# Supplementary material for: Principles of computer-controlled linear motion applied to an open-source affordable liquid handler for automated micropipetting
Source: Sci Rep. 2020 Aug 12;10:13663. doi: 10.1038/s41598-020-70465-5 (PMC7424513; doi:10.1038/s41598-020-70465-5)
Supplement: Supplementary file 2 — Supplementary Information 2. [file 41598_2020_70465_MOESM2_ESM.zip]

Archive with 30 entries (27 files):
- 3D-Printable-Components-STEP-Files/
- 3D-Printable-Components-STEP-Files/Balluff-Through-Beam-Sensors-Holder.step
- 3D-Printable-Components-STEP-Files/Drag-Chain-Connector-2.step
- 3D-Printable-Components-STEP-Files/Female-AC-Connector-and-Emergency-Stop-Play-and-Pause-Buttons-Housing.step
- 3D-Printable-Components-STEP-Files/.DS_Store
- __MACOSX/
- __MACOSX/3D-Printable-Components-STEP-Files/
- __MACOSX/3D-Printable-Components-STEP-Files/._.DS_Store
- 3D-Printable-Components-STEP-Files/Pipette-Tip-Holder.step
- 3D-Printable-Components-STEP-Files/Drag-Chain-Connector-3.step
- 3D-Printable-Components-STEP-Files/Female-AC-Connector-and-Emergency-Stop-Button-Housing.step
- 3D-Printable-Components-STEP-Files/Electronics-Tray-1.step
- 3D-Printable-Components-STEP-Files/Pipette-Bin.step
- 3D-Printable-Components-STEP-Files/Backplate.step
- 3D-Printable-Components-STEP-Files/Palette.step
- 3D-Printable-Components-STEP-Files/Epi-Tube-Holder.step
- 3D-Printable-Components-STEP-Files/Mechanical-Switch-Sensors-Holder.step
- 3D-Printable-Components-STEP-Files/Pipette-Housing-Face-Plate.step
- 3D-Printable-Components-STEP-Files/Electronics-Tray-3.step
- 3D-Printable-Components-STEP-Files/Pipette-Housing-Body.step
- 3D-Printable-Components-STEP-Files/Electronics-Tray-2.step
- 3D-Printable-Components-STEP-Files/Floating-Head-Plate.step
- 3D-Printable-Components-STEP-Files/Pipette-Tip-Remover.step
- 3D-Printable-Components-STEP-Files/96-Well-Plate-Holder.step
- 3D-Printable-Components-STEP-Files/Pipette-Housing-Top-Plate.step
- 3D-Printable-Components-STEP-Files/Pipette-Clamp.step
- 3D-Printable-Components-STEP-Files/Power-Supply-Mounting-Slide.step
- 3D-Printable-Components-STEP-Files/Electronics-Tray-4.step
- 3D-Printable-Components-STEP-Files/Drag-Chain-Connector-1.step
- 3D-Printable-Components-STEP-Files/Chiller-Block-Holder.step
