# Supplementary material for: Principles of computer-controlled linear motion applied to an open-source affordable liquid handler for automated micropipetting
Source: Sci Rep. 2020 Aug 12;10:13663. doi: 10.1038/s41598-020-70465-5 (PMC7424513; doi:10.1038/s41598-020-70465-5)
Supplement: Supplementary file 2 — Supplementary Information 2. [file 41598_2020_70465_MOESM2_ESM.zip › 3D-Printable-Components-STEP-Files/Balluff-Through-Beam-Sensors-Holder.step]

ISO-10303-21;
HEADER;
/* Generated by software containing ST-Developer
 * from STEP Tools, Inc. (www.steptools.com) 
 */

FILE_DESCRIPTION(
/* description */ (''),
/* implementation_level */ '2;1');

FILE_NAME(
/* name */ 
'/Users/davidflorian/Library/Mobile Documents/com~apple~CloudDocs/Vand
erbilt/Papers/OTTO/Supplemental Material/3D-Printable-Components-STEP-
Files/Balluff-Through-Beam-Sensors-Holder.step',
/* time_stamp */ '2020-06-30T23:05:47-05:00',
/* author */ (''),
/* organization */ (''),
/* preprocessor_version */ 'ST-DEVELOPER v18.1',
/* originating_system */ 'Autodesk Translation Framework v9.3.0.1241',
/* authorisation */ '');

FILE_SCHEMA (('AUTOMOTIVE_DESIGN { 1 0 10303 214 3 1 1 }'));
ENDSEC;

DATA;
#10=MECHANICAL_DESIGN_GEOMETRIC_PRESENTATION_REPRESENTATION('',(#13),#1456);
#11=SHAPE_REPRESENTATION_RELATIONSHIP('SRR','None',#1463,#12);
#12=ADVANCED_BREP_SHAPE_REPRESENTATION('',(#14),#1455);
#13=STYLED_ITEM('',(#1472),#14);
#14=MANIFOLD_SOLID_BREP('Body3',#866);
#15=FACE_BOUND('',#115,.T.);
#16=FACE_BOUND('',#116,.T.);
#17=FACE_BOUND('',#117,.T.);
#18=FACE_BOUND('',#118,.T.);
#19=FACE_BOUND('',#125,.T.);
#20=FACE_BOUND('',#126,.T.);
#21=FACE_BOUND('',#127,.T.);
#22=FACE_BOUND('',#149,.T.);
#23=FACE_BOUND('',#150,.T.);
#24=FACE_BOUND('',#151,.T.);
#25=FACE_BOUND('',#162,.T.);
#26=FACE_BOUND('',#165,.T.);
#27=FACE_BOUND('',#171,.T.);
#28=PLANE('',#892);
#29=PLANE('',#898);
#30=PLANE('',#899);
#31=PLANE('',#900);
#32=PLANE('',#901);
#33=PLANE('',#902);
#34=PLANE('',#903);
#35=PLANE('',#911);
#36=PLANE('',#912);
#37=PLANE('',#913);
#38=PLANE('',#916);
#39=PLANE('',#917);
#40=PLANE('',#922);
#41=PLANE('',#923);
#42=PLANE('',#926);
#43=PLANE('',#927);
#44=PLANE('',#928);
#45=PLANE('',#929);
#46=PLANE('',#932);
#47=PLANE('',#935);
#48=PLANE('',#938);
#49=PLANE('',#939);
#50=PLANE('',#942);
#51=PLANE('',#945);
#52=PLANE('',#948);
#53=PLANE('',#949);
#54=PLANE('',#952);
#55=PLANE('',#955);
#56=PLANE('',#956);
#57=PLANE('',#957);
#58=PLANE('',#958);
#59=PLANE('',#959);
#60=PLANE('',#960);
#61=FACE_OUTER_BOUND('',#110,.T.);
#62=FACE_OUTER_BOUND('',#111,.T.);
#63=FACE_OUTER_BOUND('',#112,.T.);
#64=FACE_OUTER_BOUND('',#113,.T.);
#65=FACE_OUTER_BOUND('',#114,.T.);
#66=FACE_OUTER_BOUND('',#119,.T.);
#67=FACE_OUTER_BOUND('',#120,.T.);
#68=FACE_OUTER_BOUND('',#121,.T.);
#69=FACE_OUTER_BOUND('',#122,.T.);
#70=FACE_OUTER_BOUND('',#123,.T.);
#71=FACE_OUTER_BOUND('',#124,.T.);
#72=FACE_OUTER_BOUND('',#128,.T.);
#73=FACE_OUTER_BOUND('',#129,.T.);
#74=FACE_OUTER_BOUND('',#130,.T.);
#75=FACE_OUTER_BOUND('',#131,.T.);
#76=FACE_OUTER_BOUND('',#132,.T.);
#77=FACE_OUTER_BOUND('',#133,.T.);
#78=FACE_OUTER_BOUND('',#134,.T.);
#79=FACE_OUTER_BOUND('',#135,.T.);
#80=FACE_OUTER_BOUND('',#136,.T.);
#81=FACE_OUTER_BOUND('',#137,.T.);
#82=FACE_OUTER_BOUND('',#138,.T.);
#83=FACE_OUTER_BOUND('',#139,.T.);
#84=FACE_OUTER_BOUND('',#140,.T.);
#85=FACE_OUTER_BOUND('',#141,.T.);
#86=FACE_OUTER_BOUND('',#142,.T.);
#87=FACE_OUTER_BOUND('',#143,.T.);
#88=FACE_OUTER_BOUND('',#144,.T.);
#89=FACE_OUTER_BOUND('',#145,.T.);
#90=FACE_OUTER_BOUND('',#146,.T.);
#91=FACE_OUTER_BOUND('',#147,.T.);
#92=FACE_OUTER_BOUND('',#148,.T.);
#93=FACE_OUTER_BOUND('',#152,.T.);
#94=FACE_OUTER_BOUND('',#153,.T.);
#95=FACE_OUTER_BOUND('',#154,.T.);
#96=FACE_OUTER_BOUND('',#155,.T.);
#97=FACE_OUTER_BOUND('',#156,.T.);
#98=FACE_OUTER_BOUND('',#157,.T.);
#99=FACE_OUTER_BOUND('',#158,.T.);
#100=FACE_OUTER_BOUND('',#159,.T.);
#101=FACE_OUTER_BOUND('',#160,.T.);
#102=FACE_OUTER_BOUND('',#161,.T.);
#103=FACE_OUTER_BOUND('',#163,.T.);
#104=FACE_OUTER_BOUND('',#164,.T.);
#105=FACE_OUTER_BOUND('',#166,.T.);
#106=FACE_OUTER_BOUND('',#167,.T.);
#107=FACE_OUTER_BOUND('',#168,.T.);
#108=FACE_OUTER_BOUND('',#169,.T.);
#109=FACE_OUTER_BOUND('',#170,.T.);
#110=EDGE_LOOP('',(#567,#568,#569,#570));
#111=EDGE_LOOP('',(#571,#572,#573,#574));
#112=EDGE_LOOP('',(#575,#576,#577,#578));
#113=EDGE_LOOP('',(#579,#580,#581,#582));
#114=EDGE_LOOP('',(#583,#584,#585,#586,#587,#588));
#115=EDGE_LOOP('',(#589,#590,#591));
#116=EDGE_LOOP('',(#592));
#117=EDGE_LOOP('',(#593));
#118=EDGE_LOOP('',(#594));
#119=EDGE_LOOP('',(#595));
#120=EDGE_LOOP('',(#596));
#121=EDGE_LOOP('',(#597));
#122=EDGE_LOOP('',(#598,#599,#600,#601));
#123=EDGE_LOOP('',(#602,#603,#604,#605));
#124=EDGE_LOOP('',(#606,#607,#608,#609,#610,#611));
#125=EDGE_LOOP('',(#612,#613,#614,#615,#616,#617,#618));
#126=EDGE_LOOP('',(#619,#620,#621,#622,#623,#624));
#127=EDGE_LOOP('',(#625,#626,#627,#628,#629,#630));
#128=EDGE_LOOP('',(#631,#632,#633,#634,#635,#636));
#129=EDGE_LOOP('',(#637,#638,#639,#640));
#130=EDGE_LOOP('',(#641,#642,#643,#644));
#131=EDGE_LOOP('',(#645,#646,#647,#648));
#132=EDGE_LOOP('',(#649,#650,#651,#652));
#133=EDGE_LOOP('',(#653,#654,#655,#656));
#134=EDGE_LOOP('',(#657,#658,#659,#660));
#135=EDGE_LOOP('',(#661,#662,#663,#664));
#136=EDGE_LOOP('',(#665,#666,#667,#668));
#137=EDGE_LOOP('',(#669,#670,#671,#672));
#138=EDGE_LOOP('',(#673,#674,#675,#676));
#139=EDGE_LOOP('',(#677,#678,#679,#680));
#140=EDGE_LOOP('',(#681,#682,#683,#684));
#141=EDGE_LOOP('',(#685,#686,#687,#688));
#142=EDGE_LOOP('',(#689,#690,#691,#692));
#143=EDGE_LOOP('',(#693,#694,#695,#696));
#144=EDGE_LOOP('',(#697,#698,#699,#700));
#145=EDGE_LOOP('',(#701,#702,#703,#704));
#146=EDGE_LOOP('',(#705,#706,#707,#708));
#147=EDGE_LOOP('',(#709,#710,#711,#712));
#148=EDGE_LOOP('',(#713,#714,#715,#716,#717,#718));
#149=EDGE_LOOP('',(#719,#720,#721,#722,#723,#724));
#150=EDGE_LOOP('',(#725,#726,#727,#728,#729,#730));
#151=EDGE_LOOP('',(#731,#732,#733,#734,#735,#736,#737));
#152=EDGE_LOOP('',(#738,#739,#740,#741));
#153=EDGE_LOOP('',(#742,#743,#744,#745));
#154=EDGE_LOOP('',(#746));
#155=EDGE_LOOP('',(#747,#748,#749,#750));
#156=EDGE_LOOP('',(#751));
#157=EDGE_LOOP('',(#752,#753,#754,#755));
#158=EDGE_LOOP('',(#756));
#159=EDGE_LOOP('',(#757,#758,#759,#760));
#160=EDGE_LOOP('',(#761,#762,#763,#764));
#161=EDGE_LOOP('',(#765,#766));
#162=EDGE_LOOP('',(#767));
#163=EDGE_LOOP('',(#768,#769,#770,#771));
#164=EDGE_LOOP('',(#772));
#165=EDGE_LOOP('',(#773));
#166=EDGE_LOOP('',(#774,#775,#776,#777));
#167=EDGE_LOOP('',(#778,#779,#780,#781,#782,#783));
#168=EDGE_LOOP('',(#784,#785,#786,#787,#788,#789));
#169=EDGE_LOOP('',(#790,#791,#792,#793,#794,#795));
#170=EDGE_LOOP('',(#796,#797,#798,#799));
#171=EDGE_LOOP('',(#800));
#172=CIRCLE('',#881,4.);
#173=CIRCLE('',#882,4.);
#174=CIRCLE('',#884,2.075);
#175=CIRCLE('',#885,2.075);
#176=CIRCLE('',#887,2.075);
#177=CIRCLE('',#888,2.075);
#178=CIRCLE('',#890,2.075);
#179=CIRCLE('',#891,2.075);
#180=CIRCLE('',#893,4.);
#181=CIRCLE('',#894,4.);
#182=CIRCLE('',#895,2.075);
#183=CIRCLE('',#896,2.075);
#184=CIRCLE('',#897,2.075);
#185=CIRCLE('',#904,3.00000000000001);
#186=CIRCLE('',#905,3.);
#187=CIRCLE('',#906,3.00000000000001);
#188=CIRCLE('',#907,3.);
#189=CIRCLE('',#908,3.);
#190=CIRCLE('',#909,3.);
#191=CIRCLE('',#910,3.);
#192=CIRCLE('',#915,3.);
#193=CIRCLE('',#919,3.);
#194=CIRCLE('',#921,3.);
#195=CIRCLE('',#925,3.);
#196=CIRCLE('',#931,3.00000000000001);
#197=CIRCLE('',#934,3.00000000000001);
#198=CIRCLE('',#937,3.);
#199=CIRCLE('',#941,2.075);
#200=CIRCLE('',#944,2.075);
#201=CIRCLE('',#947,2.075);
#202=CIRCLE('',#951,4.);
#203=CIRCLE('',#954,4.);
#204=LINE('',#1214,#289);
#205=LINE('',#1218,#290);
#206=LINE('',#1224,#291);
#207=LINE('',#1230,#292);
#208=LINE('',#1236,#293);
#209=LINE('',#1241,#294);
#210=LINE('',#1243,#295);
#211=LINE('',#1245,#296);
#212=LINE('',#1247,#297);
#213=LINE('',#1249,#298);
#214=LINE('',#1250,#299);
#215=LINE('',#1265,#300);
#216=LINE('',#1267,#301);
#217=LINE('',#1269,#302);
#218=LINE('',#1270,#303);
#219=LINE('',#1273,#304);
#220=LINE('',#1275,#305);
#221=LINE('',#1276,#306);
#222=LINE('',#1279,#307);
#223=LINE('',#1281,#308);
#224=LINE('',#1283,#309);
#225=LINE('',#1284,#310);
#226=LINE('',#1287,#311);
#227=LINE('',#1291,#312);
#228=LINE('',#1295,#313);
#229=LINE('',#1297,#314);
#230=LINE('',#1303,#315);
#231=LINE('',#1305,#316);
#232=LINE('',#1309,#317);
#233=LINE('',#1310,#318);
#234=LINE('',#1313,#319);
#235=LINE('',#1315,#320);
#236=LINE('',#1319,#321);
#237=LINE('',#1321,#322);
#238=LINE('',#1325,#323);
#239=LINE('',#1326,#324);
#240=LINE('',#1327,#325);
#241=LINE('',#1330,#326);
#242=LINE('',#1332,#327);
#243=LINE('',#1333,#328);
#244=LINE('',#1336,#329);
#245=LINE('',#1337,#330);
#246=LINE('',#1341,#331);
#247=LINE('',#1344,#332);
#248=LINE('',#1345,#333);
#249=LINE('',#1348,#334);
#250=LINE('',#1349,#335);
#251=LINE('',#1354,#336);
#252=LINE('',#1357,#337);
#253=LINE('',#1360,#338);
#254=LINE('',#1361,#339);
#255=LINE('',#1364,#340);
#256=LINE('',#1365,#341);
#257=LINE('',#1369,#342);
#258=LINE('',#1372,#343);
#259=LINE('',#1373,#344);
#260=LINE('',#1375,#345);
#261=LINE('',#1378,#346);
#262=LINE('',#1380,#347);
#263=LINE('',#1381,#348);
#264=LINE('',#1384,#349);
#265=LINE('',#1385,#350);
#266=LINE('',#1389,#351);
#267=LINE('',#1392,#352);
#268=LINE('',#1393,#353);
#269=LINE('',#1397,#354);
#270=LINE('',#1400,#355);
#271=LINE('',#1401,#356);
#272=LINE('',#1406,#357);
#273=LINE('',#1408,#358);
#274=LINE('',#1409,#359);
#275=LINE('',#1411,#360);
#276=LINE('',#1415,#361);
#277=LINE('',#1420,#362);
#278=LINE('',#1425,#363);
#279=LINE('',#1428,#364);
#280=LINE('',#1433,#365);
#281=LINE('',#1438,#366);
#282=LINE('',#1440,#367);
#283=LINE('',#1441,#368);
#284=LINE('',#1444,#369);
#285=LINE('',#1445,#370);
#286=LINE('',#1448,#371);
#287=LINE('',#1449,#372);
#288=LINE('',#1451,#373);
#289=VECTOR('',#965,4.);
#290=VECTOR('',#968,10.);
#291=VECTOR('',#975,2.075);
#292=VECTOR('',#982,2.075);
#293=VECTOR('',#989,2.075);
#294=VECTOR('',#994,10.);
#295=VECTOR('',#995,10.);
#296=VECTOR('',#996,10.);
#297=VECTOR('',#997,10.);
#298=VECTOR('',#998,10.);
#299=VECTOR('',#999,10.);
#300=VECTOR('',#1018,10.);
#301=VECTOR('',#1019,10.);
#302=VECTOR('',#1020,10.);
#303=VECTOR('',#1021,10.);
#304=VECTOR('',#1024,10.);
#305=VECTOR('',#1025,10.);
#306=VECTOR('',#1026,10.);
#307=VECTOR('',#1029,10.);
#308=VECTOR('',#1030,10.);
#309=VECTOR('',#1031,10.);
#310=VECTOR('',#1032,10.);
#311=VECTOR('',#1033,10.);
#312=VECTOR('',#1036,10.);
#313=VECTOR('',#1039,10.);
#314=VECTOR('',#1040,10.);
#315=VECTOR('',#1045,10.);
#316=VECTOR('',#1046,10.);
#317=VECTOR('',#1049,10.);
#318=VECTOR('',#1050,10.);
#319=VECTOR('',#1051,10.);
#320=VECTOR('',#1052,10.);
#321=VECTOR('',#1055,10.);
#322=VECTOR('',#1056,10.);
#323=VECTOR('',#1061,10.);
#324=VECTOR('',#1062,10.);
#325=VECTOR('',#1063,10.);
#326=VECTOR('',#1066,10.);
#327=VECTOR('',#1067,10.);
#328=VECTOR('',#1068,10.);
#329=VECTOR('',#1071,10.);
#330=VECTOR('',#1072,10.);
#331=VECTOR('',#1077,10.);
#332=VECTOR('',#1080,10.);
#333=VECTOR('',#1081,10.);
#334=VECTOR('',#1084,10.);
#335=VECTOR('',#1085,10.);
#336=VECTOR('',#1092,10.);
#337=VECTOR('',#1095,10.);
#338=VECTOR('',#1098,10.);
#339=VECTOR('',#1099,10.);
#340=VECTOR('',#1102,10.);
#341=VECTOR('',#1103,10.);
#342=VECTOR('',#1108,10.);
#343=VECTOR('',#1111,10.);
#344=VECTOR('',#1112,10.);
#345=VECTOR('',#1115,10.);
#346=VECTOR('',#1118,10.);
#347=VECTOR('',#1119,10.);
#348=VECTOR('',#1120,10.);
#349=VECTOR('',#1123,10.);
#350=VECTOR('',#1124,10.);
#351=VECTOR('',#1129,10.);
#352=VECTOR('',#1132,10.);
#353=VECTOR('',#1133,10.);
#354=VECTOR('',#1138,10.);
#355=VECTOR('',#1141,10.);
#356=VECTOR('',#1142,10.);
#357=VECTOR('',#1149,10.);
#358=VECTOR('',#1150,10.);
#359=VECTOR('',#1151,10.);
#360=VECTOR('',#1154,10.);
#361=VECTOR('',#1159,2.075);
#362=VECTOR('',#1166,2.075);
#363=VECTOR('',#1173,2.075);
#364=VECTOR('',#1178,10.);
#365=VECTOR('',#1187,10.);
#366=VECTOR('',#1194,10.);
#367=VECTOR('',#1195,10.);
#368=VECTOR('',#1196,10.);
#369=VECTOR('',#1199,10.);
#370=VECTOR('',#1200,10.);
#371=VECTOR('',#1203,10.);
#372=VECTOR('',#1204,10.);
#373=VECTOR('',#1207,10.);
#374=VERTEX_POINT('',#1212);
#375=VERTEX_POINT('',#1213);
#376=VERTEX_POINT('',#1215);
#377=VERTEX_POINT('',#1217);
#378=VERTEX_POINT('',#1221);
#379=VERTEX_POINT('',#1223);
#380=VERTEX_POINT('',#1227);
#381=VERTEX_POINT('',#1229);
#382=VERTEX_POINT('',#1233);
#383=VERTEX_POINT('',#1235);
#384=VERTEX_POINT('',#1239);
#385=VERTEX_POINT('',#1240);
#386=VERTEX_POINT('',#1242);
#387=VERTEX_POINT('',#1244);
#388=VERTEX_POINT('',#1246);
#389=VERTEX_POINT('',#1248);
#390=VERTEX_POINT('',#1253);
#391=VERTEX_POINT('',#1255);
#392=VERTEX_POINT('',#1257);
#393=VERTEX_POINT('',#1263);
#394=VERTEX_POINT('',#1264);
#395=VERTEX_POINT('',#1266);
#396=VERTEX_POINT('',#1268);
#397=VERTEX_POINT('',#1272);
#398=VERTEX_POINT('',#1274);
#399=VERTEX_POINT('',#1278);
#400=VERTEX_POINT('',#1280);
#401=VERTEX_POINT('',#1282);
#402=VERTEX_POINT('',#1285);
#403=VERTEX_POINT('',#1286);
#404=VERTEX_POINT('',#1288);
#405=VERTEX_POINT('',#1290);
#406=VERTEX_POINT('',#1292);
#407=VERTEX_POINT('',#1294);
#408=VERTEX_POINT('',#1296);
#409=VERTEX_POINT('',#1299);
#410=VERTEX_POINT('',#1300);
#411=VERTEX_POINT('',#1302);
#412=VERTEX_POINT('',#1304);
#413=VERTEX_POINT('',#1306);
#414=VERTEX_POINT('',#1308);
#415=VERTEX_POINT('',#1311);
#416=VERTEX_POINT('',#1312);
#417=VERTEX_POINT('',#1314);
#418=VERTEX_POINT('',#1316);
#419=VERTEX_POINT('',#1318);
#420=VERTEX_POINT('',#1320);
#421=VERTEX_POINT('',#1324);
#422=VERTEX_POINT('',#1329);
#423=VERTEX_POINT('',#1331);
#424=VERTEX_POINT('',#1335);
#425=VERTEX_POINT('',#1339);
#426=VERTEX_POINT('',#1343);
#427=VERTEX_POINT('',#1347);
#428=VERTEX_POINT('',#1353);
#429=VERTEX_POINT('',#1355);
#430=VERTEX_POINT('',#1359);
#431=VERTEX_POINT('',#1363);
#432=VERTEX_POINT('',#1367);
#433=VERTEX_POINT('',#1371);
#434=VERTEX_POINT('',#1377);
#435=VERTEX_POINT('',#1379);
#436=VERTEX_POINT('',#1383);
#437=VERTEX_POINT('',#1387);
#438=VERTEX_POINT('',#1391);
#439=VERTEX_POINT('',#1395);
#440=VERTEX_POINT('',#1399);
#441=VERTEX_POINT('',#1405);
#442=VERTEX_POINT('',#1407);
#443=VERTEX_POINT('',#1413);
#444=VERTEX_POINT('',#1418);
#445=VERTEX_POINT('',#1423);
#446=VERTEX_POINT('',#1437);
#447=VERTEX_POINT('',#1439);
#448=VERTEX_POINT('',#1443);
#449=VERTEX_POINT('',#1447);
#450=EDGE_CURVE('',#374,#375,#204,.T.);
#451=EDGE_CURVE('',#376,#374,#172,.T.);
#452=EDGE_CURVE('',#377,#376,#205,.T.);
#453=EDGE_CURVE('',#377,#375,#173,.T.);
#454=EDGE_CURVE('',#378,#378,#174,.T.);
#455=EDGE_CURVE('',#378,#379,#206,.T.);
#456=EDGE_CURVE('',#379,#379,#175,.T.);
#457=EDGE_CURVE('',#380,#380,#176,.T.);
#458=EDGE_CURVE('',#380,#381,#207,.T.);
#459=EDGE_CURVE('',#381,#381,#177,.T.);
#460=EDGE_CURVE('',#382,#382,#178,.T.);
#461=EDGE_CURVE('',#382,#383,#208,.T.);
#462=EDGE_CURVE('',#383,#383,#179,.T.);
#463=EDGE_CURVE('',#384,#385,#209,.T.);
#464=EDGE_CURVE('',#385,#386,#210,.T.);
#465=EDGE_CURVE('',#386,#387,#211,.T.);
#466=EDGE_CURVE('',#387,#388,#212,.T.);
#467=EDGE_CURVE('',#388,#389,#213,.T.);
#468=EDGE_CURVE('',#389,#384,#214,.T.);
#469=EDGE_CURVE('',#377,#377,#180,.T.);
#470=EDGE_CURVE('',#375,#377,#181,.T.);
#471=EDGE_CURVE('',#390,#390,#182,.T.);
#472=EDGE_CURVE('',#391,#391,#183,.T.);
#473=EDGE_CURVE('',#392,#392,#184,.T.);
#474=EDGE_CURVE('',#393,#394,#215,.T.);
#475=EDGE_CURVE('',#395,#393,#216,.T.);
#476=EDGE_CURVE('',#396,#395,#217,.T.);
#477=EDGE_CURVE('',#396,#394,#218,.T.);
#478=EDGE_CURVE('',#394,#397,#219,.T.);
#479=EDGE_CURVE('',#398,#396,#220,.T.);
#480=EDGE_CURVE('',#397,#398,#221,.T.);
#481=EDGE_CURVE('',#397,#399,#222,.T.);
#482=EDGE_CURVE('',#399,#400,#223,.T.);
#483=EDGE_CURVE('',#400,#401,#224,.T.);
#484=EDGE_CURVE('',#393,#401,#225,.T.);
#485=EDGE_CURVE('',#402,#403,#226,.T.);
#486=EDGE_CURVE('',#403,#404,#185,.T.);
#487=EDGE_CURVE('',#404,#405,#227,.T.);
#488=EDGE_CURVE('',#405,#406,#186,.T.);
#489=EDGE_CURVE('',#406,#407,#228,.T.);
#490=EDGE_CURVE('',#407,#408,#229,.T.);
#491=EDGE_CURVE('',#408,#402,#187,.T.);
#492=EDGE_CURVE('',#409,#410,#188,.T.);
#493=EDGE_CURVE('',#410,#411,#230,.T.);
#494=EDGE_CURVE('',#411,#412,#231,.T.);
#495=EDGE_CURVE('',#412,#413,#189,.T.);
#496=EDGE_CURVE('',#413,#414,#232,.T.);
#497=EDGE_CURVE('',#414,#409,#233,.T.);
#498=EDGE_CURVE('',#415,#416,#234,.T.);
#499=EDGE_CURVE('',#416,#417,#235,.T.);
#500=EDGE_CURVE('',#417,#418,#190,.T.);
#501=EDGE_CURVE('',#418,#419,#236,.T.);
#502=EDGE_CURVE('',#419,#420,#237,.T.);
#503=EDGE_CURVE('',#420,#415,#191,.T.);
#504=EDGE_CURVE('',#421,#398,#238,.T.);
#505=EDGE_CURVE('',#421,#388,#239,.T.);
#506=EDGE_CURVE('',#399,#387,#240,.T.);
#507=EDGE_CURVE('',#422,#418,#241,.T.);
#508=EDGE_CURVE('',#423,#422,#242,.T.);
#509=EDGE_CURVE('',#423,#419,#243,.T.);
#510=EDGE_CURVE('',#424,#423,#244,.T.);
#511=EDGE_CURVE('',#424,#420,#245,.T.);
#512=EDGE_CURVE('',#425,#424,#192,.T.);
#513=EDGE_CURVE('',#425,#415,#246,.T.);
#514=EDGE_CURVE('',#426,#425,#247,.T.);
#515=EDGE_CURVE('',#426,#416,#248,.T.);
#516=EDGE_CURVE('',#427,#426,#249,.T.);
#517=EDGE_CURVE('',#427,#417,#250,.T.);
#518=EDGE_CURVE('',#422,#427,#193,.T.);
#519=EDGE_CURVE('',#428,#412,#251,.T.);
#520=EDGE_CURVE('',#429,#428,#194,.T.);
#521=EDGE_CURVE('',#429,#413,#252,.T.);
#522=EDGE_CURVE('',#430,#429,#253,.T.);
#523=EDGE_CURVE('',#430,#414,#254,.T.);
#524=EDGE_CURVE('',#431,#430,#255,.T.);
#525=EDGE_CURVE('',#431,#409,#256,.T.);
#526=EDGE_CURVE('',#432,#431,#195,.T.);
#527=EDGE_CURVE('',#432,#410,#257,.T.);
#528=EDGE_CURVE('',#433,#432,#258,.T.);
#529=EDGE_CURVE('',#433,#411,#259,.T.);
#530=EDGE_CURVE('',#428,#433,#260,.T.);
#531=EDGE_CURVE('',#434,#406,#261,.T.);
#532=EDGE_CURVE('',#435,#434,#262,.T.);
#533=EDGE_CURVE('',#435,#407,#263,.T.);
#534=EDGE_CURVE('',#436,#435,#264,.T.);
#535=EDGE_CURVE('',#436,#408,#265,.T.);
#536=EDGE_CURVE('',#437,#436,#196,.T.);
#537=EDGE_CURVE('',#437,#402,#266,.T.);
#538=EDGE_CURVE('',#438,#437,#267,.T.);
#539=EDGE_CURVE('',#438,#403,#268,.T.);
#540=EDGE_CURVE('',#439,#438,#197,.T.);
#541=EDGE_CURVE('',#439,#404,#269,.T.);
#542=EDGE_CURVE('',#440,#439,#270,.T.);
#543=EDGE_CURVE('',#440,#405,#271,.T.);
#544=EDGE_CURVE('',#434,#440,#198,.T.);
#545=EDGE_CURVE('',#441,#395,#272,.T.);
#546=EDGE_CURVE('',#442,#441,#273,.T.);
#547=EDGE_CURVE('',#421,#442,#274,.T.);
#548=EDGE_CURVE('',#442,#389,#275,.T.);
#549=EDGE_CURVE('',#443,#443,#199,.T.);
#550=EDGE_CURVE('',#443,#390,#276,.T.);
#551=EDGE_CURVE('',#444,#444,#200,.T.);
#552=EDGE_CURVE('',#444,#391,#277,.T.);
#553=EDGE_CURVE('',#445,#445,#201,.T.);
#554=EDGE_CURVE('',#445,#392,#278,.T.);
#555=EDGE_CURVE('',#400,#386,#279,.T.);
#556=EDGE_CURVE('',#374,#376,#202,.T.);
#557=EDGE_CURVE('',#377,#376,#280,.T.);
#558=EDGE_CURVE('',#376,#376,#203,.T.);
#559=EDGE_CURVE('',#384,#446,#281,.T.);
#560=EDGE_CURVE('',#447,#446,#282,.T.);
#561=EDGE_CURVE('',#385,#447,#283,.T.);
#562=EDGE_CURVE('',#448,#447,#284,.T.);
#563=EDGE_CURVE('',#401,#448,#285,.T.);
#564=EDGE_CURVE('',#449,#448,#286,.T.);
#565=EDGE_CURVE('',#441,#449,#287,.T.);
#566=EDGE_CURVE('',#446,#449,#288,.T.);
#567=ORIENTED_EDGE('',*,*,#450,.F.);
#568=ORIENTED_EDGE('',*,*,#451,.F.);
#569=ORIENTED_EDGE('',*,*,#452,.F.);
#570=ORIENTED_EDGE('',*,*,#453,.T.);
#571=ORIENTED_EDGE('',*,*,#454,.F.);
#572=ORIENTED_EDGE('',*,*,#455,.T.);
#573=ORIENTED_EDGE('',*,*,#456,.F.);
#574=ORIENTED_EDGE('',*,*,#455,.F.);
#575=ORIENTED_EDGE('',*,*,#457,.F.);
#576=ORIENTED_EDGE('',*,*,#458,.T.);
#577=ORIENTED_EDGE('',*,*,#459,.F.);
#578=ORIENTED_EDGE('',*,*,#458,.F.);
#579=ORIENTED_EDGE('',*,*,#460,.F.);
#580=ORIENTED_EDGE('',*,*,#461,.T.);
#581=ORIENTED_EDGE('',*,*,#462,.F.);
#582=ORIENTED_EDGE('',*,*,#461,.F.);
#583=ORIENTED_EDGE('',*,*,#463,.T.);
#584=ORIENTED_EDGE('',*,*,#464,.T.);
#585=ORIENTED_EDGE('',*,*,#465,.T.);
#586=ORIENTED_EDGE('',*,*,#466,.T.);
#587=ORIENTED_EDGE('',*,*,#467,.T.);
#588=ORIENTED_EDGE('',*,*,#468,.T.);
#589=ORIENTED_EDGE('',*,*,#453,.F.);
#590=ORIENTED_EDGE('',*,*,#469,.F.);
#591=ORIENTED_EDGE('',*,*,#470,.F.);
#592=ORIENTED_EDGE('',*,*,#471,.T.);
#593=ORIENTED_EDGE('',*,*,#472,.T.);
#594=ORIENTED_EDGE('',*,*,#473,.T.);
#595=ORIENTED_EDGE('',*,*,#457,.T.);
#596=ORIENTED_EDGE('',*,*,#460,.T.);
#597=ORIENTED_EDGE('',*,*,#454,.T.);
#598=ORIENTED_EDGE('',*,*,#474,.F.);
#599=ORIENTED_EDGE('',*,*,#475,.F.);
#600=ORIENTED_EDGE('',*,*,#476,.F.);
#601=ORIENTED_EDGE('',*,*,#477,.T.);
#602=ORIENTED_EDGE('',*,*,#478,.F.);
#603=ORIENTED_EDGE('',*,*,#477,.F.);
#604=ORIENTED_EDGE('',*,*,#479,.F.);
#605=ORIENTED_EDGE('',*,*,#480,.F.);
#606=ORIENTED_EDGE('',*,*,#474,.T.);
#607=ORIENTED_EDGE('',*,*,#478,.T.);
#608=ORIENTED_EDGE('',*,*,#481,.T.);
#609=ORIENTED_EDGE('',*,*,#482,.T.);
#610=ORIENTED_EDGE('',*,*,#483,.T.);
#611=ORIENTED_EDGE('',*,*,#484,.F.);
#612=ORIENTED_EDGE('',*,*,#485,.T.);
#613=ORIENTED_EDGE('',*,*,#486,.T.);
#614=ORIENTED_EDGE('',*,*,#487,.T.);
#615=ORIENTED_EDGE('',*,*,#488,.T.);
#616=ORIENTED_EDGE('',*,*,#489,.T.);
#617=ORIENTED_EDGE('',*,*,#490,.T.);
#618=ORIENTED_EDGE('',*,*,#491,.T.);
#619=ORIENTED_EDGE('',*,*,#492,.T.);
#620=ORIENTED_EDGE('',*,*,#493,.T.);
#621=ORIENTED_EDGE('',*,*,#494,.T.);
#622=ORIENTED_EDGE('',*,*,#495,.T.);
#623=ORIENTED_EDGE('',*,*,#496,.T.);
#624=ORIENTED_EDGE('',*,*,#497,.T.);
#625=ORIENTED_EDGE('',*,*,#498,.T.);
#626=ORIENTED_EDGE('',*,*,#499,.T.);
#627=ORIENTED_EDGE('',*,*,#500,.T.);
#628=ORIENTED_EDGE('',*,*,#501,.T.);
#629=ORIENTED_EDGE('',*,*,#502,.T.);
#630=ORIENTED_EDGE('',*,*,#503,.T.);
#631=ORIENTED_EDGE('',*,*,#480,.T.);
#632=ORIENTED_EDGE('',*,*,#504,.F.);
#633=ORIENTED_EDGE('',*,*,#505,.T.);
#634=ORIENTED_EDGE('',*,*,#466,.F.);
#635=ORIENTED_EDGE('',*,*,#506,.F.);
#636=ORIENTED_EDGE('',*,*,#481,.F.);
#637=ORIENTED_EDGE('',*,*,#501,.F.);
#638=ORIENTED_EDGE('',*,*,#507,.F.);
#639=ORIENTED_EDGE('',*,*,#508,.F.);
#640=ORIENTED_EDGE('',*,*,#509,.T.);
#641=ORIENTED_EDGE('',*,*,#502,.F.);
#642=ORIENTED_EDGE('',*,*,#509,.F.);
#643=ORIENTED_EDGE('',*,*,#510,.F.);
#644=ORIENTED_EDGE('',*,*,#511,.T.);
#645=ORIENTED_EDGE('',*,*,#503,.F.);
#646=ORIENTED_EDGE('',*,*,#511,.F.);
#647=ORIENTED_EDGE('',*,*,#512,.F.);
#648=ORIENTED_EDGE('',*,*,#513,.T.);
#649=ORIENTED_EDGE('',*,*,#498,.F.);
#650=ORIENTED_EDGE('',*,*,#513,.F.);
#651=ORIENTED_EDGE('',*,*,#514,.F.);
#652=ORIENTED_EDGE('',*,*,#515,.T.);
#653=ORIENTED_EDGE('',*,*,#499,.F.);
#654=ORIENTED_EDGE('',*,*,#515,.F.);
#655=ORIENTED_EDGE('',*,*,#516,.F.);
#656=ORIENTED_EDGE('',*,*,#517,.T.);
#657=ORIENTED_EDGE('',*,*,#500,.F.);
#658=ORIENTED_EDGE('',*,*,#517,.F.);
#659=ORIENTED_EDGE('',*,*,#518,.F.);
#660=ORIENTED_EDGE('',*,*,#507,.T.);
#661=ORIENTED_EDGE('',*,*,#495,.F.);
#662=ORIENTED_EDGE('',*,*,#519,.F.);
#663=ORIENTED_EDGE('',*,*,#520,.F.);
#664=ORIENTED_EDGE('',*,*,#521,.T.);
#665=ORIENTED_EDGE('',*,*,#496,.F.);
#666=ORIENTED_EDGE('',*,*,#521,.F.);
#667=ORIENTED_EDGE('',*,*,#522,.F.);
#668=ORIENTED_EDGE('',*,*,#523,.T.);
#669=ORIENTED_EDGE('',*,*,#497,.F.);
#670=ORIENTED_EDGE('',*,*,#523,.F.);
#671=ORIENTED_EDGE('',*,*,#524,.F.);
#672=ORIENTED_EDGE('',*,*,#525,.T.);
#673=ORIENTED_EDGE('',*,*,#492,.F.);
#674=ORIENTED_EDGE('',*,*,#525,.F.);
#675=ORIENTED_EDGE('',*,*,#526,.F.);
#676=ORIENTED_EDGE('',*,*,#527,.T.);
#677=ORIENTED_EDGE('',*,*,#493,.F.);
#678=ORIENTED_EDGE('',*,*,#527,.F.);
#679=ORIENTED_EDGE('',*,*,#528,.F.);
#680=ORIENTED_EDGE('',*,*,#529,.T.);
#681=ORIENTED_EDGE('',*,*,#494,.F.);
#682=ORIENTED_EDGE('',*,*,#529,.F.);
#683=ORIENTED_EDGE('',*,*,#530,.F.);
#684=ORIENTED_EDGE('',*,*,#519,.T.);
#685=ORIENTED_EDGE('',*,*,#489,.F.);
#686=ORIENTED_EDGE('',*,*,#531,.F.);
#687=ORIENTED_EDGE('',*,*,#532,.F.);
#688=ORIENTED_EDGE('',*,*,#533,.T.);
#689=ORIENTED_EDGE('',*,*,#490,.F.);
#690=ORIENTED_EDGE('',*,*,#533,.F.);
#691=ORIENTED_EDGE('',*,*,#534,.F.);
#692=ORIENTED_EDGE('',*,*,#535,.T.);
#693=ORIENTED_EDGE('',*,*,#491,.F.);
#694=ORIENTED_EDGE('',*,*,#535,.F.);
#695=ORIENTED_EDGE('',*,*,#536,.F.);
#696=ORIENTED_EDGE('',*,*,#537,.T.);
#697=ORIENTED_EDGE('',*,*,#485,.F.);
#698=ORIENTED_EDGE('',*,*,#537,.F.);
#699=ORIENTED_EDGE('',*,*,#538,.F.);
#700=ORIENTED_EDGE('',*,*,#539,.T.);
#701=ORIENTED_EDGE('',*,*,#486,.F.);
#702=ORIENTED_EDGE('',*,*,#539,.F.);
#703=ORIENTED_EDGE('',*,*,#540,.F.);
#704=ORIENTED_EDGE('',*,*,#541,.T.);
#705=ORIENTED_EDGE('',*,*,#487,.F.);
#706=ORIENTED_EDGE('',*,*,#541,.F.);
#707=ORIENTED_EDGE('',*,*,#542,.F.);
#708=ORIENTED_EDGE('',*,*,#543,.T.);
#709=ORIENTED_EDGE('',*,*,#488,.F.);
#710=ORIENTED_EDGE('',*,*,#543,.F.);
#711=ORIENTED_EDGE('',*,*,#544,.F.);
#712=ORIENTED_EDGE('',*,*,#531,.T.);
#713=ORIENTED_EDGE('',*,*,#476,.T.);
#714=ORIENTED_EDGE('',*,*,#545,.F.);
#715=ORIENTED_EDGE('',*,*,#546,.F.);
#716=ORIENTED_EDGE('',*,*,#547,.F.);
#717=ORIENTED_EDGE('',*,*,#504,.T.);
#718=ORIENTED_EDGE('',*,*,#479,.T.);
#719=ORIENTED_EDGE('',*,*,#514,.T.);
#720=ORIENTED_EDGE('',*,*,#512,.T.);
#721=ORIENTED_EDGE('',*,*,#510,.T.);
#722=ORIENTED_EDGE('',*,*,#508,.T.);
#723=ORIENTED_EDGE('',*,*,#518,.T.);
#724=ORIENTED_EDGE('',*,*,#516,.T.);
#725=ORIENTED_EDGE('',*,*,#526,.T.);
#726=ORIENTED_EDGE('',*,*,#524,.T.);
#727=ORIENTED_EDGE('',*,*,#522,.T.);
#728=ORIENTED_EDGE('',*,*,#520,.T.);
#729=ORIENTED_EDGE('',*,*,#530,.T.);
#730=ORIENTED_EDGE('',*,*,#528,.T.);
#731=ORIENTED_EDGE('',*,*,#538,.T.);
#732=ORIENTED_EDGE('',*,*,#536,.T.);
#733=ORIENTED_EDGE('',*,*,#534,.T.);
#734=ORIENTED_EDGE('',*,*,#532,.T.);
#735=ORIENTED_EDGE('',*,*,#544,.T.);
#736=ORIENTED_EDGE('',*,*,#542,.T.);
#737=ORIENTED_EDGE('',*,*,#540,.T.);
#738=ORIENTED_EDGE('',*,*,#547,.T.);
#739=ORIENTED_EDGE('',*,*,#548,.T.);
#740=ORIENTED_EDGE('',*,*,#467,.F.);
#741=ORIENTED_EDGE('',*,*,#505,.F.);
#742=ORIENTED_EDGE('',*,*,#549,.F.);
#743=ORIENTED_EDGE('',*,*,#550,.T.);
#744=ORIENTED_EDGE('',*,*,#471,.F.);
#745=ORIENTED_EDGE('',*,*,#550,.F.);
#746=ORIENTED_EDGE('',*,*,#549,.T.);
#747=ORIENTED_EDGE('',*,*,#551,.F.);
#748=ORIENTED_EDGE('',*,*,#552,.T.);
#749=ORIENTED_EDGE('',*,*,#472,.F.);
#750=ORIENTED_EDGE('',*,*,#552,.F.);
#751=ORIENTED_EDGE('',*,*,#551,.T.);
#752=ORIENTED_EDGE('',*,*,#553,.F.);
#753=ORIENTED_EDGE('',*,*,#554,.T.);
#754=ORIENTED_EDGE('',*,*,#473,.F.);
#755=ORIENTED_EDGE('',*,*,#554,.F.);
#756=ORIENTED_EDGE('',*,*,#553,.T.);
#757=ORIENTED_EDGE('',*,*,#482,.F.);
#758=ORIENTED_EDGE('',*,*,#506,.T.);
#759=ORIENTED_EDGE('',*,*,#465,.F.);
#760=ORIENTED_EDGE('',*,*,#555,.F.);
#761=ORIENTED_EDGE('',*,*,#450,.T.);
#762=ORIENTED_EDGE('',*,*,#470,.T.);
#763=ORIENTED_EDGE('',*,*,#452,.T.);
#764=ORIENTED_EDGE('',*,*,#556,.F.);
#765=ORIENTED_EDGE('',*,*,#451,.T.);
#766=ORIENTED_EDGE('',*,*,#556,.T.);
#767=ORIENTED_EDGE('',*,*,#462,.T.);
#768=ORIENTED_EDGE('',*,*,#469,.T.);
#769=ORIENTED_EDGE('',*,*,#557,.T.);
#770=ORIENTED_EDGE('',*,*,#558,.F.);
#771=ORIENTED_EDGE('',*,*,#557,.F.);
#772=ORIENTED_EDGE('',*,*,#558,.T.);
#773=ORIENTED_EDGE('',*,*,#459,.T.);
#774=ORIENTED_EDGE('',*,*,#463,.F.);
#775=ORIENTED_EDGE('',*,*,#559,.T.);
#776=ORIENTED_EDGE('',*,*,#560,.F.);
#777=ORIENTED_EDGE('',*,*,#561,.F.);
#778=ORIENTED_EDGE('',*,*,#561,.T.);
#779=ORIENTED_EDGE('',*,*,#562,.F.);
#780=ORIENTED_EDGE('',*,*,#563,.F.);
#781=ORIENTED_EDGE('',*,*,#483,.F.);
#782=ORIENTED_EDGE('',*,*,#555,.T.);
#783=ORIENTED_EDGE('',*,*,#464,.F.);
#784=ORIENTED_EDGE('',*,*,#563,.T.);
#785=ORIENTED_EDGE('',*,*,#564,.F.);
#786=ORIENTED_EDGE('',*,*,#565,.F.);
#787=ORIENTED_EDGE('',*,*,#545,.T.);
#788=ORIENTED_EDGE('',*,*,#475,.T.);
#789=ORIENTED_EDGE('',*,*,#484,.T.);
#790=ORIENTED_EDGE('',*,*,#565,.T.);
#791=ORIENTED_EDGE('',*,*,#566,.F.);
#792=ORIENTED_EDGE('',*,*,#559,.F.);
#793=ORIENTED_EDGE('',*,*,#468,.F.);
#794=ORIENTED_EDGE('',*,*,#548,.F.);
#795=ORIENTED_EDGE('',*,*,#546,.T.);
#796=ORIENTED_EDGE('',*,*,#566,.T.);
#797=ORIENTED_EDGE('',*,*,#564,.T.);
#798=ORIENTED_EDGE('',*,*,#562,.T.);
#799=ORIENTED_EDGE('',*,*,#560,.T.);
#800=ORIENTED_EDGE('',*,*,#456,.T.);
#801=CYLINDRICAL_SURFACE('',#880,4.);
#802=CYLINDRICAL_SURFACE('',#883,2.075);
#803=CYLINDRICAL_SURFACE('',#886,2.075);
#804=CYLINDRICAL_SURFACE('',#889,2.075);
#805=CYLINDRICAL_SURFACE('',#914,3.);
#806=CYLINDRICAL_SURFACE('',#918,3.);
#807=CYLINDRICAL_SURFACE('',#920,3.);
#808=CYLINDRICAL_SURFACE('',#924,3.);
#809=CYLINDRICAL_SURFACE('',#930,3.00000000000001);
#810=CYLINDRICAL_SURFACE('',#933,3.00000000000001);
#811=CYLINDRICAL_SURFACE('',#936,3.);
#812=CYLINDRICAL_SURFACE('',#940,2.075);
#813=CYLINDRICAL_SURFACE('',#943,2.075);
#814=CYLINDRICAL_SURFACE('',#946,2.075);
#815=CYLINDRICAL_SURFACE('',#950,4.);
#816=CYLINDRICAL_SURFACE('',#953,4.);
#817=ADVANCED_FACE('',(#61),#801,.T.);
#818=ADVANCED_FACE('',(#62),#802,.T.);
#819=ADVANCED_FACE('',(#63),#803,.T.);
#820=ADVANCED_FACE('',(#64),#804,.T.);
#821=ADVANCED_FACE('',(#65,#15,#16,#17,#18),#28,.T.);
#822=ADVANCED_FACE('',(#66),#29,.T.);
#823=ADVANCED_FACE('',(#67),#30,.T.);
#824=ADVANCED_FACE('',(#68),#31,.T.);
#825=ADVANCED_FACE('',(#69),#32,.F.);
#826=ADVANCED_FACE('',(#70),#33,.F.);
#827=ADVANCED_FACE('',(#71,#19,#20,#21),#34,.F.);
#828=ADVANCED_FACE('',(#72),#35,.T.);
#829=ADVANCED_FACE('',(#73),#36,.F.);
#830=ADVANCED_FACE('',(#74),#37,.F.);
#831=ADVANCED_FACE('',(#75),#805,.F.);
#832=ADVANCED_FACE('',(#76),#38,.F.);
#833=ADVANCED_FACE('',(#77),#39,.F.);
#834=ADVANCED_FACE('',(#78),#806,.F.);
#835=ADVANCED_FACE('',(#79),#807,.F.);
#836=ADVANCED_FACE('',(#80),#40,.F.);
#837=ADVANCED_FACE('',(#81),#41,.F.);
#838=ADVANCED_FACE('',(#82),#808,.F.);
#839=ADVANCED_FACE('',(#83),#42,.F.);
#840=ADVANCED_FACE('',(#84),#43,.F.);
#841=ADVANCED_FACE('',(#85),#44,.F.);
#842=ADVANCED_FACE('',(#86),#45,.F.);
#843=ADVANCED_FACE('',(#87),#809,.F.);
#844=ADVANCED_FACE('',(#88),#46,.F.);
#845=ADVANCED_FACE('',(#89),#810,.F.);
#846=ADVANCED_FACE('',(#90),#47,.F.);
#847=ADVANCED_FACE('',(#91),#811,.F.);
#848=ADVANCED_FACE('',(#92,#22,#23,#24),#48,.T.);
#849=ADVANCED_FACE('',(#93),#49,.T.);
#850=ADVANCED_FACE('',(#94),#812,.T.);
#851=ADVANCED_FACE('',(#95),#50,.T.);
#852=ADVANCED_FACE('',(#96),#813,.T.);
#853=ADVANCED_FACE('',(#97),#51,.T.);
#854=ADVANCED_FACE('',(#98),#814,.T.);
#855=ADVANCED_FACE('',(#99),#52,.T.);
#856=ADVANCED_FACE('',(#100),#53,.T.);
#857=ADVANCED_FACE('',(#101),#815,.T.);
#858=ADVANCED_FACE('',(#102,#25),#54,.T.);
#859=ADVANCED_FACE('',(#103),#816,.T.);
#860=ADVANCED_FACE('',(#104,#26),#55,.T.);
#861=ADVANCED_FACE('',(#105),#56,.T.);
#862=ADVANCED_FACE('',(#106),#57,.T.);
#863=ADVANCED_FACE('',(#107),#58,.T.);
#864=ADVANCED_FACE('',(#108),#59,.T.);
#865=ADVANCED_FACE('',(#109,#27),#60,.T.);
#866=CLOSED_SHELL('',(#817,#818,#819,#820,#821,#822,#823,#824,#825,#826,
#827,#828,#829,#830,#831,#832,#833,#834,#835,#836,#837,#838,#839,#840,#841,
#842,#843,#844,#845,#846,#847,#848,#849,#850,#851,#852,#853,#854,#855,#856,
#857,#858,#859,#860,#861,#862,#863,#864,#865));
#867=DERIVED_UNIT_ELEMENT(#869,1.);
#868=DERIVED_UNIT_ELEMENT(#1458,3.);
#869=(
MASS_UNIT()
NAMED_UNIT(*)
SI_UNIT(.KILO.,.GRAM.)
);
#870=DERIVED_UNIT((#867,#868));
#871=MEASURE_REPRESENTATION_ITEM('density measure',
POSITIVE_RATIO_MEASURE(7850.),#870);
#872=PROPERTY_DEFINITION_REPRESENTATION(#877,#874);
#873=PROPERTY_DEFINITION_REPRESENTATION(#878,#875);
#874=REPRESENTATION('material name',(#876),#1455);
#875=REPRESENTATION('density',(#871),#1455);
#876=DESCRIPTIVE_REPRESENTATION_ITEM('Steel','Steel');
#877=PROPERTY_DEFINITION('material property','material name',#1465);
#878=PROPERTY_DEFINITION('material property','density of part',#1465);
#879=AXIS2_PLACEMENT_3D('placement',#1210,#961,#962);
#880=AXIS2_PLACEMENT_3D('',#1211,#963,#964);
#881=AXIS2_PLACEMENT_3D('',#1216,#966,#967);
#882=AXIS2_PLACEMENT_3D('',#1219,#969,#970);
#883=AXIS2_PLACEMENT_3D('',#1220,#971,#972);
#884=AXIS2_PLACEMENT_3D('',#1222,#973,#974);
#885=AXIS2_PLACEMENT_3D('',#1225,#976,#977);
#886=AXIS2_PLACEMENT_3D('',#1226,#978,#979);
#887=AXIS2_PLACEMENT_3D('',#1228,#980,#981);
#888=AXIS2_PLACEMENT_3D('',#1231,#983,#984);
#889=AXIS2_PLACEMENT_3D('',#1232,#985,#986);
#890=AXIS2_PLACEMENT_3D('',#1234,#987,#988);
#891=AXIS2_PLACEMENT_3D('',#1237,#990,#991);
#892=AXIS2_PLACEMENT_3D('',#1238,#992,#993);
#893=AXIS2_PLACEMENT_3D('',#1251,#1000,#1001);
#894=AXIS2_PLACEMENT_3D('',#1252,#1002,#1003);
#895=AXIS2_PLACEMENT_3D('',#1254,#1004,#1005);
#896=AXIS2_PLACEMENT_3D('',#1256,#1006,#1007);
#897=AXIS2_PLACEMENT_3D('',#1258,#1008,#1009);
#898=AXIS2_PLACEMENT_3D('',#1259,#1010,#1011);
#899=AXIS2_PLACEMENT_3D('',#1260,#1012,#1013);
#900=AXIS2_PLACEMENT_3D('',#1261,#1014,#1015);
#901=AXIS2_PLACEMENT_3D('',#1262,#1016,#1017);
#902=AXIS2_PLACEMENT_3D('',#1271,#1022,#1023);
#903=AXIS2_PLACEMENT_3D('',#1277,#1027,#1028);
#904=AXIS2_PLACEMENT_3D('',#1289,#1034,#1035);
#905=AXIS2_PLACEMENT_3D('',#1293,#1037,#1038);
#906=AXIS2_PLACEMENT_3D('',#1298,#1041,#1042);
#907=AXIS2_PLACEMENT_3D('',#1301,#1043,#1044);
#908=AXIS2_PLACEMENT_3D('',#1307,#1047,#1048);
#909=AXIS2_PLACEMENT_3D('',#1317,#1053,#1054);
#910=AXIS2_PLACEMENT_3D('',#1322,#1057,#1058);
#911=AXIS2_PLACEMENT_3D('',#1323,#1059,#1060);
#912=AXIS2_PLACEMENT_3D('',#1328,#1064,#1065);
#913=AXIS2_PLACEMENT_3D('',#1334,#1069,#1070);
#914=AXIS2_PLACEMENT_3D('',#1338,#1073,#1074);
#915=AXIS2_PLACEMENT_3D('',#1340,#1075,#1076);
#916=AXIS2_PLACEMENT_3D('',#1342,#1078,#1079);
#917=AXIS2_PLACEMENT_3D('',#1346,#1082,#1083);
#918=AXIS2_PLACEMENT_3D('',#1350,#1086,#1087);
#919=AXIS2_PLACEMENT_3D('',#1351,#1088,#1089);
#920=AXIS2_PLACEMENT_3D('',#1352,#1090,#1091);
#921=AXIS2_PLACEMENT_3D('',#1356,#1093,#1094);
#922=AXIS2_PLACEMENT_3D('',#1358,#1096,#1097);
#923=AXIS2_PLACEMENT_3D('',#1362,#1100,#1101);
#924=AXIS2_PLACEMENT_3D('',#1366,#1104,#1105);
#925=AXIS2_PLACEMENT_3D('',#1368,#1106,#1107);
#926=AXIS2_PLACEMENT_3D('',#1370,#1109,#1110);
#927=AXIS2_PLACEMENT_3D('',#1374,#1113,#1114);
#928=AXIS2_PLACEMENT_3D('',#1376,#1116,#1117);
#929=AXIS2_PLACEMENT_3D('',#1382,#1121,#1122);
#930=AXIS2_PLACEMENT_3D('',#1386,#1125,#1126);
#931=AXIS2_PLACEMENT_3D('',#1388,#1127,#1128);
#932=AXIS2_PLACEMENT_3D('',#1390,#1130,#1131);
#933=AXIS2_PLACEMENT_3D('',#1394,#1134,#1135);
#934=AXIS2_PLACEMENT_3D('',#1396,#1136,#1137);
#935=AXIS2_PLACEMENT_3D('',#1398,#1139,#1140);
#936=AXIS2_PLACEMENT_3D('',#1402,#1143,#1144);
#937=AXIS2_PLACEMENT_3D('',#1403,#1145,#1146);
#938=AXIS2_PLACEMENT_3D('',#1404,#1147,#1148);
#939=AXIS2_PLACEMENT_3D('',#1410,#1152,#1153);
#940=AXIS2_PLACEMENT_3D('',#1412,#1155,#1156);
#941=AXIS2_PLACEMENT_3D('',#1414,#1157,#1158);
#942=AXIS2_PLACEMENT_3D('',#1416,#1160,#1161);
#943=AXIS2_PLACEMENT_3D('',#1417,#1162,#1163);
#944=AXIS2_PLACEMENT_3D('',#1419,#1164,#1165);
#945=AXIS2_PLACEMENT_3D('',#1421,#1167,#1168);
#946=AXIS2_PLACEMENT_3D('',#1422,#1169,#1170);
#947=AXIS2_PLACEMENT_3D('',#1424,#1171,#1172);
#948=AXIS2_PLACEMENT_3D('',#1426,#1174,#1175);
#949=AXIS2_PLACEMENT_3D('',#1427,#1176,#1177);
#950=AXIS2_PLACEMENT_3D('',#1429,#1179,#1180);
#951=AXIS2_PLACEMENT_3D('',#1430,#1181,#1182);
#952=AXIS2_PLACEMENT_3D('',#1431,#1183,#1184);
#953=AXIS2_PLACEMENT_3D('',#1432,#1185,#1186);
#954=AXIS2_PLACEMENT_3D('',#1434,#1188,#1189);
#955=AXIS2_PLACEMENT_3D('',#1435,#1190,#1191);
#956=AXIS2_PLACEMENT_3D('',#1436,#1192,#1193);
#957=AXIS2_PLACEMENT_3D('',#1442,#1197,#1198);
#958=AXIS2_PLACEMENT_3D('',#1446,#1201,#1202);
#959=AXIS2_PLACEMENT_3D('',#1450,#1205,#1206);
#960=AXIS2_PLACEMENT_3D('',#1452,#1208,#1209);
#961=DIRECTION('axis',(0.,0.,1.));
#962=DIRECTION('refdir',(1.,0.,0.));
#963=DIRECTION('center_axis',(0.,1.,0.));
#964=DIRECTION('ref_axis',(-1.,0.,0.));
#965=DIRECTION('',(0.,-1.,0.));
#966=DIRECTION('center_axis',(0.,1.,0.));
#967=DIRECTION('ref_axis',(-1.,0.,0.));
#968=DIRECTION('',(0.,1.,0.));
#969=DIRECTION('center_axis',(0.,1.,0.));
#970=DIRECTION('ref_axis',(-1.,0.,0.));
#971=DIRECTION('center_axis',(0.,1.,0.));
#972=DIRECTION('ref_axis',(-1.,0.,0.));
#973=DIRECTION('center_axis',(0.,1.,0.));
#974=DIRECTION('ref_axis',(-1.,0.,0.));
#975=DIRECTION('',(0.,-1.,0.));
#976=DIRECTION('center_axis',(0.,-1.,0.));
#977=DIRECTION('ref_axis',(-1.,0.,0.));
#978=DIRECTION('center_axis',(0.,1.,0.));
#979=DIRECTION('ref_axis',(-1.,0.,0.));
#980=DIRECTION('center_axis',(0.,1.,0.));
#981=DIRECTION('ref_axis',(-1.,0.,0.));
#982=DIRECTION('',(0.,-1.,0.));
#983=DIRECTION('center_axis',(0.,-1.,0.));
#984=DIRECTION('ref_axis',(-1.,0.,0.));
#985=DIRECTION('center_axis',(0.,1.,0.));
#986=DIRECTION('ref_axis',(-1.,0.,0.));
#987=DIRECTION('center_axis',(0.,1.,0.));
#988=DIRECTION('ref_axis',(-1.,0.,0.));
#989=DIRECTION('',(0.,-1.,0.));
#990=DIRECTION('center_axis',(0.,-1.,0.));
#991=DIRECTION('ref_axis',(-1.,0.,0.));
#992=DIRECTION('center_axis',(0.,1.,0.));
#993=DIRECTION('ref_axis',(0.,0.,1.));
#994=DIRECTION('',(0.,0.,-1.));
#995=DIRECTION('',(-1.,0.,0.));
#996=DIRECTION('',(0.,0.,1.));
#997=DIRECTION('',(1.,0.,0.));
#998=DIRECTION('',(1.12054105855257E-33,0.,-1.));
#999=DIRECTION('',(1.,0.,0.));
#1000=DIRECTION('center_axis',(0.,1.,0.));
#1001=DIRECTION('ref_axis',(-1.,0.,0.));
#1002=DIRECTION('center_axis',(0.,1.,0.));
#1003=DIRECTION('ref_axis',(-1.,0.,0.));
#1004=DIRECTION('center_axis',(0.,-1.,0.));
#1005=DIRECTION('ref_axis',(-1.,0.,0.));
#1006=DIRECTION('center_axis',(0.,-1.,0.));
#1007=DIRECTION('ref_axis',(-1.,0.,0.));
#1008=DIRECTION('center_axis',(0.,-1.,0.));
#1009=DIRECTION('ref_axis',(-1.,0.,0.));
#1010=DIRECTION('center_axis',(0.,1.,0.));
#1011=DIRECTION('ref_axis',(-1.,0.,0.));
#1012=DIRECTION('center_axis',(0.,1.,0.));
#1013=DIRECTION('ref_axis',(-1.,0.,0.));
#1014=DIRECTION('center_axis',(0.,1.,0.));
#1015=DIRECTION('ref_axis',(-1.,0.,0.));
#1016=DIRECTION('center_axis',(0.,0.,-1.));
#1017=DIRECTION('ref_axis',(1.,0.,0.));
#1018=DIRECTION('',(-1.,0.,0.));
#1019=DIRECTION('',(0.,-1.,0.));
#1020=DIRECTION('',(1.,0.,0.));
#1021=DIRECTION('',(0.,-1.,0.));
#1022=DIRECTION('center_axis',(-1.,0.,0.));
#1023=DIRECTION('ref_axis',(0.,0.,-1.));
#1024=DIRECTION('',(0.,0.,1.));
#1025=DIRECTION('',(0.,0.,-1.));
#1026=DIRECTION('',(0.,1.,0.));
#1027=DIRECTION('center_axis',(0.,1.,0.));
#1028=DIRECTION('ref_axis',(1.,0.,0.));
#1029=DIRECTION('',(-1.,0.,0.));
#1030=DIRECTION('',(0.,0.,-1.));
#1031=DIRECTION('',(1.,0.,0.));
#1032=DIRECTION('',(1.12054105855257E-33,0.,-1.));
#1033=DIRECTION('',(0.999999999998875,0.,1.50001775135995E-6));
#1034=DIRECTION('center_axis',(0.,1.,0.));
#1035=DIRECTION('ref_axis',(-1.,0.,0.));
#1036=DIRECTION('',(0.999999888687851,0.,-0.000471830780625672));
#1037=DIRECTION('center_axis',(0.,1.,0.));
#1038=DIRECTION('ref_axis',(-1.,0.,0.));
#1039=DIRECTION('',(-0.999999999999993,0.,1.14746493898145E-7));
#1040=DIRECTION('',(-0.999999999988596,0.,4.77582511664119E-6));
#1041=DIRECTION('center_axis',(0.,1.,0.));
#1042=DIRECTION('ref_axis',(-1.,0.,0.));
#1043=DIRECTION('center_axis',(0.,1.,0.));
#1044=DIRECTION('ref_axis',(-1.,0.,0.));
#1045=DIRECTION('',(-0.999999998712989,0.,5.07348222656894E-5));
#1046=DIRECTION('',(-0.999999994572156,0.,-0.000104190632822443));
#1047=DIRECTION('center_axis',(0.,1.,0.));
#1048=DIRECTION('ref_axis',(-1.,0.,0.));
#1049=DIRECTION('',(0.999999994572156,0.,-0.000104190632822442));
#1050=DIRECTION('',(0.999999998712989,0.,5.07348222656898E-5));
#1051=DIRECTION('',(0.999999999796112,0.,-2.01934418145009E-5));
#1052=DIRECTION('',(0.999999999948341,0.,1.0164545375252E-5));
#1053=DIRECTION('center_axis',(0.,1.,0.));
#1054=DIRECTION('ref_axis',(-1.,0.,0.));
#1055=DIRECTION('',(-0.999999999947302,0.,1.02662714697565E-5));
#1056=DIRECTION('',(-0.999999999796112,0.,-2.01934418145009E-5));
#1057=DIRECTION('center_axis',(0.,1.,0.));
#1058=DIRECTION('ref_axis',(-1.,0.,0.));
#1059=DIRECTION('center_axis',(0.,0.,1.));
#1060=DIRECTION('ref_axis',(1.,0.,0.));
#1061=DIRECTION('',(1.,0.,1.12054105855257E-33));
#1062=DIRECTION('',(0.,1.,0.));
#1063=DIRECTION('',(0.,1.,0.));
#1064=DIRECTION('center_axis',(-1.02662714697565E-5,0.,-0.999999999947302));
#1065=DIRECTION('ref_axis',(0.999999999947302,0.,-1.02662714697565E-5));
#1066=DIRECTION('',(0.,-1.,0.));
#1067=DIRECTION('',(0.999999999947302,0.,-1.02662714697565E-5));
#1068=DIRECTION('',(0.,-1.,0.));
#1069=DIRECTION('center_axis',(2.01934418145009E-5,0.,-0.999999999796112));
#1070=DIRECTION('ref_axis',(0.999999999796112,0.,2.01934418145009E-5));
#1071=DIRECTION('',(0.999999999796112,0.,2.01934418145009E-5));
#1072=DIRECTION('',(0.,-1.,0.));
#1073=DIRECTION('center_axis',(0.,-1.,0.));
#1074=DIRECTION('ref_axis',(-1.,0.,0.));
#1075=DIRECTION('center_axis',(0.,-1.,0.));
#1076=DIRECTION('ref_axis',(-1.,0.,0.));
#1077=DIRECTION('',(0.,-1.,0.));
#1078=DIRECTION('center_axis',(2.01934418145009E-5,0.,0.999999999796112));
#1079=DIRECTION('ref_axis',(-0.999999999796112,0.,2.01934418145009E-5));
#1080=DIRECTION('',(-0.999999999796112,0.,2.01934418145009E-5));
#1081=DIRECTION('',(0.,-1.,0.));
#1082=DIRECTION('center_axis',(-1.0164545375252E-5,0.,0.999999999948341));
#1083=DIRECTION('ref_axis',(-0.999999999948341,0.,-1.0164545375252E-5));
#1084=DIRECTION('',(-0.999999999948341,0.,-1.0164545375252E-5));
#1085=DIRECTION('',(0.,-1.,0.));
#1086=DIRECTION('center_axis',(0.,-1.,0.));
#1087=DIRECTION('ref_axis',(0.999999999999999,0.,-5.08630458976382E-8));
#1088=DIRECTION('center_axis',(0.,-1.,0.));
#1089=DIRECTION('ref_axis',(-1.,0.,0.));
#1090=DIRECTION('center_axis',(0.,-1.,0.));
#1091=DIRECTION('ref_axis',(-1.,0.,0.));
#1092=DIRECTION('',(0.,-1.,0.));
#1093=DIRECTION('center_axis',(0.,-1.,0.));
#1094=DIRECTION('ref_axis',(-1.,0.,0.));
#1095=DIRECTION('',(0.,-1.,0.));
#1096=DIRECTION('center_axis',(0.000104190632822442,0.,0.999999994572156));
#1097=DIRECTION('ref_axis',(-0.999999994572156,0.,0.000104190632822442));
#1098=DIRECTION('',(-0.999999994572156,0.,0.000104190632822442));
#1099=DIRECTION('',(0.,-1.,0.));
#1100=DIRECTION('center_axis',(-5.07348222656898E-5,0.,0.999999998712989));
#1101=DIRECTION('ref_axis',(-0.999999998712989,0.,-5.07348222656898E-5));
#1102=DIRECTION('',(-0.999999998712989,0.,-5.07348222656898E-5));
#1103=DIRECTION('',(0.,-1.,0.));
#1104=DIRECTION('center_axis',(0.,-1.,0.));
#1105=DIRECTION('ref_axis',(1.,0.,5.65069504813608E-15));
#1106=DIRECTION('center_axis',(0.,-1.,0.));
#1107=DIRECTION('ref_axis',(-1.,0.,0.));
#1108=DIRECTION('',(0.,-1.,0.));
#1109=DIRECTION('center_axis',(-5.07348222656894E-5,0.,-0.999999998712989));
#1110=DIRECTION('ref_axis',(0.999999998712989,0.,-5.07348222656894E-5));
#1111=DIRECTION('',(0.999999998712989,0.,-5.07348222656894E-5));
#1112=DIRECTION('',(0.,-1.,0.));
#1113=DIRECTION('center_axis',(0.000104190632822443,0.,-0.999999994572156));
#1114=DIRECTION('ref_axis',(0.999999994572156,0.,0.000104190632822443));
#1115=DIRECTION('',(0.999999994572156,0.,0.000104190632822443));
#1116=DIRECTION('center_axis',(-1.14746493898145E-7,0.,-0.999999999999993));
#1117=DIRECTION('ref_axis',(0.999999999999993,0.,-1.14746493898145E-7));
#1118=DIRECTION('',(0.,-1.,0.));
#1119=DIRECTION('',(0.999999999999993,0.,-1.14746493898145E-7));
#1120=DIRECTION('',(0.,-1.,0.));
#1121=DIRECTION('center_axis',(-4.77582511664119E-6,0.,-0.999999999988596));
#1122=DIRECTION('ref_axis',(0.999999999988596,0.,-4.77582511664119E-6));
#1123=DIRECTION('',(0.999999999988596,0.,-4.77582511664119E-6));
#1124=DIRECTION('',(0.,-1.,0.));
#1125=DIRECTION('center_axis',(0.,-1.,0.));
#1126=DIRECTION('ref_axis',(-1.,0.,0.));
#1127=DIRECTION('center_axis',(0.,-1.,0.));
#1128=DIRECTION('ref_axis',(-1.,0.,0.));
#1129=DIRECTION('',(0.,-1.,0.));
#1130=DIRECTION('center_axis',(-1.50001775135995E-6,0.,0.999999999998875));
#1131=DIRECTION('ref_axis',(-0.999999999998875,0.,-1.50001775135995E-6));
#1132=DIRECTION('',(-0.999999999998875,0.,-1.50001775135995E-6));
#1133=DIRECTION('',(0.,-1.,0.));
#1134=DIRECTION('center_axis',(0.,-1.,0.));
#1135=DIRECTION('ref_axis',(-1.,0.,0.));
#1136=DIRECTION('center_axis',(0.,-1.,0.));
#1137=DIRECTION('ref_axis',(-1.,0.,0.));
#1138=DIRECTION('',(0.,-1.,0.));
#1139=DIRECTION('center_axis',(0.000471830780625672,0.,0.999999888687851));
#1140=DIRECTION('ref_axis',(-0.999999888687851,0.,0.000471830780625672));
#1141=DIRECTION('',(-0.999999888687851,0.,0.000471830780625672));
#1142=DIRECTION('',(0.,-1.,0.));
#1143=DIRECTION('center_axis',(0.,-1.,0.));
#1144=DIRECTION('ref_axis',(0.999846905743153,0.,0.0174975734272381));
#1145=DIRECTION('center_axis',(0.,-1.,0.));
#1146=DIRECTION('ref_axis',(-1.,0.,0.));
#1147=DIRECTION('center_axis',(0.,1.,0.));
#1148=DIRECTION('ref_axis',(-1.12054105855257E-33,0.,1.));
#1149=DIRECTION('',(-1.12054105855257E-33,0.,1.));
#1150=DIRECTION('',(1.,0.,0.));
#1151=DIRECTION('',(1.12054105855257E-33,0.,-1.));
#1152=DIRECTION('center_axis',(1.,0.,1.12054105855257E-33));
#1153=DIRECTION('ref_axis',(1.12054105855257E-33,0.,-1.));
#1154=DIRECTION('',(0.,1.,0.));
#1155=DIRECTION('center_axis',(0.,1.,0.));
#1156=DIRECTION('ref_axis',(-1.,0.,0.));
#1157=DIRECTION('center_axis',(0.,1.,0.));
#1158=DIRECTION('ref_axis',(-1.,0.,0.));
#1159=DIRECTION('',(0.,-1.,0.));
#1160=DIRECTION('center_axis',(0.,1.,0.));
#1161=DIRECTION('ref_axis',(-1.,0.,0.));
#1162=DIRECTION('center_axis',(0.,1.,0.));
#1163=DIRECTION('ref_axis',(-1.,0.,0.));
#1164=DIRECTION('center_axis',(0.,1.,0.));
#1165=DIRECTION('ref_axis',(-1.,0.,0.));
#1166=DIRECTION('',(0.,-1.,0.));
#1167=DIRECTION('center_axis',(0.,1.,0.));
#1168=DIRECTION('ref_axis',(-1.,0.,0.));
#1169=DIRECTION('center_axis',(0.,1.,0.));
#1170=DIRECTION('ref_axis',(-1.,0.,0.));
#1171=DIRECTION('center_axis',(0.,1.,0.));
#1172=DIRECTION('ref_axis',(-1.,0.,0.));
#1173=DIRECTION('',(0.,-1.,0.));
#1174=DIRECTION('center_axis',(0.,1.,0.));
#1175=DIRECTION('ref_axis',(-1.,0.,0.));
#1176=DIRECTION('center_axis',(-1.,0.,0.));
#1177=DIRECTION('ref_axis',(0.,0.,1.));
#1178=DIRECTION('',(0.,1.,0.));
#1179=DIRECTION('center_axis',(0.,1.,0.));
#1180=DIRECTION('ref_axis',(-1.,0.,0.));
#1181=DIRECTION('center_axis',(0.,1.,0.));
#1182=DIRECTION('ref_axis',(-1.,0.,0.));
#1183=DIRECTION('center_axis',(0.,1.,0.));
#1184=DIRECTION('ref_axis',(-1.,0.,0.));
#1185=DIRECTION('center_axis',(0.,1.,0.));
#1186=DIRECTION('ref_axis',(-1.,0.,0.));
#1187=DIRECTION('',(0.,1.,0.));
#1188=DIRECTION('center_axis',(0.,1.,0.));
#1189=DIRECTION('ref_axis',(-1.,0.,0.));
#1190=DIRECTION('center_axis',(0.,1.,0.));
#1191=DIRECTION('ref_axis',(-1.,0.,0.));
#1192=DIRECTION('center_axis',(-1.,0.,0.));
#1193=DIRECTION('ref_axis',(0.,0.,1.));
#1194=DIRECTION('',(0.,1.,0.));
#1195=DIRECTION('',(0.,0.,1.));
#1196=DIRECTION('',(0.,1.,0.));
#1197=DIRECTION('center_axis',(0.,0.,-1.));
#1198=DIRECTION('ref_axis',(-1.,0.,0.));
#1199=DIRECTION('',(-1.,0.,0.));
#1200=DIRECTION('',(0.,1.,0.));
#1201=DIRECTION('center_axis',(1.,0.,0.));
#1202=DIRECTION('ref_axis',(0.,0.,-1.));
#1203=DIRECTION('',(0.,0.,-1.));
#1204=DIRECTION('',(0.,1.,0.));
#1205=DIRECTION('center_axis',(0.,0.,1.));
#1206=DIRECTION('ref_axis',(1.,0.,0.));
#1207=DIRECTION('',(1.,0.,0.));
#1208=DIRECTION('center_axis',(0.,1.,0.));
#1209=DIRECTION('ref_axis',(-1.,0.,0.));
#1210=CARTESIAN_POINT('',(0.,0.,0.));
#1211=CARTESIAN_POINT('Origin',(-2.50000000000001,35.,-105.5));
#1212=CARTESIAN_POINT('',(1.49999999999999,45.,-105.5));
#1213=CARTESIAN_POINT('',(1.49999999999999,35.,-105.5));
#1214=CARTESIAN_POINT('',(1.49999999999999,35.,-105.5));
#1215=CARTESIAN_POINT('',(-6.50000000000001,45.,-105.5));
#1216=CARTESIAN_POINT('Origin',(-2.50000000000001,45.,-105.5));
#1217=CARTESIAN_POINT('',(-6.50000000000001,35.,-105.5));
#1218=CARTESIAN_POINT('',(-6.50000000000001,35.,-105.5));
#1219=CARTESIAN_POINT('Origin',(-2.50000000000001,35.,-105.5));
#1220=CARTESIAN_POINT('Origin',(80.5,35.,-105.5));
#1221=CARTESIAN_POINT('',(82.575,55.,-105.5));
#1222=CARTESIAN_POINT('Origin',(80.5,55.,-105.5));
#1223=CARTESIAN_POINT('',(82.575,45.,-105.5));
#1224=CARTESIAN_POINT('',(82.575,35.,-105.5));
#1225=CARTESIAN_POINT('Origin',(80.5,45.,-105.5));
#1226=CARTESIAN_POINT('Origin',(-10.5,35.,-105.5));
#1227=CARTESIAN_POINT('',(-8.42500000000001,55.,-105.5));
#1228=CARTESIAN_POINT('Origin',(-10.5,55.,-105.5));
#1229=CARTESIAN_POINT('',(-8.42500000000001,45.,-105.5));
#1230=CARTESIAN_POINT('',(-8.42500000000001,35.,-105.5));
#1231=CARTESIAN_POINT('Origin',(-10.5,45.,-105.5));
#1232=CARTESIAN_POINT('Origin',(-2.50000000000001,35.,-105.5));
#1233=CARTESIAN_POINT('',(-0.42500000000001,55.,-105.5));
#1234=CARTESIAN_POINT('Origin',(-2.50000000000001,55.,-105.5));
#1235=CARTESIAN_POINT('',(-0.42500000000001,45.,-105.5));
#1236=CARTESIAN_POINT('',(-0.42500000000001,35.,-105.5));
#1237=CARTESIAN_POINT('Origin',(-2.50000000000001,45.,-105.5));
#1238=CARTESIAN_POINT('Origin',(30.,35.,-55.));
#1239=CARTESIAN_POINT('',(57.,35.,-85.));
#1240=CARTESIAN_POINT('',(57.,35.,-110.));
#1241=CARTESIAN_POINT('',(57.,35.,-85.));
#1242=CARTESIAN_POINT('',(-25.,35.,-110.));
#1243=CARTESIAN_POINT('',(-25.,35.,-110.));
#1244=CARTESIAN_POINT('',(-25.,35.,0.));
#1245=CARTESIAN_POINT('',(-25.,35.,0.));
#1246=CARTESIAN_POINT('',(0.,35.,0.));
#1247=CARTESIAN_POINT('',(0.,35.,0.));
#1248=CARTESIAN_POINT('',(0.,35.,-85.));
#1249=CARTESIAN_POINT('',(1.23259516440783E-31,35.,-110.));
#1250=CARTESIAN_POINT('',(85.,35.,-85.));
#1251=CARTESIAN_POINT('Origin',(-10.5,35.,-105.5));
#1252=CARTESIAN_POINT('Origin',(-2.50000000000001,35.,-105.5));
#1253=CARTESIAN_POINT('',(-18.425,35.,-12.5));
#1254=CARTESIAN_POINT('Origin',(-20.5,35.,-12.5));
#1255=CARTESIAN_POINT('',(-18.425,35.,-95.5));
#1256=CARTESIAN_POINT('Origin',(-20.5,35.,-95.5));
#1257=CARTESIAN_POINT('',(-18.425,35.,-4.5));
#1258=CARTESIAN_POINT('Origin',(-20.5,35.,-4.5));
#1259=CARTESIAN_POINT('Origin',(-10.5,55.,-105.5));
#1260=CARTESIAN_POINT('Origin',(-2.50000000000001,55.,-105.5));
#1261=CARTESIAN_POINT('Origin',(80.5,55.,-105.5));
#1262=CARTESIAN_POINT('Origin',(18.,3.,-67.));
#1263=CARTESIAN_POINT('',(85.,0.,-67.));
#1264=CARTESIAN_POINT('',(18.,0.,-67.));
#1265=CARTESIAN_POINT('',(24.,0.,-67.));
#1266=CARTESIAN_POINT('',(85.,3.,-67.));
#1267=CARTESIAN_POINT('',(85.,1.5,-67.));
#1268=CARTESIAN_POINT('',(18.,3.,-67.));
#1269=CARTESIAN_POINT('',(9.,3.,-67.));
#1270=CARTESIAN_POINT('',(18.,3.,-67.));
#1271=CARTESIAN_POINT('Origin',(18.,3.,9.52459899769687E-32));
#1272=CARTESIAN_POINT('',(18.,0.,0.));
#1273=CARTESIAN_POINT('',(18.,0.,-27.5));
#1274=CARTESIAN_POINT('',(18.,3.,9.52459899769687E-32));
#1275=CARTESIAN_POINT('',(18.,3.,-42.5));
#1276=CARTESIAN_POINT('',(18.,1.5,0.));
#1277=CARTESIAN_POINT('Origin',(30.,0.,-55.));
#1278=CARTESIAN_POINT('',(-25.,0.,0.));
#1279=CARTESIAN_POINT('',(0.,0.,0.));
#1280=CARTESIAN_POINT('',(-25.,0.,-110.));
#1281=CARTESIAN_POINT('',(-25.,0.,0.));
#1282=CARTESIAN_POINT('',(85.,0.,-110.));
#1283=CARTESIAN_POINT('',(-25.,0.,-110.));
#1284=CARTESIAN_POINT('',(85.,0.,9.52459899769687E-32));
#1285=CARTESIAN_POINT('',(66.0039996552745,0.,-74.0000026662082));
#1286=CARTESIAN_POINT('',(67.9999952537188,0.,-73.9999996721794));
#1287=CARTESIAN_POINT('',(49.0000118770706,0.,-74.0000281724918));
#1288=CARTESIAN_POINT('',(68.0014154923423,0.,-74.0000003339426));
#1289=CARTESIAN_POINT('Origin',(68.,0.,-77.));
#1290=CARTESIAN_POINT('',(71.8950302880758,0.,-74.0018374614556));
#1291=CARTESIAN_POINT('',(50.9430369820611,0.,-73.9919516649979));
#1292=CARTESIAN_POINT('',(71.9999996557605,0.,-80.0000004589556));
#1293=CARTESIAN_POINT('Origin',(71.9999999999999,0.,-77.0000004589557));
#1294=CARTESIAN_POINT('',(67.9999861655765,0.,-79.9999999999681));
#1295=CARTESIAN_POINT('',(48.9999916484573,-2.77555756156289E-16,-79.9999978197853));
#1296=CARTESIAN_POINT('',(66.0075559968964,0.,-79.9999904844701));
#1297=CARTESIAN_POINT('',(48.0037183010676,0.,-79.9999045012898));
#1298=CARTESIAN_POINT('Origin',(66.,0.,-77.));
#1299=CARTESIAN_POINT('',(11.9998477955332,0.,-74.000000003861));
#1300=CARTESIAN_POINT('',(11.9998477955332,0.,-79.999999996139));
#1301=CARTESIAN_POINT('Origin',(12.,0.,-77.));
#1302=CARTESIAN_POINT('',(7.96495375838729,0.,-79.9997952865069));
#1303=CARTESIAN_POINT('',(18.9818426707498,0.,-80.0003542264085));
#1304=CARTESIAN_POINT('',(6.00031257189848,0.,-79.9999999837165));
#1305=CARTESIAN_POINT('',(18.001458538585,-2.77555756156289E-16,-79.9987495767168));
#1306=CARTESIAN_POINT('',(6.00031257189847,0.,-74.0000000162835));
#1307=CARTESIAN_POINT('Origin',(6.,0.,-77.));
#1308=CARTESIAN_POINT('',(7.96495375838729,0.,-74.0002047134931));
#1309=CARTESIAN_POINT('',(18.9814869379198,-2.77555756156289E-16,-74.0013525330629));
#1310=CARTESIAN_POINT('',(21.0004058554112,0.,-73.999543362147));
#1311=CARTESIAN_POINT('',(6.00006058032544,0.,-14.0000000006117));
#1312=CARTESIAN_POINT('',(8.01562719990719,0.,-14.0000407018389));
#1313=CARTESIAN_POINT('',(19.0082275606174,2.77555756156289E-16,-14.0002626802748));
#1314=CARTESIAN_POINT('',(11.9999695063639,0.,-14.0000002028108));
#1315=CARTESIAN_POINT('',(20.9997763790729,2.77555756156289E-16,-13.9999087238654));
#1316=CARTESIAN_POINT('',(11.9999692011856,0.,-20.0000002024977));
#1317=CARTESIAN_POINT('Origin',(12.,0.,-17.0000002026558));
#1318=CARTESIAN_POINT('',(8.01562719990719,0.,-19.9999592981611));
#1319=CARTESIAN_POINT('',(19.0079932587547,2.77555756156289E-16,-20.0000721487751));
#1320=CARTESIAN_POINT('',(6.00006058032544,0.,-19.9999999993883));
#1321=CARTESIAN_POINT('',(17.9996769000377,2.77555756156289E-16,-19.9997576858343));
#1322=CARTESIAN_POINT('Origin',(6.,0.,-17.));
#1323=CARTESIAN_POINT('Origin',(-25.,0.,0.));
#1324=CARTESIAN_POINT('',(0.,3.,0.));
#1325=CARTESIAN_POINT('',(0.,3.,0.));
#1326=CARTESIAN_POINT('',(0.,0.,0.));
#1327=CARTESIAN_POINT('',(-25.,0.,0.));
#1328=CARTESIAN_POINT('Origin',(8.01562719990719,3.,-19.9999592981611));
#1329=CARTESIAN_POINT('',(11.9999692011856,3.,-20.0000002024977));
#1330=CARTESIAN_POINT('',(11.9999692011856,3.,-20.0000002024977));
#1331=CARTESIAN_POINT('',(8.01562719990719,3.,-19.9999592981611));
#1332=CARTESIAN_POINT('',(4.00814725440768,3.,-19.999918156284));
#1333=CARTESIAN_POINT('',(8.01562719990719,3.,-19.9999592981611));
#1334=CARTESIAN_POINT('Origin',(6.00006058032544,3.,-19.9999999993883));
#1335=CARTESIAN_POINT('',(6.00006058032544,3.,-19.9999999993883));
#1336=CARTESIAN_POINT('',(2.99937400452722,3.,-20.0000605935781));
#1337=CARTESIAN_POINT('',(6.00006058032544,3.,-19.9999999993883));
#1338=CARTESIAN_POINT('Origin',(6.,3.,-17.));
#1339=CARTESIAN_POINT('',(6.00006058032544,3.,-14.0000000006117));
#1340=CARTESIAN_POINT('Origin',(6.,3.,-17.));
#1341=CARTESIAN_POINT('',(6.00006058032544,3.,-14.0000000006117));
#1342=CARTESIAN_POINT('Origin',(8.01562719990719,3.,-14.0000407018389));
#1343=CARTESIAN_POINT('',(8.01562719990719,3.,-14.0000407018389));
#1344=CARTESIAN_POINT('',(4.00853046836119,3.,-13.9999597847642));
#1345=CARTESIAN_POINT('',(8.01562719990719,3.,-14.0000407018389));
#1346=CARTESIAN_POINT('Origin',(11.9999695063639,3.,-14.0000002028108));
#1347=CARTESIAN_POINT('',(11.9999695063639,3.,-14.0000002028108));
#1348=CARTESIAN_POINT('',(5.99962391244207,3.,-14.0000611935958));
#1349=CARTESIAN_POINT('',(11.9999695063639,3.,-14.0000002028108));
#1350=CARTESIAN_POINT('Origin',(12.,3.,-17.0000002026558));
#1351=CARTESIAN_POINT('Origin',(12.,3.,-17.0000002026558));
#1352=CARTESIAN_POINT('Origin',(6.,3.,-77.));
#1353=CARTESIAN_POINT('',(6.00031257189848,3.,-79.9999999837165));
#1354=CARTESIAN_POINT('',(6.00031257189848,3.,-79.9999999837165));
#1355=CARTESIAN_POINT('',(6.00031257189847,3.,-74.0000000162835));
#1356=CARTESIAN_POINT('Origin',(6.,3.,-77.));
#1357=CARTESIAN_POINT('',(6.00031257189847,3.,-74.0000000162835));
#1358=CARTESIAN_POINT('Origin',(7.96495375838729,3.,-74.0002047134931));
#1359=CARTESIAN_POINT('',(7.96495375838729,3.,-74.0002047134931));
#1360=CARTESIAN_POINT('',(3.98304996023897,3.,-73.9997898364143));
#1361=CARTESIAN_POINT('',(7.96495375838729,3.,-74.0002047134931));
#1362=CARTESIAN_POINT('Origin',(11.9998477955332,3.,-74.000000003861));
#1363=CARTESIAN_POINT('',(11.9998477955332,3.,-74.000000003861));
#1364=CARTESIAN_POINT('',(5.99964487168854,3.,-74.0003044230903));
#1365=CARTESIAN_POINT('',(11.9998477955332,3.,-74.000000003861));
#1366=CARTESIAN_POINT('Origin',(12.,3.,-77.));
#1367=CARTESIAN_POINT('',(11.9998477955332,3.,-79.999999996139));
#1368=CARTESIAN_POINT('Origin',(12.,3.,-77.));
#1369=CARTESIAN_POINT('',(11.9998477955332,3.,-79.999999996139));
#1370=CARTESIAN_POINT('Origin',(7.96495375838729,3.,-79.9997952865069));
#1371=CARTESIAN_POINT('',(7.96495375838729,3.,-79.9997952865069));
#1372=CARTESIAN_POINT('',(3.98260373169318,3.,-79.9995932426858));
#1373=CARTESIAN_POINT('',(7.96495375838729,3.,-79.9997952865069));
#1374=CARTESIAN_POINT('Origin',(6.00031257189848,3.,-79.9999999837165));
#1375=CARTESIAN_POINT('',(2.99989584193651,3.,-80.000312599036));
#1376=CARTESIAN_POINT('Origin',(67.9999861655765,3.,-79.9999999999681));
#1377=CARTESIAN_POINT('',(71.9999996557605,3.,-80.0000004589556));
#1378=CARTESIAN_POINT('',(71.9999996557605,3.,-80.0000004589556));
#1379=CARTESIAN_POINT('',(67.9999861655765,3.,-79.9999999999681));
#1380=CARTESIAN_POINT('',(33.9999933696549,3.,-79.9999960985881));
#1381=CARTESIAN_POINT('',(67.9999861655765,3.,-79.9999999999681));
#1382=CARTESIAN_POINT('Origin',(66.0075559968964,3.,-79.9999904844701));
#1383=CARTESIAN_POINT('',(66.0075559968964,3.,-79.9999904844701));
#1384=CARTESIAN_POINT('',(33.0037899387865,3.,-79.9998328642552));
#1385=CARTESIAN_POINT('',(66.0075559968964,3.,-79.9999904844701));
#1386=CARTESIAN_POINT('Origin',(66.,3.,-77.));
#1387=CARTESIAN_POINT('',(66.0039996552745,3.,-74.0000026662082));
#1388=CARTESIAN_POINT('Origin',(66.,3.,-77.));
#1389=CARTESIAN_POINT('',(66.0039996552745,3.,-74.0000026662082));
#1390=CARTESIAN_POINT('Origin',(67.9999952537188,3.,-73.9999996721794));
#1391=CARTESIAN_POINT('',(67.9999952537188,3.,-73.9999996721794));
#1392=CARTESIAN_POINT('',(33.999989376838,3.,-74.0000506727918));
#1393=CARTESIAN_POINT('',(67.9999952537188,3.,-73.9999996721794));
#1394=CARTESIAN_POINT('Origin',(68.,3.,-77.));
#1395=CARTESIAN_POINT('',(68.0014154923423,3.,-74.0000003339426));
#1396=CARTESIAN_POINT('Origin',(68.,3.,-77.));
#1397=CARTESIAN_POINT('',(68.0014154923423,3.,-74.0000003339426));
#1398=CARTESIAN_POINT('Origin',(71.8950302880758,3.,-74.0018374614556));
#1399=CARTESIAN_POINT('',(71.8950302880758,3.,-74.0018374614556));
#1400=CARTESIAN_POINT('',(35.950117782347,3.,-73.9848775434406));
#1401=CARTESIAN_POINT('',(71.8950302880758,3.,-74.0018374614556));
#1402=CARTESIAN_POINT('Origin',(71.9999999999999,3.,-77.0000004589557));
#1403=CARTESIAN_POINT('Origin',(71.9999999999999,3.,-77.0000004589557));
#1404=CARTESIAN_POINT('Origin',(9.52459899769687E-32,3.,-85.));
#1405=CARTESIAN_POINT('',(85.,3.,-85.));
#1406=CARTESIAN_POINT('',(85.,3.,-85.));
#1407=CARTESIAN_POINT('',(9.52459899769687E-32,3.,-85.));
#1408=CARTESIAN_POINT('',(4.76229949884844E-32,3.,-85.));
#1409=CARTESIAN_POINT('',(4.76229949884844E-32,3.,-42.5));
#1410=CARTESIAN_POINT('Origin',(0.,0.,0.));
#1411=CARTESIAN_POINT('',(0.,0.,-85.));
#1412=CARTESIAN_POINT('Origin',(-20.5,35.,-12.5));
#1413=CARTESIAN_POINT('',(-18.425,45.,-12.5));
#1414=CARTESIAN_POINT('Origin',(-20.5,45.,-12.5));
#1415=CARTESIAN_POINT('',(-18.425,35.,-12.5));
#1416=CARTESIAN_POINT('Origin',(-20.5,45.,-12.5));
#1417=CARTESIAN_POINT('Origin',(-20.5,35.,-95.5));
#1418=CARTESIAN_POINT('',(-18.425,45.,-95.5));
#1419=CARTESIAN_POINT('Origin',(-20.5,45.,-95.5));
#1420=CARTESIAN_POINT('',(-18.425,35.,-95.5));
#1421=CARTESIAN_POINT('Origin',(-20.5,45.,-95.5));
#1422=CARTESIAN_POINT('Origin',(-20.5,35.,-4.5));
#1423=CARTESIAN_POINT('',(-18.425,45.,-4.5));
#1424=CARTESIAN_POINT('Origin',(-20.5,45.,-4.5));
#1425=CARTESIAN_POINT('',(-18.425,35.,-4.5));
#1426=CARTESIAN_POINT('Origin',(-20.5,45.,-4.5));
#1427=CARTESIAN_POINT('Origin',(-25.,0.,-110.));
#1428=CARTESIAN_POINT('',(-25.,0.,-110.));
#1429=CARTESIAN_POINT('Origin',(-2.50000000000001,35.,-105.5));
#1430=CARTESIAN_POINT('Origin',(-2.50000000000001,45.,-105.5));
#1431=CARTESIAN_POINT('Origin',(-2.50000000000001,45.,-105.5));
#1432=CARTESIAN_POINT('Origin',(-10.5,35.,-105.5));
#1433=CARTESIAN_POINT('',(-6.50000000000001,35.,-105.5));
#1434=CARTESIAN_POINT('Origin',(-10.5,45.,-105.5));
#1435=CARTESIAN_POINT('Origin',(-10.5,45.,-105.5));
#1436=CARTESIAN_POINT('Origin',(57.,35.,-110.));
#1437=CARTESIAN_POINT('',(57.,45.,-85.));
#1438=CARTESIAN_POINT('',(57.,35.,-85.));
#1439=CARTESIAN_POINT('',(57.,45.,-110.));
#1440=CARTESIAN_POINT('',(57.,45.,-85.));
#1441=CARTESIAN_POINT('',(57.,35.,-110.));
#1442=CARTESIAN_POINT('Origin',(85.,35.,-110.));
#1443=CARTESIAN_POINT('',(85.,45.,-110.));
#1444=CARTESIAN_POINT('',(57.,45.,-110.));
#1445=CARTESIAN_POINT('',(85.,35.,-110.));
#1446=CARTESIAN_POINT('Origin',(85.,35.,-85.));
#1447=CARTESIAN_POINT('',(85.,45.,-85.));
#1448=CARTESIAN_POINT('',(85.,45.,-110.));
#1449=CARTESIAN_POINT('',(85.,35.,-85.));
#1450=CARTESIAN_POINT('Origin',(57.,35.,-85.));
#1451=CARTESIAN_POINT('',(85.,45.,-85.));
#1452=CARTESIAN_POINT('Origin',(71.,45.,-97.5));
#1453=UNCERTAINTY_MEASURE_WITH_UNIT(LENGTH_MEASURE(0.01),#1457,
'DISTANCE_ACCURACY_VALUE',
'Maximum model space distance between geometric entities at asserted c
onnectivities');
#1454=UNCERTAINTY_MEASURE_WITH_UNIT(LENGTH_MEASURE(0.01),#1457,
'DISTANCE_ACCURACY_VALUE',
'Maximum model space distance between geometric entities at asserted c
onnectivities');
#1455=(
GEOMETRIC_REPRESENTATION_CONTEXT(3)
GLOBAL_UNCERTAINTY_ASSIGNED_CONTEXT((#1453))
GLOBAL_UNIT_ASSIGNED_CONTEXT((#1457,#1459,#1460))
REPRESENTATION_CONTEXT('','3D')
);
#1456=(
GEOMETRIC_REPRESENTATION_CONTEXT(3)
GLOBAL_UNCERTAINTY_ASSIGNED_CONTEXT((#1454))
GLOBAL_UNIT_ASSIGNED_CONTEXT((#1457,#1459,#1460))
REPRESENTATION_CONTEXT('','3D')
);
#1457=(
LENGTH_UNIT()
NAMED_UNIT(*)
SI_UNIT(.MILLI.,.METRE.)
);
#1458=(
LENGTH_UNIT()
NAMED_UNIT(*)
SI_UNIT($,.METRE.)
);
#1459=(
NAMED_UNIT(*)
PLANE_ANGLE_UNIT()
SI_UNIT($,.RADIAN.)
);
#1460=(
NAMED_UNIT(*)
SI_UNIT($,.STERADIAN.)
SOLID_ANGLE_UNIT()
);
#1461=SHAPE_DEFINITION_REPRESENTATION(#1462,#1463);
#1462=PRODUCT_DEFINITION_SHAPE('',$,#1465);
#1463=SHAPE_REPRESENTATION('',(#879),#1455);
#1464=PRODUCT_DEFINITION_CONTEXT('part definition',#1469,'design');
#1465=PRODUCT_DEFINITION('Balluff-Through-Beam-Sensor',
'Balluff-Through-Beam-Sensor v2',#1466,#1464);
#1466=PRODUCT_DEFINITION_FORMATION('',$,#1471);
#1467=PRODUCT_RELATED_PRODUCT_CATEGORY('Balluff-Through-Beam-Sensor v2',
'Balluff-Through-Beam-Sensor v2',(#1471));
#1468=APPLICATION_PROTOCOL_DEFINITION('international standard',
'automotive_design',2009,#1469);
#1469=APPLICATION_CONTEXT(
'Core Data for Automotive Mechanical Design Process');
#1470=PRODUCT_CONTEXT('part definition',#1469,'mechanical');
#1471=PRODUCT('Balluff-Through-Beam-Sensor',
'Balluff-Through-Beam-Sensor v2',$,(#1470));
#1472=PRESENTATION_STYLE_ASSIGNMENT((#1473));
#1473=SURFACE_STYLE_USAGE(.BOTH.,#1474);
#1474=SURFACE_SIDE_STYLE('',(#1475));
#1475=SURFACE_STYLE_FILL_AREA(#1476);
#1476=FILL_AREA_STYLE('Steel - Satin',(#1477));
#1477=FILL_AREA_STYLE_COLOUR('Steel - Satin',#1478);
#1478=COLOUR_RGB('Steel - Satin',0.627450980392157,0.627450980392157,0.627450980392157);
ENDSEC;
END-ISO-10303-21;
