# Supplementary material for: Principles of computer-controlled linear motion applied to an open-source affordable liquid handler for automated micropipetting
Source: Sci Rep. 2020 Aug 12;10:13663. doi: 10.1038/s41598-020-70465-5 (PMC7424513; doi:10.1038/s41598-020-70465-5)
Supplement: Supplementary file 2 — Supplementary Information 2. [file 41598_2020_70465_MOESM2_ESM.zip › 3D-Printable-Components-STEP-Files/Drag-Chain-Connector-2.step]

ISO-10303-21;
HEADER;
/* Generated by software containing ST-Developer
 * from STEP Tools, Inc. (www.steptools.com) 
 */

FILE_DESCRIPTION(
/* description */ (''),
/* implementation_level */ '2;1');

FILE_NAME(
/* name */ 
'/Users/davidflorian/Library/Mobile Documents/com~apple~CloudDocs/Vand
erbilt/Papers/OTTO/Supplemental Material/3D-Printable-Components-STEP-
Files/Drag-Chain-Connector-2.step',
/* time_stamp */ '2020-06-30T23:32:03-05:00',
/* author */ (''),
/* organization */ (''),
/* preprocessor_version */ 'ST-DEVELOPER v18.1',
/* originating_system */ 'Autodesk Translation Framework v9.3.0.1241',
/* authorisation */ '');

FILE_SCHEMA (('AUTOMOTIVE_DESIGN { 1 0 10303 214 3 1 1 }'));
ENDSEC;

DATA;
#10=MECHANICAL_DESIGN_GEOMETRIC_PRESENTATION_REPRESENTATION('',(#13),#495);
#11=SHAPE_REPRESENTATION_RELATIONSHIP('SRR','None',#502,#12);
#12=ADVANCED_BREP_SHAPE_REPRESENTATION('',(#14),#494);
#13=STYLED_ITEM('',(#511),#14);
#14=MANIFOLD_SOLID_BREP('Body1',#291);
#15=CYLINDRICAL_SURFACE('',#308,4.6);
#16=CYLINDRICAL_SURFACE('',#313,4.6);
#17=CYLINDRICAL_SURFACE('',#318,2.2);
#18=CYLINDRICAL_SURFACE('',#321,2.2);
#19=CYLINDRICAL_SURFACE('',#327,3.);
#20=CYLINDRICAL_SURFACE('',#328,3.);
#21=FACE_BOUND('',#60,.T.);
#22=FACE_BOUND('',#61,.T.);
#23=FACE_BOUND('',#64,.T.);
#24=FACE_BOUND('',#67,.T.);
#25=FACE_BOUND('',#71,.T.);
#26=FACE_BOUND('',#72,.T.);
#27=FACE_BOUND('',#75,.T.);
#28=FACE_BOUND('',#76,.T.);
#29=FACE_BOUND('',#80,.T.);
#30=FACE_BOUND('',#81,.T.);
#31=CIRCLE('',#306,3.);
#32=CIRCLE('',#307,3.);
#33=CIRCLE('',#309,4.6);
#34=CIRCLE('',#310,4.6);
#35=CIRCLE('',#312,3.);
#36=CIRCLE('',#314,4.6);
#37=CIRCLE('',#315,4.6);
#38=CIRCLE('',#317,3.);
#39=CIRCLE('',#319,2.2);
#40=CIRCLE('',#320,2.2);
#41=CIRCLE('',#322,2.2);
#42=CIRCLE('',#323,2.2);
#43=FACE_OUTER_BOUND('',#59,.T.);
#44=FACE_OUTER_BOUND('',#62,.T.);
#45=FACE_OUTER_BOUND('',#63,.T.);
#46=FACE_OUTER_BOUND('',#65,.T.);
#47=FACE_OUTER_BOUND('',#66,.T.);
#48=FACE_OUTER_BOUND('',#68,.T.);
#49=FACE_OUTER_BOUND('',#69,.T.);
#50=FACE_OUTER_BOUND('',#70,.T.);
#51=FACE_OUTER_BOUND('',#73,.T.);
#52=FACE_OUTER_BOUND('',#74,.T.);
#53=FACE_OUTER_BOUND('',#77,.T.);
#54=FACE_OUTER_BOUND('',#78,.T.);
#55=FACE_OUTER_BOUND('',#79,.T.);
#56=FACE_OUTER_BOUND('',#82,.T.);
#57=FACE_OUTER_BOUND('',#83,.T.);
#58=FACE_OUTER_BOUND('',#84,.T.);
#59=EDGE_LOOP('',(#193,#194,#195,#196));
#60=EDGE_LOOP('',(#197));
#61=EDGE_LOOP('',(#198));
#62=EDGE_LOOP('',(#199,#200,#201,#202));
#63=EDGE_LOOP('',(#203));
#64=EDGE_LOOP('',(#204));
#65=EDGE_LOOP('',(#205,#206,#207,#208));
#66=EDGE_LOOP('',(#209));
#67=EDGE_LOOP('',(#210));
#68=EDGE_LOOP('',(#211,#212,#213,#214));
#69=EDGE_LOOP('',(#215,#216,#217,#218));
#70=EDGE_LOOP('',(#219,#220,#221,#222));
#71=EDGE_LOOP('',(#223));
#72=EDGE_LOOP('',(#224));
#73=EDGE_LOOP('',(#225,#226,#227,#228));
#74=EDGE_LOOP('',(#229,#230,#231,#232));
#75=EDGE_LOOP('',(#233));
#76=EDGE_LOOP('',(#234));
#77=EDGE_LOOP('',(#235,#236,#237,#238));
#78=EDGE_LOOP('',(#239,#240,#241,#242));
#79=EDGE_LOOP('',(#243,#244,#245,#246));
#80=EDGE_LOOP('',(#247));
#81=EDGE_LOOP('',(#248));
#82=EDGE_LOOP('',(#249,#250,#251,#252,#253,#254));
#83=EDGE_LOOP('',(#255,#256,#257,#258));
#84=EDGE_LOOP('',(#259,#260,#261,#262,#263,#264));
#85=LINE('',#419,#109);
#86=LINE('',#421,#110);
#87=LINE('',#423,#111);
#88=LINE('',#424,#112);
#89=LINE('',#433,#113);
#90=LINE('',#442,#114);
#91=LINE('',#451,#115);
#92=LINE('',#457,#116);
#93=LINE('',#462,#117);
#94=LINE('',#464,#118);
#95=LINE('',#466,#119);
#96=LINE('',#467,#120);
#97=LINE('',#470,#121);
#98=LINE('',#472,#122);
#99=LINE('',#473,#123);
#100=LINE('',#476,#124);
#101=LINE('',#478,#125);
#102=LINE('',#479,#126);
#103=LINE('',#481,#127);
#104=LINE('',#483,#128);
#105=LINE('',#485,#129);
#106=LINE('',#486,#130);
#107=LINE('',#488,#131);
#108=LINE('',#490,#132);
#109=VECTOR('',#337,10.);
#110=VECTOR('',#338,10.);
#111=VECTOR('',#339,10.);
#112=VECTOR('',#340,10.);
#113=VECTOR('',#349,4.6);
#114=VECTOR('',#360,4.6);
#115=VECTOR('',#371,2.2);
#116=VECTOR('',#378,2.2);
#117=VECTOR('',#383,10.);
#118=VECTOR('',#384,10.);
#119=VECTOR('',#385,10.);
#120=VECTOR('',#386,10.);
#121=VECTOR('',#389,10.);
#122=VECTOR('',#390,10.);
#123=VECTOR('',#391,10.);
#124=VECTOR('',#394,10.);
#125=VECTOR('',#395,10.);
#126=VECTOR('',#396,10.);
#127=VECTOR('',#399,3.);
#128=VECTOR('',#402,3.);
#129=VECTOR('',#405,10.);
#130=VECTOR('',#406,10.);
#131=VECTOR('',#409,10.);
#132=VECTOR('',#412,10.);
#133=VERTEX_POINT('',#417);
#134=VERTEX_POINT('',#418);
#135=VERTEX_POINT('',#420);
#136=VERTEX_POINT('',#422);
#137=VERTEX_POINT('',#425);
#138=VERTEX_POINT('',#427);
#139=VERTEX_POINT('',#430);
#140=VERTEX_POINT('',#432);
#141=VERTEX_POINT('',#436);
#142=VERTEX_POINT('',#439);
#143=VERTEX_POINT('',#441);
#144=VERTEX_POINT('',#445);
#145=VERTEX_POINT('',#448);
#146=VERTEX_POINT('',#450);
#147=VERTEX_POINT('',#454);
#148=VERTEX_POINT('',#456);
#149=VERTEX_POINT('',#460);
#150=VERTEX_POINT('',#461);
#151=VERTEX_POINT('',#463);
#152=VERTEX_POINT('',#465);
#153=VERTEX_POINT('',#469);
#154=VERTEX_POINT('',#471);
#155=VERTEX_POINT('',#475);
#156=VERTEX_POINT('',#477);
#157=EDGE_CURVE('',#133,#134,#85,.T.);
#158=EDGE_CURVE('',#134,#135,#86,.T.);
#159=EDGE_CURVE('',#135,#136,#87,.T.);
#160=EDGE_CURVE('',#136,#133,#88,.T.);
#161=EDGE_CURVE('',#137,#137,#31,.T.);
#162=EDGE_CURVE('',#138,#138,#32,.T.);
#163=EDGE_CURVE('',#139,#139,#33,.T.);
#164=EDGE_CURVE('',#139,#140,#89,.T.);
#165=EDGE_CURVE('',#140,#140,#34,.T.);
#166=EDGE_CURVE('',#141,#141,#35,.T.);
#167=EDGE_CURVE('',#142,#142,#36,.T.);
#168=EDGE_CURVE('',#142,#143,#90,.T.);
#169=EDGE_CURVE('',#143,#143,#37,.T.);
#170=EDGE_CURVE('',#144,#144,#38,.T.);
#171=EDGE_CURVE('',#145,#145,#39,.T.);
#172=EDGE_CURVE('',#145,#146,#91,.T.);
#173=EDGE_CURVE('',#146,#146,#40,.T.);
#174=EDGE_CURVE('',#147,#147,#41,.T.);
#175=EDGE_CURVE('',#147,#148,#92,.T.);
#176=EDGE_CURVE('',#148,#148,#42,.T.);
#177=EDGE_CURVE('',#149,#150,#93,.T.);
#178=EDGE_CURVE('',#149,#151,#94,.T.);
#179=EDGE_CURVE('',#152,#151,#95,.T.);
#180=EDGE_CURVE('',#150,#152,#96,.T.);
#181=EDGE_CURVE('',#151,#153,#97,.T.);
#182=EDGE_CURVE('',#153,#154,#98,.T.);
#183=EDGE_CURVE('',#154,#152,#99,.T.);
#184=EDGE_CURVE('',#150,#155,#100,.T.);
#185=EDGE_CURVE('',#155,#156,#101,.T.);
#186=EDGE_CURVE('',#156,#149,#102,.T.);
#187=EDGE_CURVE('',#144,#138,#103,.T.);
#188=EDGE_CURVE('',#141,#137,#104,.T.);
#189=EDGE_CURVE('',#154,#134,#105,.T.);
#190=EDGE_CURVE('',#135,#153,#106,.T.);
#191=EDGE_CURVE('',#136,#156,#107,.T.);
#192=EDGE_CURVE('',#133,#155,#108,.T.);
#193=ORIENTED_EDGE('',*,*,#157,.T.);
#194=ORIENTED_EDGE('',*,*,#158,.T.);
#195=ORIENTED_EDGE('',*,*,#159,.T.);
#196=ORIENTED_EDGE('',*,*,#160,.T.);
#197=ORIENTED_EDGE('',*,*,#161,.T.);
#198=ORIENTED_EDGE('',*,*,#162,.T.);
#199=ORIENTED_EDGE('',*,*,#163,.F.);
#200=ORIENTED_EDGE('',*,*,#164,.T.);
#201=ORIENTED_EDGE('',*,*,#165,.T.);
#202=ORIENTED_EDGE('',*,*,#164,.F.);
#203=ORIENTED_EDGE('',*,*,#165,.F.);
#204=ORIENTED_EDGE('',*,*,#166,.F.);
#205=ORIENTED_EDGE('',*,*,#167,.F.);
#206=ORIENTED_EDGE('',*,*,#168,.T.);
#207=ORIENTED_EDGE('',*,*,#169,.T.);
#208=ORIENTED_EDGE('',*,*,#168,.F.);
#209=ORIENTED_EDGE('',*,*,#169,.F.);
#210=ORIENTED_EDGE('',*,*,#170,.F.);
#211=ORIENTED_EDGE('',*,*,#171,.F.);
#212=ORIENTED_EDGE('',*,*,#172,.T.);
#213=ORIENTED_EDGE('',*,*,#173,.F.);
#214=ORIENTED_EDGE('',*,*,#172,.F.);
#215=ORIENTED_EDGE('',*,*,#174,.F.);
#216=ORIENTED_EDGE('',*,*,#175,.T.);
#217=ORIENTED_EDGE('',*,*,#176,.F.);
#218=ORIENTED_EDGE('',*,*,#175,.F.);
#219=ORIENTED_EDGE('',*,*,#177,.F.);
#220=ORIENTED_EDGE('',*,*,#178,.T.);
#221=ORIENTED_EDGE('',*,*,#179,.F.);
#222=ORIENTED_EDGE('',*,*,#180,.F.);
#223=ORIENTED_EDGE('',*,*,#171,.T.);
#224=ORIENTED_EDGE('',*,*,#174,.T.);
#225=ORIENTED_EDGE('',*,*,#179,.T.);
#226=ORIENTED_EDGE('',*,*,#181,.T.);
#227=ORIENTED_EDGE('',*,*,#182,.T.);
#228=ORIENTED_EDGE('',*,*,#183,.T.);
#229=ORIENTED_EDGE('',*,*,#177,.T.);
#230=ORIENTED_EDGE('',*,*,#184,.T.);
#231=ORIENTED_EDGE('',*,*,#185,.T.);
#232=ORIENTED_EDGE('',*,*,#186,.T.);
#233=ORIENTED_EDGE('',*,*,#163,.T.);
#234=ORIENTED_EDGE('',*,*,#167,.T.);
#235=ORIENTED_EDGE('',*,*,#170,.T.);
#236=ORIENTED_EDGE('',*,*,#187,.T.);
#237=ORIENTED_EDGE('',*,*,#162,.F.);
#238=ORIENTED_EDGE('',*,*,#187,.F.);
#239=ORIENTED_EDGE('',*,*,#166,.T.);
#240=ORIENTED_EDGE('',*,*,#188,.T.);
#241=ORIENTED_EDGE('',*,*,#161,.F.);
#242=ORIENTED_EDGE('',*,*,#188,.F.);
#243=ORIENTED_EDGE('',*,*,#189,.F.);
#244=ORIENTED_EDGE('',*,*,#182,.F.);
#245=ORIENTED_EDGE('',*,*,#190,.F.);
#246=ORIENTED_EDGE('',*,*,#158,.F.);
#247=ORIENTED_EDGE('',*,*,#173,.T.);
#248=ORIENTED_EDGE('',*,*,#176,.T.);
#249=ORIENTED_EDGE('',*,*,#190,.T.);
#250=ORIENTED_EDGE('',*,*,#181,.F.);
#251=ORIENTED_EDGE('',*,*,#178,.F.);
#252=ORIENTED_EDGE('',*,*,#186,.F.);
#253=ORIENTED_EDGE('',*,*,#191,.F.);
#254=ORIENTED_EDGE('',*,*,#159,.F.);
#255=ORIENTED_EDGE('',*,*,#191,.T.);
#256=ORIENTED_EDGE('',*,*,#185,.F.);
#257=ORIENTED_EDGE('',*,*,#192,.F.);
#258=ORIENTED_EDGE('',*,*,#160,.F.);
#259=ORIENTED_EDGE('',*,*,#192,.T.);
#260=ORIENTED_EDGE('',*,*,#184,.F.);
#261=ORIENTED_EDGE('',*,*,#180,.T.);
#262=ORIENTED_EDGE('',*,*,#183,.F.);
#263=ORIENTED_EDGE('',*,*,#189,.T.);
#264=ORIENTED_EDGE('',*,*,#157,.F.);
#265=PLANE('',#305);
#266=PLANE('',#311);
#267=PLANE('',#316);
#268=PLANE('',#324);
#269=PLANE('',#325);
#270=PLANE('',#326);
#271=PLANE('',#329);
#272=PLANE('',#330);
#273=PLANE('',#331);
#274=PLANE('',#332);
#275=ADVANCED_FACE('',(#43,#21,#22),#265,.F.);
#276=ADVANCED_FACE('',(#44),#15,.F.);
#277=ADVANCED_FACE('',(#45,#23),#266,.T.);
#278=ADVANCED_FACE('',(#46),#16,.F.);
#279=ADVANCED_FACE('',(#47,#24),#267,.T.);
#280=ADVANCED_FACE('',(#48),#17,.F.);
#281=ADVANCED_FACE('',(#49),#18,.F.);
#282=ADVANCED_FACE('',(#50,#25,#26),#268,.T.);
#283=ADVANCED_FACE('',(#51),#269,.T.);
#284=ADVANCED_FACE('',(#52,#27,#28),#270,.T.);
#285=ADVANCED_FACE('',(#53),#19,.F.);
#286=ADVANCED_FACE('',(#54),#20,.F.);
#287=ADVANCED_FACE('',(#55,#29,#30),#271,.T.);
#288=ADVANCED_FACE('',(#56),#272,.T.);
#289=ADVANCED_FACE('',(#57),#273,.T.);
#290=ADVANCED_FACE('',(#58),#274,.T.);
#291=CLOSED_SHELL('',(#275,#276,#277,#278,#279,#280,#281,#282,#283,#284,
#285,#286,#287,#288,#289,#290));
#292=DERIVED_UNIT_ELEMENT(#294,1.);
#293=DERIVED_UNIT_ELEMENT(#497,3.);
#294=(
MASS_UNIT()
NAMED_UNIT(*)
SI_UNIT(.KILO.,.GRAM.)
);
#295=DERIVED_UNIT((#292,#293));
#296=MEASURE_REPRESENTATION_ITEM('density measure',
POSITIVE_RATIO_MEASURE(7850.),#295);
#297=PROPERTY_DEFINITION_REPRESENTATION(#302,#299);
#298=PROPERTY_DEFINITION_REPRESENTATION(#303,#300);
#299=REPRESENTATION('material name',(#301),#494);
#300=REPRESENTATION('density',(#296),#494);
#301=DESCRIPTIVE_REPRESENTATION_ITEM('Steel','Steel');
#302=PROPERTY_DEFINITION('material property','material name',#504);
#303=PROPERTY_DEFINITION('material property','density of part',#504);
#304=AXIS2_PLACEMENT_3D('placement',#415,#333,#334);
#305=AXIS2_PLACEMENT_3D('',#416,#335,#336);
#306=AXIS2_PLACEMENT_3D('',#426,#341,#342);
#307=AXIS2_PLACEMENT_3D('',#428,#343,#344);
#308=AXIS2_PLACEMENT_3D('',#429,#345,#346);
#309=AXIS2_PLACEMENT_3D('',#431,#347,#348);
#310=AXIS2_PLACEMENT_3D('',#434,#350,#351);
#311=AXIS2_PLACEMENT_3D('',#435,#352,#353);
#312=AXIS2_PLACEMENT_3D('',#437,#354,#355);
#313=AXIS2_PLACEMENT_3D('',#438,#356,#357);
#314=AXIS2_PLACEMENT_3D('',#440,#358,#359);
#315=AXIS2_PLACEMENT_3D('',#443,#361,#362);
#316=AXIS2_PLACEMENT_3D('',#444,#363,#364);
#317=AXIS2_PLACEMENT_3D('',#446,#365,#366);
#318=AXIS2_PLACEMENT_3D('',#447,#367,#368);
#319=AXIS2_PLACEMENT_3D('',#449,#369,#370);
#320=AXIS2_PLACEMENT_3D('',#452,#372,#373);
#321=AXIS2_PLACEMENT_3D('',#453,#374,#375);
#322=AXIS2_PLACEMENT_3D('',#455,#376,#377);
#323=AXIS2_PLACEMENT_3D('',#458,#379,#380);
#324=AXIS2_PLACEMENT_3D('',#459,#381,#382);
#325=AXIS2_PLACEMENT_3D('',#468,#387,#388);
#326=AXIS2_PLACEMENT_3D('',#474,#392,#393);
#327=AXIS2_PLACEMENT_3D('',#480,#397,#398);
#328=AXIS2_PLACEMENT_3D('',#482,#400,#401);
#329=AXIS2_PLACEMENT_3D('',#484,#403,#404);
#330=AXIS2_PLACEMENT_3D('',#487,#407,#408);
#331=AXIS2_PLACEMENT_3D('',#489,#410,#411);
#332=AXIS2_PLACEMENT_3D('',#491,#413,#414);
#333=DIRECTION('axis',(0.,0.,1.));
#334=DIRECTION('refdir',(1.,0.,0.));
#335=DIRECTION('center_axis',(0.,1.,0.));
#336=DIRECTION('ref_axis',(1.,0.,0.));
#337=DIRECTION('',(0.,0.,-1.));
#338=DIRECTION('',(1.,0.,0.));
#339=DIRECTION('',(0.,0.,1.));
#340=DIRECTION('',(-1.,0.,0.));
#341=DIRECTION('center_axis',(0.,1.,0.));
#342=DIRECTION('ref_axis',(1.,0.,0.));
#343=DIRECTION('center_axis',(0.,1.,0.));
#344=DIRECTION('ref_axis',(1.,0.,0.));
#345=DIRECTION('center_axis',(0.,-1.,0.));
#346=DIRECTION('ref_axis',(-1.,0.,0.));
#347=DIRECTION('center_axis',(0.,-1.,0.));
#348=DIRECTION('ref_axis',(-1.,0.,0.));
#349=DIRECTION('',(0.,-1.,0.));
#350=DIRECTION('center_axis',(0.,-1.,0.));
#351=DIRECTION('ref_axis',(-1.,0.,0.));
#352=DIRECTION('center_axis',(0.,1.,0.));
#353=DIRECTION('ref_axis',(-1.,0.,0.));
#354=DIRECTION('center_axis',(0.,1.,0.));
#355=DIRECTION('ref_axis',(1.,0.,0.));
#356=DIRECTION('center_axis',(0.,-1.,0.));
#357=DIRECTION('ref_axis',(-1.,0.,0.));
#358=DIRECTION('center_axis',(0.,-1.,0.));
#359=DIRECTION('ref_axis',(-1.,0.,0.));
#360=DIRECTION('',(0.,-1.,0.));
#361=DIRECTION('center_axis',(0.,-1.,0.));
#362=DIRECTION('ref_axis',(-1.,0.,0.));
#363=DIRECTION('center_axis',(0.,1.,0.));
#364=DIRECTION('ref_axis',(-1.,0.,0.));
#365=DIRECTION('center_axis',(0.,1.,0.));
#366=DIRECTION('ref_axis',(1.,0.,0.));
#367=DIRECTION('center_axis',(0.,0.,-1.));
#368=DIRECTION('ref_axis',(1.,0.,0.));
#369=DIRECTION('center_axis',(0.,0.,-1.));
#370=DIRECTION('ref_axis',(1.,0.,0.));
#371=DIRECTION('',(0.,0.,-1.));
#372=DIRECTION('center_axis',(0.,0.,1.));
#373=DIRECTION('ref_axis',(1.,0.,0.));
#374=DIRECTION('center_axis',(0.,0.,-1.));
#375=DIRECTION('ref_axis',(1.,0.,0.));
#376=DIRECTION('center_axis',(0.,0.,-1.));
#377=DIRECTION('ref_axis',(1.,0.,0.));
#378=DIRECTION('',(0.,0.,-1.));
#379=DIRECTION('center_axis',(0.,0.,1.));
#380=DIRECTION('ref_axis',(1.,0.,0.));
#381=DIRECTION('center_axis',(0.,0.,1.));
#382=DIRECTION('ref_axis',(1.,0.,0.));
#383=DIRECTION('',(-1.,0.,0.));
#384=DIRECTION('',(0.,1.,0.));
#385=DIRECTION('',(1.,0.,0.));
#386=DIRECTION('',(0.,1.,0.));
#387=DIRECTION('center_axis',(0.,1.,0.));
#388=DIRECTION('ref_axis',(0.,0.,1.));
#389=DIRECTION('',(0.,0.,-1.));
#390=DIRECTION('',(-1.,0.,0.));
#391=DIRECTION('',(0.,0.,1.));
#392=DIRECTION('center_axis',(0.,1.,0.));
#393=DIRECTION('ref_axis',(1.,0.,0.));
#394=DIRECTION('',(0.,0.,1.));
#395=DIRECTION('',(1.,0.,0.));
#396=DIRECTION('',(0.,0.,-1.));
#397=DIRECTION('center_axis',(0.,1.,0.));
#398=DIRECTION('ref_axis',(1.,0.,0.));
#399=DIRECTION('',(0.,-1.,0.));
#400=DIRECTION('center_axis',(0.,1.,0.));
#401=DIRECTION('ref_axis',(1.,0.,0.));
#402=DIRECTION('',(0.,-1.,0.));
#403=DIRECTION('center_axis',(0.,0.,-1.));
#404=DIRECTION('ref_axis',(-1.,0.,0.));
#405=DIRECTION('',(0.,-1.,0.));
#406=DIRECTION('',(0.,1.,0.));
#407=DIRECTION('center_axis',(1.,0.,0.));
#408=DIRECTION('ref_axis',(0.,0.,-1.));
#409=DIRECTION('',(0.,1.,0.));
#410=DIRECTION('center_axis',(0.,0.,1.));
#411=DIRECTION('ref_axis',(1.,0.,0.));
#412=DIRECTION('',(0.,1.,0.));
#413=DIRECTION('center_axis',(-1.,0.,0.));
#414=DIRECTION('ref_axis',(0.,0.,1.));
#415=CARTESIAN_POINT('',(0.,0.,0.));
#416=CARTESIAN_POINT('Origin',(-10.,-5.5,7.49999988824129));
#417=CARTESIAN_POINT('',(-20.,-5.5,30.));
#418=CARTESIAN_POINT('',(-20.,-5.5,-15.0000002235174));
#419=CARTESIAN_POINT('',(-20.,-5.5,-15.0000002235174));
#420=CARTESIAN_POINT('',(0.,-5.5,-15.0000002235174));
#421=CARTESIAN_POINT('',(0.,-5.5,-15.0000002235174));
#422=CARTESIAN_POINT('',(0.,-5.5,30.));
#423=CARTESIAN_POINT('',(0.,-5.5,30.));
#424=CARTESIAN_POINT('',(-20.,-5.5,30.));
#425=CARTESIAN_POINT('',(-13.,-5.5,20.));
#426=CARTESIAN_POINT('Origin',(-10.,-5.5,20.));
#427=CARTESIAN_POINT('',(-13.,-5.5,0.));
#428=CARTESIAN_POINT('Origin',(-10.,-5.5,0.));
#429=CARTESIAN_POINT('Origin',(-10.,3.,20.));
#430=CARTESIAN_POINT('',(-5.4,3.,20.));
#431=CARTESIAN_POINT('Origin',(-10.,3.,20.));
#432=CARTESIAN_POINT('',(-5.4,1.5,20.));
#433=CARTESIAN_POINT('',(-5.4,3.,20.));
#434=CARTESIAN_POINT('Origin',(-10.,1.5,20.));
#435=CARTESIAN_POINT('Origin',(-10.,1.5,20.));
#436=CARTESIAN_POINT('',(-13.,1.5,20.));
#437=CARTESIAN_POINT('Origin',(-10.,1.5,20.));
#438=CARTESIAN_POINT('Origin',(-10.,3.,0.));
#439=CARTESIAN_POINT('',(-5.4,3.,-5.63337527607783E-16));
#440=CARTESIAN_POINT('Origin',(-10.,3.,0.));
#441=CARTESIAN_POINT('',(-5.4,1.5,-5.63337527607783E-16));
#442=CARTESIAN_POINT('',(-5.4,3.,5.63337527607783E-16));
#443=CARTESIAN_POINT('Origin',(-10.,1.5,0.));
#444=CARTESIAN_POINT('Origin',(-10.,1.5,0.));
#445=CARTESIAN_POINT('',(-13.,1.5,3.67394039744206E-16));
#446=CARTESIAN_POINT('Origin',(-10.,1.5,0.));
#447=CARTESIAN_POINT('Origin',(-11.,12.1999998360872,-11.5000002235174));
#448=CARTESIAN_POINT('',(-13.2,12.1999998360872,-11.5000002235174));
#449=CARTESIAN_POINT('Origin',(-11.,12.1999998360872,-11.5000002235174));
#450=CARTESIAN_POINT('',(-13.2,12.1999998360872,-15.0000002235174));
#451=CARTESIAN_POINT('',(-13.2,12.1999998360872,-11.5000002235174));
#452=CARTESIAN_POINT('Origin',(-11.,12.1999998360872,-15.0000002235174));
#453=CARTESIAN_POINT('Origin',(-11.,23.2,-11.5000002235174));
#454=CARTESIAN_POINT('',(-13.2,23.2,-11.5000002235174));
#455=CARTESIAN_POINT('Origin',(-11.,23.2,-11.5000002235174));
#456=CARTESIAN_POINT('',(-13.2,23.2,-15.0000002235174));
#457=CARTESIAN_POINT('',(-13.2,23.2,-11.5000002235174));
#458=CARTESIAN_POINT('Origin',(-11.,23.2,-15.0000002235174));
#459=CARTESIAN_POINT('Origin',(-20.,3.,-11.5000002235174));
#460=CARTESIAN_POINT('',(0.,3.,-11.5000002235174));
#461=CARTESIAN_POINT('',(-20.,3.,-11.5000002235174));
#462=CARTESIAN_POINT('',(-15.,3.,-11.5000002235174));
#463=CARTESIAN_POINT('',(0.,28.,-11.5000002235174));
#464=CARTESIAN_POINT('',(0.,3.,-11.5000002235174));
#465=CARTESIAN_POINT('',(-20.,28.,-11.5000002235174));
#466=CARTESIAN_POINT('',(0.,28.,-11.5000002235174));
#467=CARTESIAN_POINT('',(-20.,3.,-11.5000002235174));
#468=CARTESIAN_POINT('Origin',(-10.,28.,-13.2500002235174));
#469=CARTESIAN_POINT('',(0.,28.,-15.0000002235174));
#470=CARTESIAN_POINT('',(0.,28.,-15.0000002235174));
#471=CARTESIAN_POINT('',(-20.,28.,-15.0000002235174));
#472=CARTESIAN_POINT('',(-20.,28.,-15.0000002235174));
#473=CARTESIAN_POINT('',(-20.,28.,-11.5000002235174));
#474=CARTESIAN_POINT('Origin',(-10.,3.,7.49999988824129));
#475=CARTESIAN_POINT('',(-20.,3.,30.));
#476=CARTESIAN_POINT('',(-20.,3.,-15.0000002235174));
#477=CARTESIAN_POINT('',(0.,3.,30.));
#478=CARTESIAN_POINT('',(-20.,3.,30.));
#479=CARTESIAN_POINT('',(0.,3.,30.));
#480=CARTESIAN_POINT('Origin',(-10.,0.,0.));
#481=CARTESIAN_POINT('',(-13.,0.,3.67394039744206E-16));
#482=CARTESIAN_POINT('Origin',(-10.,0.,20.));
#483=CARTESIAN_POINT('',(-13.,0.,20.));
#484=CARTESIAN_POINT('Origin',(0.,0.,-15.0000002235174));
#485=CARTESIAN_POINT('',(-20.,0.,-15.0000002235174));
#486=CARTESIAN_POINT('',(0.,0.,-15.0000002235174));
#487=CARTESIAN_POINT('Origin',(0.,0.,30.));
#488=CARTESIAN_POINT('',(0.,0.,30.));
#489=CARTESIAN_POINT('Origin',(-20.,0.,30.));
#490=CARTESIAN_POINT('',(-20.,0.,30.));
#491=CARTESIAN_POINT('Origin',(-20.,0.,-15.0000002235174));
#492=UNCERTAINTY_MEASURE_WITH_UNIT(LENGTH_MEASURE(0.01),#496,
'DISTANCE_ACCURACY_VALUE',
'Maximum model space distance between geometric entities at asserted c
onnectivities');
#493=UNCERTAINTY_MEASURE_WITH_UNIT(LENGTH_MEASURE(0.01),#496,
'DISTANCE_ACCURACY_VALUE',
'Maximum model space distance between geometric entities at asserted c
onnectivities');
#494=(
GEOMETRIC_REPRESENTATION_CONTEXT(3)
GLOBAL_UNCERTAINTY_ASSIGNED_CONTEXT((#492))
GLOBAL_UNIT_ASSIGNED_CONTEXT((#496,#498,#499))
REPRESENTATION_CONTEXT('','3D')
);
#495=(
GEOMETRIC_REPRESENTATION_CONTEXT(3)
GLOBAL_UNCERTAINTY_ASSIGNED_CONTEXT((#493))
GLOBAL_UNIT_ASSIGNED_CONTEXT((#496,#498,#499))
REPRESENTATION_CONTEXT('','3D')
);
#496=(
LENGTH_UNIT()
NAMED_UNIT(*)
SI_UNIT(.MILLI.,.METRE.)
);
#497=(
LENGTH_UNIT()
NAMED_UNIT(*)
SI_UNIT($,.METRE.)
);
#498=(
NAMED_UNIT(*)
PLANE_ANGLE_UNIT()
SI_UNIT($,.RADIAN.)
);
#499=(
NAMED_UNIT(*)
SI_UNIT($,.STERADIAN.)
SOLID_ANGLE_UNIT()
);
#500=SHAPE_DEFINITION_REPRESENTATION(#501,#502);
#501=PRODUCT_DEFINITION_SHAPE('',$,#504);
#502=SHAPE_REPRESENTATION('',(#304),#494);
#503=PRODUCT_DEFINITION_CONTEXT('part definition',#508,'design');
#504=PRODUCT_DEFINITION('Drag Chain 4','Drag Chain 4 v1',#505,#503);
#505=PRODUCT_DEFINITION_FORMATION('',$,#510);
#506=PRODUCT_RELATED_PRODUCT_CATEGORY('Drag Chain 4 v1',
'Drag Chain 4 v1',(#510));
#507=APPLICATION_PROTOCOL_DEFINITION('international standard',
'automotive_design',2009,#508);
#508=APPLICATION_CONTEXT(
'Core Data for Automotive Mechanical Design Process');
#509=PRODUCT_CONTEXT('part definition',#508,'mechanical');
#510=PRODUCT('Drag Chain 4','Drag Chain 4 v1',$,(#509));
#511=PRESENTATION_STYLE_ASSIGNMENT((#512));
#512=SURFACE_STYLE_USAGE(.BOTH.,#513);
#513=SURFACE_SIDE_STYLE('',(#514));
#514=SURFACE_STYLE_FILL_AREA(#515);
#515=FILL_AREA_STYLE('Steel - Satin',(#516));
#516=FILL_AREA_STYLE_COLOUR('Steel - Satin',#517);
#517=COLOUR_RGB('Steel - Satin',0.627450980392157,0.627450980392157,0.627450980392157);
ENDSEC;
END-ISO-10303-21;
