# Supplementary material for: Principles of computer-controlled linear motion applied to an open-source affordable liquid handler for automated micropipetting
Source: Sci Rep. 2020 Aug 12;10:13663. doi: 10.1038/s41598-020-70465-5 (PMC7424513; doi:10.1038/s41598-020-70465-5)
Supplement: Supplementary file 2 — Supplementary Information 2. [file 41598_2020_70465_MOESM2_ESM.zip › 3D-Printable-Components-STEP-Files/Female-AC-Connector-and-Emergency-Stop-Play-and-Pause-Buttons-Housing.step]

ISO-10303-21;
HEADER;
/* Generated by software containing ST-Developer
 * from STEP Tools, Inc. (www.steptools.com) 
 */

FILE_DESCRIPTION(
/* description */ (''),
/* implementation_level */ '2;1');

FILE_NAME(
/* name */ 
'/Users/davidflorian/Library/Mobile Documents/com~apple~CloudDocs/Vand
erbilt/Papers/OTTO/Supplemental Material/3D-Printable-Components-STEP-
Files/Female-AC-Connector-and-Emergency-Stop-Play-an- Pause-Buttons-Ho
using.step',
/* time_stamp */ '2020-06-30T23:28:11-05:00',
/* author */ (''),
/* organization */ (''),
/* preprocessor_version */ 'ST-DEVELOPER v18.1',
/* originating_system */ 'Autodesk Translation Framework v9.3.0.1241',
/* authorisation */ '');

FILE_SCHEMA (('AUTOMOTIVE_DESIGN { 1 0 10303 214 3 1 1 }'));
ENDSEC;

DATA;
#10=MECHANICAL_DESIGN_GEOMETRIC_PRESENTATION_REPRESENTATION('',(#13),#1348);
#11=SHAPE_REPRESENTATION_RELATIONSHIP('SRR','None',#1355,#12);
#12=ADVANCED_BREP_SHAPE_REPRESENTATION('',(#14),#1347);
#13=STYLED_ITEM('',(#1364),#14);
#14=MANIFOLD_SOLID_BREP('Body1',#836);
#15=FACE_BOUND('',#126,.T.);
#16=FACE_BOUND('',#129,.T.);
#17=FACE_BOUND('',#130,.T.);
#18=FACE_BOUND('',#131,.T.);
#19=FACE_BOUND('',#133,.T.);
#20=FACE_BOUND('',#149,.T.);
#21=FACE_BOUND('',#150,.T.);
#22=FACE_BOUND('',#151,.T.);
#23=FACE_BOUND('',#153,.T.);
#24=FACE_BOUND('',#155,.T.);
#25=FACE_BOUND('',#156,.T.);
#26=FACE_BOUND('',#157,.T.);
#27=FACE_BOUND('',#158,.T.);
#28=FACE_BOUND('',#159,.T.);
#29=FACE_BOUND('',#160,.T.);
#30=FACE_BOUND('',#161,.T.);
#31=FACE_BOUND('',#162,.T.);
#32=FACE_BOUND('',#164,.T.);
#33=FACE_BOUND('',#165,.T.);
#34=FACE_BOUND('',#166,.T.);
#35=FACE_BOUND('',#167,.T.);
#36=FACE_BOUND('',#168,.T.);
#37=FACE_BOUND('',#169,.T.);
#38=FACE_BOUND('',#170,.T.);
#39=FACE_BOUND('',#171,.T.);
#40=CIRCLE('',#865,11.);
#41=CIRCLE('',#866,11.);
#42=CIRCLE('',#868,10.);
#43=CIRCLE('',#869,10.);
#44=CIRCLE('',#871,10.);
#45=CIRCLE('',#872,10.);
#46=CIRCLE('',#887,3.00000000000001);
#47=CIRCLE('',#888,3.00000000000001);
#48=CIRCLE('',#890,3.);
#49=CIRCLE('',#891,3.);
#50=CIRCLE('',#893,3.);
#51=CIRCLE('',#894,3.);
#52=CIRCLE('',#896,3.);
#53=CIRCLE('',#897,3.);
#54=CIRCLE('',#899,3.);
#55=CIRCLE('',#900,3.);
#56=CIRCLE('',#902,3.);
#57=CIRCLE('',#903,3.);
#58=CYLINDRICAL_SURFACE('',#864,11.);
#59=CYLINDRICAL_SURFACE('',#867,10.);
#60=CYLINDRICAL_SURFACE('',#870,10.);
#61=CYLINDRICAL_SURFACE('',#886,3.00000000000001);
#62=CYLINDRICAL_SURFACE('',#889,3.);
#63=CYLINDRICAL_SURFACE('',#892,3.);
#64=CYLINDRICAL_SURFACE('',#895,3.);
#65=CYLINDRICAL_SURFACE('',#898,3.);
#66=CYLINDRICAL_SURFACE('',#901,3.);
#67=FACE_OUTER_BOUND('',#107,.T.);
#68=FACE_OUTER_BOUND('',#108,.T.);
#69=FACE_OUTER_BOUND('',#109,.T.);
#70=FACE_OUTER_BOUND('',#110,.T.);
#71=FACE_OUTER_BOUND('',#111,.T.);
#72=FACE_OUTER_BOUND('',#112,.T.);
#73=FACE_OUTER_BOUND('',#113,.T.);
#74=FACE_OUTER_BOUND('',#114,.T.);
#75=FACE_OUTER_BOUND('',#115,.T.);
#76=FACE_OUTER_BOUND('',#116,.T.);
#77=FACE_OUTER_BOUND('',#117,.T.);
#78=FACE_OUTER_BOUND('',#118,.T.);
#79=FACE_OUTER_BOUND('',#119,.T.);
#80=FACE_OUTER_BOUND('',#120,.T.);
#81=FACE_OUTER_BOUND('',#121,.T.);
#82=FACE_OUTER_BOUND('',#122,.T.);
#83=FACE_OUTER_BOUND('',#123,.T.);
#84=FACE_OUTER_BOUND('',#124,.T.);
#85=FACE_OUTER_BOUND('',#125,.T.);
#86=FACE_OUTER_BOUND('',#127,.T.);
#87=FACE_OUTER_BOUND('',#128,.T.);
#88=FACE_OUTER_BOUND('',#132,.T.);
#89=FACE_OUTER_BOUND('',#134,.T.);
#90=FACE_OUTER_BOUND('',#135,.T.);
#91=FACE_OUTER_BOUND('',#136,.T.);
#92=FACE_OUTER_BOUND('',#137,.T.);
#93=FACE_OUTER_BOUND('',#138,.T.);
#94=FACE_OUTER_BOUND('',#139,.T.);
#95=FACE_OUTER_BOUND('',#140,.T.);
#96=FACE_OUTER_BOUND('',#141,.T.);
#97=FACE_OUTER_BOUND('',#142,.T.);
#98=FACE_OUTER_BOUND('',#143,.T.);
#99=FACE_OUTER_BOUND('',#144,.T.);
#100=FACE_OUTER_BOUND('',#145,.T.);
#101=FACE_OUTER_BOUND('',#146,.T.);
#102=FACE_OUTER_BOUND('',#147,.T.);
#103=FACE_OUTER_BOUND('',#148,.T.);
#104=FACE_OUTER_BOUND('',#152,.T.);
#105=FACE_OUTER_BOUND('',#154,.T.);
#106=FACE_OUTER_BOUND('',#163,.T.);
#107=EDGE_LOOP('',(#543,#544,#545,#546));
#108=EDGE_LOOP('',(#547,#548,#549,#550));
#109=EDGE_LOOP('',(#551,#552,#553,#554,#555,#556,#557,#558));
#110=EDGE_LOOP('',(#559,#560,#561,#562));
#111=EDGE_LOOP('',(#563,#564,#565,#566));
#112=EDGE_LOOP('',(#567,#568,#569,#570,#571,#572,#573,#574));
#113=EDGE_LOOP('',(#575,#576,#577,#578));
#114=EDGE_LOOP('',(#579,#580,#581,#582));
#115=EDGE_LOOP('',(#583,#584,#585,#586));
#116=EDGE_LOOP('',(#587,#588,#589,#590));
#117=EDGE_LOOP('',(#591,#592,#593,#594));
#118=EDGE_LOOP('',(#595,#596,#597,#598));
#119=EDGE_LOOP('',(#599,#600,#601,#602));
#120=EDGE_LOOP('',(#603,#604,#605,#606));
#121=EDGE_LOOP('',(#607,#608,#609,#610));
#122=EDGE_LOOP('',(#611,#612,#613,#614));
#123=EDGE_LOOP('',(#615,#616,#617,#618));
#124=EDGE_LOOP('',(#619,#620,#621,#622));
#125=EDGE_LOOP('',(#623,#624,#625,#626));
#126=EDGE_LOOP('',(#627,#628,#629,#630));
#127=EDGE_LOOP('',(#631,#632,#633,#634));
#128=EDGE_LOOP('',(#635,#636,#637,#638));
#129=EDGE_LOOP('',(#639));
#130=EDGE_LOOP('',(#640));
#131=EDGE_LOOP('',(#641));
#132=EDGE_LOOP('',(#642,#643,#644,#645));
#133=EDGE_LOOP('',(#646,#647,#648,#649));
#134=EDGE_LOOP('',(#650,#651,#652,#653));
#135=EDGE_LOOP('',(#654,#655,#656,#657));
#136=EDGE_LOOP('',(#658,#659,#660,#661));
#137=EDGE_LOOP('',(#662,#663,#664,#665));
#138=EDGE_LOOP('',(#666,#667,#668,#669));
#139=EDGE_LOOP('',(#670,#671,#672,#673));
#140=EDGE_LOOP('',(#674,#675,#676,#677));
#141=EDGE_LOOP('',(#678,#679,#680,#681));
#142=EDGE_LOOP('',(#682,#683,#684,#685));
#143=EDGE_LOOP('',(#686,#687,#688,#689));
#144=EDGE_LOOP('',(#690,#691,#692,#693));
#145=EDGE_LOOP('',(#694,#695,#696,#697));
#146=EDGE_LOOP('',(#698,#699,#700,#701));
#147=EDGE_LOOP('',(#702,#703,#704,#705));
#148=EDGE_LOOP('',(#706,#707,#708,#709));
#149=EDGE_LOOP('',(#710));
#150=EDGE_LOOP('',(#711));
#151=EDGE_LOOP('',(#712));
#152=EDGE_LOOP('',(#713,#714,#715,#716,#717,#718,#719,#720,#721,#722,#723,
#724));
#153=EDGE_LOOP('',(#725,#726,#727,#728));
#154=EDGE_LOOP('',(#729,#730,#731,#732));
#155=EDGE_LOOP('',(#733));
#156=EDGE_LOOP('',(#734));
#157=EDGE_LOOP('',(#735));
#158=EDGE_LOOP('',(#736));
#159=EDGE_LOOP('',(#737));
#160=EDGE_LOOP('',(#738));
#161=EDGE_LOOP('',(#739,#740,#741,#742));
#162=EDGE_LOOP('',(#743,#744,#745,#746));
#163=EDGE_LOOP('',(#747,#748,#749,#750));
#164=EDGE_LOOP('',(#751));
#165=EDGE_LOOP('',(#752));
#166=EDGE_LOOP('',(#753));
#167=EDGE_LOOP('',(#754));
#168=EDGE_LOOP('',(#755));
#169=EDGE_LOOP('',(#756));
#170=EDGE_LOOP('',(#757,#758,#759,#760));
#171=EDGE_LOOP('',(#761,#762,#763,#764));
#172=LINE('',#1123,#265);
#173=LINE('',#1125,#266);
#174=LINE('',#1127,#267);
#175=LINE('',#1128,#268);
#176=LINE('',#1132,#269);
#177=LINE('',#1134,#270);
#178=LINE('',#1136,#271);
#179=LINE('',#1137,#272);
#180=LINE('',#1140,#273);
#181=LINE('',#1142,#274);
#182=LINE('',#1144,#275);
#183=LINE('',#1146,#276);
#184=LINE('',#1148,#277);
#185=LINE('',#1150,#278);
#186=LINE('',#1151,#279);
#187=LINE('',#1154,#280);
#188=LINE('',#1156,#281);
#189=LINE('',#1157,#282);
#190=LINE('',#1161,#283);
#191=LINE('',#1163,#284);
#192=LINE('',#1165,#285);
#193=LINE('',#1166,#286);
#194=LINE('',#1169,#287);
#195=LINE('',#1171,#288);
#196=LINE('',#1173,#289);
#197=LINE('',#1175,#290);
#198=LINE('',#1176,#291);
#199=LINE('',#1177,#292);
#200=LINE('',#1179,#293);
#201=LINE('',#1180,#294);
#202=LINE('',#1183,#295);
#203=LINE('',#1184,#296);
#204=LINE('',#1189,#297);
#205=LINE('',#1191,#298);
#206=LINE('',#1193,#299);
#207=LINE('',#1194,#300);
#208=LINE('',#1197,#301);
#209=LINE('',#1199,#302);
#210=LINE('',#1200,#303);
#211=LINE('',#1203,#304);
#212=LINE('',#1205,#305);
#213=LINE('',#1206,#306);
#214=LINE('',#1208,#307);
#215=LINE('',#1209,#308);
#216=LINE('',#1214,#309);
#217=LINE('',#1220,#310);
#218=LINE('',#1226,#311);
#219=LINE('',#1231,#312);
#220=LINE('',#1233,#313);
#221=LINE('',#1235,#314);
#222=LINE('',#1236,#315);
#223=LINE('',#1239,#316);
#224=LINE('',#1241,#317);
#225=LINE('',#1242,#318);
#226=LINE('',#1245,#319);
#227=LINE('',#1247,#320);
#228=LINE('',#1248,#321);
#229=LINE('',#1250,#322);
#230=LINE('',#1251,#323);
#231=LINE('',#1253,#324);
#232=LINE('',#1254,#325);
#233=LINE('',#1258,#326);
#234=LINE('',#1260,#327);
#235=LINE('',#1262,#328);
#236=LINE('',#1263,#329);
#237=LINE('',#1266,#330);
#238=LINE('',#1268,#331);
#239=LINE('',#1269,#332);
#240=LINE('',#1272,#333);
#241=LINE('',#1274,#334);
#242=LINE('',#1275,#335);
#243=LINE('',#1277,#336);
#244=LINE('',#1278,#337);
#245=LINE('',#1282,#338);
#246=LINE('',#1284,#339);
#247=LINE('',#1286,#340);
#248=LINE('',#1287,#341);
#249=LINE('',#1290,#342);
#250=LINE('',#1292,#343);
#251=LINE('',#1293,#344);
#252=LINE('',#1296,#345);
#253=LINE('',#1298,#346);
#254=LINE('',#1299,#347);
#255=LINE('',#1301,#348);
#256=LINE('',#1302,#349);
#257=LINE('',#1307,#350);
#258=LINE('',#1313,#351);
#259=LINE('',#1319,#352);
#260=LINE('',#1325,#353);
#261=LINE('',#1331,#354);
#262=LINE('',#1337,#355);
#263=LINE('',#1340,#356);
#264=LINE('',#1342,#357);
#265=VECTOR('',#912,10.);
#266=VECTOR('',#913,10.);
#267=VECTOR('',#914,10.);
#268=VECTOR('',#915,10.);
#269=VECTOR('',#918,10.);
#270=VECTOR('',#919,10.);
#271=VECTOR('',#920,10.);
#272=VECTOR('',#921,10.);
#273=VECTOR('',#924,10.);
#274=VECTOR('',#925,10.);
#275=VECTOR('',#926,10.);
#276=VECTOR('',#927,10.);
#277=VECTOR('',#928,10.);
#278=VECTOR('',#929,10.);
#279=VECTOR('',#930,10.);
#280=VECTOR('',#933,10.);
#281=VECTOR('',#934,10.);
#282=VECTOR('',#935,10.);
#283=VECTOR('',#938,10.);
#284=VECTOR('',#939,10.);
#285=VECTOR('',#940,10.);
#286=VECTOR('',#941,10.);
#287=VECTOR('',#944,10.);
#288=VECTOR('',#945,10.);
#289=VECTOR('',#946,10.);
#290=VECTOR('',#947,10.);
#291=VECTOR('',#948,10.);
#292=VECTOR('',#949,10.);
#293=VECTOR('',#952,10.);
#294=VECTOR('',#953,10.);
#295=VECTOR('',#958,10.);
#296=VECTOR('',#959,10.);
#297=VECTOR('',#964,10.);
#298=VECTOR('',#965,10.);
#299=VECTOR('',#966,10.);
#300=VECTOR('',#967,10.);
#301=VECTOR('',#970,10.);
#302=VECTOR('',#971,10.);
#303=VECTOR('',#972,10.);
#304=VECTOR('',#975,10.);
#305=VECTOR('',#976,10.);
#306=VECTOR('',#977,10.);
#307=VECTOR('',#980,10.);
#308=VECTOR('',#981,10.);
#309=VECTOR('',#986,11.);
#310=VECTOR('',#993,10.);
#311=VECTOR('',#1000,10.);
#312=VECTOR('',#1005,10.);
#313=VECTOR('',#1006,10.);
#314=VECTOR('',#1007,10.);
#315=VECTOR('',#1008,10.);
#316=VECTOR('',#1011,10.);
#317=VECTOR('',#1012,10.);
#318=VECTOR('',#1013,10.);
#319=VECTOR('',#1016,10.);
#320=VECTOR('',#1017,10.);
#321=VECTOR('',#1018,10.);
#322=VECTOR('',#1021,10.);
#323=VECTOR('',#1022,10.);
#324=VECTOR('',#1025,10.);
#325=VECTOR('',#1026,10.);
#326=VECTOR('',#1029,10.);
#327=VECTOR('',#1030,10.);
#328=VECTOR('',#1031,10.);
#329=VECTOR('',#1032,10.);
#330=VECTOR('',#1035,10.);
#331=VECTOR('',#1036,10.);
#332=VECTOR('',#1037,10.);
#333=VECTOR('',#1040,10.);
#334=VECTOR('',#1041,10.);
#335=VECTOR('',#1042,10.);
#336=VECTOR('',#1045,10.);
#337=VECTOR('',#1046,10.);
#338=VECTOR('',#1049,10.);
#339=VECTOR('',#1050,10.);
#340=VECTOR('',#1051,10.);
#341=VECTOR('',#1052,10.);
#342=VECTOR('',#1055,10.);
#343=VECTOR('',#1056,10.);
#344=VECTOR('',#1057,10.);
#345=VECTOR('',#1060,10.);
#346=VECTOR('',#1061,10.);
#347=VECTOR('',#1062,10.);
#348=VECTOR('',#1065,10.);
#349=VECTOR('',#1066,10.);
#350=VECTOR('',#1071,3.00000000000001);
#351=VECTOR('',#1078,3.);
#352=VECTOR('',#1085,3.);
#353=VECTOR('',#1092,3.);
#354=VECTOR('',#1099,3.);
#355=VECTOR('',#1106,3.);
#356=VECTOR('',#1111,10.);
#357=VECTOR('',#1114,10.);
#358=VERTEX_POINT('',#1121);
#359=VERTEX_POINT('',#1122);
#360=VERTEX_POINT('',#1124);
#361=VERTEX_POINT('',#1126);
#362=VERTEX_POINT('',#1130);
#363=VERTEX_POINT('',#1131);
#364=VERTEX_POINT('',#1133);
#365=VERTEX_POINT('',#1135);
#366=VERTEX_POINT('',#1139);
#367=VERTEX_POINT('',#1141);
#368=VERTEX_POINT('',#1143);
#369=VERTEX_POINT('',#1145);
#370=VERTEX_POINT('',#1147);
#371=VERTEX_POINT('',#1149);
#372=VERTEX_POINT('',#1153);
#373=VERTEX_POINT('',#1155);
#374=VERTEX_POINT('',#1159);
#375=VERTEX_POINT('',#1160);
#376=VERTEX_POINT('',#1162);
#377=VERTEX_POINT('',#1164);
#378=VERTEX_POINT('',#1168);
#379=VERTEX_POINT('',#1170);
#380=VERTEX_POINT('',#1172);
#381=VERTEX_POINT('',#1174);
#382=VERTEX_POINT('',#1187);
#383=VERTEX_POINT('',#1188);
#384=VERTEX_POINT('',#1190);
#385=VERTEX_POINT('',#1192);
#386=VERTEX_POINT('',#1196);
#387=VERTEX_POINT('',#1198);
#388=VERTEX_POINT('',#1202);
#389=VERTEX_POINT('',#1204);
#390=VERTEX_POINT('',#1211);
#391=VERTEX_POINT('',#1213);
#392=VERTEX_POINT('',#1217);
#393=VERTEX_POINT('',#1219);
#394=VERTEX_POINT('',#1223);
#395=VERTEX_POINT('',#1225);
#396=VERTEX_POINT('',#1229);
#397=VERTEX_POINT('',#1230);
#398=VERTEX_POINT('',#1232);
#399=VERTEX_POINT('',#1234);
#400=VERTEX_POINT('',#1238);
#401=VERTEX_POINT('',#1240);
#402=VERTEX_POINT('',#1244);
#403=VERTEX_POINT('',#1246);
#404=VERTEX_POINT('',#1256);
#405=VERTEX_POINT('',#1257);
#406=VERTEX_POINT('',#1259);
#407=VERTEX_POINT('',#1261);
#408=VERTEX_POINT('',#1265);
#409=VERTEX_POINT('',#1267);
#410=VERTEX_POINT('',#1271);
#411=VERTEX_POINT('',#1273);
#412=VERTEX_POINT('',#1280);
#413=VERTEX_POINT('',#1281);
#414=VERTEX_POINT('',#1283);
#415=VERTEX_POINT('',#1285);
#416=VERTEX_POINT('',#1289);
#417=VERTEX_POINT('',#1291);
#418=VERTEX_POINT('',#1295);
#419=VERTEX_POINT('',#1297);
#420=VERTEX_POINT('',#1304);
#421=VERTEX_POINT('',#1306);
#422=VERTEX_POINT('',#1310);
#423=VERTEX_POINT('',#1312);
#424=VERTEX_POINT('',#1316);
#425=VERTEX_POINT('',#1318);
#426=VERTEX_POINT('',#1322);
#427=VERTEX_POINT('',#1324);
#428=VERTEX_POINT('',#1328);
#429=VERTEX_POINT('',#1330);
#430=VERTEX_POINT('',#1334);
#431=VERTEX_POINT('',#1336);
#432=EDGE_CURVE('',#358,#359,#172,.T.);
#433=EDGE_CURVE('',#360,#359,#173,.T.);
#434=EDGE_CURVE('',#360,#361,#174,.T.);
#435=EDGE_CURVE('',#361,#358,#175,.T.);
#436=EDGE_CURVE('',#362,#363,#176,.T.);
#437=EDGE_CURVE('',#363,#364,#177,.T.);
#438=EDGE_CURVE('',#364,#365,#178,.T.);
#439=EDGE_CURVE('',#365,#362,#179,.T.);
#440=EDGE_CURVE('',#363,#366,#180,.T.);
#441=EDGE_CURVE('',#367,#366,#181,.T.);
#442=EDGE_CURVE('',#367,#368,#182,.T.);
#443=EDGE_CURVE('',#369,#368,#183,.T.);
#444=EDGE_CURVE('',#370,#369,#184,.T.);
#445=EDGE_CURVE('',#370,#371,#185,.T.);
#446=EDGE_CURVE('',#371,#364,#186,.T.);
#447=EDGE_CURVE('',#366,#372,#187,.T.);
#448=EDGE_CURVE('',#373,#372,#188,.T.);
#449=EDGE_CURVE('',#373,#367,#189,.T.);
#450=EDGE_CURVE('',#374,#375,#190,.T.);
#451=EDGE_CURVE('',#375,#376,#191,.T.);
#452=EDGE_CURVE('',#376,#377,#192,.T.);
#453=EDGE_CURVE('',#377,#374,#193,.T.);
#454=EDGE_CURVE('',#378,#361,#194,.T.);
#455=EDGE_CURVE('',#378,#379,#195,.T.);
#456=EDGE_CURVE('',#379,#380,#196,.T.);
#457=EDGE_CURVE('',#381,#380,#197,.T.);
#458=EDGE_CURVE('',#376,#381,#198,.T.);
#459=EDGE_CURVE('',#375,#358,#199,.T.);
#460=EDGE_CURVE('',#377,#360,#200,.T.);
#461=EDGE_CURVE('',#374,#359,#201,.T.);
#462=EDGE_CURVE('',#373,#365,#202,.T.);
#463=EDGE_CURVE('',#362,#372,#203,.T.);
#464=EDGE_CURVE('',#382,#383,#204,.T.);
#465=EDGE_CURVE('',#384,#382,#205,.T.);
#466=EDGE_CURVE('',#385,#384,#206,.T.);
#467=EDGE_CURVE('',#385,#383,#207,.T.);
#468=EDGE_CURVE('',#383,#386,#208,.T.);
#469=EDGE_CURVE('',#387,#385,#209,.T.);
#470=EDGE_CURVE('',#387,#386,#210,.T.);
#471=EDGE_CURVE('',#386,#388,#211,.T.);
#472=EDGE_CURVE('',#389,#387,#212,.T.);
#473=EDGE_CURVE('',#389,#388,#213,.T.);
#474=EDGE_CURVE('',#388,#382,#214,.T.);
#475=EDGE_CURVE('',#384,#389,#215,.T.);
#476=EDGE_CURVE('',#390,#390,#40,.T.);
#477=EDGE_CURVE('',#390,#391,#216,.T.);
#478=EDGE_CURVE('',#391,#391,#41,.T.);
#479=EDGE_CURVE('',#392,#392,#42,.T.);
#480=EDGE_CURVE('',#392,#393,#217,.T.);
#481=EDGE_CURVE('',#393,#393,#43,.T.);
#482=EDGE_CURVE('',#394,#394,#44,.T.);
#483=EDGE_CURVE('',#394,#395,#218,.T.);
#484=EDGE_CURVE('',#395,#395,#45,.T.);
#485=EDGE_CURVE('',#396,#397,#219,.T.);
#486=EDGE_CURVE('',#396,#398,#220,.T.);
#487=EDGE_CURVE('',#399,#398,#221,.T.);
#488=EDGE_CURVE('',#397,#399,#222,.T.);
#489=EDGE_CURVE('',#397,#400,#223,.T.);
#490=EDGE_CURVE('',#401,#399,#224,.T.);
#491=EDGE_CURVE('',#400,#401,#225,.T.);
#492=EDGE_CURVE('',#400,#402,#226,.T.);
#493=EDGE_CURVE('',#403,#401,#227,.T.);
#494=EDGE_CURVE('',#402,#403,#228,.T.);
#495=EDGE_CURVE('',#402,#396,#229,.T.);
#496=EDGE_CURVE('',#398,#403,#230,.T.);
#497=EDGE_CURVE('',#368,#381,#231,.T.);
#498=EDGE_CURVE('',#380,#369,#232,.T.);
#499=EDGE_CURVE('',#404,#405,#233,.T.);
#500=EDGE_CURVE('',#405,#406,#234,.T.);
#501=EDGE_CURVE('',#407,#406,#235,.T.);
#502=EDGE_CURVE('',#404,#407,#236,.T.);
#503=EDGE_CURVE('',#408,#404,#237,.T.);
#504=EDGE_CURVE('',#409,#407,#238,.T.);
#505=EDGE_CURVE('',#408,#409,#239,.T.);
#506=EDGE_CURVE('',#410,#408,#240,.T.);
#507=EDGE_CURVE('',#411,#409,#241,.T.);
#508=EDGE_CURVE('',#410,#411,#242,.T.);
#509=EDGE_CURVE('',#405,#410,#243,.T.);
#510=EDGE_CURVE('',#406,#411,#244,.T.);
#511=EDGE_CURVE('',#412,#413,#245,.T.);
#512=EDGE_CURVE('',#413,#414,#246,.T.);
#513=EDGE_CURVE('',#415,#414,#247,.T.);
#514=EDGE_CURVE('',#412,#415,#248,.T.);
#515=EDGE_CURVE('',#416,#412,#249,.T.);
#516=EDGE_CURVE('',#417,#415,#250,.T.);
#517=EDGE_CURVE('',#416,#417,#251,.T.);
#518=EDGE_CURVE('',#418,#416,#252,.T.);
#519=EDGE_CURVE('',#419,#417,#253,.T.);
#520=EDGE_CURVE('',#418,#419,#254,.T.);
#521=EDGE_CURVE('',#413,#418,#255,.T.);
#522=EDGE_CURVE('',#414,#419,#256,.T.);
#523=EDGE_CURVE('',#420,#420,#46,.T.);
#524=EDGE_CURVE('',#420,#421,#257,.T.);
#525=EDGE_CURVE('',#421,#421,#47,.T.);
#526=EDGE_CURVE('',#422,#422,#48,.T.);
#527=EDGE_CURVE('',#422,#423,#258,.T.);
#528=EDGE_CURVE('',#423,#423,#49,.T.);
#529=EDGE_CURVE('',#424,#424,#50,.T.);
#530=EDGE_CURVE('',#424,#425,#259,.T.);
#531=EDGE_CURVE('',#425,#425,#51,.T.);
#532=EDGE_CURVE('',#426,#426,#52,.T.);
#533=EDGE_CURVE('',#426,#427,#260,.T.);
#534=EDGE_CURVE('',#427,#427,#53,.T.);
#535=EDGE_CURVE('',#428,#428,#54,.T.);
#536=EDGE_CURVE('',#428,#429,#261,.T.);
#537=EDGE_CURVE('',#429,#429,#55,.T.);
#538=EDGE_CURVE('',#430,#430,#56,.T.);
#539=EDGE_CURVE('',#430,#431,#262,.T.);
#540=EDGE_CURVE('',#431,#431,#57,.T.);
#541=EDGE_CURVE('',#370,#379,#263,.T.);
#542=EDGE_CURVE('',#371,#378,#264,.T.);
#543=ORIENTED_EDGE('',*,*,#432,.T.);
#544=ORIENTED_EDGE('',*,*,#433,.F.);
#545=ORIENTED_EDGE('',*,*,#434,.T.);
#546=ORIENTED_EDGE('',*,*,#435,.T.);
#547=ORIENTED_EDGE('',*,*,#436,.T.);
#548=ORIENTED_EDGE('',*,*,#437,.T.);
#549=ORIENTED_EDGE('',*,*,#438,.T.);
#550=ORIENTED_EDGE('',*,*,#439,.T.);
#551=ORIENTED_EDGE('',*,*,#437,.F.);
#552=ORIENTED_EDGE('',*,*,#440,.T.);
#553=ORIENTED_EDGE('',*,*,#441,.F.);
#554=ORIENTED_EDGE('',*,*,#442,.T.);
#555=ORIENTED_EDGE('',*,*,#443,.F.);
#556=ORIENTED_EDGE('',*,*,#444,.F.);
#557=ORIENTED_EDGE('',*,*,#445,.T.);
#558=ORIENTED_EDGE('',*,*,#446,.T.);
#559=ORIENTED_EDGE('',*,*,#447,.T.);
#560=ORIENTED_EDGE('',*,*,#448,.F.);
#561=ORIENTED_EDGE('',*,*,#449,.T.);
#562=ORIENTED_EDGE('',*,*,#441,.T.);
#563=ORIENTED_EDGE('',*,*,#450,.T.);
#564=ORIENTED_EDGE('',*,*,#451,.T.);
#565=ORIENTED_EDGE('',*,*,#452,.T.);
#566=ORIENTED_EDGE('',*,*,#453,.T.);
#567=ORIENTED_EDGE('',*,*,#435,.F.);
#568=ORIENTED_EDGE('',*,*,#454,.F.);
#569=ORIENTED_EDGE('',*,*,#455,.T.);
#570=ORIENTED_EDGE('',*,*,#456,.T.);
#571=ORIENTED_EDGE('',*,*,#457,.F.);
#572=ORIENTED_EDGE('',*,*,#458,.F.);
#573=ORIENTED_EDGE('',*,*,#451,.F.);
#574=ORIENTED_EDGE('',*,*,#459,.T.);
#575=ORIENTED_EDGE('',*,*,#460,.T.);
#576=ORIENTED_EDGE('',*,*,#433,.T.);
#577=ORIENTED_EDGE('',*,*,#461,.F.);
#578=ORIENTED_EDGE('',*,*,#453,.F.);
#579=ORIENTED_EDGE('',*,*,#461,.T.);
#580=ORIENTED_EDGE('',*,*,#432,.F.);
#581=ORIENTED_EDGE('',*,*,#459,.F.);
#582=ORIENTED_EDGE('',*,*,#450,.F.);
#583=ORIENTED_EDGE('',*,*,#462,.F.);
#584=ORIENTED_EDGE('',*,*,#448,.T.);
#585=ORIENTED_EDGE('',*,*,#463,.F.);
#586=ORIENTED_EDGE('',*,*,#439,.F.);
#587=ORIENTED_EDGE('',*,*,#463,.T.);
#588=ORIENTED_EDGE('',*,*,#447,.F.);
#589=ORIENTED_EDGE('',*,*,#440,.F.);
#590=ORIENTED_EDGE('',*,*,#436,.F.);
#591=ORIENTED_EDGE('',*,*,#464,.F.);
#592=ORIENTED_EDGE('',*,*,#465,.F.);
#593=ORIENTED_EDGE('',*,*,#466,.F.);
#594=ORIENTED_EDGE('',*,*,#467,.T.);
#595=ORIENTED_EDGE('',*,*,#468,.F.);
#596=ORIENTED_EDGE('',*,*,#467,.F.);
#597=ORIENTED_EDGE('',*,*,#469,.F.);
#598=ORIENTED_EDGE('',*,*,#470,.T.);
#599=ORIENTED_EDGE('',*,*,#471,.F.);
#600=ORIENTED_EDGE('',*,*,#470,.F.);
#601=ORIENTED_EDGE('',*,*,#472,.F.);
#602=ORIENTED_EDGE('',*,*,#473,.T.);
#603=ORIENTED_EDGE('',*,*,#474,.F.);
#604=ORIENTED_EDGE('',*,*,#473,.F.);
#605=ORIENTED_EDGE('',*,*,#475,.F.);
#606=ORIENTED_EDGE('',*,*,#465,.T.);
#607=ORIENTED_EDGE('',*,*,#476,.F.);
#608=ORIENTED_EDGE('',*,*,#477,.T.);
#609=ORIENTED_EDGE('',*,*,#478,.F.);
#610=ORIENTED_EDGE('',*,*,#477,.F.);
#611=ORIENTED_EDGE('',*,*,#479,.F.);
#612=ORIENTED_EDGE('',*,*,#480,.T.);
#613=ORIENTED_EDGE('',*,*,#481,.F.);
#614=ORIENTED_EDGE('',*,*,#480,.F.);
#615=ORIENTED_EDGE('',*,*,#482,.F.);
#616=ORIENTED_EDGE('',*,*,#483,.T.);
#617=ORIENTED_EDGE('',*,*,#484,.F.);
#618=ORIENTED_EDGE('',*,*,#483,.F.);
#619=ORIENTED_EDGE('',*,*,#485,.F.);
#620=ORIENTED_EDGE('',*,*,#486,.T.);
#621=ORIENTED_EDGE('',*,*,#487,.F.);
#622=ORIENTED_EDGE('',*,*,#488,.F.);
#623=ORIENTED_EDGE('',*,*,#489,.F.);
#624=ORIENTED_EDGE('',*,*,#488,.T.);
#625=ORIENTED_EDGE('',*,*,#490,.F.);
#626=ORIENTED_EDGE('',*,*,#491,.F.);
#627=ORIENTED_EDGE('',*,*,#471,.T.);
#628=ORIENTED_EDGE('',*,*,#474,.T.);
#629=ORIENTED_EDGE('',*,*,#464,.T.);
#630=ORIENTED_EDGE('',*,*,#468,.T.);
#631=ORIENTED_EDGE('',*,*,#492,.F.);
#632=ORIENTED_EDGE('',*,*,#491,.T.);
#633=ORIENTED_EDGE('',*,*,#493,.F.);
#634=ORIENTED_EDGE('',*,*,#494,.F.);
#635=ORIENTED_EDGE('',*,*,#495,.F.);
#636=ORIENTED_EDGE('',*,*,#494,.T.);
#637=ORIENTED_EDGE('',*,*,#496,.F.);
#638=ORIENTED_EDGE('',*,*,#486,.F.);
#639=ORIENTED_EDGE('',*,*,#476,.T.);
#640=ORIENTED_EDGE('',*,*,#479,.T.);
#641=ORIENTED_EDGE('',*,*,#482,.T.);
#642=ORIENTED_EDGE('',*,*,#443,.T.);
#643=ORIENTED_EDGE('',*,*,#497,.T.);
#644=ORIENTED_EDGE('',*,*,#457,.T.);
#645=ORIENTED_EDGE('',*,*,#498,.T.);
#646=ORIENTED_EDGE('',*,*,#496,.T.);
#647=ORIENTED_EDGE('',*,*,#493,.T.);
#648=ORIENTED_EDGE('',*,*,#490,.T.);
#649=ORIENTED_EDGE('',*,*,#487,.T.);
#650=ORIENTED_EDGE('',*,*,#499,.T.);
#651=ORIENTED_EDGE('',*,*,#500,.T.);
#652=ORIENTED_EDGE('',*,*,#501,.F.);
#653=ORIENTED_EDGE('',*,*,#502,.F.);
#654=ORIENTED_EDGE('',*,*,#503,.T.);
#655=ORIENTED_EDGE('',*,*,#502,.T.);
#656=ORIENTED_EDGE('',*,*,#504,.F.);
#657=ORIENTED_EDGE('',*,*,#505,.F.);
#658=ORIENTED_EDGE('',*,*,#506,.T.);
#659=ORIENTED_EDGE('',*,*,#505,.T.);
#660=ORIENTED_EDGE('',*,*,#507,.F.);
#661=ORIENTED_EDGE('',*,*,#508,.F.);
#662=ORIENTED_EDGE('',*,*,#509,.T.);
#663=ORIENTED_EDGE('',*,*,#508,.T.);
#664=ORIENTED_EDGE('',*,*,#510,.F.);
#665=ORIENTED_EDGE('',*,*,#500,.F.);
#666=ORIENTED_EDGE('',*,*,#511,.T.);
#667=ORIENTED_EDGE('',*,*,#512,.T.);
#668=ORIENTED_EDGE('',*,*,#513,.F.);
#669=ORIENTED_EDGE('',*,*,#514,.F.);
#670=ORIENTED_EDGE('',*,*,#515,.T.);
#671=ORIENTED_EDGE('',*,*,#514,.T.);
#672=ORIENTED_EDGE('',*,*,#516,.F.);
#673=ORIENTED_EDGE('',*,*,#517,.F.);
#674=ORIENTED_EDGE('',*,*,#518,.T.);
#675=ORIENTED_EDGE('',*,*,#517,.T.);
#676=ORIENTED_EDGE('',*,*,#519,.F.);
#677=ORIENTED_EDGE('',*,*,#520,.F.);
#678=ORIENTED_EDGE('',*,*,#521,.T.);
#679=ORIENTED_EDGE('',*,*,#520,.T.);
#680=ORIENTED_EDGE('',*,*,#522,.F.);
#681=ORIENTED_EDGE('',*,*,#512,.F.);
#682=ORIENTED_EDGE('',*,*,#523,.F.);
#683=ORIENTED_EDGE('',*,*,#524,.T.);
#684=ORIENTED_EDGE('',*,*,#525,.T.);
#685=ORIENTED_EDGE('',*,*,#524,.F.);
#686=ORIENTED_EDGE('',*,*,#526,.F.);
#687=ORIENTED_EDGE('',*,*,#527,.T.);
#688=ORIENTED_EDGE('',*,*,#528,.T.);
#689=ORIENTED_EDGE('',*,*,#527,.F.);
#690=ORIENTED_EDGE('',*,*,#529,.F.);
#691=ORIENTED_EDGE('',*,*,#530,.T.);
#692=ORIENTED_EDGE('',*,*,#531,.T.);
#693=ORIENTED_EDGE('',*,*,#530,.F.);
#694=ORIENTED_EDGE('',*,*,#532,.F.);
#695=ORIENTED_EDGE('',*,*,#533,.T.);
#696=ORIENTED_EDGE('',*,*,#534,.T.);
#697=ORIENTED_EDGE('',*,*,#533,.F.);
#698=ORIENTED_EDGE('',*,*,#535,.F.);
#699=ORIENTED_EDGE('',*,*,#536,.T.);
#700=ORIENTED_EDGE('',*,*,#537,.T.);
#701=ORIENTED_EDGE('',*,*,#536,.F.);
#702=ORIENTED_EDGE('',*,*,#538,.F.);
#703=ORIENTED_EDGE('',*,*,#539,.T.);
#704=ORIENTED_EDGE('',*,*,#540,.T.);
#705=ORIENTED_EDGE('',*,*,#539,.F.);
#706=ORIENTED_EDGE('',*,*,#541,.F.);
#707=ORIENTED_EDGE('',*,*,#444,.T.);
#708=ORIENTED_EDGE('',*,*,#498,.F.);
#709=ORIENTED_EDGE('',*,*,#456,.F.);
#710=ORIENTED_EDGE('',*,*,#478,.T.);
#711=ORIENTED_EDGE('',*,*,#481,.T.);
#712=ORIENTED_EDGE('',*,*,#484,.T.);
#713=ORIENTED_EDGE('',*,*,#542,.T.);
#714=ORIENTED_EDGE('',*,*,#454,.T.);
#715=ORIENTED_EDGE('',*,*,#434,.F.);
#716=ORIENTED_EDGE('',*,*,#460,.F.);
#717=ORIENTED_EDGE('',*,*,#452,.F.);
#718=ORIENTED_EDGE('',*,*,#458,.T.);
#719=ORIENTED_EDGE('',*,*,#497,.F.);
#720=ORIENTED_EDGE('',*,*,#442,.F.);
#721=ORIENTED_EDGE('',*,*,#449,.F.);
#722=ORIENTED_EDGE('',*,*,#462,.T.);
#723=ORIENTED_EDGE('',*,*,#438,.F.);
#724=ORIENTED_EDGE('',*,*,#446,.F.);
#725=ORIENTED_EDGE('',*,*,#472,.T.);
#726=ORIENTED_EDGE('',*,*,#469,.T.);
#727=ORIENTED_EDGE('',*,*,#466,.T.);
#728=ORIENTED_EDGE('',*,*,#475,.T.);
#729=ORIENTED_EDGE('',*,*,#485,.T.);
#730=ORIENTED_EDGE('',*,*,#489,.T.);
#731=ORIENTED_EDGE('',*,*,#492,.T.);
#732=ORIENTED_EDGE('',*,*,#495,.T.);
#733=ORIENTED_EDGE('',*,*,#538,.T.);
#734=ORIENTED_EDGE('',*,*,#535,.T.);
#735=ORIENTED_EDGE('',*,*,#532,.T.);
#736=ORIENTED_EDGE('',*,*,#529,.T.);
#737=ORIENTED_EDGE('',*,*,#526,.T.);
#738=ORIENTED_EDGE('',*,*,#523,.T.);
#739=ORIENTED_EDGE('',*,*,#522,.T.);
#740=ORIENTED_EDGE('',*,*,#519,.T.);
#741=ORIENTED_EDGE('',*,*,#516,.T.);
#742=ORIENTED_EDGE('',*,*,#513,.T.);
#743=ORIENTED_EDGE('',*,*,#510,.T.);
#744=ORIENTED_EDGE('',*,*,#507,.T.);
#745=ORIENTED_EDGE('',*,*,#504,.T.);
#746=ORIENTED_EDGE('',*,*,#501,.T.);
#747=ORIENTED_EDGE('',*,*,#445,.F.);
#748=ORIENTED_EDGE('',*,*,#541,.T.);
#749=ORIENTED_EDGE('',*,*,#455,.F.);
#750=ORIENTED_EDGE('',*,*,#542,.F.);
#751=ORIENTED_EDGE('',*,*,#540,.F.);
#752=ORIENTED_EDGE('',*,*,#537,.F.);
#753=ORIENTED_EDGE('',*,*,#534,.F.);
#754=ORIENTED_EDGE('',*,*,#531,.F.);
#755=ORIENTED_EDGE('',*,*,#528,.F.);
#756=ORIENTED_EDGE('',*,*,#525,.F.);
#757=ORIENTED_EDGE('',*,*,#521,.F.);
#758=ORIENTED_EDGE('',*,*,#511,.F.);
#759=ORIENTED_EDGE('',*,*,#515,.F.);
#760=ORIENTED_EDGE('',*,*,#518,.F.);
#761=ORIENTED_EDGE('',*,*,#509,.F.);
#762=ORIENTED_EDGE('',*,*,#499,.F.);
#763=ORIENTED_EDGE('',*,*,#503,.F.);
#764=ORIENTED_EDGE('',*,*,#506,.F.);
#765=PLANE('',#850);
#766=PLANE('',#851);
#767=PLANE('',#852);
#768=PLANE('',#853);
#769=PLANE('',#854);
#770=PLANE('',#855);
#771=PLANE('',#856);
#772=PLANE('',#857);
#773=PLANE('',#858);
#774=PLANE('',#859);
#775=PLANE('',#860);
#776=PLANE('',#861);
#777=PLANE('',#862);
#778=PLANE('',#863);
#779=PLANE('',#873);
#780=PLANE('',#874);
#781=PLANE('',#875);
#782=PLANE('',#876);
#783=PLANE('',#877);
#784=PLANE('',#878);
#785=PLANE('',#879);
#786=PLANE('',#880);
#787=PLANE('',#881);
#788=PLANE('',#882);
#789=PLANE('',#883);
#790=PLANE('',#884);
#791=PLANE('',#885);
#792=PLANE('',#904);
#793=PLANE('',#905);
#794=PLANE('',#906);
#795=PLANE('',#907);
#796=ADVANCED_FACE('',(#67),#765,.T.);
#797=ADVANCED_FACE('',(#68),#766,.T.);
#798=ADVANCED_FACE('',(#69),#767,.T.);
#799=ADVANCED_FACE('',(#70),#768,.T.);
#800=ADVANCED_FACE('',(#71),#769,.T.);
#801=ADVANCED_FACE('',(#72),#770,.T.);
#802=ADVANCED_FACE('',(#73),#771,.T.);
#803=ADVANCED_FACE('',(#74),#772,.T.);
#804=ADVANCED_FACE('',(#75),#773,.T.);
#805=ADVANCED_FACE('',(#76),#774,.T.);
#806=ADVANCED_FACE('',(#77),#775,.F.);
#807=ADVANCED_FACE('',(#78),#776,.F.);
#808=ADVANCED_FACE('',(#79),#777,.F.);
#809=ADVANCED_FACE('',(#80),#778,.F.);
#810=ADVANCED_FACE('',(#81),#58,.F.);
#811=ADVANCED_FACE('',(#82),#59,.F.);
#812=ADVANCED_FACE('',(#83),#60,.F.);
#813=ADVANCED_FACE('',(#84),#779,.T.);
#814=ADVANCED_FACE('',(#85,#15),#780,.T.);
#815=ADVANCED_FACE('',(#86),#781,.T.);
#816=ADVANCED_FACE('',(#87,#16,#17,#18),#782,.T.);
#817=ADVANCED_FACE('',(#88,#19),#783,.T.);
#818=ADVANCED_FACE('',(#89),#784,.T.);
#819=ADVANCED_FACE('',(#90),#785,.T.);
#820=ADVANCED_FACE('',(#91),#786,.T.);
#821=ADVANCED_FACE('',(#92),#787,.T.);
#822=ADVANCED_FACE('',(#93),#788,.T.);
#823=ADVANCED_FACE('',(#94),#789,.T.);
#824=ADVANCED_FACE('',(#95),#790,.T.);
#825=ADVANCED_FACE('',(#96),#791,.T.);
#826=ADVANCED_FACE('',(#97),#61,.F.);
#827=ADVANCED_FACE('',(#98),#62,.F.);
#828=ADVANCED_FACE('',(#99),#63,.F.);
#829=ADVANCED_FACE('',(#100),#64,.F.);
#830=ADVANCED_FACE('',(#101),#65,.F.);
#831=ADVANCED_FACE('',(#102),#66,.F.);
#832=ADVANCED_FACE('',(#103,#20,#21,#22),#792,.T.);
#833=ADVANCED_FACE('',(#104,#23),#793,.T.);
#834=ADVANCED_FACE('',(#105,#24,#25,#26,#27,#28,#29,#30,#31),#794,.T.);
#835=ADVANCED_FACE('',(#106,#32,#33,#34,#35,#36,#37,#38,#39),#795,.F.);
#836=CLOSED_SHELL('',(#796,#797,#798,#799,#800,#801,#802,#803,#804,#805,
#806,#807,#808,#809,#810,#811,#812,#813,#814,#815,#816,#817,#818,#819,#820,
#821,#822,#823,#824,#825,#826,#827,#828,#829,#830,#831,#832,#833,#834,#835));
#837=DERIVED_UNIT_ELEMENT(#839,1.);
#838=DERIVED_UNIT_ELEMENT(#1350,3.);
#839=(
MASS_UNIT()
NAMED_UNIT(*)
SI_UNIT(.KILO.,.GRAM.)
);
#840=DERIVED_UNIT((#837,#838));
#841=MEASURE_REPRESENTATION_ITEM('density measure',
POSITIVE_RATIO_MEASURE(7850.),#840);
#842=PROPERTY_DEFINITION_REPRESENTATION(#847,#844);
#843=PROPERTY_DEFINITION_REPRESENTATION(#848,#845);
#844=REPRESENTATION('material name',(#846),#1347);
#845=REPRESENTATION('density',(#841),#1347);
#846=DESCRIPTIVE_REPRESENTATION_ITEM('Steel','Steel');
#847=PROPERTY_DEFINITION('material property','material name',#1357);
#848=PROPERTY_DEFINITION('material property','density of part',#1357);
#849=AXIS2_PLACEMENT_3D('placement',#1119,#908,#909);
#850=AXIS2_PLACEMENT_3D('',#1120,#910,#911);
#851=AXIS2_PLACEMENT_3D('',#1129,#916,#917);
#852=AXIS2_PLACEMENT_3D('',#1138,#922,#923);
#853=AXIS2_PLACEMENT_3D('',#1152,#931,#932);
#854=AXIS2_PLACEMENT_3D('',#1158,#936,#937);
#855=AXIS2_PLACEMENT_3D('',#1167,#942,#943);
#856=AXIS2_PLACEMENT_3D('',#1178,#950,#951);
#857=AXIS2_PLACEMENT_3D('',#1181,#954,#955);
#858=AXIS2_PLACEMENT_3D('',#1182,#956,#957);
#859=AXIS2_PLACEMENT_3D('',#1185,#960,#961);
#860=AXIS2_PLACEMENT_3D('',#1186,#962,#963);
#861=AXIS2_PLACEMENT_3D('',#1195,#968,#969);
#862=AXIS2_PLACEMENT_3D('',#1201,#973,#974);
#863=AXIS2_PLACEMENT_3D('',#1207,#978,#979);
#864=AXIS2_PLACEMENT_3D('',#1210,#982,#983);
#865=AXIS2_PLACEMENT_3D('',#1212,#984,#985);
#866=AXIS2_PLACEMENT_3D('',#1215,#987,#988);
#867=AXIS2_PLACEMENT_3D('',#1216,#989,#990);
#868=AXIS2_PLACEMENT_3D('',#1218,#991,#992);
#869=AXIS2_PLACEMENT_3D('',#1221,#994,#995);
#870=AXIS2_PLACEMENT_3D('',#1222,#996,#997);
#871=AXIS2_PLACEMENT_3D('',#1224,#998,#999);
#872=AXIS2_PLACEMENT_3D('',#1227,#1001,#1002);
#873=AXIS2_PLACEMENT_3D('',#1228,#1003,#1004);
#874=AXIS2_PLACEMENT_3D('',#1237,#1009,#1010);
#875=AXIS2_PLACEMENT_3D('',#1243,#1014,#1015);
#876=AXIS2_PLACEMENT_3D('',#1249,#1019,#1020);
#877=AXIS2_PLACEMENT_3D('',#1252,#1023,#1024);
#878=AXIS2_PLACEMENT_3D('',#1255,#1027,#1028);
#879=AXIS2_PLACEMENT_3D('',#1264,#1033,#1034);
#880=AXIS2_PLACEMENT_3D('',#1270,#1038,#1039);
#881=AXIS2_PLACEMENT_3D('',#1276,#1043,#1044);
#882=AXIS2_PLACEMENT_3D('',#1279,#1047,#1048);
#883=AXIS2_PLACEMENT_3D('',#1288,#1053,#1054);
#884=AXIS2_PLACEMENT_3D('',#1294,#1058,#1059);
#885=AXIS2_PLACEMENT_3D('',#1300,#1063,#1064);
#886=AXIS2_PLACEMENT_3D('',#1303,#1067,#1068);
#887=AXIS2_PLACEMENT_3D('',#1305,#1069,#1070);
#888=AXIS2_PLACEMENT_3D('',#1308,#1072,#1073);
#889=AXIS2_PLACEMENT_3D('',#1309,#1074,#1075);
#890=AXIS2_PLACEMENT_3D('',#1311,#1076,#1077);
#891=AXIS2_PLACEMENT_3D('',#1314,#1079,#1080);
#892=AXIS2_PLACEMENT_3D('',#1315,#1081,#1082);
#893=AXIS2_PLACEMENT_3D('',#1317,#1083,#1084);
#894=AXIS2_PLACEMENT_3D('',#1320,#1086,#1087);
#895=AXIS2_PLACEMENT_3D('',#1321,#1088,#1089);
#896=AXIS2_PLACEMENT_3D('',#1323,#1090,#1091);
#897=AXIS2_PLACEMENT_3D('',#1326,#1093,#1094);
#898=AXIS2_PLACEMENT_3D('',#1327,#1095,#1096);
#899=AXIS2_PLACEMENT_3D('',#1329,#1097,#1098);
#900=AXIS2_PLACEMENT_3D('',#1332,#1100,#1101);
#901=AXIS2_PLACEMENT_3D('',#1333,#1102,#1103);
#902=AXIS2_PLACEMENT_3D('',#1335,#1104,#1105);
#903=AXIS2_PLACEMENT_3D('',#1338,#1107,#1108);
#904=AXIS2_PLACEMENT_3D('',#1339,#1109,#1110);
#905=AXIS2_PLACEMENT_3D('',#1341,#1112,#1113);
#906=AXIS2_PLACEMENT_3D('',#1343,#1115,#1116);
#907=AXIS2_PLACEMENT_3D('',#1344,#1117,#1118);
#908=DIRECTION('axis',(0.,0.,1.));
#909=DIRECTION('refdir',(1.,0.,0.));
#910=DIRECTION('center_axis',(-0.707106758165826,-0.707106804207269,0.));
#911=DIRECTION('ref_axis',(0.,0.,1.));
#912=DIRECTION('',(0.707106804207269,-0.707106758165826,0.));
#913=DIRECTION('',(0.,0.,-1.));
#914=DIRECTION('',(-0.707106804207269,0.707106758165826,0.));
#915=DIRECTION('',(0.,0.,-1.));
#916=DIRECTION('center_axis',(-0.707106781186549,0.707106781186546,0.));
#917=DIRECTION('ref_axis',(0.,0.,1.));
#918=DIRECTION('',(-0.707106781186546,-0.707106781186549,0.));
#919=DIRECTION('',(0.,0.,1.));
#920=DIRECTION('',(0.707106781186546,0.707106781186549,0.));
#921=DIRECTION('',(0.,0.,-1.));
#922=DIRECTION('center_axis',(0.,1.,0.));
#923=DIRECTION('ref_axis',(0.,0.,1.));
#924=DIRECTION('',(1.,0.,0.));
#925=DIRECTION('',(0.,0.,-1.));
#926=DIRECTION('',(1.,0.,0.));
#927=DIRECTION('',(0.,0.,1.));
#928=DIRECTION('',(1.,0.,0.));
#929=DIRECTION('',(0.,0.,1.));
#930=DIRECTION('',(1.,0.,0.));
#931=DIRECTION('center_axis',(0.707106781186548,0.707106781186548,0.));
#932=DIRECTION('ref_axis',(0.,0.,-1.));
#933=DIRECTION('',(-0.707106781186547,0.707106781186547,0.));
#934=DIRECTION('',(0.,0.,-1.));
#935=DIRECTION('',(0.707106781186548,-0.707106781186548,0.));
#936=DIRECTION('center_axis',(0.707106781186548,-0.707106781186547,0.));
#937=DIRECTION('ref_axis',(0.,0.,-1.));
#938=DIRECTION('',(0.707106781186547,0.707106781186548,0.));
#939=DIRECTION('',(0.,0.,1.));
#940=DIRECTION('',(-0.707106781186547,-0.707106781186548,0.));
#941=DIRECTION('',(0.,0.,-1.));
#942=DIRECTION('center_axis',(0.,-1.,0.));
#943=DIRECTION('ref_axis',(0.,0.,-1.));
#944=DIRECTION('',(1.,0.,0.));
#945=DIRECTION('',(0.,0.,-1.));
#946=DIRECTION('',(1.,0.,0.));
#947=DIRECTION('',(0.,0.,-1.));
#948=DIRECTION('',(1.,0.,0.));
#949=DIRECTION('',(-1.,0.,0.));
#950=DIRECTION('center_axis',(0.,-1.,0.));
#951=DIRECTION('ref_axis',(-1.,0.,0.));
#952=DIRECTION('',(-1.,0.,0.));
#953=DIRECTION('',(-1.,0.,0.));
#954=DIRECTION('center_axis',(0.,0.,-1.));
#955=DIRECTION('ref_axis',(-1.,0.,0.));
#956=DIRECTION('center_axis',(0.,1.,0.));
#957=DIRECTION('ref_axis',(1.,0.,0.));
#958=DIRECTION('',(-1.,0.,0.));
#959=DIRECTION('',(1.,0.,0.));
#960=DIRECTION('center_axis',(0.,0.,-1.));
#961=DIRECTION('ref_axis',(-1.,0.,0.));
#962=DIRECTION('center_axis',(-1.,0.,0.));
#963=DIRECTION('ref_axis',(0.,1.,0.));
#964=DIRECTION('',(0.,-1.,0.));
#965=DIRECTION('',(0.,0.,-1.));
#966=DIRECTION('',(0.,1.,0.));
#967=DIRECTION('',(0.,0.,-1.));
#968=DIRECTION('center_axis',(0.,-1.,0.));
#969=DIRECTION('ref_axis',(-1.,0.,0.));
#970=DIRECTION('',(1.,0.,0.));
#971=DIRECTION('',(-1.,0.,0.));
#972=DIRECTION('',(0.,0.,-1.));
#973=DIRECTION('center_axis',(1.,0.,0.));
#974=DIRECTION('ref_axis',(0.,-1.,0.));
#975=DIRECTION('',(0.,1.,0.));
#976=DIRECTION('',(0.,-1.,0.));
#977=DIRECTION('',(0.,0.,-1.));
#978=DIRECTION('center_axis',(0.,1.,0.));
#979=DIRECTION('ref_axis',(1.,0.,0.));
#980=DIRECTION('',(-1.,0.,0.));
#981=DIRECTION('',(1.,0.,0.));
#982=DIRECTION('center_axis',(0.,0.,-1.));
#983=DIRECTION('ref_axis',(1.,0.,0.));
#984=DIRECTION('center_axis',(0.,0.,-1.));
#985=DIRECTION('ref_axis',(1.,0.,0.));
#986=DIRECTION('',(0.,0.,-1.));
#987=DIRECTION('center_axis',(0.,0.,1.));
#988=DIRECTION('ref_axis',(1.,0.,0.));
#989=DIRECTION('center_axis',(0.,0.,-1.));
#990=DIRECTION('ref_axis',(1.,0.,0.));
#991=DIRECTION('center_axis',(0.,0.,-1.));
#992=DIRECTION('ref_axis',(1.,0.,0.));
#993=DIRECTION('',(0.,0.,-1.));
#994=DIRECTION('center_axis',(0.,0.,1.));
#995=DIRECTION('ref_axis',(1.,0.,0.));
#996=DIRECTION('center_axis',(0.,0.,-1.));
#997=DIRECTION('ref_axis',(1.,0.,0.));
#998=DIRECTION('center_axis',(0.,0.,-1.));
#999=DIRECTION('ref_axis',(1.,0.,0.));
#1000=DIRECTION('',(0.,0.,-1.));
#1001=DIRECTION('center_axis',(0.,0.,1.));
#1002=DIRECTION('ref_axis',(1.,0.,0.));
#1003=DIRECTION('center_axis',(0.,-1.,0.));
#1004=DIRECTION('ref_axis',(0.,0.,-1.));
#1005=DIRECTION('',(0.,0.,1.));
#1006=DIRECTION('',(1.,0.,0.));
#1007=DIRECTION('',(0.,0.,-1.));
#1008=DIRECTION('',(1.,0.,0.));
#1009=DIRECTION('center_axis',(0.,0.,-1.));
#1010=DIRECTION('ref_axis',(0.,1.,0.));
#1011=DIRECTION('',(0.,-1.,0.));
#1012=DIRECTION('',(0.,1.,0.));
#1013=DIRECTION('',(1.,0.,0.));
#1014=DIRECTION('center_axis',(0.,1.,0.));
#1015=DIRECTION('ref_axis',(0.,0.,1.));
#1016=DIRECTION('',(0.,0.,-1.));
#1017=DIRECTION('',(0.,0.,1.));
#1018=DIRECTION('',(1.,0.,0.));
#1019=DIRECTION('center_axis',(0.,0.,1.));
#1020=DIRECTION('ref_axis',(0.,-1.,0.));
#1021=DIRECTION('',(0.,1.,0.));
#1022=DIRECTION('',(0.,-1.,0.));
#1023=DIRECTION('center_axis',(1.,0.,0.));
#1024=DIRECTION('ref_axis',(0.,0.,-1.));
#1025=DIRECTION('',(0.,-1.,0.));
#1026=DIRECTION('',(0.,1.,0.));
#1027=DIRECTION('center_axis',(0.,0.,1.));
#1028=DIRECTION('ref_axis',(0.,-1.,0.));
#1029=DIRECTION('',(0.,-1.,0.));
#1030=DIRECTION('',(1.,0.,0.));
#1031=DIRECTION('',(0.,-1.,0.));
#1032=DIRECTION('',(1.,0.,0.));
#1033=DIRECTION('center_axis',(0.,-1.,0.));
#1034=DIRECTION('ref_axis',(0.,0.,-1.));
#1035=DIRECTION('',(0.,0.,-1.));
#1036=DIRECTION('',(0.,0.,-1.));
#1037=DIRECTION('',(1.,0.,0.));
#1038=DIRECTION('center_axis',(0.,0.,-1.));
#1039=DIRECTION('ref_axis',(0.,1.,0.));
#1040=DIRECTION('',(0.,1.,0.));
#1041=DIRECTION('',(0.,1.,0.));
#1042=DIRECTION('',(1.,0.,0.));
#1043=DIRECTION('center_axis',(0.,1.,0.));
#1044=DIRECTION('ref_axis',(0.,0.,1.));
#1045=DIRECTION('',(0.,0.,1.));
#1046=DIRECTION('',(0.,0.,1.));
#1047=DIRECTION('center_axis',(0.,0.,1.));
#1048=DIRECTION('ref_axis',(0.,-1.,0.));
#1049=DIRECTION('',(0.,-1.,0.));
#1050=DIRECTION('',(1.,0.,0.));
#1051=DIRECTION('',(0.,-1.,0.));
#1052=DIRECTION('',(1.,0.,0.));
#1053=DIRECTION('center_axis',(0.,-1.,0.));
#1054=DIRECTION('ref_axis',(0.,0.,-1.));
#1055=DIRECTION('',(0.,0.,-1.));
#1056=DIRECTION('',(0.,0.,-1.));
#1057=DIRECTION('',(1.,0.,0.));
#1058=DIRECTION('center_axis',(0.,0.,-1.));
#1059=DIRECTION('ref_axis',(0.,1.,0.));
#1060=DIRECTION('',(0.,1.,0.));
#1061=DIRECTION('',(0.,1.,0.));
#1062=DIRECTION('',(1.,0.,0.));
#1063=DIRECTION('center_axis',(0.,1.,0.));
#1064=DIRECTION('ref_axis',(0.,0.,1.));
#1065=DIRECTION('',(0.,0.,1.));
#1066=DIRECTION('',(0.,0.,1.));
#1067=DIRECTION('center_axis',(1.,0.,0.));
#1068=DIRECTION('ref_axis',(0.,0.,-1.));
#1069=DIRECTION('center_axis',(-1.,0.,0.));
#1070=DIRECTION('ref_axis',(0.,0.,-1.));
#1071=DIRECTION('',(-1.,0.,0.));
#1072=DIRECTION('center_axis',(-1.,0.,0.));
#1073=DIRECTION('ref_axis',(0.,0.,-1.));
#1074=DIRECTION('center_axis',(1.,0.,0.));
#1075=DIRECTION('ref_axis',(0.,0.,-1.));
#1076=DIRECTION('center_axis',(-1.,0.,0.));
#1077=DIRECTION('ref_axis',(0.,0.,-1.));
#1078=DIRECTION('',(-1.,0.,0.));
#1079=DIRECTION('center_axis',(-1.,0.,0.));
#1080=DIRECTION('ref_axis',(0.,0.,-1.));
#1081=DIRECTION('center_axis',(1.,0.,0.));
#1082=DIRECTION('ref_axis',(0.,0.,-1.));
#1083=DIRECTION('center_axis',(-1.,0.,0.));
#1084=DIRECTION('ref_axis',(0.,0.,-1.));
#1085=DIRECTION('',(-1.,0.,0.));
#1086=DIRECTION('center_axis',(-1.,0.,0.));
#1087=DIRECTION('ref_axis',(0.,0.,-1.));
#1088=DIRECTION('center_axis',(1.,0.,0.));
#1089=DIRECTION('ref_axis',(0.,0.,-1.));
#1090=DIRECTION('center_axis',(-1.,0.,0.));
#1091=DIRECTION('ref_axis',(0.,0.,-1.));
#1092=DIRECTION('',(-1.,0.,0.));
#1093=DIRECTION('center_axis',(-1.,0.,0.));
#1094=DIRECTION('ref_axis',(0.,0.,-1.));
#1095=DIRECTION('center_axis',(1.,0.,0.));
#1096=DIRECTION('ref_axis',(0.,0.,-1.));
#1097=DIRECTION('center_axis',(-1.,0.,0.));
#1098=DIRECTION('ref_axis',(0.,0.,-1.));
#1099=DIRECTION('',(-1.,0.,0.));
#1100=DIRECTION('center_axis',(-1.,0.,0.));
#1101=DIRECTION('ref_axis',(0.,0.,-1.));
#1102=DIRECTION('center_axis',(1.,0.,0.));
#1103=DIRECTION('ref_axis',(0.,0.,-1.));
#1104=DIRECTION('center_axis',(-1.,0.,0.));
#1105=DIRECTION('ref_axis',(0.,0.,-1.));
#1106=DIRECTION('',(-1.,0.,0.));
#1107=DIRECTION('center_axis',(-1.,0.,0.));
#1108=DIRECTION('ref_axis',(0.,0.,-1.));
#1109=DIRECTION('center_axis',(0.,0.,-1.));
#1110=DIRECTION('ref_axis',(0.,1.,0.));
#1111=DIRECTION('',(0.,-1.,0.));
#1112=DIRECTION('center_axis',(0.,0.,1.));
#1113=DIRECTION('ref_axis',(0.,-1.,0.));
#1114=DIRECTION('',(0.,-1.,0.));
#1115=DIRECTION('center_axis',(1.,0.,0.));
#1116=DIRECTION('ref_axis',(0.,0.,-1.));
#1117=DIRECTION('center_axis',(1.,0.,0.));
#1118=DIRECTION('ref_axis',(0.,0.,-1.));
#1119=CARTESIAN_POINT('',(0.,0.,0.));
#1120=CARTESIAN_POINT('Origin',(60.000001507877,-1.5,100.));
#1121=CARTESIAN_POINT('',(58.5000014102084,0.,94.));
#1122=CARTESIAN_POINT('',(61.5000016055457,-2.99999999999999,94.));
#1123=CARTESIAN_POINT('',(61.3750015729895,-2.87499997558283,94.));
#1124=CARTESIAN_POINT('',(61.5000016055457,-2.99999999999999,100.));
#1125=CARTESIAN_POINT('',(61.5000016055457,-2.99999999999999,100.));
#1126=CARTESIAN_POINT('',(58.5000014102084,0.,100.));
#1127=CARTESIAN_POINT('',(34.6250001542213,23.8749997014277,100.));
#1128=CARTESIAN_POINT('',(58.5000014102084,0.,100.));
#1129=CARTESIAN_POINT('Origin',(60.,41.5,50.));
#1130=CARTESIAN_POINT('',(61.5,43.,94.));
#1131=CARTESIAN_POINT('',(58.5,40.,94.));
#1132=CARTESIAN_POINT('',(61.375,42.875,94.));
#1133=CARTESIAN_POINT('',(58.5,40.,100.));
#1134=CARTESIAN_POINT('',(58.5,40.,50.));
#1135=CARTESIAN_POINT('',(61.5,43.,100.));
#1136=CARTESIAN_POINT('',(44.625,26.125,100.));
#1137=CARTESIAN_POINT('',(61.5,43.,100.));
#1138=CARTESIAN_POINT('Origin',(0.,40.,0.));
#1139=CARTESIAN_POINT('',(72.5,40.,94.));
#1140=CARTESIAN_POINT('',(32.75,40.,94.));
#1141=CARTESIAN_POINT('',(72.5,40.,100.));
#1142=CARTESIAN_POINT('',(72.5,40.,50.));
#1143=CARTESIAN_POINT('',(128.,40.,100.));
#1144=CARTESIAN_POINT('',(0.,40.,100.));
#1145=CARTESIAN_POINT('',(128.,40.,0.));
#1146=CARTESIAN_POINT('',(128.,40.,0.));
#1147=CARTESIAN_POINT('',(0.,40.,0.));
#1148=CARTESIAN_POINT('',(0.,40.,0.));
#1149=CARTESIAN_POINT('',(0.,40.,100.));
#1150=CARTESIAN_POINT('',(0.,40.,80.));
#1151=CARTESIAN_POINT('',(0.,40.,100.));
#1152=CARTESIAN_POINT('Origin',(71.,41.5,50.));
#1153=CARTESIAN_POINT('',(69.5,43.,94.));
#1154=CARTESIAN_POINT('',(69.625,42.875,94.));
#1155=CARTESIAN_POINT('',(69.5,43.,100.));
#1156=CARTESIAN_POINT('',(69.5,43.,100.));
#1157=CARTESIAN_POINT('',(53.625,58.875,100.));
#1158=CARTESIAN_POINT('Origin',(71.0000014102084,-1.5,100.));
#1159=CARTESIAN_POINT('',(69.5000014102084,-2.99999999999999,94.));
#1160=CARTESIAN_POINT('',(72.5000014102084,0.,94.));
#1161=CARTESIAN_POINT('',(69.6250014102084,-2.875,94.));
#1162=CARTESIAN_POINT('',(72.5000014102084,0.,100.));
#1163=CARTESIAN_POINT('',(72.5000014102084,0.,100.));
#1164=CARTESIAN_POINT('',(69.5000014102084,-2.99999999999999,100.));
#1165=CARTESIAN_POINT('',(63.6250010576563,-8.87500035255208,100.));
#1166=CARTESIAN_POINT('',(69.5000014102084,-2.99999999999999,100.));
#1167=CARTESIAN_POINT('Origin',(0.,0.,100.));
#1168=CARTESIAN_POINT('',(0.,0.,100.));
#1169=CARTESIAN_POINT('',(0.,0.,100.));
#1170=CARTESIAN_POINT('',(0.,0.,0.));
#1171=CARTESIAN_POINT('',(0.,0.,100.));
#1172=CARTESIAN_POINT('',(128.,0.,0.));
#1173=CARTESIAN_POINT('',(0.,0.,0.));
#1174=CARTESIAN_POINT('',(128.,0.,100.));
#1175=CARTESIAN_POINT('',(128.,0.,97.));
#1176=CARTESIAN_POINT('',(0.,0.,100.));
#1177=CARTESIAN_POINT('',(32.7500007051042,0.,94.));
#1178=CARTESIAN_POINT('Origin',(69.5000014102084,-2.99999999999999,100.));
#1179=CARTESIAN_POINT('',(69.5000014102084,-2.99999999999999,100.));
#1180=CARTESIAN_POINT('',(69.5000014102084,-2.99999999999999,94.));
#1181=CARTESIAN_POINT('Origin',(65.5000014102084,-1.5,94.));
#1182=CARTESIAN_POINT('Origin',(61.5,43.,100.));
#1183=CARTESIAN_POINT('',(69.5,43.,100.));
#1184=CARTESIAN_POINT('',(69.5,43.,94.));
#1185=CARTESIAN_POINT('Origin',(65.5,41.5,94.));
#1186=CARTESIAN_POINT('Origin',(41.5,6.3,100.));
#1187=CARTESIAN_POINT('',(41.5,33.9,97.));
#1188=CARTESIAN_POINT('',(41.5,6.3,97.));
#1189=CARTESIAN_POINT('',(41.5,4.65,97.));
#1190=CARTESIAN_POINT('',(41.5,33.9,100.));
#1191=CARTESIAN_POINT('',(41.5,33.9,100.));
#1192=CARTESIAN_POINT('',(41.5,6.3,100.));
#1193=CARTESIAN_POINT('',(41.5,23.15,100.));
#1194=CARTESIAN_POINT('',(41.5,6.3,100.));
#1195=CARTESIAN_POINT('Origin',(89.5,6.3,100.));
#1196=CARTESIAN_POINT('',(89.5,6.3,97.));
#1197=CARTESIAN_POINT('',(46.25,6.3,97.));
#1198=CARTESIAN_POINT('',(89.5,6.3,100.));
#1199=CARTESIAN_POINT('',(44.75,6.3,100.));
#1200=CARTESIAN_POINT('',(89.5,6.3,100.));
#1201=CARTESIAN_POINT('Origin',(89.5,33.9,100.));
#1202=CARTESIAN_POINT('',(89.5,33.9,97.));
#1203=CARTESIAN_POINT('',(89.5,18.45,97.));
#1204=CARTESIAN_POINT('',(89.5,33.9,100.));
#1205=CARTESIAN_POINT('',(89.5,36.95,100.));
#1206=CARTESIAN_POINT('',(89.5,33.9,100.));
#1207=CARTESIAN_POINT('Origin',(41.5,33.9,100.));
#1208=CARTESIAN_POINT('',(22.25,33.9,97.));
#1209=CARTESIAN_POINT('',(20.75,33.9,100.));
#1210=CARTESIAN_POINT('Origin',(90.,20.,3.));
#1211=CARTESIAN_POINT('',(79.,20.,3.));
#1212=CARTESIAN_POINT('Origin',(90.,20.,3.));
#1213=CARTESIAN_POINT('',(79.,20.,0.));
#1214=CARTESIAN_POINT('',(79.,20.,3.));
#1215=CARTESIAN_POINT('Origin',(90.,20.,0.));
#1216=CARTESIAN_POINT('Origin',(50.,20.,3.));
#1217=CARTESIAN_POINT('',(40.,20.,3.));
#1218=CARTESIAN_POINT('Origin',(50.,20.,3.));
#1219=CARTESIAN_POINT('',(40.,20.,0.));
#1220=CARTESIAN_POINT('',(40.,20.,3.));
#1221=CARTESIAN_POINT('Origin',(50.,20.,0.));
#1222=CARTESIAN_POINT('Origin',(20.,20.,3.));
#1223=CARTESIAN_POINT('',(10.,20.,3.));
#1224=CARTESIAN_POINT('Origin',(20.,20.,3.));
#1225=CARTESIAN_POINT('',(10.,20.,0.));
#1226=CARTESIAN_POINT('',(10.,20.,3.));
#1227=CARTESIAN_POINT('Origin',(20.,20.,0.));
#1228=CARTESIAN_POINT('Origin',(3.,37.,97.));
#1229=CARTESIAN_POINT('',(3.,37.,3.));
#1230=CARTESIAN_POINT('',(3.,37.,97.));
#1231=CARTESIAN_POINT('',(3.,37.,73.5));
#1232=CARTESIAN_POINT('',(128.,37.,3.));
#1233=CARTESIAN_POINT('',(3.,37.,3.));
#1234=CARTESIAN_POINT('',(128.,37.,97.));
#1235=CARTESIAN_POINT('',(128.,37.,3.));
#1236=CARTESIAN_POINT('',(3.,37.,97.));
#1237=CARTESIAN_POINT('Origin',(3.,3.,97.));
#1238=CARTESIAN_POINT('',(3.,3.,97.));
#1239=CARTESIAN_POINT('',(3.,11.5,97.));
#1240=CARTESIAN_POINT('',(128.,3.,97.));
#1241=CARTESIAN_POINT('',(128.,40.,97.));
#1242=CARTESIAN_POINT('',(3.,3.,97.));
#1243=CARTESIAN_POINT('Origin',(3.,3.,3.));
#1244=CARTESIAN_POINT('',(3.,3.,3.));
#1245=CARTESIAN_POINT('',(3.,3.,26.5));
#1246=CARTESIAN_POINT('',(128.,3.,3.));
#1247=CARTESIAN_POINT('',(128.,3.,3.));
#1248=CARTESIAN_POINT('',(3.,3.,3.));
#1249=CARTESIAN_POINT('Origin',(3.,37.,3.));
#1250=CARTESIAN_POINT('',(3.,28.5,3.));
#1251=CARTESIAN_POINT('',(128.,40.,3.));
#1252=CARTESIAN_POINT('Origin',(128.,20.,50.));
#1253=CARTESIAN_POINT('',(128.,40.,100.));
#1254=CARTESIAN_POINT('',(128.,0.,0.));
#1255=CARTESIAN_POINT('Origin',(0.,18.33,81.));
#1256=CARTESIAN_POINT('',(0.,18.33,81.));
#1257=CARTESIAN_POINT('',(0.,3.33,81.));
#1258=CARTESIAN_POINT('',(0.,18.33,81.));
#1259=CARTESIAN_POINT('',(3.,3.33,81.));
#1260=CARTESIAN_POINT('',(0.,3.33,81.));
#1261=CARTESIAN_POINT('',(3.,18.33,81.));
#1262=CARTESIAN_POINT('',(3.,18.33,81.));
#1263=CARTESIAN_POINT('',(0.,18.33,81.));
#1264=CARTESIAN_POINT('Origin',(0.,18.33,96.));
#1265=CARTESIAN_POINT('',(0.,18.33,96.));
#1266=CARTESIAN_POINT('',(0.,18.33,96.));
#1267=CARTESIAN_POINT('',(3.,18.33,96.));
#1268=CARTESIAN_POINT('',(3.,18.33,96.));
#1269=CARTESIAN_POINT('',(0.,18.33,96.));
#1270=CARTESIAN_POINT('Origin',(0.,3.33,96.));
#1271=CARTESIAN_POINT('',(0.,3.33,96.));
#1272=CARTESIAN_POINT('',(0.,3.33,96.));
#1273=CARTESIAN_POINT('',(3.,3.33,96.));
#1274=CARTESIAN_POINT('',(3.,3.33,96.));
#1275=CARTESIAN_POINT('',(0.,3.33,96.));
#1276=CARTESIAN_POINT('Origin',(0.,3.33,81.));
#1277=CARTESIAN_POINT('',(0.,3.33,81.));
#1278=CARTESIAN_POINT('',(3.,3.33,81.));
#1279=CARTESIAN_POINT('Origin',(0.,36.663,81.));
#1280=CARTESIAN_POINT('',(0.,36.663,81.));
#1281=CARTESIAN_POINT('',(0.,21.663,81.));
#1282=CARTESIAN_POINT('',(0.,36.663,81.));
#1283=CARTESIAN_POINT('',(3.,21.663,81.));
#1284=CARTESIAN_POINT('',(0.,21.663,81.));
#1285=CARTESIAN_POINT('',(3.,36.663,81.));
#1286=CARTESIAN_POINT('',(3.,36.663,81.));
#1287=CARTESIAN_POINT('',(0.,36.663,81.));
#1288=CARTESIAN_POINT('Origin',(0.,36.663,96.));
#1289=CARTESIAN_POINT('',(0.,36.663,96.));
#1290=CARTESIAN_POINT('',(0.,36.663,96.));
#1291=CARTESIAN_POINT('',(3.,36.663,96.));
#1292=CARTESIAN_POINT('',(3.,36.663,96.));
#1293=CARTESIAN_POINT('',(0.,36.663,96.));
#1294=CARTESIAN_POINT('Origin',(0.,21.663,96.));
#1295=CARTESIAN_POINT('',(0.,21.663,96.));
#1296=CARTESIAN_POINT('',(0.,21.663,96.));
#1297=CARTESIAN_POINT('',(3.,21.663,96.));
#1298=CARTESIAN_POINT('',(3.,21.663,96.));
#1299=CARTESIAN_POINT('',(0.,21.663,96.));
#1300=CARTESIAN_POINT('Origin',(0.,21.663,81.));
#1301=CARTESIAN_POINT('',(0.,21.663,81.));
#1302=CARTESIAN_POINT('',(3.,21.663,81.));
#1303=CARTESIAN_POINT('Origin',(0.,30.,50.));
#1304=CARTESIAN_POINT('',(3.,30.,53.));
#1305=CARTESIAN_POINT('Origin',(3.,30.,50.));
#1306=CARTESIAN_POINT('',(0.,30.,53.));
#1307=CARTESIAN_POINT('',(0.,30.,53.));
#1308=CARTESIAN_POINT('Origin',(0.,30.,50.));
#1309=CARTESIAN_POINT('Origin',(0.,10.,10.));
#1310=CARTESIAN_POINT('',(3.,10.,13.));
#1311=CARTESIAN_POINT('Origin',(3.,10.,10.));
#1312=CARTESIAN_POINT('',(0.,10.,13.));
#1313=CARTESIAN_POINT('',(0.,10.,13.));
#1314=CARTESIAN_POINT('Origin',(0.,10.,10.));
#1315=CARTESIAN_POINT('Origin',(0.,10.,70.));
#1316=CARTESIAN_POINT('',(3.,10.,73.));
#1317=CARTESIAN_POINT('Origin',(3.,10.,70.));
#1318=CARTESIAN_POINT('',(0.,10.,73.));
#1319=CARTESIAN_POINT('',(0.,10.,73.));
#1320=CARTESIAN_POINT('Origin',(0.,10.,70.));
#1321=CARTESIAN_POINT('Origin',(0.,30.,30.));
#1322=CARTESIAN_POINT('',(3.,30.,33.));
#1323=CARTESIAN_POINT('Origin',(3.,30.,30.));
#1324=CARTESIAN_POINT('',(0.,30.,33.));
#1325=CARTESIAN_POINT('',(0.,30.,33.));
#1326=CARTESIAN_POINT('Origin',(0.,30.,30.));
#1327=CARTESIAN_POINT('Origin',(0.,30.,10.));
#1328=CARTESIAN_POINT('',(3.,30.,13.));
#1329=CARTESIAN_POINT('Origin',(3.,30.,10.));
#1330=CARTESIAN_POINT('',(0.,30.,13.));
#1331=CARTESIAN_POINT('',(0.,30.,13.));
#1332=CARTESIAN_POINT('Origin',(0.,30.,10.));
#1333=CARTESIAN_POINT('Origin',(0.,30.,70.));
#1334=CARTESIAN_POINT('',(3.,30.,73.));
#1335=CARTESIAN_POINT('Origin',(3.,30.,70.));
#1336=CARTESIAN_POINT('',(0.,30.,73.));
#1337=CARTESIAN_POINT('',(0.,30.,73.));
#1338=CARTESIAN_POINT('Origin',(0.,30.,70.));
#1339=CARTESIAN_POINT('Origin',(0.,0.,0.));
#1340=CARTESIAN_POINT('',(0.,40.,0.));
#1341=CARTESIAN_POINT('Origin',(0.,40.,100.));
#1342=CARTESIAN_POINT('',(0.,40.,100.));
#1343=CARTESIAN_POINT('Origin',(3.,20.,50.));
#1344=CARTESIAN_POINT('Origin',(0.,20.,50.));
#1345=UNCERTAINTY_MEASURE_WITH_UNIT(LENGTH_MEASURE(0.01),#1349,
'DISTANCE_ACCURACY_VALUE',
'Maximum model space distance between geometric entities at asserted c
onnectivities');
#1346=UNCERTAINTY_MEASURE_WITH_UNIT(LENGTH_MEASURE(0.01),#1349,
'DISTANCE_ACCURACY_VALUE',
'Maximum model space distance between geometric entities at asserted c
onnectivities');
#1347=(
GEOMETRIC_REPRESENTATION_CONTEXT(3)
GLOBAL_UNCERTAINTY_ASSIGNED_CONTEXT((#1345))
GLOBAL_UNIT_ASSIGNED_CONTEXT((#1349,#1351,#1352))
REPRESENTATION_CONTEXT('','3D')
);
#1348=(
GEOMETRIC_REPRESENTATION_CONTEXT(3)
GLOBAL_UNCERTAINTY_ASSIGNED_CONTEXT((#1346))
GLOBAL_UNIT_ASSIGNED_CONTEXT((#1349,#1351,#1352))
REPRESENTATION_CONTEXT('','3D')
);
#1349=(
LENGTH_UNIT()
NAMED_UNIT(*)
SI_UNIT(.MILLI.,.METRE.)
);
#1350=(
LENGTH_UNIT()
NAMED_UNIT(*)
SI_UNIT($,.METRE.)
);
#1351=(
NAMED_UNIT(*)
PLANE_ANGLE_UNIT()
SI_UNIT($,.RADIAN.)
);
#1352=(
NAMED_UNIT(*)
SI_UNIT($,.STERADIAN.)
SOLID_ANGLE_UNIT()
);
#1353=SHAPE_DEFINITION_REPRESENTATION(#1354,#1355);
#1354=PRODUCT_DEFINITION_SHAPE('',$,#1357);
#1355=SHAPE_REPRESENTATION('',(#849),#1347);
#1356=PRODUCT_DEFINITION_CONTEXT('part definition',#1361,'design');
#1357=PRODUCT_DEFINITION('Button Input Housing','Button Input Housing',
#1358,#1356);
#1358=PRODUCT_DEFINITION_FORMATION('',$,#1363);
#1359=PRODUCT_RELATED_PRODUCT_CATEGORY('Button Input Housing',
'Button Input Housing',(#1363));
#1360=APPLICATION_PROTOCOL_DEFINITION('international standard',
'automotive_design',2009,#1361);
#1361=APPLICATION_CONTEXT(
'Core Data for Automotive Mechanical Design Process');
#1362=PRODUCT_CONTEXT('part definition',#1361,'mechanical');
#1363=PRODUCT('Button Input Housing','Button Input Housing',$,(#1362));
#1364=PRESENTATION_STYLE_ASSIGNMENT((#1365));
#1365=SURFACE_STYLE_USAGE(.BOTH.,#1366);
#1366=SURFACE_SIDE_STYLE('',(#1367));
#1367=SURFACE_STYLE_FILL_AREA(#1368);
#1368=FILL_AREA_STYLE('Steel - Satin',(#1369));
#1369=FILL_AREA_STYLE_COLOUR('Steel - Satin',#1370);
#1370=COLOUR_RGB('Steel - Satin',0.627450980392157,0.627450980392157,0.627450980392157);
ENDSEC;
END-ISO-10303-21;
