# Supplementary material for: Principles of computer-controlled linear motion applied to an open-source affordable liquid handler for automated micropipetting
Source: Sci Rep. 2020 Aug 12;10:13663. doi: 10.1038/s41598-020-70465-5 (PMC7424513; doi:10.1038/s41598-020-70465-5)
Supplement: Supplementary file 2 — Supplementary Information 2. [file 41598_2020_70465_MOESM2_ESM.zip › 3D-Printable-Components-STEP-Files/Pipette-Tip-Holder.step]

ISO-10303-21;
HEADER;
/* Generated by software containing ST-Developer
 * from STEP Tools, Inc. (www.steptools.com) 
 */

FILE_DESCRIPTION(
/* description */ (''),
/* implementation_level */ '2;1');

FILE_NAME(
/* name */ 
'/Users/davidflorian/Library/Mobile Documents/com~apple~CloudDocs/Vand
erbilt/Papers/OTTO/Supplemental Material/3D-Printable-Components-STEP-
Files/Pipette-Tip-Holder.step',
/* time_stamp */ '2020-06-30T23:04:55-05:00',
/* author */ (''),
/* organization */ (''),
/* preprocessor_version */ 'ST-DEVELOPER v18.1',
/* originating_system */ 'Autodesk Translation Framework v9.3.0.1241',
/* authorisation */ '');

FILE_SCHEMA (('AUTOMOTIVE_DESIGN { 1 0 10303 214 3 1 1 }'));
ENDSEC;

DATA;
#10=MECHANICAL_DESIGN_GEOMETRIC_PRESENTATION_REPRESENTATION('',(#13),#1103);
#11=SHAPE_REPRESENTATION_RELATIONSHIP('SRR','None',#1110,#12);
#12=ADVANCED_BREP_SHAPE_REPRESENTATION('',(#14),#1102);
#13=STYLED_ITEM('',(#1119),#14);
#14=MANIFOLD_SOLID_BREP('Body1',#671);
#15=FACE_BOUND('',#101,.T.);
#16=FACE_BOUND('',#109,.T.);
#17=PLANE('',#701);
#18=PLANE('',#702);
#19=PLANE('',#703);
#20=PLANE('',#704);
#21=PLANE('',#705);
#22=PLANE('',#706);
#23=PLANE('',#707);
#24=PLANE('',#708);
#25=PLANE('',#709);
#26=PLANE('',#710);
#27=PLANE('',#711);
#28=PLANE('',#712);
#29=PLANE('',#713);
#30=PLANE('',#714);
#31=PLANE('',#715);
#32=PLANE('',#716);
#33=PLANE('',#717);
#34=PLANE('',#718);
#35=PLANE('',#719);
#36=PLANE('',#720);
#37=PLANE('',#721);
#38=PLANE('',#722);
#39=PLANE('',#723);
#40=PLANE('',#724);
#41=PLANE('',#725);
#42=PLANE('',#726);
#43=PLANE('',#727);
#44=PLANE('',#728);
#45=PLANE('',#729);
#46=PLANE('',#730);
#47=PLANE('',#731);
#48=PLANE('',#732);
#49=FACE_OUTER_BOUND('',#85,.T.);
#50=FACE_OUTER_BOUND('',#86,.T.);
#51=FACE_OUTER_BOUND('',#87,.T.);
#52=FACE_OUTER_BOUND('',#88,.T.);
#53=FACE_OUTER_BOUND('',#89,.T.);
#54=FACE_OUTER_BOUND('',#90,.T.);
#55=FACE_OUTER_BOUND('',#91,.T.);
#56=FACE_OUTER_BOUND('',#92,.T.);
#57=FACE_OUTER_BOUND('',#93,.T.);
#58=FACE_OUTER_BOUND('',#94,.T.);
#59=FACE_OUTER_BOUND('',#95,.T.);
#60=FACE_OUTER_BOUND('',#96,.T.);
#61=FACE_OUTER_BOUND('',#97,.T.);
#62=FACE_OUTER_BOUND('',#98,.T.);
#63=FACE_OUTER_BOUND('',#99,.T.);
#64=FACE_OUTER_BOUND('',#100,.T.);
#65=FACE_OUTER_BOUND('',#102,.T.);
#66=FACE_OUTER_BOUND('',#103,.T.);
#67=FACE_OUTER_BOUND('',#104,.T.);
#68=FACE_OUTER_BOUND('',#105,.T.);
#69=FACE_OUTER_BOUND('',#106,.T.);
#70=FACE_OUTER_BOUND('',#107,.T.);
#71=FACE_OUTER_BOUND('',#108,.T.);
#72=FACE_OUTER_BOUND('',#110,.T.);
#73=FACE_OUTER_BOUND('',#111,.T.);
#74=FACE_OUTER_BOUND('',#112,.T.);
#75=FACE_OUTER_BOUND('',#113,.T.);
#76=FACE_OUTER_BOUND('',#114,.T.);
#77=FACE_OUTER_BOUND('',#115,.T.);
#78=FACE_OUTER_BOUND('',#116,.T.);
#79=FACE_OUTER_BOUND('',#117,.T.);
#80=FACE_OUTER_BOUND('',#118,.T.);
#81=FACE_OUTER_BOUND('',#119,.T.);
#82=FACE_OUTER_BOUND('',#120,.T.);
#83=FACE_OUTER_BOUND('',#121,.T.);
#84=FACE_OUTER_BOUND('',#122,.T.);
#85=EDGE_LOOP('',(#447,#448,#449,#450,#451));
#86=EDGE_LOOP('',(#452,#453,#454,#455,#456));
#87=EDGE_LOOP('',(#457,#458,#459,#460,#461));
#88=EDGE_LOOP('',(#462,#463,#464,#465,#466));
#89=EDGE_LOOP('',(#467,#468,#469,#470));
#90=EDGE_LOOP('',(#471,#472,#473,#474));
#91=EDGE_LOOP('',(#475,#476,#477,#478));
#92=EDGE_LOOP('',(#479,#480,#481,#482,#483,#484,#485,#486));
#93=EDGE_LOOP('',(#487,#488,#489,#490,#491,#492,#493,#494,#495,#496,#497,
#498));
#94=EDGE_LOOP('',(#499,#500,#501,#502));
#95=EDGE_LOOP('',(#503,#504,#505,#506));
#96=EDGE_LOOP('',(#507,#508,#509,#510));
#97=EDGE_LOOP('',(#511,#512,#513,#514));
#98=EDGE_LOOP('',(#515,#516,#517,#518));
#99=EDGE_LOOP('',(#519,#520,#521,#522));
#100=EDGE_LOOP('',(#523,#524,#525,#526,#527,#528));
#101=EDGE_LOOP('',(#529,#530,#531,#532));
#102=EDGE_LOOP('',(#533,#534,#535,#536));
#103=EDGE_LOOP('',(#537,#538,#539,#540));
#104=EDGE_LOOP('',(#541,#542,#543,#544));
#105=EDGE_LOOP('',(#545,#546,#547,#548));
#106=EDGE_LOOP('',(#549,#550,#551,#552));
#107=EDGE_LOOP('',(#553,#554,#555,#556));
#108=EDGE_LOOP('',(#557,#558,#559,#560,#561,#562));
#109=EDGE_LOOP('',(#563,#564,#565,#566));
#110=EDGE_LOOP('',(#567,#568,#569,#570));
#111=EDGE_LOOP('',(#571,#572,#573,#574));
#112=EDGE_LOOP('',(#575,#576,#577,#578));
#113=EDGE_LOOP('',(#579,#580,#581,#582));
#114=EDGE_LOOP('',(#583,#584,#585,#586));
#115=EDGE_LOOP('',(#587,#588,#589,#590));
#116=EDGE_LOOP('',(#591,#592,#593,#594));
#117=EDGE_LOOP('',(#595,#596,#597,#598));
#118=EDGE_LOOP('',(#599,#600,#601,#602,#603,#604,#605,#606));
#119=EDGE_LOOP('',(#607,#608,#609,#610));
#120=EDGE_LOOP('',(#611,#612,#613,#614,#615,#616,#617,#618));
#121=EDGE_LOOP('',(#619,#620,#621,#622));
#122=EDGE_LOOP('',(#623,#624,#625,#626,#627,#628,#629,#630));
#123=LINE('',#917,#203);
#124=LINE('',#921,#204);
#125=LINE('',#928,#205);
#126=LINE('',#932,#206);
#127=LINE('',#939,#207);
#128=LINE('',#944,#208);
#129=LINE('',#952,#209);
#130=LINE('',#955,#210);
#131=LINE('',#958,#211);
#132=LINE('',#960,#212);
#133=LINE('',#961,#213);
#134=LINE('',#964,#214);
#135=LINE('',#966,#215);
#136=LINE('',#967,#216);
#137=LINE('',#970,#217);
#138=LINE('',#972,#218);
#139=LINE('',#973,#219);
#140=LINE('',#976,#220);
#141=LINE('',#978,#221);
#142=LINE('',#979,#222);
#143=LINE('',#981,#223);
#144=LINE('',#983,#224);
#145=LINE('',#984,#225);
#146=LINE('',#986,#226);
#147=LINE('',#988,#227);
#148=LINE('',#989,#228);
#149=LINE('',#990,#229);
#150=LINE('',#992,#230);
#151=LINE('',#993,#231);
#152=LINE('',#996,#232);
#153=LINE('',#997,#233);
#154=LINE('',#1000,#234);
#155=LINE('',#1001,#235);
#156=LINE('',#1005,#236);
#157=LINE('',#1007,#237);
#158=LINE('',#1009,#238);
#159=LINE('',#1010,#239);
#160=LINE('',#1013,#240);
#161=LINE('',#1015,#241);
#162=LINE('',#1016,#242);
#163=LINE('',#1019,#243);
#164=LINE('',#1021,#244);
#165=LINE('',#1022,#245);
#166=LINE('',#1024,#246);
#167=LINE('',#1025,#247);
#168=LINE('',#1028,#248);
#169=LINE('',#1029,#249);
#170=LINE('',#1030,#250);
#171=LINE('',#1032,#251);
#172=LINE('',#1037,#252);
#173=LINE('',#1039,#253);
#174=LINE('',#1041,#254);
#175=LINE('',#1042,#255);
#176=LINE('',#1045,#256);
#177=LINE('',#1047,#257);
#178=LINE('',#1048,#258);
#179=LINE('',#1051,#259);
#180=LINE('',#1053,#260);
#181=LINE('',#1054,#261);
#182=LINE('',#1056,#262);
#183=LINE('',#1057,#263);
#184=LINE('',#1060,#264);
#185=LINE('',#1061,#265);
#186=LINE('',#1063,#266);
#187=LINE('',#1064,#267);
#188=LINE('',#1067,#268);
#189=LINE('',#1068,#269);
#190=LINE('',#1070,#270);
#191=LINE('',#1076,#271);
#192=LINE('',#1078,#272);
#193=LINE('',#1080,#273);
#194=LINE('',#1081,#274);
#195=LINE('',#1084,#275);
#196=LINE('',#1088,#276);
#197=LINE('',#1089,#277);
#198=LINE('',#1090,#278);
#199=LINE('',#1093,#279);
#200=LINE('',#1094,#280);
#201=LINE('',#1096,#281);
#202=LINE('',#1097,#282);
#203=VECTOR('',#739,10.);
#204=VECTOR('',#742,10.);
#205=VECTOR('',#749,10.);
#206=VECTOR('',#752,10.);
#207=VECTOR('',#759,10.);
#208=VECTOR('',#764,10.);
#209=VECTOR('',#771,10.);
#210=VECTOR('',#774,10.);
#211=VECTOR('',#777,10.);
#212=VECTOR('',#778,10.);
#213=VECTOR('',#779,10.);
#214=VECTOR('',#782,10.);
#215=VECTOR('',#783,10.);
#216=VECTOR('',#784,10.);
#217=VECTOR('',#787,10.);
#218=VECTOR('',#788,10.);
#219=VECTOR('',#789,10.);
#220=VECTOR('',#792,10.);
#221=VECTOR('',#793,10.);
#222=VECTOR('',#794,10.);
#223=VECTOR('',#795,10.);
#224=VECTOR('',#796,10.);
#225=VECTOR('',#797,10.);
#226=VECTOR('',#800,10.);
#227=VECTOR('',#801,10.);
#228=VECTOR('',#802,10.);
#229=VECTOR('',#803,10.);
#230=VECTOR('',#804,10.);
#231=VECTOR('',#805,10.);
#232=VECTOR('',#808,10.);
#233=VECTOR('',#809,10.);
#234=VECTOR('',#812,10.);
#235=VECTOR('',#813,10.);
#236=VECTOR('',#816,10.);
#237=VECTOR('',#817,10.);
#238=VECTOR('',#818,10.);
#239=VECTOR('',#819,10.);
#240=VECTOR('',#822,10.);
#241=VECTOR('',#823,10.);
#242=VECTOR('',#824,10.);
#243=VECTOR('',#827,10.);
#244=VECTOR('',#828,10.);
#245=VECTOR('',#829,10.);
#246=VECTOR('',#832,10.);
#247=VECTOR('',#833,10.);
#248=VECTOR('',#836,10.);
#249=VECTOR('',#837,10.);
#250=VECTOR('',#838,10.);
#251=VECTOR('',#841,10.);
#252=VECTOR('',#846,10.);
#253=VECTOR('',#847,10.);
#254=VECTOR('',#848,10.);
#255=VECTOR('',#849,10.);
#256=VECTOR('',#852,10.);
#257=VECTOR('',#853,10.);
#258=VECTOR('',#854,10.);
#259=VECTOR('',#857,10.);
#260=VECTOR('',#858,10.);
#261=VECTOR('',#859,10.);
#262=VECTOR('',#862,10.);
#263=VECTOR('',#863,10.);
#264=VECTOR('',#866,10.);
#265=VECTOR('',#867,10.);
#266=VECTOR('',#868,10.);
#267=VECTOR('',#869,10.);
#268=VECTOR('',#872,10.);
#269=VECTOR('',#873,10.);
#270=VECTOR('',#876,10.);
#271=VECTOR('',#883,10.);
#272=VECTOR('',#884,10.);
#273=VECTOR('',#885,10.);
#274=VECTOR('',#886,10.);
#275=VECTOR('',#891,10.);
#276=VECTOR('',#896,10.);
#277=VECTOR('',#897,10.);
#278=VECTOR('',#898,10.);
#279=VECTOR('',#901,10.);
#280=VECTOR('',#902,10.);
#281=VECTOR('',#905,10.);
#282=VECTOR('',#906,10.);
#283=CIRCLE('',#686,15.);
#284=CIRCLE('',#687,15.);
#285=CIRCLE('',#688,15.);
#286=CIRCLE('',#690,15.);
#287=CIRCLE('',#691,15.);
#288=CIRCLE('',#692,15.);
#289=CIRCLE('',#694,15.);
#290=CIRCLE('',#695,15.);
#291=CIRCLE('',#696,15.);
#292=CIRCLE('',#698,15.);
#293=CIRCLE('',#699,15.);
#294=CIRCLE('',#700,15.);
#295=VERTEX_POINT('',#913);
#296=VERTEX_POINT('',#914);
#297=VERTEX_POINT('',#916);
#298=VERTEX_POINT('',#918);
#299=VERTEX_POINT('',#920);
#300=VERTEX_POINT('',#924);
#301=VERTEX_POINT('',#925);
#302=VERTEX_POINT('',#927);
#303=VERTEX_POINT('',#929);
#304=VERTEX_POINT('',#931);
#305=VERTEX_POINT('',#935);
#306=VERTEX_POINT('',#936);
#307=VERTEX_POINT('',#938);
#308=VERTEX_POINT('',#940);
#309=VERTEX_POINT('',#942);
#310=VERTEX_POINT('',#946);
#311=VERTEX_POINT('',#947);
#312=VERTEX_POINT('',#949);
#313=VERTEX_POINT('',#951);
#314=VERTEX_POINT('',#953);
#315=VERTEX_POINT('',#957);
#316=VERTEX_POINT('',#959);
#317=VERTEX_POINT('',#963);
#318=VERTEX_POINT('',#965);
#319=VERTEX_POINT('',#969);
#320=VERTEX_POINT('',#971);
#321=VERTEX_POINT('',#975);
#322=VERTEX_POINT('',#977);
#323=VERTEX_POINT('',#980);
#324=VERTEX_POINT('',#982);
#325=VERTEX_POINT('',#987);
#326=VERTEX_POINT('',#991);
#327=VERTEX_POINT('',#995);
#328=VERTEX_POINT('',#999);
#329=VERTEX_POINT('',#1003);
#330=VERTEX_POINT('',#1004);
#331=VERTEX_POINT('',#1006);
#332=VERTEX_POINT('',#1008);
#333=VERTEX_POINT('',#1012);
#334=VERTEX_POINT('',#1014);
#335=VERTEX_POINT('',#1018);
#336=VERTEX_POINT('',#1020);
#337=VERTEX_POINT('',#1027);
#338=VERTEX_POINT('',#1035);
#339=VERTEX_POINT('',#1036);
#340=VERTEX_POINT('',#1038);
#341=VERTEX_POINT('',#1040);
#342=VERTEX_POINT('',#1044);
#343=VERTEX_POINT('',#1046);
#344=VERTEX_POINT('',#1050);
#345=VERTEX_POINT('',#1052);
#346=VERTEX_POINT('',#1059);
#347=VERTEX_POINT('',#1062);
#348=VERTEX_POINT('',#1066);
#349=VERTEX_POINT('',#1074);
#350=VERTEX_POINT('',#1075);
#351=VERTEX_POINT('',#1077);
#352=VERTEX_POINT('',#1079);
#353=VERTEX_POINT('',#1087);
#354=VERTEX_POINT('',#1092);
#355=EDGE_CURVE('',#295,#296,#283,.T.);
#356=EDGE_CURVE('',#297,#295,#123,.T.);
#357=EDGE_CURVE('',#298,#297,#284,.T.);
#358=EDGE_CURVE('',#299,#298,#124,.T.);
#359=EDGE_CURVE('',#296,#299,#285,.T.);
#360=EDGE_CURVE('',#300,#301,#286,.T.);
#361=EDGE_CURVE('',#302,#300,#125,.T.);
#362=EDGE_CURVE('',#303,#302,#287,.T.);
#363=EDGE_CURVE('',#304,#303,#126,.T.);
#364=EDGE_CURVE('',#301,#304,#288,.T.);
#365=EDGE_CURVE('',#305,#306,#289,.T.);
#366=EDGE_CURVE('',#307,#305,#127,.T.);
#367=EDGE_CURVE('',#308,#307,#290,.T.);
#368=EDGE_CURVE('',#309,#308,#291,.T.);
#369=EDGE_CURVE('',#306,#309,#128,.T.);
#370=EDGE_CURVE('',#310,#311,#292,.T.);
#371=EDGE_CURVE('',#312,#310,#293,.T.);
#372=EDGE_CURVE('',#313,#312,#129,.T.);
#373=EDGE_CURVE('',#314,#313,#294,.T.);
#374=EDGE_CURVE('',#311,#314,#130,.T.);
#375=EDGE_CURVE('',#315,#304,#131,.T.);
#376=EDGE_CURVE('',#316,#315,#132,.T.);
#377=EDGE_CURVE('',#316,#301,#133,.T.);
#378=EDGE_CURVE('',#317,#299,#134,.T.);
#379=EDGE_CURVE('',#318,#317,#135,.T.);
#380=EDGE_CURVE('',#318,#296,#136,.T.);
#381=EDGE_CURVE('',#310,#319,#137,.T.);
#382=EDGE_CURVE('',#319,#320,#138,.T.);
#383=EDGE_CURVE('',#312,#320,#139,.T.);
#384=EDGE_CURVE('',#314,#321,#140,.T.);
#385=EDGE_CURVE('',#321,#322,#141,.T.);
#386=EDGE_CURVE('',#322,#306,#142,.T.);
#387=EDGE_CURVE('',#309,#323,#143,.T.);
#388=EDGE_CURVE('',#323,#324,#144,.T.);
#389=EDGE_CURVE('',#324,#311,#145,.T.);
#390=EDGE_CURVE('',#303,#313,#146,.T.);
#391=EDGE_CURVE('',#320,#325,#147,.T.);
#392=EDGE_CURVE('',#325,#307,#148,.T.);
#393=EDGE_CURVE('',#305,#297,#149,.T.);
#394=EDGE_CURVE('',#295,#326,#150,.T.);
#395=EDGE_CURVE('',#326,#315,#151,.T.);
#396=EDGE_CURVE('',#327,#325,#152,.T.);
#397=EDGE_CURVE('',#327,#308,#153,.T.);
#398=EDGE_CURVE('',#308,#328,#154,.T.);
#399=EDGE_CURVE('',#328,#323,#155,.T.);
#400=EDGE_CURVE('',#329,#330,#156,.T.);
#401=EDGE_CURVE('',#329,#331,#157,.T.);
#402=EDGE_CURVE('',#332,#331,#158,.T.);
#403=EDGE_CURVE('',#330,#332,#159,.T.);
#404=EDGE_CURVE('',#330,#333,#160,.T.);
#405=EDGE_CURVE('',#334,#332,#161,.T.);
#406=EDGE_CURVE('',#333,#334,#162,.T.);
#407=EDGE_CURVE('',#333,#335,#163,.T.);
#408=EDGE_CURVE('',#336,#334,#164,.T.);
#409=EDGE_CURVE('',#335,#336,#165,.T.);
#410=EDGE_CURVE('',#335,#329,#166,.T.);
#411=EDGE_CURVE('',#331,#336,#167,.T.);
#412=EDGE_CURVE('',#337,#310,#168,.T.);
#413=EDGE_CURVE('',#328,#337,#169,.T.);
#414=EDGE_CURVE('',#319,#327,#170,.T.);
#415=EDGE_CURVE('',#337,#324,#171,.T.);
#416=EDGE_CURVE('',#338,#339,#172,.T.);
#417=EDGE_CURVE('',#338,#340,#173,.T.);
#418=EDGE_CURVE('',#341,#340,#174,.T.);
#419=EDGE_CURVE('',#339,#341,#175,.T.);
#420=EDGE_CURVE('',#339,#342,#176,.T.);
#421=EDGE_CURVE('',#343,#341,#177,.T.);
#422=EDGE_CURVE('',#342,#343,#178,.T.);
#423=EDGE_CURVE('',#342,#344,#179,.T.);
#424=EDGE_CURVE('',#345,#343,#180,.T.);
#425=EDGE_CURVE('',#344,#345,#181,.T.);
#426=EDGE_CURVE('',#344,#338,#182,.T.);
#427=EDGE_CURVE('',#340,#345,#183,.T.);
#428=EDGE_CURVE('',#346,#316,#184,.T.);
#429=EDGE_CURVE('',#296,#346,#185,.T.);
#430=EDGE_CURVE('',#347,#318,#186,.T.);
#431=EDGE_CURVE('',#301,#347,#187,.T.);
#432=EDGE_CURVE('',#347,#348,#188,.T.);
#433=EDGE_CURVE('',#300,#348,#189,.T.);
#434=EDGE_CURVE('',#348,#317,#190,.T.);
#435=EDGE_CURVE('',#349,#350,#191,.T.);
#436=EDGE_CURVE('',#350,#351,#192,.T.);
#437=EDGE_CURVE('',#351,#352,#193,.T.);
#438=EDGE_CURVE('',#352,#349,#194,.T.);
#439=EDGE_CURVE('',#346,#326,#195,.T.);
#440=EDGE_CURVE('',#353,#302,#196,.T.);
#441=EDGE_CURVE('',#352,#353,#197,.T.);
#442=EDGE_CURVE('',#321,#351,#198,.T.);
#443=EDGE_CURVE('',#354,#353,#199,.T.);
#444=EDGE_CURVE('',#349,#354,#200,.T.);
#445=EDGE_CURVE('',#350,#322,#201,.T.);
#446=EDGE_CURVE('',#298,#354,#202,.T.);
#447=ORIENTED_EDGE('',*,*,#355,.F.);
#448=ORIENTED_EDGE('',*,*,#356,.F.);
#449=ORIENTED_EDGE('',*,*,#357,.F.);
#450=ORIENTED_EDGE('',*,*,#358,.F.);
#451=ORIENTED_EDGE('',*,*,#359,.F.);
#452=ORIENTED_EDGE('',*,*,#360,.F.);
#453=ORIENTED_EDGE('',*,*,#361,.F.);
#454=ORIENTED_EDGE('',*,*,#362,.F.);
#455=ORIENTED_EDGE('',*,*,#363,.F.);
#456=ORIENTED_EDGE('',*,*,#364,.F.);
#457=ORIENTED_EDGE('',*,*,#365,.F.);
#458=ORIENTED_EDGE('',*,*,#366,.F.);
#459=ORIENTED_EDGE('',*,*,#367,.F.);
#460=ORIENTED_EDGE('',*,*,#368,.F.);
#461=ORIENTED_EDGE('',*,*,#369,.F.);
#462=ORIENTED_EDGE('',*,*,#370,.F.);
#463=ORIENTED_EDGE('',*,*,#371,.F.);
#464=ORIENTED_EDGE('',*,*,#372,.F.);
#465=ORIENTED_EDGE('',*,*,#373,.F.);
#466=ORIENTED_EDGE('',*,*,#374,.F.);
#467=ORIENTED_EDGE('',*,*,#364,.T.);
#468=ORIENTED_EDGE('',*,*,#375,.F.);
#469=ORIENTED_EDGE('',*,*,#376,.F.);
#470=ORIENTED_EDGE('',*,*,#377,.T.);
#471=ORIENTED_EDGE('',*,*,#359,.T.);
#472=ORIENTED_EDGE('',*,*,#378,.F.);
#473=ORIENTED_EDGE('',*,*,#379,.F.);
#474=ORIENTED_EDGE('',*,*,#380,.T.);
#475=ORIENTED_EDGE('',*,*,#371,.T.);
#476=ORIENTED_EDGE('',*,*,#381,.T.);
#477=ORIENTED_EDGE('',*,*,#382,.T.);
#478=ORIENTED_EDGE('',*,*,#383,.F.);
#479=ORIENTED_EDGE('',*,*,#374,.T.);
#480=ORIENTED_EDGE('',*,*,#384,.T.);
#481=ORIENTED_EDGE('',*,*,#385,.T.);
#482=ORIENTED_EDGE('',*,*,#386,.T.);
#483=ORIENTED_EDGE('',*,*,#369,.T.);
#484=ORIENTED_EDGE('',*,*,#387,.T.);
#485=ORIENTED_EDGE('',*,*,#388,.T.);
#486=ORIENTED_EDGE('',*,*,#389,.T.);
#487=ORIENTED_EDGE('',*,*,#363,.T.);
#488=ORIENTED_EDGE('',*,*,#390,.T.);
#489=ORIENTED_EDGE('',*,*,#372,.T.);
#490=ORIENTED_EDGE('',*,*,#383,.T.);
#491=ORIENTED_EDGE('',*,*,#391,.T.);
#492=ORIENTED_EDGE('',*,*,#392,.T.);
#493=ORIENTED_EDGE('',*,*,#366,.T.);
#494=ORIENTED_EDGE('',*,*,#393,.T.);
#495=ORIENTED_EDGE('',*,*,#356,.T.);
#496=ORIENTED_EDGE('',*,*,#394,.T.);
#497=ORIENTED_EDGE('',*,*,#395,.T.);
#498=ORIENTED_EDGE('',*,*,#375,.T.);
#499=ORIENTED_EDGE('',*,*,#367,.T.);
#500=ORIENTED_EDGE('',*,*,#392,.F.);
#501=ORIENTED_EDGE('',*,*,#396,.F.);
#502=ORIENTED_EDGE('',*,*,#397,.T.);
#503=ORIENTED_EDGE('',*,*,#368,.T.);
#504=ORIENTED_EDGE('',*,*,#398,.T.);
#505=ORIENTED_EDGE('',*,*,#399,.T.);
#506=ORIENTED_EDGE('',*,*,#387,.F.);
#507=ORIENTED_EDGE('',*,*,#400,.F.);
#508=ORIENTED_EDGE('',*,*,#401,.T.);
#509=ORIENTED_EDGE('',*,*,#402,.F.);
#510=ORIENTED_EDGE('',*,*,#403,.F.);
#511=ORIENTED_EDGE('',*,*,#404,.F.);
#512=ORIENTED_EDGE('',*,*,#403,.T.);
#513=ORIENTED_EDGE('',*,*,#405,.F.);
#514=ORIENTED_EDGE('',*,*,#406,.F.);
#515=ORIENTED_EDGE('',*,*,#407,.F.);
#516=ORIENTED_EDGE('',*,*,#406,.T.);
#517=ORIENTED_EDGE('',*,*,#408,.F.);
#518=ORIENTED_EDGE('',*,*,#409,.F.);
#519=ORIENTED_EDGE('',*,*,#410,.F.);
#520=ORIENTED_EDGE('',*,*,#409,.T.);
#521=ORIENTED_EDGE('',*,*,#411,.F.);
#522=ORIENTED_EDGE('',*,*,#401,.F.);
#523=ORIENTED_EDGE('',*,*,#412,.F.);
#524=ORIENTED_EDGE('',*,*,#413,.F.);
#525=ORIENTED_EDGE('',*,*,#398,.F.);
#526=ORIENTED_EDGE('',*,*,#397,.F.);
#527=ORIENTED_EDGE('',*,*,#414,.F.);
#528=ORIENTED_EDGE('',*,*,#381,.F.);
#529=ORIENTED_EDGE('',*,*,#411,.T.);
#530=ORIENTED_EDGE('',*,*,#408,.T.);
#531=ORIENTED_EDGE('',*,*,#405,.T.);
#532=ORIENTED_EDGE('',*,*,#402,.T.);
#533=ORIENTED_EDGE('',*,*,#370,.T.);
#534=ORIENTED_EDGE('',*,*,#389,.F.);
#535=ORIENTED_EDGE('',*,*,#415,.F.);
#536=ORIENTED_EDGE('',*,*,#412,.T.);
#537=ORIENTED_EDGE('',*,*,#414,.T.);
#538=ORIENTED_EDGE('',*,*,#396,.T.);
#539=ORIENTED_EDGE('',*,*,#391,.F.);
#540=ORIENTED_EDGE('',*,*,#382,.F.);
#541=ORIENTED_EDGE('',*,*,#416,.F.);
#542=ORIENTED_EDGE('',*,*,#417,.T.);
#543=ORIENTED_EDGE('',*,*,#418,.F.);
#544=ORIENTED_EDGE('',*,*,#419,.F.);
#545=ORIENTED_EDGE('',*,*,#420,.F.);
#546=ORIENTED_EDGE('',*,*,#419,.T.);
#547=ORIENTED_EDGE('',*,*,#421,.F.);
#548=ORIENTED_EDGE('',*,*,#422,.F.);
#549=ORIENTED_EDGE('',*,*,#423,.F.);
#550=ORIENTED_EDGE('',*,*,#422,.T.);
#551=ORIENTED_EDGE('',*,*,#424,.F.);
#552=ORIENTED_EDGE('',*,*,#425,.F.);
#553=ORIENTED_EDGE('',*,*,#426,.F.);
#554=ORIENTED_EDGE('',*,*,#425,.T.);
#555=ORIENTED_EDGE('',*,*,#427,.F.);
#556=ORIENTED_EDGE('',*,*,#417,.F.);
#557=ORIENTED_EDGE('',*,*,#377,.F.);
#558=ORIENTED_EDGE('',*,*,#428,.F.);
#559=ORIENTED_EDGE('',*,*,#429,.F.);
#560=ORIENTED_EDGE('',*,*,#380,.F.);
#561=ORIENTED_EDGE('',*,*,#430,.F.);
#562=ORIENTED_EDGE('',*,*,#431,.F.);
#563=ORIENTED_EDGE('',*,*,#418,.T.);
#564=ORIENTED_EDGE('',*,*,#427,.T.);
#565=ORIENTED_EDGE('',*,*,#424,.T.);
#566=ORIENTED_EDGE('',*,*,#421,.T.);
#567=ORIENTED_EDGE('',*,*,#360,.T.);
#568=ORIENTED_EDGE('',*,*,#431,.T.);
#569=ORIENTED_EDGE('',*,*,#432,.T.);
#570=ORIENTED_EDGE('',*,*,#433,.F.);
#571=ORIENTED_EDGE('',*,*,#430,.T.);
#572=ORIENTED_EDGE('',*,*,#379,.T.);
#573=ORIENTED_EDGE('',*,*,#434,.F.);
#574=ORIENTED_EDGE('',*,*,#432,.F.);
#575=ORIENTED_EDGE('',*,*,#416,.T.);
#576=ORIENTED_EDGE('',*,*,#420,.T.);
#577=ORIENTED_EDGE('',*,*,#423,.T.);
#578=ORIENTED_EDGE('',*,*,#426,.T.);
#579=ORIENTED_EDGE('',*,*,#400,.T.);
#580=ORIENTED_EDGE('',*,*,#404,.T.);
#581=ORIENTED_EDGE('',*,*,#407,.T.);
#582=ORIENTED_EDGE('',*,*,#410,.T.);
#583=ORIENTED_EDGE('',*,*,#435,.T.);
#584=ORIENTED_EDGE('',*,*,#436,.T.);
#585=ORIENTED_EDGE('',*,*,#437,.T.);
#586=ORIENTED_EDGE('',*,*,#438,.T.);
#587=ORIENTED_EDGE('',*,*,#413,.T.);
#588=ORIENTED_EDGE('',*,*,#415,.T.);
#589=ORIENTED_EDGE('',*,*,#388,.F.);
#590=ORIENTED_EDGE('',*,*,#399,.F.);
#591=ORIENTED_EDGE('',*,*,#428,.T.);
#592=ORIENTED_EDGE('',*,*,#376,.T.);
#593=ORIENTED_EDGE('',*,*,#395,.F.);
#594=ORIENTED_EDGE('',*,*,#439,.F.);
#595=ORIENTED_EDGE('',*,*,#355,.T.);
#596=ORIENTED_EDGE('',*,*,#429,.T.);
#597=ORIENTED_EDGE('',*,*,#439,.T.);
#598=ORIENTED_EDGE('',*,*,#394,.F.);
#599=ORIENTED_EDGE('',*,*,#362,.T.);
#600=ORIENTED_EDGE('',*,*,#440,.F.);
#601=ORIENTED_EDGE('',*,*,#441,.F.);
#602=ORIENTED_EDGE('',*,*,#437,.F.);
#603=ORIENTED_EDGE('',*,*,#442,.F.);
#604=ORIENTED_EDGE('',*,*,#384,.F.);
#605=ORIENTED_EDGE('',*,*,#373,.T.);
#606=ORIENTED_EDGE('',*,*,#390,.F.);
#607=ORIENTED_EDGE('',*,*,#441,.T.);
#608=ORIENTED_EDGE('',*,*,#443,.F.);
#609=ORIENTED_EDGE('',*,*,#444,.F.);
#610=ORIENTED_EDGE('',*,*,#438,.F.);
#611=ORIENTED_EDGE('',*,*,#357,.T.);
#612=ORIENTED_EDGE('',*,*,#393,.F.);
#613=ORIENTED_EDGE('',*,*,#365,.T.);
#614=ORIENTED_EDGE('',*,*,#386,.F.);
#615=ORIENTED_EDGE('',*,*,#445,.F.);
#616=ORIENTED_EDGE('',*,*,#435,.F.);
#617=ORIENTED_EDGE('',*,*,#444,.T.);
#618=ORIENTED_EDGE('',*,*,#446,.F.);
#619=ORIENTED_EDGE('',*,*,#445,.T.);
#620=ORIENTED_EDGE('',*,*,#385,.F.);
#621=ORIENTED_EDGE('',*,*,#442,.T.);
#622=ORIENTED_EDGE('',*,*,#436,.F.);
#623=ORIENTED_EDGE('',*,*,#361,.T.);
#624=ORIENTED_EDGE('',*,*,#433,.T.);
#625=ORIENTED_EDGE('',*,*,#434,.T.);
#626=ORIENTED_EDGE('',*,*,#378,.T.);
#627=ORIENTED_EDGE('',*,*,#358,.T.);
#628=ORIENTED_EDGE('',*,*,#446,.T.);
#629=ORIENTED_EDGE('',*,*,#443,.T.);
#630=ORIENTED_EDGE('',*,*,#440,.T.);
#631=CYLINDRICAL_SURFACE('',#685,15.);
#632=CYLINDRICAL_SURFACE('',#689,15.);
#633=CYLINDRICAL_SURFACE('',#693,15.);
#634=CYLINDRICAL_SURFACE('',#697,15.);
#635=ADVANCED_FACE('',(#49),#631,.F.);
#636=ADVANCED_FACE('',(#50),#632,.F.);
#637=ADVANCED_FACE('',(#51),#633,.F.);
#638=ADVANCED_FACE('',(#52),#634,.F.);
#639=ADVANCED_FACE('',(#53),#17,.T.);
#640=ADVANCED_FACE('',(#54),#18,.T.);
#641=ADVANCED_FACE('',(#55),#19,.T.);
#642=ADVANCED_FACE('',(#56),#20,.T.);
#643=ADVANCED_FACE('',(#57),#21,.T.);
#644=ADVANCED_FACE('',(#58),#22,.T.);
#645=ADVANCED_FACE('',(#59),#23,.T.);
#646=ADVANCED_FACE('',(#60),#24,.T.);
#647=ADVANCED_FACE('',(#61),#25,.T.);
#648=ADVANCED_FACE('',(#62),#26,.T.);
#649=ADVANCED_FACE('',(#63),#27,.T.);
#650=ADVANCED_FACE('',(#64,#15),#28,.T.);
#651=ADVANCED_FACE('',(#65),#29,.T.);
#652=ADVANCED_FACE('',(#66),#30,.T.);
#653=ADVANCED_FACE('',(#67),#31,.T.);
#654=ADVANCED_FACE('',(#68),#32,.T.);
#655=ADVANCED_FACE('',(#69),#33,.T.);
#656=ADVANCED_FACE('',(#70),#34,.T.);
#657=ADVANCED_FACE('',(#71,#16),#35,.T.);
#658=ADVANCED_FACE('',(#72),#36,.T.);
#659=ADVANCED_FACE('',(#73),#37,.T.);
#660=ADVANCED_FACE('',(#74),#38,.F.);
#661=ADVANCED_FACE('',(#75),#39,.F.);
#662=ADVANCED_FACE('',(#76),#40,.T.);
#663=ADVANCED_FACE('',(#77),#41,.T.);
#664=ADVANCED_FACE('',(#78),#42,.T.);
#665=ADVANCED_FACE('',(#79),#43,.T.);
#666=ADVANCED_FACE('',(#80),#44,.T.);
#667=ADVANCED_FACE('',(#81),#45,.T.);
#668=ADVANCED_FACE('',(#82),#46,.T.);
#669=ADVANCED_FACE('',(#83),#47,.T.);
#670=ADVANCED_FACE('',(#84),#48,.T.);
#671=CLOSED_SHELL('',(#635,#636,#637,#638,#639,#640,#641,#642,#643,#644,
#645,#646,#647,#648,#649,#650,#651,#652,#653,#654,#655,#656,#657,#658,#659,
#660,#661,#662,#663,#664,#665,#666,#667,#668,#669,#670));
#672=DERIVED_UNIT_ELEMENT(#674,1.);
#673=DERIVED_UNIT_ELEMENT(#1105,3.);
#674=(
MASS_UNIT()
NAMED_UNIT(*)
SI_UNIT(.KILO.,.GRAM.)
);
#675=DERIVED_UNIT((#672,#673));
#676=MEASURE_REPRESENTATION_ITEM('density measure',
POSITIVE_RATIO_MEASURE(7850.),#675);
#677=PROPERTY_DEFINITION_REPRESENTATION(#682,#679);
#678=PROPERTY_DEFINITION_REPRESENTATION(#683,#680);
#679=REPRESENTATION('material name',(#681),#1102);
#680=REPRESENTATION('density',(#676),#1102);
#681=DESCRIPTIVE_REPRESENTATION_ITEM('Steel','Steel');
#682=PROPERTY_DEFINITION('material property','material name',#1112);
#683=PROPERTY_DEFINITION('material property','density of part',#1112);
#684=AXIS2_PLACEMENT_3D('placement',#911,#733,#734);
#685=AXIS2_PLACEMENT_3D('',#912,#735,#736);
#686=AXIS2_PLACEMENT_3D('',#915,#737,#738);
#687=AXIS2_PLACEMENT_3D('',#919,#740,#741);
#688=AXIS2_PLACEMENT_3D('',#922,#743,#744);
#689=AXIS2_PLACEMENT_3D('',#923,#745,#746);
#690=AXIS2_PLACEMENT_3D('',#926,#747,#748);
#691=AXIS2_PLACEMENT_3D('',#930,#750,#751);
#692=AXIS2_PLACEMENT_3D('',#933,#753,#754);
#693=AXIS2_PLACEMENT_3D('',#934,#755,#756);
#694=AXIS2_PLACEMENT_3D('',#937,#757,#758);
#695=AXIS2_PLACEMENT_3D('',#941,#760,#761);
#696=AXIS2_PLACEMENT_3D('',#943,#762,#763);
#697=AXIS2_PLACEMENT_3D('',#945,#765,#766);
#698=AXIS2_PLACEMENT_3D('',#948,#767,#768);
#699=AXIS2_PLACEMENT_3D('',#950,#769,#770);
#700=AXIS2_PLACEMENT_3D('',#954,#772,#773);
#701=AXIS2_PLACEMENT_3D('',#956,#775,#776);
#702=AXIS2_PLACEMENT_3D('',#962,#780,#781);
#703=AXIS2_PLACEMENT_3D('',#968,#785,#786);
#704=AXIS2_PLACEMENT_3D('',#974,#790,#791);
#705=AXIS2_PLACEMENT_3D('',#985,#798,#799);
#706=AXIS2_PLACEMENT_3D('',#994,#806,#807);
#707=AXIS2_PLACEMENT_3D('',#998,#810,#811);
#708=AXIS2_PLACEMENT_3D('',#1002,#814,#815);
#709=AXIS2_PLACEMENT_3D('',#1011,#820,#821);
#710=AXIS2_PLACEMENT_3D('',#1017,#825,#826);
#711=AXIS2_PLACEMENT_3D('',#1023,#830,#831);
#712=AXIS2_PLACEMENT_3D('',#1026,#834,#835);
#713=AXIS2_PLACEMENT_3D('',#1031,#839,#840);
#714=AXIS2_PLACEMENT_3D('',#1033,#842,#843);
#715=AXIS2_PLACEMENT_3D('',#1034,#844,#845);
#716=AXIS2_PLACEMENT_3D('',#1043,#850,#851);
#717=AXIS2_PLACEMENT_3D('',#1049,#855,#856);
#718=AXIS2_PLACEMENT_3D('',#1055,#860,#861);
#719=AXIS2_PLACEMENT_3D('',#1058,#864,#865);
#720=AXIS2_PLACEMENT_3D('',#1065,#870,#871);
#721=AXIS2_PLACEMENT_3D('',#1069,#874,#875);
#722=AXIS2_PLACEMENT_3D('',#1071,#877,#878);
#723=AXIS2_PLACEMENT_3D('',#1072,#879,#880);
#724=AXIS2_PLACEMENT_3D('',#1073,#881,#882);
#725=AXIS2_PLACEMENT_3D('',#1082,#887,#888);
#726=AXIS2_PLACEMENT_3D('',#1083,#889,#890);
#727=AXIS2_PLACEMENT_3D('',#1085,#892,#893);
#728=AXIS2_PLACEMENT_3D('',#1086,#894,#895);
#729=AXIS2_PLACEMENT_3D('',#1091,#899,#900);
#730=AXIS2_PLACEMENT_3D('',#1095,#903,#904);
#731=AXIS2_PLACEMENT_3D('',#1098,#907,#908);
#732=AXIS2_PLACEMENT_3D('',#1099,#909,#910);
#733=DIRECTION('axis',(0.,0.,1.));
#734=DIRECTION('refdir',(1.,0.,0.));
#735=DIRECTION('center_axis',(-1.,0.,0.));
#736=DIRECTION('ref_axis',(0.,0.,-1.));
#737=DIRECTION('center_axis',(-1.,0.,-3.80488598769186E-33));
#738=DIRECTION('ref_axis',(0.,0.,-1.));
#739=DIRECTION('',(1.,0.,0.));
#740=DIRECTION('center_axis',(1.,0.,0.));
#741=DIRECTION('ref_axis',(0.,0.,-1.));
#742=DIRECTION('',(-1.,0.,0.));
#743=DIRECTION('center_axis',(-1.,0.,-3.80488598769186E-33));
#744=DIRECTION('ref_axis',(0.,0.,-1.));
#745=DIRECTION('center_axis',(-1.,0.,0.));
#746=DIRECTION('ref_axis',(0.,0.,-1.));
#747=DIRECTION('center_axis',(1.,0.,0.));
#748=DIRECTION('ref_axis',(0.,0.,-1.));
#749=DIRECTION('',(-1.,0.,0.));
#750=DIRECTION('center_axis',(-1.,0.,0.));
#751=DIRECTION('ref_axis',(0.,0.,-1.));
#752=DIRECTION('',(1.,0.,0.));
#753=DIRECTION('center_axis',(1.,0.,0.));
#754=DIRECTION('ref_axis',(0.,0.,-1.));
#755=DIRECTION('center_axis',(-1.,0.,0.));
#756=DIRECTION('ref_axis',(0.,0.,-1.));
#757=DIRECTION('center_axis',(1.,0.,0.));
#758=DIRECTION('ref_axis',(0.,0.,-1.));
#759=DIRECTION('',(-1.,0.,0.));
#760=DIRECTION('center_axis',(-1.,0.,0.));
#761=DIRECTION('ref_axis',(0.,0.,-1.));
#762=DIRECTION('center_axis',(-1.,0.,0.));
#763=DIRECTION('ref_axis',(0.,0.,-1.));
#764=DIRECTION('',(1.,0.,0.));
#765=DIRECTION('center_axis',(-1.,0.,0.));
#766=DIRECTION('ref_axis',(0.,0.,-1.));
#767=DIRECTION('center_axis',(1.,0.,0.));
#768=DIRECTION('ref_axis',(0.,0.,-1.));
#769=DIRECTION('center_axis',(1.,0.,0.));
#770=DIRECTION('ref_axis',(0.,0.,-1.));
#771=DIRECTION('',(-1.,0.,0.));
#772=DIRECTION('center_axis',(-1.,0.,0.));
#773=DIRECTION('ref_axis',(0.,0.,-1.));
#774=DIRECTION('',(1.,0.,0.));
#775=DIRECTION('center_axis',(-1.,0.,0.));
#776=DIRECTION('ref_axis',(0.,0.,1.));
#777=DIRECTION('',(0.,0.,1.));
#778=DIRECTION('',(0.,1.,0.));
#779=DIRECTION('',(0.,0.,1.));
#780=DIRECTION('center_axis',(1.,0.,3.80488598769186E-33));
#781=DIRECTION('ref_axis',(3.80488598769186E-33,0.,-1.));
#782=DIRECTION('',(3.80488598769186E-33,0.,-1.));
#783=DIRECTION('',(0.,1.,0.));
#784=DIRECTION('',(3.80488598769186E-33,0.,-1.));
#785=DIRECTION('center_axis',(-1.,0.,0.));
#786=DIRECTION('ref_axis',(0.,0.,1.));
#787=DIRECTION('',(0.,0.,1.));
#788=DIRECTION('',(0.,1.,0.));
#789=DIRECTION('',(0.,0.,1.));
#790=DIRECTION('center_axis',(0.,1.,0.));
#791=DIRECTION('ref_axis',(0.,0.,1.));
#792=DIRECTION('',(0.,0.,-1.));
#793=DIRECTION('',(-1.,0.,0.));
#794=DIRECTION('',(0.,0.,1.));
#795=DIRECTION('',(0.,0.,-1.));
#796=DIRECTION('',(1.,0.,0.));
#797=DIRECTION('',(0.,0.,1.));
#798=DIRECTION('center_axis',(0.,1.,0.));
#799=DIRECTION('ref_axis',(0.,0.,1.));
#800=DIRECTION('',(0.,0.,-1.));
#801=DIRECTION('',(-1.,0.,0.));
#802=DIRECTION('',(0.,0.,-1.));
#803=DIRECTION('',(0.,0.,1.));
#804=DIRECTION('',(3.80488598769186E-33,0.,-1.));
#805=DIRECTION('',(1.,0.,0.));
#806=DIRECTION('center_axis',(1.,0.,0.));
#807=DIRECTION('ref_axis',(0.,0.,-1.));
#808=DIRECTION('',(0.,1.,0.));
#809=DIRECTION('',(0.,0.,-1.));
#810=DIRECTION('center_axis',(1.,0.,0.));
#811=DIRECTION('ref_axis',(0.,0.,-1.));
#812=DIRECTION('',(0.,0.,-1.));
#813=DIRECTION('',(0.,1.,0.));
#814=DIRECTION('center_axis',(0.,0.,1.));
#815=DIRECTION('ref_axis',(1.,0.,0.));
#816=DIRECTION('',(-1.,0.,0.));
#817=DIRECTION('',(0.,1.,0.));
#818=DIRECTION('',(1.,0.,0.));
#819=DIRECTION('',(0.,1.,0.));
#820=DIRECTION('center_axis',(1.,0.,0.));
#821=DIRECTION('ref_axis',(0.,0.,-1.));
#822=DIRECTION('',(0.,0.,1.));
#823=DIRECTION('',(0.,0.,-1.));
#824=DIRECTION('',(0.,1.,0.));
#825=DIRECTION('center_axis',(0.,0.,-1.));
#826=DIRECTION('ref_axis',(-1.,0.,0.));
#827=DIRECTION('',(1.,0.,0.));
#828=DIRECTION('',(-1.,0.,0.));
#829=DIRECTION('',(0.,1.,0.));
#830=DIRECTION('center_axis',(-1.,0.,0.));
#831=DIRECTION('ref_axis',(0.,0.,1.));
#832=DIRECTION('',(0.,0.,-1.));
#833=DIRECTION('',(0.,0.,1.));
#834=DIRECTION('center_axis',(0.,1.,0.));
#835=DIRECTION('ref_axis',(0.,0.,1.));
#836=DIRECTION('',(0.,0.,1.));
#837=DIRECTION('',(1.,0.,0.));
#838=DIRECTION('',(-1.,0.,0.));
#839=DIRECTION('center_axis',(-1.,0.,0.));
#840=DIRECTION('ref_axis',(0.,0.,1.));
#841=DIRECTION('',(0.,1.,0.));
#842=DIRECTION('center_axis',(0.,0.,-1.));
#843=DIRECTION('ref_axis',(-1.,0.,0.));
#844=DIRECTION('center_axis',(-1.,0.,0.));
#845=DIRECTION('ref_axis',(0.,0.,1.));
#846=DIRECTION('',(0.,0.,-1.));
#847=DIRECTION('',(0.,1.,0.));
#848=DIRECTION('',(0.,0.,1.));
#849=DIRECTION('',(0.,1.,0.));
#850=DIRECTION('center_axis',(0.,0.,1.));
#851=DIRECTION('ref_axis',(1.,0.,0.));
#852=DIRECTION('',(-1.,0.,0.));
#853=DIRECTION('',(1.,0.,0.));
#854=DIRECTION('',(0.,1.,0.));
#855=DIRECTION('center_axis',(1.,0.,9.25185853854297E-17));
#856=DIRECTION('ref_axis',(9.25185853854297E-17,0.,-1.));
#857=DIRECTION('',(-9.25185853854297E-17,0.,1.));
#858=DIRECTION('',(9.25185853854297E-17,0.,-1.));
#859=DIRECTION('',(0.,1.,0.));
#860=DIRECTION('center_axis',(6.35810542736874E-17,0.,-1.));
#861=DIRECTION('ref_axis',(-1.,0.,-6.35810542736874E-17));
#862=DIRECTION('',(1.,0.,6.35810542736874E-17));
#863=DIRECTION('',(-1.,0.,-6.35810542736874E-17));
#864=DIRECTION('center_axis',(0.,1.,0.));
#865=DIRECTION('ref_axis',(0.,0.,1.));
#866=DIRECTION('',(1.,0.,0.));
#867=DIRECTION('',(3.80488598769186E-33,0.,-1.));
#868=DIRECTION('',(-1.,0.,-1.83578003209677E-33));
#869=DIRECTION('',(0.,0.,1.));
#870=DIRECTION('center_axis',(-1.,0.,0.));
#871=DIRECTION('ref_axis',(0.,0.,1.));
#872=DIRECTION('',(0.,1.,0.));
#873=DIRECTION('',(0.,0.,1.));
#874=DIRECTION('center_axis',(1.83578003209677E-33,0.,-1.));
#875=DIRECTION('ref_axis',(-1.,0.,-1.83578003209677E-33));
#876=DIRECTION('',(-1.,0.,-1.83578003209677E-33));
#877=DIRECTION('center_axis',(0.,-1.,0.));
#878=DIRECTION('ref_axis',(1.,0.,0.));
#879=DIRECTION('center_axis',(0.,-1.,0.));
#880=DIRECTION('ref_axis',(1.,0.,0.));
#881=DIRECTION('center_axis',(0.,-1.,0.));
#882=DIRECTION('ref_axis',(0.,0.,-1.));
#883=DIRECTION('',(4.24497038827266E-17,0.,-1.));
#884=DIRECTION('',(1.,0.,0.));
#885=DIRECTION('',(0.,0.,1.));
#886=DIRECTION('',(-1.,0.,0.));
#887=DIRECTION('center_axis',(0.,0.,1.));
#888=DIRECTION('ref_axis',(1.,0.,0.));
#889=DIRECTION('center_axis',(0.,0.,1.));
#890=DIRECTION('ref_axis',(1.,0.,0.));
#891=DIRECTION('',(0.,1.,0.));
#892=DIRECTION('center_axis',(1.,0.,3.80488598769186E-33));
#893=DIRECTION('ref_axis',(3.80488598769186E-33,0.,-1.));
#894=DIRECTION('center_axis',(1.,0.,0.));
#895=DIRECTION('ref_axis',(0.,0.,-1.));
#896=DIRECTION('',(0.,0.,-1.));
#897=DIRECTION('',(0.,1.,0.));
#898=DIRECTION('',(0.,-1.,0.));
#899=DIRECTION('center_axis',(0.,0.,1.));
#900=DIRECTION('ref_axis',(1.,0.,0.));
#901=DIRECTION('',(1.,0.,0.));
#902=DIRECTION('',(0.,1.,0.));
#903=DIRECTION('center_axis',(-1.,0.,0.));
#904=DIRECTION('ref_axis',(0.,0.,1.));
#905=DIRECTION('',(0.,1.,0.));
#906=DIRECTION('',(0.,0.,1.));
#907=DIRECTION('center_axis',(0.,0.,-1.));
#908=DIRECTION('ref_axis',(-1.,0.,0.));
#909=DIRECTION('center_axis',(0.,1.,0.));
#910=DIRECTION('ref_axis',(0.,0.,1.));
#911=CARTESIAN_POINT('',(0.,0.,0.));
#912=CARTESIAN_POINT('Origin',(119.5,40.,-39.));
#913=CARTESIAN_POINT('',(0.,40.,-54.));
#914=CARTESIAN_POINT('',(0.,25.,-39.));
#915=CARTESIAN_POINT('Origin',(0.,40.,-39.));
#916=CARTESIAN_POINT('',(-1.99999999999999,40.,-54.));
#917=CARTESIAN_POINT('',(119.5,40.,-54.));
#918=CARTESIAN_POINT('',(-1.99999999999999,40.,-24.));
#919=CARTESIAN_POINT('Origin',(-1.99999999999999,40.,-39.));
#920=CARTESIAN_POINT('',(0.,40.,-24.));
#921=CARTESIAN_POINT('',(119.5,40.,-24.));
#922=CARTESIAN_POINT('Origin',(0.,40.,-39.));
#923=CARTESIAN_POINT('Origin',(119.5,40.,-39.));
#924=CARTESIAN_POINT('',(117.5,40.,-24.));
#925=CARTESIAN_POINT('',(117.5,25.,-39.));
#926=CARTESIAN_POINT('Origin',(117.5,40.,-39.));
#927=CARTESIAN_POINT('',(119.5,40.,-24.));
#928=CARTESIAN_POINT('',(119.5,40.,-24.));
#929=CARTESIAN_POINT('',(119.5,40.,-54.));
#930=CARTESIAN_POINT('Origin',(119.5,40.,-39.));
#931=CARTESIAN_POINT('',(117.5,40.,-54.));
#932=CARTESIAN_POINT('',(119.5,40.,-54.));
#933=CARTESIAN_POINT('Origin',(117.5,40.,-39.));
#934=CARTESIAN_POINT('Origin',(119.5,40.,-125.));
#935=CARTESIAN_POINT('',(-1.99999999999999,40.,-110.));
#936=CARTESIAN_POINT('',(-1.99999999999999,40.,-140.));
#937=CARTESIAN_POINT('Origin',(-1.99999999999999,40.,-125.));
#938=CARTESIAN_POINT('',(0.,40.,-110.));
#939=CARTESIAN_POINT('',(119.5,40.,-110.));
#940=CARTESIAN_POINT('',(0.,25.,-125.));
#941=CARTESIAN_POINT('Origin',(0.,40.,-125.));
#942=CARTESIAN_POINT('',(0.,40.,-140.));
#943=CARTESIAN_POINT('Origin',(0.,40.,-125.));
#944=CARTESIAN_POINT('',(119.5,40.,-140.));
#945=CARTESIAN_POINT('Origin',(119.5,40.,-125.));
#946=CARTESIAN_POINT('',(117.5,25.,-125.));
#947=CARTESIAN_POINT('',(117.5,40.,-140.));
#948=CARTESIAN_POINT('Origin',(117.5,40.,-125.));
#949=CARTESIAN_POINT('',(117.5,40.,-110.));
#950=CARTESIAN_POINT('Origin',(117.5,40.,-125.));
#951=CARTESIAN_POINT('',(119.5,40.,-110.));
#952=CARTESIAN_POINT('',(119.5,40.,-110.));
#953=CARTESIAN_POINT('',(119.5,40.,-140.));
#954=CARTESIAN_POINT('Origin',(119.5,40.,-125.));
#955=CARTESIAN_POINT('',(119.5,40.,-140.));
#956=CARTESIAN_POINT('Origin',(117.5,0.,-82.));
#957=CARTESIAN_POINT('',(117.5,40.,-82.));
#958=CARTESIAN_POINT('',(117.5,40.,2.1570415377137E-31));
#959=CARTESIAN_POINT('',(117.5,25.,-82.));
#960=CARTESIAN_POINT('',(117.5,0.,-82.));
#961=CARTESIAN_POINT('',(117.5,25.,-61.5));
#962=CARTESIAN_POINT('Origin',(0.,0.,0.));
#963=CARTESIAN_POINT('',(0.,40.,0.));
#964=CARTESIAN_POINT('',(3.12000650990732E-31,40.,-82.));
#965=CARTESIAN_POINT('',(0.,25.,0.));
#966=CARTESIAN_POINT('',(0.,0.,0.));
#967=CARTESIAN_POINT('',(0.,25.,-20.5));
#968=CARTESIAN_POINT('Origin',(117.5,0.,-166.));
#969=CARTESIAN_POINT('',(117.5,25.,-84.));
#970=CARTESIAN_POINT('',(117.5,25.,-145.5));
#971=CARTESIAN_POINT('',(117.5,40.,-84.));
#972=CARTESIAN_POINT('',(117.5,0.,-84.));
#973=CARTESIAN_POINT('',(117.5,40.,-84.));
#974=CARTESIAN_POINT('Origin',(58.75,40.,-83.));
#975=CARTESIAN_POINT('',(119.5,40.,-168.));
#976=CARTESIAN_POINT('',(119.5,40.,2.));
#977=CARTESIAN_POINT('',(-1.99999999999999,40.,-168.));
#978=CARTESIAN_POINT('',(119.5,40.,-168.));
#979=CARTESIAN_POINT('',(-2.,40.,-168.));
#980=CARTESIAN_POINT('',(3.19610422966116E-31,40.,-166.));
#981=CARTESIAN_POINT('',(3.19610422966116E-31,40.,-166.));
#982=CARTESIAN_POINT('',(117.5,40.,-166.));
#983=CARTESIAN_POINT('',(117.5,40.,-166.));
#984=CARTESIAN_POINT('',(117.5,40.,-84.));
#985=CARTESIAN_POINT('Origin',(58.75,40.,-83.));
#986=CARTESIAN_POINT('',(119.5,40.,2.));
#987=CARTESIAN_POINT('',(3.19610422966116E-31,40.,-84.));
#988=CARTESIAN_POINT('',(3.19610422966116E-31,40.,-84.));
#989=CARTESIAN_POINT('',(3.19610422966116E-31,40.,-166.));
#990=CARTESIAN_POINT('',(-2.,40.,-168.));
#991=CARTESIAN_POINT('',(0.,40.,-82.));
#992=CARTESIAN_POINT('',(3.12000650990732E-31,40.,-82.));
#993=CARTESIAN_POINT('',(-2.,40.,-82.));
#994=CARTESIAN_POINT('Origin',(3.19610422966116E-31,0.,-84.));
#995=CARTESIAN_POINT('',(0.,25.,-84.));
#996=CARTESIAN_POINT('',(3.19610422966116E-31,0.,-84.));
#997=CARTESIAN_POINT('',(0.,25.,-104.5));
#998=CARTESIAN_POINT('Origin',(3.19610422966116E-31,0.,-84.));
#999=CARTESIAN_POINT('',(0.,25.,-166.));
#1000=CARTESIAN_POINT('',(0.,25.,-104.5));
#1001=CARTESIAN_POINT('',(3.19610422966116E-31,0.,-166.));
#1002=CARTESIAN_POINT('Origin',(2.,0.,-164.));
#1003=CARTESIAN_POINT('',(115.5,0.,-164.));
#1004=CARTESIAN_POINT('',(2.,0.,-164.));
#1005=CARTESIAN_POINT('',(30.375,0.,-164.));
#1006=CARTESIAN_POINT('',(115.5,25.,-164.));
#1007=CARTESIAN_POINT('',(115.5,0.,-164.));
#1008=CARTESIAN_POINT('',(1.99999999999999,25.,-164.));
#1009=CARTESIAN_POINT('',(2.,25.,-164.));
#1010=CARTESIAN_POINT('',(2.,0.,-164.));
#1011=CARTESIAN_POINT('Origin',(2.,0.,-86.));
#1012=CARTESIAN_POINT('',(1.99999999999999,0.,-86.));
#1013=CARTESIAN_POINT('',(2.,0.,-84.5));
#1014=CARTESIAN_POINT('',(1.99999999999999,25.,-86.));
#1015=CARTESIAN_POINT('',(2.,25.,-86.));
#1016=CARTESIAN_POINT('',(1.99999999999999,0.,-86.));
#1017=CARTESIAN_POINT('Origin',(115.5,0.,-86.));
#1018=CARTESIAN_POINT('',(115.5,0.,-86.));
#1019=CARTESIAN_POINT('',(87.125,0.,-86.));
#1020=CARTESIAN_POINT('',(115.5,25.,-86.));
#1021=CARTESIAN_POINT('',(115.5,25.,-86.));
#1022=CARTESIAN_POINT('',(115.5,0.,-86.));
#1023=CARTESIAN_POINT('Origin',(115.5,0.,-164.));
#1024=CARTESIAN_POINT('',(115.5,0.,-123.5));
#1025=CARTESIAN_POINT('',(115.5,25.,-164.));
#1026=CARTESIAN_POINT('Origin',(58.75,25.,-125.));
#1027=CARTESIAN_POINT('',(117.5,25.,-166.));
#1028=CARTESIAN_POINT('',(117.5,25.,-145.5));
#1029=CARTESIAN_POINT('',(29.375,25.,-166.));
#1030=CARTESIAN_POINT('',(88.125,25.,-84.));
#1031=CARTESIAN_POINT('Origin',(117.5,0.,-166.));
#1032=CARTESIAN_POINT('',(117.5,0.,-166.));
#1033=CARTESIAN_POINT('Origin',(117.5,0.,-84.));
#1034=CARTESIAN_POINT('Origin',(115.5,0.,-80.));
#1035=CARTESIAN_POINT('',(115.5,0.,-1.99999999999999));
#1036=CARTESIAN_POINT('',(115.5,0.,-80.));
#1037=CARTESIAN_POINT('',(115.5,0.,-81.5));
#1038=CARTESIAN_POINT('',(115.5,25.,-1.99999999999999));
#1039=CARTESIAN_POINT('',(115.5,0.,-1.99999999999999));
#1040=CARTESIAN_POINT('',(115.5,25.,-80.));
#1041=CARTESIAN_POINT('',(115.5,25.,-80.));
#1042=CARTESIAN_POINT('',(115.5,0.,-80.));
#1043=CARTESIAN_POINT('Origin',(2.,0.,-80.));
#1044=CARTESIAN_POINT('',(2.,0.,-80.));
#1045=CARTESIAN_POINT('',(30.375,0.,-80.));
#1046=CARTESIAN_POINT('',(1.99999999999999,25.,-80.));
#1047=CARTESIAN_POINT('',(2.,25.,-80.));
#1048=CARTESIAN_POINT('',(2.,0.,-80.));
#1049=CARTESIAN_POINT('Origin',(1.99999999999999,0.,-2.));
#1050=CARTESIAN_POINT('',(1.99999999999999,0.,-2.));
#1051=CARTESIAN_POINT('',(2.,0.,-42.5));
#1052=CARTESIAN_POINT('',(1.99999999999999,25.,-2.));
#1053=CARTESIAN_POINT('',(1.99999999999999,25.,-2.));
#1054=CARTESIAN_POINT('',(1.99999999999999,0.,-2.));
#1055=CARTESIAN_POINT('Origin',(115.5,0.,-1.99999999999999));
#1056=CARTESIAN_POINT('',(87.125,0.,-1.99999999999999));
#1057=CARTESIAN_POINT('',(115.5,25.,-1.99999999999999));
#1058=CARTESIAN_POINT('Origin',(58.75,25.,-41.));
#1059=CARTESIAN_POINT('',(0.,25.,-82.));
#1060=CARTESIAN_POINT('',(29.375,25.,-82.));
#1061=CARTESIAN_POINT('',(0.,25.,-20.5));
#1062=CARTESIAN_POINT('',(117.5,25.,0.));
#1063=CARTESIAN_POINT('',(88.125,25.,0.));
#1064=CARTESIAN_POINT('',(117.5,25.,-61.5));
#1065=CARTESIAN_POINT('Origin',(117.5,0.,-82.));
#1066=CARTESIAN_POINT('',(117.5,40.,2.1570415377137E-31));
#1067=CARTESIAN_POINT('',(117.5,0.,2.1570415377137E-31));
#1068=CARTESIAN_POINT('',(117.5,40.,2.1570415377137E-31));
#1069=CARTESIAN_POINT('Origin',(117.5,0.,2.1570415377137E-31));
#1070=CARTESIAN_POINT('',(0.,40.,0.));
#1071=CARTESIAN_POINT('Origin',(58.75,0.,-83.));
#1072=CARTESIAN_POINT('Origin',(58.75,0.,-83.));
#1073=CARTESIAN_POINT('Origin',(58.75,-3.,-83.));
#1074=CARTESIAN_POINT('',(-2.,-3.,1.99999999999999));
#1075=CARTESIAN_POINT('',(-1.99999999999999,-3.,-168.));
#1076=CARTESIAN_POINT('',(-2.,-3.,1.99999999999999));
#1077=CARTESIAN_POINT('',(119.5,-3.,-168.));
#1078=CARTESIAN_POINT('',(-1.99999999999999,-3.,-168.));
#1079=CARTESIAN_POINT('',(119.5,-3.,1.99999999999999));
#1080=CARTESIAN_POINT('',(119.5,-3.,-168.));
#1081=CARTESIAN_POINT('',(119.5,-3.,1.99999999999999));
#1082=CARTESIAN_POINT('Origin',(0.,0.,-166.));
#1083=CARTESIAN_POINT('Origin',(0.,0.,-82.));
#1084=CARTESIAN_POINT('',(0.,0.,-82.));
#1085=CARTESIAN_POINT('Origin',(0.,0.,0.));
#1086=CARTESIAN_POINT('Origin',(119.5,0.,2.));
#1087=CARTESIAN_POINT('',(119.5,40.,2.));
#1088=CARTESIAN_POINT('',(119.5,40.,2.));
#1089=CARTESIAN_POINT('',(119.5,0.,2.));
#1090=CARTESIAN_POINT('',(119.5,0.,-168.));
#1091=CARTESIAN_POINT('Origin',(-2.,0.,2.));
#1092=CARTESIAN_POINT('',(-2.,40.,1.99999999999999));
#1093=CARTESIAN_POINT('',(-2.,40.,2.));
#1094=CARTESIAN_POINT('',(-2.,0.,1.99999999999999));
#1095=CARTESIAN_POINT('Origin',(-2.,0.,-168.));
#1096=CARTESIAN_POINT('',(-1.99999999999999,0.,-168.));
#1097=CARTESIAN_POINT('',(-2.,40.,-168.));
#1098=CARTESIAN_POINT('Origin',(119.5,0.,-168.));
#1099=CARTESIAN_POINT('Origin',(58.75,40.,-83.));
#1100=UNCERTAINTY_MEASURE_WITH_UNIT(LENGTH_MEASURE(0.01),#1104,
'DISTANCE_ACCURACY_VALUE',
'Maximum model space distance between geometric entities at asserted c
onnectivities');
#1101=UNCERTAINTY_MEASURE_WITH_UNIT(LENGTH_MEASURE(0.01),#1104,
'DISTANCE_ACCURACY_VALUE',
'Maximum model space distance between geometric entities at asserted c
onnectivities');
#1102=(
GEOMETRIC_REPRESENTATION_CONTEXT(3)
GLOBAL_UNCERTAINTY_ASSIGNED_CONTEXT((#1100))
GLOBAL_UNIT_ASSIGNED_CONTEXT((#1104,#1106,#1107))
REPRESENTATION_CONTEXT('','3D')
);
#1103=(
GEOMETRIC_REPRESENTATION_CONTEXT(3)
GLOBAL_UNCERTAINTY_ASSIGNED_CONTEXT((#1101))
GLOBAL_UNIT_ASSIGNED_CONTEXT((#1104,#1106,#1107))
REPRESENTATION_CONTEXT('','3D')
);
#1104=(
LENGTH_UNIT()
NAMED_UNIT(*)
SI_UNIT(.MILLI.,.METRE.)
);
#1105=(
LENGTH_UNIT()
NAMED_UNIT(*)
SI_UNIT($,.METRE.)
);
#1106=(
NAMED_UNIT(*)
PLANE_ANGLE_UNIT()
SI_UNIT($,.RADIAN.)
);
#1107=(
NAMED_UNIT(*)
SI_UNIT($,.STERADIAN.)
SOLID_ANGLE_UNIT()
);
#1108=SHAPE_DEFINITION_REPRESENTATION(#1109,#1110);
#1109=PRODUCT_DEFINITION_SHAPE('',$,#1112);
#1110=SHAPE_REPRESENTATION('',(#684),#1102);
#1111=PRODUCT_DEFINITION_CONTEXT('part definition',#1116,'design');
#1112=PRODUCT_DEFINITION('double tips 3','double tips 3 v3',#1113,#1111);
#1113=PRODUCT_DEFINITION_FORMATION('',$,#1118);
#1114=PRODUCT_RELATED_PRODUCT_CATEGORY('double tips 3 v3',
'double tips 3 v3',(#1118));
#1115=APPLICATION_PROTOCOL_DEFINITION('international standard',
'automotive_design',2009,#1116);
#1116=APPLICATION_CONTEXT(
'Core Data for Automotive Mechanical Design Process');
#1117=PRODUCT_CONTEXT('part definition',#1116,'mechanical');
#1118=PRODUCT('double tips 3','double tips 3 v3',$,(#1117));
#1119=PRESENTATION_STYLE_ASSIGNMENT((#1120));
#1120=SURFACE_STYLE_USAGE(.BOTH.,#1121);
#1121=SURFACE_SIDE_STYLE('',(#1122));
#1122=SURFACE_STYLE_FILL_AREA(#1123);
#1123=FILL_AREA_STYLE('Steel - Satin',(#1124));
#1124=FILL_AREA_STYLE_COLOUR('Steel - Satin',#1125);
#1125=COLOUR_RGB('Steel - Satin',0.627450980392157,0.627450980392157,0.627450980392157);
ENDSEC;
END-ISO-10303-21;
