# Supplementary material for: Principles of computer-controlled linear motion applied to an open-source affordable liquid handler for automated micropipetting
Source: Sci Rep. 2020 Aug 12;10:13663. doi: 10.1038/s41598-020-70465-5 (PMC7424513; doi:10.1038/s41598-020-70465-5)
Supplement: Supplementary file 2 — Supplementary Information 2. [file 41598_2020_70465_MOESM2_ESM.zip › 3D-Printable-Components-STEP-Files/Drag-Chain-Connector-3.step]

ISO-10303-21;
HEADER;
/* Generated by software containing ST-Developer
 * from STEP Tools, Inc. (www.steptools.com) 
 */

FILE_DESCRIPTION(
/* description */ (''),
/* implementation_level */ '2;1');

FILE_NAME(
/* name */ 
'/Users/davidflorian/Library/Mobile Documents/com~apple~CloudDocs/Vand
erbilt/Papers/OTTO/Supplemental Material/3D-Printable-Components-STEP-
Files/Drag-Chain-Connector-3.step',
/* time_stamp */ '2020-06-30T23:33:30-05:00',
/* author */ (''),
/* organization */ (''),
/* preprocessor_version */ 'ST-DEVELOPER v18.1',
/* originating_system */ 'Autodesk Translation Framework v9.3.0.1241',
/* authorisation */ '');

FILE_SCHEMA (('AUTOMOTIVE_DESIGN { 1 0 10303 214 3 1 1 }'));
ENDSEC;

DATA;
#10=MECHANICAL_DESIGN_GEOMETRIC_PRESENTATION_REPRESENTATION('',(#13),#495);
#11=SHAPE_REPRESENTATION_RELATIONSHIP('SRR','None',#502,#12);
#12=ADVANCED_BREP_SHAPE_REPRESENTATION('',(#14),#494);
#13=STYLED_ITEM('',(#511),#14);
#14=MANIFOLD_SOLID_BREP('Body1',#291);
#15=FACE_BOUND('',#54,.T.);
#16=FACE_BOUND('',#55,.T.);
#17=FACE_BOUND('',#58,.T.);
#18=FACE_BOUND('',#59,.T.);
#19=FACE_BOUND('',#62,.T.);
#20=FACE_BOUND('',#63,.T.);
#21=FACE_BOUND('',#66,.T.);
#22=FACE_BOUND('',#69,.T.);
#23=FACE_BOUND('',#75,.T.);
#24=FACE_BOUND('',#76,.T.);
#25=PLANE('',#311);
#26=PLANE('',#312);
#27=PLANE('',#313);
#28=PLANE('',#314);
#29=PLANE('',#315);
#30=PLANE('',#320);
#31=PLANE('',#324);
#32=PLANE('',#330);
#33=PLANE('',#331);
#34=PLANE('',#332);
#35=FACE_OUTER_BOUND('',#51,.T.);
#36=FACE_OUTER_BOUND('',#52,.T.);
#37=FACE_OUTER_BOUND('',#53,.T.);
#38=FACE_OUTER_BOUND('',#56,.T.);
#39=FACE_OUTER_BOUND('',#57,.T.);
#40=FACE_OUTER_BOUND('',#60,.T.);
#41=FACE_OUTER_BOUND('',#61,.T.);
#42=FACE_OUTER_BOUND('',#64,.T.);
#43=FACE_OUTER_BOUND('',#65,.T.);
#44=FACE_OUTER_BOUND('',#67,.T.);
#45=FACE_OUTER_BOUND('',#68,.T.);
#46=FACE_OUTER_BOUND('',#70,.T.);
#47=FACE_OUTER_BOUND('',#71,.T.);
#48=FACE_OUTER_BOUND('',#72,.T.);
#49=FACE_OUTER_BOUND('',#73,.T.);
#50=FACE_OUTER_BOUND('',#74,.T.);
#51=EDGE_LOOP('',(#197,#198,#199,#200));
#52=EDGE_LOOP('',(#201,#202,#203,#204));
#53=EDGE_LOOP('',(#205,#206,#207,#208));
#54=EDGE_LOOP('',(#209));
#55=EDGE_LOOP('',(#210));
#56=EDGE_LOOP('',(#211,#212,#213,#214));
#57=EDGE_LOOP('',(#215,#216,#217,#218));
#58=EDGE_LOOP('',(#219));
#59=EDGE_LOOP('',(#220));
#60=EDGE_LOOP('',(#221,#222,#223,#224,#225,#226));
#61=EDGE_LOOP('',(#227,#228,#229,#230));
#62=EDGE_LOOP('',(#231));
#63=EDGE_LOOP('',(#232));
#64=EDGE_LOOP('',(#233,#234,#235,#236));
#65=EDGE_LOOP('',(#237));
#66=EDGE_LOOP('',(#238));
#67=EDGE_LOOP('',(#239,#240,#241,#242));
#68=EDGE_LOOP('',(#243));
#69=EDGE_LOOP('',(#244));
#70=EDGE_LOOP('',(#245,#246,#247,#248));
#71=EDGE_LOOP('',(#249,#250,#251,#252));
#72=EDGE_LOOP('',(#253,#254,#255,#256,#257,#258));
#73=EDGE_LOOP('',(#259,#260,#261,#262));
#74=EDGE_LOOP('',(#263,#264,#265,#266));
#75=EDGE_LOOP('',(#267));
#76=EDGE_LOOP('',(#268));
#77=LINE('',#420,#101);
#78=LINE('',#426,#102);
#79=LINE('',#431,#103);
#80=LINE('',#433,#104);
#81=LINE('',#435,#105);
#82=LINE('',#436,#106);
#83=LINE('',#440,#107);
#84=LINE('',#441,#108);
#85=LINE('',#442,#109);
#86=LINE('',#446,#110);
#87=LINE('',#447,#111);
#88=LINE('',#448,#112);
#89=LINE('',#451,#113);
#90=LINE('',#453,#114);
#91=LINE('',#454,#115);
#92=LINE('',#457,#116);
#93=LINE('',#458,#117);
#94=LINE('',#465,#118);
#95=LINE('',#472,#119);
#96=LINE('',#479,#120);
#97=LINE('',#483,#121);
#98=LINE('',#487,#122);
#99=LINE('',#488,#123);
#100=LINE('',#490,#124);
#101=VECTOR('',#339,2.2);
#102=VECTOR('',#346,2.2);
#103=VECTOR('',#351,10.);
#104=VECTOR('',#352,10.);
#105=VECTOR('',#353,10.);
#106=VECTOR('',#354,10.);
#107=VECTOR('',#357,10.);
#108=VECTOR('',#358,10.);
#109=VECTOR('',#359,10.);
#110=VECTOR('',#362,10.);
#111=VECTOR('',#363,10.);
#112=VECTOR('',#364,10.);
#113=VECTOR('',#367,10.);
#114=VECTOR('',#368,10.);
#115=VECTOR('',#369,10.);
#116=VECTOR('',#372,10.);
#117=VECTOR('',#373,10.);
#118=VECTOR('',#380,4.6);
#119=VECTOR('',#389,4.6);
#120=VECTOR('',#398,3.);
#121=VECTOR('',#403,3.);
#122=VECTOR('',#408,10.);
#123=VECTOR('',#409,10.);
#124=VECTOR('',#412,10.);
#125=CIRCLE('',#306,2.2);
#126=CIRCLE('',#307,2.2);
#127=CIRCLE('',#309,2.2);
#128=CIRCLE('',#310,2.2);
#129=CIRCLE('',#316,4.6);
#130=CIRCLE('',#317,4.6);
#131=CIRCLE('',#319,4.6);
#132=CIRCLE('',#321,3.);
#133=CIRCLE('',#323,4.6);
#134=CIRCLE('',#325,3.);
#135=CIRCLE('',#327,3.);
#136=CIRCLE('',#329,3.);
#137=VERTEX_POINT('',#417);
#138=VERTEX_POINT('',#419);
#139=VERTEX_POINT('',#423);
#140=VERTEX_POINT('',#425);
#141=VERTEX_POINT('',#429);
#142=VERTEX_POINT('',#430);
#143=VERTEX_POINT('',#432);
#144=VERTEX_POINT('',#434);
#145=VERTEX_POINT('',#438);
#146=VERTEX_POINT('',#439);
#147=VERTEX_POINT('',#444);
#148=VERTEX_POINT('',#445);
#149=VERTEX_POINT('',#450);
#150=VERTEX_POINT('',#452);
#151=VERTEX_POINT('',#456);
#152=VERTEX_POINT('',#459);
#153=VERTEX_POINT('',#461);
#154=VERTEX_POINT('',#464);
#155=VERTEX_POINT('',#468);
#156=VERTEX_POINT('',#471);
#157=VERTEX_POINT('',#475);
#158=VERTEX_POINT('',#478);
#159=VERTEX_POINT('',#482);
#160=VERTEX_POINT('',#486);
#161=EDGE_CURVE('',#137,#137,#125,.T.);
#162=EDGE_CURVE('',#137,#138,#77,.T.);
#163=EDGE_CURVE('',#138,#138,#126,.T.);
#164=EDGE_CURVE('',#139,#139,#127,.T.);
#165=EDGE_CURVE('',#139,#140,#78,.T.);
#166=EDGE_CURVE('',#140,#140,#128,.T.);
#167=EDGE_CURVE('',#141,#142,#79,.T.);
#168=EDGE_CURVE('',#141,#143,#80,.T.);
#169=EDGE_CURVE('',#144,#143,#81,.T.);
#170=EDGE_CURVE('',#142,#144,#82,.T.);
#171=EDGE_CURVE('',#145,#146,#83,.T.);
#172=EDGE_CURVE('',#146,#144,#84,.T.);
#173=EDGE_CURVE('',#143,#145,#85,.T.);
#174=EDGE_CURVE('',#147,#148,#86,.T.);
#175=EDGE_CURVE('',#146,#147,#87,.T.);
#176=EDGE_CURVE('',#148,#145,#88,.T.);
#177=EDGE_CURVE('',#149,#141,#89,.T.);
#178=EDGE_CURVE('',#150,#149,#90,.T.);
#179=EDGE_CURVE('',#150,#148,#91,.T.);
#180=EDGE_CURVE('',#142,#151,#92,.T.);
#181=EDGE_CURVE('',#151,#149,#93,.T.);
#182=EDGE_CURVE('',#152,#152,#129,.T.);
#183=EDGE_CURVE('',#153,#153,#130,.T.);
#184=EDGE_CURVE('',#153,#154,#94,.T.);
#185=EDGE_CURVE('',#154,#154,#131,.T.);
#186=EDGE_CURVE('',#155,#155,#132,.T.);
#187=EDGE_CURVE('',#152,#156,#95,.T.);
#188=EDGE_CURVE('',#156,#156,#133,.T.);
#189=EDGE_CURVE('',#157,#157,#134,.T.);
#190=EDGE_CURVE('',#155,#158,#96,.T.);
#191=EDGE_CURVE('',#158,#158,#135,.T.);
#192=EDGE_CURVE('',#157,#159,#97,.T.);
#193=EDGE_CURVE('',#159,#159,#136,.T.);
#194=EDGE_CURVE('',#147,#160,#98,.T.);
#195=EDGE_CURVE('',#160,#151,#99,.T.);
#196=EDGE_CURVE('',#160,#150,#100,.T.);
#197=ORIENTED_EDGE('',*,*,#161,.F.);
#198=ORIENTED_EDGE('',*,*,#162,.T.);
#199=ORIENTED_EDGE('',*,*,#163,.F.);
#200=ORIENTED_EDGE('',*,*,#162,.F.);
#201=ORIENTED_EDGE('',*,*,#164,.F.);
#202=ORIENTED_EDGE('',*,*,#165,.T.);
#203=ORIENTED_EDGE('',*,*,#166,.F.);
#204=ORIENTED_EDGE('',*,*,#165,.F.);
#205=ORIENTED_EDGE('',*,*,#167,.F.);
#206=ORIENTED_EDGE('',*,*,#168,.T.);
#207=ORIENTED_EDGE('',*,*,#169,.F.);
#208=ORIENTED_EDGE('',*,*,#170,.F.);
#209=ORIENTED_EDGE('',*,*,#161,.T.);
#210=ORIENTED_EDGE('',*,*,#164,.T.);
#211=ORIENTED_EDGE('',*,*,#171,.T.);
#212=ORIENTED_EDGE('',*,*,#172,.T.);
#213=ORIENTED_EDGE('',*,*,#169,.T.);
#214=ORIENTED_EDGE('',*,*,#173,.T.);
#215=ORIENTED_EDGE('',*,*,#174,.F.);
#216=ORIENTED_EDGE('',*,*,#175,.F.);
#217=ORIENTED_EDGE('',*,*,#171,.F.);
#218=ORIENTED_EDGE('',*,*,#176,.F.);
#219=ORIENTED_EDGE('',*,*,#163,.T.);
#220=ORIENTED_EDGE('',*,*,#166,.T.);
#221=ORIENTED_EDGE('',*,*,#176,.T.);
#222=ORIENTED_EDGE('',*,*,#173,.F.);
#223=ORIENTED_EDGE('',*,*,#168,.F.);
#224=ORIENTED_EDGE('',*,*,#177,.F.);
#225=ORIENTED_EDGE('',*,*,#178,.F.);
#226=ORIENTED_EDGE('',*,*,#179,.T.);
#227=ORIENTED_EDGE('',*,*,#167,.T.);
#228=ORIENTED_EDGE('',*,*,#180,.T.);
#229=ORIENTED_EDGE('',*,*,#181,.T.);
#230=ORIENTED_EDGE('',*,*,#177,.T.);
#231=ORIENTED_EDGE('',*,*,#182,.T.);
#232=ORIENTED_EDGE('',*,*,#183,.T.);
#233=ORIENTED_EDGE('',*,*,#183,.F.);
#234=ORIENTED_EDGE('',*,*,#184,.T.);
#235=ORIENTED_EDGE('',*,*,#185,.T.);
#236=ORIENTED_EDGE('',*,*,#184,.F.);
#237=ORIENTED_EDGE('',*,*,#185,.F.);
#238=ORIENTED_EDGE('',*,*,#186,.F.);
#239=ORIENTED_EDGE('',*,*,#182,.F.);
#240=ORIENTED_EDGE('',*,*,#187,.T.);
#241=ORIENTED_EDGE('',*,*,#188,.T.);
#242=ORIENTED_EDGE('',*,*,#187,.F.);
#243=ORIENTED_EDGE('',*,*,#188,.F.);
#244=ORIENTED_EDGE('',*,*,#189,.F.);
#245=ORIENTED_EDGE('',*,*,#186,.T.);
#246=ORIENTED_EDGE('',*,*,#190,.T.);
#247=ORIENTED_EDGE('',*,*,#191,.F.);
#248=ORIENTED_EDGE('',*,*,#190,.F.);
#249=ORIENTED_EDGE('',*,*,#189,.T.);
#250=ORIENTED_EDGE('',*,*,#192,.T.);
#251=ORIENTED_EDGE('',*,*,#193,.F.);
#252=ORIENTED_EDGE('',*,*,#192,.F.);
#253=ORIENTED_EDGE('',*,*,#175,.T.);
#254=ORIENTED_EDGE('',*,*,#194,.T.);
#255=ORIENTED_EDGE('',*,*,#195,.T.);
#256=ORIENTED_EDGE('',*,*,#180,.F.);
#257=ORIENTED_EDGE('',*,*,#170,.T.);
#258=ORIENTED_EDGE('',*,*,#172,.F.);
#259=ORIENTED_EDGE('',*,*,#196,.T.);
#260=ORIENTED_EDGE('',*,*,#178,.T.);
#261=ORIENTED_EDGE('',*,*,#181,.F.);
#262=ORIENTED_EDGE('',*,*,#195,.F.);
#263=ORIENTED_EDGE('',*,*,#174,.T.);
#264=ORIENTED_EDGE('',*,*,#179,.F.);
#265=ORIENTED_EDGE('',*,*,#196,.F.);
#266=ORIENTED_EDGE('',*,*,#194,.F.);
#267=ORIENTED_EDGE('',*,*,#191,.T.);
#268=ORIENTED_EDGE('',*,*,#193,.T.);
#269=CYLINDRICAL_SURFACE('',#305,2.2);
#270=CYLINDRICAL_SURFACE('',#308,2.2);
#271=CYLINDRICAL_SURFACE('',#318,4.6);
#272=CYLINDRICAL_SURFACE('',#322,4.6);
#273=CYLINDRICAL_SURFACE('',#326,3.);
#274=CYLINDRICAL_SURFACE('',#328,3.);
#275=ADVANCED_FACE('',(#35),#269,.F.);
#276=ADVANCED_FACE('',(#36),#270,.F.);
#277=ADVANCED_FACE('',(#37,#15,#16),#25,.T.);
#278=ADVANCED_FACE('',(#38),#26,.T.);
#279=ADVANCED_FACE('',(#39,#17,#18),#27,.F.);
#280=ADVANCED_FACE('',(#40),#28,.T.);
#281=ADVANCED_FACE('',(#41,#19,#20),#29,.T.);
#282=ADVANCED_FACE('',(#42),#271,.F.);
#283=ADVANCED_FACE('',(#43,#21),#30,.T.);
#284=ADVANCED_FACE('',(#44),#272,.F.);
#285=ADVANCED_FACE('',(#45,#22),#31,.T.);
#286=ADVANCED_FACE('',(#46),#273,.F.);
#287=ADVANCED_FACE('',(#47),#274,.F.);
#288=ADVANCED_FACE('',(#48),#32,.T.);
#289=ADVANCED_FACE('',(#49),#33,.T.);
#290=ADVANCED_FACE('',(#50,#23,#24),#34,.F.);
#291=CLOSED_SHELL('',(#275,#276,#277,#278,#279,#280,#281,#282,#283,#284,
#285,#286,#287,#288,#289,#290));
#292=DERIVED_UNIT_ELEMENT(#294,1.);
#293=DERIVED_UNIT_ELEMENT(#497,3.);
#294=(
MASS_UNIT()
NAMED_UNIT(*)
SI_UNIT(.KILO.,.GRAM.)
);
#295=DERIVED_UNIT((#292,#293));
#296=MEASURE_REPRESENTATION_ITEM('density measure',
POSITIVE_RATIO_MEASURE(7850.),#295);
#297=PROPERTY_DEFINITION_REPRESENTATION(#302,#299);
#298=PROPERTY_DEFINITION_REPRESENTATION(#303,#300);
#299=REPRESENTATION('material name',(#301),#494);
#300=REPRESENTATION('density',(#296),#494);
#301=DESCRIPTIVE_REPRESENTATION_ITEM('Steel','Steel');
#302=PROPERTY_DEFINITION('material property','material name',#504);
#303=PROPERTY_DEFINITION('material property','density of part',#504);
#304=AXIS2_PLACEMENT_3D('placement',#415,#333,#334);
#305=AXIS2_PLACEMENT_3D('',#416,#335,#336);
#306=AXIS2_PLACEMENT_3D('',#418,#337,#338);
#307=AXIS2_PLACEMENT_3D('',#421,#340,#341);
#308=AXIS2_PLACEMENT_3D('',#422,#342,#343);
#309=AXIS2_PLACEMENT_3D('',#424,#344,#345);
#310=AXIS2_PLACEMENT_3D('',#427,#347,#348);
#311=AXIS2_PLACEMENT_3D('',#428,#349,#350);
#312=AXIS2_PLACEMENT_3D('',#437,#355,#356);
#313=AXIS2_PLACEMENT_3D('',#443,#360,#361);
#314=AXIS2_PLACEMENT_3D('',#449,#365,#366);
#315=AXIS2_PLACEMENT_3D('',#455,#370,#371);
#316=AXIS2_PLACEMENT_3D('',#460,#374,#375);
#317=AXIS2_PLACEMENT_3D('',#462,#376,#377);
#318=AXIS2_PLACEMENT_3D('',#463,#378,#379);
#319=AXIS2_PLACEMENT_3D('',#466,#381,#382);
#320=AXIS2_PLACEMENT_3D('',#467,#383,#384);
#321=AXIS2_PLACEMENT_3D('',#469,#385,#386);
#322=AXIS2_PLACEMENT_3D('',#470,#387,#388);
#323=AXIS2_PLACEMENT_3D('',#473,#390,#391);
#324=AXIS2_PLACEMENT_3D('',#474,#392,#393);
#325=AXIS2_PLACEMENT_3D('',#476,#394,#395);
#326=AXIS2_PLACEMENT_3D('',#477,#396,#397);
#327=AXIS2_PLACEMENT_3D('',#480,#399,#400);
#328=AXIS2_PLACEMENT_3D('',#481,#401,#402);
#329=AXIS2_PLACEMENT_3D('',#484,#404,#405);
#330=AXIS2_PLACEMENT_3D('',#485,#406,#407);
#331=AXIS2_PLACEMENT_3D('',#489,#410,#411);
#332=AXIS2_PLACEMENT_3D('',#491,#413,#414);
#333=DIRECTION('axis',(0.,0.,1.));
#334=DIRECTION('refdir',(1.,0.,0.));
#335=DIRECTION('center_axis',(1.,0.,0.));
#336=DIRECTION('ref_axis',(0.,0.,1.));
#337=DIRECTION('center_axis',(1.,0.,0.));
#338=DIRECTION('ref_axis',(0.,0.,1.));
#339=DIRECTION('',(1.,0.,0.));
#340=DIRECTION('center_axis',(-1.,0.,0.));
#341=DIRECTION('ref_axis',(0.,0.,1.));
#342=DIRECTION('center_axis',(1.,0.,0.));
#343=DIRECTION('ref_axis',(0.,0.,1.));
#344=DIRECTION('center_axis',(1.,0.,0.));
#345=DIRECTION('ref_axis',(0.,0.,1.));
#346=DIRECTION('',(1.,0.,0.));
#347=DIRECTION('center_axis',(-1.,0.,0.));
#348=DIRECTION('ref_axis',(0.,0.,1.));
#349=DIRECTION('center_axis',(-1.,0.,0.));
#350=DIRECTION('ref_axis',(0.,0.,1.));
#351=DIRECTION('',(0.,0.,-1.));
#352=DIRECTION('',(0.,1.,0.));
#353=DIRECTION('',(0.,0.,1.));
#354=DIRECTION('',(0.,1.,0.));
#355=DIRECTION('center_axis',(0.,1.,0.));
#356=DIRECTION('ref_axis',(0.,0.,1.));
#357=DIRECTION('',(0.,0.,-1.));
#358=DIRECTION('',(-1.,0.,0.));
#359=DIRECTION('',(1.,0.,0.));
#360=DIRECTION('center_axis',(-1.,0.,0.));
#361=DIRECTION('ref_axis',(0.,0.,1.));
#362=DIRECTION('',(0.,0.,1.));
#363=DIRECTION('',(0.,-1.,0.));
#364=DIRECTION('',(0.,1.,0.));
#365=DIRECTION('center_axis',(0.,0.,1.));
#366=DIRECTION('ref_axis',(1.,0.,0.));
#367=DIRECTION('',(1.,0.,0.));
#368=DIRECTION('',(0.,1.,0.));
#369=DIRECTION('',(1.,0.,0.));
#370=DIRECTION('center_axis',(0.,1.,0.));
#371=DIRECTION('ref_axis',(0.,0.,1.));
#372=DIRECTION('',(-1.,0.,0.));
#373=DIRECTION('',(3.6913657267422E-33,0.,1.));
#374=DIRECTION('center_axis',(0.,-1.,0.));
#375=DIRECTION('ref_axis',(-1.,0.,0.));
#376=DIRECTION('center_axis',(0.,-1.,0.));
#377=DIRECTION('ref_axis',(-1.,0.,0.));
#378=DIRECTION('center_axis',(0.,-1.,0.));
#379=DIRECTION('ref_axis',(-1.,0.,0.));
#380=DIRECTION('',(0.,-1.,0.));
#381=DIRECTION('center_axis',(0.,-1.,0.));
#382=DIRECTION('ref_axis',(-1.,0.,0.));
#383=DIRECTION('center_axis',(0.,1.,0.));
#384=DIRECTION('ref_axis',(-1.,0.,0.));
#385=DIRECTION('center_axis',(0.,1.,0.));
#386=DIRECTION('ref_axis',(-1.,0.,0.));
#387=DIRECTION('center_axis',(0.,-1.,0.));
#388=DIRECTION('ref_axis',(-1.,0.,0.));
#389=DIRECTION('',(0.,-1.,0.));
#390=DIRECTION('center_axis',(0.,-1.,0.));
#391=DIRECTION('ref_axis',(-1.,0.,0.));
#392=DIRECTION('center_axis',(0.,1.,0.));
#393=DIRECTION('ref_axis',(-1.,0.,0.));
#394=DIRECTION('center_axis',(0.,1.,0.));
#395=DIRECTION('ref_axis',(-1.,0.,0.));
#396=DIRECTION('center_axis',(0.,-1.,0.));
#397=DIRECTION('ref_axis',(-1.,0.,0.));
#398=DIRECTION('',(0.,-1.,0.));
#399=DIRECTION('center_axis',(0.,1.,0.));
#400=DIRECTION('ref_axis',(-1.,0.,0.));
#401=DIRECTION('center_axis',(0.,-1.,0.));
#402=DIRECTION('ref_axis',(-1.,0.,0.));
#403=DIRECTION('',(0.,-1.,0.));
#404=DIRECTION('center_axis',(0.,1.,0.));
#405=DIRECTION('ref_axis',(-1.,0.,0.));
#406=DIRECTION('center_axis',(0.,0.,-1.));
#407=DIRECTION('ref_axis',(-1.,0.,0.));
#408=DIRECTION('',(-1.,0.,0.));
#409=DIRECTION('',(0.,1.,0.));
#410=DIRECTION('center_axis',(-1.,0.,3.6913657267422E-33));
#411=DIRECTION('ref_axis',(3.6913657267422E-33,0.,1.));
#412=DIRECTION('',(3.6913657267422E-33,0.,1.));
#413=DIRECTION('center_axis',(0.,1.,0.));
#414=DIRECTION('ref_axis',(1.,0.,0.));
#415=CARTESIAN_POINT('',(0.,0.,0.));
#416=CARTESIAN_POINT('Origin',(76.1999993808568,33.,-5.99999986588955));
#417=CARTESIAN_POINT('',(76.1999993808568,33.,-8.19999986588955));
#418=CARTESIAN_POINT('Origin',(76.1999993808568,33.,-5.99999986588955));
#419=CARTESIAN_POINT('',(80.2,33.,-8.19999986588955));
#420=CARTESIAN_POINT('',(76.1999993808568,33.,-8.19999986588955));
#421=CARTESIAN_POINT('Origin',(80.2,33.,-5.99999986588955));
#422=CARTESIAN_POINT('Origin',(76.1999993808568,44.,-5.99999986588955));
#423=CARTESIAN_POINT('',(76.1999993808568,44.,-8.19999986588955));
#424=CARTESIAN_POINT('Origin',(76.1999993808568,44.,-5.99999986588955));
#425=CARTESIAN_POINT('',(80.2,44.,-8.19999986588955));
#426=CARTESIAN_POINT('',(76.1999993808568,44.,-8.19999986588955));
#427=CARTESIAN_POINT('Origin',(80.2,44.,-5.99999986588955));
#428=CARTESIAN_POINT('Origin',(76.1999993808568,4.,-11.9999998658895));
#429=CARTESIAN_POINT('',(76.1999993808568,4.,8.94069662749075E-8));
#430=CARTESIAN_POINT('',(76.1999993808568,4.,-11.9999998658895));
#431=CARTESIAN_POINT('',(76.1999993808568,4.,-8.99999993294477));
#432=CARTESIAN_POINT('',(76.1999993808568,48.8,8.94069662749075E-8));
#433=CARTESIAN_POINT('',(76.1999993808568,4.,8.94069662749075E-8));
#434=CARTESIAN_POINT('',(76.1999993808568,48.8,-11.9999998658895));
#435=CARTESIAN_POINT('',(76.1999993808568,48.8,-11.9999998658895));
#436=CARTESIAN_POINT('',(76.1999993808568,4.,-11.9999998658895));
#437=CARTESIAN_POINT('Origin',(78.1999993808568,48.8,-5.99999988824129));
#438=CARTESIAN_POINT('',(80.1999993808568,48.8,8.94069662749075E-8));
#439=CARTESIAN_POINT('',(80.1999993808568,48.8,-11.9999998658895));
#440=CARTESIAN_POINT('',(80.1999993808568,48.8,8.94069662749075E-8));
#441=CARTESIAN_POINT('',(80.1999993808568,48.8,-11.9999998658895));
#442=CARTESIAN_POINT('',(76.1999993808568,48.8,8.94069662749075E-8));
#443=CARTESIAN_POINT('Origin',(80.2,-5.,-12.));
#444=CARTESIAN_POINT('',(80.2,0.,-12.));
#445=CARTESIAN_POINT('',(80.2,0.,0.));
#446=CARTESIAN_POINT('',(80.2,0.,-3.));
#447=CARTESIAN_POINT('',(80.2,-2.5,-12.));
#448=CARTESIAN_POINT('',(80.2,-2.5,0.));
#449=CARTESIAN_POINT('Origin',(0.,0.,0.));
#450=CARTESIAN_POINT('',(0.,4.,0.));
#451=CARTESIAN_POINT('',(0.,4.,0.));
#452=CARTESIAN_POINT('',(0.,0.,0.));
#453=CARTESIAN_POINT('',(0.,0.,0.));
#454=CARTESIAN_POINT('',(0.,0.,0.));
#455=CARTESIAN_POINT('Origin',(52.5,4.,-6.));
#456=CARTESIAN_POINT('',(-4.42963887209064E-32,4.,-12.));
#457=CARTESIAN_POINT('',(105.,4.,-12.));
#458=CARTESIAN_POINT('',(-4.42963887209064E-32,4.,-12.));
#459=CARTESIAN_POINT('',(34.6,4.,-6.));
#460=CARTESIAN_POINT('Origin',(30.,4.,-6.));
#461=CARTESIAN_POINT('',(54.6,4.,-6.));
#462=CARTESIAN_POINT('Origin',(50.,4.,-6.));
#463=CARTESIAN_POINT('Origin',(50.,4.,-6.));
#464=CARTESIAN_POINT('',(54.6,2.,-6.));
#465=CARTESIAN_POINT('',(54.6,4.,-6.));
#466=CARTESIAN_POINT('Origin',(50.,2.,-6.));
#467=CARTESIAN_POINT('Origin',(50.,2.,-6.));
#468=CARTESIAN_POINT('',(53.,2.,-6.));
#469=CARTESIAN_POINT('Origin',(50.,2.,-6.));
#470=CARTESIAN_POINT('Origin',(30.,4.,-6.));
#471=CARTESIAN_POINT('',(34.6,2.,-6.));
#472=CARTESIAN_POINT('',(34.6,4.,-6.));
#473=CARTESIAN_POINT('Origin',(30.,2.,-6.));
#474=CARTESIAN_POINT('Origin',(30.,2.,-6.));
#475=CARTESIAN_POINT('',(33.,2.,-6.));
#476=CARTESIAN_POINT('Origin',(30.,2.,-6.));
#477=CARTESIAN_POINT('Origin',(50.,4.,-6.));
#478=CARTESIAN_POINT('',(53.,0.,-6.));
#479=CARTESIAN_POINT('',(53.,4.,-6.));
#480=CARTESIAN_POINT('Origin',(50.,0.,-6.));
#481=CARTESIAN_POINT('Origin',(30.,4.,-6.));
#482=CARTESIAN_POINT('',(33.,0.,-6.));
#483=CARTESIAN_POINT('',(33.,4.,-6.));
#484=CARTESIAN_POINT('Origin',(30.,0.,-6.));
#485=CARTESIAN_POINT('Origin',(105.,0.,-12.));
#486=CARTESIAN_POINT('',(-4.42963887209064E-32,0.,-12.));
#487=CARTESIAN_POINT('',(105.,0.,-12.));
#488=CARTESIAN_POINT('',(-4.42963887209064E-32,0.,-12.));
#489=CARTESIAN_POINT('Origin',(-4.42963887209064E-32,0.,-12.));
#490=CARTESIAN_POINT('',(-4.42963887209064E-32,0.,-12.));
#491=CARTESIAN_POINT('Origin',(52.5,0.,-6.));
#492=UNCERTAINTY_MEASURE_WITH_UNIT(LENGTH_MEASURE(0.01),#496,
'DISTANCE_ACCURACY_VALUE',
'Maximum model space distance between geometric entities at asserted c
onnectivities');
#493=UNCERTAINTY_MEASURE_WITH_UNIT(LENGTH_MEASURE(0.01),#496,
'DISTANCE_ACCURACY_VALUE',
'Maximum model space distance between geometric entities at asserted c
onnectivities');
#494=(
GEOMETRIC_REPRESENTATION_CONTEXT(3)
GLOBAL_UNCERTAINTY_ASSIGNED_CONTEXT((#492))
GLOBAL_UNIT_ASSIGNED_CONTEXT((#496,#498,#499))
REPRESENTATION_CONTEXT('','3D')
);
#495=(
GEOMETRIC_REPRESENTATION_CONTEXT(3)
GLOBAL_UNCERTAINTY_ASSIGNED_CONTEXT((#493))
GLOBAL_UNIT_ASSIGNED_CONTEXT((#496,#498,#499))
REPRESENTATION_CONTEXT('','3D')
);
#496=(
LENGTH_UNIT()
NAMED_UNIT(*)
SI_UNIT(.MILLI.,.METRE.)
);
#497=(
LENGTH_UNIT()
NAMED_UNIT(*)
SI_UNIT($,.METRE.)
);
#498=(
NAMED_UNIT(*)
PLANE_ANGLE_UNIT()
SI_UNIT($,.RADIAN.)
);
#499=(
NAMED_UNIT(*)
SI_UNIT($,.STERADIAN.)
SOLID_ANGLE_UNIT()
);
#500=SHAPE_DEFINITION_REPRESENTATION(#501,#502);
#501=PRODUCT_DEFINITION_SHAPE('',$,#504);
#502=SHAPE_REPRESENTATION('',(#304),#494);
#503=PRODUCT_DEFINITION_CONTEXT('part definition',#508,'design');
#504=PRODUCT_DEFINITION('drag chain y-axis','drag chain y-axis v2',#505,
#503);
#505=PRODUCT_DEFINITION_FORMATION('',$,#510);
#506=PRODUCT_RELATED_PRODUCT_CATEGORY('drag chain y-axis v2',
'drag chain y-axis v2',(#510));
#507=APPLICATION_PROTOCOL_DEFINITION('international standard',
'automotive_design',2009,#508);
#508=APPLICATION_CONTEXT(
'Core Data for Automotive Mechanical Design Process');
#509=PRODUCT_CONTEXT('part definition',#508,'mechanical');
#510=PRODUCT('drag chain y-axis','drag chain y-axis v2',$,(#509));
#511=PRESENTATION_STYLE_ASSIGNMENT((#512));
#512=SURFACE_STYLE_USAGE(.BOTH.,#513);
#513=SURFACE_SIDE_STYLE('',(#514));
#514=SURFACE_STYLE_FILL_AREA(#515);
#515=FILL_AREA_STYLE('Steel - Satin',(#516));
#516=FILL_AREA_STYLE_COLOUR('Steel - Satin',#517);
#517=COLOUR_RGB('Steel - Satin',0.627450980392157,0.627450980392157,0.627450980392157);
ENDSEC;
END-ISO-10303-21;
