# Supplementary material for: Principles of computer-controlled linear motion applied to an open-source affordable liquid handler for automated micropipetting
Source: Sci Rep. 2020 Aug 12;10:13663. doi: 10.1038/s41598-020-70465-5 (PMC7424513; doi:10.1038/s41598-020-70465-5)
Supplement: Supplementary file 2 — Supplementary Information 2. [file 41598_2020_70465_MOESM2_ESM.zip › 3D-Printable-Components-STEP-Files/Female-AC-Connector-and-Emergency-Stop-Button-Housing.step]

ISO-10303-21;
HEADER;
/* Generated by software containing ST-Developer
 * from STEP Tools, Inc. (www.steptools.com) 
 */

FILE_DESCRIPTION(
/* description */ (''),
/* implementation_level */ '2;1');

FILE_NAME(
/* name */ 
'/Users/davidflorian/Library/Mobile Documents/com~apple~CloudDocs/Vand
erbilt/Papers/OTTO/Supplemental Material/3D-Printable-Components-STEP-
Files/Female-AC-Connector-and-Emergency-Stop-Button-Housing.step',
/* time_stamp */ '2020-06-30T23:23:30-05:00',
/* author */ (''),
/* organization */ (''),
/* preprocessor_version */ 'ST-DEVELOPER v18.1',
/* originating_system */ 'Autodesk Translation Framework v9.3.0.1241',
/* authorisation */ '');

FILE_SCHEMA (('AUTOMOTIVE_DESIGN { 1 0 10303 214 3 1 1 }'));
ENDSEC;

DATA;
#10=MECHANICAL_DESIGN_GEOMETRIC_PRESENTATION_REPRESENTATION('',(#13),#1912);
#11=SHAPE_REPRESENTATION_RELATIONSHIP('SRR','None',#1919,#12);
#12=ADVANCED_BREP_SHAPE_REPRESENTATION('',(#14),#1911);
#13=STYLED_ITEM('',(#1928),#14);
#14=MANIFOLD_SOLID_BREP('Body1',#1184);
#15=FACE_BOUND('',#157,.T.);
#16=FACE_BOUND('',#159,.T.);
#17=FACE_BOUND('',#164,.T.);
#18=FACE_BOUND('',#170,.T.);
#19=FACE_BOUND('',#176,.T.);
#20=FACE_BOUND('',#178,.T.);
#21=FACE_BOUND('',#195,.T.);
#22=FACE_BOUND('',#196,.T.);
#23=FACE_BOUND('',#197,.T.);
#24=FACE_BOUND('',#198,.T.);
#25=FACE_BOUND('',#199,.T.);
#26=FACE_BOUND('',#215,.T.);
#27=FACE_BOUND('',#217,.T.);
#28=FACE_BOUND('',#218,.T.);
#29=FACE_BOUND('',#219,.T.);
#30=FACE_BOUND('',#221,.T.);
#31=FACE_BOUND('',#222,.T.);
#32=FACE_BOUND('',#223,.T.);
#33=FACE_BOUND('',#224,.T.);
#34=FACE_BOUND('',#225,.T.);
#35=FACE_BOUND('',#226,.T.);
#36=FACE_BOUND('',#227,.T.);
#37=FACE_BOUND('',#228,.T.);
#38=FACE_BOUND('',#230,.T.);
#39=FACE_BOUND('',#231,.T.);
#40=FACE_BOUND('',#232,.T.);
#41=FACE_BOUND('',#233,.T.);
#42=FACE_BOUND('',#234,.T.);
#43=FACE_BOUND('',#235,.T.);
#44=FACE_BOUND('',#236,.T.);
#45=FACE_BOUND('',#237,.T.);
#46=PLANE('',#1201);
#47=PLANE('',#1205);
#48=PLANE('',#1209);
#49=PLANE('',#1210);
#50=PLANE('',#1211);
#51=PLANE('',#1212);
#52=PLANE('',#1217);
#53=PLANE('',#1218);
#54=PLANE('',#1219);
#55=PLANE('',#1220);
#56=PLANE('',#1224);
#57=PLANE('',#1225);
#58=PLANE('',#1226);
#59=PLANE('',#1227);
#60=PLANE('',#1231);
#61=PLANE('',#1232);
#62=PLANE('',#1233);
#63=PLANE('',#1234);
#64=PLANE('',#1235);
#65=PLANE('',#1236);
#66=PLANE('',#1237);
#67=PLANE('',#1238);
#68=PLANE('',#1239);
#69=PLANE('',#1240);
#70=PLANE('',#1241);
#71=PLANE('',#1242);
#72=PLANE('',#1243);
#73=PLANE('',#1244);
#74=PLANE('',#1245);
#75=PLANE('',#1246);
#76=PLANE('',#1247);
#77=PLANE('',#1248);
#78=PLANE('',#1251);
#79=PLANE('',#1252);
#80=PLANE('',#1253);
#81=PLANE('',#1254);
#82=PLANE('',#1255);
#83=PLANE('',#1256);
#84=PLANE('',#1257);
#85=PLANE('',#1258);
#86=PLANE('',#1259);
#87=PLANE('',#1278);
#88=PLANE('',#1279);
#89=PLANE('',#1280);
#90=PLANE('',#1281);
#91=FACE_OUTER_BOUND('',#149,.T.);
#92=FACE_OUTER_BOUND('',#150,.T.);
#93=FACE_OUTER_BOUND('',#151,.T.);
#94=FACE_OUTER_BOUND('',#152,.T.);
#95=FACE_OUTER_BOUND('',#153,.T.);
#96=FACE_OUTER_BOUND('',#154,.T.);
#97=FACE_OUTER_BOUND('',#155,.T.);
#98=FACE_OUTER_BOUND('',#156,.T.);
#99=FACE_OUTER_BOUND('',#158,.T.);
#100=FACE_OUTER_BOUND('',#160,.T.);
#101=FACE_OUTER_BOUND('',#161,.T.);
#102=FACE_OUTER_BOUND('',#162,.T.);
#103=FACE_OUTER_BOUND('',#163,.T.);
#104=FACE_OUTER_BOUND('',#165,.T.);
#105=FACE_OUTER_BOUND('',#166,.T.);
#106=FACE_OUTER_BOUND('',#167,.T.);
#107=FACE_OUTER_BOUND('',#168,.T.);
#108=FACE_OUTER_BOUND('',#169,.T.);
#109=FACE_OUTER_BOUND('',#171,.T.);
#110=FACE_OUTER_BOUND('',#172,.T.);
#111=FACE_OUTER_BOUND('',#173,.T.);
#112=FACE_OUTER_BOUND('',#174,.T.);
#113=FACE_OUTER_BOUND('',#175,.T.);
#114=FACE_OUTER_BOUND('',#177,.T.);
#115=FACE_OUTER_BOUND('',#179,.T.);
#116=FACE_OUTER_BOUND('',#180,.T.);
#117=FACE_OUTER_BOUND('',#181,.T.);
#118=FACE_OUTER_BOUND('',#182,.T.);
#119=FACE_OUTER_BOUND('',#183,.T.);
#120=FACE_OUTER_BOUND('',#184,.T.);
#121=FACE_OUTER_BOUND('',#185,.T.);
#122=FACE_OUTER_BOUND('',#186,.T.);
#123=FACE_OUTER_BOUND('',#187,.T.);
#124=FACE_OUTER_BOUND('',#188,.T.);
#125=FACE_OUTER_BOUND('',#189,.T.);
#126=FACE_OUTER_BOUND('',#190,.T.);
#127=FACE_OUTER_BOUND('',#191,.T.);
#128=FACE_OUTER_BOUND('',#192,.T.);
#129=FACE_OUTER_BOUND('',#193,.T.);
#130=FACE_OUTER_BOUND('',#194,.T.);
#131=FACE_OUTER_BOUND('',#200,.T.);
#132=FACE_OUTER_BOUND('',#201,.T.);
#133=FACE_OUTER_BOUND('',#202,.T.);
#134=FACE_OUTER_BOUND('',#203,.T.);
#135=FACE_OUTER_BOUND('',#204,.T.);
#136=FACE_OUTER_BOUND('',#205,.T.);
#137=FACE_OUTER_BOUND('',#206,.T.);
#138=FACE_OUTER_BOUND('',#207,.T.);
#139=FACE_OUTER_BOUND('',#208,.T.);
#140=FACE_OUTER_BOUND('',#209,.T.);
#141=FACE_OUTER_BOUND('',#210,.T.);
#142=FACE_OUTER_BOUND('',#211,.T.);
#143=FACE_OUTER_BOUND('',#212,.T.);
#144=FACE_OUTER_BOUND('',#213,.T.);
#145=FACE_OUTER_BOUND('',#214,.T.);
#146=FACE_OUTER_BOUND('',#216,.T.);
#147=FACE_OUTER_BOUND('',#220,.T.);
#148=FACE_OUTER_BOUND('',#229,.T.);
#149=EDGE_LOOP('',(#795,#796,#797,#798));
#150=EDGE_LOOP('',(#799));
#151=EDGE_LOOP('',(#800,#801,#802,#803));
#152=EDGE_LOOP('',(#804));
#153=EDGE_LOOP('',(#805,#806,#807,#808));
#154=EDGE_LOOP('',(#809,#810,#811,#812));
#155=EDGE_LOOP('',(#813,#814,#815,#816));
#156=EDGE_LOOP('',(#817,#818,#819,#820));
#157=EDGE_LOOP('',(#821));
#158=EDGE_LOOP('',(#822,#823,#824,#825,#826,#827,#828,#829));
#159=EDGE_LOOP('',(#830));
#160=EDGE_LOOP('',(#831,#832,#833,#834));
#161=EDGE_LOOP('',(#835,#836,#837,#838));
#162=EDGE_LOOP('',(#839,#840,#841,#842));
#163=EDGE_LOOP('',(#843,#844,#845,#846));
#164=EDGE_LOOP('',(#847));
#165=EDGE_LOOP('',(#848,#849,#850,#851,#852,#853,#854,#855));
#166=EDGE_LOOP('',(#856,#857,#858,#859));
#167=EDGE_LOOP('',(#860,#861,#862,#863));
#168=EDGE_LOOP('',(#864,#865,#866,#867));
#169=EDGE_LOOP('',(#868,#869,#870,#871));
#170=EDGE_LOOP('',(#872));
#171=EDGE_LOOP('',(#873,#874,#875,#876,#877,#878,#879,#880));
#172=EDGE_LOOP('',(#881,#882,#883,#884));
#173=EDGE_LOOP('',(#885,#886,#887,#888));
#174=EDGE_LOOP('',(#889,#890,#891,#892));
#175=EDGE_LOOP('',(#893,#894,#895,#896));
#176=EDGE_LOOP('',(#897));
#177=EDGE_LOOP('',(#898,#899,#900,#901,#902,#903,#904,#905));
#178=EDGE_LOOP('',(#906,#907,#908,#909));
#179=EDGE_LOOP('',(#910,#911,#912,#913));
#180=EDGE_LOOP('',(#914,#915,#916,#917));
#181=EDGE_LOOP('',(#918,#919,#920,#921,#922,#923,#924,#925));
#182=EDGE_LOOP('',(#926,#927,#928,#929));
#183=EDGE_LOOP('',(#930,#931,#932,#933));
#184=EDGE_LOOP('',(#934,#935,#936,#937,#938,#939,#940,#941));
#185=EDGE_LOOP('',(#942,#943,#944,#945));
#186=EDGE_LOOP('',(#946,#947,#948,#949));
#187=EDGE_LOOP('',(#950,#951,#952,#953));
#188=EDGE_LOOP('',(#954,#955,#956,#957));
#189=EDGE_LOOP('',(#958,#959,#960,#961));
#190=EDGE_LOOP('',(#962,#963,#964,#965));
#191=EDGE_LOOP('',(#966,#967,#968,#969));
#192=EDGE_LOOP('',(#970,#971,#972,#973));
#193=EDGE_LOOP('',(#974,#975,#976,#977));
#194=EDGE_LOOP('',(#978,#979,#980,#981));
#195=EDGE_LOOP('',(#982));
#196=EDGE_LOOP('',(#983));
#197=EDGE_LOOP('',(#984));
#198=EDGE_LOOP('',(#985));
#199=EDGE_LOOP('',(#986,#987,#988,#989,#990,#991,#992,#993,#994,#995,#996,
#997));
#200=EDGE_LOOP('',(#998,#999,#1000,#1001));
#201=EDGE_LOOP('',(#1002,#1003,#1004,#1005));
#202=EDGE_LOOP('',(#1006,#1007,#1008,#1009));
#203=EDGE_LOOP('',(#1010,#1011,#1012,#1013));
#204=EDGE_LOOP('',(#1014,#1015,#1016,#1017));
#205=EDGE_LOOP('',(#1018,#1019,#1020,#1021));
#206=EDGE_LOOP('',(#1022,#1023,#1024,#1025));
#207=EDGE_LOOP('',(#1026,#1027,#1028,#1029));
#208=EDGE_LOOP('',(#1030,#1031,#1032,#1033));
#209=EDGE_LOOP('',(#1034,#1035,#1036,#1037));
#210=EDGE_LOOP('',(#1038,#1039,#1040,#1041));
#211=EDGE_LOOP('',(#1042,#1043,#1044,#1045));
#212=EDGE_LOOP('',(#1046,#1047,#1048,#1049));
#213=EDGE_LOOP('',(#1050,#1051,#1052,#1053));
#214=EDGE_LOOP('',(#1054,#1055,#1056,#1057));
#215=EDGE_LOOP('',(#1058));
#216=EDGE_LOOP('',(#1059,#1060,#1061,#1062,#1063,#1064,#1065,#1066,#1067,
#1068,#1069,#1070));
#217=EDGE_LOOP('',(#1071));
#218=EDGE_LOOP('',(#1072));
#219=EDGE_LOOP('',(#1073,#1074,#1075,#1076));
#220=EDGE_LOOP('',(#1077,#1078,#1079,#1080));
#221=EDGE_LOOP('',(#1081));
#222=EDGE_LOOP('',(#1082));
#223=EDGE_LOOP('',(#1083));
#224=EDGE_LOOP('',(#1084));
#225=EDGE_LOOP('',(#1085));
#226=EDGE_LOOP('',(#1086));
#227=EDGE_LOOP('',(#1087,#1088,#1089,#1090));
#228=EDGE_LOOP('',(#1091,#1092,#1093,#1094));
#229=EDGE_LOOP('',(#1095,#1096,#1097,#1098));
#230=EDGE_LOOP('',(#1099));
#231=EDGE_LOOP('',(#1100));
#232=EDGE_LOOP('',(#1101));
#233=EDGE_LOOP('',(#1102));
#234=EDGE_LOOP('',(#1103));
#235=EDGE_LOOP('',(#1104));
#236=EDGE_LOOP('',(#1105,#1106,#1107,#1108));
#237=EDGE_LOOP('',(#1109,#1110,#1111,#1112));
#238=LINE('',#1590,#371);
#239=LINE('',#1597,#372);
#240=LINE('',#1604,#373);
#241=LINE('',#1609,#374);
#242=LINE('',#1611,#375);
#243=LINE('',#1613,#376);
#244=LINE('',#1614,#377);
#245=LINE('',#1617,#378);
#246=LINE('',#1619,#379);
#247=LINE('',#1620,#380);
#248=LINE('',#1623,#381);
#249=LINE('',#1624,#382);
#250=LINE('',#1627,#383);
#251=LINE('',#1629,#384);
#252=LINE('',#1631,#385);
#253=LINE('',#1633,#386);
#254=LINE('',#1635,#387);
#255=LINE('',#1636,#388);
#256=LINE('',#1643,#389);
#257=LINE('',#1648,#390);
#258=LINE('',#1650,#391);
#259=LINE('',#1652,#392);
#260=LINE('',#1653,#393);
#261=LINE('',#1656,#394);
#262=LINE('',#1658,#395);
#263=LINE('',#1659,#396);
#264=LINE('',#1662,#397);
#265=LINE('',#1663,#398);
#266=LINE('',#1665,#399);
#267=LINE('',#1667,#400);
#268=LINE('',#1668,#401);
#269=LINE('',#1673,#402);
#270=LINE('',#1677,#403);
#271=LINE('',#1679,#404);
#272=LINE('',#1680,#405);
#273=LINE('',#1683,#406);
#274=LINE('',#1685,#407);
#275=LINE('',#1686,#408);
#276=LINE('',#1688,#409);
#277=LINE('',#1691,#410);
#278=LINE('',#1693,#411);
#279=LINE('',#1695,#412);
#280=LINE('',#1697,#413);
#281=LINE('',#1698,#414);
#282=LINE('',#1703,#415);
#283=LINE('',#1707,#416);
#284=LINE('',#1709,#417);
#285=LINE('',#1710,#418);
#286=LINE('',#1713,#419);
#287=LINE('',#1715,#420);
#288=LINE('',#1716,#421);
#289=LINE('',#1718,#422);
#290=LINE('',#1720,#423);
#291=LINE('',#1721,#424);
#292=LINE('',#1724,#425);
#293=LINE('',#1726,#426);
#294=LINE('',#1728,#427);
#295=LINE('',#1729,#428);
#296=LINE('',#1733,#429);
#297=LINE('',#1735,#430);
#298=LINE('',#1737,#431);
#299=LINE('',#1738,#432);
#300=LINE('',#1742,#433);
#301=LINE('',#1744,#434);
#302=LINE('',#1746,#435);
#303=LINE('',#1747,#436);
#304=LINE('',#1750,#437);
#305=LINE('',#1752,#438);
#306=LINE('',#1754,#439);
#307=LINE('',#1756,#440);
#308=LINE('',#1758,#441);
#309=LINE('',#1760,#442);
#310=LINE('',#1761,#443);
#311=LINE('',#1764,#444);
#312=LINE('',#1766,#445);
#313=LINE('',#1767,#446);
#314=LINE('',#1771,#447);
#315=LINE('',#1773,#448);
#316=LINE('',#1775,#449);
#317=LINE('',#1776,#450);
#318=LINE('',#1779,#451);
#319=LINE('',#1781,#452);
#320=LINE('',#1783,#453);
#321=LINE('',#1785,#454);
#322=LINE('',#1786,#455);
#323=LINE('',#1787,#456);
#324=LINE('',#1789,#457);
#325=LINE('',#1790,#458);
#326=LINE('',#1793,#459);
#327=LINE('',#1794,#460);
#328=LINE('',#1798,#461);
#329=LINE('',#1800,#462);
#330=LINE('',#1801,#463);
#331=LINE('',#1804,#464);
#332=LINE('',#1805,#465);
#333=LINE('',#1808,#466);
#334=LINE('',#1809,#467);
#335=LINE('',#1811,#468);
#336=LINE('',#1814,#469);
#337=LINE('',#1817,#470);
#338=LINE('',#1818,#471);
#339=LINE('',#1822,#472);
#340=LINE('',#1824,#473);
#341=LINE('',#1826,#474);
#342=LINE('',#1827,#475);
#343=LINE('',#1830,#476);
#344=LINE('',#1832,#477);
#345=LINE('',#1833,#478);
#346=LINE('',#1836,#479);
#347=LINE('',#1838,#480);
#348=LINE('',#1839,#481);
#349=LINE('',#1841,#482);
#350=LINE('',#1842,#483);
#351=LINE('',#1846,#484);
#352=LINE('',#1848,#485);
#353=LINE('',#1850,#486);
#354=LINE('',#1851,#487);
#355=LINE('',#1854,#488);
#356=LINE('',#1856,#489);
#357=LINE('',#1857,#490);
#358=LINE('',#1860,#491);
#359=LINE('',#1862,#492);
#360=LINE('',#1863,#493);
#361=LINE('',#1865,#494);
#362=LINE('',#1866,#495);
#363=LINE('',#1871,#496);
#364=LINE('',#1877,#497);
#365=LINE('',#1883,#498);
#366=LINE('',#1889,#499);
#367=LINE('',#1895,#500);
#368=LINE('',#1901,#501);
#369=LINE('',#1904,#502);
#370=LINE('',#1906,#503);
#371=VECTOR('',#1288,1.875);
#372=VECTOR('',#1297,1.875);
#373=VECTOR('',#1306,1.875);
#374=VECTOR('',#1311,10.);
#375=VECTOR('',#1312,10.);
#376=VECTOR('',#1313,10.);
#377=VECTOR('',#1314,10.);
#378=VECTOR('',#1317,10.);
#379=VECTOR('',#1318,10.);
#380=VECTOR('',#1319,10.);
#381=VECTOR('',#1322,10.);
#382=VECTOR('',#1323,10.);
#383=VECTOR('',#1326,10.);
#384=VECTOR('',#1327,10.);
#385=VECTOR('',#1328,10.);
#386=VECTOR('',#1329,10.);
#387=VECTOR('',#1330,10.);
#388=VECTOR('',#1331,10.);
#389=VECTOR('',#1338,1.875);
#390=VECTOR('',#1343,10.);
#391=VECTOR('',#1344,10.);
#392=VECTOR('',#1345,10.);
#393=VECTOR('',#1346,10.);
#394=VECTOR('',#1349,10.);
#395=VECTOR('',#1350,10.);
#396=VECTOR('',#1351,10.);
#397=VECTOR('',#1354,10.);
#398=VECTOR('',#1355,10.);
#399=VECTOR('',#1358,10.);
#400=VECTOR('',#1359,10.);
#401=VECTOR('',#1360,10.);
#402=VECTOR('',#1365,1.875);
#403=VECTOR('',#1370,10.);
#404=VECTOR('',#1371,10.);
#405=VECTOR('',#1372,10.);
#406=VECTOR('',#1375,10.);
#407=VECTOR('',#1376,10.);
#408=VECTOR('',#1377,10.);
#409=VECTOR('',#1380,10.);
#410=VECTOR('',#1383,10.);
#411=VECTOR('',#1384,10.);
#412=VECTOR('',#1385,10.);
#413=VECTOR('',#1386,10.);
#414=VECTOR('',#1387,10.);
#415=VECTOR('',#1392,1.875);
#416=VECTOR('',#1397,10.);
#417=VECTOR('',#1398,10.);
#418=VECTOR('',#1399,10.);
#419=VECTOR('',#1402,10.);
#420=VECTOR('',#1403,10.);
#421=VECTOR('',#1404,10.);
#422=VECTOR('',#1407,10.);
#423=VECTOR('',#1410,10.);
#424=VECTOR('',#1411,10.);
#425=VECTOR('',#1412,10.);
#426=VECTOR('',#1413,10.);
#427=VECTOR('',#1414,10.);
#428=VECTOR('',#1415,10.);
#429=VECTOR('',#1418,10.);
#430=VECTOR('',#1419,10.);
#431=VECTOR('',#1420,10.);
#432=VECTOR('',#1421,10.);
#433=VECTOR('',#1424,10.);
#434=VECTOR('',#1425,10.);
#435=VECTOR('',#1426,10.);
#436=VECTOR('',#1427,10.);
#437=VECTOR('',#1430,10.);
#438=VECTOR('',#1431,10.);
#439=VECTOR('',#1432,10.);
#440=VECTOR('',#1433,10.);
#441=VECTOR('',#1434,10.);
#442=VECTOR('',#1435,10.);
#443=VECTOR('',#1436,10.);
#444=VECTOR('',#1439,10.);
#445=VECTOR('',#1440,10.);
#446=VECTOR('',#1441,10.);
#447=VECTOR('',#1444,10.);
#448=VECTOR('',#1445,10.);
#449=VECTOR('',#1446,10.);
#450=VECTOR('',#1447,10.);
#451=VECTOR('',#1450,10.);
#452=VECTOR('',#1451,10.);
#453=VECTOR('',#1452,10.);
#454=VECTOR('',#1453,10.);
#455=VECTOR('',#1454,10.);
#456=VECTOR('',#1455,10.);
#457=VECTOR('',#1458,10.);
#458=VECTOR('',#1459,10.);
#459=VECTOR('',#1464,10.);
#460=VECTOR('',#1465,10.);
#461=VECTOR('',#1470,10.);
#462=VECTOR('',#1471,10.);
#463=VECTOR('',#1472,10.);
#464=VECTOR('',#1475,10.);
#465=VECTOR('',#1476,10.);
#466=VECTOR('',#1479,10.);
#467=VECTOR('',#1480,10.);
#468=VECTOR('',#1483,10.);
#469=VECTOR('',#1486,11.5);
#470=VECTOR('',#1491,10.);
#471=VECTOR('',#1492,10.);
#472=VECTOR('',#1495,10.);
#473=VECTOR('',#1496,10.);
#474=VECTOR('',#1497,10.);
#475=VECTOR('',#1498,10.);
#476=VECTOR('',#1501,10.);
#477=VECTOR('',#1502,10.);
#478=VECTOR('',#1503,10.);
#479=VECTOR('',#1506,10.);
#480=VECTOR('',#1507,10.);
#481=VECTOR('',#1508,10.);
#482=VECTOR('',#1511,10.);
#483=VECTOR('',#1512,10.);
#484=VECTOR('',#1515,10.);
#485=VECTOR('',#1516,10.);
#486=VECTOR('',#1517,10.);
#487=VECTOR('',#1518,10.);
#488=VECTOR('',#1521,10.);
#489=VECTOR('',#1522,10.);
#490=VECTOR('',#1523,10.);
#491=VECTOR('',#1526,10.);
#492=VECTOR('',#1527,10.);
#493=VECTOR('',#1528,10.);
#494=VECTOR('',#1531,10.);
#495=VECTOR('',#1532,10.);
#496=VECTOR('',#1537,3.);
#497=VECTOR('',#1544,3.);
#498=VECTOR('',#1551,3.);
#499=VECTOR('',#1558,3.);
#500=VECTOR('',#1565,3.);
#501=VECTOR('',#1572,3.00000000000001);
#502=VECTOR('',#1577,10.);
#503=VECTOR('',#1580,10.);
#504=CIRCLE('',#1199,1.875);
#505=CIRCLE('',#1200,1.875);
#506=CIRCLE('',#1203,1.875);
#507=CIRCLE('',#1204,1.875);
#508=CIRCLE('',#1207,1.875);
#509=CIRCLE('',#1208,1.875);
#510=CIRCLE('',#1213,11.5);
#511=CIRCLE('',#1215,1.875);
#512=CIRCLE('',#1216,1.875);
#513=CIRCLE('',#1222,1.875);
#514=CIRCLE('',#1223,1.875);
#515=CIRCLE('',#1229,1.875);
#516=CIRCLE('',#1230,1.875);
#517=CIRCLE('',#1250,11.5);
#518=CIRCLE('',#1261,3.);
#519=CIRCLE('',#1262,3.);
#520=CIRCLE('',#1264,3.);
#521=CIRCLE('',#1265,3.);
#522=CIRCLE('',#1267,3.);
#523=CIRCLE('',#1268,3.);
#524=CIRCLE('',#1270,3.);
#525=CIRCLE('',#1271,3.);
#526=CIRCLE('',#1273,3.);
#527=CIRCLE('',#1274,3.);
#528=CIRCLE('',#1276,3.00000000000001);
#529=CIRCLE('',#1277,3.00000000000001);
#530=VERTEX_POINT('',#1587);
#531=VERTEX_POINT('',#1589);
#532=VERTEX_POINT('',#1594);
#533=VERTEX_POINT('',#1596);
#534=VERTEX_POINT('',#1601);
#535=VERTEX_POINT('',#1603);
#536=VERTEX_POINT('',#1607);
#537=VERTEX_POINT('',#1608);
#538=VERTEX_POINT('',#1610);
#539=VERTEX_POINT('',#1612);
#540=VERTEX_POINT('',#1616);
#541=VERTEX_POINT('',#1618);
#542=VERTEX_POINT('',#1622);
#543=VERTEX_POINT('',#1626);
#544=VERTEX_POINT('',#1628);
#545=VERTEX_POINT('',#1630);
#546=VERTEX_POINT('',#1632);
#547=VERTEX_POINT('',#1634);
#548=VERTEX_POINT('',#1637);
#549=VERTEX_POINT('',#1640);
#550=VERTEX_POINT('',#1642);
#551=VERTEX_POINT('',#1646);
#552=VERTEX_POINT('',#1647);
#553=VERTEX_POINT('',#1649);
#554=VERTEX_POINT('',#1651);
#555=VERTEX_POINT('',#1655);
#556=VERTEX_POINT('',#1657);
#557=VERTEX_POINT('',#1661);
#558=VERTEX_POINT('',#1666);
#559=VERTEX_POINT('',#1670);
#560=VERTEX_POINT('',#1672);
#561=VERTEX_POINT('',#1676);
#562=VERTEX_POINT('',#1678);
#563=VERTEX_POINT('',#1682);
#564=VERTEX_POINT('',#1684);
#565=VERTEX_POINT('',#1690);
#566=VERTEX_POINT('',#1692);
#567=VERTEX_POINT('',#1694);
#568=VERTEX_POINT('',#1696);
#569=VERTEX_POINT('',#1700);
#570=VERTEX_POINT('',#1702);
#571=VERTEX_POINT('',#1706);
#572=VERTEX_POINT('',#1708);
#573=VERTEX_POINT('',#1712);
#574=VERTEX_POINT('',#1714);
#575=VERTEX_POINT('',#1722);
#576=VERTEX_POINT('',#1723);
#577=VERTEX_POINT('',#1725);
#578=VERTEX_POINT('',#1727);
#579=VERTEX_POINT('',#1731);
#580=VERTEX_POINT('',#1732);
#581=VERTEX_POINT('',#1734);
#582=VERTEX_POINT('',#1736);
#583=VERTEX_POINT('',#1740);
#584=VERTEX_POINT('',#1741);
#585=VERTEX_POINT('',#1743);
#586=VERTEX_POINT('',#1745);
#587=VERTEX_POINT('',#1749);
#588=VERTEX_POINT('',#1751);
#589=VERTEX_POINT('',#1753);
#590=VERTEX_POINT('',#1755);
#591=VERTEX_POINT('',#1757);
#592=VERTEX_POINT('',#1759);
#593=VERTEX_POINT('',#1763);
#594=VERTEX_POINT('',#1765);
#595=VERTEX_POINT('',#1769);
#596=VERTEX_POINT('',#1770);
#597=VERTEX_POINT('',#1772);
#598=VERTEX_POINT('',#1774);
#599=VERTEX_POINT('',#1778);
#600=VERTEX_POINT('',#1780);
#601=VERTEX_POINT('',#1782);
#602=VERTEX_POINT('',#1784);
#603=VERTEX_POINT('',#1797);
#604=VERTEX_POINT('',#1799);
#605=VERTEX_POINT('',#1803);
#606=VERTEX_POINT('',#1807);
#607=VERTEX_POINT('',#1813);
#608=VERTEX_POINT('',#1820);
#609=VERTEX_POINT('',#1821);
#610=VERTEX_POINT('',#1823);
#611=VERTEX_POINT('',#1825);
#612=VERTEX_POINT('',#1829);
#613=VERTEX_POINT('',#1831);
#614=VERTEX_POINT('',#1835);
#615=VERTEX_POINT('',#1837);
#616=VERTEX_POINT('',#1844);
#617=VERTEX_POINT('',#1845);
#618=VERTEX_POINT('',#1847);
#619=VERTEX_POINT('',#1849);
#620=VERTEX_POINT('',#1853);
#621=VERTEX_POINT('',#1855);
#622=VERTEX_POINT('',#1859);
#623=VERTEX_POINT('',#1861);
#624=VERTEX_POINT('',#1868);
#625=VERTEX_POINT('',#1870);
#626=VERTEX_POINT('',#1874);
#627=VERTEX_POINT('',#1876);
#628=VERTEX_POINT('',#1880);
#629=VERTEX_POINT('',#1882);
#630=VERTEX_POINT('',#1886);
#631=VERTEX_POINT('',#1888);
#632=VERTEX_POINT('',#1892);
#633=VERTEX_POINT('',#1894);
#634=VERTEX_POINT('',#1898);
#635=VERTEX_POINT('',#1900);
#636=EDGE_CURVE('',#530,#530,#504,.T.);
#637=EDGE_CURVE('',#530,#531,#238,.T.);
#638=EDGE_CURVE('',#531,#531,#505,.T.);
#639=EDGE_CURVE('',#532,#532,#506,.T.);
#640=EDGE_CURVE('',#532,#533,#239,.T.);
#641=EDGE_CURVE('',#533,#533,#507,.T.);
#642=EDGE_CURVE('',#534,#534,#508,.T.);
#643=EDGE_CURVE('',#534,#535,#240,.T.);
#644=EDGE_CURVE('',#535,#535,#509,.T.);
#645=EDGE_CURVE('',#536,#537,#241,.T.);
#646=EDGE_CURVE('',#538,#537,#242,.T.);
#647=EDGE_CURVE('',#539,#538,#243,.T.);
#648=EDGE_CURVE('',#536,#539,#244,.T.);
#649=EDGE_CURVE('',#540,#536,#245,.T.);
#650=EDGE_CURVE('',#541,#539,#246,.T.);
#651=EDGE_CURVE('',#540,#541,#247,.T.);
#652=EDGE_CURVE('',#542,#538,#248,.T.);
#653=EDGE_CURVE('',#541,#542,#249,.T.);
#654=EDGE_CURVE('',#543,#542,#250,.T.);
#655=EDGE_CURVE('',#544,#543,#251,.T.);
#656=EDGE_CURVE('',#544,#545,#252,.T.);
#657=EDGE_CURVE('',#545,#546,#253,.T.);
#658=EDGE_CURVE('',#546,#547,#254,.T.);
#659=EDGE_CURVE('',#540,#547,#255,.T.);
#660=EDGE_CURVE('',#548,#548,#510,.T.);
#661=EDGE_CURVE('',#549,#549,#511,.T.);
#662=EDGE_CURVE('',#549,#550,#256,.T.);
#663=EDGE_CURVE('',#550,#550,#512,.T.);
#664=EDGE_CURVE('',#551,#552,#257,.T.);
#665=EDGE_CURVE('',#553,#552,#258,.T.);
#666=EDGE_CURVE('',#554,#553,#259,.T.);
#667=EDGE_CURVE('',#551,#554,#260,.T.);
#668=EDGE_CURVE('',#555,#551,#261,.T.);
#669=EDGE_CURVE('',#556,#554,#262,.T.);
#670=EDGE_CURVE('',#555,#556,#263,.T.);
#671=EDGE_CURVE('',#557,#553,#264,.T.);
#672=EDGE_CURVE('',#556,#557,#265,.T.);
#673=EDGE_CURVE('',#555,#537,#266,.T.);
#674=EDGE_CURVE('',#558,#557,#267,.T.);
#675=EDGE_CURVE('',#543,#558,#268,.T.);
#676=EDGE_CURVE('',#559,#559,#513,.T.);
#677=EDGE_CURVE('',#559,#560,#269,.T.);
#678=EDGE_CURVE('',#560,#560,#514,.T.);
#679=EDGE_CURVE('',#561,#547,#270,.T.);
#680=EDGE_CURVE('',#562,#546,#271,.T.);
#681=EDGE_CURVE('',#561,#562,#272,.T.);
#682=EDGE_CURVE('',#563,#561,#273,.T.);
#683=EDGE_CURVE('',#564,#562,#274,.T.);
#684=EDGE_CURVE('',#563,#564,#275,.T.);
#685=EDGE_CURVE('',#564,#545,#276,.T.);
#686=EDGE_CURVE('',#565,#544,#277,.T.);
#687=EDGE_CURVE('',#565,#566,#278,.T.);
#688=EDGE_CURVE('',#566,#567,#279,.T.);
#689=EDGE_CURVE('',#567,#568,#280,.T.);
#690=EDGE_CURVE('',#563,#568,#281,.T.);
#691=EDGE_CURVE('',#569,#569,#515,.T.);
#692=EDGE_CURVE('',#569,#570,#282,.T.);
#693=EDGE_CURVE('',#570,#570,#516,.T.);
#694=EDGE_CURVE('',#571,#568,#283,.T.);
#695=EDGE_CURVE('',#572,#567,#284,.T.);
#696=EDGE_CURVE('',#571,#572,#285,.T.);
#697=EDGE_CURVE('',#573,#571,#286,.T.);
#698=EDGE_CURVE('',#574,#572,#287,.T.);
#699=EDGE_CURVE('',#573,#574,#288,.T.);
#700=EDGE_CURVE('',#574,#566,#289,.T.);
#701=EDGE_CURVE('',#573,#552,#290,.T.);
#702=EDGE_CURVE('',#558,#565,#291,.T.);
#703=EDGE_CURVE('',#575,#576,#292,.T.);
#704=EDGE_CURVE('',#576,#577,#293,.T.);
#705=EDGE_CURVE('',#577,#578,#294,.T.);
#706=EDGE_CURVE('',#578,#575,#295,.T.);
#707=EDGE_CURVE('',#579,#580,#296,.T.);
#708=EDGE_CURVE('',#581,#580,#297,.T.);
#709=EDGE_CURVE('',#581,#582,#298,.T.);
#710=EDGE_CURVE('',#582,#579,#299,.T.);
#711=EDGE_CURVE('',#583,#584,#300,.T.);
#712=EDGE_CURVE('',#584,#585,#301,.T.);
#713=EDGE_CURVE('',#585,#586,#302,.T.);
#714=EDGE_CURVE('',#586,#583,#303,.T.);
#715=EDGE_CURVE('',#584,#587,#304,.T.);
#716=EDGE_CURVE('',#588,#587,#305,.T.);
#717=EDGE_CURVE('',#588,#589,#306,.T.);
#718=EDGE_CURVE('',#590,#589,#307,.T.);
#719=EDGE_CURVE('',#591,#590,#308,.T.);
#720=EDGE_CURVE('',#591,#592,#309,.T.);
#721=EDGE_CURVE('',#592,#585,#310,.T.);
#722=EDGE_CURVE('',#587,#593,#311,.T.);
#723=EDGE_CURVE('',#594,#593,#312,.T.);
#724=EDGE_CURVE('',#594,#588,#313,.T.);
#725=EDGE_CURVE('',#595,#596,#314,.T.);
#726=EDGE_CURVE('',#596,#597,#315,.T.);
#727=EDGE_CURVE('',#597,#598,#316,.T.);
#728=EDGE_CURVE('',#598,#595,#317,.T.);
#729=EDGE_CURVE('',#599,#582,#318,.T.);
#730=EDGE_CURVE('',#599,#600,#319,.T.);
#731=EDGE_CURVE('',#600,#601,#320,.T.);
#732=EDGE_CURVE('',#602,#601,#321,.T.);
#733=EDGE_CURVE('',#597,#602,#322,.T.);
#734=EDGE_CURVE('',#596,#579,#323,.T.);
#735=EDGE_CURVE('',#598,#581,#324,.T.);
#736=EDGE_CURVE('',#595,#580,#325,.T.);
#737=EDGE_CURVE('',#594,#586,#326,.T.);
#738=EDGE_CURVE('',#583,#593,#327,.T.);
#739=EDGE_CURVE('',#603,#577,#328,.T.);
#740=EDGE_CURVE('',#604,#603,#329,.T.);
#741=EDGE_CURVE('',#604,#578,#330,.T.);
#742=EDGE_CURVE('',#605,#604,#331,.T.);
#743=EDGE_CURVE('',#605,#575,#332,.T.);
#744=EDGE_CURVE('',#606,#605,#333,.T.);
#745=EDGE_CURVE('',#606,#576,#334,.T.);
#746=EDGE_CURVE('',#603,#606,#335,.T.);
#747=EDGE_CURVE('',#548,#607,#336,.T.);
#748=EDGE_CURVE('',#607,#607,#517,.T.);
#749=EDGE_CURVE('',#589,#602,#337,.T.);
#750=EDGE_CURVE('',#601,#590,#338,.T.);
#751=EDGE_CURVE('',#608,#609,#339,.T.);
#752=EDGE_CURVE('',#609,#610,#340,.T.);
#753=EDGE_CURVE('',#611,#610,#341,.T.);
#754=EDGE_CURVE('',#608,#611,#342,.T.);
#755=EDGE_CURVE('',#612,#608,#343,.T.);
#756=EDGE_CURVE('',#613,#611,#344,.T.);
#757=EDGE_CURVE('',#612,#613,#345,.T.);
#758=EDGE_CURVE('',#614,#612,#346,.T.);
#759=EDGE_CURVE('',#615,#613,#347,.T.);
#760=EDGE_CURVE('',#614,#615,#348,.T.);
#761=EDGE_CURVE('',#609,#614,#349,.T.);
#762=EDGE_CURVE('',#610,#615,#350,.T.);
#763=EDGE_CURVE('',#616,#617,#351,.T.);
#764=EDGE_CURVE('',#617,#618,#352,.T.);
#765=EDGE_CURVE('',#619,#618,#353,.T.);
#766=EDGE_CURVE('',#616,#619,#354,.T.);
#767=EDGE_CURVE('',#620,#616,#355,.T.);
#768=EDGE_CURVE('',#621,#619,#356,.T.);
#769=EDGE_CURVE('',#620,#621,#357,.T.);
#770=EDGE_CURVE('',#622,#620,#358,.T.);
#771=EDGE_CURVE('',#623,#621,#359,.T.);
#772=EDGE_CURVE('',#622,#623,#360,.T.);
#773=EDGE_CURVE('',#617,#622,#361,.T.);
#774=EDGE_CURVE('',#618,#623,#362,.T.);
#775=EDGE_CURVE('',#624,#624,#518,.T.);
#776=EDGE_CURVE('',#624,#625,#363,.T.);
#777=EDGE_CURVE('',#625,#625,#519,.T.);
#778=EDGE_CURVE('',#626,#626,#520,.T.);
#779=EDGE_CURVE('',#626,#627,#364,.T.);
#780=EDGE_CURVE('',#627,#627,#521,.T.);
#781=EDGE_CURVE('',#628,#628,#522,.T.);
#782=EDGE_CURVE('',#628,#629,#365,.T.);
#783=EDGE_CURVE('',#629,#629,#523,.T.);
#784=EDGE_CURVE('',#630,#630,#524,.T.);
#785=EDGE_CURVE('',#630,#631,#366,.T.);
#786=EDGE_CURVE('',#631,#631,#525,.T.);
#787=EDGE_CURVE('',#632,#632,#526,.T.);
#788=EDGE_CURVE('',#632,#633,#367,.T.);
#789=EDGE_CURVE('',#633,#633,#527,.T.);
#790=EDGE_CURVE('',#634,#634,#528,.T.);
#791=EDGE_CURVE('',#634,#635,#368,.T.);
#792=EDGE_CURVE('',#635,#635,#529,.T.);
#793=EDGE_CURVE('',#591,#600,#369,.T.);
#794=EDGE_CURVE('',#592,#599,#370,.T.);
#795=ORIENTED_EDGE('',*,*,#636,.F.);
#796=ORIENTED_EDGE('',*,*,#637,.T.);
#797=ORIENTED_EDGE('',*,*,#638,.T.);
#798=ORIENTED_EDGE('',*,*,#637,.F.);
#799=ORIENTED_EDGE('',*,*,#638,.F.);
#800=ORIENTED_EDGE('',*,*,#639,.F.);
#801=ORIENTED_EDGE('',*,*,#640,.T.);
#802=ORIENTED_EDGE('',*,*,#641,.T.);
#803=ORIENTED_EDGE('',*,*,#640,.F.);
#804=ORIENTED_EDGE('',*,*,#641,.F.);
#805=ORIENTED_EDGE('',*,*,#642,.F.);
#806=ORIENTED_EDGE('',*,*,#643,.T.);
#807=ORIENTED_EDGE('',*,*,#644,.F.);
#808=ORIENTED_EDGE('',*,*,#643,.F.);
#809=ORIENTED_EDGE('',*,*,#645,.T.);
#810=ORIENTED_EDGE('',*,*,#646,.F.);
#811=ORIENTED_EDGE('',*,*,#647,.F.);
#812=ORIENTED_EDGE('',*,*,#648,.F.);
#813=ORIENTED_EDGE('',*,*,#649,.T.);
#814=ORIENTED_EDGE('',*,*,#648,.T.);
#815=ORIENTED_EDGE('',*,*,#650,.F.);
#816=ORIENTED_EDGE('',*,*,#651,.F.);
#817=ORIENTED_EDGE('',*,*,#652,.F.);
#818=ORIENTED_EDGE('',*,*,#653,.F.);
#819=ORIENTED_EDGE('',*,*,#650,.T.);
#820=ORIENTED_EDGE('',*,*,#647,.T.);
#821=ORIENTED_EDGE('',*,*,#642,.T.);
#822=ORIENTED_EDGE('',*,*,#651,.T.);
#823=ORIENTED_EDGE('',*,*,#653,.T.);
#824=ORIENTED_EDGE('',*,*,#654,.F.);
#825=ORIENTED_EDGE('',*,*,#655,.F.);
#826=ORIENTED_EDGE('',*,*,#656,.T.);
#827=ORIENTED_EDGE('',*,*,#657,.T.);
#828=ORIENTED_EDGE('',*,*,#658,.T.);
#829=ORIENTED_EDGE('',*,*,#659,.F.);
#830=ORIENTED_EDGE('',*,*,#660,.T.);
#831=ORIENTED_EDGE('',*,*,#661,.F.);
#832=ORIENTED_EDGE('',*,*,#662,.T.);
#833=ORIENTED_EDGE('',*,*,#663,.F.);
#834=ORIENTED_EDGE('',*,*,#662,.F.);
#835=ORIENTED_EDGE('',*,*,#664,.T.);
#836=ORIENTED_EDGE('',*,*,#665,.F.);
#837=ORIENTED_EDGE('',*,*,#666,.F.);
#838=ORIENTED_EDGE('',*,*,#667,.F.);
#839=ORIENTED_EDGE('',*,*,#668,.T.);
#840=ORIENTED_EDGE('',*,*,#667,.T.);
#841=ORIENTED_EDGE('',*,*,#669,.F.);
#842=ORIENTED_EDGE('',*,*,#670,.F.);
#843=ORIENTED_EDGE('',*,*,#669,.T.);
#844=ORIENTED_EDGE('',*,*,#666,.T.);
#845=ORIENTED_EDGE('',*,*,#671,.F.);
#846=ORIENTED_EDGE('',*,*,#672,.F.);
#847=ORIENTED_EDGE('',*,*,#661,.T.);
#848=ORIENTED_EDGE('',*,*,#646,.T.);
#849=ORIENTED_EDGE('',*,*,#673,.F.);
#850=ORIENTED_EDGE('',*,*,#670,.T.);
#851=ORIENTED_EDGE('',*,*,#672,.T.);
#852=ORIENTED_EDGE('',*,*,#674,.F.);
#853=ORIENTED_EDGE('',*,*,#675,.F.);
#854=ORIENTED_EDGE('',*,*,#654,.T.);
#855=ORIENTED_EDGE('',*,*,#652,.T.);
#856=ORIENTED_EDGE('',*,*,#676,.F.);
#857=ORIENTED_EDGE('',*,*,#677,.T.);
#858=ORIENTED_EDGE('',*,*,#678,.F.);
#859=ORIENTED_EDGE('',*,*,#677,.F.);
#860=ORIENTED_EDGE('',*,*,#679,.T.);
#861=ORIENTED_EDGE('',*,*,#658,.F.);
#862=ORIENTED_EDGE('',*,*,#680,.F.);
#863=ORIENTED_EDGE('',*,*,#681,.F.);
#864=ORIENTED_EDGE('',*,*,#682,.T.);
#865=ORIENTED_EDGE('',*,*,#681,.T.);
#866=ORIENTED_EDGE('',*,*,#683,.F.);
#867=ORIENTED_EDGE('',*,*,#684,.F.);
#868=ORIENTED_EDGE('',*,*,#683,.T.);
#869=ORIENTED_EDGE('',*,*,#680,.T.);
#870=ORIENTED_EDGE('',*,*,#657,.F.);
#871=ORIENTED_EDGE('',*,*,#685,.F.);
#872=ORIENTED_EDGE('',*,*,#676,.T.);
#873=ORIENTED_EDGE('',*,*,#684,.T.);
#874=ORIENTED_EDGE('',*,*,#685,.T.);
#875=ORIENTED_EDGE('',*,*,#656,.F.);
#876=ORIENTED_EDGE('',*,*,#686,.F.);
#877=ORIENTED_EDGE('',*,*,#687,.T.);
#878=ORIENTED_EDGE('',*,*,#688,.T.);
#879=ORIENTED_EDGE('',*,*,#689,.T.);
#880=ORIENTED_EDGE('',*,*,#690,.F.);
#881=ORIENTED_EDGE('',*,*,#691,.F.);
#882=ORIENTED_EDGE('',*,*,#692,.T.);
#883=ORIENTED_EDGE('',*,*,#693,.F.);
#884=ORIENTED_EDGE('',*,*,#692,.F.);
#885=ORIENTED_EDGE('',*,*,#694,.T.);
#886=ORIENTED_EDGE('',*,*,#689,.F.);
#887=ORIENTED_EDGE('',*,*,#695,.F.);
#888=ORIENTED_EDGE('',*,*,#696,.F.);
#889=ORIENTED_EDGE('',*,*,#697,.T.);
#890=ORIENTED_EDGE('',*,*,#696,.T.);
#891=ORIENTED_EDGE('',*,*,#698,.F.);
#892=ORIENTED_EDGE('',*,*,#699,.F.);
#893=ORIENTED_EDGE('',*,*,#688,.F.);
#894=ORIENTED_EDGE('',*,*,#700,.F.);
#895=ORIENTED_EDGE('',*,*,#698,.T.);
#896=ORIENTED_EDGE('',*,*,#695,.T.);
#897=ORIENTED_EDGE('',*,*,#691,.T.);
#898=ORIENTED_EDGE('',*,*,#665,.T.);
#899=ORIENTED_EDGE('',*,*,#701,.F.);
#900=ORIENTED_EDGE('',*,*,#699,.T.);
#901=ORIENTED_EDGE('',*,*,#700,.T.);
#902=ORIENTED_EDGE('',*,*,#687,.F.);
#903=ORIENTED_EDGE('',*,*,#702,.F.);
#904=ORIENTED_EDGE('',*,*,#674,.T.);
#905=ORIENTED_EDGE('',*,*,#671,.T.);
#906=ORIENTED_EDGE('',*,*,#703,.T.);
#907=ORIENTED_EDGE('',*,*,#704,.T.);
#908=ORIENTED_EDGE('',*,*,#705,.T.);
#909=ORIENTED_EDGE('',*,*,#706,.T.);
#910=ORIENTED_EDGE('',*,*,#707,.T.);
#911=ORIENTED_EDGE('',*,*,#708,.F.);
#912=ORIENTED_EDGE('',*,*,#709,.T.);
#913=ORIENTED_EDGE('',*,*,#710,.T.);
#914=ORIENTED_EDGE('',*,*,#711,.T.);
#915=ORIENTED_EDGE('',*,*,#712,.T.);
#916=ORIENTED_EDGE('',*,*,#713,.T.);
#917=ORIENTED_EDGE('',*,*,#714,.T.);
#918=ORIENTED_EDGE('',*,*,#712,.F.);
#919=ORIENTED_EDGE('',*,*,#715,.T.);
#920=ORIENTED_EDGE('',*,*,#716,.F.);
#921=ORIENTED_EDGE('',*,*,#717,.T.);
#922=ORIENTED_EDGE('',*,*,#718,.F.);
#923=ORIENTED_EDGE('',*,*,#719,.F.);
#924=ORIENTED_EDGE('',*,*,#720,.T.);
#925=ORIENTED_EDGE('',*,*,#721,.T.);
#926=ORIENTED_EDGE('',*,*,#722,.T.);
#927=ORIENTED_EDGE('',*,*,#723,.F.);
#928=ORIENTED_EDGE('',*,*,#724,.T.);
#929=ORIENTED_EDGE('',*,*,#716,.T.);
#930=ORIENTED_EDGE('',*,*,#725,.T.);
#931=ORIENTED_EDGE('',*,*,#726,.T.);
#932=ORIENTED_EDGE('',*,*,#727,.T.);
#933=ORIENTED_EDGE('',*,*,#728,.T.);
#934=ORIENTED_EDGE('',*,*,#710,.F.);
#935=ORIENTED_EDGE('',*,*,#729,.F.);
#936=ORIENTED_EDGE('',*,*,#730,.T.);
#937=ORIENTED_EDGE('',*,*,#731,.T.);
#938=ORIENTED_EDGE('',*,*,#732,.F.);
#939=ORIENTED_EDGE('',*,*,#733,.F.);
#940=ORIENTED_EDGE('',*,*,#726,.F.);
#941=ORIENTED_EDGE('',*,*,#734,.T.);
#942=ORIENTED_EDGE('',*,*,#735,.T.);
#943=ORIENTED_EDGE('',*,*,#708,.T.);
#944=ORIENTED_EDGE('',*,*,#736,.F.);
#945=ORIENTED_EDGE('',*,*,#728,.F.);
#946=ORIENTED_EDGE('',*,*,#736,.T.);
#947=ORIENTED_EDGE('',*,*,#707,.F.);
#948=ORIENTED_EDGE('',*,*,#734,.F.);
#949=ORIENTED_EDGE('',*,*,#725,.F.);
#950=ORIENTED_EDGE('',*,*,#737,.F.);
#951=ORIENTED_EDGE('',*,*,#723,.T.);
#952=ORIENTED_EDGE('',*,*,#738,.F.);
#953=ORIENTED_EDGE('',*,*,#714,.F.);
#954=ORIENTED_EDGE('',*,*,#738,.T.);
#955=ORIENTED_EDGE('',*,*,#722,.F.);
#956=ORIENTED_EDGE('',*,*,#715,.F.);
#957=ORIENTED_EDGE('',*,*,#711,.F.);
#958=ORIENTED_EDGE('',*,*,#705,.F.);
#959=ORIENTED_EDGE('',*,*,#739,.F.);
#960=ORIENTED_EDGE('',*,*,#740,.F.);
#961=ORIENTED_EDGE('',*,*,#741,.T.);
#962=ORIENTED_EDGE('',*,*,#706,.F.);
#963=ORIENTED_EDGE('',*,*,#741,.F.);
#964=ORIENTED_EDGE('',*,*,#742,.F.);
#965=ORIENTED_EDGE('',*,*,#743,.T.);
#966=ORIENTED_EDGE('',*,*,#703,.F.);
#967=ORIENTED_EDGE('',*,*,#743,.F.);
#968=ORIENTED_EDGE('',*,*,#744,.F.);
#969=ORIENTED_EDGE('',*,*,#745,.T.);
#970=ORIENTED_EDGE('',*,*,#704,.F.);
#971=ORIENTED_EDGE('',*,*,#745,.F.);
#972=ORIENTED_EDGE('',*,*,#746,.F.);
#973=ORIENTED_EDGE('',*,*,#739,.T.);
#974=ORIENTED_EDGE('',*,*,#660,.F.);
#975=ORIENTED_EDGE('',*,*,#747,.T.);
#976=ORIENTED_EDGE('',*,*,#748,.F.);
#977=ORIENTED_EDGE('',*,*,#747,.F.);
#978=ORIENTED_EDGE('',*,*,#718,.T.);
#979=ORIENTED_EDGE('',*,*,#749,.T.);
#980=ORIENTED_EDGE('',*,*,#732,.T.);
#981=ORIENTED_EDGE('',*,*,#750,.T.);
#982=ORIENTED_EDGE('',*,*,#644,.T.);
#983=ORIENTED_EDGE('',*,*,#663,.T.);
#984=ORIENTED_EDGE('',*,*,#678,.T.);
#985=ORIENTED_EDGE('',*,*,#693,.T.);
#986=ORIENTED_EDGE('',*,*,#659,.T.);
#987=ORIENTED_EDGE('',*,*,#679,.F.);
#988=ORIENTED_EDGE('',*,*,#682,.F.);
#989=ORIENTED_EDGE('',*,*,#690,.T.);
#990=ORIENTED_EDGE('',*,*,#694,.F.);
#991=ORIENTED_EDGE('',*,*,#697,.F.);
#992=ORIENTED_EDGE('',*,*,#701,.T.);
#993=ORIENTED_EDGE('',*,*,#664,.F.);
#994=ORIENTED_EDGE('',*,*,#668,.F.);
#995=ORIENTED_EDGE('',*,*,#673,.T.);
#996=ORIENTED_EDGE('',*,*,#645,.F.);
#997=ORIENTED_EDGE('',*,*,#649,.F.);
#998=ORIENTED_EDGE('',*,*,#751,.T.);
#999=ORIENTED_EDGE('',*,*,#752,.T.);
#1000=ORIENTED_EDGE('',*,*,#753,.F.);
#1001=ORIENTED_EDGE('',*,*,#754,.F.);
#1002=ORIENTED_EDGE('',*,*,#755,.T.);
#1003=ORIENTED_EDGE('',*,*,#754,.T.);
#1004=ORIENTED_EDGE('',*,*,#756,.F.);
#1005=ORIENTED_EDGE('',*,*,#757,.F.);
#1006=ORIENTED_EDGE('',*,*,#758,.T.);
#1007=ORIENTED_EDGE('',*,*,#757,.T.);
#1008=ORIENTED_EDGE('',*,*,#759,.F.);
#1009=ORIENTED_EDGE('',*,*,#760,.F.);
#1010=ORIENTED_EDGE('',*,*,#761,.T.);
#1011=ORIENTED_EDGE('',*,*,#760,.T.);
#1012=ORIENTED_EDGE('',*,*,#762,.F.);
#1013=ORIENTED_EDGE('',*,*,#752,.F.);
#1014=ORIENTED_EDGE('',*,*,#763,.T.);
#1015=ORIENTED_EDGE('',*,*,#764,.T.);
#1016=ORIENTED_EDGE('',*,*,#765,.F.);
#1017=ORIENTED_EDGE('',*,*,#766,.F.);
#1018=ORIENTED_EDGE('',*,*,#767,.T.);
#1019=ORIENTED_EDGE('',*,*,#766,.T.);
#1020=ORIENTED_EDGE('',*,*,#768,.F.);
#1021=ORIENTED_EDGE('',*,*,#769,.F.);
#1022=ORIENTED_EDGE('',*,*,#770,.T.);
#1023=ORIENTED_EDGE('',*,*,#769,.T.);
#1024=ORIENTED_EDGE('',*,*,#771,.F.);
#1025=ORIENTED_EDGE('',*,*,#772,.F.);
#1026=ORIENTED_EDGE('',*,*,#773,.T.);
#1027=ORIENTED_EDGE('',*,*,#772,.T.);
#1028=ORIENTED_EDGE('',*,*,#774,.F.);
#1029=ORIENTED_EDGE('',*,*,#764,.F.);
#1030=ORIENTED_EDGE('',*,*,#775,.F.);
#1031=ORIENTED_EDGE('',*,*,#776,.T.);
#1032=ORIENTED_EDGE('',*,*,#777,.T.);
#1033=ORIENTED_EDGE('',*,*,#776,.F.);
#1034=ORIENTED_EDGE('',*,*,#778,.F.);
#1035=ORIENTED_EDGE('',*,*,#779,.T.);
#1036=ORIENTED_EDGE('',*,*,#780,.T.);
#1037=ORIENTED_EDGE('',*,*,#779,.F.);
#1038=ORIENTED_EDGE('',*,*,#781,.F.);
#1039=ORIENTED_EDGE('',*,*,#782,.T.);
#1040=ORIENTED_EDGE('',*,*,#783,.T.);
#1041=ORIENTED_EDGE('',*,*,#782,.F.);
#1042=ORIENTED_EDGE('',*,*,#784,.F.);
#1043=ORIENTED_EDGE('',*,*,#785,.T.);
#1044=ORIENTED_EDGE('',*,*,#786,.T.);
#1045=ORIENTED_EDGE('',*,*,#785,.F.);
#1046=ORIENTED_EDGE('',*,*,#787,.F.);
#1047=ORIENTED_EDGE('',*,*,#788,.T.);
#1048=ORIENTED_EDGE('',*,*,#789,.T.);
#1049=ORIENTED_EDGE('',*,*,#788,.F.);
#1050=ORIENTED_EDGE('',*,*,#790,.F.);
#1051=ORIENTED_EDGE('',*,*,#791,.T.);
#1052=ORIENTED_EDGE('',*,*,#792,.T.);
#1053=ORIENTED_EDGE('',*,*,#791,.F.);
#1054=ORIENTED_EDGE('',*,*,#793,.F.);
#1055=ORIENTED_EDGE('',*,*,#719,.T.);
#1056=ORIENTED_EDGE('',*,*,#750,.F.);
#1057=ORIENTED_EDGE('',*,*,#731,.F.);
#1058=ORIENTED_EDGE('',*,*,#748,.T.);
#1059=ORIENTED_EDGE('',*,*,#794,.T.);
#1060=ORIENTED_EDGE('',*,*,#729,.T.);
#1061=ORIENTED_EDGE('',*,*,#709,.F.);
#1062=ORIENTED_EDGE('',*,*,#735,.F.);
#1063=ORIENTED_EDGE('',*,*,#727,.F.);
#1064=ORIENTED_EDGE('',*,*,#733,.T.);
#1065=ORIENTED_EDGE('',*,*,#749,.F.);
#1066=ORIENTED_EDGE('',*,*,#717,.F.);
#1067=ORIENTED_EDGE('',*,*,#724,.F.);
#1068=ORIENTED_EDGE('',*,*,#737,.T.);
#1069=ORIENTED_EDGE('',*,*,#713,.F.);
#1070=ORIENTED_EDGE('',*,*,#721,.F.);
#1071=ORIENTED_EDGE('',*,*,#636,.T.);
#1072=ORIENTED_EDGE('',*,*,#639,.T.);
#1073=ORIENTED_EDGE('',*,*,#744,.T.);
#1074=ORIENTED_EDGE('',*,*,#742,.T.);
#1075=ORIENTED_EDGE('',*,*,#740,.T.);
#1076=ORIENTED_EDGE('',*,*,#746,.T.);
#1077=ORIENTED_EDGE('',*,*,#675,.T.);
#1078=ORIENTED_EDGE('',*,*,#702,.T.);
#1079=ORIENTED_EDGE('',*,*,#686,.T.);
#1080=ORIENTED_EDGE('',*,*,#655,.T.);
#1081=ORIENTED_EDGE('',*,*,#790,.T.);
#1082=ORIENTED_EDGE('',*,*,#787,.T.);
#1083=ORIENTED_EDGE('',*,*,#784,.T.);
#1084=ORIENTED_EDGE('',*,*,#781,.T.);
#1085=ORIENTED_EDGE('',*,*,#778,.T.);
#1086=ORIENTED_EDGE('',*,*,#775,.T.);
#1087=ORIENTED_EDGE('',*,*,#774,.T.);
#1088=ORIENTED_EDGE('',*,*,#771,.T.);
#1089=ORIENTED_EDGE('',*,*,#768,.T.);
#1090=ORIENTED_EDGE('',*,*,#765,.T.);
#1091=ORIENTED_EDGE('',*,*,#762,.T.);
#1092=ORIENTED_EDGE('',*,*,#759,.T.);
#1093=ORIENTED_EDGE('',*,*,#756,.T.);
#1094=ORIENTED_EDGE('',*,*,#753,.T.);
#1095=ORIENTED_EDGE('',*,*,#720,.F.);
#1096=ORIENTED_EDGE('',*,*,#793,.T.);
#1097=ORIENTED_EDGE('',*,*,#730,.F.);
#1098=ORIENTED_EDGE('',*,*,#794,.F.);
#1099=ORIENTED_EDGE('',*,*,#792,.F.);
#1100=ORIENTED_EDGE('',*,*,#789,.F.);
#1101=ORIENTED_EDGE('',*,*,#786,.F.);
#1102=ORIENTED_EDGE('',*,*,#783,.F.);
#1103=ORIENTED_EDGE('',*,*,#780,.F.);
#1104=ORIENTED_EDGE('',*,*,#777,.F.);
#1105=ORIENTED_EDGE('',*,*,#773,.F.);
#1106=ORIENTED_EDGE('',*,*,#763,.F.);
#1107=ORIENTED_EDGE('',*,*,#767,.F.);
#1108=ORIENTED_EDGE('',*,*,#770,.F.);
#1109=ORIENTED_EDGE('',*,*,#761,.F.);
#1110=ORIENTED_EDGE('',*,*,#751,.F.);
#1111=ORIENTED_EDGE('',*,*,#755,.F.);
#1112=ORIENTED_EDGE('',*,*,#758,.F.);
#1113=CYLINDRICAL_SURFACE('',#1198,1.875);
#1114=CYLINDRICAL_SURFACE('',#1202,1.875);
#1115=CYLINDRICAL_SURFACE('',#1206,1.875);
#1116=CYLINDRICAL_SURFACE('',#1214,1.875);
#1117=CYLINDRICAL_SURFACE('',#1221,1.875);
#1118=CYLINDRICAL_SURFACE('',#1228,1.875);
#1119=CYLINDRICAL_SURFACE('',#1249,11.5);
#1120=CYLINDRICAL_SURFACE('',#1260,3.);
#1121=CYLINDRICAL_SURFACE('',#1263,3.);
#1122=CYLINDRICAL_SURFACE('',#1266,3.);
#1123=CYLINDRICAL_SURFACE('',#1269,3.);
#1124=CYLINDRICAL_SURFACE('',#1272,3.);
#1125=CYLINDRICAL_SURFACE('',#1275,3.00000000000001);
#1126=ADVANCED_FACE('',(#91),#1113,.F.);
#1127=ADVANCED_FACE('',(#92),#46,.T.);
#1128=ADVANCED_FACE('',(#93),#1114,.F.);
#1129=ADVANCED_FACE('',(#94),#47,.T.);
#1130=ADVANCED_FACE('',(#95),#1115,.F.);
#1131=ADVANCED_FACE('',(#96),#48,.T.);
#1132=ADVANCED_FACE('',(#97),#49,.T.);
#1133=ADVANCED_FACE('',(#98,#15),#50,.F.);
#1134=ADVANCED_FACE('',(#99,#16),#51,.T.);
#1135=ADVANCED_FACE('',(#100),#1116,.F.);
#1136=ADVANCED_FACE('',(#101),#52,.T.);
#1137=ADVANCED_FACE('',(#102),#53,.T.);
#1138=ADVANCED_FACE('',(#103,#17),#54,.F.);
#1139=ADVANCED_FACE('',(#104),#55,.T.);
#1140=ADVANCED_FACE('',(#105),#1117,.F.);
#1141=ADVANCED_FACE('',(#106),#56,.T.);
#1142=ADVANCED_FACE('',(#107),#57,.T.);
#1143=ADVANCED_FACE('',(#108,#18),#58,.F.);
#1144=ADVANCED_FACE('',(#109),#59,.T.);
#1145=ADVANCED_FACE('',(#110),#1118,.F.);
#1146=ADVANCED_FACE('',(#111),#60,.T.);
#1147=ADVANCED_FACE('',(#112),#61,.T.);
#1148=ADVANCED_FACE('',(#113,#19),#62,.F.);
#1149=ADVANCED_FACE('',(#114,#20),#63,.T.);
#1150=ADVANCED_FACE('',(#115),#64,.T.);
#1151=ADVANCED_FACE('',(#116),#65,.T.);
#1152=ADVANCED_FACE('',(#117),#66,.T.);
#1153=ADVANCED_FACE('',(#118),#67,.T.);
#1154=ADVANCED_FACE('',(#119),#68,.T.);
#1155=ADVANCED_FACE('',(#120),#69,.T.);
#1156=ADVANCED_FACE('',(#121),#70,.T.);
#1157=ADVANCED_FACE('',(#122),#71,.T.);
#1158=ADVANCED_FACE('',(#123),#72,.T.);
#1159=ADVANCED_FACE('',(#124),#73,.T.);
#1160=ADVANCED_FACE('',(#125),#74,.F.);
#1161=ADVANCED_FACE('',(#126),#75,.F.);
#1162=ADVANCED_FACE('',(#127),#76,.F.);
#1163=ADVANCED_FACE('',(#128),#77,.F.);
#1164=ADVANCED_FACE('',(#129),#1119,.F.);
#1165=ADVANCED_FACE('',(#130,#21,#22,#23,#24,#25),#78,.T.);
#1166=ADVANCED_FACE('',(#131),#79,.T.);
#1167=ADVANCED_FACE('',(#132),#80,.T.);
#1168=ADVANCED_FACE('',(#133),#81,.T.);
#1169=ADVANCED_FACE('',(#134),#82,.T.);
#1170=ADVANCED_FACE('',(#135),#83,.T.);
#1171=ADVANCED_FACE('',(#136),#84,.T.);
#1172=ADVANCED_FACE('',(#137),#85,.T.);
#1173=ADVANCED_FACE('',(#138),#86,.T.);
#1174=ADVANCED_FACE('',(#139),#1120,.F.);
#1175=ADVANCED_FACE('',(#140),#1121,.F.);
#1176=ADVANCED_FACE('',(#141),#1122,.F.);
#1177=ADVANCED_FACE('',(#142),#1123,.F.);
#1178=ADVANCED_FACE('',(#143),#1124,.F.);
#1179=ADVANCED_FACE('',(#144),#1125,.F.);
#1180=ADVANCED_FACE('',(#145,#26),#87,.T.);
#1181=ADVANCED_FACE('',(#146,#27,#28,#29),#88,.T.);
#1182=ADVANCED_FACE('',(#147,#30,#31,#32,#33,#34,#35,#36,#37),#89,.T.);
#1183=ADVANCED_FACE('',(#148,#38,#39,#40,#41,#42,#43,#44,#45),#90,.F.);
#1184=CLOSED_SHELL('',(#1126,#1127,#1128,#1129,#1130,#1131,#1132,#1133,
#1134,#1135,#1136,#1137,#1138,#1139,#1140,#1141,#1142,#1143,#1144,#1145,
#1146,#1147,#1148,#1149,#1150,#1151,#1152,#1153,#1154,#1155,#1156,#1157,
#1158,#1159,#1160,#1161,#1162,#1163,#1164,#1165,#1166,#1167,#1168,#1169,
#1170,#1171,#1172,#1173,#1174,#1175,#1176,#1177,#1178,#1179,#1180,#1181,
#1182,#1183));
#1185=DERIVED_UNIT_ELEMENT(#1187,1.);
#1186=DERIVED_UNIT_ELEMENT(#1914,3.);
#1187=(
MASS_UNIT()
NAMED_UNIT(*)
SI_UNIT(.KILO.,.GRAM.)
);
#1188=DERIVED_UNIT((#1185,#1186));
#1189=MEASURE_REPRESENTATION_ITEM('density measure',
POSITIVE_RATIO_MEASURE(7850.),#1188);
#1190=PROPERTY_DEFINITION_REPRESENTATION(#1195,#1192);
#1191=PROPERTY_DEFINITION_REPRESENTATION(#1196,#1193);
#1192=REPRESENTATION('material name',(#1194),#1911);
#1193=REPRESENTATION('density',(#1189),#1911);
#1194=DESCRIPTIVE_REPRESENTATION_ITEM('Steel','Steel');
#1195=PROPERTY_DEFINITION('material property','material name',#1921);
#1196=PROPERTY_DEFINITION('material property','density of part',#1921);
#1197=AXIS2_PLACEMENT_3D('placement',#1585,#1282,#1283);
#1198=AXIS2_PLACEMENT_3D('',#1586,#1284,#1285);
#1199=AXIS2_PLACEMENT_3D('',#1588,#1286,#1287);
#1200=AXIS2_PLACEMENT_3D('',#1591,#1289,#1290);
#1201=AXIS2_PLACEMENT_3D('',#1592,#1291,#1292);
#1202=AXIS2_PLACEMENT_3D('',#1593,#1293,#1294);
#1203=AXIS2_PLACEMENT_3D('',#1595,#1295,#1296);
#1204=AXIS2_PLACEMENT_3D('',#1598,#1298,#1299);
#1205=AXIS2_PLACEMENT_3D('',#1599,#1300,#1301);
#1206=AXIS2_PLACEMENT_3D('',#1600,#1302,#1303);
#1207=AXIS2_PLACEMENT_3D('',#1602,#1304,#1305);
#1208=AXIS2_PLACEMENT_3D('',#1605,#1307,#1308);
#1209=AXIS2_PLACEMENT_3D('',#1606,#1309,#1310);
#1210=AXIS2_PLACEMENT_3D('',#1615,#1315,#1316);
#1211=AXIS2_PLACEMENT_3D('',#1621,#1320,#1321);
#1212=AXIS2_PLACEMENT_3D('',#1625,#1324,#1325);
#1213=AXIS2_PLACEMENT_3D('',#1638,#1332,#1333);
#1214=AXIS2_PLACEMENT_3D('',#1639,#1334,#1335);
#1215=AXIS2_PLACEMENT_3D('',#1641,#1336,#1337);
#1216=AXIS2_PLACEMENT_3D('',#1644,#1339,#1340);
#1217=AXIS2_PLACEMENT_3D('',#1645,#1341,#1342);
#1218=AXIS2_PLACEMENT_3D('',#1654,#1347,#1348);
#1219=AXIS2_PLACEMENT_3D('',#1660,#1352,#1353);
#1220=AXIS2_PLACEMENT_3D('',#1664,#1356,#1357);
#1221=AXIS2_PLACEMENT_3D('',#1669,#1361,#1362);
#1222=AXIS2_PLACEMENT_3D('',#1671,#1363,#1364);
#1223=AXIS2_PLACEMENT_3D('',#1674,#1366,#1367);
#1224=AXIS2_PLACEMENT_3D('',#1675,#1368,#1369);
#1225=AXIS2_PLACEMENT_3D('',#1681,#1373,#1374);
#1226=AXIS2_PLACEMENT_3D('',#1687,#1378,#1379);
#1227=AXIS2_PLACEMENT_3D('',#1689,#1381,#1382);
#1228=AXIS2_PLACEMENT_3D('',#1699,#1388,#1389);
#1229=AXIS2_PLACEMENT_3D('',#1701,#1390,#1391);
#1230=AXIS2_PLACEMENT_3D('',#1704,#1393,#1394);
#1231=AXIS2_PLACEMENT_3D('',#1705,#1395,#1396);
#1232=AXIS2_PLACEMENT_3D('',#1711,#1400,#1401);
#1233=AXIS2_PLACEMENT_3D('',#1717,#1405,#1406);
#1234=AXIS2_PLACEMENT_3D('',#1719,#1408,#1409);
#1235=AXIS2_PLACEMENT_3D('',#1730,#1416,#1417);
#1236=AXIS2_PLACEMENT_3D('',#1739,#1422,#1423);
#1237=AXIS2_PLACEMENT_3D('',#1748,#1428,#1429);
#1238=AXIS2_PLACEMENT_3D('',#1762,#1437,#1438);
#1239=AXIS2_PLACEMENT_3D('',#1768,#1442,#1443);
#1240=AXIS2_PLACEMENT_3D('',#1777,#1448,#1449);
#1241=AXIS2_PLACEMENT_3D('',#1788,#1456,#1457);
#1242=AXIS2_PLACEMENT_3D('',#1791,#1460,#1461);
#1243=AXIS2_PLACEMENT_3D('',#1792,#1462,#1463);
#1244=AXIS2_PLACEMENT_3D('',#1795,#1466,#1467);
#1245=AXIS2_PLACEMENT_3D('',#1796,#1468,#1469);
#1246=AXIS2_PLACEMENT_3D('',#1802,#1473,#1474);
#1247=AXIS2_PLACEMENT_3D('',#1806,#1477,#1478);
#1248=AXIS2_PLACEMENT_3D('',#1810,#1481,#1482);
#1249=AXIS2_PLACEMENT_3D('',#1812,#1484,#1485);
#1250=AXIS2_PLACEMENT_3D('',#1815,#1487,#1488);
#1251=AXIS2_PLACEMENT_3D('',#1816,#1489,#1490);
#1252=AXIS2_PLACEMENT_3D('',#1819,#1493,#1494);
#1253=AXIS2_PLACEMENT_3D('',#1828,#1499,#1500);
#1254=AXIS2_PLACEMENT_3D('',#1834,#1504,#1505);
#1255=AXIS2_PLACEMENT_3D('',#1840,#1509,#1510);
#1256=AXIS2_PLACEMENT_3D('',#1843,#1513,#1514);
#1257=AXIS2_PLACEMENT_3D('',#1852,#1519,#1520);
#1258=AXIS2_PLACEMENT_3D('',#1858,#1524,#1525);
#1259=AXIS2_PLACEMENT_3D('',#1864,#1529,#1530);
#1260=AXIS2_PLACEMENT_3D('',#1867,#1533,#1534);
#1261=AXIS2_PLACEMENT_3D('',#1869,#1535,#1536);
#1262=AXIS2_PLACEMENT_3D('',#1872,#1538,#1539);
#1263=AXIS2_PLACEMENT_3D('',#1873,#1540,#1541);
#1264=AXIS2_PLACEMENT_3D('',#1875,#1542,#1543);
#1265=AXIS2_PLACEMENT_3D('',#1878,#1545,#1546);
#1266=AXIS2_PLACEMENT_3D('',#1879,#1547,#1548);
#1267=AXIS2_PLACEMENT_3D('',#1881,#1549,#1550);
#1268=AXIS2_PLACEMENT_3D('',#1884,#1552,#1553);
#1269=AXIS2_PLACEMENT_3D('',#1885,#1554,#1555);
#1270=AXIS2_PLACEMENT_3D('',#1887,#1556,#1557);
#1271=AXIS2_PLACEMENT_3D('',#1890,#1559,#1560);
#1272=AXIS2_PLACEMENT_3D('',#1891,#1561,#1562);
#1273=AXIS2_PLACEMENT_3D('',#1893,#1563,#1564);
#1274=AXIS2_PLACEMENT_3D('',#1896,#1566,#1567);
#1275=AXIS2_PLACEMENT_3D('',#1897,#1568,#1569);
#1276=AXIS2_PLACEMENT_3D('',#1899,#1570,#1571);
#1277=AXIS2_PLACEMENT_3D('',#1902,#1573,#1574);
#1278=AXIS2_PLACEMENT_3D('',#1903,#1575,#1576);
#1279=AXIS2_PLACEMENT_3D('',#1905,#1578,#1579);
#1280=AXIS2_PLACEMENT_3D('',#1907,#1581,#1582);
#1281=AXIS2_PLACEMENT_3D('',#1908,#1583,#1584);
#1282=DIRECTION('axis',(0.,0.,1.));
#1283=DIRECTION('refdir',(1.,0.,0.));
#1284=DIRECTION('center_axis',(0.,0.,-1.));
#1285=DIRECTION('ref_axis',(1.,0.,0.));
#1286=DIRECTION('center_axis',(0.,0.,-1.));
#1287=DIRECTION('ref_axis',(1.,0.,0.));
#1288=DIRECTION('',(0.,0.,-1.));
#1289=DIRECTION('center_axis',(0.,0.,-1.));
#1290=DIRECTION('ref_axis',(1.,0.,0.));
#1291=DIRECTION('center_axis',(0.,0.,1.));
#1292=DIRECTION('ref_axis',(1.,0.,0.));
#1293=DIRECTION('center_axis',(0.,0.,-1.));
#1294=DIRECTION('ref_axis',(1.,0.,0.));
#1295=DIRECTION('center_axis',(0.,0.,-1.));
#1296=DIRECTION('ref_axis',(1.,0.,0.));
#1297=DIRECTION('',(0.,0.,-1.));
#1298=DIRECTION('center_axis',(0.,0.,-1.));
#1299=DIRECTION('ref_axis',(1.,0.,0.));
#1300=DIRECTION('center_axis',(0.,0.,1.));
#1301=DIRECTION('ref_axis',(1.,0.,0.));
#1302=DIRECTION('center_axis',(-1.,0.,0.));
#1303=DIRECTION('ref_axis',(0.,0.,-1.));
#1304=DIRECTION('center_axis',(1.,0.,0.));
#1305=DIRECTION('ref_axis',(0.,0.,-1.));
#1306=DIRECTION('',(1.,0.,0.));
#1307=DIRECTION('center_axis',(-1.,0.,0.));
#1308=DIRECTION('ref_axis',(0.,0.,-1.));
#1309=DIRECTION('center_axis',(0.,0.,1.));
#1310=DIRECTION('ref_axis',(0.,1.,0.));
#1311=DIRECTION('',(0.,1.,0.));
#1312=DIRECTION('',(1.,0.,0.));
#1313=DIRECTION('',(0.,1.,0.));
#1314=DIRECTION('',(-1.,0.,0.));
#1315=DIRECTION('center_axis',(0.,-1.,0.));
#1316=DIRECTION('ref_axis',(0.,0.,1.));
#1317=DIRECTION('',(0.,0.,1.));
#1318=DIRECTION('',(0.,0.,1.));
#1319=DIRECTION('',(-1.,0.,0.));
#1320=DIRECTION('center_axis',(1.,0.,0.));
#1321=DIRECTION('ref_axis',(0.,0.,-1.));
#1322=DIRECTION('',(0.,0.,1.));
#1323=DIRECTION('',(0.,1.,0.));
#1324=DIRECTION('center_axis',(0.,0.,1.));
#1325=DIRECTION('ref_axis',(0.,-1.,0.));
#1326=DIRECTION('',(1.,0.,0.));
#1327=DIRECTION('',(0.,1.,0.));
#1328=DIRECTION('',(1.,0.,0.));
#1329=DIRECTION('',(0.,1.,0.));
#1330=DIRECTION('',(1.,0.,0.));
#1331=DIRECTION('',(0.,-1.,0.));
#1332=DIRECTION('center_axis',(0.,0.,-1.));
#1333=DIRECTION('ref_axis',(1.,0.,0.));
#1334=DIRECTION('center_axis',(-1.,0.,0.));
#1335=DIRECTION('ref_axis',(0.,0.,-1.));
#1336=DIRECTION('center_axis',(1.,0.,0.));
#1337=DIRECTION('ref_axis',(0.,0.,-1.));
#1338=DIRECTION('',(1.,0.,0.));
#1339=DIRECTION('center_axis',(-1.,0.,0.));
#1340=DIRECTION('ref_axis',(0.,0.,-1.));
#1341=DIRECTION('center_axis',(0.,-1.,0.));
#1342=DIRECTION('ref_axis',(0.,0.,1.));
#1343=DIRECTION('',(0.,0.,1.));
#1344=DIRECTION('',(1.,0.,0.));
#1345=DIRECTION('',(0.,0.,1.));
#1346=DIRECTION('',(-1.,0.,0.));
#1347=DIRECTION('center_axis',(0.,0.,-1.));
#1348=DIRECTION('ref_axis',(0.,-1.,0.));
#1349=DIRECTION('',(0.,-1.,0.));
#1350=DIRECTION('',(0.,-1.,0.));
#1351=DIRECTION('',(-1.,0.,0.));
#1352=DIRECTION('center_axis',(1.,0.,0.));
#1353=DIRECTION('ref_axis',(0.,0.,-1.));
#1354=DIRECTION('',(0.,-1.,0.));
#1355=DIRECTION('',(0.,0.,1.));
#1356=DIRECTION('center_axis',(0.,-1.,0.));
#1357=DIRECTION('ref_axis',(0.,0.,-1.));
#1358=DIRECTION('',(0.,0.,-1.));
#1359=DIRECTION('',(1.,0.,0.));
#1360=DIRECTION('',(0.,0.,1.));
#1361=DIRECTION('center_axis',(-1.,0.,0.));
#1362=DIRECTION('ref_axis',(0.,0.,-1.));
#1363=DIRECTION('center_axis',(1.,0.,0.));
#1364=DIRECTION('ref_axis',(0.,0.,-1.));
#1365=DIRECTION('',(1.,0.,0.));
#1366=DIRECTION('center_axis',(-1.,0.,0.));
#1367=DIRECTION('ref_axis',(0.,0.,-1.));
#1368=DIRECTION('center_axis',(0.,1.,0.));
#1369=DIRECTION('ref_axis',(0.,0.,-1.));
#1370=DIRECTION('',(0.,0.,-1.));
#1371=DIRECTION('',(0.,0.,-1.));
#1372=DIRECTION('',(-1.,0.,0.));
#1373=DIRECTION('center_axis',(0.,0.,1.));
#1374=DIRECTION('ref_axis',(0.,1.,0.));
#1375=DIRECTION('',(0.,1.,0.));
#1376=DIRECTION('',(0.,1.,0.));
#1377=DIRECTION('',(-1.,0.,0.));
#1378=DIRECTION('center_axis',(1.,0.,0.));
#1379=DIRECTION('ref_axis',(0.,0.,-1.));
#1380=DIRECTION('',(0.,0.,-1.));
#1381=DIRECTION('center_axis',(0.,1.,0.));
#1382=DIRECTION('ref_axis',(0.,0.,1.));
#1383=DIRECTION('',(0.,0.,-1.));
#1384=DIRECTION('',(1.,0.,0.));
#1385=DIRECTION('',(0.,0.,-1.));
#1386=DIRECTION('',(1.,0.,0.));
#1387=DIRECTION('',(0.,0.,1.));
#1388=DIRECTION('center_axis',(-1.,0.,0.));
#1389=DIRECTION('ref_axis',(0.,0.,-1.));
#1390=DIRECTION('center_axis',(1.,0.,0.));
#1391=DIRECTION('ref_axis',(0.,0.,-1.));
#1392=DIRECTION('',(1.,0.,0.));
#1393=DIRECTION('center_axis',(-1.,0.,0.));
#1394=DIRECTION('ref_axis',(0.,0.,-1.));
#1395=DIRECTION('center_axis',(0.,0.,-1.));
#1396=DIRECTION('ref_axis',(0.,-1.,0.));
#1397=DIRECTION('',(0.,-1.,0.));
#1398=DIRECTION('',(0.,-1.,0.));
#1399=DIRECTION('',(-1.,0.,0.));
#1400=DIRECTION('center_axis',(0.,1.,0.));
#1401=DIRECTION('ref_axis',(0.,0.,-1.));
#1402=DIRECTION('',(0.,0.,-1.));
#1403=DIRECTION('',(0.,0.,-1.));
#1404=DIRECTION('',(-1.,0.,0.));
#1405=DIRECTION('center_axis',(1.,0.,0.));
#1406=DIRECTION('ref_axis',(0.,0.,-1.));
#1407=DIRECTION('',(0.,-1.,0.));
#1408=DIRECTION('center_axis',(0.,0.,-1.));
#1409=DIRECTION('ref_axis',(0.,1.,0.));
#1410=DIRECTION('',(0.,1.,0.));
#1411=DIRECTION('',(0.,-1.,0.));
#1412=DIRECTION('',(0.,1.,0.));
#1413=DIRECTION('',(-1.,0.,0.));
#1414=DIRECTION('',(0.,-1.,0.));
#1415=DIRECTION('',(1.,0.,0.));
#1416=DIRECTION('center_axis',(-0.707106758165826,-0.707106804207269,0.));
#1417=DIRECTION('ref_axis',(0.,0.,1.));
#1418=DIRECTION('',(0.707106804207269,-0.707106758165826,0.));
#1419=DIRECTION('',(0.,0.,-1.));
#1420=DIRECTION('',(-0.707106804207269,0.707106758165826,0.));
#1421=DIRECTION('',(0.,0.,-1.));
#1422=DIRECTION('center_axis',(-0.707106781186549,0.707106781186546,0.));
#1423=DIRECTION('ref_axis',(0.,0.,1.));
#1424=DIRECTION('',(-0.707106781186546,-0.707106781186549,0.));
#1425=DIRECTION('',(0.,0.,1.));
#1426=DIRECTION('',(0.707106781186546,0.707106781186549,0.));
#1427=DIRECTION('',(0.,0.,-1.));
#1428=DIRECTION('center_axis',(0.,1.,0.));
#1429=DIRECTION('ref_axis',(0.,0.,1.));
#1430=DIRECTION('',(1.,0.,0.));
#1431=DIRECTION('',(0.,0.,-1.));
#1432=DIRECTION('',(1.,0.,0.));
#1433=DIRECTION('',(0.,0.,1.));
#1434=DIRECTION('',(1.,0.,0.));
#1435=DIRECTION('',(0.,0.,1.));
#1436=DIRECTION('',(1.,0.,0.));
#1437=DIRECTION('center_axis',(0.707106781186548,0.707106781186548,0.));
#1438=DIRECTION('ref_axis',(0.,0.,-1.));
#1439=DIRECTION('',(-0.707106781186547,0.707106781186547,0.));
#1440=DIRECTION('',(0.,0.,-1.));
#1441=DIRECTION('',(0.707106781186548,-0.707106781186548,0.));
#1442=DIRECTION('center_axis',(0.707106781186548,-0.707106781186547,0.));
#1443=DIRECTION('ref_axis',(0.,0.,-1.));
#1444=DIRECTION('',(0.707106781186547,0.707106781186548,0.));
#1445=DIRECTION('',(0.,0.,1.));
#1446=DIRECTION('',(-0.707106781186547,-0.707106781186548,0.));
#1447=DIRECTION('',(0.,0.,-1.));
#1448=DIRECTION('center_axis',(0.,-1.,0.));
#1449=DIRECTION('ref_axis',(0.,0.,-1.));
#1450=DIRECTION('',(1.,0.,0.));
#1451=DIRECTION('',(0.,0.,-1.));
#1452=DIRECTION('',(1.,0.,0.));
#1453=DIRECTION('',(0.,0.,-1.));
#1454=DIRECTION('',(1.,0.,0.));
#1455=DIRECTION('',(-1.,0.,0.));
#1456=DIRECTION('center_axis',(0.,-1.,0.));
#1457=DIRECTION('ref_axis',(-1.,0.,0.));
#1458=DIRECTION('',(-1.,0.,0.));
#1459=DIRECTION('',(-1.,0.,0.));
#1460=DIRECTION('center_axis',(0.,0.,-1.));
#1461=DIRECTION('ref_axis',(-1.,0.,0.));
#1462=DIRECTION('center_axis',(0.,1.,0.));
#1463=DIRECTION('ref_axis',(1.,0.,0.));
#1464=DIRECTION('',(-1.,0.,0.));
#1465=DIRECTION('',(1.,0.,0.));
#1466=DIRECTION('center_axis',(0.,0.,-1.));
#1467=DIRECTION('ref_axis',(-1.,0.,0.));
#1468=DIRECTION('center_axis',(-1.,0.,0.));
#1469=DIRECTION('ref_axis',(0.,1.,0.));
#1470=DIRECTION('',(0.,0.,-1.));
#1471=DIRECTION('',(0.,1.,0.));
#1472=DIRECTION('',(0.,0.,-1.));
#1473=DIRECTION('center_axis',(0.,-1.,0.));
#1474=DIRECTION('ref_axis',(-1.,0.,0.));
#1475=DIRECTION('',(-1.,0.,0.));
#1476=DIRECTION('',(0.,0.,-1.));
#1477=DIRECTION('center_axis',(1.,0.,0.));
#1478=DIRECTION('ref_axis',(0.,-1.,0.));
#1479=DIRECTION('',(0.,-1.,0.));
#1480=DIRECTION('',(0.,0.,-1.));
#1481=DIRECTION('center_axis',(0.,1.,0.));
#1482=DIRECTION('ref_axis',(1.,0.,0.));
#1483=DIRECTION('',(1.,0.,0.));
#1484=DIRECTION('center_axis',(0.,0.,-1.));
#1485=DIRECTION('ref_axis',(1.,0.,0.));
#1486=DIRECTION('',(0.,0.,-1.));
#1487=DIRECTION('center_axis',(0.,0.,1.));
#1488=DIRECTION('ref_axis',(1.,0.,0.));
#1489=DIRECTION('center_axis',(1.,0.,0.));
#1490=DIRECTION('ref_axis',(0.,0.,-1.));
#1491=DIRECTION('',(0.,-1.,0.));
#1492=DIRECTION('',(0.,1.,0.));
#1493=DIRECTION('center_axis',(0.,0.,1.));
#1494=DIRECTION('ref_axis',(0.,-1.,0.));
#1495=DIRECTION('',(0.,-1.,0.));
#1496=DIRECTION('',(1.,0.,0.));
#1497=DIRECTION('',(0.,-1.,0.));
#1498=DIRECTION('',(1.,0.,0.));
#1499=DIRECTION('center_axis',(0.,-1.,0.));
#1500=DIRECTION('ref_axis',(0.,0.,-1.));
#1501=DIRECTION('',(0.,0.,-1.));
#1502=DIRECTION('',(0.,0.,-1.));
#1503=DIRECTION('',(1.,0.,0.));
#1504=DIRECTION('center_axis',(0.,0.,-1.));
#1505=DIRECTION('ref_axis',(0.,1.,0.));
#1506=DIRECTION('',(0.,1.,0.));
#1507=DIRECTION('',(0.,1.,0.));
#1508=DIRECTION('',(1.,0.,0.));
#1509=DIRECTION('center_axis',(0.,1.,0.));
#1510=DIRECTION('ref_axis',(0.,0.,1.));
#1511=DIRECTION('',(0.,0.,1.));
#1512=DIRECTION('',(0.,0.,1.));
#1513=DIRECTION('center_axis',(0.,0.,1.));
#1514=DIRECTION('ref_axis',(0.,-1.,0.));
#1515=DIRECTION('',(0.,-1.,0.));
#1516=DIRECTION('',(1.,0.,0.));
#1517=DIRECTION('',(0.,-1.,0.));
#1518=DIRECTION('',(1.,0.,0.));
#1519=DIRECTION('center_axis',(0.,-1.,0.));
#1520=DIRECTION('ref_axis',(0.,0.,-1.));
#1521=DIRECTION('',(0.,0.,-1.));
#1522=DIRECTION('',(0.,0.,-1.));
#1523=DIRECTION('',(1.,0.,0.));
#1524=DIRECTION('center_axis',(0.,0.,-1.));
#1525=DIRECTION('ref_axis',(0.,1.,0.));
#1526=DIRECTION('',(0.,1.,0.));
#1527=DIRECTION('',(0.,1.,0.));
#1528=DIRECTION('',(1.,0.,0.));
#1529=DIRECTION('center_axis',(0.,1.,0.));
#1530=DIRECTION('ref_axis',(0.,0.,1.));
#1531=DIRECTION('',(0.,0.,1.));
#1532=DIRECTION('',(0.,0.,1.));
#1533=DIRECTION('center_axis',(1.,0.,0.));
#1534=DIRECTION('ref_axis',(0.,0.,-1.));
#1535=DIRECTION('center_axis',(-1.,0.,0.));
#1536=DIRECTION('ref_axis',(0.,0.,-1.));
#1537=DIRECTION('',(-1.,0.,0.));
#1538=DIRECTION('center_axis',(-1.,0.,0.));
#1539=DIRECTION('ref_axis',(0.,0.,-1.));
#1540=DIRECTION('center_axis',(1.,0.,0.));
#1541=DIRECTION('ref_axis',(0.,0.,-1.));
#1542=DIRECTION('center_axis',(-1.,0.,0.));
#1543=DIRECTION('ref_axis',(0.,0.,-1.));
#1544=DIRECTION('',(-1.,0.,0.));
#1545=DIRECTION('center_axis',(-1.,0.,0.));
#1546=DIRECTION('ref_axis',(0.,0.,-1.));
#1547=DIRECTION('center_axis',(1.,0.,0.));
#1548=DIRECTION('ref_axis',(0.,0.,-1.));
#1549=DIRECTION('center_axis',(-1.,0.,0.));
#1550=DIRECTION('ref_axis',(0.,0.,-1.));
#1551=DIRECTION('',(-1.,0.,0.));
#1552=DIRECTION('center_axis',(-1.,0.,0.));
#1553=DIRECTION('ref_axis',(0.,0.,-1.));
#1554=DIRECTION('center_axis',(1.,0.,0.));
#1555=DIRECTION('ref_axis',(0.,0.,-1.));
#1556=DIRECTION('center_axis',(-1.,0.,0.));
#1557=DIRECTION('ref_axis',(0.,0.,-1.));
#1558=DIRECTION('',(-1.,0.,0.));
#1559=DIRECTION('center_axis',(-1.,0.,0.));
#1560=DIRECTION('ref_axis',(0.,0.,-1.));
#1561=DIRECTION('center_axis',(1.,0.,0.));
#1562=DIRECTION('ref_axis',(0.,0.,-1.));
#1563=DIRECTION('center_axis',(-1.,0.,0.));
#1564=DIRECTION('ref_axis',(0.,0.,-1.));
#1565=DIRECTION('',(-1.,0.,0.));
#1566=DIRECTION('center_axis',(-1.,0.,0.));
#1567=DIRECTION('ref_axis',(0.,0.,-1.));
#1568=DIRECTION('center_axis',(1.,0.,0.));
#1569=DIRECTION('ref_axis',(0.,0.,-1.));
#1570=DIRECTION('center_axis',(-1.,0.,0.));
#1571=DIRECTION('ref_axis',(0.,0.,-1.));
#1572=DIRECTION('',(-1.,0.,0.));
#1573=DIRECTION('center_axis',(-1.,0.,0.));
#1574=DIRECTION('ref_axis',(0.,0.,-1.));
#1575=DIRECTION('center_axis',(0.,0.,-1.));
#1576=DIRECTION('ref_axis',(0.,1.,0.));
#1577=DIRECTION('',(0.,-1.,0.));
#1578=DIRECTION('center_axis',(0.,0.,1.));
#1579=DIRECTION('ref_axis',(0.,-1.,0.));
#1580=DIRECTION('',(0.,-1.,0.));
#1581=DIRECTION('center_axis',(1.,0.,0.));
#1582=DIRECTION('ref_axis',(0.,0.,-1.));
#1583=DIRECTION('center_axis',(1.,0.,0.));
#1584=DIRECTION('ref_axis',(0.,0.,-1.));
#1585=CARTESIAN_POINT('',(0.,0.,0.));
#1586=CARTESIAN_POINT('Origin',(65.5000014102084,0.,100.));
#1587=CARTESIAN_POINT('',(63.6250014102084,-2.29621274840129E-16,100.));
#1588=CARTESIAN_POINT('Origin',(65.5000014102084,0.,100.));
#1589=CARTESIAN_POINT('',(63.6250014102084,-2.29621274840129E-16,95.));
#1590=CARTESIAN_POINT('',(63.6250014102084,2.29621274840129E-16,100.));
#1591=CARTESIAN_POINT('Origin',(65.5000014102084,0.,95.));
#1592=CARTESIAN_POINT('Origin',(65.5000014102084,0.,95.));
#1593=CARTESIAN_POINT('Origin',(65.5,40.,100.));
#1594=CARTESIAN_POINT('',(63.625,40.,100.));
#1595=CARTESIAN_POINT('Origin',(65.5,40.,100.));
#1596=CARTESIAN_POINT('',(63.625,40.,95.));
#1597=CARTESIAN_POINT('',(63.625,40.,100.));
#1598=CARTESIAN_POINT('Origin',(65.5,40.,95.));
#1599=CARTESIAN_POINT('Origin',(65.5,40.,95.));
#1600=CARTESIAN_POINT('Origin',(128.,35.,5.));
#1601=CARTESIAN_POINT('',(122.,35.,6.875));
#1602=CARTESIAN_POINT('Origin',(122.,35.,5.));
#1603=CARTESIAN_POINT('',(128.,35.,6.875));
#1604=CARTESIAN_POINT('',(128.,35.,6.875));
#1605=CARTESIAN_POINT('Origin',(128.,35.,5.));
#1606=CARTESIAN_POINT('Origin',(128.,30.,10.));
#1607=CARTESIAN_POINT('',(128.,30.,10.));
#1608=CARTESIAN_POINT('',(128.,37.,10.));
#1609=CARTESIAN_POINT('',(128.,30.,10.));
#1610=CARTESIAN_POINT('',(122.,37.,10.));
#1611=CARTESIAN_POINT('',(65.5,37.,10.));
#1612=CARTESIAN_POINT('',(122.,30.,10.));
#1613=CARTESIAN_POINT('',(122.,30.,10.));
#1614=CARTESIAN_POINT('',(128.,30.,10.));
#1615=CARTESIAN_POINT('Origin',(128.,30.,3.));
#1616=CARTESIAN_POINT('',(128.,30.,3.));
#1617=CARTESIAN_POINT('',(128.,30.,0.));
#1618=CARTESIAN_POINT('',(122.,30.,3.));
#1619=CARTESIAN_POINT('',(122.,30.,0.));
#1620=CARTESIAN_POINT('',(65.5,30.,3.));
#1621=CARTESIAN_POINT('Origin',(122.,33.5,6.5));
#1622=CARTESIAN_POINT('',(122.,37.,3.00000000000001));
#1623=CARTESIAN_POINT('',(122.,37.,51.75));
#1624=CARTESIAN_POINT('',(122.,35.25,3.));
#1625=CARTESIAN_POINT('Origin',(3.,37.,3.));
#1626=CARTESIAN_POINT('',(3.,37.,3.));
#1627=CARTESIAN_POINT('',(3.,37.,3.));
#1628=CARTESIAN_POINT('',(3.,3.,3.));
#1629=CARTESIAN_POINT('',(3.,28.5,3.));
#1630=CARTESIAN_POINT('',(122.,3.,3.));
#1631=CARTESIAN_POINT('',(3.,3.,3.));
#1632=CARTESIAN_POINT('',(122.,10.,3.));
#1633=CARTESIAN_POINT('',(122.,21.75,3.));
#1634=CARTESIAN_POINT('',(128.,10.,3.));
#1635=CARTESIAN_POINT('',(65.5,10.,3.));
#1636=CARTESIAN_POINT('',(128.,40.,3.));
#1637=CARTESIAN_POINT('',(52.5,20.,3.));
#1638=CARTESIAN_POINT('Origin',(64.,20.,3.));
#1639=CARTESIAN_POINT('Origin',(128.,35.,95.));
#1640=CARTESIAN_POINT('',(122.,35.,96.875));
#1641=CARTESIAN_POINT('Origin',(122.,35.,95.));
#1642=CARTESIAN_POINT('',(128.,35.,96.875));
#1643=CARTESIAN_POINT('',(128.,35.,96.875));
#1644=CARTESIAN_POINT('Origin',(128.,35.,95.));
#1645=CARTESIAN_POINT('Origin',(128.,30.,90.));
#1646=CARTESIAN_POINT('',(128.,30.,90.));
#1647=CARTESIAN_POINT('',(128.,30.,97.));
#1648=CARTESIAN_POINT('',(128.,30.,90.));
#1649=CARTESIAN_POINT('',(122.,30.,97.));
#1650=CARTESIAN_POINT('',(65.5,30.,97.));
#1651=CARTESIAN_POINT('',(122.,30.,90.));
#1652=CARTESIAN_POINT('',(122.,30.,90.));
#1653=CARTESIAN_POINT('',(128.,30.,90.));
#1654=CARTESIAN_POINT('Origin',(128.,37.,90.));
#1655=CARTESIAN_POINT('',(128.,37.,90.));
#1656=CARTESIAN_POINT('',(128.,40.,90.));
#1657=CARTESIAN_POINT('',(122.,37.,90.));
#1658=CARTESIAN_POINT('',(122.,40.,90.));
#1659=CARTESIAN_POINT('',(65.5,37.,90.));
#1660=CARTESIAN_POINT('Origin',(122.,33.5,93.5));
#1661=CARTESIAN_POINT('',(122.,37.,97.));
#1662=CARTESIAN_POINT('',(122.,18.25,97.));
#1663=CARTESIAN_POINT('',(122.,37.,95.25));
#1664=CARTESIAN_POINT('Origin',(3.,37.,97.));
#1665=CARTESIAN_POINT('',(128.,37.,3.));
#1666=CARTESIAN_POINT('',(3.,37.,97.));
#1667=CARTESIAN_POINT('',(3.,37.,97.));
#1668=CARTESIAN_POINT('',(3.,37.,73.5));
#1669=CARTESIAN_POINT('Origin',(128.,5.,5.));
#1670=CARTESIAN_POINT('',(122.,5.,6.875));
#1671=CARTESIAN_POINT('Origin',(122.,5.,5.));
#1672=CARTESIAN_POINT('',(128.,5.,6.875));
#1673=CARTESIAN_POINT('',(128.,5.,6.875));
#1674=CARTESIAN_POINT('Origin',(128.,5.,5.));
#1675=CARTESIAN_POINT('Origin',(128.,10.,10.));
#1676=CARTESIAN_POINT('',(128.,10.,10.));
#1677=CARTESIAN_POINT('',(128.,10.,10.));
#1678=CARTESIAN_POINT('',(122.,10.,10.));
#1679=CARTESIAN_POINT('',(122.,10.,10.));
#1680=CARTESIAN_POINT('',(128.,10.,10.));
#1681=CARTESIAN_POINT('Origin',(128.,3.,10.));
#1682=CARTESIAN_POINT('',(128.,3.,10.));
#1683=CARTESIAN_POINT('',(128.,0.,10.));
#1684=CARTESIAN_POINT('',(122.,3.,10.));
#1685=CARTESIAN_POINT('',(122.,0.,10.));
#1686=CARTESIAN_POINT('',(65.5,3.,10.));
#1687=CARTESIAN_POINT('Origin',(122.,6.5,6.5));
#1688=CARTESIAN_POINT('',(122.,3.,4.75));
#1689=CARTESIAN_POINT('Origin',(3.,3.,3.));
#1690=CARTESIAN_POINT('',(3.,3.,97.));
#1691=CARTESIAN_POINT('',(3.,3.,26.5));
#1692=CARTESIAN_POINT('',(122.,3.,97.));
#1693=CARTESIAN_POINT('',(3.,3.,97.));
#1694=CARTESIAN_POINT('',(122.,3.,90.));
#1695=CARTESIAN_POINT('',(122.,3.,48.25));
#1696=CARTESIAN_POINT('',(128.,3.,90.));
#1697=CARTESIAN_POINT('',(65.5,3.,90.));
#1698=CARTESIAN_POINT('',(128.,3.,3.));
#1699=CARTESIAN_POINT('Origin',(128.,5.,95.));
#1700=CARTESIAN_POINT('',(122.,5.,96.875));
#1701=CARTESIAN_POINT('Origin',(122.,5.,95.));
#1702=CARTESIAN_POINT('',(128.,5.,96.875));
#1703=CARTESIAN_POINT('',(128.,5.,96.875));
#1704=CARTESIAN_POINT('Origin',(128.,5.,95.));
#1705=CARTESIAN_POINT('Origin',(128.,10.,90.));
#1706=CARTESIAN_POINT('',(128.,10.,90.));
#1707=CARTESIAN_POINT('',(128.,10.,90.));
#1708=CARTESIAN_POINT('',(122.,10.,90.));
#1709=CARTESIAN_POINT('',(122.,10.,90.));
#1710=CARTESIAN_POINT('',(128.,10.,90.));
#1711=CARTESIAN_POINT('Origin',(128.,10.,97.));
#1712=CARTESIAN_POINT('',(128.,10.,97.));
#1713=CARTESIAN_POINT('',(128.,10.,100.));
#1714=CARTESIAN_POINT('',(122.,10.,97.));
#1715=CARTESIAN_POINT('',(122.,10.,100.));
#1716=CARTESIAN_POINT('',(65.5,10.,97.));
#1717=CARTESIAN_POINT('Origin',(122.,6.5,93.5));
#1718=CARTESIAN_POINT('',(122.,4.75,97.));
#1719=CARTESIAN_POINT('Origin',(3.,3.,97.));
#1720=CARTESIAN_POINT('',(128.,40.,97.));
#1721=CARTESIAN_POINT('',(3.,11.5,97.));
#1722=CARTESIAN_POINT('',(89.5,6.3,97.));
#1723=CARTESIAN_POINT('',(89.5,33.9,97.));
#1724=CARTESIAN_POINT('',(89.5,18.45,97.));
#1725=CARTESIAN_POINT('',(41.5,33.9,97.));
#1726=CARTESIAN_POINT('',(22.25,33.9,97.));
#1727=CARTESIAN_POINT('',(41.5,6.3,97.));
#1728=CARTESIAN_POINT('',(41.5,4.65,97.));
#1729=CARTESIAN_POINT('',(46.25,6.3,97.));
#1730=CARTESIAN_POINT('Origin',(60.000001507877,-1.5,100.));
#1731=CARTESIAN_POINT('',(58.5000014102084,0.,94.));
#1732=CARTESIAN_POINT('',(61.5000016055457,-2.99999999999999,94.));
#1733=CARTESIAN_POINT('',(61.3750015729895,-2.87499997558283,94.));
#1734=CARTESIAN_POINT('',(61.5000016055457,-2.99999999999999,100.));
#1735=CARTESIAN_POINT('',(61.5000016055457,-2.99999999999999,100.));
#1736=CARTESIAN_POINT('',(58.5000014102084,0.,100.));
#1737=CARTESIAN_POINT('',(34.6250001542213,23.8749997014277,100.));
#1738=CARTESIAN_POINT('',(58.5000014102084,0.,100.));
#1739=CARTESIAN_POINT('Origin',(60.,41.5,50.));
#1740=CARTESIAN_POINT('',(61.5,43.,94.));
#1741=CARTESIAN_POINT('',(58.5,40.,94.));
#1742=CARTESIAN_POINT('',(61.375,42.875,94.));
#1743=CARTESIAN_POINT('',(58.5,40.,100.));
#1744=CARTESIAN_POINT('',(58.5,40.,50.));
#1745=CARTESIAN_POINT('',(61.5,43.,100.));
#1746=CARTESIAN_POINT('',(44.625,26.125,100.));
#1747=CARTESIAN_POINT('',(61.5,43.,100.));
#1748=CARTESIAN_POINT('Origin',(0.,40.,0.));
#1749=CARTESIAN_POINT('',(72.5,40.,94.));
#1750=CARTESIAN_POINT('',(32.75,40.,94.));
#1751=CARTESIAN_POINT('',(72.5,40.,100.));
#1752=CARTESIAN_POINT('',(72.5,40.,50.));
#1753=CARTESIAN_POINT('',(128.,40.,100.));
#1754=CARTESIAN_POINT('',(0.,40.,100.));
#1755=CARTESIAN_POINT('',(128.,40.,0.));
#1756=CARTESIAN_POINT('',(128.,40.,0.));
#1757=CARTESIAN_POINT('',(0.,40.,0.));
#1758=CARTESIAN_POINT('',(0.,40.,0.));
#1759=CARTESIAN_POINT('',(0.,40.,100.));
#1760=CARTESIAN_POINT('',(0.,40.,80.));
#1761=CARTESIAN_POINT('',(0.,40.,100.));
#1762=CARTESIAN_POINT('Origin',(71.,41.5,50.));
#1763=CARTESIAN_POINT('',(69.5,43.,94.));
#1764=CARTESIAN_POINT('',(69.625,42.875,94.));
#1765=CARTESIAN_POINT('',(69.5,43.,100.));
#1766=CARTESIAN_POINT('',(69.5,43.,100.));
#1767=CARTESIAN_POINT('',(53.625,58.875,100.));
#1768=CARTESIAN_POINT('Origin',(71.0000014102084,-1.5,100.));
#1769=CARTESIAN_POINT('',(69.5000014102084,-2.99999999999999,94.));
#1770=CARTESIAN_POINT('',(72.5000014102084,0.,94.));
#1771=CARTESIAN_POINT('',(69.6250014102084,-2.875,94.));
#1772=CARTESIAN_POINT('',(72.5000014102084,0.,100.));
#1773=CARTESIAN_POINT('',(72.5000014102084,0.,100.));
#1774=CARTESIAN_POINT('',(69.5000014102084,-2.99999999999999,100.));
#1775=CARTESIAN_POINT('',(63.6250010576563,-8.87500035255208,100.));
#1776=CARTESIAN_POINT('',(69.5000014102084,-2.99999999999999,100.));
#1777=CARTESIAN_POINT('Origin',(0.,0.,100.));
#1778=CARTESIAN_POINT('',(0.,0.,100.));
#1779=CARTESIAN_POINT('',(0.,0.,100.));
#1780=CARTESIAN_POINT('',(0.,0.,0.));
#1781=CARTESIAN_POINT('',(0.,0.,100.));
#1782=CARTESIAN_POINT('',(128.,0.,0.));
#1783=CARTESIAN_POINT('',(0.,0.,0.));
#1784=CARTESIAN_POINT('',(128.,0.,100.));
#1785=CARTESIAN_POINT('',(128.,0.,97.));
#1786=CARTESIAN_POINT('',(0.,0.,100.));
#1787=CARTESIAN_POINT('',(32.7500007051042,0.,94.));
#1788=CARTESIAN_POINT('Origin',(69.5000014102084,-2.99999999999999,100.));
#1789=CARTESIAN_POINT('',(69.5000014102084,-2.99999999999999,100.));
#1790=CARTESIAN_POINT('',(69.5000014102084,-2.99999999999999,94.));
#1791=CARTESIAN_POINT('Origin',(65.5000014102084,-1.5,94.));
#1792=CARTESIAN_POINT('Origin',(61.5,43.,100.));
#1793=CARTESIAN_POINT('',(69.5,43.,100.));
#1794=CARTESIAN_POINT('',(69.5,43.,94.));
#1795=CARTESIAN_POINT('Origin',(65.5,41.5,94.));
#1796=CARTESIAN_POINT('Origin',(41.5,6.3,100.));
#1797=CARTESIAN_POINT('',(41.5,33.9,100.));
#1798=CARTESIAN_POINT('',(41.5,33.9,100.));
#1799=CARTESIAN_POINT('',(41.5,6.3,100.));
#1800=CARTESIAN_POINT('',(41.5,23.15,100.));
#1801=CARTESIAN_POINT('',(41.5,6.3,100.));
#1802=CARTESIAN_POINT('Origin',(89.5,6.3,100.));
#1803=CARTESIAN_POINT('',(89.5,6.3,100.));
#1804=CARTESIAN_POINT('',(44.75,6.3,100.));
#1805=CARTESIAN_POINT('',(89.5,6.3,100.));
#1806=CARTESIAN_POINT('Origin',(89.5,33.9,100.));
#1807=CARTESIAN_POINT('',(89.5,33.9,100.));
#1808=CARTESIAN_POINT('',(89.5,36.95,100.));
#1809=CARTESIAN_POINT('',(89.5,33.9,100.));
#1810=CARTESIAN_POINT('Origin',(41.5,33.9,100.));
#1811=CARTESIAN_POINT('',(20.75,33.9,100.));
#1812=CARTESIAN_POINT('Origin',(64.,20.,3.));
#1813=CARTESIAN_POINT('',(52.5,20.,0.));
#1814=CARTESIAN_POINT('',(52.5,20.,3.));
#1815=CARTESIAN_POINT('Origin',(64.,20.,0.));
#1816=CARTESIAN_POINT('Origin',(128.,20.,50.));
#1817=CARTESIAN_POINT('',(128.,40.,100.));
#1818=CARTESIAN_POINT('',(128.,0.,0.));
#1819=CARTESIAN_POINT('Origin',(0.,18.33,81.));
#1820=CARTESIAN_POINT('',(0.,18.33,81.));
#1821=CARTESIAN_POINT('',(0.,3.33,81.));
#1822=CARTESIAN_POINT('',(0.,18.33,81.));
#1823=CARTESIAN_POINT('',(3.,3.33,81.));
#1824=CARTESIAN_POINT('',(0.,3.33,81.));
#1825=CARTESIAN_POINT('',(3.,18.33,81.));
#1826=CARTESIAN_POINT('',(3.,18.33,81.));
#1827=CARTESIAN_POINT('',(0.,18.33,81.));
#1828=CARTESIAN_POINT('Origin',(0.,18.33,96.));
#1829=CARTESIAN_POINT('',(0.,18.33,96.));
#1830=CARTESIAN_POINT('',(0.,18.33,96.));
#1831=CARTESIAN_POINT('',(3.,18.33,96.));
#1832=CARTESIAN_POINT('',(3.,18.33,96.));
#1833=CARTESIAN_POINT('',(0.,18.33,96.));
#1834=CARTESIAN_POINT('Origin',(0.,3.33,96.));
#1835=CARTESIAN_POINT('',(0.,3.33,96.));
#1836=CARTESIAN_POINT('',(0.,3.33,96.));
#1837=CARTESIAN_POINT('',(3.,3.33,96.));
#1838=CARTESIAN_POINT('',(3.,3.33,96.));
#1839=CARTESIAN_POINT('',(0.,3.33,96.));
#1840=CARTESIAN_POINT('Origin',(0.,3.33,81.));
#1841=CARTESIAN_POINT('',(0.,3.33,81.));
#1842=CARTESIAN_POINT('',(3.,3.33,81.));
#1843=CARTESIAN_POINT('Origin',(0.,36.663,81.));
#1844=CARTESIAN_POINT('',(0.,36.663,81.));
#1845=CARTESIAN_POINT('',(0.,21.663,81.));
#1846=CARTESIAN_POINT('',(0.,36.663,81.));
#1847=CARTESIAN_POINT('',(3.,21.663,81.));
#1848=CARTESIAN_POINT('',(0.,21.663,81.));
#1849=CARTESIAN_POINT('',(3.,36.663,81.));
#1850=CARTESIAN_POINT('',(3.,36.663,81.));
#1851=CARTESIAN_POINT('',(0.,36.663,81.));
#1852=CARTESIAN_POINT('Origin',(0.,36.663,96.));
#1853=CARTESIAN_POINT('',(0.,36.663,96.));
#1854=CARTESIAN_POINT('',(0.,36.663,96.));
#1855=CARTESIAN_POINT('',(3.,36.663,96.));
#1856=CARTESIAN_POINT('',(3.,36.663,96.));
#1857=CARTESIAN_POINT('',(0.,36.663,96.));
#1858=CARTESIAN_POINT('Origin',(0.,21.663,96.));
#1859=CARTESIAN_POINT('',(0.,21.663,96.));
#1860=CARTESIAN_POINT('',(0.,21.663,96.));
#1861=CARTESIAN_POINT('',(3.,21.663,96.));
#1862=CARTESIAN_POINT('',(3.,21.663,96.));
#1863=CARTESIAN_POINT('',(0.,21.663,96.));
#1864=CARTESIAN_POINT('Origin',(0.,21.663,81.));
#1865=CARTESIAN_POINT('',(0.,21.663,81.));
#1866=CARTESIAN_POINT('',(3.,21.663,81.));
#1867=CARTESIAN_POINT('Origin',(0.,30.,70.));
#1868=CARTESIAN_POINT('',(3.,30.,73.));
#1869=CARTESIAN_POINT('Origin',(3.,30.,70.));
#1870=CARTESIAN_POINT('',(0.,30.,73.));
#1871=CARTESIAN_POINT('',(0.,30.,73.));
#1872=CARTESIAN_POINT('Origin',(0.,30.,70.));
#1873=CARTESIAN_POINT('Origin',(0.,10.,70.));
#1874=CARTESIAN_POINT('',(3.,10.,73.));
#1875=CARTESIAN_POINT('Origin',(3.,10.,70.));
#1876=CARTESIAN_POINT('',(0.,10.,73.));
#1877=CARTESIAN_POINT('',(0.,10.,73.));
#1878=CARTESIAN_POINT('Origin',(0.,10.,70.));
#1879=CARTESIAN_POINT('Origin',(0.,10.,10.));
#1880=CARTESIAN_POINT('',(3.,10.,13.));
#1881=CARTESIAN_POINT('Origin',(3.,10.,10.));
#1882=CARTESIAN_POINT('',(0.,10.,13.));
#1883=CARTESIAN_POINT('',(0.,10.,13.));
#1884=CARTESIAN_POINT('Origin',(0.,10.,10.));
#1885=CARTESIAN_POINT('Origin',(0.,30.,30.));
#1886=CARTESIAN_POINT('',(3.,30.,33.));
#1887=CARTESIAN_POINT('Origin',(3.,30.,30.));
#1888=CARTESIAN_POINT('',(0.,30.,33.));
#1889=CARTESIAN_POINT('',(0.,30.,33.));
#1890=CARTESIAN_POINT('Origin',(0.,30.,30.));
#1891=CARTESIAN_POINT('Origin',(0.,30.,10.));
#1892=CARTESIAN_POINT('',(3.,30.,13.));
#1893=CARTESIAN_POINT('Origin',(3.,30.,10.));
#1894=CARTESIAN_POINT('',(0.,30.,13.));
#1895=CARTESIAN_POINT('',(0.,30.,13.));
#1896=CARTESIAN_POINT('Origin',(0.,30.,10.));
#1897=CARTESIAN_POINT('Origin',(0.,30.,50.));
#1898=CARTESIAN_POINT('',(3.,30.,53.));
#1899=CARTESIAN_POINT('Origin',(3.,30.,50.));
#1900=CARTESIAN_POINT('',(0.,30.,53.));
#1901=CARTESIAN_POINT('',(0.,30.,53.));
#1902=CARTESIAN_POINT('Origin',(0.,30.,50.));
#1903=CARTESIAN_POINT('Origin',(0.,0.,0.));
#1904=CARTESIAN_POINT('',(0.,40.,0.));
#1905=CARTESIAN_POINT('Origin',(0.,40.,100.));
#1906=CARTESIAN_POINT('',(0.,40.,100.));
#1907=CARTESIAN_POINT('Origin',(3.,20.,50.));
#1908=CARTESIAN_POINT('Origin',(0.,20.,50.));
#1909=UNCERTAINTY_MEASURE_WITH_UNIT(LENGTH_MEASURE(0.01),#1913,
'DISTANCE_ACCURACY_VALUE',
'Maximum model space distance between geometric entities at asserted c
onnectivities');
#1910=UNCERTAINTY_MEASURE_WITH_UNIT(LENGTH_MEASURE(0.01),#1913,
'DISTANCE_ACCURACY_VALUE',
'Maximum model space distance between geometric entities at asserted c
onnectivities');
#1911=(
GEOMETRIC_REPRESENTATION_CONTEXT(3)
GLOBAL_UNCERTAINTY_ASSIGNED_CONTEXT((#1909))
GLOBAL_UNIT_ASSIGNED_CONTEXT((#1913,#1915,#1916))
REPRESENTATION_CONTEXT('','3D')
);
#1912=(
GEOMETRIC_REPRESENTATION_CONTEXT(3)
GLOBAL_UNCERTAINTY_ASSIGNED_CONTEXT((#1910))
GLOBAL_UNIT_ASSIGNED_CONTEXT((#1913,#1915,#1916))
REPRESENTATION_CONTEXT('','3D')
);
#1913=(
LENGTH_UNIT()
NAMED_UNIT(*)
SI_UNIT(.MILLI.,.METRE.)
);
#1914=(
LENGTH_UNIT()
NAMED_UNIT(*)
SI_UNIT($,.METRE.)
);
#1915=(
NAMED_UNIT(*)
PLANE_ANGLE_UNIT()
SI_UNIT($,.RADIAN.)
);
#1916=(
NAMED_UNIT(*)
SI_UNIT($,.STERADIAN.)
SOLID_ANGLE_UNIT()
);
#1917=SHAPE_DEFINITION_REPRESENTATION(#1918,#1919);
#1918=PRODUCT_DEFINITION_SHAPE('',$,#1921);
#1919=SHAPE_REPRESENTATION('',(#1197),#1911);
#1920=PRODUCT_DEFINITION_CONTEXT('part definition',#1925,'design');
#1921=PRODUCT_DEFINITION('Button and Power Input Housing',
'Button and Power Input Housing v6',#1922,#1920);
#1922=PRODUCT_DEFINITION_FORMATION('',$,#1927);
#1923=PRODUCT_RELATED_PRODUCT_CATEGORY(
'Button and Power Input Housing v6','Button and Power Input Housing v6',
(#1927));
#1924=APPLICATION_PROTOCOL_DEFINITION('international standard',
'automotive_design',2009,#1925);
#1925=APPLICATION_CONTEXT(
'Core Data for Automotive Mechanical Design Process');
#1926=PRODUCT_CONTEXT('part definition',#1925,'mechanical');
#1927=PRODUCT('Button and Power Input Housing',
'Button and Power Input Housing v6',$,(#1926));
#1928=PRESENTATION_STYLE_ASSIGNMENT((#1929));
#1929=SURFACE_STYLE_USAGE(.BOTH.,#1930);
#1930=SURFACE_SIDE_STYLE('',(#1931));
#1931=SURFACE_STYLE_FILL_AREA(#1932);
#1932=FILL_AREA_STYLE('Steel - Satin',(#1933));
#1933=FILL_AREA_STYLE_COLOUR('Steel - Satin',#1934);
#1934=COLOUR_RGB('Steel - Satin',0.627450980392157,0.627450980392157,0.627450980392157);
ENDSEC;
END-ISO-10303-21;
