# Supplementary material for: Principles of computer-controlled linear motion applied to an open-source affordable liquid handler for automated micropipetting
Source: Sci Rep. 2020 Aug 12;10:13663. doi: 10.1038/s41598-020-70465-5 (PMC7424513; doi:10.1038/s41598-020-70465-5)
Supplement: Supplementary file 2 — Supplementary Information 2. [file 41598_2020_70465_MOESM2_ESM.zip › 3D-Printable-Components-STEP-Files/Pipette-Bin.step]

ISO-10303-21;
HEADER;
/* Generated by software containing ST-Developer
 * from STEP Tools, Inc. (www.steptools.com) 
 */

FILE_DESCRIPTION(
/* description */ (''),
/* implementation_level */ '2;1');

FILE_NAME(
/* name */ 
'/Users/davidflorian/Library/Mobile Documents/com~apple~CloudDocs/Vand
erbilt/Papers/OTTO/Supplemental Material/3D-Printable-Components-STEP-
Files/Pipette-Bin.step',
/* time_stamp */ '2020-06-30T23:18:23-05:00',
/* author */ (''),
/* organization */ (''),
/* preprocessor_version */ 'ST-DEVELOPER v18.1',
/* originating_system */ 'Autodesk Translation Framework v9.3.0.1241',
/* authorisation */ '');

FILE_SCHEMA (('AUTOMOTIVE_DESIGN { 1 0 10303 214 3 1 1 }'));
ENDSEC;

DATA;
#10=MECHANICAL_DESIGN_GEOMETRIC_PRESENTATION_REPRESENTATION('',(#13),#391);
#11=SHAPE_REPRESENTATION_RELATIONSHIP('SRR','None',#398,#12);
#12=ADVANCED_BREP_SHAPE_REPRESENTATION('',(#14),#390);
#13=STYLED_ITEM('',(#407),#14);
#14=MANIFOLD_SOLID_BREP('Body1',#239);
#15=FACE_BOUND('',#36,.T.);
#16=FACE_OUTER_BOUND('',#29,.T.);
#17=FACE_OUTER_BOUND('',#30,.T.);
#18=FACE_OUTER_BOUND('',#31,.T.);
#19=FACE_OUTER_BOUND('',#32,.T.);
#20=FACE_OUTER_BOUND('',#33,.T.);
#21=FACE_OUTER_BOUND('',#34,.T.);
#22=FACE_OUTER_BOUND('',#35,.T.);
#23=FACE_OUTER_BOUND('',#37,.T.);
#24=FACE_OUTER_BOUND('',#38,.T.);
#25=FACE_OUTER_BOUND('',#39,.T.);
#26=FACE_OUTER_BOUND('',#40,.T.);
#27=FACE_OUTER_BOUND('',#41,.T.);
#28=FACE_OUTER_BOUND('',#42,.T.);
#29=EDGE_LOOP('',(#153,#154,#155,#156));
#30=EDGE_LOOP('',(#157,#158,#159,#160));
#31=EDGE_LOOP('',(#161,#162,#163,#164));
#32=EDGE_LOOP('',(#165,#166,#167,#168));
#33=EDGE_LOOP('',(#169,#170,#171,#172,#173,#174));
#34=EDGE_LOOP('',(#175,#176,#177,#178,#179,#180));
#35=EDGE_LOOP('',(#181,#182,#183,#184));
#36=EDGE_LOOP('',(#185,#186,#187,#188));
#37=EDGE_LOOP('',(#189,#190,#191,#192));
#38=EDGE_LOOP('',(#193,#194,#195,#196));
#39=EDGE_LOOP('',(#197,#198,#199,#200));
#40=EDGE_LOOP('',(#201,#202,#203,#204));
#41=EDGE_LOOP('',(#205,#206,#207,#208));
#42=EDGE_LOOP('',(#209,#210,#211,#212));
#43=LINE('',#328,#73);
#44=LINE('',#330,#74);
#45=LINE('',#332,#75);
#46=LINE('',#333,#76);
#47=LINE('',#336,#77);
#48=LINE('',#338,#78);
#49=LINE('',#339,#79);
#50=LINE('',#343,#80);
#51=LINE('',#345,#81);
#52=LINE('',#347,#82);
#53=LINE('',#348,#83);
#54=LINE('',#351,#84);
#55=LINE('',#353,#85);
#56=LINE('',#354,#86);
#57=LINE('',#356,#87);
#58=LINE('',#357,#88);
#59=LINE('',#359,#89);
#60=LINE('',#360,#90);
#61=LINE('',#364,#91);
#62=LINE('',#366,#92);
#63=LINE('',#368,#93);
#64=LINE('',#369,#94);
#65=LINE('',#373,#95);
#66=LINE('',#374,#96);
#67=LINE('',#375,#97);
#68=LINE('',#378,#98);
#69=LINE('',#379,#99);
#70=LINE('',#382,#100);
#71=LINE('',#383,#101);
#72=LINE('',#385,#102);
#73=VECTOR('',#270,10.);
#74=VECTOR('',#271,10.);
#75=VECTOR('',#272,10.);
#76=VECTOR('',#273,10.);
#77=VECTOR('',#276,10.);
#78=VECTOR('',#277,10.);
#79=VECTOR('',#278,10.);
#80=VECTOR('',#281,10.);
#81=VECTOR('',#282,10.);
#82=VECTOR('',#283,10.);
#83=VECTOR('',#284,10.);
#84=VECTOR('',#287,10.);
#85=VECTOR('',#288,10.);
#86=VECTOR('',#289,10.);
#87=VECTOR('',#292,10.);
#88=VECTOR('',#293,10.);
#89=VECTOR('',#296,10.);
#90=VECTOR('',#297,10.);
#91=VECTOR('',#300,10.);
#92=VECTOR('',#301,10.);
#93=VECTOR('',#302,10.);
#94=VECTOR('',#303,10.);
#95=VECTOR('',#306,10.);
#96=VECTOR('',#307,10.);
#97=VECTOR('',#308,10.);
#98=VECTOR('',#311,10.);
#99=VECTOR('',#312,10.);
#100=VECTOR('',#315,10.);
#101=VECTOR('',#316,10.);
#102=VECTOR('',#319,10.);
#103=VERTEX_POINT('',#326);
#104=VERTEX_POINT('',#327);
#105=VERTEX_POINT('',#329);
#106=VERTEX_POINT('',#331);
#107=VERTEX_POINT('',#335);
#108=VERTEX_POINT('',#337);
#109=VERTEX_POINT('',#341);
#110=VERTEX_POINT('',#342);
#111=VERTEX_POINT('',#344);
#112=VERTEX_POINT('',#346);
#113=VERTEX_POINT('',#350);
#114=VERTEX_POINT('',#352);
#115=VERTEX_POINT('',#362);
#116=VERTEX_POINT('',#363);
#117=VERTEX_POINT('',#365);
#118=VERTEX_POINT('',#367);
#119=VERTEX_POINT('',#371);
#120=VERTEX_POINT('',#372);
#121=VERTEX_POINT('',#377);
#122=VERTEX_POINT('',#381);
#123=EDGE_CURVE('',#103,#104,#43,.F.);
#124=EDGE_CURVE('',#104,#105,#44,.T.);
#125=EDGE_CURVE('',#105,#106,#45,.F.);
#126=EDGE_CURVE('',#106,#103,#46,.T.);
#127=EDGE_CURVE('',#107,#104,#47,.T.);
#128=EDGE_CURVE('',#108,#107,#48,.T.);
#129=EDGE_CURVE('',#108,#105,#49,.T.);
#130=EDGE_CURVE('',#109,#110,#50,.F.);
#131=EDGE_CURVE('',#110,#111,#51,.T.);
#132=EDGE_CURVE('',#111,#112,#52,.F.);
#133=EDGE_CURVE('',#112,#109,#53,.T.);
#134=EDGE_CURVE('',#113,#110,#54,.T.);
#135=EDGE_CURVE('',#114,#113,#55,.T.);
#136=EDGE_CURVE('',#114,#111,#56,.T.);
#137=EDGE_CURVE('',#107,#114,#57,.T.);
#138=EDGE_CURVE('',#112,#103,#58,.T.);
#139=EDGE_CURVE('',#113,#108,#59,.T.);
#140=EDGE_CURVE('',#106,#109,#60,.T.);
#141=EDGE_CURVE('',#115,#116,#61,.T.);
#142=EDGE_CURVE('',#116,#117,#62,.T.);
#143=EDGE_CURVE('',#117,#118,#63,.T.);
#144=EDGE_CURVE('',#118,#115,#64,.T.);
#145=EDGE_CURVE('',#119,#120,#65,.T.);
#146=EDGE_CURVE('',#120,#116,#66,.T.);
#147=EDGE_CURVE('',#119,#115,#67,.T.);
#148=EDGE_CURVE('',#121,#119,#68,.T.);
#149=EDGE_CURVE('',#121,#118,#69,.T.);
#150=EDGE_CURVE('',#122,#121,#70,.T.);
#151=EDGE_CURVE('',#122,#117,#71,.T.);
#152=EDGE_CURVE('',#120,#122,#72,.T.);
#153=ORIENTED_EDGE('',*,*,#123,.T.);
#154=ORIENTED_EDGE('',*,*,#124,.T.);
#155=ORIENTED_EDGE('',*,*,#125,.T.);
#156=ORIENTED_EDGE('',*,*,#126,.T.);
#157=ORIENTED_EDGE('',*,*,#124,.F.);
#158=ORIENTED_EDGE('',*,*,#127,.F.);
#159=ORIENTED_EDGE('',*,*,#128,.F.);
#160=ORIENTED_EDGE('',*,*,#129,.T.);
#161=ORIENTED_EDGE('',*,*,#130,.T.);
#162=ORIENTED_EDGE('',*,*,#131,.T.);
#163=ORIENTED_EDGE('',*,*,#132,.T.);
#164=ORIENTED_EDGE('',*,*,#133,.T.);
#165=ORIENTED_EDGE('',*,*,#131,.F.);
#166=ORIENTED_EDGE('',*,*,#134,.F.);
#167=ORIENTED_EDGE('',*,*,#135,.F.);
#168=ORIENTED_EDGE('',*,*,#136,.T.);
#169=ORIENTED_EDGE('',*,*,#137,.F.);
#170=ORIENTED_EDGE('',*,*,#127,.T.);
#171=ORIENTED_EDGE('',*,*,#123,.F.);
#172=ORIENTED_EDGE('',*,*,#138,.F.);
#173=ORIENTED_EDGE('',*,*,#132,.F.);
#174=ORIENTED_EDGE('',*,*,#136,.F.);
#175=ORIENTED_EDGE('',*,*,#139,.F.);
#176=ORIENTED_EDGE('',*,*,#134,.T.);
#177=ORIENTED_EDGE('',*,*,#130,.F.);
#178=ORIENTED_EDGE('',*,*,#140,.F.);
#179=ORIENTED_EDGE('',*,*,#125,.F.);
#180=ORIENTED_EDGE('',*,*,#129,.F.);
#181=ORIENTED_EDGE('',*,*,#141,.T.);
#182=ORIENTED_EDGE('',*,*,#142,.T.);
#183=ORIENTED_EDGE('',*,*,#143,.T.);
#184=ORIENTED_EDGE('',*,*,#144,.T.);
#185=ORIENTED_EDGE('',*,*,#140,.T.);
#186=ORIENTED_EDGE('',*,*,#133,.F.);
#187=ORIENTED_EDGE('',*,*,#138,.T.);
#188=ORIENTED_EDGE('',*,*,#126,.F.);
#189=ORIENTED_EDGE('',*,*,#145,.T.);
#190=ORIENTED_EDGE('',*,*,#146,.T.);
#191=ORIENTED_EDGE('',*,*,#141,.F.);
#192=ORIENTED_EDGE('',*,*,#147,.F.);
#193=ORIENTED_EDGE('',*,*,#148,.T.);
#194=ORIENTED_EDGE('',*,*,#147,.T.);
#195=ORIENTED_EDGE('',*,*,#144,.F.);
#196=ORIENTED_EDGE('',*,*,#149,.F.);
#197=ORIENTED_EDGE('',*,*,#150,.T.);
#198=ORIENTED_EDGE('',*,*,#149,.T.);
#199=ORIENTED_EDGE('',*,*,#143,.F.);
#200=ORIENTED_EDGE('',*,*,#151,.F.);
#201=ORIENTED_EDGE('',*,*,#152,.T.);
#202=ORIENTED_EDGE('',*,*,#151,.T.);
#203=ORIENTED_EDGE('',*,*,#142,.F.);
#204=ORIENTED_EDGE('',*,*,#146,.F.);
#205=ORIENTED_EDGE('',*,*,#128,.T.);
#206=ORIENTED_EDGE('',*,*,#137,.T.);
#207=ORIENTED_EDGE('',*,*,#135,.T.);
#208=ORIENTED_EDGE('',*,*,#139,.T.);
#209=ORIENTED_EDGE('',*,*,#152,.F.);
#210=ORIENTED_EDGE('',*,*,#145,.F.);
#211=ORIENTED_EDGE('',*,*,#148,.F.);
#212=ORIENTED_EDGE('',*,*,#150,.F.);
#213=PLANE('',#253);
#214=PLANE('',#254);
#215=PLANE('',#255);
#216=PLANE('',#256);
#217=PLANE('',#257);
#218=PLANE('',#258);
#219=PLANE('',#259);
#220=PLANE('',#260);
#221=PLANE('',#261);
#222=PLANE('',#262);
#223=PLANE('',#263);
#224=PLANE('',#264);
#225=PLANE('',#265);
#226=ADVANCED_FACE('',(#16),#213,.T.);
#227=ADVANCED_FACE('',(#17),#214,.T.);
#228=ADVANCED_FACE('',(#18),#215,.T.);
#229=ADVANCED_FACE('',(#19),#216,.T.);
#230=ADVANCED_FACE('',(#20),#217,.T.);
#231=ADVANCED_FACE('',(#21),#218,.T.);
#232=ADVANCED_FACE('',(#22,#15),#219,.T.);
#233=ADVANCED_FACE('',(#23),#220,.T.);
#234=ADVANCED_FACE('',(#24),#221,.T.);
#235=ADVANCED_FACE('',(#25),#222,.T.);
#236=ADVANCED_FACE('',(#26),#223,.T.);
#237=ADVANCED_FACE('',(#27),#224,.T.);
#238=ADVANCED_FACE('',(#28),#225,.F.);
#239=CLOSED_SHELL('',(#226,#227,#228,#229,#230,#231,#232,#233,#234,#235,
#236,#237,#238));
#240=DERIVED_UNIT_ELEMENT(#242,1.);
#241=DERIVED_UNIT_ELEMENT(#393,3.);
#242=(
MASS_UNIT()
NAMED_UNIT(*)
SI_UNIT(.KILO.,.GRAM.)
);
#243=DERIVED_UNIT((#240,#241));
#244=MEASURE_REPRESENTATION_ITEM('density measure',
POSITIVE_RATIO_MEASURE(7850.),#243);
#245=PROPERTY_DEFINITION_REPRESENTATION(#250,#247);
#246=PROPERTY_DEFINITION_REPRESENTATION(#251,#248);
#247=REPRESENTATION('material name',(#249),#390);
#248=REPRESENTATION('density',(#244),#390);
#249=DESCRIPTIVE_REPRESENTATION_ITEM('Steel','Steel');
#250=PROPERTY_DEFINITION('material property','material name',#400);
#251=PROPERTY_DEFINITION('material property','density of part',#400);
#252=AXIS2_PLACEMENT_3D('placement',#324,#266,#267);
#253=AXIS2_PLACEMENT_3D('',#325,#268,#269);
#254=AXIS2_PLACEMENT_3D('',#334,#274,#275);
#255=AXIS2_PLACEMENT_3D('',#340,#279,#280);
#256=AXIS2_PLACEMENT_3D('',#349,#285,#286);
#257=AXIS2_PLACEMENT_3D('',#355,#290,#291);
#258=AXIS2_PLACEMENT_3D('',#358,#294,#295);
#259=AXIS2_PLACEMENT_3D('',#361,#298,#299);
#260=AXIS2_PLACEMENT_3D('',#370,#304,#305);
#261=AXIS2_PLACEMENT_3D('',#376,#309,#310);
#262=AXIS2_PLACEMENT_3D('',#380,#313,#314);
#263=AXIS2_PLACEMENT_3D('',#384,#317,#318);
#264=AXIS2_PLACEMENT_3D('',#386,#320,#321);
#265=AXIS2_PLACEMENT_3D('',#387,#322,#323);
#266=DIRECTION('axis',(0.,0.,1.));
#267=DIRECTION('refdir',(1.,0.,0.));
#268=DIRECTION('center_axis',(0.707106781186548,0.707106781186547,0.));
#269=DIRECTION('ref_axis',(0.,0.,-1.));
#270=DIRECTION('',(-0.707106781186547,0.707106781186548,1.75958637611113E-16));
#271=DIRECTION('',(0.,0.,-1.));
#272=DIRECTION('',(0.707106781186547,-0.707106781186548,0.));
#273=DIRECTION('',(0.,0.,1.));
#274=DIRECTION('center_axis',(1.,0.,0.));
#275=DIRECTION('ref_axis',(0.,0.,-1.));
#276=DIRECTION('',(0.,1.,0.));
#277=DIRECTION('',(0.,0.,1.));
#278=DIRECTION('',(0.,1.,0.));
#279=DIRECTION('center_axis',(-0.707106781186549,0.707106781186546,0.));
#280=DIRECTION('ref_axis',(0.,0.,1.));
#281=DIRECTION('',(0.707106781186546,0.707106781186549,0.));
#282=DIRECTION('',(0.,0.,1.));
#283=DIRECTION('',(-0.707106781186546,-0.707106781186549,1.75958637611112E-16));
#284=DIRECTION('',(0.,0.,-1.));
#285=DIRECTION('center_axis',(-1.,0.,0.));
#286=DIRECTION('ref_axis',(0.,0.,1.));
#287=DIRECTION('',(0.,1.,0.));
#288=DIRECTION('',(0.,0.,-1.));
#289=DIRECTION('',(0.,1.,0.));
#290=DIRECTION('center_axis',(-2.48843091726328E-16,0.,-1.));
#291=DIRECTION('ref_axis',(-1.,0.,2.48843091726328E-16));
#292=DIRECTION('',(1.,0.,-2.48843091726328E-16));
#293=DIRECTION('',(-1.,0.,2.48843091726328E-16));
#294=DIRECTION('center_axis',(0.,0.,1.));
#295=DIRECTION('ref_axis',(1.,0.,0.));
#296=DIRECTION('',(-1.,0.,0.));
#297=DIRECTION('',(1.,0.,0.));
#298=DIRECTION('center_axis',(0.,1.,0.));
#299=DIRECTION('ref_axis',(0.,0.,1.));
#300=DIRECTION('',(-1.,0.,0.));
#301=DIRECTION('',(2.46519032881566E-33,0.,1.));
#302=DIRECTION('',(1.,0.,0.));
#303=DIRECTION('',(0.,0.,-1.));
#304=DIRECTION('center_axis',(0.,0.,-1.));
#305=DIRECTION('ref_axis',(-1.,0.,0.));
#306=DIRECTION('',(-1.,0.,0.));
#307=DIRECTION('',(0.,1.,0.));
#308=DIRECTION('',(0.,1.,0.));
#309=DIRECTION('center_axis',(1.,0.,0.));
#310=DIRECTION('ref_axis',(0.,0.,-1.));
#311=DIRECTION('',(0.,0.,-1.));
#312=DIRECTION('',(0.,1.,0.));
#313=DIRECTION('center_axis',(0.,0.,1.));
#314=DIRECTION('ref_axis',(1.,0.,0.));
#315=DIRECTION('',(1.,0.,0.));
#316=DIRECTION('',(0.,1.,0.));
#317=DIRECTION('center_axis',(-1.,0.,2.46519032881566E-33));
#318=DIRECTION('ref_axis',(2.46519032881566E-33,0.,1.));
#319=DIRECTION('',(2.46519032881566E-33,0.,1.));
#320=DIRECTION('center_axis',(0.,1.,0.));
#321=DIRECTION('ref_axis',(0.,0.,1.));
#322=DIRECTION('center_axis',(0.,1.,0.));
#323=DIRECTION('ref_axis',(1.,0.,0.));
#324=CARTESIAN_POINT('',(0.,0.,0.));
#325=CARTESIAN_POINT('Origin',(1.25,42.25,-51.));
#326=CARTESIAN_POINT('',(0.499999999999999,43.,-1.99999999999999));
#327=CARTESIAN_POINT('',(2.,41.5,-1.99999999999999));
#328=CARTESIAN_POINT('',(18.75,24.75,-2.));
#329=CARTESIAN_POINT('',(2.,41.5,-198.));
#330=CARTESIAN_POINT('',(2.,41.5,-51.));
#331=CARTESIAN_POINT('',(0.499999999999999,43.,-198.));
#332=CARTESIAN_POINT('',(11.5,32.,-198.));
#333=CARTESIAN_POINT('',(0.499999999999999,43.,-51.));
#334=CARTESIAN_POINT('Origin',(2.,2.,-1.99999999999999));
#335=CARTESIAN_POINT('',(2.,2.,-1.99999999999999));
#336=CARTESIAN_POINT('',(2.,2.,-1.99999999999999));
#337=CARTESIAN_POINT('',(2.,2.,-198.));
#338=CARTESIAN_POINT('',(2.,2.,-51.));
#339=CARTESIAN_POINT('',(2.,2.,-198.));
#340=CARTESIAN_POINT('Origin',(31.75,42.25,-149.));
#341=CARTESIAN_POINT('',(32.5,43.,-198.));
#342=CARTESIAN_POINT('',(31.,41.5,-198.));
#343=CARTESIAN_POINT('',(14.25,24.75,-198.));
#344=CARTESIAN_POINT('',(31.,41.5,-2.));
#345=CARTESIAN_POINT('',(31.,41.5,-149.));
#346=CARTESIAN_POINT('',(32.5,43.,-1.99999999999999));
#347=CARTESIAN_POINT('',(21.5,32.,-2.));
#348=CARTESIAN_POINT('',(32.5,43.,-149.));
#349=CARTESIAN_POINT('Origin',(31.,2.,-198.));
#350=CARTESIAN_POINT('',(31.,2.,-198.));
#351=CARTESIAN_POINT('',(31.,2.,-198.));
#352=CARTESIAN_POINT('',(31.,2.,-2.));
#353=CARTESIAN_POINT('',(31.,2.,-149.));
#354=CARTESIAN_POINT('',(31.,2.,-2.));
#355=CARTESIAN_POINT('Origin',(31.,2.,-2.));
#356=CARTESIAN_POINT('',(23.75,2.,-1.99999999999999));
#357=CARTESIAN_POINT('',(2.,43.,-1.99999999999999));
#358=CARTESIAN_POINT('Origin',(2.,2.,-198.));
#359=CARTESIAN_POINT('',(9.25,2.,-198.));
#360=CARTESIAN_POINT('',(31.,43.,-198.));
#361=CARTESIAN_POINT('Origin',(16.5,43.,-100.));
#362=CARTESIAN_POINT('',(33.,43.,-200.));
#363=CARTESIAN_POINT('',(0.,43.,-200.));
#364=CARTESIAN_POINT('',(33.,43.,-200.));
#365=CARTESIAN_POINT('',(0.,43.,0.));
#366=CARTESIAN_POINT('',(-4.93038065763132E-31,43.,-200.));
#367=CARTESIAN_POINT('',(33.,43.,0.));
#368=CARTESIAN_POINT('',(0.,43.,0.));
#369=CARTESIAN_POINT('',(33.,43.,0.));
#370=CARTESIAN_POINT('Origin',(33.,0.,-200.));
#371=CARTESIAN_POINT('',(33.,0.,-200.));
#372=CARTESIAN_POINT('',(-4.93038065763132E-31,0.,-200.));
#373=CARTESIAN_POINT('',(33.,0.,-200.));
#374=CARTESIAN_POINT('',(-4.93038065763132E-31,0.,-200.));
#375=CARTESIAN_POINT('',(33.,0.,-200.));
#376=CARTESIAN_POINT('Origin',(33.,0.,0.));
#377=CARTESIAN_POINT('',(33.,0.,0.));
#378=CARTESIAN_POINT('',(33.,0.,0.));
#379=CARTESIAN_POINT('',(33.,0.,0.));
#380=CARTESIAN_POINT('Origin',(0.,0.,0.));
#381=CARTESIAN_POINT('',(0.,0.,0.));
#382=CARTESIAN_POINT('',(0.,0.,0.));
#383=CARTESIAN_POINT('',(0.,0.,0.));
#384=CARTESIAN_POINT('Origin',(-4.93038065763132E-31,0.,-200.));
#385=CARTESIAN_POINT('',(-4.93038065763132E-31,0.,-200.));
#386=CARTESIAN_POINT('Origin',(16.5,2.,-100.));
#387=CARTESIAN_POINT('Origin',(16.5,0.,-100.));
#388=UNCERTAINTY_MEASURE_WITH_UNIT(LENGTH_MEASURE(0.01),#392,
'DISTANCE_ACCURACY_VALUE',
'Maximum model space distance between geometric entities at asserted c
onnectivities');
#389=UNCERTAINTY_MEASURE_WITH_UNIT(LENGTH_MEASURE(0.01),#392,
'DISTANCE_ACCURACY_VALUE',
'Maximum model space distance between geometric entities at asserted c
onnectivities');
#390=(
GEOMETRIC_REPRESENTATION_CONTEXT(3)
GLOBAL_UNCERTAINTY_ASSIGNED_CONTEXT((#388))
GLOBAL_UNIT_ASSIGNED_CONTEXT((#392,#394,#395))
REPRESENTATION_CONTEXT('','3D')
);
#391=(
GEOMETRIC_REPRESENTATION_CONTEXT(3)
GLOBAL_UNCERTAINTY_ASSIGNED_CONTEXT((#389))
GLOBAL_UNIT_ASSIGNED_CONTEXT((#392,#394,#395))
REPRESENTATION_CONTEXT('','3D')
);
#392=(
LENGTH_UNIT()
NAMED_UNIT(*)
SI_UNIT(.MILLI.,.METRE.)
);
#393=(
LENGTH_UNIT()
NAMED_UNIT(*)
SI_UNIT($,.METRE.)
);
#394=(
NAMED_UNIT(*)
PLANE_ANGLE_UNIT()
SI_UNIT($,.RADIAN.)
);
#395=(
NAMED_UNIT(*)
SI_UNIT($,.STERADIAN.)
SOLID_ANGLE_UNIT()
);
#396=SHAPE_DEFINITION_REPRESENTATION(#397,#398);
#397=PRODUCT_DEFINITION_SHAPE('',$,#400);
#398=SHAPE_REPRESENTATION('',(#252),#390);
#399=PRODUCT_DEFINITION_CONTEXT('part definition',#404,'design');
#400=PRODUCT_DEFINITION('Tip-Trash','Tip-Trash v2',#401,#399);
#401=PRODUCT_DEFINITION_FORMATION('',$,#406);
#402=PRODUCT_RELATED_PRODUCT_CATEGORY('Tip-Trash v2','Tip-Trash v2',(#406));
#403=APPLICATION_PROTOCOL_DEFINITION('international standard',
'automotive_design',2009,#404);
#404=APPLICATION_CONTEXT(
'Core Data for Automotive Mechanical Design Process');
#405=PRODUCT_CONTEXT('part definition',#404,'mechanical');
#406=PRODUCT('Tip-Trash','Tip-Trash v2',$,(#405));
#407=PRESENTATION_STYLE_ASSIGNMENT((#408));
#408=SURFACE_STYLE_USAGE(.BOTH.,#409);
#409=SURFACE_SIDE_STYLE('',(#410));
#410=SURFACE_STYLE_FILL_AREA(#411);
#411=FILL_AREA_STYLE('Steel - Satin',(#412));
#412=FILL_AREA_STYLE_COLOUR('Steel - Satin',#413);
#413=COLOUR_RGB('Steel - Satin',0.627450980392157,0.627450980392157,0.627450980392157);
ENDSEC;
END-ISO-10303-21;
