# Supplementary material for: Principles of computer-controlled linear motion applied to an open-source affordable liquid handler for automated micropipetting
Source: Sci Rep. 2020 Aug 12;10:13663. doi: 10.1038/s41598-020-70465-5 (PMC7424513; doi:10.1038/s41598-020-70465-5)
Supplement: Supplementary file 2 — Supplementary Information 2. [file 41598_2020_70465_MOESM2_ESM.zip › 3D-Printable-Components-STEP-Files/Palette.step]

ISO-10303-21;
HEADER;
/* Generated by software containing ST-Developer
 * from STEP Tools, Inc. (www.steptools.com) 
 */

FILE_DESCRIPTION(
/* description */ (''),
/* implementation_level */ '2;1');

FILE_NAME(
/* name */ 
'/Users/davidflorian/Library/Mobile Documents/com~apple~CloudDocs/Vand
erbilt/Papers/OTTO/Supplemental Material/3D-Printable-Components-STEP-
Files/Palette.step',
/* time_stamp */ '2020-06-30T23:18:53-05:00',
/* author */ (''),
/* organization */ (''),
/* preprocessor_version */ 'ST-DEVELOPER v18.1',
/* originating_system */ 'Autodesk Translation Framework v9.3.0.1241',
/* authorisation */ '');

FILE_SCHEMA (('AUTOMOTIVE_DESIGN { 1 0 10303 214 3 1 1 }'));
ENDSEC;

DATA;
#10=MECHANICAL_DESIGN_GEOMETRIC_PRESENTATION_REPRESENTATION('',(#13),#533);
#11=SHAPE_REPRESENTATION_RELATIONSHIP('SRR','None',#540,#12);
#12=ADVANCED_BREP_SHAPE_REPRESENTATION('',(#14),#532);
#13=STYLED_ITEM('',(#549),#14);
#14=MANIFOLD_SOLID_BREP('Body2',#321);
#15=FACE_BOUND('',#60,.T.);
#16=FACE_BOUND('',#61,.T.);
#17=FACE_BOUND('',#64,.T.);
#18=FACE_BOUND('',#65,.T.);
#19=FACE_BOUND('',#68,.T.);
#20=FACE_BOUND('',#70,.T.);
#21=PLANE('',#341);
#22=PLANE('',#342);
#23=PLANE('',#346);
#24=PLANE('',#350);
#25=PLANE('',#351);
#26=PLANE('',#352);
#27=PLANE('',#353);
#28=PLANE('',#354);
#29=PLANE('',#355);
#30=PLANE('',#356);
#31=PLANE('',#357);
#32=PLANE('',#358);
#33=FACE_OUTER_BOUND('',#49,.T.);
#34=FACE_OUTER_BOUND('',#50,.T.);
#35=FACE_OUTER_BOUND('',#51,.T.);
#36=FACE_OUTER_BOUND('',#52,.T.);
#37=FACE_OUTER_BOUND('',#53,.T.);
#38=FACE_OUTER_BOUND('',#54,.T.);
#39=FACE_OUTER_BOUND('',#55,.T.);
#40=FACE_OUTER_BOUND('',#56,.T.);
#41=FACE_OUTER_BOUND('',#57,.T.);
#42=FACE_OUTER_BOUND('',#58,.T.);
#43=FACE_OUTER_BOUND('',#59,.T.);
#44=FACE_OUTER_BOUND('',#62,.T.);
#45=FACE_OUTER_BOUND('',#63,.T.);
#46=FACE_OUTER_BOUND('',#66,.T.);
#47=FACE_OUTER_BOUND('',#67,.T.);
#48=FACE_OUTER_BOUND('',#69,.T.);
#49=EDGE_LOOP('',(#217,#218,#219,#220));
#50=EDGE_LOOP('',(#221,#222,#223,#224));
#51=EDGE_LOOP('',(#225,#226,#227,#228));
#52=EDGE_LOOP('',(#229,#230,#231,#232));
#53=EDGE_LOOP('',(#233,#234,#235,#236));
#54=EDGE_LOOP('',(#237,#238,#239,#240));
#55=EDGE_LOOP('',(#241,#242,#243,#244));
#56=EDGE_LOOP('',(#245,#246,#247,#248));
#57=EDGE_LOOP('',(#249,#250,#251,#252));
#58=EDGE_LOOP('',(#253,#254,#255,#256));
#59=EDGE_LOOP('',(#257,#258,#259,#260,#261,#262,#263,#264));
#60=EDGE_LOOP('',(#265));
#61=EDGE_LOOP('',(#266));
#62=EDGE_LOOP('',(#267,#268,#269,#270));
#63=EDGE_LOOP('',(#271,#272,#273,#274));
#64=EDGE_LOOP('',(#275));
#65=EDGE_LOOP('',(#276));
#66=EDGE_LOOP('',(#277,#278,#279,#280));
#67=EDGE_LOOP('',(#281,#282,#283,#284));
#68=EDGE_LOOP('',(#285,#286,#287,#288));
#69=EDGE_LOOP('',(#289,#290,#291,#292,#293,#294,#295,#296));
#70=EDGE_LOOP('',(#297,#298,#299,#300));
#71=LINE('',#448,#105);
#72=LINE('',#454,#106);
#73=LINE('',#459,#107);
#74=LINE('',#461,#108);
#75=LINE('',#463,#109);
#76=LINE('',#464,#110);
#77=LINE('',#468,#111);
#78=LINE('',#470,#112);
#79=LINE('',#472,#113);
#80=LINE('',#473,#114);
#81=LINE('',#479,#115);
#82=LINE('',#482,#116);
#83=LINE('',#484,#117);
#84=LINE('',#485,#118);
#85=LINE('',#492,#119);
#86=LINE('',#494,#120);
#87=LINE('',#496,#121);
#88=LINE('',#497,#122);
#89=LINE('',#500,#123);
#90=LINE('',#502,#124);
#91=LINE('',#503,#125);
#92=LINE('',#506,#126);
#93=LINE('',#508,#127);
#94=LINE('',#509,#128);
#95=LINE('',#512,#129);
#96=LINE('',#513,#130);
#97=LINE('',#515,#131);
#98=LINE('',#516,#132);
#99=LINE('',#517,#133);
#100=LINE('',#520,#134);
#101=LINE('',#521,#135);
#102=LINE('',#524,#136);
#103=LINE('',#525,#137);
#104=LINE('',#527,#138);
#105=VECTOR('',#365,5.55);
#106=VECTOR('',#372,5.55);
#107=VECTOR('',#377,10.);
#108=VECTOR('',#378,10.);
#109=VECTOR('',#379,10.);
#110=VECTOR('',#380,10.);
#111=VECTOR('',#383,10.);
#112=VECTOR('',#384,10.);
#113=VECTOR('',#385,10.);
#114=VECTOR('',#386,10.);
#115=VECTOR('',#393,10.);
#116=VECTOR('',#396,10.);
#117=VECTOR('',#397,10.);
#118=VECTOR('',#398,10.);
#119=VECTOR('',#407,10.);
#120=VECTOR('',#408,10.);
#121=VECTOR('',#409,10.);
#122=VECTOR('',#410,10.);
#123=VECTOR('',#413,10.);
#124=VECTOR('',#414,10.);
#125=VECTOR('',#415,10.);
#126=VECTOR('',#418,10.);
#127=VECTOR('',#419,10.);
#128=VECTOR('',#420,10.);
#129=VECTOR('',#423,10.);
#130=VECTOR('',#424,10.);
#131=VECTOR('',#425,10.);
#132=VECTOR('',#426,10.);
#133=VECTOR('',#427,10.);
#134=VECTOR('',#430,10.);
#135=VECTOR('',#431,10.);
#136=VECTOR('',#434,10.);
#137=VECTOR('',#435,10.);
#138=VECTOR('',#438,10.);
#139=CIRCLE('',#336,5.55);
#140=CIRCLE('',#337,5.55);
#141=CIRCLE('',#339,5.55);
#142=CIRCLE('',#340,5.55);
#143=CIRCLE('',#344,3.);
#144=CIRCLE('',#345,3.);
#145=CIRCLE('',#348,3.);
#146=CIRCLE('',#349,3.);
#147=VERTEX_POINT('',#445);
#148=VERTEX_POINT('',#447);
#149=VERTEX_POINT('',#451);
#150=VERTEX_POINT('',#453);
#151=VERTEX_POINT('',#457);
#152=VERTEX_POINT('',#458);
#153=VERTEX_POINT('',#460);
#154=VERTEX_POINT('',#462);
#155=VERTEX_POINT('',#466);
#156=VERTEX_POINT('',#467);
#157=VERTEX_POINT('',#469);
#158=VERTEX_POINT('',#471);
#159=VERTEX_POINT('',#475);
#160=VERTEX_POINT('',#477);
#161=VERTEX_POINT('',#481);
#162=VERTEX_POINT('',#483);
#163=VERTEX_POINT('',#490);
#164=VERTEX_POINT('',#491);
#165=VERTEX_POINT('',#493);
#166=VERTEX_POINT('',#495);
#167=VERTEX_POINT('',#499);
#168=VERTEX_POINT('',#501);
#169=VERTEX_POINT('',#505);
#170=VERTEX_POINT('',#507);
#171=VERTEX_POINT('',#511);
#172=VERTEX_POINT('',#514);
#173=VERTEX_POINT('',#519);
#174=VERTEX_POINT('',#523);
#175=EDGE_CURVE('',#147,#147,#139,.T.);
#176=EDGE_CURVE('',#147,#148,#71,.T.);
#177=EDGE_CURVE('',#148,#148,#140,.T.);
#178=EDGE_CURVE('',#149,#149,#141,.T.);
#179=EDGE_CURVE('',#149,#150,#72,.T.);
#180=EDGE_CURVE('',#150,#150,#142,.T.);
#181=EDGE_CURVE('',#151,#152,#73,.T.);
#182=EDGE_CURVE('',#152,#153,#74,.T.);
#183=EDGE_CURVE('',#153,#154,#75,.T.);
#184=EDGE_CURVE('',#154,#151,#76,.T.);
#185=EDGE_CURVE('',#155,#156,#77,.T.);
#186=EDGE_CURVE('',#156,#157,#78,.T.);
#187=EDGE_CURVE('',#158,#157,#79,.T.);
#188=EDGE_CURVE('',#155,#158,#80,.T.);
#189=EDGE_CURVE('',#159,#155,#143,.T.);
#190=EDGE_CURVE('',#160,#158,#144,.T.);
#191=EDGE_CURVE('',#159,#160,#81,.T.);
#192=EDGE_CURVE('',#161,#159,#82,.T.);
#193=EDGE_CURVE('',#162,#160,#83,.T.);
#194=EDGE_CURVE('',#161,#162,#84,.T.);
#195=EDGE_CURVE('',#156,#161,#145,.T.);
#196=EDGE_CURVE('',#157,#162,#146,.T.);
#197=EDGE_CURVE('',#163,#164,#85,.T.);
#198=EDGE_CURVE('',#164,#165,#86,.T.);
#199=EDGE_CURVE('',#166,#165,#87,.T.);
#200=EDGE_CURVE('',#163,#166,#88,.T.);
#201=EDGE_CURVE('',#167,#163,#89,.T.);
#202=EDGE_CURVE('',#168,#166,#90,.T.);
#203=EDGE_CURVE('',#167,#168,#91,.T.);
#204=EDGE_CURVE('',#169,#167,#92,.T.);
#205=EDGE_CURVE('',#170,#168,#93,.T.);
#206=EDGE_CURVE('',#169,#170,#94,.T.);
#207=EDGE_CURVE('',#171,#169,#95,.T.);
#208=EDGE_CURVE('',#165,#170,#96,.T.);
#209=EDGE_CURVE('',#164,#172,#97,.T.);
#210=EDGE_CURVE('',#172,#151,#98,.T.);
#211=EDGE_CURVE('',#171,#154,#99,.T.);
#212=EDGE_CURVE('',#173,#171,#100,.T.);
#213=EDGE_CURVE('',#173,#153,#101,.T.);
#214=EDGE_CURVE('',#174,#173,#102,.T.);
#215=EDGE_CURVE('',#174,#152,#103,.T.);
#216=EDGE_CURVE('',#172,#174,#104,.T.);
#217=ORIENTED_EDGE('',*,*,#175,.F.);
#218=ORIENTED_EDGE('',*,*,#176,.T.);
#219=ORIENTED_EDGE('',*,*,#177,.F.);
#220=ORIENTED_EDGE('',*,*,#176,.F.);
#221=ORIENTED_EDGE('',*,*,#178,.F.);
#222=ORIENTED_EDGE('',*,*,#179,.T.);
#223=ORIENTED_EDGE('',*,*,#180,.F.);
#224=ORIENTED_EDGE('',*,*,#179,.F.);
#225=ORIENTED_EDGE('',*,*,#181,.T.);
#226=ORIENTED_EDGE('',*,*,#182,.T.);
#227=ORIENTED_EDGE('',*,*,#183,.T.);
#228=ORIENTED_EDGE('',*,*,#184,.T.);
#229=ORIENTED_EDGE('',*,*,#185,.T.);
#230=ORIENTED_EDGE('',*,*,#186,.T.);
#231=ORIENTED_EDGE('',*,*,#187,.F.);
#232=ORIENTED_EDGE('',*,*,#188,.F.);
#233=ORIENTED_EDGE('',*,*,#189,.T.);
#234=ORIENTED_EDGE('',*,*,#188,.T.);
#235=ORIENTED_EDGE('',*,*,#190,.F.);
#236=ORIENTED_EDGE('',*,*,#191,.F.);
#237=ORIENTED_EDGE('',*,*,#192,.T.);
#238=ORIENTED_EDGE('',*,*,#191,.T.);
#239=ORIENTED_EDGE('',*,*,#193,.F.);
#240=ORIENTED_EDGE('',*,*,#194,.F.);
#241=ORIENTED_EDGE('',*,*,#195,.T.);
#242=ORIENTED_EDGE('',*,*,#194,.T.);
#243=ORIENTED_EDGE('',*,*,#196,.F.);
#244=ORIENTED_EDGE('',*,*,#186,.F.);
#245=ORIENTED_EDGE('',*,*,#197,.T.);
#246=ORIENTED_EDGE('',*,*,#198,.T.);
#247=ORIENTED_EDGE('',*,*,#199,.F.);
#248=ORIENTED_EDGE('',*,*,#200,.F.);
#249=ORIENTED_EDGE('',*,*,#201,.T.);
#250=ORIENTED_EDGE('',*,*,#200,.T.);
#251=ORIENTED_EDGE('',*,*,#202,.F.);
#252=ORIENTED_EDGE('',*,*,#203,.F.);
#253=ORIENTED_EDGE('',*,*,#204,.T.);
#254=ORIENTED_EDGE('',*,*,#203,.T.);
#255=ORIENTED_EDGE('',*,*,#205,.F.);
#256=ORIENTED_EDGE('',*,*,#206,.F.);
#257=ORIENTED_EDGE('',*,*,#207,.T.);
#258=ORIENTED_EDGE('',*,*,#206,.T.);
#259=ORIENTED_EDGE('',*,*,#208,.F.);
#260=ORIENTED_EDGE('',*,*,#198,.F.);
#261=ORIENTED_EDGE('',*,*,#209,.T.);
#262=ORIENTED_EDGE('',*,*,#210,.T.);
#263=ORIENTED_EDGE('',*,*,#184,.F.);
#264=ORIENTED_EDGE('',*,*,#211,.F.);
#265=ORIENTED_EDGE('',*,*,#175,.T.);
#266=ORIENTED_EDGE('',*,*,#178,.T.);
#267=ORIENTED_EDGE('',*,*,#212,.T.);
#268=ORIENTED_EDGE('',*,*,#211,.T.);
#269=ORIENTED_EDGE('',*,*,#183,.F.);
#270=ORIENTED_EDGE('',*,*,#213,.F.);
#271=ORIENTED_EDGE('',*,*,#214,.T.);
#272=ORIENTED_EDGE('',*,*,#213,.T.);
#273=ORIENTED_EDGE('',*,*,#182,.F.);
#274=ORIENTED_EDGE('',*,*,#215,.F.);
#275=ORIENTED_EDGE('',*,*,#177,.T.);
#276=ORIENTED_EDGE('',*,*,#180,.T.);
#277=ORIENTED_EDGE('',*,*,#216,.T.);
#278=ORIENTED_EDGE('',*,*,#215,.T.);
#279=ORIENTED_EDGE('',*,*,#181,.F.);
#280=ORIENTED_EDGE('',*,*,#210,.F.);
#281=ORIENTED_EDGE('',*,*,#208,.T.);
#282=ORIENTED_EDGE('',*,*,#205,.T.);
#283=ORIENTED_EDGE('',*,*,#202,.T.);
#284=ORIENTED_EDGE('',*,*,#199,.T.);
#285=ORIENTED_EDGE('',*,*,#196,.T.);
#286=ORIENTED_EDGE('',*,*,#193,.T.);
#287=ORIENTED_EDGE('',*,*,#190,.T.);
#288=ORIENTED_EDGE('',*,*,#187,.T.);
#289=ORIENTED_EDGE('',*,*,#216,.F.);
#290=ORIENTED_EDGE('',*,*,#209,.F.);
#291=ORIENTED_EDGE('',*,*,#197,.F.);
#292=ORIENTED_EDGE('',*,*,#201,.F.);
#293=ORIENTED_EDGE('',*,*,#204,.F.);
#294=ORIENTED_EDGE('',*,*,#207,.F.);
#295=ORIENTED_EDGE('',*,*,#212,.F.);
#296=ORIENTED_EDGE('',*,*,#214,.F.);
#297=ORIENTED_EDGE('',*,*,#195,.F.);
#298=ORIENTED_EDGE('',*,*,#185,.F.);
#299=ORIENTED_EDGE('',*,*,#189,.F.);
#300=ORIENTED_EDGE('',*,*,#192,.F.);
#301=CYLINDRICAL_SURFACE('',#335,5.55);
#302=CYLINDRICAL_SURFACE('',#338,5.55);
#303=CYLINDRICAL_SURFACE('',#343,3.);
#304=CYLINDRICAL_SURFACE('',#347,3.);
#305=ADVANCED_FACE('',(#33),#301,.F.);
#306=ADVANCED_FACE('',(#34),#302,.F.);
#307=ADVANCED_FACE('',(#35),#21,.T.);
#308=ADVANCED_FACE('',(#36),#22,.T.);
#309=ADVANCED_FACE('',(#37),#303,.F.);
#310=ADVANCED_FACE('',(#38),#23,.T.);
#311=ADVANCED_FACE('',(#39),#304,.F.);
#312=ADVANCED_FACE('',(#40),#24,.T.);
#313=ADVANCED_FACE('',(#41),#25,.T.);
#314=ADVANCED_FACE('',(#42),#26,.T.);
#315=ADVANCED_FACE('',(#43,#15,#16),#27,.T.);
#316=ADVANCED_FACE('',(#44),#28,.T.);
#317=ADVANCED_FACE('',(#45,#17,#18),#29,.T.);
#318=ADVANCED_FACE('',(#46),#30,.T.);
#319=ADVANCED_FACE('',(#47,#19),#31,.T.);
#320=ADVANCED_FACE('',(#48,#20),#32,.F.);
#321=CLOSED_SHELL('',(#305,#306,#307,#308,#309,#310,#311,#312,#313,#314,
#315,#316,#317,#318,#319,#320));
#322=DERIVED_UNIT_ELEMENT(#324,1.);
#323=DERIVED_UNIT_ELEMENT(#535,3.);
#324=(
MASS_UNIT()
NAMED_UNIT(*)
SI_UNIT(.KILO.,.GRAM.)
);
#325=DERIVED_UNIT((#322,#323));
#326=MEASURE_REPRESENTATION_ITEM('density measure',
POSITIVE_RATIO_MEASURE(7850.),#325);
#327=PROPERTY_DEFINITION_REPRESENTATION(#332,#329);
#328=PROPERTY_DEFINITION_REPRESENTATION(#333,#330);
#329=REPRESENTATION('material name',(#331),#532);
#330=REPRESENTATION('density',(#326),#532);
#331=DESCRIPTIVE_REPRESENTATION_ITEM('Steel','Steel');
#332=PROPERTY_DEFINITION('material property','material name',#542);
#333=PROPERTY_DEFINITION('material property','density of part',#542);
#334=AXIS2_PLACEMENT_3D('placement',#443,#359,#360);
#335=AXIS2_PLACEMENT_3D('',#444,#361,#362);
#336=AXIS2_PLACEMENT_3D('',#446,#363,#364);
#337=AXIS2_PLACEMENT_3D('',#449,#366,#367);
#338=AXIS2_PLACEMENT_3D('',#450,#368,#369);
#339=AXIS2_PLACEMENT_3D('',#452,#370,#371);
#340=AXIS2_PLACEMENT_3D('',#455,#373,#374);
#341=AXIS2_PLACEMENT_3D('',#456,#375,#376);
#342=AXIS2_PLACEMENT_3D('',#465,#381,#382);
#343=AXIS2_PLACEMENT_3D('',#474,#387,#388);
#344=AXIS2_PLACEMENT_3D('',#476,#389,#390);
#345=AXIS2_PLACEMENT_3D('',#478,#391,#392);
#346=AXIS2_PLACEMENT_3D('',#480,#394,#395);
#347=AXIS2_PLACEMENT_3D('',#486,#399,#400);
#348=AXIS2_PLACEMENT_3D('',#487,#401,#402);
#349=AXIS2_PLACEMENT_3D('',#488,#403,#404);
#350=AXIS2_PLACEMENT_3D('',#489,#405,#406);
#351=AXIS2_PLACEMENT_3D('',#498,#411,#412);
#352=AXIS2_PLACEMENT_3D('',#504,#416,#417);
#353=AXIS2_PLACEMENT_3D('',#510,#421,#422);
#354=AXIS2_PLACEMENT_3D('',#518,#428,#429);
#355=AXIS2_PLACEMENT_3D('',#522,#432,#433);
#356=AXIS2_PLACEMENT_3D('',#526,#436,#437);
#357=AXIS2_PLACEMENT_3D('',#528,#439,#440);
#358=AXIS2_PLACEMENT_3D('',#529,#441,#442);
#359=DIRECTION('axis',(0.,0.,1.));
#360=DIRECTION('refdir',(1.,0.,0.));
#361=DIRECTION('center_axis',(0.,-1.,0.));
#362=DIRECTION('ref_axis',(-1.,0.,0.));
#363=DIRECTION('center_axis',(0.,-1.,0.));
#364=DIRECTION('ref_axis',(-1.,0.,0.));
#365=DIRECTION('',(0.,-1.,0.));
#366=DIRECTION('center_axis',(0.,1.,0.));
#367=DIRECTION('ref_axis',(-1.,0.,0.));
#368=DIRECTION('center_axis',(0.,-1.,0.));
#369=DIRECTION('ref_axis',(-1.,0.,0.));
#370=DIRECTION('center_axis',(0.,-1.,0.));
#371=DIRECTION('ref_axis',(-1.,0.,0.));
#372=DIRECTION('',(0.,-1.,0.));
#373=DIRECTION('center_axis',(0.,1.,0.));
#374=DIRECTION('ref_axis',(-1.,0.,0.));
#375=DIRECTION('center_axis',(1.,0.,0.));
#376=DIRECTION('ref_axis',(0.,0.,-1.));
#377=DIRECTION('',(0.,-1.,0.));
#378=DIRECTION('',(0.,0.,-1.));
#379=DIRECTION('',(0.,1.,-8.88178419700125E-16));
#380=DIRECTION('',(0.,0.,1.));
#381=DIRECTION('center_axis',(0.,-9.78079478040759E-5,-0.999999995216803));
#382=DIRECTION('ref_axis',(0.,0.999999995216803,-9.7807947804076E-5));
#383=DIRECTION('',(0.,0.999999995216803,-9.7807947804076E-5));
#384=DIRECTION('',(1.,0.,0.));
#385=DIRECTION('',(0.,0.999999995216803,-9.7807947804076E-5));
#386=DIRECTION('',(1.,0.,0.));
#387=DIRECTION('center_axis',(1.,0.,0.));
#388=DIRECTION('ref_axis',(0.,-1.,2.32763359320754E-14));
#389=DIRECTION('center_axis',(-1.,0.,0.));
#390=DIRECTION('ref_axis',(0.,0.,-1.));
#391=DIRECTION('center_axis',(-1.,0.,0.));
#392=DIRECTION('ref_axis',(0.,0.,-1.));
#393=DIRECTION('',(1.,0.,0.));
#394=DIRECTION('center_axis',(0.,-9.78079477582378E-5,0.999999995216803));
#395=DIRECTION('ref_axis',(0.,-0.999999995216803,-9.78079477582378E-5));
#396=DIRECTION('',(0.,-0.999999995216803,-9.78079477582378E-5));
#397=DIRECTION('',(0.,-0.999999995216803,-9.78079477582378E-5));
#398=DIRECTION('',(1.,0.,0.));
#399=DIRECTION('center_axis',(1.,0.,0.));
#400=DIRECTION('ref_axis',(0.,1.,4.1013246652303E-12));
#401=DIRECTION('center_axis',(-1.,0.,0.));
#402=DIRECTION('ref_axis',(0.,0.,-1.));
#403=DIRECTION('center_axis',(-1.,0.,0.));
#404=DIRECTION('ref_axis',(0.,0.,-1.));
#405=DIRECTION('center_axis',(0.,0.,1.));
#406=DIRECTION('ref_axis',(0.,-1.,0.));
#407=DIRECTION('',(0.,-1.,0.));
#408=DIRECTION('',(1.,0.,0.));
#409=DIRECTION('',(0.,-1.,0.));
#410=DIRECTION('',(1.,0.,0.));
#411=DIRECTION('center_axis',(0.,1.,0.));
#412=DIRECTION('ref_axis',(0.,0.,1.));
#413=DIRECTION('',(0.,0.,1.));
#414=DIRECTION('',(0.,0.,1.));
#415=DIRECTION('',(1.,0.,0.));
#416=DIRECTION('center_axis',(0.,0.,-1.));
#417=DIRECTION('ref_axis',(0.,1.,0.));
#418=DIRECTION('',(0.,1.,0.));
#419=DIRECTION('',(0.,1.,0.));
#420=DIRECTION('',(1.,0.,0.));
#421=DIRECTION('center_axis',(0.,1.,0.));
#422=DIRECTION('ref_axis',(0.,0.,1.));
#423=DIRECTION('',(0.,0.,1.));
#424=DIRECTION('',(0.,0.,-1.));
#425=DIRECTION('',(0.,0.,1.));
#426=DIRECTION('',(1.,0.,0.));
#427=DIRECTION('',(1.,0.,0.));
#428=DIRECTION('center_axis',(0.,0.,-1.));
#429=DIRECTION('ref_axis',(0.,1.,0.));
#430=DIRECTION('',(0.,1.,0.));
#431=DIRECTION('',(1.,0.,0.));
#432=DIRECTION('center_axis',(0.,-1.,0.));
#433=DIRECTION('ref_axis',(0.,0.,-1.));
#434=DIRECTION('',(0.,0.,-1.));
#435=DIRECTION('',(1.,0.,0.));
#436=DIRECTION('center_axis',(0.,0.,1.));
#437=DIRECTION('ref_axis',(0.,-1.,0.));
#438=DIRECTION('',(0.,-1.,0.));
#439=DIRECTION('center_axis',(1.,0.,0.));
#440=DIRECTION('ref_axis',(0.,0.,-1.));
#441=DIRECTION('center_axis',(1.,0.,0.));
#442=DIRECTION('ref_axis',(0.,0.,-1.));
#443=CARTESIAN_POINT('',(0.,0.,0.));
#444=CARTESIAN_POINT('Origin',(14.,5.,6.));
#445=CARTESIAN_POINT('',(19.55,5.,6.));
#446=CARTESIAN_POINT('Origin',(14.,5.,6.));
#447=CARTESIAN_POINT('',(19.55,0.,6.));
#448=CARTESIAN_POINT('',(19.55,5.,6.));
#449=CARTESIAN_POINT('Origin',(14.,0.,6.));
#450=CARTESIAN_POINT('Origin',(14.,5.,-8.));
#451=CARTESIAN_POINT('',(19.55,5.,-8.));
#452=CARTESIAN_POINT('Origin',(14.,5.,-8.));
#453=CARTESIAN_POINT('',(19.55,0.,-8.));
#454=CARTESIAN_POINT('',(19.55,5.,-8.));
#455=CARTESIAN_POINT('Origin',(14.,0.,-8.));
#456=CARTESIAN_POINT('Origin',(24.,2.5,-6.));
#457=CARTESIAN_POINT('',(24.,5.,14.));
#458=CARTESIAN_POINT('',(24.,0.,14.));
#459=CARTESIAN_POINT('',(24.,5.,14.));
#460=CARTESIAN_POINT('',(24.,0.,-26.));
#461=CARTESIAN_POINT('',(24.,0.,14.));
#462=CARTESIAN_POINT('',(24.,5.,-26.));
#463=CARTESIAN_POINT('',(24.,0.,-26.));
#464=CARTESIAN_POINT('',(24.,5.,-26.));
#465=CARTESIAN_POINT('Origin',(0.,15.0002934238434,-7.00000001434959));
#466=CARTESIAN_POINT('',(0.,15.0002934238434,-7.00000001434959));
#467=CARTESIAN_POINT('',(0.,33.8947155338545,-7.00184803900996));
#468=CARTESIAN_POINT('',(0.,34.1058709503094,-7.001868691688));
#469=CARTESIAN_POINT('',(4.,33.8947155338545,-7.00184803900996));
#470=CARTESIAN_POINT('',(0.,33.8947155338545,-7.00184803900996));
#471=CARTESIAN_POINT('',(4.,15.0002934238434,-7.00000001434959));
#472=CARTESIAN_POINT('',(4.,34.1058709503094,-7.001868691688));
#473=CARTESIAN_POINT('',(0.,15.0002934238434,-7.00000001434959));
#474=CARTESIAN_POINT('Origin',(0.,15.,-10.));
#475=CARTESIAN_POINT('',(0.,15.0002934238433,-12.9999999856504));
#476=CARTESIAN_POINT('Origin',(0.,15.,-10.));
#477=CARTESIAN_POINT('',(4.,15.0002934238433,-12.9999999856504));
#478=CARTESIAN_POINT('Origin',(4.,15.,-10.));
#479=CARTESIAN_POINT('',(0.,15.0002934238433,-12.9999999856504));
#480=CARTESIAN_POINT('Origin',(0.,33.8947155338791,-12.9981519609909));
#481=CARTESIAN_POINT('',(0.,33.8947155338791,-12.9981519609909));
#482=CARTESIAN_POINT('',(0.,34.1058709502845,-12.9981313083129));
#483=CARTESIAN_POINT('',(4.,33.8947155338791,-12.9981519609909));
#484=CARTESIAN_POINT('',(4.,34.1058709502845,-12.9981313083129));
#485=CARTESIAN_POINT('',(0.,33.8947155338791,-12.9981519609909));
#486=CARTESIAN_POINT('Origin',(0.,34.,-10.));
#487=CARTESIAN_POINT('Origin',(0.,34.,-10.));
#488=CARTESIAN_POINT('Origin',(4.,34.,-10.));
#489=CARTESIAN_POINT('Origin',(0.,40.,0.));
#490=CARTESIAN_POINT('',(0.,40.,0.));
#491=CARTESIAN_POINT('',(0.,5.,0.));
#492=CARTESIAN_POINT('',(0.,40.,0.));
#493=CARTESIAN_POINT('',(4.,5.,0.));
#494=CARTESIAN_POINT('',(0.,5.,0.));
#495=CARTESIAN_POINT('',(4.,40.,0.));
#496=CARTESIAN_POINT('',(4.,40.,0.));
#497=CARTESIAN_POINT('',(0.,40.,0.));
#498=CARTESIAN_POINT('Origin',(0.,40.,-20.));
#499=CARTESIAN_POINT('',(0.,40.,-20.));
#500=CARTESIAN_POINT('',(0.,40.,-20.));
#501=CARTESIAN_POINT('',(4.,40.,-20.));
#502=CARTESIAN_POINT('',(4.,40.,-20.));
#503=CARTESIAN_POINT('',(0.,40.,-20.));
#504=CARTESIAN_POINT('Origin',(0.,5.,-20.));
#505=CARTESIAN_POINT('',(0.,5.,-20.));
#506=CARTESIAN_POINT('',(0.,0.,-20.));
#507=CARTESIAN_POINT('',(4.,5.,-20.));
#508=CARTESIAN_POINT('',(4.,0.,-20.));
#509=CARTESIAN_POINT('',(0.,5.,-20.));
#510=CARTESIAN_POINT('Origin',(0.,5.,-26.));
#511=CARTESIAN_POINT('',(0.,5.,-26.));
#512=CARTESIAN_POINT('',(0.,5.,-26.));
#513=CARTESIAN_POINT('',(4.,5.,-16.));
#514=CARTESIAN_POINT('',(0.,5.,14.));
#515=CARTESIAN_POINT('',(0.,5.,-26.));
#516=CARTESIAN_POINT('',(0.,5.,14.));
#517=CARTESIAN_POINT('',(0.,5.,-26.));
#518=CARTESIAN_POINT('Origin',(0.,0.,-26.));
#519=CARTESIAN_POINT('',(0.,0.,-26.));
#520=CARTESIAN_POINT('',(0.,0.,-26.));
#521=CARTESIAN_POINT('',(0.,0.,-26.));
#522=CARTESIAN_POINT('Origin',(0.,0.,14.));
#523=CARTESIAN_POINT('',(0.,0.,14.));
#524=CARTESIAN_POINT('',(0.,0.,14.));
#525=CARTESIAN_POINT('',(0.,0.,14.));
#526=CARTESIAN_POINT('Origin',(0.,5.,14.));
#527=CARTESIAN_POINT('',(0.,5.,14.));
#528=CARTESIAN_POINT('Origin',(4.,20.,-6.));
#529=CARTESIAN_POINT('Origin',(0.,20.,-6.));
#530=UNCERTAINTY_MEASURE_WITH_UNIT(LENGTH_MEASURE(0.01),#534,
'DISTANCE_ACCURACY_VALUE',
'Maximum model space distance between geometric entities at asserted c
onnectivities');
#531=UNCERTAINTY_MEASURE_WITH_UNIT(LENGTH_MEASURE(0.01),#534,
'DISTANCE_ACCURACY_VALUE',
'Maximum model space distance between geometric entities at asserted c
onnectivities');
#532=(
GEOMETRIC_REPRESENTATION_CONTEXT(3)
GLOBAL_UNCERTAINTY_ASSIGNED_CONTEXT((#530))
GLOBAL_UNIT_ASSIGNED_CONTEXT((#534,#536,#537))
REPRESENTATION_CONTEXT('','3D')
);
#533=(
GEOMETRIC_REPRESENTATION_CONTEXT(3)
GLOBAL_UNCERTAINTY_ASSIGNED_CONTEXT((#531))
GLOBAL_UNIT_ASSIGNED_CONTEXT((#534,#536,#537))
REPRESENTATION_CONTEXT('','3D')
);
#534=(
LENGTH_UNIT()
NAMED_UNIT(*)
SI_UNIT(.MILLI.,.METRE.)
);
#535=(
LENGTH_UNIT()
NAMED_UNIT(*)
SI_UNIT($,.METRE.)
);
#536=(
NAMED_UNIT(*)
PLANE_ANGLE_UNIT()
SI_UNIT($,.RADIAN.)
);
#537=(
NAMED_UNIT(*)
SI_UNIT($,.STERADIAN.)
SOLID_ANGLE_UNIT()
);
#538=SHAPE_DEFINITION_REPRESENTATION(#539,#540);
#539=PRODUCT_DEFINITION_SHAPE('',$,#542);
#540=SHAPE_REPRESENTATION('',(#334),#532);
#541=PRODUCT_DEFINITION_CONTEXT('part definition',#546,'design');
#542=PRODUCT_DEFINITION('palette','palette v2',#543,#541);
#543=PRODUCT_DEFINITION_FORMATION('',$,#548);
#544=PRODUCT_RELATED_PRODUCT_CATEGORY('palette v2','palette v2',(#548));
#545=APPLICATION_PROTOCOL_DEFINITION('international standard',
'automotive_design',2009,#546);
#546=APPLICATION_CONTEXT(
'Core Data for Automotive Mechanical Design Process');
#547=PRODUCT_CONTEXT('part definition',#546,'mechanical');
#548=PRODUCT('palette','palette v2',$,(#547));
#549=PRESENTATION_STYLE_ASSIGNMENT((#550));
#550=SURFACE_STYLE_USAGE(.BOTH.,#551);
#551=SURFACE_SIDE_STYLE('',(#552));
#552=SURFACE_STYLE_FILL_AREA(#553);
#553=FILL_AREA_STYLE('Steel - Satin',(#554));
#554=FILL_AREA_STYLE_COLOUR('Steel - Satin',#555);
#555=COLOUR_RGB('Steel - Satin',0.627450980392157,0.627450980392157,0.627450980392157);
ENDSEC;
END-ISO-10303-21;
