# Supplementary material for: Principles of computer-controlled linear motion applied to an open-source affordable liquid handler for automated micropipetting
Source: Sci Rep. 2020 Aug 12;10:13663. doi: 10.1038/s41598-020-70465-5 (PMC7424513; doi:10.1038/s41598-020-70465-5)
Supplement: Supplementary file 2 — Supplementary Information 2. [file 41598_2020_70465_MOESM2_ESM.zip › 3D-Printable-Components-STEP-Files/Epi-Tube-Holder.step]

ISO-10303-21;
HEADER;
/* Generated by software containing ST-Developer
 * from STEP Tools, Inc. (www.steptools.com) 
 */

FILE_DESCRIPTION(
/* description */ (''),
/* implementation_level */ '2;1');

FILE_NAME(
/* name */ 
'/Users/davidflorian/Library/Mobile Documents/com~apple~CloudDocs/Vand
erbilt/Papers/OTTO/Supplemental Material/3D-Printable-Components-STEP-
Files/Epi-Tube-Holder.step',
/* time_stamp */ '2020-06-30T23:03:29-05:00',
/* author */ (''),
/* organization */ (''),
/* preprocessor_version */ 'ST-DEVELOPER v18.1',
/* originating_system */ 'Autodesk Translation Framework v9.3.0.1241',
/* authorisation */ '');

FILE_SCHEMA (('AUTOMOTIVE_DESIGN { 1 0 10303 214 3 1 1 }'));
ENDSEC;

DATA;
#10=MECHANICAL_DESIGN_GEOMETRIC_PRESENTATION_REPRESENTATION('',(#13),#15377);
#11=SHAPE_REPRESENTATION_RELATIONSHIP('SRR','None',#15384,#12);
#12=ADVANCED_BREP_SHAPE_REPRESENTATION('',(#14),#15376);
#13=STYLED_ITEM('',(#15393),#14);
#14=MANIFOLD_SOLID_BREP('Body1',#9237);
#15=FACE_BOUND('',#878,.T.);
#16=FACE_BOUND('',#879,.T.);
#17=FACE_BOUND('',#882,.T.);
#18=FACE_BOUND('',#883,.T.);
#19=FACE_BOUND('',#1123,.T.);
#20=FACE_BOUND('',#1124,.T.);
#21=FACE_BOUND('',#1125,.T.);
#22=FACE_BOUND('',#1126,.T.);
#23=FACE_BOUND('',#1127,.T.);
#24=FACE_BOUND('',#1128,.T.);
#25=FACE_BOUND('',#1129,.T.);
#26=FACE_BOUND('',#1130,.T.);
#27=FACE_BOUND('',#1131,.T.);
#28=FACE_BOUND('',#1132,.T.);
#29=FACE_BOUND('',#1133,.T.);
#30=FACE_BOUND('',#1134,.T.);
#31=FACE_BOUND('',#1135,.T.);
#32=FACE_BOUND('',#1136,.T.);
#33=FACE_BOUND('',#1137,.T.);
#34=FACE_BOUND('',#1138,.T.);
#35=FACE_BOUND('',#1139,.T.);
#36=FACE_BOUND('',#1140,.T.);
#37=FACE_BOUND('',#1141,.T.);
#38=FACE_BOUND('',#1142,.T.);
#39=FACE_BOUND('',#1143,.T.);
#40=FACE_BOUND('',#1144,.T.);
#41=FACE_BOUND('',#1145,.T.);
#42=FACE_BOUND('',#1146,.T.);
#43=FACE_BOUND('',#1147,.T.);
#44=FACE_BOUND('',#1148,.T.);
#45=FACE_BOUND('',#1149,.T.);
#46=FACE_BOUND('',#1150,.T.);
#47=FACE_BOUND('',#1151,.T.);
#48=FACE_BOUND('',#1152,.T.);
#49=FACE_BOUND('',#1153,.T.);
#50=FACE_BOUND('',#1154,.T.);
#51=FACE_BOUND('',#1155,.T.);
#52=FACE_BOUND('',#1156,.T.);
#53=FACE_BOUND('',#1157,.T.);
#54=FACE_BOUND('',#1158,.T.);
#55=FACE_BOUND('',#1163,.T.);
#56=FACE_BOUND('',#1164,.T.);
#57=FACE_BOUND('',#1168,.T.);
#58=FACE_BOUND('',#1169,.T.);
#59=FACE_BOUND('',#1170,.T.);
#60=FACE_BOUND('',#1171,.T.);
#61=FACE_BOUND('',#1172,.T.);
#62=FACE_BOUND('',#1173,.T.);
#63=FACE_BOUND('',#1174,.T.);
#64=FACE_BOUND('',#1175,.T.);
#65=FACE_BOUND('',#1176,.T.);
#66=FACE_BOUND('',#1177,.T.);
#67=FACE_BOUND('',#1178,.T.);
#68=FACE_BOUND('',#1179,.T.);
#69=FACE_BOUND('',#1180,.T.);
#70=FACE_BOUND('',#1181,.T.);
#71=FACE_BOUND('',#1182,.T.);
#72=FACE_BOUND('',#1183,.T.);
#73=FACE_BOUND('',#1184,.T.);
#74=FACE_BOUND('',#1185,.T.);
#75=FACE_BOUND('',#1186,.T.);
#76=FACE_BOUND('',#1187,.T.);
#77=FACE_BOUND('',#1188,.T.);
#78=FACE_BOUND('',#1189,.T.);
#79=FACE_BOUND('',#1190,.T.);
#80=FACE_BOUND('',#1191,.T.);
#81=FACE_BOUND('',#1192,.T.);
#82=FACE_BOUND('',#1193,.T.);
#83=FACE_BOUND('',#1194,.T.);
#84=FACE_BOUND('',#1195,.T.);
#85=FACE_BOUND('',#1196,.T.);
#86=FACE_BOUND('',#1197,.T.);
#87=FACE_BOUND('',#1198,.T.);
#88=FACE_BOUND('',#1199,.T.);
#89=FACE_BOUND('',#1200,.T.);
#90=FACE_BOUND('',#1201,.T.);
#91=FACE_BOUND('',#1202,.T.);
#92=FACE_BOUND('',#1203,.T.);
#93=FACE_BOUND('',#1204,.T.);
#94=FACE_BOUND('',#1205,.T.);
#95=FACE_BOUND('',#1206,.T.);
#96=FACE_BOUND('',#1207,.T.);
#97=FACE_BOUND('',#1208,.T.);
#98=FACE_BOUND('',#1209,.T.);
#99=FACE_BOUND('',#1210,.T.);
#100=FACE_BOUND('',#1211,.T.);
#101=FACE_BOUND('',#1212,.T.);
#102=FACE_BOUND('',#1213,.T.);
#103=FACE_BOUND('',#1214,.T.);
#104=FACE_BOUND('',#1215,.T.);
#105=FACE_BOUND('',#1216,.T.);
#106=FACE_BOUND('',#1217,.T.);
#107=FACE_BOUND('',#1218,.T.);
#108=FACE_BOUND('',#1219,.T.);
#109=FACE_BOUND('',#1220,.T.);
#110=FACE_BOUND('',#1221,.T.);
#111=FACE_BOUND('',#1222,.T.);
#112=FACE_BOUND('',#1223,.T.);
#113=FACE_BOUND('',#1224,.T.);
#114=FACE_BOUND('',#1225,.T.);
#115=FACE_BOUND('',#1226,.T.);
#116=FACE_BOUND('',#1227,.T.);
#117=FACE_BOUND('',#1228,.T.);
#118=FACE_BOUND('',#1229,.T.);
#119=FACE_BOUND('',#1230,.T.);
#120=FACE_BOUND('',#1231,.T.);
#121=FACE_BOUND('',#1232,.T.);
#122=FACE_BOUND('',#1233,.T.);
#123=FACE_BOUND('',#1234,.T.);
#124=FACE_BOUND('',#1235,.T.);
#125=FACE_BOUND('',#1236,.T.);
#126=FACE_BOUND('',#1237,.T.);
#127=FACE_BOUND('',#1238,.T.);
#128=FACE_BOUND('',#1239,.T.);
#129=FACE_BOUND('',#1240,.T.);
#130=FACE_BOUND('',#1241,.T.);
#131=FACE_BOUND('',#1242,.T.);
#132=FACE_BOUND('',#1243,.T.);
#133=FACE_BOUND('',#1244,.T.);
#134=FACE_BOUND('',#1245,.T.);
#135=FACE_BOUND('',#1246,.T.);
#136=FACE_BOUND('',#1247,.T.);
#137=FACE_BOUND('',#1248,.T.);
#138=FACE_BOUND('',#1249,.T.);
#139=FACE_BOUND('',#1250,.T.);
#140=FACE_BOUND('',#1251,.T.);
#141=FACE_BOUND('',#1252,.T.);
#142=FACE_BOUND('',#1253,.T.);
#143=FACE_BOUND('',#1254,.T.);
#144=FACE_BOUND('',#1255,.T.);
#145=FACE_BOUND('',#1256,.T.);
#146=FACE_BOUND('',#1257,.T.);
#147=FACE_BOUND('',#1258,.T.);
#148=FACE_BOUND('',#1259,.T.);
#149=FACE_BOUND('',#1260,.T.);
#150=FACE_BOUND('',#1261,.T.);
#151=FACE_BOUND('',#1262,.T.);
#152=FACE_BOUND('',#1263,.T.);
#153=FACE_BOUND('',#1264,.T.);
#154=FACE_BOUND('',#1265,.T.);
#155=FACE_BOUND('',#1266,.T.);
#156=FACE_BOUND('',#1267,.T.);
#157=FACE_BOUND('',#1270,.T.);
#158=FACE_BOUND('',#1271,.T.);
#159=PLANE('',#9254);
#160=PLANE('',#9258);
#161=PLANE('',#9262);
#162=PLANE('',#9266);
#163=PLANE('',#9270);
#164=PLANE('',#9274);
#165=PLANE('',#9278);
#166=PLANE('',#9282);
#167=PLANE('',#9283);
#168=PLANE('',#9284);
#169=PLANE('',#9285);
#170=PLANE('',#9286);
#171=PLANE('',#9287);
#172=PLANE('',#9288);
#173=PLANE('',#9289);
#174=PLANE('',#9293);
#175=PLANE('',#9294);
#176=PLANE('',#9295);
#177=PLANE('',#9299);
#178=PLANE('',#9300);
#179=PLANE('',#9301);
#180=PLANE('',#9305);
#181=PLANE('',#9306);
#182=PLANE('',#9307);
#183=PLANE('',#9311);
#184=PLANE('',#9312);
#185=PLANE('',#9313);
#186=PLANE('',#9317);
#187=PLANE('',#9318);
#188=PLANE('',#9319);
#189=PLANE('',#9323);
#190=PLANE('',#9324);
#191=PLANE('',#9325);
#192=PLANE('',#9329);
#193=PLANE('',#9330);
#194=PLANE('',#9331);
#195=PLANE('',#9335);
#196=PLANE('',#9336);
#197=PLANE('',#9337);
#198=PLANE('',#9341);
#199=PLANE('',#9342);
#200=PLANE('',#9343);
#201=PLANE('',#9347);
#202=PLANE('',#9348);
#203=PLANE('',#9349);
#204=PLANE('',#9353);
#205=PLANE('',#9354);
#206=PLANE('',#9355);
#207=PLANE('',#9359);
#208=PLANE('',#9360);
#209=PLANE('',#9361);
#210=PLANE('',#9364);
#211=PLANE('',#9365);
#212=PLANE('',#9366);
#213=PLANE('',#9370);
#214=PLANE('',#9371);
#215=PLANE('',#9372);
#216=PLANE('',#9376);
#217=PLANE('',#9377);
#218=PLANE('',#9378);
#219=PLANE('',#9382);
#220=PLANE('',#9383);
#221=PLANE('',#9384);
#222=PLANE('',#9388);
#223=PLANE('',#9389);
#224=PLANE('',#9390);
#225=PLANE('',#9394);
#226=PLANE('',#9395);
#227=PLANE('',#9396);
#228=PLANE('',#9400);
#229=PLANE('',#9401);
#230=PLANE('',#9402);
#231=PLANE('',#9406);
#232=PLANE('',#9407);
#233=PLANE('',#9408);
#234=PLANE('',#9412);
#235=PLANE('',#9413);
#236=PLANE('',#9414);
#237=PLANE('',#9417);
#238=PLANE('',#9418);
#239=PLANE('',#9419);
#240=PLANE('',#9423);
#241=PLANE('',#9424);
#242=PLANE('',#9425);
#243=PLANE('',#9429);
#244=PLANE('',#9430);
#245=PLANE('',#9431);
#246=PLANE('',#9435);
#247=PLANE('',#9436);
#248=PLANE('',#9437);
#249=PLANE('',#9441);
#250=PLANE('',#9442);
#251=PLANE('',#9443);
#252=PLANE('',#9447);
#253=PLANE('',#9448);
#254=PLANE('',#9449);
#255=PLANE('',#9453);
#256=PLANE('',#9454);
#257=PLANE('',#9455);
#258=PLANE('',#9459);
#259=PLANE('',#9460);
#260=PLANE('',#9461);
#261=PLANE('',#9465);
#262=PLANE('',#9466);
#263=PLANE('',#9467);
#264=PLANE('',#9471);
#265=PLANE('',#9472);
#266=PLANE('',#9473);
#267=PLANE('',#9477);
#268=PLANE('',#9478);
#269=PLANE('',#9479);
#270=PLANE('',#9483);
#271=PLANE('',#9484);
#272=PLANE('',#9485);
#273=PLANE('',#9487);
#274=PLANE('',#9488);
#275=PLANE('',#9489);
#276=PLANE('',#9493);
#277=PLANE('',#9494);
#278=PLANE('',#9495);
#279=PLANE('',#9499);
#280=PLANE('',#9500);
#281=PLANE('',#9501);
#282=PLANE('',#9505);
#283=PLANE('',#9506);
#284=PLANE('',#9507);
#285=PLANE('',#9511);
#286=PLANE('',#9512);
#287=PLANE('',#9513);
#288=PLANE('',#9517);
#289=PLANE('',#9518);
#290=PLANE('',#9519);
#291=PLANE('',#9521);
#292=PLANE('',#9522);
#293=PLANE('',#9523);
#294=PLANE('',#9527);
#295=PLANE('',#9528);
#296=PLANE('',#9529);
#297=PLANE('',#9533);
#298=PLANE('',#9534);
#299=PLANE('',#9535);
#300=PLANE('',#9539);
#301=PLANE('',#9540);
#302=PLANE('',#9541);
#303=PLANE('',#9545);
#304=PLANE('',#9546);
#305=PLANE('',#9547);
#306=PLANE('',#9551);
#307=PLANE('',#9552);
#308=PLANE('',#9553);
#309=PLANE('',#9557);
#310=PLANE('',#9558);
#311=PLANE('',#9559);
#312=PLANE('',#9563);
#313=PLANE('',#9564);
#314=PLANE('',#9565);
#315=PLANE('',#9569);
#316=PLANE('',#9570);
#317=PLANE('',#9571);
#318=PLANE('',#9575);
#319=PLANE('',#9576);
#320=PLANE('',#9577);
#321=PLANE('',#9581);
#322=PLANE('',#9582);
#323=PLANE('',#9583);
#324=PLANE('',#9586);
#325=PLANE('',#9587);
#326=PLANE('',#9588);
#327=PLANE('',#9592);
#328=PLANE('',#9593);
#329=PLANE('',#9594);
#330=PLANE('',#9598);
#331=PLANE('',#9599);
#332=PLANE('',#9600);
#333=PLANE('',#9604);
#334=PLANE('',#9605);
#335=PLANE('',#9606);
#336=PLANE('',#9610);
#337=PLANE('',#9611);
#338=PLANE('',#9612);
#339=PLANE('',#9616);
#340=PLANE('',#9617);
#341=PLANE('',#9618);
#342=PLANE('',#9622);
#343=PLANE('',#9623);
#344=PLANE('',#9624);
#345=PLANE('',#9628);
#346=PLANE('',#9629);
#347=PLANE('',#9630);
#348=PLANE('',#9634);
#349=PLANE('',#9635);
#350=PLANE('',#9636);
#351=PLANE('',#9639);
#352=PLANE('',#9640);
#353=PLANE('',#9641);
#354=PLANE('',#9645);
#355=PLANE('',#9646);
#356=PLANE('',#9647);
#357=PLANE('',#9649);
#358=PLANE('',#9650);
#359=PLANE('',#9651);
#360=PLANE('',#9655);
#361=PLANE('',#9656);
#362=PLANE('',#9657);
#363=PLANE('',#9661);
#364=PLANE('',#9662);
#365=PLANE('',#9663);
#366=PLANE('',#9667);
#367=PLANE('',#9668);
#368=PLANE('',#9669);
#369=PLANE('',#9673);
#370=PLANE('',#9674);
#371=PLANE('',#9675);
#372=PLANE('',#9679);
#373=PLANE('',#9680);
#374=PLANE('',#9681);
#375=PLANE('',#9787);
#376=PLANE('',#9812);
#377=PLANE('',#9839);
#378=PLANE('',#9856);
#379=PLANE('',#9865);
#380=PLANE('',#9882);
#381=PLANE('',#9883);
#382=PLANE('',#9884);
#383=PLANE('',#9885);
#384=PLANE('',#9936);
#385=PLANE('',#9937);
#386=PLANE('',#9938);
#387=PLANE('',#9939);
#388=PLANE('',#9940);
#389=PLANE('',#9941);
#390=PLANE('',#9942);
#391=PLANE('',#9943);
#392=PLANE('',#9974);
#393=PLANE('',#9975);
#394=PLANE('',#9976);
#395=PLANE('',#9977);
#396=PLANE('',#9978);
#397=PLANE('',#9979);
#398=PLANE('',#9980);
#399=PLANE('',#9981);
#400=PLANE('',#9982);
#401=PLANE('',#9983);
#402=PLANE('',#9984);
#403=PLANE('',#9985);
#404=PLANE('',#9986);
#405=PLANE('',#9987);
#406=PLANE('',#9988);
#407=PLANE('',#9989);
#408=PLANE('',#9990);
#409=PLANE('',#9991);
#410=PLANE('',#9992);
#411=PLANE('',#9993);
#412=PLANE('',#9994);
#413=PLANE('',#9995);
#414=PLANE('',#9996);
#415=PLANE('',#9997);
#416=PLANE('',#9998);
#417=PLANE('',#9999);
#418=PLANE('',#10000);
#419=PLANE('',#10001);
#420=PLANE('',#10002);
#421=PLANE('',#10003);
#422=PLANE('',#10004);
#423=PLANE('',#10005);
#424=PLANE('',#10006);
#425=PLANE('',#10007);
#426=PLANE('',#10008);
#427=PLANE('',#10009);
#428=PLANE('',#10010);
#429=PLANE('',#10011);
#430=PLANE('',#10012);
#431=PLANE('',#10013);
#432=PLANE('',#10014);
#433=PLANE('',#10015);
#434=PLANE('',#10016);
#435=PLANE('',#10017);
#436=PLANE('',#10018);
#437=PLANE('',#10019);
#438=PLANE('',#10020);
#439=PLANE('',#10021);
#440=PLANE('',#10028);
#441=PLANE('',#10029);
#442=PLANE('',#10030);
#443=PLANE('',#10031);
#444=PLANE('',#10032);
#445=PLANE('',#10033);
#446=PLANE('',#10034);
#447=PLANE('',#10035);
#448=PLANE('',#10036);
#449=PLANE('',#10037);
#450=PLANE('',#10038);
#451=PLANE('',#10039);
#452=PLANE('',#10040);
#453=PLANE('',#10041);
#454=PLANE('',#10042);
#455=PLANE('',#10043);
#456=PLANE('',#10044);
#457=PLANE('',#10045);
#458=PLANE('',#10046);
#459=PLANE('',#10047);
#460=PLANE('',#10048);
#461=PLANE('',#10049);
#462=PLANE('',#10050);
#463=PLANE('',#10051);
#464=PLANE('',#10082);
#465=FACE_OUTER_BOUND('',#861,.T.);
#466=FACE_OUTER_BOUND('',#862,.T.);
#467=FACE_OUTER_BOUND('',#863,.T.);
#468=FACE_OUTER_BOUND('',#864,.T.);
#469=FACE_OUTER_BOUND('',#865,.T.);
#470=FACE_OUTER_BOUND('',#866,.T.);
#471=FACE_OUTER_BOUND('',#867,.T.);
#472=FACE_OUTER_BOUND('',#868,.T.);
#473=FACE_OUTER_BOUND('',#869,.T.);
#474=FACE_OUTER_BOUND('',#870,.T.);
#475=FACE_OUTER_BOUND('',#871,.T.);
#476=FACE_OUTER_BOUND('',#872,.T.);
#477=FACE_OUTER_BOUND('',#873,.T.);
#478=FACE_OUTER_BOUND('',#874,.T.);
#479=FACE_OUTER_BOUND('',#875,.T.);
#480=FACE_OUTER_BOUND('',#876,.T.);
#481=FACE_OUTER_BOUND('',#877,.T.);
#482=FACE_OUTER_BOUND('',#880,.T.);
#483=FACE_OUTER_BOUND('',#881,.T.);
#484=FACE_OUTER_BOUND('',#884,.T.);
#485=FACE_OUTER_BOUND('',#885,.T.);
#486=FACE_OUTER_BOUND('',#886,.T.);
#487=FACE_OUTER_BOUND('',#887,.T.);
#488=FACE_OUTER_BOUND('',#888,.T.);
#489=FACE_OUTER_BOUND('',#889,.T.);
#490=FACE_OUTER_BOUND('',#890,.T.);
#491=FACE_OUTER_BOUND('',#891,.T.);
#492=FACE_OUTER_BOUND('',#892,.T.);
#493=FACE_OUTER_BOUND('',#893,.T.);
#494=FACE_OUTER_BOUND('',#894,.T.);
#495=FACE_OUTER_BOUND('',#895,.T.);
#496=FACE_OUTER_BOUND('',#896,.T.);
#497=FACE_OUTER_BOUND('',#897,.T.);
#498=FACE_OUTER_BOUND('',#898,.T.);
#499=FACE_OUTER_BOUND('',#899,.T.);
#500=FACE_OUTER_BOUND('',#900,.T.);
#501=FACE_OUTER_BOUND('',#901,.T.);
#502=FACE_OUTER_BOUND('',#902,.T.);
#503=FACE_OUTER_BOUND('',#903,.T.);
#504=FACE_OUTER_BOUND('',#904,.T.);
#505=FACE_OUTER_BOUND('',#905,.T.);
#506=FACE_OUTER_BOUND('',#906,.T.);
#507=FACE_OUTER_BOUND('',#907,.T.);
#508=FACE_OUTER_BOUND('',#908,.T.);
#509=FACE_OUTER_BOUND('',#909,.T.);
#510=FACE_OUTER_BOUND('',#910,.T.);
#511=FACE_OUTER_BOUND('',#911,.T.);
#512=FACE_OUTER_BOUND('',#912,.T.);
#513=FACE_OUTER_BOUND('',#913,.T.);
#514=FACE_OUTER_BOUND('',#914,.T.);
#515=FACE_OUTER_BOUND('',#915,.T.);
#516=FACE_OUTER_BOUND('',#916,.T.);
#517=FACE_OUTER_BOUND('',#917,.T.);
#518=FACE_OUTER_BOUND('',#918,.T.);
#519=FACE_OUTER_BOUND('',#919,.T.);
#520=FACE_OUTER_BOUND('',#920,.T.);
#521=FACE_OUTER_BOUND('',#921,.T.);
#522=FACE_OUTER_BOUND('',#922,.T.);
#523=FACE_OUTER_BOUND('',#923,.T.);
#524=FACE_OUTER_BOUND('',#924,.T.);
#525=FACE_OUTER_BOUND('',#925,.T.);
#526=FACE_OUTER_BOUND('',#926,.T.);
#527=FACE_OUTER_BOUND('',#927,.T.);
#528=FACE_OUTER_BOUND('',#928,.T.);
#529=FACE_OUTER_BOUND('',#929,.T.);
#530=FACE_OUTER_BOUND('',#930,.T.);
#531=FACE_OUTER_BOUND('',#931,.T.);
#532=FACE_OUTER_BOUND('',#932,.T.);
#533=FACE_OUTER_BOUND('',#933,.T.);
#534=FACE_OUTER_BOUND('',#934,.T.);
#535=FACE_OUTER_BOUND('',#935,.T.);
#536=FACE_OUTER_BOUND('',#936,.T.);
#537=FACE_OUTER_BOUND('',#937,.T.);
#538=FACE_OUTER_BOUND('',#938,.T.);
#539=FACE_OUTER_BOUND('',#939,.T.);
#540=FACE_OUTER_BOUND('',#940,.T.);
#541=FACE_OUTER_BOUND('',#941,.T.);
#542=FACE_OUTER_BOUND('',#942,.T.);
#543=FACE_OUTER_BOUND('',#943,.T.);
#544=FACE_OUTER_BOUND('',#944,.T.);
#545=FACE_OUTER_BOUND('',#945,.T.);
#546=FACE_OUTER_BOUND('',#946,.T.);
#547=FACE_OUTER_BOUND('',#947,.T.);
#548=FACE_OUTER_BOUND('',#948,.T.);
#549=FACE_OUTER_BOUND('',#949,.T.);
#550=FACE_OUTER_BOUND('',#950,.T.);
#551=FACE_OUTER_BOUND('',#951,.T.);
#552=FACE_OUTER_BOUND('',#952,.T.);
#553=FACE_OUTER_BOUND('',#953,.T.);
#554=FACE_OUTER_BOUND('',#954,.T.);
#555=FACE_OUTER_BOUND('',#955,.T.);
#556=FACE_OUTER_BOUND('',#956,.T.);
#557=FACE_OUTER_BOUND('',#957,.T.);
#558=FACE_OUTER_BOUND('',#958,.T.);
#559=FACE_OUTER_BOUND('',#959,.T.);
#560=FACE_OUTER_BOUND('',#960,.T.);
#561=FACE_OUTER_BOUND('',#961,.T.);
#562=FACE_OUTER_BOUND('',#962,.T.);
#563=FACE_OUTER_BOUND('',#963,.T.);
#564=FACE_OUTER_BOUND('',#964,.T.);
#565=FACE_OUTER_BOUND('',#965,.T.);
#566=FACE_OUTER_BOUND('',#966,.T.);
#567=FACE_OUTER_BOUND('',#967,.T.);
#568=FACE_OUTER_BOUND('',#968,.T.);
#569=FACE_OUTER_BOUND('',#969,.T.);
#570=FACE_OUTER_BOUND('',#970,.T.);
#571=FACE_OUTER_BOUND('',#971,.T.);
#572=FACE_OUTER_BOUND('',#972,.T.);
#573=FACE_OUTER_BOUND('',#973,.T.);
#574=FACE_OUTER_BOUND('',#974,.T.);
#575=FACE_OUTER_BOUND('',#975,.T.);
#576=FACE_OUTER_BOUND('',#976,.T.);
#577=FACE_OUTER_BOUND('',#977,.T.);
#578=FACE_OUTER_BOUND('',#978,.T.);
#579=FACE_OUTER_BOUND('',#979,.T.);
#580=FACE_OUTER_BOUND('',#980,.T.);
#581=FACE_OUTER_BOUND('',#981,.T.);
#582=FACE_OUTER_BOUND('',#982,.T.);
#583=FACE_OUTER_BOUND('',#983,.T.);
#584=FACE_OUTER_BOUND('',#984,.T.);
#585=FACE_OUTER_BOUND('',#985,.T.);
#586=FACE_OUTER_BOUND('',#986,.T.);
#587=FACE_OUTER_BOUND('',#987,.T.);
#588=FACE_OUTER_BOUND('',#988,.T.);
#589=FACE_OUTER_BOUND('',#989,.T.);
#590=FACE_OUTER_BOUND('',#990,.T.);
#591=FACE_OUTER_BOUND('',#991,.T.);
#592=FACE_OUTER_BOUND('',#992,.T.);
#593=FACE_OUTER_BOUND('',#993,.T.);
#594=FACE_OUTER_BOUND('',#994,.T.);
#595=FACE_OUTER_BOUND('',#995,.T.);
#596=FACE_OUTER_BOUND('',#996,.T.);
#597=FACE_OUTER_BOUND('',#997,.T.);
#598=FACE_OUTER_BOUND('',#998,.T.);
#599=FACE_OUTER_BOUND('',#999,.T.);
#600=FACE_OUTER_BOUND('',#1000,.T.);
#601=FACE_OUTER_BOUND('',#1001,.T.);
#602=FACE_OUTER_BOUND('',#1002,.T.);
#603=FACE_OUTER_BOUND('',#1003,.T.);
#604=FACE_OUTER_BOUND('',#1004,.T.);
#605=FACE_OUTER_BOUND('',#1005,.T.);
#606=FACE_OUTER_BOUND('',#1006,.T.);
#607=FACE_OUTER_BOUND('',#1007,.T.);
#608=FACE_OUTER_BOUND('',#1008,.T.);
#609=FACE_OUTER_BOUND('',#1009,.T.);
#610=FACE_OUTER_BOUND('',#1010,.T.);
#611=FACE_OUTER_BOUND('',#1011,.T.);
#612=FACE_OUTER_BOUND('',#1012,.T.);
#613=FACE_OUTER_BOUND('',#1013,.T.);
#614=FACE_OUTER_BOUND('',#1014,.T.);
#615=FACE_OUTER_BOUND('',#1015,.T.);
#616=FACE_OUTER_BOUND('',#1016,.T.);
#617=FACE_OUTER_BOUND('',#1017,.T.);
#618=FACE_OUTER_BOUND('',#1018,.T.);
#619=FACE_OUTER_BOUND('',#1019,.T.);
#620=FACE_OUTER_BOUND('',#1020,.T.);
#621=FACE_OUTER_BOUND('',#1021,.T.);
#622=FACE_OUTER_BOUND('',#1022,.T.);
#623=FACE_OUTER_BOUND('',#1023,.T.);
#624=FACE_OUTER_BOUND('',#1024,.T.);
#625=FACE_OUTER_BOUND('',#1025,.T.);
#626=FACE_OUTER_BOUND('',#1026,.T.);
#627=FACE_OUTER_BOUND('',#1027,.T.);
#628=FACE_OUTER_BOUND('',#1028,.T.);
#629=FACE_OUTER_BOUND('',#1029,.T.);
#630=FACE_OUTER_BOUND('',#1030,.T.);
#631=FACE_OUTER_BOUND('',#1031,.T.);
#632=FACE_OUTER_BOUND('',#1032,.T.);
#633=FACE_OUTER_BOUND('',#1033,.T.);
#634=FACE_OUTER_BOUND('',#1034,.T.);
#635=FACE_OUTER_BOUND('',#1035,.T.);
#636=FACE_OUTER_BOUND('',#1036,.T.);
#637=FACE_OUTER_BOUND('',#1037,.T.);
#638=FACE_OUTER_BOUND('',#1038,.T.);
#639=FACE_OUTER_BOUND('',#1039,.T.);
#640=FACE_OUTER_BOUND('',#1040,.T.);
#641=FACE_OUTER_BOUND('',#1041,.T.);
#642=FACE_OUTER_BOUND('',#1042,.T.);
#643=FACE_OUTER_BOUND('',#1043,.T.);
#644=FACE_OUTER_BOUND('',#1044,.T.);
#645=FACE_OUTER_BOUND('',#1045,.T.);
#646=FACE_OUTER_BOUND('',#1046,.T.);
#647=FACE_OUTER_BOUND('',#1047,.T.);
#648=FACE_OUTER_BOUND('',#1048,.T.);
#649=FACE_OUTER_BOUND('',#1049,.T.);
#650=FACE_OUTER_BOUND('',#1050,.T.);
#651=FACE_OUTER_BOUND('',#1051,.T.);
#652=FACE_OUTER_BOUND('',#1052,.T.);
#653=FACE_OUTER_BOUND('',#1053,.T.);
#654=FACE_OUTER_BOUND('',#1054,.T.);
#655=FACE_OUTER_BOUND('',#1055,.T.);
#656=FACE_OUTER_BOUND('',#1056,.T.);
#657=FACE_OUTER_BOUND('',#1057,.T.);
#658=FACE_OUTER_BOUND('',#1058,.T.);
#659=FACE_OUTER_BOUND('',#1059,.T.);
#660=FACE_OUTER_BOUND('',#1060,.T.);
#661=FACE_OUTER_BOUND('',#1061,.T.);
#662=FACE_OUTER_BOUND('',#1062,.T.);
#663=FACE_OUTER_BOUND('',#1063,.T.);
#664=FACE_OUTER_BOUND('',#1064,.T.);
#665=FACE_OUTER_BOUND('',#1065,.T.);
#666=FACE_OUTER_BOUND('',#1066,.T.);
#667=FACE_OUTER_BOUND('',#1067,.T.);
#668=FACE_OUTER_BOUND('',#1068,.T.);
#669=FACE_OUTER_BOUND('',#1069,.T.);
#670=FACE_OUTER_BOUND('',#1070,.T.);
#671=FACE_OUTER_BOUND('',#1071,.T.);
#672=FACE_OUTER_BOUND('',#1072,.T.);
#673=FACE_OUTER_BOUND('',#1073,.T.);
#674=FACE_OUTER_BOUND('',#1074,.T.);
#675=FACE_OUTER_BOUND('',#1075,.T.);
#676=FACE_OUTER_BOUND('',#1076,.T.);
#677=FACE_OUTER_BOUND('',#1077,.T.);
#678=FACE_OUTER_BOUND('',#1078,.T.);
#679=FACE_OUTER_BOUND('',#1079,.T.);
#680=FACE_OUTER_BOUND('',#1080,.T.);
#681=FACE_OUTER_BOUND('',#1081,.T.);
#682=FACE_OUTER_BOUND('',#1082,.T.);
#683=FACE_OUTER_BOUND('',#1083,.T.);
#684=FACE_OUTER_BOUND('',#1084,.T.);
#685=FACE_OUTER_BOUND('',#1085,.T.);
#686=FACE_OUTER_BOUND('',#1086,.T.);
#687=FACE_OUTER_BOUND('',#1087,.T.);
#688=FACE_OUTER_BOUND('',#1088,.T.);
#689=FACE_OUTER_BOUND('',#1089,.T.);
#690=FACE_OUTER_BOUND('',#1090,.T.);
#691=FACE_OUTER_BOUND('',#1091,.T.);
#692=FACE_OUTER_BOUND('',#1092,.T.);
#693=FACE_OUTER_BOUND('',#1093,.T.);
#694=FACE_OUTER_BOUND('',#1094,.T.);
#695=FACE_OUTER_BOUND('',#1095,.T.);
#696=FACE_OUTER_BOUND('',#1096,.T.);
#697=FACE_OUTER_BOUND('',#1097,.T.);
#698=FACE_OUTER_BOUND('',#1098,.T.);
#699=FACE_OUTER_BOUND('',#1099,.T.);
#700=FACE_OUTER_BOUND('',#1100,.T.);
#701=FACE_OUTER_BOUND('',#1101,.T.);
#702=FACE_OUTER_BOUND('',#1102,.T.);
#703=FACE_OUTER_BOUND('',#1103,.T.);
#704=FACE_OUTER_BOUND('',#1104,.T.);
#705=FACE_OUTER_BOUND('',#1105,.T.);
#706=FACE_OUTER_BOUND('',#1106,.T.);
#707=FACE_OUTER_BOUND('',#1107,.T.);
#708=FACE_OUTER_BOUND('',#1108,.T.);
#709=FACE_OUTER_BOUND('',#1109,.T.);
#710=FACE_OUTER_BOUND('',#1110,.T.);
#711=FACE_OUTER_BOUND('',#1111,.T.);
#712=FACE_OUTER_BOUND('',#1112,.T.);
#713=FACE_OUTER_BOUND('',#1113,.T.);
#714=FACE_OUTER_BOUND('',#1114,.T.);
#715=FACE_OUTER_BOUND('',#1115,.T.);
#716=FACE_OUTER_BOUND('',#1116,.T.);
#717=FACE_OUTER_BOUND('',#1117,.T.);
#718=FACE_OUTER_BOUND('',#1118,.T.);
#719=FACE_OUTER_BOUND('',#1119,.T.);
#720=FACE_OUTER_BOUND('',#1120,.T.);
#721=FACE_OUTER_BOUND('',#1121,.T.);
#722=FACE_OUTER_BOUND('',#1122,.T.);
#723=FACE_OUTER_BOUND('',#1159,.T.);
#724=FACE_OUTER_BOUND('',#1160,.T.);
#725=FACE_OUTER_BOUND('',#1161,.T.);
#726=FACE_OUTER_BOUND('',#1162,.T.);
#727=FACE_OUTER_BOUND('',#1165,.T.);
#728=FACE_OUTER_BOUND('',#1166,.T.);
#729=FACE_OUTER_BOUND('',#1167,.T.);
#730=FACE_OUTER_BOUND('',#1268,.T.);
#731=FACE_OUTER_BOUND('',#1269,.T.);
#732=FACE_OUTER_BOUND('',#1272,.T.);
#733=FACE_OUTER_BOUND('',#1273,.T.);
#734=FACE_OUTER_BOUND('',#1274,.T.);
#735=FACE_OUTER_BOUND('',#1275,.T.);
#736=FACE_OUTER_BOUND('',#1276,.T.);
#737=FACE_OUTER_BOUND('',#1277,.T.);
#738=FACE_OUTER_BOUND('',#1278,.T.);
#739=FACE_OUTER_BOUND('',#1279,.T.);
#740=FACE_OUTER_BOUND('',#1280,.T.);
#741=FACE_OUTER_BOUND('',#1281,.T.);
#742=FACE_OUTER_BOUND('',#1282,.T.);
#743=FACE_OUTER_BOUND('',#1283,.T.);
#744=FACE_OUTER_BOUND('',#1284,.T.);
#745=FACE_OUTER_BOUND('',#1285,.T.);
#746=FACE_OUTER_BOUND('',#1286,.T.);
#747=FACE_OUTER_BOUND('',#1287,.T.);
#748=FACE_OUTER_BOUND('',#1288,.T.);
#749=FACE_OUTER_BOUND('',#1289,.T.);
#750=FACE_OUTER_BOUND('',#1290,.T.);
#751=FACE_OUTER_BOUND('',#1291,.T.);
#752=FACE_OUTER_BOUND('',#1292,.T.);
#753=FACE_OUTER_BOUND('',#1293,.T.);
#754=FACE_OUTER_BOUND('',#1294,.T.);
#755=FACE_OUTER_BOUND('',#1295,.T.);
#756=FACE_OUTER_BOUND('',#1296,.T.);
#757=FACE_OUTER_BOUND('',#1297,.T.);
#758=FACE_OUTER_BOUND('',#1298,.T.);
#759=FACE_OUTER_BOUND('',#1299,.T.);
#760=FACE_OUTER_BOUND('',#1300,.T.);
#761=FACE_OUTER_BOUND('',#1301,.T.);
#762=FACE_OUTER_BOUND('',#1302,.T.);
#763=FACE_OUTER_BOUND('',#1303,.T.);
#764=FACE_OUTER_BOUND('',#1304,.T.);
#765=FACE_OUTER_BOUND('',#1305,.T.);
#766=FACE_OUTER_BOUND('',#1306,.T.);
#767=FACE_OUTER_BOUND('',#1307,.T.);
#768=FACE_OUTER_BOUND('',#1308,.T.);
#769=FACE_OUTER_BOUND('',#1309,.T.);
#770=FACE_OUTER_BOUND('',#1310,.T.);
#771=FACE_OUTER_BOUND('',#1311,.T.);
#772=FACE_OUTER_BOUND('',#1312,.T.);
#773=FACE_OUTER_BOUND('',#1313,.T.);
#774=FACE_OUTER_BOUND('',#1314,.T.);
#775=FACE_OUTER_BOUND('',#1315,.T.);
#776=FACE_OUTER_BOUND('',#1316,.T.);
#777=FACE_OUTER_BOUND('',#1317,.T.);
#778=FACE_OUTER_BOUND('',#1318,.T.);
#779=FACE_OUTER_BOUND('',#1319,.T.);
#780=FACE_OUTER_BOUND('',#1320,.T.);
#781=FACE_OUTER_BOUND('',#1321,.T.);
#782=FACE_OUTER_BOUND('',#1322,.T.);
#783=FACE_OUTER_BOUND('',#1323,.T.);
#784=FACE_OUTER_BOUND('',#1324,.T.);
#785=FACE_OUTER_BOUND('',#1325,.T.);
#786=FACE_OUTER_BOUND('',#1326,.T.);
#787=FACE_OUTER_BOUND('',#1327,.T.);
#788=FACE_OUTER_BOUND('',#1328,.T.);
#789=FACE_OUTER_BOUND('',#1329,.T.);
#790=FACE_OUTER_BOUND('',#1330,.T.);
#791=FACE_OUTER_BOUND('',#1331,.T.);
#792=FACE_OUTER_BOUND('',#1332,.T.);
#793=FACE_OUTER_BOUND('',#1333,.T.);
#794=FACE_OUTER_BOUND('',#1334,.T.);
#795=FACE_OUTER_BOUND('',#1335,.T.);
#796=FACE_OUTER_BOUND('',#1336,.T.);
#797=FACE_OUTER_BOUND('',#1337,.T.);
#798=FACE_OUTER_BOUND('',#1338,.T.);
#799=FACE_OUTER_BOUND('',#1339,.T.);
#800=FACE_OUTER_BOUND('',#1340,.T.);
#801=FACE_OUTER_BOUND('',#1341,.T.);
#802=FACE_OUTER_BOUND('',#1342,.T.);
#803=FACE_OUTER_BOUND('',#1343,.T.);
#804=FACE_OUTER_BOUND('',#1344,.T.);
#805=FACE_OUTER_BOUND('',#1345,.T.);
#806=FACE_OUTER_BOUND('',#1346,.T.);
#807=FACE_OUTER_BOUND('',#1347,.T.);
#808=FACE_OUTER_BOUND('',#1348,.T.);
#809=FACE_OUTER_BOUND('',#1349,.T.);
#810=FACE_OUTER_BOUND('',#1350,.T.);
#811=FACE_OUTER_BOUND('',#1351,.T.);
#812=FACE_OUTER_BOUND('',#1352,.T.);
#813=FACE_OUTER_BOUND('',#1353,.T.);
#814=FACE_OUTER_BOUND('',#1354,.T.);
#815=FACE_OUTER_BOUND('',#1355,.T.);
#816=FACE_OUTER_BOUND('',#1356,.T.);
#817=FACE_OUTER_BOUND('',#1357,.T.);
#818=FACE_OUTER_BOUND('',#1358,.T.);
#819=FACE_OUTER_BOUND('',#1359,.T.);
#820=FACE_OUTER_BOUND('',#1360,.T.);
#821=FACE_OUTER_BOUND('',#1361,.T.);
#822=FACE_OUTER_BOUND('',#1362,.T.);
#823=FACE_OUTER_BOUND('',#1363,.T.);
#824=FACE_OUTER_BOUND('',#1364,.T.);
#825=FACE_OUTER_BOUND('',#1365,.T.);
#826=FACE_OUTER_BOUND('',#1366,.T.);
#827=FACE_OUTER_BOUND('',#1367,.T.);
#828=FACE_OUTER_BOUND('',#1368,.T.);
#829=FACE_OUTER_BOUND('',#1369,.T.);
#830=FACE_OUTER_BOUND('',#1370,.T.);
#831=FACE_OUTER_BOUND('',#1371,.T.);
#832=FACE_OUTER_BOUND('',#1372,.T.);
#833=FACE_OUTER_BOUND('',#1373,.T.);
#834=FACE_OUTER_BOUND('',#1374,.T.);
#835=FACE_OUTER_BOUND('',#1375,.T.);
#836=FACE_OUTER_BOUND('',#1376,.T.);
#837=FACE_OUTER_BOUND('',#1377,.T.);
#838=FACE_OUTER_BOUND('',#1378,.T.);
#839=FACE_OUTER_BOUND('',#1379,.T.);
#840=FACE_OUTER_BOUND('',#1380,.T.);
#841=FACE_OUTER_BOUND('',#1381,.T.);
#842=FACE_OUTER_BOUND('',#1382,.T.);
#843=FACE_OUTER_BOUND('',#1383,.T.);
#844=FACE_OUTER_BOUND('',#1384,.T.);
#845=FACE_OUTER_BOUND('',#1385,.T.);
#846=FACE_OUTER_BOUND('',#1386,.T.);
#847=FACE_OUTER_BOUND('',#1387,.T.);
#848=FACE_OUTER_BOUND('',#1388,.T.);
#849=FACE_OUTER_BOUND('',#1389,.T.);
#850=FACE_OUTER_BOUND('',#1390,.T.);
#851=FACE_OUTER_BOUND('',#1391,.T.);
#852=FACE_OUTER_BOUND('',#1392,.T.);
#853=FACE_OUTER_BOUND('',#1393,.T.);
#854=FACE_OUTER_BOUND('',#1394,.T.);
#855=FACE_OUTER_BOUND('',#1395,.T.);
#856=FACE_OUTER_BOUND('',#1396,.T.);
#857=FACE_OUTER_BOUND('',#1397,.T.);
#858=FACE_OUTER_BOUND('',#1398,.T.);
#859=FACE_OUTER_BOUND('',#1399,.T.);
#860=FACE_OUTER_BOUND('',#1400,.T.);
#861=EDGE_LOOP('',(#6003,#6004,#6005,#6006));
#862=EDGE_LOOP('',(#6007,#6008,#6009,#6010));
#863=EDGE_LOOP('',(#6011,#6012,#6013,#6014));
#864=EDGE_LOOP('',(#6015,#6016,#6017,#6018));
#865=EDGE_LOOP('',(#6019,#6020,#6021,#6022));
#866=EDGE_LOOP('',(#6023,#6024,#6025,#6026));
#867=EDGE_LOOP('',(#6027,#6028,#6029,#6030));
#868=EDGE_LOOP('',(#6031,#6032,#6033,#6034));
#869=EDGE_LOOP('',(#6035,#6036,#6037,#6038));
#870=EDGE_LOOP('',(#6039,#6040,#6041,#6042));
#871=EDGE_LOOP('',(#6043,#6044,#6045,#6046));
#872=EDGE_LOOP('',(#6047,#6048,#6049,#6050));
#873=EDGE_LOOP('',(#6051,#6052,#6053,#6054));
#874=EDGE_LOOP('',(#6055,#6056,#6057,#6058));
#875=EDGE_LOOP('',(#6059,#6060,#6061,#6062));
#876=EDGE_LOOP('',(#6063,#6064,#6065,#6066));
#877=EDGE_LOOP('',(#6067,#6068,#6069,#6070));
#878=EDGE_LOOP('',(#6071,#6072,#6073,#6074));
#879=EDGE_LOOP('',(#6075,#6076,#6077,#6078));
#880=EDGE_LOOP('',(#6079,#6080,#6081,#6082));
#881=EDGE_LOOP('',(#6083,#6084,#6085,#6086));
#882=EDGE_LOOP('',(#6087,#6088,#6089,#6090));
#883=EDGE_LOOP('',(#6091,#6092,#6093,#6094));
#884=EDGE_LOOP('',(#6095,#6096,#6097,#6098));
#885=EDGE_LOOP('',(#6099,#6100,#6101,#6102));
#886=EDGE_LOOP('',(#6103,#6104,#6105,#6106));
#887=EDGE_LOOP('',(#6107,#6108,#6109,#6110,#6111));
#888=EDGE_LOOP('',(#6112,#6113,#6114,#6115));
#889=EDGE_LOOP('',(#6116,#6117,#6118,#6119));
#890=EDGE_LOOP('',(#6120,#6121,#6122,#6123,#6124));
#891=EDGE_LOOP('',(#6125,#6126,#6127,#6128));
#892=EDGE_LOOP('',(#6129,#6130,#6131,#6132));
#893=EDGE_LOOP('',(#6133,#6134,#6135,#6136,#6137));
#894=EDGE_LOOP('',(#6138,#6139,#6140,#6141));
#895=EDGE_LOOP('',(#6142,#6143,#6144,#6145));
#896=EDGE_LOOP('',(#6146,#6147,#6148,#6149,#6150));
#897=EDGE_LOOP('',(#6151,#6152,#6153,#6154));
#898=EDGE_LOOP('',(#6155,#6156,#6157,#6158));
#899=EDGE_LOOP('',(#6159,#6160,#6161,#6162,#6163));
#900=EDGE_LOOP('',(#6164,#6165,#6166,#6167));
#901=EDGE_LOOP('',(#6168,#6169,#6170,#6171));
#902=EDGE_LOOP('',(#6172,#6173,#6174,#6175,#6176));
#903=EDGE_LOOP('',(#6177,#6178,#6179,#6180));
#904=EDGE_LOOP('',(#6181,#6182,#6183,#6184));
#905=EDGE_LOOP('',(#6185,#6186,#6187,#6188,#6189));
#906=EDGE_LOOP('',(#6190,#6191,#6192,#6193));
#907=EDGE_LOOP('',(#6194,#6195,#6196,#6197));
#908=EDGE_LOOP('',(#6198,#6199,#6200,#6201,#6202));
#909=EDGE_LOOP('',(#6203,#6204,#6205,#6206));
#910=EDGE_LOOP('',(#6207,#6208,#6209,#6210));
#911=EDGE_LOOP('',(#6211,#6212,#6213,#6214,#6215));
#912=EDGE_LOOP('',(#6216,#6217,#6218,#6219));
#913=EDGE_LOOP('',(#6220,#6221,#6222,#6223));
#914=EDGE_LOOP('',(#6224,#6225,#6226,#6227,#6228));
#915=EDGE_LOOP('',(#6229,#6230,#6231,#6232));
#916=EDGE_LOOP('',(#6233,#6234,#6235,#6236));
#917=EDGE_LOOP('',(#6237,#6238,#6239,#6240,#6241));
#918=EDGE_LOOP('',(#6242,#6243,#6244,#6245));
#919=EDGE_LOOP('',(#6246,#6247,#6248,#6249));
#920=EDGE_LOOP('',(#6250,#6251,#6252,#6253,#6254));
#921=EDGE_LOOP('',(#6255,#6256,#6257,#6258));
#922=EDGE_LOOP('',(#6259,#6260,#6261,#6262));
#923=EDGE_LOOP('',(#6263,#6264,#6265,#6266,#6267));
#924=EDGE_LOOP('',(#6268,#6269,#6270,#6271));
#925=EDGE_LOOP('',(#6272,#6273,#6274,#6275));
#926=EDGE_LOOP('',(#6276,#6277,#6278,#6279,#6280));
#927=EDGE_LOOP('',(#6281,#6282,#6283,#6284));
#928=EDGE_LOOP('',(#6285,#6286,#6287,#6288));
#929=EDGE_LOOP('',(#6289,#6290,#6291,#6292,#6293));
#930=EDGE_LOOP('',(#6294,#6295,#6296,#6297));
#931=EDGE_LOOP('',(#6298,#6299,#6300,#6301));
#932=EDGE_LOOP('',(#6302,#6303,#6304,#6305,#6306));
#933=EDGE_LOOP('',(#6307,#6308,#6309,#6310));
#934=EDGE_LOOP('',(#6311,#6312,#6313,#6314));
#935=EDGE_LOOP('',(#6315,#6316,#6317,#6318,#6319));
#936=EDGE_LOOP('',(#6320,#6321,#6322,#6323));
#937=EDGE_LOOP('',(#6324,#6325,#6326,#6327));
#938=EDGE_LOOP('',(#6328,#6329,#6330,#6331,#6332));
#939=EDGE_LOOP('',(#6333,#6334,#6335,#6336));
#940=EDGE_LOOP('',(#6337,#6338,#6339,#6340));
#941=EDGE_LOOP('',(#6341,#6342,#6343,#6344,#6345));
#942=EDGE_LOOP('',(#6346,#6347,#6348,#6349));
#943=EDGE_LOOP('',(#6350,#6351,#6352,#6353));
#944=EDGE_LOOP('',(#6354,#6355,#6356,#6357,#6358));
#945=EDGE_LOOP('',(#6359,#6360,#6361,#6362));
#946=EDGE_LOOP('',(#6363,#6364,#6365,#6366));
#947=EDGE_LOOP('',(#6367,#6368,#6369,#6370,#6371));
#948=EDGE_LOOP('',(#6372,#6373,#6374,#6375));
#949=EDGE_LOOP('',(#6376,#6377,#6378,#6379));
#950=EDGE_LOOP('',(#6380,#6381,#6382,#6383,#6384));
#951=EDGE_LOOP('',(#6385,#6386,#6387,#6388));
#952=EDGE_LOOP('',(#6389,#6390,#6391,#6392));
#953=EDGE_LOOP('',(#6393,#6394,#6395,#6396,#6397));
#954=EDGE_LOOP('',(#6398,#6399,#6400,#6401));
#955=EDGE_LOOP('',(#6402,#6403,#6404,#6405));
#956=EDGE_LOOP('',(#6406,#6407,#6408,#6409,#6410));
#957=EDGE_LOOP('',(#6411,#6412,#6413,#6414));
#958=EDGE_LOOP('',(#6415,#6416,#6417,#6418));
#959=EDGE_LOOP('',(#6419,#6420,#6421,#6422,#6423));
#960=EDGE_LOOP('',(#6424,#6425,#6426,#6427));
#961=EDGE_LOOP('',(#6428,#6429,#6430,#6431));
#962=EDGE_LOOP('',(#6432,#6433,#6434,#6435,#6436));
#963=EDGE_LOOP('',(#6437,#6438,#6439,#6440));
#964=EDGE_LOOP('',(#6441,#6442,#6443,#6444));
#965=EDGE_LOOP('',(#6445,#6446,#6447,#6448,#6449));
#966=EDGE_LOOP('',(#6450,#6451,#6452,#6453));
#967=EDGE_LOOP('',(#6454,#6455,#6456,#6457));
#968=EDGE_LOOP('',(#6458,#6459,#6460,#6461,#6462));
#969=EDGE_LOOP('',(#6463,#6464,#6465,#6466));
#970=EDGE_LOOP('',(#6467,#6468,#6469,#6470));
#971=EDGE_LOOP('',(#6471,#6472,#6473,#6474,#6475));
#972=EDGE_LOOP('',(#6476,#6477,#6478,#6479));
#973=EDGE_LOOP('',(#6480,#6481,#6482,#6483));
#974=EDGE_LOOP('',(#6484,#6485,#6486,#6487,#6488));
#975=EDGE_LOOP('',(#6489,#6490,#6491,#6492));
#976=EDGE_LOOP('',(#6493,#6494,#6495,#6496));
#977=EDGE_LOOP('',(#6497,#6498,#6499,#6500,#6501));
#978=EDGE_LOOP('',(#6502,#6503,#6504,#6505));
#979=EDGE_LOOP('',(#6506,#6507,#6508,#6509));
#980=EDGE_LOOP('',(#6510,#6511,#6512,#6513,#6514));
#981=EDGE_LOOP('',(#6515,#6516,#6517,#6518));
#982=EDGE_LOOP('',(#6519,#6520,#6521,#6522));
#983=EDGE_LOOP('',(#6523,#6524,#6525,#6526,#6527));
#984=EDGE_LOOP('',(#6528,#6529,#6530,#6531));
#985=EDGE_LOOP('',(#6532,#6533,#6534,#6535));
#986=EDGE_LOOP('',(#6536,#6537,#6538,#6539));
#987=EDGE_LOOP('',(#6540,#6541,#6542,#6543));
#988=EDGE_LOOP('',(#6544,#6545,#6546,#6547));
#989=EDGE_LOOP('',(#6548,#6549,#6550,#6551,#6552));
#990=EDGE_LOOP('',(#6553,#6554,#6555,#6556));
#991=EDGE_LOOP('',(#6557,#6558,#6559,#6560));
#992=EDGE_LOOP('',(#6561,#6562,#6563,#6564,#6565));
#993=EDGE_LOOP('',(#6566,#6567,#6568,#6569));
#994=EDGE_LOOP('',(#6570,#6571,#6572,#6573));
#995=EDGE_LOOP('',(#6574,#6575,#6576,#6577,#6578));
#996=EDGE_LOOP('',(#6579,#6580,#6581,#6582));
#997=EDGE_LOOP('',(#6583,#6584,#6585,#6586));
#998=EDGE_LOOP('',(#6587,#6588,#6589,#6590,#6591));
#999=EDGE_LOOP('',(#6592,#6593,#6594,#6595));
#1000=EDGE_LOOP('',(#6596,#6597,#6598,#6599));
#1001=EDGE_LOOP('',(#6600,#6601,#6602,#6603,#6604));
#1002=EDGE_LOOP('',(#6605,#6606,#6607,#6608));
#1003=EDGE_LOOP('',(#6609,#6610,#6611,#6612));
#1004=EDGE_LOOP('',(#6613,#6614,#6615,#6616));
#1005=EDGE_LOOP('',(#6617,#6618,#6619,#6620));
#1006=EDGE_LOOP('',(#6621,#6622,#6623,#6624));
#1007=EDGE_LOOP('',(#6625,#6626,#6627,#6628,#6629));
#1008=EDGE_LOOP('',(#6630,#6631,#6632,#6633));
#1009=EDGE_LOOP('',(#6634,#6635,#6636,#6637));
#1010=EDGE_LOOP('',(#6638,#6639,#6640,#6641,#6642));
#1011=EDGE_LOOP('',(#6643,#6644,#6645,#6646));
#1012=EDGE_LOOP('',(#6647,#6648,#6649,#6650));
#1013=EDGE_LOOP('',(#6651,#6652,#6653,#6654,#6655));
#1014=EDGE_LOOP('',(#6656,#6657,#6658,#6659));
#1015=EDGE_LOOP('',(#6660,#6661,#6662,#6663));
#1016=EDGE_LOOP('',(#6664,#6665,#6666,#6667,#6668));
#1017=EDGE_LOOP('',(#6669,#6670,#6671,#6672));
#1018=EDGE_LOOP('',(#6673,#6674,#6675,#6676));
#1019=EDGE_LOOP('',(#6677,#6678,#6679,#6680,#6681));
#1020=EDGE_LOOP('',(#6682,#6683,#6684,#6685));
#1021=EDGE_LOOP('',(#6686,#6687,#6688,#6689));
#1022=EDGE_LOOP('',(#6690,#6691,#6692,#6693,#6694));
#1023=EDGE_LOOP('',(#6695,#6696,#6697,#6698));
#1024=EDGE_LOOP('',(#6699,#6700,#6701,#6702));
#1025=EDGE_LOOP('',(#6703,#6704,#6705,#6706,#6707));
#1026=EDGE_LOOP('',(#6708,#6709,#6710,#6711));
#1027=EDGE_LOOP('',(#6712,#6713,#6714,#6715));
#1028=EDGE_LOOP('',(#6716,#6717,#6718,#6719,#6720));
#1029=EDGE_LOOP('',(#6721,#6722,#6723,#6724));
#1030=EDGE_LOOP('',(#6725,#6726,#6727,#6728));
#1031=EDGE_LOOP('',(#6729,#6730,#6731,#6732,#6733));
#1032=EDGE_LOOP('',(#6734,#6735,#6736,#6737));
#1033=EDGE_LOOP('',(#6738,#6739,#6740,#6741));
#1034=EDGE_LOOP('',(#6742,#6743,#6744,#6745,#6746));
#1035=EDGE_LOOP('',(#6747,#6748,#6749,#6750));
#1036=EDGE_LOOP('',(#6751,#6752,#6753,#6754));
#1037=EDGE_LOOP('',(#6755,#6756,#6757,#6758,#6759));
#1038=EDGE_LOOP('',(#6760,#6761,#6762,#6763));
#1039=EDGE_LOOP('',(#6764,#6765,#6766,#6767));
#1040=EDGE_LOOP('',(#6768,#6769,#6770,#6771,#6772));
#1041=EDGE_LOOP('',(#6773,#6774,#6775,#6776));
#1042=EDGE_LOOP('',(#6777,#6778,#6779,#6780));
#1043=EDGE_LOOP('',(#6781,#6782,#6783,#6784,#6785));
#1044=EDGE_LOOP('',(#6786,#6787,#6788,#6789));
#1045=EDGE_LOOP('',(#6790,#6791,#6792,#6793));
#1046=EDGE_LOOP('',(#6794,#6795,#6796,#6797,#6798));
#1047=EDGE_LOOP('',(#6799,#6800,#6801,#6802));
#1048=EDGE_LOOP('',(#6803,#6804,#6805,#6806));
#1049=EDGE_LOOP('',(#6807,#6808,#6809,#6810,#6811));
#1050=EDGE_LOOP('',(#6812,#6813,#6814,#6815));
#1051=EDGE_LOOP('',(#6816,#6817,#6818,#6819));
#1052=EDGE_LOOP('',(#6820,#6821,#6822,#6823,#6824));
#1053=EDGE_LOOP('',(#6825,#6826,#6827,#6828));
#1054=EDGE_LOOP('',(#6829,#6830,#6831,#6832));
#1055=EDGE_LOOP('',(#6833,#6834,#6835,#6836,#6837));
#1056=EDGE_LOOP('',(#6838,#6839,#6840,#6841));
#1057=EDGE_LOOP('',(#6842,#6843,#6844,#6845));
#1058=EDGE_LOOP('',(#6846,#6847,#6848,#6849,#6850));
#1059=EDGE_LOOP('',(#6851,#6852,#6853,#6854));
#1060=EDGE_LOOP('',(#6855,#6856,#6857,#6858));
#1061=EDGE_LOOP('',(#6859,#6860,#6861,#6862,#6863));
#1062=EDGE_LOOP('',(#6864,#6865,#6866,#6867));
#1063=EDGE_LOOP('',(#6868,#6869,#6870,#6871));
#1064=EDGE_LOOP('',(#6872,#6873,#6874,#6875,#6876));
#1065=EDGE_LOOP('',(#6877,#6878,#6879,#6880));
#1066=EDGE_LOOP('',(#6881,#6882,#6883,#6884));
#1067=EDGE_LOOP('',(#6885,#6886,#6887,#6888,#6889));
#1068=EDGE_LOOP('',(#6890,#6891,#6892,#6893));
#1069=EDGE_LOOP('',(#6894,#6895,#6896,#6897));
#1070=EDGE_LOOP('',(#6898,#6899,#6900,#6901));
#1071=EDGE_LOOP('',(#6902,#6903,#6904,#6905));
#1072=EDGE_LOOP('',(#6906,#6907,#6908,#6909));
#1073=EDGE_LOOP('',(#6910,#6911,#6912,#6913,#6914));
#1074=EDGE_LOOP('',(#6915,#6916,#6917,#6918));
#1075=EDGE_LOOP('',(#6919,#6920,#6921,#6922));
#1076=EDGE_LOOP('',(#6923,#6924,#6925,#6926,#6927));
#1077=EDGE_LOOP('',(#6928,#6929,#6930,#6931));
#1078=EDGE_LOOP('',(#6932,#6933,#6934,#6935));
#1079=EDGE_LOOP('',(#6936,#6937,#6938,#6939,#6940));
#1080=EDGE_LOOP('',(#6941,#6942,#6943,#6944));
#1081=EDGE_LOOP('',(#6945,#6946,#6947,#6948));
#1082=EDGE_LOOP('',(#6949,#6950,#6951,#6952,#6953));
#1083=EDGE_LOOP('',(#6954,#6955,#6956,#6957));
#1084=EDGE_LOOP('',(#6958,#6959,#6960,#6961));
#1085=EDGE_LOOP('',(#6962,#6963,#6964,#6965,#6966));
#1086=EDGE_LOOP('',(#6967,#6968,#6969,#6970));
#1087=EDGE_LOOP('',(#6971,#6972,#6973,#6974));
#1088=EDGE_LOOP('',(#6975,#6976,#6977,#6978));
#1089=EDGE_LOOP('',(#6979,#6980,#6981,#6982,#6983,#6984,#6985,#6986,#6987,
#6988,#6989,#6990));
#1090=EDGE_LOOP('',(#6991,#6992,#6993,#6994,#6995,#6996,#6997,#6998,#6999,
#7000,#7001,#7002));
#1091=EDGE_LOOP('',(#7003,#7004,#7005,#7006,#7007,#7008,#7009,#7010,#7011,
#7012,#7013,#7014));
#1092=EDGE_LOOP('',(#7015,#7016,#7017,#7018,#7019,#7020,#7021,#7022,#7023,
#7024,#7025,#7026));
#1093=EDGE_LOOP('',(#7027,#7028,#7029,#7030,#7031,#7032,#7033,#7034,#7035,
#7036,#7037,#7038));
#1094=EDGE_LOOP('',(#7039,#7040,#7041,#7042,#7043,#7044,#7045,#7046,#7047,
#7048,#7049,#7050));
#1095=EDGE_LOOP('',(#7051,#7052,#7053,#7054,#7055,#7056,#7057,#7058,#7059,
#7060,#7061,#7062));
#1096=EDGE_LOOP('',(#7063,#7064,#7065,#7066,#7067,#7068,#7069,#7070,#7071,
#7072,#7073,#7074));
#1097=EDGE_LOOP('',(#7075,#7076,#7077,#7078,#7079,#7080,#7081,#7082,#7083,
#7084,#7085,#7086));
#1098=EDGE_LOOP('',(#7087,#7088,#7089,#7090,#7091,#7092,#7093,#7094,#7095,
#7096,#7097,#7098));
#1099=EDGE_LOOP('',(#7099,#7100,#7101,#7102,#7103,#7104,#7105,#7106,#7107,
#7108,#7109,#7110));
#1100=EDGE_LOOP('',(#7111,#7112,#7113,#7114,#7115,#7116,#7117,#7118,#7119,
#7120,#7121,#7122));
#1101=EDGE_LOOP('',(#7123,#7124,#7125,#7126,#7127,#7128,#7129,#7130,#7131,
#7132,#7133,#7134));
#1102=EDGE_LOOP('',(#7135,#7136,#7137,#7138,#7139,#7140,#7141,#7142,#7143,
#7144,#7145,#7146));
#1103=EDGE_LOOP('',(#7147,#7148,#7149,#7150,#7151,#7152,#7153,#7154,#7155,
#7156,#7157,#7158));
#1104=EDGE_LOOP('',(#7159,#7160,#7161,#7162,#7163,#7164,#7165,#7166,#7167,
#7168,#7169,#7170));
#1105=EDGE_LOOP('',(#7171,#7172,#7173,#7174,#7175,#7176,#7177,#7178,#7179,
#7180,#7181,#7182));
#1106=EDGE_LOOP('',(#7183,#7184,#7185,#7186,#7187,#7188,#7189,#7190,#7191,
#7192,#7193,#7194));
#1107=EDGE_LOOP('',(#7195,#7196,#7197,#7198,#7199,#7200,#7201,#7202,#7203,
#7204,#7205,#7206));
#1108=EDGE_LOOP('',(#7207,#7208,#7209,#7210,#7211,#7212,#7213,#7214,#7215,
#7216,#7217,#7218));
#1109=EDGE_LOOP('',(#7219,#7220,#7221,#7222,#7223,#7224,#7225,#7226,#7227,
#7228,#7229,#7230));
#1110=EDGE_LOOP('',(#7231,#7232,#7233,#7234,#7235,#7236,#7237,#7238,#7239,
#7240,#7241,#7242));
#1111=EDGE_LOOP('',(#7243,#7244,#7245,#7246,#7247,#7248,#7249,#7250,#7251,
#7252,#7253,#7254));
#1112=EDGE_LOOP('',(#7255,#7256,#7257,#7258,#7259,#7260,#7261,#7262,#7263,
#7264,#7265,#7266));
#1113=EDGE_LOOP('',(#7267,#7268,#7269,#7270,#7271,#7272,#7273,#7274,#7275,
#7276,#7277,#7278));
#1114=EDGE_LOOP('',(#7279,#7280,#7281,#7282,#7283,#7284,#7285,#7286,#7287,
#7288,#7289,#7290));
#1115=EDGE_LOOP('',(#7291,#7292,#7293,#7294,#7295,#7296,#7297,#7298,#7299,
#7300,#7301,#7302,#7303,#7304,#7305,#7306,#7307,#7308,#7309,#7310));
#1116=EDGE_LOOP('',(#7311,#7312,#7313,#7314,#7315,#7316,#7317,#7318,#7319,
#7320,#7321,#7322));
#1117=EDGE_LOOP('',(#7323,#7324,#7325,#7326,#7327,#7328,#7329,#7330,#7331,
#7332,#7333,#7334));
#1118=EDGE_LOOP('',(#7335,#7336,#7337,#7338,#7339,#7340,#7341,#7342,#7343,
#7344,#7345,#7346));
#1119=EDGE_LOOP('',(#7347,#7348,#7349,#7350,#7351,#7352,#7353,#7354,#7355,
#7356,#7357,#7358));
#1120=EDGE_LOOP('',(#7359,#7360,#7361,#7362,#7363,#7364,#7365,#7366,#7367,
#7368,#7369,#7370));
#1121=EDGE_LOOP('',(#7371,#7372,#7373,#7374,#7375,#7376,#7377,#7378,#7379,
#7380,#7381,#7382));
#1122=EDGE_LOOP('',(#7383,#7384,#7385,#7386,#7387,#7388,#7389,#7390,#7391,
#7392,#7393,#7394,#7395,#7396,#7397,#7398,#7399,#7400,#7401,#7402,#7403,
#7404,#7405,#7406,#7407,#7408,#7409,#7410,#7411,#7412,#7413,#7414,#7415,
#7416,#7417,#7418));
#1123=EDGE_LOOP('',(#7419));
#1124=EDGE_LOOP('',(#7420));
#1125=EDGE_LOOP('',(#7421));
#1126=EDGE_LOOP('',(#7422));
#1127=EDGE_LOOP('',(#7423));
#1128=EDGE_LOOP('',(#7424));
#1129=EDGE_LOOP('',(#7425));
#1130=EDGE_LOOP('',(#7426));
#1131=EDGE_LOOP('',(#7427));
#1132=EDGE_LOOP('',(#7428));
#1133=EDGE_LOOP('',(#7429));
#1134=EDGE_LOOP('',(#7430));
#1135=EDGE_LOOP('',(#7431,#7432,#7433,#7434));
#1136=EDGE_LOOP('',(#7435,#7436,#7437,#7438));
#1137=EDGE_LOOP('',(#7439,#7440,#7441,#7442));
#1138=EDGE_LOOP('',(#7443,#7444,#7445,#7446));
#1139=EDGE_LOOP('',(#7447,#7448,#7449,#7450));
#1140=EDGE_LOOP('',(#7451,#7452,#7453,#7454));
#1141=EDGE_LOOP('',(#7455,#7456,#7457,#7458));
#1142=EDGE_LOOP('',(#7459,#7460,#7461,#7462));
#1143=EDGE_LOOP('',(#7463,#7464,#7465,#7466));
#1144=EDGE_LOOP('',(#7467,#7468,#7469,#7470));
#1145=EDGE_LOOP('',(#7471,#7472,#7473,#7474));
#1146=EDGE_LOOP('',(#7475,#7476,#7477,#7478));
#1147=EDGE_LOOP('',(#7479));
#1148=EDGE_LOOP('',(#7480));
#1149=EDGE_LOOP('',(#7481));
#1150=EDGE_LOOP('',(#7482));
#1151=EDGE_LOOP('',(#7483));
#1152=EDGE_LOOP('',(#7484));
#1153=EDGE_LOOP('',(#7485,#7486,#7487,#7488));
#1154=EDGE_LOOP('',(#7489,#7490,#7491,#7492));
#1155=EDGE_LOOP('',(#7493,#7494,#7495,#7496));
#1156=EDGE_LOOP('',(#7497,#7498,#7499,#7500));
#1157=EDGE_LOOP('',(#7501,#7502,#7503,#7504));
#1158=EDGE_LOOP('',(#7505,#7506,#7507,#7508));
#1159=EDGE_LOOP('',(#7509,#7510,#7511,#7512,#7513,#7514,#7515,#7516,#7517,
#7518,#7519,#7520,#7521,#7522,#7523,#7524,#7525,#7526,#7527,#7528,#7529,
#7530,#7531,#7532,#7533,#7534,#7535,#7536,#7537,#7538,#7539,#7540,#7541,
#7542,#7543,#7544,#7545,#7546,#7547,#7548,#7549,#7550,#7551,#7552,#7553,
#7554,#7555,#7556,#7557,#7558,#7559,#7560,#7561,#7562,#7563,#7564,#7565,
#7566,#7567,#7568,#7569,#7570,#7571,#7572,#7573,#7574,#7575,#7576));
#1160=EDGE_LOOP('',(#7577,#7578,#7579,#7580,#7581,#7582,#7583,#7584,#7585,
#7586,#7587,#7588,#7589,#7590,#7591,#7592,#7593,#7594,#7595,#7596,#7597,
#7598,#7599,#7600,#7601,#7602,#7603,#7604,#7605,#7606,#7607,#7608,#7609,
#7610,#7611,#7612));
#1161=EDGE_LOOP('',(#7613,#7614,#7615,#7616,#7617,#7618,#7619,#7620,#7621,
#7622,#7623,#7624,#7625,#7626,#7627,#7628,#7629,#7630,#7631,#7632,#7633,
#7634,#7635,#7636,#7637,#7638,#7639,#7640,#7641,#7642,#7643,#7644,#7645,
#7646,#7647,#7648,#7649,#7650,#7651,#7652,#7653,#7654,#7655,#7656,#7657,
#7658,#7659,#7660,#7661,#7662,#7663,#7664,#7665,#7666,#7667,#7668,#7669,
#7670,#7671,#7672,#7673,#7674,#7675,#7676,#7677,#7678,#7679,#7680));
#1162=EDGE_LOOP('',(#7681,#7682,#7683,#7684));
#1163=EDGE_LOOP('',(#7685,#7686,#7687,#7688));
#1164=EDGE_LOOP('',(#7689,#7690,#7691,#7692));
#1165=EDGE_LOOP('',(#7693,#7694,#7695,#7696,#7697,#7698,#7699,#7700,#7701,
#7702,#7703,#7704,#7705,#7706,#7707,#7708));
#1166=EDGE_LOOP('',(#7709,#7710,#7711,#7712));
#1167=EDGE_LOOP('',(#7713,#7714,#7715,#7716,#7717,#7718,#7719,#7720));
#1168=EDGE_LOOP('',(#7721));
#1169=EDGE_LOOP('',(#7722));
#1170=EDGE_LOOP('',(#7723));
#1171=EDGE_LOOP('',(#7724));
#1172=EDGE_LOOP('',(#7725));
#1173=EDGE_LOOP('',(#7726));
#1174=EDGE_LOOP('',(#7727));
#1175=EDGE_LOOP('',(#7728));
#1176=EDGE_LOOP('',(#7729));
#1177=EDGE_LOOP('',(#7730));
#1178=EDGE_LOOP('',(#7731));
#1179=EDGE_LOOP('',(#7732));
#1180=EDGE_LOOP('',(#7733));
#1181=EDGE_LOOP('',(#7734));
#1182=EDGE_LOOP('',(#7735));
#1183=EDGE_LOOP('',(#7736));
#1184=EDGE_LOOP('',(#7737));
#1185=EDGE_LOOP('',(#7738,#7739,#7740,#7741));
#1186=EDGE_LOOP('',(#7742,#7743,#7744,#7745));
#1187=EDGE_LOOP('',(#7746,#7747,#7748,#7749));
#1188=EDGE_LOOP('',(#7750,#7751,#7752,#7753));
#1189=EDGE_LOOP('',(#7754,#7755,#7756,#7757));
#1190=EDGE_LOOP('',(#7758,#7759,#7760,#7761));
#1191=EDGE_LOOP('',(#7762,#7763,#7764,#7765));
#1192=EDGE_LOOP('',(#7766,#7767,#7768,#7769));
#1193=EDGE_LOOP('',(#7770,#7771,#7772,#7773));
#1194=EDGE_LOOP('',(#7774,#7775,#7776,#7777));
#1195=EDGE_LOOP('',(#7778,#7779,#7780,#7781));
#1196=EDGE_LOOP('',(#7782,#7783,#7784,#7785));
#1197=EDGE_LOOP('',(#7786));
#1198=EDGE_LOOP('',(#7787));
#1199=EDGE_LOOP('',(#7788));
#1200=EDGE_LOOP('',(#7789));
#1201=EDGE_LOOP('',(#7790));
#1202=EDGE_LOOP('',(#7791));
#1203=EDGE_LOOP('',(#7792,#7793,#7794,#7795));
#1204=EDGE_LOOP('',(#7796,#7797,#7798,#7799));
#1205=EDGE_LOOP('',(#7800,#7801,#7802,#7803));
#1206=EDGE_LOOP('',(#7804,#7805,#7806,#7807));
#1207=EDGE_LOOP('',(#7808,#7809,#7810,#7811));
#1208=EDGE_LOOP('',(#7812,#7813,#7814,#7815));
#1209=EDGE_LOOP('',(#7816));
#1210=EDGE_LOOP('',(#7817));
#1211=EDGE_LOOP('',(#7818));
#1212=EDGE_LOOP('',(#7819));
#1213=EDGE_LOOP('',(#7820));
#1214=EDGE_LOOP('',(#7821));
#1215=EDGE_LOOP('',(#7822));
#1216=EDGE_LOOP('',(#7823));
#1217=EDGE_LOOP('',(#7824));
#1218=EDGE_LOOP('',(#7825));
#1219=EDGE_LOOP('',(#7826));
#1220=EDGE_LOOP('',(#7827));
#1221=EDGE_LOOP('',(#7828));
#1222=EDGE_LOOP('',(#7829));
#1223=EDGE_LOOP('',(#7830));
#1224=EDGE_LOOP('',(#7831));
#1225=EDGE_LOOP('',(#7832));
#1226=EDGE_LOOP('',(#7833));
#1227=EDGE_LOOP('',(#7834));
#1228=EDGE_LOOP('',(#7835));
#1229=EDGE_LOOP('',(#7836));
#1230=EDGE_LOOP('',(#7837));
#1231=EDGE_LOOP('',(#7838));
#1232=EDGE_LOOP('',(#7839));
#1233=EDGE_LOOP('',(#7840));
#1234=EDGE_LOOP('',(#7841));
#1235=EDGE_LOOP('',(#7842));
#1236=EDGE_LOOP('',(#7843));
#1237=EDGE_LOOP('',(#7844));
#1238=EDGE_LOOP('',(#7845));
#1239=EDGE_LOOP('',(#7846));
#1240=EDGE_LOOP('',(#7847));
#1241=EDGE_LOOP('',(#7848));
#1242=EDGE_LOOP('',(#7849));
#1243=EDGE_LOOP('',(#7850));
#1244=EDGE_LOOP('',(#7851));
#1245=EDGE_LOOP('',(#7852));
#1246=EDGE_LOOP('',(#7853));
#1247=EDGE_LOOP('',(#7854));
#1248=EDGE_LOOP('',(#7855));
#1249=EDGE_LOOP('',(#7856));
#1250=EDGE_LOOP('',(#7857));
#1251=EDGE_LOOP('',(#7858));
#1252=EDGE_LOOP('',(#7859));
#1253=EDGE_LOOP('',(#7860));
#1254=EDGE_LOOP('',(#7861));
#1255=EDGE_LOOP('',(#7862));
#1256=EDGE_LOOP('',(#7863));
#1257=EDGE_LOOP('',(#7864));
#1258=EDGE_LOOP('',(#7865));
#1259=EDGE_LOOP('',(#7866));
#1260=EDGE_LOOP('',(#7867));
#1261=EDGE_LOOP('',(#7868));
#1262=EDGE_LOOP('',(#7869));
#1263=EDGE_LOOP('',(#7870));
#1264=EDGE_LOOP('',(#7871));
#1265=EDGE_LOOP('',(#7872));
#1266=EDGE_LOOP('',(#7873));
#1267=EDGE_LOOP('',(#7874));
#1268=EDGE_LOOP('',(#7875,#7876,#7877,#7878));
#1269=EDGE_LOOP('',(#7879,#7880,#7881,#7882));
#1270=EDGE_LOOP('',(#7883,#7884,#7885,#7886));
#1271=EDGE_LOOP('',(#7887,#7888,#7889,#7890));
#1272=EDGE_LOOP('',(#7891,#7892,#7893,#7894));
#1273=EDGE_LOOP('',(#7895,#7896,#7897,#7898));
#1274=EDGE_LOOP('',(#7899,#7900,#7901,#7902));
#1275=EDGE_LOOP('',(#7903,#7904,#7905,#7906));
#1276=EDGE_LOOP('',(#7907,#7908,#7909,#7910,#7911,#7912,#7913,#7914,#7915,
#7916,#7917,#7918));
#1277=EDGE_LOOP('',(#7919,#7920,#7921,#7922,#7923,#7924,#7925,#7926,#7927,
#7928,#7929,#7930,#7931,#7932,#7933,#7934,#7935,#7936,#7937,#7938,#7939,
#7940,#7941,#7942,#7943,#7944,#7945,#7946,#7947,#7948,#7949,#7950,#7951,
#7952,#7953,#7954,#7955,#7956,#7957,#7958,#7959,#7960,#7961,#7962,#7963,
#7964,#7965,#7966,#7967,#7968,#7969,#7970,#7971,#7972,#7973,#7974,#7975,
#7976,#7977,#7978,#7979,#7980,#7981,#7982,#7983,#7984,#7985,#7986));
#1278=EDGE_LOOP('',(#7987,#7988,#7989,#7990,#7991,#7992,#7993,#7994,#7995,
#7996,#7997,#7998));
#1279=EDGE_LOOP('',(#7999,#8000,#8001,#8002,#8003,#8004,#8005,#8006,#8007,
#8008,#8009,#8010));
#1280=EDGE_LOOP('',(#8011,#8012,#8013,#8014));
#1281=EDGE_LOOP('',(#8015,#8016,#8017,#8018));
#1282=EDGE_LOOP('',(#8019,#8020,#8021,#8022));
#1283=EDGE_LOOP('',(#8023,#8024,#8025,#8026));
#1284=EDGE_LOOP('',(#8027,#8028,#8029,#8030));
#1285=EDGE_LOOP('',(#8031,#8032,#8033,#8034));
#1286=EDGE_LOOP('',(#8035,#8036,#8037,#8038));
#1287=EDGE_LOOP('',(#8039,#8040,#8041,#8042));
#1288=EDGE_LOOP('',(#8043,#8044,#8045,#8046));
#1289=EDGE_LOOP('',(#8047,#8048,#8049,#8050));
#1290=EDGE_LOOP('',(#8051,#8052,#8053,#8054));
#1291=EDGE_LOOP('',(#8055,#8056,#8057,#8058));
#1292=EDGE_LOOP('',(#8059,#8060,#8061,#8062));
#1293=EDGE_LOOP('',(#8063,#8064,#8065,#8066));
#1294=EDGE_LOOP('',(#8067,#8068,#8069,#8070));
#1295=EDGE_LOOP('',(#8071,#8072,#8073,#8074));
#1296=EDGE_LOOP('',(#8075,#8076,#8077,#8078));
#1297=EDGE_LOOP('',(#8079,#8080,#8081,#8082));
#1298=EDGE_LOOP('',(#8083,#8084,#8085,#8086));
#1299=EDGE_LOOP('',(#8087,#8088,#8089,#8090));
#1300=EDGE_LOOP('',(#8091,#8092,#8093,#8094));
#1301=EDGE_LOOP('',(#8095,#8096,#8097,#8098));
#1302=EDGE_LOOP('',(#8099,#8100,#8101,#8102));
#1303=EDGE_LOOP('',(#8103,#8104,#8105,#8106));
#1304=EDGE_LOOP('',(#8107,#8108,#8109,#8110));
#1305=EDGE_LOOP('',(#8111,#8112,#8113,#8114));
#1306=EDGE_LOOP('',(#8115,#8116,#8117,#8118));
#1307=EDGE_LOOP('',(#8119,#8120,#8121,#8122));
#1308=EDGE_LOOP('',(#8123,#8124,#8125,#8126));
#1309=EDGE_LOOP('',(#8127,#8128,#8129,#8130));
#1310=EDGE_LOOP('',(#8131,#8132,#8133,#8134));
#1311=EDGE_LOOP('',(#8135,#8136,#8137,#8138));
#1312=EDGE_LOOP('',(#8139,#8140,#8141,#8142));
#1313=EDGE_LOOP('',(#8143,#8144,#8145,#8146));
#1314=EDGE_LOOP('',(#8147,#8148,#8149,#8150));
#1315=EDGE_LOOP('',(#8151,#8152,#8153,#8154));
#1316=EDGE_LOOP('',(#8155,#8156,#8157,#8158));
#1317=EDGE_LOOP('',(#8159,#8160,#8161,#8162));
#1318=EDGE_LOOP('',(#8163,#8164,#8165,#8166));
#1319=EDGE_LOOP('',(#8167,#8168,#8169,#8170));
#1320=EDGE_LOOP('',(#8171,#8172,#8173,#8174));
#1321=EDGE_LOOP('',(#8175,#8176,#8177,#8178));
#1322=EDGE_LOOP('',(#8179,#8180,#8181,#8182));
#1323=EDGE_LOOP('',(#8183,#8184,#8185,#8186));
#1324=EDGE_LOOP('',(#8187,#8188,#8189,#8190));
#1325=EDGE_LOOP('',(#8191,#8192,#8193,#8194));
#1326=EDGE_LOOP('',(#8195,#8196,#8197,#8198));
#1327=EDGE_LOOP('',(#8199,#8200,#8201,#8202));
#1328=EDGE_LOOP('',(#8203,#8204,#8205,#8206));
#1329=EDGE_LOOP('',(#8207,#8208,#8209,#8210));
#1330=EDGE_LOOP('',(#8211,#8212,#8213,#8214));
#1331=EDGE_LOOP('',(#8215,#8216,#8217,#8218));
#1332=EDGE_LOOP('',(#8219,#8220,#8221,#8222));
#1333=EDGE_LOOP('',(#8223,#8224,#8225,#8226));
#1334=EDGE_LOOP('',(#8227,#8228,#8229,#8230));
#1335=EDGE_LOOP('',(#8231,#8232,#8233,#8234));
#1336=EDGE_LOOP('',(#8235,#8236,#8237,#8238));
#1337=EDGE_LOOP('',(#8239,#8240,#8241,#8242));
#1338=EDGE_LOOP('',(#8243,#8244,#8245,#8246));
#1339=EDGE_LOOP('',(#8247,#8248,#8249,#8250));
#1340=EDGE_LOOP('',(#8251,#8252,#8253,#8254));
#1341=EDGE_LOOP('',(#8255,#8256,#8257,#8258));
#1342=EDGE_LOOP('',(#8259,#8260,#8261,#8262));
#1343=EDGE_LOOP('',(#8263,#8264,#8265,#8266));
#1344=EDGE_LOOP('',(#8267,#8268,#8269,#8270));
#1345=EDGE_LOOP('',(#8271,#8272,#8273,#8274));
#1346=EDGE_LOOP('',(#8275,#8276,#8277,#8278));
#1347=EDGE_LOOP('',(#8279,#8280,#8281,#8282));
#1348=EDGE_LOOP('',(#8283,#8284,#8285,#8286));
#1349=EDGE_LOOP('',(#8287,#8288,#8289,#8290));
#1350=EDGE_LOOP('',(#8291,#8292,#8293,#8294));
#1351=EDGE_LOOP('',(#8295,#8296,#8297,#8298));
#1352=EDGE_LOOP('',(#8299,#8300,#8301,#8302));
#1353=EDGE_LOOP('',(#8303,#8304,#8305,#8306));
#1354=EDGE_LOOP('',(#8307,#8308,#8309,#8310));
#1355=EDGE_LOOP('',(#8311,#8312,#8313,#8314));
#1356=EDGE_LOOP('',(#8315,#8316,#8317,#8318));
#1357=EDGE_LOOP('',(#8319,#8320,#8321,#8322));
#1358=EDGE_LOOP('',(#8323,#8324,#8325,#8326));
#1359=EDGE_LOOP('',(#8327,#8328,#8329,#8330));
#1360=EDGE_LOOP('',(#8331,#8332,#8333,#8334));
#1361=EDGE_LOOP('',(#8335,#8336,#8337,#8338));
#1362=EDGE_LOOP('',(#8339,#8340,#8341,#8342));
#1363=EDGE_LOOP('',(#8343,#8344,#8345,#8346));
#1364=EDGE_LOOP('',(#8347,#8348,#8349,#8350));
#1365=EDGE_LOOP('',(#8351,#8352,#8353,#8354));
#1366=EDGE_LOOP('',(#8355,#8356,#8357,#8358));
#1367=EDGE_LOOP('',(#8359,#8360,#8361,#8362));
#1368=EDGE_LOOP('',(#8363,#8364,#8365,#8366));
#1369=EDGE_LOOP('',(#8367,#8368,#8369,#8370));
#1370=EDGE_LOOP('',(#8371,#8372,#8373,#8374,#8375,#8376,#8377,#8378,#8379,
#8380,#8381,#8382));
#1371=EDGE_LOOP('',(#8383,#8384,#8385,#8386,#8387,#8388,#8389,#8390,#8391,
#8392,#8393,#8394));
#1372=EDGE_LOOP('',(#8395,#8396,#8397,#8398,#8399,#8400,#8401,#8402,#8403,
#8404,#8405,#8406));
#1373=EDGE_LOOP('',(#8407,#8408,#8409,#8410,#8411,#8412,#8413,#8414,#8415,
#8416,#8417,#8418));
#1374=EDGE_LOOP('',(#8419,#8420,#8421,#8422,#8423,#8424,#8425,#8426,#8427,
#8428,#8429,#8430));
#1375=EDGE_LOOP('',(#8431,#8432,#8433,#8434,#8435,#8436,#8437,#8438,#8439,
#8440,#8441,#8442));
#1376=EDGE_LOOP('',(#8443,#8444,#8445,#8446,#8447,#8448,#8449,#8450,#8451,
#8452,#8453,#8454));
#1377=EDGE_LOOP('',(#8455,#8456,#8457,#8458,#8459,#8460,#8461,#8462,#8463,
#8464,#8465,#8466));
#1378=EDGE_LOOP('',(#8467,#8468,#8469,#8470,#8471,#8472,#8473,#8474,#8475,
#8476,#8477,#8478));
#1379=EDGE_LOOP('',(#8479,#8480,#8481,#8482,#8483,#8484,#8485,#8486,#8487,
#8488,#8489,#8490));
#1380=EDGE_LOOP('',(#8491,#8492,#8493,#8494,#8495,#8496,#8497,#8498,#8499,
#8500,#8501,#8502));
#1381=EDGE_LOOP('',(#8503,#8504,#8505,#8506,#8507,#8508,#8509,#8510,#8511,
#8512,#8513,#8514));
#1382=EDGE_LOOP('',(#8515,#8516,#8517,#8518,#8519,#8520,#8521,#8522,#8523,
#8524,#8525,#8526));
#1383=EDGE_LOOP('',(#8527,#8528,#8529,#8530,#8531,#8532,#8533,#8534,#8535,
#8536,#8537,#8538));
#1384=EDGE_LOOP('',(#8539,#8540,#8541,#8542,#8543,#8544,#8545,#8546,#8547,
#8548,#8549,#8550));
#1385=EDGE_LOOP('',(#8551,#8552,#8553,#8554,#8555,#8556,#8557,#8558,#8559,
#8560,#8561,#8562));
#1386=EDGE_LOOP('',(#8563,#8564,#8565,#8566,#8567,#8568,#8569,#8570,#8571,
#8572,#8573,#8574));
#1387=EDGE_LOOP('',(#8575,#8576,#8577,#8578,#8579,#8580,#8581,#8582,#8583,
#8584,#8585,#8586));
#1388=EDGE_LOOP('',(#8587,#8588,#8589,#8590,#8591,#8592,#8593,#8594,#8595,
#8596,#8597,#8598));
#1389=EDGE_LOOP('',(#8599,#8600,#8601,#8602,#8603,#8604,#8605,#8606,#8607,
#8608,#8609,#8610));
#1390=EDGE_LOOP('',(#8611,#8612,#8613,#8614,#8615,#8616,#8617,#8618,#8619,
#8620,#8621,#8622));
#1391=EDGE_LOOP('',(#8623,#8624,#8625,#8626,#8627,#8628,#8629,#8630,#8631,
#8632,#8633,#8634));
#1392=EDGE_LOOP('',(#8635,#8636,#8637,#8638,#8639,#8640,#8641,#8642,#8643,
#8644,#8645,#8646));
#1393=EDGE_LOOP('',(#8647,#8648,#8649,#8650,#8651,#8652,#8653,#8654,#8655,
#8656,#8657,#8658));
#1394=EDGE_LOOP('',(#8659,#8660,#8661,#8662,#8663,#8664,#8665,#8666,#8667,
#8668,#8669,#8670));
#1395=EDGE_LOOP('',(#8671,#8672,#8673,#8674,#8675,#8676,#8677,#8678,#8679,
#8680,#8681,#8682));
#1396=EDGE_LOOP('',(#8683,#8684,#8685,#8686,#8687,#8688,#8689,#8690,#8691,
#8692,#8693,#8694));
#1397=EDGE_LOOP('',(#8695,#8696,#8697,#8698,#8699,#8700,#8701,#8702,#8703,
#8704,#8705,#8706));
#1398=EDGE_LOOP('',(#8707,#8708,#8709,#8710,#8711,#8712,#8713,#8714,#8715,
#8716,#8717,#8718));
#1399=EDGE_LOOP('',(#8719,#8720,#8721,#8722,#8723,#8724,#8725,#8726,#8727,
#8728,#8729,#8730));
#1400=EDGE_LOOP('',(#8731,#8732,#8733,#8734,#8735,#8736,#8737,#8738,#8739,
#8740,#8741,#8742,#8743,#8744,#8745,#8746,#8747,#8748,#8749,#8750));
#1401=LINE('',#12693,#2339);
#1402=LINE('',#12696,#2340);
#1403=LINE('',#12699,#2341);
#1404=LINE('',#12701,#2342);
#1405=LINE('',#12702,#2343);
#1406=LINE('',#12708,#2344);
#1407=LINE('',#12710,#2345);
#1408=LINE('',#12711,#2346);
#1409=LINE('',#12717,#2347);
#1410=LINE('',#12720,#2348);
#1411=LINE('',#12723,#2349);
#1412=LINE('',#12725,#2350);
#1413=LINE('',#12726,#2351);
#1414=LINE('',#12732,#2352);
#1415=LINE('',#12734,#2353);
#1416=LINE('',#12735,#2354);
#1417=LINE('',#12741,#2355);
#1418=LINE('',#12744,#2356);
#1419=LINE('',#12747,#2357);
#1420=LINE('',#12749,#2358);
#1421=LINE('',#12750,#2359);
#1422=LINE('',#12756,#2360);
#1423=LINE('',#12758,#2361);
#1424=LINE('',#12759,#2362);
#1425=LINE('',#12765,#2363);
#1426=LINE('',#12768,#2364);
#1427=LINE('',#12771,#2365);
#1428=LINE('',#12773,#2366);
#1429=LINE('',#12774,#2367);
#1430=LINE('',#12780,#2368);
#1431=LINE('',#12782,#2369);
#1432=LINE('',#12783,#2370);
#1433=LINE('',#12787,#2371);
#1434=LINE('',#12789,#2372);
#1435=LINE('',#12791,#2373);
#1436=LINE('',#12792,#2374);
#1437=LINE('',#12795,#2375);
#1438=LINE('',#12797,#2376);
#1439=LINE('',#12798,#2377);
#1440=LINE('',#12802,#2378);
#1441=LINE('',#12804,#2379);
#1442=LINE('',#12806,#2380);
#1443=LINE('',#12807,#2381);
#1444=LINE('',#12810,#2382);
#1445=LINE('',#12812,#2383);
#1446=LINE('',#12813,#2384);
#1447=LINE('',#12817,#2385);
#1448=LINE('',#12819,#2386);
#1449=LINE('',#12821,#2387);
#1450=LINE('',#12822,#2388);
#1451=LINE('',#12826,#2389);
#1452=LINE('',#12828,#2390);
#1453=LINE('',#12830,#2391);
#1454=LINE('',#12831,#2392);
#1455=LINE('',#12840,#2393);
#1456=LINE('',#12842,#2394);
#1457=LINE('',#12844,#2395);
#1458=LINE('',#12845,#2396);
#1459=LINE('',#12849,#2397);
#1460=LINE('',#12851,#2398);
#1461=LINE('',#12853,#2399);
#1462=LINE('',#12854,#2400);
#1463=LINE('',#12863,#2401);
#1464=LINE('',#12865,#2402);
#1465=LINE('',#12867,#2403);
#1466=LINE('',#12868,#2404);
#1467=LINE('',#12872,#2405);
#1468=LINE('',#12874,#2406);
#1469=LINE('',#12876,#2407);
#1470=LINE('',#12877,#2408);
#1471=LINE('',#12886,#2409);
#1472=LINE('',#12888,#2410);
#1473=LINE('',#12890,#2411);
#1474=LINE('',#12891,#2412);
#1475=LINE('',#12895,#2413);
#1476=LINE('',#12897,#2414);
#1477=LINE('',#12899,#2415);
#1478=LINE('',#12900,#2416);
#1479=LINE('',#12909,#2417);
#1480=LINE('',#12911,#2418);
#1481=LINE('',#12913,#2419);
#1482=LINE('',#12914,#2420);
#1483=LINE('',#12918,#2421);
#1484=LINE('',#12920,#2422);
#1485=LINE('',#12922,#2423);
#1486=LINE('',#12923,#2424);
#1487=LINE('',#12932,#2425);
#1488=LINE('',#12934,#2426);
#1489=LINE('',#12936,#2427);
#1490=LINE('',#12937,#2428);
#1491=LINE('',#12941,#2429);
#1492=LINE('',#12943,#2430);
#1493=LINE('',#12945,#2431);
#1494=LINE('',#12946,#2432);
#1495=LINE('',#12955,#2433);
#1496=LINE('',#12957,#2434);
#1497=LINE('',#12959,#2435);
#1498=LINE('',#12960,#2436);
#1499=LINE('',#12964,#2437);
#1500=LINE('',#12966,#2438);
#1501=LINE('',#12968,#2439);
#1502=LINE('',#12969,#2440);
#1503=LINE('',#12978,#2441);
#1504=LINE('',#12980,#2442);
#1505=LINE('',#12982,#2443);
#1506=LINE('',#12983,#2444);
#1507=LINE('',#12987,#2445);
#1508=LINE('',#12989,#2446);
#1509=LINE('',#12991,#2447);
#1510=LINE('',#12992,#2448);
#1511=LINE('',#13001,#2449);
#1512=LINE('',#13003,#2450);
#1513=LINE('',#13005,#2451);
#1514=LINE('',#13006,#2452);
#1515=LINE('',#13010,#2453);
#1516=LINE('',#13012,#2454);
#1517=LINE('',#13014,#2455);
#1518=LINE('',#13015,#2456);
#1519=LINE('',#13024,#2457);
#1520=LINE('',#13026,#2458);
#1521=LINE('',#13028,#2459);
#1522=LINE('',#13029,#2460);
#1523=LINE('',#13033,#2461);
#1524=LINE('',#13035,#2462);
#1525=LINE('',#13037,#2463);
#1526=LINE('',#13038,#2464);
#1527=LINE('',#13047,#2465);
#1528=LINE('',#13049,#2466);
#1529=LINE('',#13051,#2467);
#1530=LINE('',#13052,#2468);
#1531=LINE('',#13056,#2469);
#1532=LINE('',#13058,#2470);
#1533=LINE('',#13060,#2471);
#1534=LINE('',#13061,#2472);
#1535=LINE('',#13070,#2473);
#1536=LINE('',#13072,#2474);
#1537=LINE('',#13074,#2475);
#1538=LINE('',#13075,#2476);
#1539=LINE('',#13079,#2477);
#1540=LINE('',#13081,#2478);
#1541=LINE('',#13083,#2479);
#1542=LINE('',#13084,#2480);
#1543=LINE('',#13093,#2481);
#1544=LINE('',#13095,#2482);
#1545=LINE('',#13097,#2483);
#1546=LINE('',#13098,#2484);
#1547=LINE('',#13102,#2485);
#1548=LINE('',#13104,#2486);
#1549=LINE('',#13106,#2487);
#1550=LINE('',#13107,#2488);
#1551=LINE('',#13109,#2489);
#1552=LINE('',#13116,#2490);
#1553=LINE('',#13118,#2491);
#1554=LINE('',#13120,#2492);
#1555=LINE('',#13121,#2493);
#1556=LINE('',#13125,#2494);
#1557=LINE('',#13127,#2495);
#1558=LINE('',#13129,#2496);
#1559=LINE('',#13130,#2497);
#1560=LINE('',#13139,#2498);
#1561=LINE('',#13141,#2499);
#1562=LINE('',#13143,#2500);
#1563=LINE('',#13144,#2501);
#1564=LINE('',#13148,#2502);
#1565=LINE('',#13150,#2503);
#1566=LINE('',#13152,#2504);
#1567=LINE('',#13153,#2505);
#1568=LINE('',#13162,#2506);
#1569=LINE('',#13164,#2507);
#1570=LINE('',#13166,#2508);
#1571=LINE('',#13167,#2509);
#1572=LINE('',#13171,#2510);
#1573=LINE('',#13173,#2511);
#1574=LINE('',#13175,#2512);
#1575=LINE('',#13176,#2513);
#1576=LINE('',#13185,#2514);
#1577=LINE('',#13187,#2515);
#1578=LINE('',#13189,#2516);
#1579=LINE('',#13190,#2517);
#1580=LINE('',#13194,#2518);
#1581=LINE('',#13196,#2519);
#1582=LINE('',#13198,#2520);
#1583=LINE('',#13199,#2521);
#1584=LINE('',#13208,#2522);
#1585=LINE('',#13210,#2523);
#1586=LINE('',#13212,#2524);
#1587=LINE('',#13213,#2525);
#1588=LINE('',#13217,#2526);
#1589=LINE('',#13219,#2527);
#1590=LINE('',#13221,#2528);
#1591=LINE('',#13222,#2529);
#1592=LINE('',#13231,#2530);
#1593=LINE('',#13233,#2531);
#1594=LINE('',#13235,#2532);
#1595=LINE('',#13236,#2533);
#1596=LINE('',#13240,#2534);
#1597=LINE('',#13242,#2535);
#1598=LINE('',#13244,#2536);
#1599=LINE('',#13245,#2537);
#1600=LINE('',#13254,#2538);
#1601=LINE('',#13256,#2539);
#1602=LINE('',#13258,#2540);
#1603=LINE('',#13259,#2541);
#1604=LINE('',#13263,#2542);
#1605=LINE('',#13265,#2543);
#1606=LINE('',#13267,#2544);
#1607=LINE('',#13268,#2545);
#1608=LINE('',#13277,#2546);
#1609=LINE('',#13279,#2547);
#1610=LINE('',#13281,#2548);
#1611=LINE('',#13282,#2549);
#1612=LINE('',#13286,#2550);
#1613=LINE('',#13288,#2551);
#1614=LINE('',#13290,#2552);
#1615=LINE('',#13291,#2553);
#1616=LINE('',#13300,#2554);
#1617=LINE('',#13302,#2555);
#1618=LINE('',#13304,#2556);
#1619=LINE('',#13305,#2557);
#1620=LINE('',#13309,#2558);
#1621=LINE('',#13311,#2559);
#1622=LINE('',#13313,#2560);
#1623=LINE('',#13314,#2561);
#1624=LINE('',#13316,#2562);
#1625=LINE('',#13323,#2563);
#1626=LINE('',#13325,#2564);
#1627=LINE('',#13327,#2565);
#1628=LINE('',#13328,#2566);
#1629=LINE('',#13332,#2567);
#1630=LINE('',#13334,#2568);
#1631=LINE('',#13336,#2569);
#1632=LINE('',#13337,#2570);
#1633=LINE('',#13346,#2571);
#1634=LINE('',#13348,#2572);
#1635=LINE('',#13350,#2573);
#1636=LINE('',#13351,#2574);
#1637=LINE('',#13355,#2575);
#1638=LINE('',#13357,#2576);
#1639=LINE('',#13359,#2577);
#1640=LINE('',#13360,#2578);
#1641=LINE('',#13369,#2579);
#1642=LINE('',#13371,#2580);
#1643=LINE('',#13373,#2581);
#1644=LINE('',#13374,#2582);
#1645=LINE('',#13378,#2583);
#1646=LINE('',#13380,#2584);
#1647=LINE('',#13382,#2585);
#1648=LINE('',#13383,#2586);
#1649=LINE('',#13392,#2587);
#1650=LINE('',#13394,#2588);
#1651=LINE('',#13396,#2589);
#1652=LINE('',#13397,#2590);
#1653=LINE('',#13401,#2591);
#1654=LINE('',#13403,#2592);
#1655=LINE('',#13405,#2593);
#1656=LINE('',#13406,#2594);
#1657=LINE('',#13415,#2595);
#1658=LINE('',#13417,#2596);
#1659=LINE('',#13419,#2597);
#1660=LINE('',#13420,#2598);
#1661=LINE('',#13424,#2599);
#1662=LINE('',#13426,#2600);
#1663=LINE('',#13428,#2601);
#1664=LINE('',#13429,#2602);
#1665=LINE('',#13438,#2603);
#1666=LINE('',#13440,#2604);
#1667=LINE('',#13442,#2605);
#1668=LINE('',#13443,#2606);
#1669=LINE('',#13447,#2607);
#1670=LINE('',#13449,#2608);
#1671=LINE('',#13451,#2609);
#1672=LINE('',#13452,#2610);
#1673=LINE('',#13461,#2611);
#1674=LINE('',#13463,#2612);
#1675=LINE('',#13465,#2613);
#1676=LINE('',#13466,#2614);
#1677=LINE('',#13470,#2615);
#1678=LINE('',#13472,#2616);
#1679=LINE('',#13474,#2617);
#1680=LINE('',#13475,#2618);
#1681=LINE('',#13484,#2619);
#1682=LINE('',#13486,#2620);
#1683=LINE('',#13488,#2621);
#1684=LINE('',#13489,#2622);
#1685=LINE('',#13493,#2623);
#1686=LINE('',#13495,#2624);
#1687=LINE('',#13497,#2625);
#1688=LINE('',#13498,#2626);
#1689=LINE('',#13507,#2627);
#1690=LINE('',#13509,#2628);
#1691=LINE('',#13511,#2629);
#1692=LINE('',#13512,#2630);
#1693=LINE('',#13516,#2631);
#1694=LINE('',#13518,#2632);
#1695=LINE('',#13520,#2633);
#1696=LINE('',#13521,#2634);
#1697=LINE('',#13530,#2635);
#1698=LINE('',#13532,#2636);
#1699=LINE('',#13534,#2637);
#1700=LINE('',#13535,#2638);
#1701=LINE('',#13539,#2639);
#1702=LINE('',#13541,#2640);
#1703=LINE('',#13543,#2641);
#1704=LINE('',#13544,#2642);
#1705=LINE('',#13553,#2643);
#1706=LINE('',#13555,#2644);
#1707=LINE('',#13557,#2645);
#1708=LINE('',#13558,#2646);
#1709=LINE('',#13562,#2647);
#1710=LINE('',#13564,#2648);
#1711=LINE('',#13566,#2649);
#1712=LINE('',#13567,#2650);
#1713=LINE('',#13576,#2651);
#1714=LINE('',#13578,#2652);
#1715=LINE('',#13580,#2653);
#1716=LINE('',#13581,#2654);
#1717=LINE('',#13585,#2655);
#1718=LINE('',#13587,#2656);
#1719=LINE('',#13589,#2657);
#1720=LINE('',#13590,#2658);
#1721=LINE('',#13592,#2659);
#1722=LINE('',#13597,#2660);
#1723=LINE('',#13599,#2661);
#1724=LINE('',#13601,#2662);
#1725=LINE('',#13602,#2663);
#1726=LINE('',#13606,#2664);
#1727=LINE('',#13608,#2665);
#1728=LINE('',#13610,#2666);
#1729=LINE('',#13611,#2667);
#1730=LINE('',#13620,#2668);
#1731=LINE('',#13622,#2669);
#1732=LINE('',#13624,#2670);
#1733=LINE('',#13625,#2671);
#1734=LINE('',#13629,#2672);
#1735=LINE('',#13631,#2673);
#1736=LINE('',#13633,#2674);
#1737=LINE('',#13634,#2675);
#1738=LINE('',#13643,#2676);
#1739=LINE('',#13645,#2677);
#1740=LINE('',#13647,#2678);
#1741=LINE('',#13648,#2679);
#1742=LINE('',#13652,#2680);
#1743=LINE('',#13654,#2681);
#1744=LINE('',#13656,#2682);
#1745=LINE('',#13657,#2683);
#1746=LINE('',#13666,#2684);
#1747=LINE('',#13668,#2685);
#1748=LINE('',#13670,#2686);
#1749=LINE('',#13671,#2687);
#1750=LINE('',#13675,#2688);
#1751=LINE('',#13677,#2689);
#1752=LINE('',#13679,#2690);
#1753=LINE('',#13680,#2691);
#1754=LINE('',#13689,#2692);
#1755=LINE('',#13691,#2693);
#1756=LINE('',#13693,#2694);
#1757=LINE('',#13694,#2695);
#1758=LINE('',#13698,#2696);
#1759=LINE('',#13700,#2697);
#1760=LINE('',#13702,#2698);
#1761=LINE('',#13703,#2699);
#1762=LINE('',#13712,#2700);
#1763=LINE('',#13714,#2701);
#1764=LINE('',#13716,#2702);
#1765=LINE('',#13717,#2703);
#1766=LINE('',#13721,#2704);
#1767=LINE('',#13723,#2705);
#1768=LINE('',#13725,#2706);
#1769=LINE('',#13726,#2707);
#1770=LINE('',#13728,#2708);
#1771=LINE('',#13733,#2709);
#1772=LINE('',#13735,#2710);
#1773=LINE('',#13737,#2711);
#1774=LINE('',#13738,#2712);
#1775=LINE('',#13742,#2713);
#1776=LINE('',#13744,#2714);
#1777=LINE('',#13746,#2715);
#1778=LINE('',#13747,#2716);
#1779=LINE('',#13756,#2717);
#1780=LINE('',#13758,#2718);
#1781=LINE('',#13760,#2719);
#1782=LINE('',#13761,#2720);
#1783=LINE('',#13765,#2721);
#1784=LINE('',#13767,#2722);
#1785=LINE('',#13769,#2723);
#1786=LINE('',#13770,#2724);
#1787=LINE('',#13779,#2725);
#1788=LINE('',#13781,#2726);
#1789=LINE('',#13783,#2727);
#1790=LINE('',#13784,#2728);
#1791=LINE('',#13788,#2729);
#1792=LINE('',#13790,#2730);
#1793=LINE('',#13792,#2731);
#1794=LINE('',#13793,#2732);
#1795=LINE('',#13802,#2733);
#1796=LINE('',#13804,#2734);
#1797=LINE('',#13806,#2735);
#1798=LINE('',#13807,#2736);
#1799=LINE('',#13811,#2737);
#1800=LINE('',#13813,#2738);
#1801=LINE('',#13815,#2739);
#1802=LINE('',#13816,#2740);
#1803=LINE('',#13825,#2741);
#1804=LINE('',#13827,#2742);
#1805=LINE('',#13829,#2743);
#1806=LINE('',#13830,#2744);
#1807=LINE('',#13834,#2745);
#1808=LINE('',#13836,#2746);
#1809=LINE('',#13838,#2747);
#1810=LINE('',#13839,#2748);
#1811=LINE('',#13848,#2749);
#1812=LINE('',#13850,#2750);
#1813=LINE('',#13852,#2751);
#1814=LINE('',#13853,#2752);
#1815=LINE('',#13857,#2753);
#1816=LINE('',#13859,#2754);
#1817=LINE('',#13861,#2755);
#1818=LINE('',#13862,#2756);
#1819=LINE('',#13871,#2757);
#1820=LINE('',#13873,#2758);
#1821=LINE('',#13875,#2759);
#1822=LINE('',#13876,#2760);
#1823=LINE('',#13880,#2761);
#1824=LINE('',#13882,#2762);
#1825=LINE('',#13884,#2763);
#1826=LINE('',#13885,#2764);
#1827=LINE('',#13894,#2765);
#1828=LINE('',#13896,#2766);
#1829=LINE('',#13898,#2767);
#1830=LINE('',#13899,#2768);
#1831=LINE('',#13903,#2769);
#1832=LINE('',#13905,#2770);
#1833=LINE('',#13907,#2771);
#1834=LINE('',#13908,#2772);
#1835=LINE('',#13917,#2773);
#1836=LINE('',#13919,#2774);
#1837=LINE('',#13921,#2775);
#1838=LINE('',#13922,#2776);
#1839=LINE('',#13926,#2777);
#1840=LINE('',#13928,#2778);
#1841=LINE('',#13930,#2779);
#1842=LINE('',#13931,#2780);
#1843=LINE('',#13940,#2781);
#1844=LINE('',#13942,#2782);
#1845=LINE('',#13944,#2783);
#1846=LINE('',#13945,#2784);
#1847=LINE('',#13949,#2785);
#1848=LINE('',#13951,#2786);
#1849=LINE('',#13953,#2787);
#1850=LINE('',#13954,#2788);
#1851=LINE('',#13963,#2789);
#1852=LINE('',#13965,#2790);
#1853=LINE('',#13967,#2791);
#1854=LINE('',#13968,#2792);
#1855=LINE('',#13972,#2793);
#1856=LINE('',#13974,#2794);
#1857=LINE('',#13976,#2795);
#1858=LINE('',#13977,#2796);
#1859=LINE('',#13979,#2797);
#1860=LINE('',#13986,#2798);
#1861=LINE('',#13988,#2799);
#1862=LINE('',#13990,#2800);
#1863=LINE('',#13991,#2801);
#1864=LINE('',#13995,#2802);
#1865=LINE('',#13997,#2803);
#1866=LINE('',#13999,#2804);
#1867=LINE('',#14000,#2805);
#1868=LINE('',#14009,#2806);
#1869=LINE('',#14011,#2807);
#1870=LINE('',#14013,#2808);
#1871=LINE('',#14014,#2809);
#1872=LINE('',#14018,#2810);
#1873=LINE('',#14020,#2811);
#1874=LINE('',#14022,#2812);
#1875=LINE('',#14023,#2813);
#1876=LINE('',#14032,#2814);
#1877=LINE('',#14034,#2815);
#1878=LINE('',#14036,#2816);
#1879=LINE('',#14037,#2817);
#1880=LINE('',#14041,#2818);
#1881=LINE('',#14043,#2819);
#1882=LINE('',#14045,#2820);
#1883=LINE('',#14046,#2821);
#1884=LINE('',#14055,#2822);
#1885=LINE('',#14057,#2823);
#1886=LINE('',#14059,#2824);
#1887=LINE('',#14060,#2825);
#1888=LINE('',#14064,#2826);
#1889=LINE('',#14066,#2827);
#1890=LINE('',#14068,#2828);
#1891=LINE('',#14069,#2829);
#1892=LINE('',#14078,#2830);
#1893=LINE('',#14080,#2831);
#1894=LINE('',#14082,#2832);
#1895=LINE('',#14083,#2833);
#1896=LINE('',#14087,#2834);
#1897=LINE('',#14089,#2835);
#1898=LINE('',#14091,#2836);
#1899=LINE('',#14092,#2837);
#1900=LINE('',#14101,#2838);
#1901=LINE('',#14103,#2839);
#1902=LINE('',#14105,#2840);
#1903=LINE('',#14106,#2841);
#1904=LINE('',#14110,#2842);
#1905=LINE('',#14112,#2843);
#1906=LINE('',#14114,#2844);
#1907=LINE('',#14115,#2845);
#1908=LINE('',#14124,#2846);
#1909=LINE('',#14126,#2847);
#1910=LINE('',#14128,#2848);
#1911=LINE('',#14129,#2849);
#1912=LINE('',#14133,#2850);
#1913=LINE('',#14135,#2851);
#1914=LINE('',#14137,#2852);
#1915=LINE('',#14138,#2853);
#1916=LINE('',#14147,#2854);
#1917=LINE('',#14149,#2855);
#1918=LINE('',#14151,#2856);
#1919=LINE('',#14152,#2857);
#1920=LINE('',#14156,#2858);
#1921=LINE('',#14158,#2859);
#1922=LINE('',#14160,#2860);
#1923=LINE('',#14161,#2861);
#1924=LINE('',#14170,#2862);
#1925=LINE('',#14172,#2863);
#1926=LINE('',#14174,#2864);
#1927=LINE('',#14175,#2865);
#1928=LINE('',#14179,#2866);
#1929=LINE('',#14181,#2867);
#1930=LINE('',#14183,#2868);
#1931=LINE('',#14184,#2869);
#1932=LINE('',#14186,#2870);
#1933=LINE('',#14193,#2871);
#1934=LINE('',#14195,#2872);
#1935=LINE('',#14197,#2873);
#1936=LINE('',#14198,#2874);
#1937=LINE('',#14202,#2875);
#1938=LINE('',#14204,#2876);
#1939=LINE('',#14206,#2877);
#1940=LINE('',#14207,#2878);
#1941=LINE('',#14216,#2879);
#1942=LINE('',#14218,#2880);
#1943=LINE('',#14220,#2881);
#1944=LINE('',#14221,#2882);
#1945=LINE('',#14225,#2883);
#1946=LINE('',#14227,#2884);
#1947=LINE('',#14229,#2885);
#1948=LINE('',#14230,#2886);
#1949=LINE('',#14232,#2887);
#1950=LINE('',#14237,#2888);
#1951=LINE('',#14239,#2889);
#1952=LINE('',#14241,#2890);
#1953=LINE('',#14242,#2891);
#1954=LINE('',#14246,#2892);
#1955=LINE('',#14248,#2893);
#1956=LINE('',#14250,#2894);
#1957=LINE('',#14251,#2895);
#1958=LINE('',#14260,#2896);
#1959=LINE('',#14262,#2897);
#1960=LINE('',#14264,#2898);
#1961=LINE('',#14265,#2899);
#1962=LINE('',#14269,#2900);
#1963=LINE('',#14271,#2901);
#1964=LINE('',#14273,#2902);
#1965=LINE('',#14274,#2903);
#1966=LINE('',#14283,#2904);
#1967=LINE('',#14285,#2905);
#1968=LINE('',#14287,#2906);
#1969=LINE('',#14288,#2907);
#1970=LINE('',#14292,#2908);
#1971=LINE('',#14294,#2909);
#1972=LINE('',#14296,#2910);
#1973=LINE('',#14297,#2911);
#1974=LINE('',#14306,#2912);
#1975=LINE('',#14308,#2913);
#1976=LINE('',#14310,#2914);
#1977=LINE('',#14311,#2915);
#1978=LINE('',#14315,#2916);
#1979=LINE('',#14317,#2917);
#1980=LINE('',#14319,#2918);
#1981=LINE('',#14320,#2919);
#1982=LINE('',#14329,#2920);
#1983=LINE('',#14331,#2921);
#1984=LINE('',#14333,#2922);
#1985=LINE('',#14334,#2923);
#1986=LINE('',#14338,#2924);
#1987=LINE('',#14340,#2925);
#1988=LINE('',#14342,#2926);
#1989=LINE('',#14343,#2927);
#1990=LINE('',#14352,#2928);
#1991=LINE('',#14354,#2929);
#1992=LINE('',#14356,#2930);
#1993=LINE('',#14357,#2931);
#1994=LINE('',#14361,#2932);
#1995=LINE('',#14363,#2933);
#1996=LINE('',#14365,#2934);
#1997=LINE('',#14366,#2935);
#1998=LINE('',#14368,#2936);
#1999=LINE('',#14373,#2937);
#2000=LINE('',#14379,#2938);
#2001=LINE('',#14385,#2939);
#2002=LINE('',#14391,#2940);
#2003=LINE('',#14397,#2941);
#2004=LINE('',#14403,#2942);
#2005=LINE('',#14409,#2943);
#2006=LINE('',#14415,#2944);
#2007=LINE('',#14421,#2945);
#2008=LINE('',#14427,#2946);
#2009=LINE('',#14433,#2947);
#2010=LINE('',#14439,#2948);
#2011=LINE('',#14445,#2949);
#2012=LINE('',#14451,#2950);
#2013=LINE('',#14457,#2951);
#2014=LINE('',#14463,#2952);
#2015=LINE('',#14469,#2953);
#2016=LINE('',#14475,#2954);
#2017=LINE('',#14481,#2955);
#2018=LINE('',#14487,#2956);
#2019=LINE('',#14493,#2957);
#2020=LINE('',#14499,#2958);
#2021=LINE('',#14505,#2959);
#2022=LINE('',#14511,#2960);
#2023=LINE('',#14517,#2961);
#2024=LINE('',#14523,#2962);
#2025=LINE('',#14527,#2963);
#2026=LINE('',#14528,#2964);
#2027=LINE('',#14530,#2965);
#2028=LINE('',#14532,#2966);
#2029=LINE('',#14534,#2967);
#2030=LINE('',#14536,#2968);
#2031=LINE('',#14537,#2969);
#2032=LINE('',#14538,#2970);
#2033=LINE('',#14542,#2971);
#2034=LINE('',#14548,#2972);
#2035=LINE('',#14554,#2973);
#2036=LINE('',#14560,#2974);
#2037=LINE('',#14566,#2975);
#2038=LINE('',#14572,#2976);
#2039=LINE('',#14583,#2977);
#2040=LINE('',#14584,#2978);
#2041=LINE('',#14613,#2979);
#2042=LINE('',#14615,#2980);
#2043=LINE('',#14617,#2981);
#2044=LINE('',#14618,#2982);
#2045=LINE('',#14621,#2983);
#2046=LINE('',#14623,#2984);
#2047=LINE('',#14625,#2985);
#2048=LINE('',#14626,#2986);
#2049=LINE('',#14629,#2987);
#2050=LINE('',#14631,#2988);
#2051=LINE('',#14633,#2989);
#2052=LINE('',#14634,#2990);
#2053=LINE('',#14637,#2991);
#2054=LINE('',#14639,#2992);
#2055=LINE('',#14641,#2993);
#2056=LINE('',#14642,#2994);
#2057=LINE('',#14645,#2995);
#2058=LINE('',#14647,#2996);
#2059=LINE('',#14649,#2997);
#2060=LINE('',#14650,#2998);
#2061=LINE('',#14653,#2999);
#2062=LINE('',#14655,#3000);
#2063=LINE('',#14657,#3001);
#2064=LINE('',#14658,#3002);
#2065=LINE('',#14661,#3003);
#2066=LINE('',#14663,#3004);
#2067=LINE('',#14665,#3005);
#2068=LINE('',#14666,#3006);
#2069=LINE('',#14669,#3007);
#2070=LINE('',#14671,#3008);
#2071=LINE('',#14673,#3009);
#2072=LINE('',#14674,#3010);
#2073=LINE('',#14677,#3011);
#2074=LINE('',#14679,#3012);
#2075=LINE('',#14681,#3013);
#2076=LINE('',#14682,#3014);
#2077=LINE('',#14685,#3015);
#2078=LINE('',#14687,#3016);
#2079=LINE('',#14689,#3017);
#2080=LINE('',#14690,#3018);
#2081=LINE('',#14693,#3019);
#2082=LINE('',#14695,#3020);
#2083=LINE('',#14697,#3021);
#2084=LINE('',#14698,#3022);
#2085=LINE('',#14701,#3023);
#2086=LINE('',#14703,#3024);
#2087=LINE('',#14705,#3025);
#2088=LINE('',#14706,#3026);
#2089=LINE('',#14721,#3027);
#2090=LINE('',#14723,#3028);
#2091=LINE('',#14725,#3029);
#2092=LINE('',#14726,#3030);
#2093=LINE('',#14729,#3031);
#2094=LINE('',#14731,#3032);
#2095=LINE('',#14733,#3033);
#2096=LINE('',#14734,#3034);
#2097=LINE('',#14737,#3035);
#2098=LINE('',#14739,#3036);
#2099=LINE('',#14741,#3037);
#2100=LINE('',#14742,#3038);
#2101=LINE('',#14745,#3039);
#2102=LINE('',#14747,#3040);
#2103=LINE('',#14749,#3041);
#2104=LINE('',#14750,#3042);
#2105=LINE('',#14753,#3043);
#2106=LINE('',#14755,#3044);
#2107=LINE('',#14757,#3045);
#2108=LINE('',#14758,#3046);
#2109=LINE('',#14761,#3047);
#2110=LINE('',#14763,#3048);
#2111=LINE('',#14765,#3049);
#2112=LINE('',#14766,#3050);
#2113=LINE('',#14781,#3051);
#2114=LINE('',#14789,#3052);
#2115=LINE('',#14790,#3053);
#2116=LINE('',#14799,#3054);
#2117=LINE('',#14816,#3055);
#2118=LINE('',#14817,#3056);
#2119=LINE('',#14820,#3057);
#2120=LINE('',#14821,#3058);
#2121=LINE('',#14823,#3059);
#2122=LINE('',#14825,#3060);
#2123=LINE('',#14827,#3061);
#2124=LINE('',#14829,#3062);
#2125=LINE('',#14831,#3063);
#2126=LINE('',#14833,#3064);
#2127=LINE('',#14834,#3065);
#2128=LINE('',#14837,#3066);
#2129=LINE('',#14838,#3067);
#2130=LINE('',#14841,#3068);
#2131=LINE('',#14843,#3069);
#2132=LINE('',#14844,#3070);
#2133=LINE('',#14846,#3071);
#2134=LINE('',#14847,#3072);
#2135=LINE('',#14878,#3073);
#2136=LINE('',#14880,#3074);
#2137=LINE('',#14882,#3075);
#2138=LINE('',#14883,#3076);
#2139=LINE('',#14886,#3077);
#2140=LINE('',#14888,#3078);
#2141=LINE('',#14890,#3079);
#2142=LINE('',#14891,#3080);
#2143=LINE('',#14894,#3081);
#2144=LINE('',#14896,#3082);
#2145=LINE('',#14898,#3083);
#2146=LINE('',#14899,#3084);
#2147=LINE('',#14902,#3085);
#2148=LINE('',#14904,#3086);
#2149=LINE('',#14906,#3087);
#2150=LINE('',#14907,#3088);
#2151=LINE('',#14910,#3089);
#2152=LINE('',#14912,#3090);
#2153=LINE('',#14914,#3091);
#2154=LINE('',#14915,#3092);
#2155=LINE('',#14918,#3093);
#2156=LINE('',#14920,#3094);
#2157=LINE('',#14922,#3095);
#2158=LINE('',#14923,#3096);
#2159=LINE('',#14926,#3097);
#2160=LINE('',#14928,#3098);
#2161=LINE('',#14930,#3099);
#2162=LINE('',#14931,#3100);
#2163=LINE('',#14934,#3101);
#2164=LINE('',#14936,#3102);
#2165=LINE('',#14938,#3103);
#2166=LINE('',#14939,#3104);
#2167=LINE('',#14942,#3105);
#2168=LINE('',#14944,#3106);
#2169=LINE('',#14946,#3107);
#2170=LINE('',#14947,#3108);
#2171=LINE('',#14950,#3109);
#2172=LINE('',#14952,#3110);
#2173=LINE('',#14954,#3111);
#2174=LINE('',#14955,#3112);
#2175=LINE('',#14958,#3113);
#2176=LINE('',#14960,#3114);
#2177=LINE('',#14962,#3115);
#2178=LINE('',#14963,#3116);
#2179=LINE('',#14966,#3117);
#2180=LINE('',#14968,#3118);
#2181=LINE('',#14970,#3119);
#2182=LINE('',#14971,#3120);
#2183=LINE('',#14986,#3121);
#2184=LINE('',#14988,#3122);
#2185=LINE('',#14990,#3123);
#2186=LINE('',#14991,#3124);
#2187=LINE('',#14994,#3125);
#2188=LINE('',#14996,#3126);
#2189=LINE('',#14998,#3127);
#2190=LINE('',#14999,#3128);
#2191=LINE('',#15002,#3129);
#2192=LINE('',#15004,#3130);
#2193=LINE('',#15006,#3131);
#2194=LINE('',#15007,#3132);
#2195=LINE('',#15010,#3133);
#2196=LINE('',#15012,#3134);
#2197=LINE('',#15014,#3135);
#2198=LINE('',#15015,#3136);
#2199=LINE('',#15018,#3137);
#2200=LINE('',#15020,#3138);
#2201=LINE('',#15022,#3139);
#2202=LINE('',#15023,#3140);
#2203=LINE('',#15026,#3141);
#2204=LINE('',#15028,#3142);
#2205=LINE('',#15030,#3143);
#2206=LINE('',#15031,#3144);
#2207=LINE('',#15093,#3145);
#2208=LINE('',#15096,#3146);
#2209=LINE('',#15097,#3147);
#2210=LINE('',#15100,#3148);
#2211=LINE('',#15102,#3149);
#2212=LINE('',#15103,#3150);
#2213=LINE('',#15105,#3151);
#2214=LINE('',#15107,#3152);
#2215=LINE('',#15110,#3153);
#2216=LINE('',#15127,#3154);
#2217=LINE('',#15130,#3155);
#2218=LINE('',#15132,#3156);
#2219=LINE('',#15134,#3157);
#2220=LINE('',#15136,#3158);
#2221=LINE('',#15138,#3159);
#2222=LINE('',#15140,#3160);
#2223=LINE('',#15142,#3161);
#2224=LINE('',#15144,#3162);
#2225=LINE('',#15146,#3163);
#2226=LINE('',#15148,#3164);
#2227=LINE('',#15150,#3165);
#2228=LINE('',#15152,#3166);
#2229=LINE('',#15154,#3167);
#2230=LINE('',#15156,#3168);
#2231=LINE('',#15158,#3169);
#2232=LINE('',#15159,#3170);
#2233=LINE('',#15161,#3171);
#2234=LINE('',#15163,#3172);
#2235=LINE('',#15166,#3173);
#2236=LINE('',#15167,#3174);
#2237=LINE('',#15169,#3175);
#2238=LINE('',#15171,#3176);
#2239=LINE('',#15174,#3177);
#2240=LINE('',#15175,#3178);
#2241=LINE('',#15177,#3179);
#2242=LINE('',#15179,#3180);
#2243=LINE('',#15182,#3181);
#2244=LINE('',#15183,#3182);
#2245=LINE('',#15185,#3183);
#2246=LINE('',#15187,#3184);
#2247=LINE('',#15190,#3185);
#2248=LINE('',#15191,#3186);
#2249=LINE('',#15193,#3187);
#2250=LINE('',#15195,#3188);
#2251=LINE('',#15198,#3189);
#2252=LINE('',#15199,#3190);
#2253=LINE('',#15201,#3191);
#2254=LINE('',#15203,#3192);
#2255=LINE('',#15206,#3193);
#2256=LINE('',#15207,#3194);
#2257=LINE('',#15209,#3195);
#2258=LINE('',#15211,#3196);
#2259=LINE('',#15214,#3197);
#2260=LINE('',#15215,#3198);
#2261=LINE('',#15217,#3199);
#2262=LINE('',#15219,#3200);
#2263=LINE('',#15222,#3201);
#2264=LINE('',#15223,#3202);
#2265=LINE('',#15225,#3203);
#2266=LINE('',#15227,#3204);
#2267=LINE('',#15230,#3205);
#2268=LINE('',#15231,#3206);
#2269=LINE('',#15233,#3207);
#2270=LINE('',#15235,#3208);
#2271=LINE('',#15238,#3209);
#2272=LINE('',#15239,#3210);
#2273=LINE('',#15241,#3211);
#2274=LINE('',#15243,#3212);
#2275=LINE('',#15246,#3213);
#2276=LINE('',#15247,#3214);
#2277=LINE('',#15249,#3215);
#2278=LINE('',#15251,#3216);
#2279=LINE('',#15254,#3217);
#2280=LINE('',#15256,#3218);
#2281=LINE('',#15258,#3219);
#2282=LINE('',#15260,#3220);
#2283=LINE('',#15262,#3221);
#2284=LINE('',#15264,#3222);
#2285=LINE('',#15266,#3223);
#2286=LINE('',#15267,#3224);
#2287=LINE('',#15269,#3225);
#2288=LINE('',#15271,#3226);
#2289=LINE('',#15274,#3227);
#2290=LINE('',#15275,#3228);
#2291=LINE('',#15277,#3229);
#2292=LINE('',#15279,#3230);
#2293=LINE('',#15282,#3231);
#2294=LINE('',#15283,#3232);
#2295=LINE('',#15285,#3233);
#2296=LINE('',#15287,#3234);
#2297=LINE('',#15290,#3235);
#2298=LINE('',#15291,#3236);
#2299=LINE('',#15293,#3237);
#2300=LINE('',#15295,#3238);
#2301=LINE('',#15298,#3239);
#2302=LINE('',#15299,#3240);
#2303=LINE('',#15301,#3241);
#2304=LINE('',#15303,#3242);
#2305=LINE('',#15306,#3243);
#2306=LINE('',#15307,#3244);
#2307=LINE('',#15309,#3245);
#2308=LINE('',#15311,#3246);
#2309=LINE('',#15314,#3247);
#2310=LINE('',#15316,#3248);
#2311=LINE('',#15318,#3249);
#2312=LINE('',#15320,#3250);
#2313=LINE('',#15322,#3251);
#2314=LINE('',#15324,#3252);
#2315=LINE('',#15326,#3253);
#2316=LINE('',#15328,#3254);
#2317=LINE('',#15330,#3255);
#2318=LINE('',#15332,#3256);
#2319=LINE('',#15334,#3257);
#2320=LINE('',#15336,#3258);
#2321=LINE('',#15338,#3259);
#2322=LINE('',#15340,#3260);
#2323=LINE('',#15342,#3261);
#2324=LINE('',#15344,#3262);
#2325=LINE('',#15346,#3263);
#2326=LINE('',#15348,#3264);
#2327=LINE('',#15350,#3265);
#2328=LINE('',#15352,#3266);
#2329=LINE('',#15354,#3267);
#2330=LINE('',#15356,#3268);
#2331=LINE('',#15358,#3269);
#2332=LINE('',#15360,#3270);
#2333=LINE('',#15362,#3271);
#2334=LINE('',#15364,#3272);
#2335=LINE('',#15366,#3273);
#2336=LINE('',#15368,#3274);
#2337=LINE('',#15370,#3275);
#2338=LINE('',#15372,#3276);
#2339=VECTOR('',#10089,10.);
#2340=VECTOR('',#10092,10.);
#2341=VECTOR('',#10095,10.);
#2342=VECTOR('',#10096,10.);
#2343=VECTOR('',#10097,10.);
#2344=VECTOR('',#10104,10.);
#2345=VECTOR('',#10107,10.);
#2346=VECTOR('',#10108,10.);
#2347=VECTOR('',#10113,10.);
#2348=VECTOR('',#10116,10.);
#2349=VECTOR('',#10119,10.);
#2350=VECTOR('',#10120,10.);
#2351=VECTOR('',#10121,10.);
#2352=VECTOR('',#10128,10.);
#2353=VECTOR('',#10131,10.);
#2354=VECTOR('',#10132,10.);
#2355=VECTOR('',#10137,10.);
#2356=VECTOR('',#10140,10.);
#2357=VECTOR('',#10143,10.);
#2358=VECTOR('',#10144,10.);
#2359=VECTOR('',#10145,10.);
#2360=VECTOR('',#10152,10.);
#2361=VECTOR('',#10155,10.);
#2362=VECTOR('',#10156,10.);
#2363=VECTOR('',#10161,10.);
#2364=VECTOR('',#10164,10.);
#2365=VECTOR('',#10167,10.);
#2366=VECTOR('',#10168,10.);
#2367=VECTOR('',#10169,10.);
#2368=VECTOR('',#10176,10.);
#2369=VECTOR('',#10179,10.);
#2370=VECTOR('',#10180,10.);
#2371=VECTOR('',#10183,10.);
#2372=VECTOR('',#10184,10.);
#2373=VECTOR('',#10185,10.);
#2374=VECTOR('',#10186,10.);
#2375=VECTOR('',#10189,10.);
#2376=VECTOR('',#10190,10.);
#2377=VECTOR('',#10191,10.);
#2378=VECTOR('',#10194,10.);
#2379=VECTOR('',#10195,10.);
#2380=VECTOR('',#10196,10.);
#2381=VECTOR('',#10197,10.);
#2382=VECTOR('',#10200,10.);
#2383=VECTOR('',#10201,10.);
#2384=VECTOR('',#10202,10.);
#2385=VECTOR('',#10205,10.);
#2386=VECTOR('',#10206,10.);
#2387=VECTOR('',#10207,10.);
#2388=VECTOR('',#10208,10.);
#2389=VECTOR('',#10211,10.);
#2390=VECTOR('',#10212,10.);
#2391=VECTOR('',#10213,10.);
#2392=VECTOR('',#10214,10.);
#2393=VECTOR('',#10225,10.);
#2394=VECTOR('',#10226,10.);
#2395=VECTOR('',#10227,10.);
#2396=VECTOR('',#10228,10.);
#2397=VECTOR('',#10231,10.);
#2398=VECTOR('',#10232,10.);
#2399=VECTOR('',#10233,10.);
#2400=VECTOR('',#10234,10.);
#2401=VECTOR('',#10245,10.);
#2402=VECTOR('',#10246,10.);
#2403=VECTOR('',#10247,10.);
#2404=VECTOR('',#10248,10.);
#2405=VECTOR('',#10251,10.);
#2406=VECTOR('',#10252,10.);
#2407=VECTOR('',#10253,10.);
#2408=VECTOR('',#10254,10.);
#2409=VECTOR('',#10265,10.);
#2410=VECTOR('',#10266,10.);
#2411=VECTOR('',#10267,10.);
#2412=VECTOR('',#10268,10.);
#2413=VECTOR('',#10271,10.);
#2414=VECTOR('',#10272,10.);
#2415=VECTOR('',#10273,10.);
#2416=VECTOR('',#10274,10.);
#2417=VECTOR('',#10285,10.);
#2418=VECTOR('',#10286,10.);
#2419=VECTOR('',#10287,10.);
#2420=VECTOR('',#10288,10.);
#2421=VECTOR('',#10291,10.);
#2422=VECTOR('',#10292,10.);
#2423=VECTOR('',#10293,10.);
#2424=VECTOR('',#10294,10.);
#2425=VECTOR('',#10305,10.);
#2426=VECTOR('',#10306,10.);
#2427=VECTOR('',#10307,10.);
#2428=VECTOR('',#10308,10.);
#2429=VECTOR('',#10311,10.);
#2430=VECTOR('',#10312,10.);
#2431=VECTOR('',#10313,10.);
#2432=VECTOR('',#10314,10.);
#2433=VECTOR('',#10325,10.);
#2434=VECTOR('',#10326,10.);
#2435=VECTOR('',#10327,10.);
#2436=VECTOR('',#10328,10.);
#2437=VECTOR('',#10331,10.);
#2438=VECTOR('',#10332,10.);
#2439=VECTOR('',#10333,10.);
#2440=VECTOR('',#10334,10.);
#2441=VECTOR('',#10345,10.);
#2442=VECTOR('',#10346,10.);
#2443=VECTOR('',#10347,10.);
#2444=VECTOR('',#10348,10.);
#2445=VECTOR('',#10351,10.);
#2446=VECTOR('',#10352,10.);
#2447=VECTOR('',#10353,10.);
#2448=VECTOR('',#10354,10.);
#2449=VECTOR('',#10365,10.);
#2450=VECTOR('',#10366,10.);
#2451=VECTOR('',#10367,10.);
#2452=VECTOR('',#10368,10.);
#2453=VECTOR('',#10371,10.);
#2454=VECTOR('',#10372,10.);
#2455=VECTOR('',#10373,10.);
#2456=VECTOR('',#10374,10.);
#2457=VECTOR('',#10385,10.);
#2458=VECTOR('',#10386,10.);
#2459=VECTOR('',#10387,10.);
#2460=VECTOR('',#10388,10.);
#2461=VECTOR('',#10391,10.);
#2462=VECTOR('',#10392,10.);
#2463=VECTOR('',#10393,10.);
#2464=VECTOR('',#10394,10.);
#2465=VECTOR('',#10405,10.);
#2466=VECTOR('',#10406,10.);
#2467=VECTOR('',#10407,10.);
#2468=VECTOR('',#10408,10.);
#2469=VECTOR('',#10411,10.);
#2470=VECTOR('',#10412,10.);
#2471=VECTOR('',#10413,10.);
#2472=VECTOR('',#10414,10.);
#2473=VECTOR('',#10425,10.);
#2474=VECTOR('',#10426,10.);
#2475=VECTOR('',#10427,10.);
#2476=VECTOR('',#10428,10.);
#2477=VECTOR('',#10431,10.);
#2478=VECTOR('',#10432,10.);
#2479=VECTOR('',#10433,10.);
#2480=VECTOR('',#10434,10.);
#2481=VECTOR('',#10445,10.);
#2482=VECTOR('',#10446,10.);
#2483=VECTOR('',#10447,10.);
#2484=VECTOR('',#10448,10.);
#2485=VECTOR('',#10451,10.);
#2486=VECTOR('',#10452,10.);
#2487=VECTOR('',#10453,10.);
#2488=VECTOR('',#10454,10.);
#2489=VECTOR('',#10457,10.);
#2490=VECTOR('',#10464,10.);
#2491=VECTOR('',#10465,10.);
#2492=VECTOR('',#10466,10.);
#2493=VECTOR('',#10467,10.);
#2494=VECTOR('',#10470,10.);
#2495=VECTOR('',#10471,10.);
#2496=VECTOR('',#10472,10.);
#2497=VECTOR('',#10473,10.);
#2498=VECTOR('',#10484,10.);
#2499=VECTOR('',#10485,10.);
#2500=VECTOR('',#10486,10.);
#2501=VECTOR('',#10487,10.);
#2502=VECTOR('',#10490,10.);
#2503=VECTOR('',#10491,10.);
#2504=VECTOR('',#10492,10.);
#2505=VECTOR('',#10493,10.);
#2506=VECTOR('',#10504,10.);
#2507=VECTOR('',#10505,10.);
#2508=VECTOR('',#10506,10.);
#2509=VECTOR('',#10507,10.);
#2510=VECTOR('',#10510,10.);
#2511=VECTOR('',#10511,10.);
#2512=VECTOR('',#10512,10.);
#2513=VECTOR('',#10513,10.);
#2514=VECTOR('',#10524,10.);
#2515=VECTOR('',#10525,10.);
#2516=VECTOR('',#10526,10.);
#2517=VECTOR('',#10527,10.);
#2518=VECTOR('',#10530,10.);
#2519=VECTOR('',#10531,10.);
#2520=VECTOR('',#10532,10.);
#2521=VECTOR('',#10533,10.);
#2522=VECTOR('',#10544,10.);
#2523=VECTOR('',#10545,10.);
#2524=VECTOR('',#10546,10.);
#2525=VECTOR('',#10547,10.);
#2526=VECTOR('',#10550,10.);
#2527=VECTOR('',#10551,10.);
#2528=VECTOR('',#10552,10.);
#2529=VECTOR('',#10553,10.);
#2530=VECTOR('',#10564,10.);
#2531=VECTOR('',#10565,10.);
#2532=VECTOR('',#10566,10.);
#2533=VECTOR('',#10567,10.);
#2534=VECTOR('',#10570,10.);
#2535=VECTOR('',#10571,10.);
#2536=VECTOR('',#10572,10.);
#2537=VECTOR('',#10573,10.);
#2538=VECTOR('',#10584,10.);
#2539=VECTOR('',#10585,10.);
#2540=VECTOR('',#10586,10.);
#2541=VECTOR('',#10587,10.);
#2542=VECTOR('',#10590,10.);
#2543=VECTOR('',#10591,10.);
#2544=VECTOR('',#10592,10.);
#2545=VECTOR('',#10593,10.);
#2546=VECTOR('',#10604,10.);
#2547=VECTOR('',#10605,10.);
#2548=VECTOR('',#10606,10.);
#2549=VECTOR('',#10607,10.);
#2550=VECTOR('',#10610,10.);
#2551=VECTOR('',#10611,10.);
#2552=VECTOR('',#10612,10.);
#2553=VECTOR('',#10613,10.);
#2554=VECTOR('',#10624,10.);
#2555=VECTOR('',#10625,10.);
#2556=VECTOR('',#10626,10.);
#2557=VECTOR('',#10627,10.);
#2558=VECTOR('',#10630,10.);
#2559=VECTOR('',#10631,10.);
#2560=VECTOR('',#10632,10.);
#2561=VECTOR('',#10633,10.);
#2562=VECTOR('',#10636,10.);
#2563=VECTOR('',#10643,10.);
#2564=VECTOR('',#10644,10.);
#2565=VECTOR('',#10645,10.);
#2566=VECTOR('',#10646,10.);
#2567=VECTOR('',#10649,10.);
#2568=VECTOR('',#10650,10.);
#2569=VECTOR('',#10651,10.);
#2570=VECTOR('',#10652,10.);
#2571=VECTOR('',#10663,10.);
#2572=VECTOR('',#10664,10.);
#2573=VECTOR('',#10665,10.);
#2574=VECTOR('',#10666,10.);
#2575=VECTOR('',#10669,10.);
#2576=VECTOR('',#10670,10.);
#2577=VECTOR('',#10671,10.);
#2578=VECTOR('',#10672,10.);
#2579=VECTOR('',#10683,10.);
#2580=VECTOR('',#10684,10.);
#2581=VECTOR('',#10685,10.);
#2582=VECTOR('',#10686,10.);
#2583=VECTOR('',#10689,10.);
#2584=VECTOR('',#10690,10.);
#2585=VECTOR('',#10691,10.);
#2586=VECTOR('',#10692,10.);
#2587=VECTOR('',#10703,10.);
#2588=VECTOR('',#10704,10.);
#2589=VECTOR('',#10705,10.);
#2590=VECTOR('',#10706,10.);
#2591=VECTOR('',#10709,10.);
#2592=VECTOR('',#10710,10.);
#2593=VECTOR('',#10711,10.);
#2594=VECTOR('',#10712,10.);
#2595=VECTOR('',#10723,10.);
#2596=VECTOR('',#10724,10.);
#2597=VECTOR('',#10725,10.);
#2598=VECTOR('',#10726,10.);
#2599=VECTOR('',#10729,10.);
#2600=VECTOR('',#10730,10.);
#2601=VECTOR('',#10731,10.);
#2602=VECTOR('',#10732,10.);
#2603=VECTOR('',#10743,10.);
#2604=VECTOR('',#10744,10.);
#2605=VECTOR('',#10745,10.);
#2606=VECTOR('',#10746,10.);
#2607=VECTOR('',#10749,10.);
#2608=VECTOR('',#10750,10.);
#2609=VECTOR('',#10751,10.);
#2610=VECTOR('',#10752,10.);
#2611=VECTOR('',#10763,10.);
#2612=VECTOR('',#10764,10.);
#2613=VECTOR('',#10765,10.);
#2614=VECTOR('',#10766,10.);
#2615=VECTOR('',#10769,10.);
#2616=VECTOR('',#10770,10.);
#2617=VECTOR('',#10771,10.);
#2618=VECTOR('',#10772,10.);
#2619=VECTOR('',#10783,10.);
#2620=VECTOR('',#10784,10.);
#2621=VECTOR('',#10785,10.);
#2622=VECTOR('',#10786,10.);
#2623=VECTOR('',#10789,10.);
#2624=VECTOR('',#10790,10.);
#2625=VECTOR('',#10791,10.);
#2626=VECTOR('',#10792,10.);
#2627=VECTOR('',#10803,10.);
#2628=VECTOR('',#10804,10.);
#2629=VECTOR('',#10805,10.);
#2630=VECTOR('',#10806,10.);
#2631=VECTOR('',#10809,10.);
#2632=VECTOR('',#10810,10.);
#2633=VECTOR('',#10811,10.);
#2634=VECTOR('',#10812,10.);
#2635=VECTOR('',#10823,10.);
#2636=VECTOR('',#10824,10.);
#2637=VECTOR('',#10825,10.);
#2638=VECTOR('',#10826,10.);
#2639=VECTOR('',#10829,10.);
#2640=VECTOR('',#10830,10.);
#2641=VECTOR('',#10831,10.);
#2642=VECTOR('',#10832,10.);
#2643=VECTOR('',#10843,10.);
#2644=VECTOR('',#10844,10.);
#2645=VECTOR('',#10845,10.);
#2646=VECTOR('',#10846,10.);
#2647=VECTOR('',#10849,10.);
#2648=VECTOR('',#10850,10.);
#2649=VECTOR('',#10851,10.);
#2650=VECTOR('',#10852,10.);
#2651=VECTOR('',#10863,10.);
#2652=VECTOR('',#10864,10.);
#2653=VECTOR('',#10865,10.);
#2654=VECTOR('',#10866,10.);
#2655=VECTOR('',#10869,10.);
#2656=VECTOR('',#10870,10.);
#2657=VECTOR('',#10871,10.);
#2658=VECTOR('',#10872,10.);
#2659=VECTOR('',#10875,10.);
#2660=VECTOR('',#10880,10.);
#2661=VECTOR('',#10881,10.);
#2662=VECTOR('',#10882,10.);
#2663=VECTOR('',#10883,10.);
#2664=VECTOR('',#10886,10.);
#2665=VECTOR('',#10887,10.);
#2666=VECTOR('',#10888,10.);
#2667=VECTOR('',#10889,10.);
#2668=VECTOR('',#10900,10.);
#2669=VECTOR('',#10901,10.);
#2670=VECTOR('',#10902,10.);
#2671=VECTOR('',#10903,10.);
#2672=VECTOR('',#10906,10.);
#2673=VECTOR('',#10907,10.);
#2674=VECTOR('',#10908,10.);
#2675=VECTOR('',#10909,10.);
#2676=VECTOR('',#10920,10.);
#2677=VECTOR('',#10921,10.);
#2678=VECTOR('',#10922,10.);
#2679=VECTOR('',#10923,10.);
#2680=VECTOR('',#10926,10.);
#2681=VECTOR('',#10927,10.);
#2682=VECTOR('',#10928,10.);
#2683=VECTOR('',#10929,10.);
#2684=VECTOR('',#10940,10.);
#2685=VECTOR('',#10941,10.);
#2686=VECTOR('',#10942,10.);
#2687=VECTOR('',#10943,10.);
#2688=VECTOR('',#10946,10.);
#2689=VECTOR('',#10947,10.);
#2690=VECTOR('',#10948,10.);
#2691=VECTOR('',#10949,10.);
#2692=VECTOR('',#10960,10.);
#2693=VECTOR('',#10961,10.);
#2694=VECTOR('',#10962,10.);
#2695=VECTOR('',#10963,10.);
#2696=VECTOR('',#10966,10.);
#2697=VECTOR('',#10967,10.);
#2698=VECTOR('',#10968,10.);
#2699=VECTOR('',#10969,10.);
#2700=VECTOR('',#10980,10.);
#2701=VECTOR('',#10981,10.);
#2702=VECTOR('',#10982,10.);
#2703=VECTOR('',#10983,10.);
#2704=VECTOR('',#10986,10.);
#2705=VECTOR('',#10987,10.);
#2706=VECTOR('',#10988,10.);
#2707=VECTOR('',#10989,10.);
#2708=VECTOR('',#10992,10.);
#2709=VECTOR('',#10997,10.);
#2710=VECTOR('',#10998,10.);
#2711=VECTOR('',#10999,10.);
#2712=VECTOR('',#11000,10.);
#2713=VECTOR('',#11003,10.);
#2714=VECTOR('',#11004,10.);
#2715=VECTOR('',#11005,10.);
#2716=VECTOR('',#11006,10.);
#2717=VECTOR('',#11017,10.);
#2718=VECTOR('',#11018,10.);
#2719=VECTOR('',#11019,10.);
#2720=VECTOR('',#11020,10.);
#2721=VECTOR('',#11023,10.);
#2722=VECTOR('',#11024,10.);
#2723=VECTOR('',#11025,10.);
#2724=VECTOR('',#11026,10.);
#2725=VECTOR('',#11037,10.);
#2726=VECTOR('',#11038,10.);
#2727=VECTOR('',#11039,10.);
#2728=VECTOR('',#11040,10.);
#2729=VECTOR('',#11043,10.);
#2730=VECTOR('',#11044,10.);
#2731=VECTOR('',#11045,10.);
#2732=VECTOR('',#11046,10.);
#2733=VECTOR('',#11057,10.);
#2734=VECTOR('',#11058,10.);
#2735=VECTOR('',#11059,10.);
#2736=VECTOR('',#11060,10.);
#2737=VECTOR('',#11063,10.);
#2738=VECTOR('',#11064,10.);
#2739=VECTOR('',#11065,10.);
#2740=VECTOR('',#11066,10.);
#2741=VECTOR('',#11077,10.);
#2742=VECTOR('',#11078,10.);
#2743=VECTOR('',#11079,10.);
#2744=VECTOR('',#11080,10.);
#2745=VECTOR('',#11083,10.);
#2746=VECTOR('',#11084,10.);
#2747=VECTOR('',#11085,10.);
#2748=VECTOR('',#11086,10.);
#2749=VECTOR('',#11097,10.);
#2750=VECTOR('',#11098,10.);
#2751=VECTOR('',#11099,10.);
#2752=VECTOR('',#11100,10.);
#2753=VECTOR('',#11103,10.);
#2754=VECTOR('',#11104,10.);
#2755=VECTOR('',#11105,10.);
#2756=VECTOR('',#11106,10.);
#2757=VECTOR('',#11117,10.);
#2758=VECTOR('',#11118,10.);
#2759=VECTOR('',#11119,10.);
#2760=VECTOR('',#11120,10.);
#2761=VECTOR('',#11123,10.);
#2762=VECTOR('',#11124,10.);
#2763=VECTOR('',#11125,10.);
#2764=VECTOR('',#11126,10.);
#2765=VECTOR('',#11137,10.);
#2766=VECTOR('',#11138,10.);
#2767=VECTOR('',#11139,10.);
#2768=VECTOR('',#11140,10.);
#2769=VECTOR('',#11143,10.);
#2770=VECTOR('',#11144,10.);
#2771=VECTOR('',#11145,10.);
#2772=VECTOR('',#11146,10.);
#2773=VECTOR('',#11157,10.);
#2774=VECTOR('',#11158,10.);
#2775=VECTOR('',#11159,10.);
#2776=VECTOR('',#11160,10.);
#2777=VECTOR('',#11163,10.);
#2778=VECTOR('',#11164,10.);
#2779=VECTOR('',#11165,10.);
#2780=VECTOR('',#11166,10.);
#2781=VECTOR('',#11177,10.);
#2782=VECTOR('',#11178,10.);
#2783=VECTOR('',#11179,10.);
#2784=VECTOR('',#11180,10.);
#2785=VECTOR('',#11183,10.);
#2786=VECTOR('',#11184,10.);
#2787=VECTOR('',#11185,10.);
#2788=VECTOR('',#11186,10.);
#2789=VECTOR('',#11197,10.);
#2790=VECTOR('',#11198,10.);
#2791=VECTOR('',#11199,10.);
#2792=VECTOR('',#11200,10.);
#2793=VECTOR('',#11203,10.);
#2794=VECTOR('',#11204,10.);
#2795=VECTOR('',#11205,10.);
#2796=VECTOR('',#11206,10.);
#2797=VECTOR('',#11209,10.);
#2798=VECTOR('',#11216,10.);
#2799=VECTOR('',#11217,10.);
#2800=VECTOR('',#11218,10.);
#2801=VECTOR('',#11219,10.);
#2802=VECTOR('',#11222,10.);
#2803=VECTOR('',#11223,10.);
#2804=VECTOR('',#11224,10.);
#2805=VECTOR('',#11225,10.);
#2806=VECTOR('',#11236,10.);
#2807=VECTOR('',#11237,10.);
#2808=VECTOR('',#11238,10.);
#2809=VECTOR('',#11239,10.);
#2810=VECTOR('',#11242,10.);
#2811=VECTOR('',#11243,10.);
#2812=VECTOR('',#11244,10.);
#2813=VECTOR('',#11245,10.);
#2814=VECTOR('',#11256,10.);
#2815=VECTOR('',#11257,10.);
#2816=VECTOR('',#11258,10.);
#2817=VECTOR('',#11259,10.);
#2818=VECTOR('',#11262,10.);
#2819=VECTOR('',#11263,10.);
#2820=VECTOR('',#11264,10.);
#2821=VECTOR('',#11265,10.);
#2822=VECTOR('',#11276,10.);
#2823=VECTOR('',#11277,10.);
#2824=VECTOR('',#11278,10.);
#2825=VECTOR('',#11279,10.);
#2826=VECTOR('',#11282,10.);
#2827=VECTOR('',#11283,10.);
#2828=VECTOR('',#11284,10.);
#2829=VECTOR('',#11285,10.);
#2830=VECTOR('',#11296,10.);
#2831=VECTOR('',#11297,10.);
#2832=VECTOR('',#11298,10.);
#2833=VECTOR('',#11299,10.);
#2834=VECTOR('',#11302,10.);
#2835=VECTOR('',#11303,10.);
#2836=VECTOR('',#11304,10.);
#2837=VECTOR('',#11305,10.);
#2838=VECTOR('',#11316,10.);
#2839=VECTOR('',#11317,10.);
#2840=VECTOR('',#11318,10.);
#2841=VECTOR('',#11319,10.);
#2842=VECTOR('',#11322,10.);
#2843=VECTOR('',#11323,10.);
#2844=VECTOR('',#11324,10.);
#2845=VECTOR('',#11325,10.);
#2846=VECTOR('',#11336,10.);
#2847=VECTOR('',#11337,10.);
#2848=VECTOR('',#11338,10.);
#2849=VECTOR('',#11339,10.);
#2850=VECTOR('',#11342,10.);
#2851=VECTOR('',#11343,10.);
#2852=VECTOR('',#11344,10.);
#2853=VECTOR('',#11345,10.);
#2854=VECTOR('',#11356,10.);
#2855=VECTOR('',#11357,10.);
#2856=VECTOR('',#11358,10.);
#2857=VECTOR('',#11359,10.);
#2858=VECTOR('',#11362,10.);
#2859=VECTOR('',#11363,10.);
#2860=VECTOR('',#11364,10.);
#2861=VECTOR('',#11365,10.);
#2862=VECTOR('',#11376,10.);
#2863=VECTOR('',#11377,10.);
#2864=VECTOR('',#11378,10.);
#2865=VECTOR('',#11379,10.);
#2866=VECTOR('',#11382,10.);
#2867=VECTOR('',#11383,10.);
#2868=VECTOR('',#11384,10.);
#2869=VECTOR('',#11385,10.);
#2870=VECTOR('',#11388,10.);
#2871=VECTOR('',#11395,10.);
#2872=VECTOR('',#11396,10.);
#2873=VECTOR('',#11397,10.);
#2874=VECTOR('',#11398,10.);
#2875=VECTOR('',#11401,10.);
#2876=VECTOR('',#11402,10.);
#2877=VECTOR('',#11403,10.);
#2878=VECTOR('',#11404,10.);
#2879=VECTOR('',#11415,10.);
#2880=VECTOR('',#11416,10.);
#2881=VECTOR('',#11417,10.);
#2882=VECTOR('',#11418,10.);
#2883=VECTOR('',#11421,10.);
#2884=VECTOR('',#11422,10.);
#2885=VECTOR('',#11423,10.);
#2886=VECTOR('',#11424,10.);
#2887=VECTOR('',#11427,10.);
#2888=VECTOR('',#11432,10.);
#2889=VECTOR('',#11433,10.);
#2890=VECTOR('',#11434,10.);
#2891=VECTOR('',#11435,10.);
#2892=VECTOR('',#11438,10.);
#2893=VECTOR('',#11439,10.);
#2894=VECTOR('',#11440,10.);
#2895=VECTOR('',#11441,10.);
#2896=VECTOR('',#11452,10.);
#2897=VECTOR('',#11453,10.);
#2898=VECTOR('',#11454,10.);
#2899=VECTOR('',#11455,10.);
#2900=VECTOR('',#11458,10.);
#2901=VECTOR('',#11459,10.);
#2902=VECTOR('',#11460,10.);
#2903=VECTOR('',#11461,10.);
#2904=VECTOR('',#11472,10.);
#2905=VECTOR('',#11473,10.);
#2906=VECTOR('',#11474,10.);
#2907=VECTOR('',#11475,10.);
#2908=VECTOR('',#11478,10.);
#2909=VECTOR('',#11479,10.);
#2910=VECTOR('',#11480,10.);
#2911=VECTOR('',#11481,10.);
#2912=VECTOR('',#11492,10.);
#2913=VECTOR('',#11493,10.);
#2914=VECTOR('',#11494,10.);
#2915=VECTOR('',#11495,10.);
#2916=VECTOR('',#11498,10.);
#2917=VECTOR('',#11499,10.);
#2918=VECTOR('',#11500,10.);
#2919=VECTOR('',#11501,10.);
#2920=VECTOR('',#11512,10.);
#2921=VECTOR('',#11513,10.);
#2922=VECTOR('',#11514,10.);
#2923=VECTOR('',#11515,10.);
#2924=VECTOR('',#11518,10.);
#2925=VECTOR('',#11519,10.);
#2926=VECTOR('',#11520,10.);
#2927=VECTOR('',#11521,10.);
#2928=VECTOR('',#11532,10.);
#2929=VECTOR('',#11533,10.);
#2930=VECTOR('',#11534,10.);
#2931=VECTOR('',#11535,10.);
#2932=VECTOR('',#11538,10.);
#2933=VECTOR('',#11539,10.);
#2934=VECTOR('',#11540,10.);
#2935=VECTOR('',#11541,10.);
#2936=VECTOR('',#11544,10.);
#2937=VECTOR('',#11551,3.24999999999999);
#2938=VECTOR('',#11560,3.25);
#2939=VECTOR('',#11569,3.25);
#2940=VECTOR('',#11578,3.25);
#2941=VECTOR('',#11587,3.24999999999999);
#2942=VECTOR('',#11596,3.24999999999999);
#2943=VECTOR('',#11605,3.24999999999999);
#2944=VECTOR('',#11614,3.24999999999999);
#2945=VECTOR('',#11623,3.24999999999999);
#2946=VECTOR('',#11632,3.24999999999999);
#2947=VECTOR('',#11641,3.24999999999999);
#2948=VECTOR('',#11650,3.24999999999999);
#2949=VECTOR('',#11659,3.25);
#2950=VECTOR('',#11668,3.25);
#2951=VECTOR('',#11677,3.24999999999999);
#2952=VECTOR('',#11686,3.25);
#2953=VECTOR('',#11695,3.25);
#2954=VECTOR('',#11704,3.25);
#2955=VECTOR('',#11713,3.24999999999999);
#2956=VECTOR('',#11722,3.25);
#2957=VECTOR('',#11731,3.25);
#2958=VECTOR('',#11740,3.25);
#2959=VECTOR('',#11749,3.25);
#2960=VECTOR('',#11758,3.24999999999999);
#2961=VECTOR('',#11767,3.25);
#2962=VECTOR('',#11776,3.25);
#2963=VECTOR('',#11783,10.);
#2964=VECTOR('',#11784,10.);
#2965=VECTOR('',#11785,10.);
#2966=VECTOR('',#11786,10.);
#2967=VECTOR('',#11787,10.);
#2968=VECTOR('',#11788,10.);
#2969=VECTOR('',#11789,10.);
#2970=VECTOR('',#11790,10.);
#2971=VECTOR('',#11795,3.24999999999999);
#2972=VECTOR('',#11804,3.24999999999999);
#2973=VECTOR('',#11813,3.24999999999999);
#2974=VECTOR('',#11822,3.24999999999999);
#2975=VECTOR('',#11831,3.24999999999999);
#2976=VECTOR('',#11840,3.24999999999999);
#2977=VECTOR('',#11859,10.);
#2978=VECTOR('',#11860,10.);
#2979=VECTOR('',#11889,10.);
#2980=VECTOR('',#11890,10.);
#2981=VECTOR('',#11891,10.);
#2982=VECTOR('',#11892,10.);
#2983=VECTOR('',#11893,10.);
#2984=VECTOR('',#11894,10.);
#2985=VECTOR('',#11895,10.);
#2986=VECTOR('',#11896,10.);
#2987=VECTOR('',#11897,10.);
#2988=VECTOR('',#11898,10.);
#2989=VECTOR('',#11899,10.);
#2990=VECTOR('',#11900,10.);
#2991=VECTOR('',#11901,10.);
#2992=VECTOR('',#11902,10.);
#2993=VECTOR('',#11903,10.);
#2994=VECTOR('',#11904,10.);
#2995=VECTOR('',#11905,10.);
#2996=VECTOR('',#11906,10.);
#2997=VECTOR('',#11907,10.);
#2998=VECTOR('',#11908,10.);
#2999=VECTOR('',#11909,10.);
#3000=VECTOR('',#11910,10.);
#3001=VECTOR('',#11911,10.);
#3002=VECTOR('',#11912,10.);
#3003=VECTOR('',#11913,10.);
#3004=VECTOR('',#11914,10.);
#3005=VECTOR('',#11915,10.);
#3006=VECTOR('',#11916,10.);
#3007=VECTOR('',#11917,10.);
#3008=VECTOR('',#11918,10.);
#3009=VECTOR('',#11919,10.);
#3010=VECTOR('',#11920,10.);
#3011=VECTOR('',#11921,10.);
#3012=VECTOR('',#11922,10.);
#3013=VECTOR('',#11923,10.);
#3014=VECTOR('',#11924,10.);
#3015=VECTOR('',#11925,10.);
#3016=VECTOR('',#11926,10.);
#3017=VECTOR('',#11927,10.);
#3018=VECTOR('',#11928,10.);
#3019=VECTOR('',#11929,10.);
#3020=VECTOR('',#11930,10.);
#3021=VECTOR('',#11931,10.);
#3022=VECTOR('',#11932,10.);
#3023=VECTOR('',#11933,10.);
#3024=VECTOR('',#11934,10.);
#3025=VECTOR('',#11935,10.);
#3026=VECTOR('',#11936,10.);
#3027=VECTOR('',#11949,10.);
#3028=VECTOR('',#11950,10.);
#3029=VECTOR('',#11951,10.);
#3030=VECTOR('',#11952,10.);
#3031=VECTOR('',#11953,10.);
#3032=VECTOR('',#11954,10.);
#3033=VECTOR('',#11955,10.);
#3034=VECTOR('',#11956,10.);
#3035=VECTOR('',#11957,10.);
#3036=VECTOR('',#11958,10.);
#3037=VECTOR('',#11959,10.);
#3038=VECTOR('',#11960,10.);
#3039=VECTOR('',#11961,10.);
#3040=VECTOR('',#11962,10.);
#3041=VECTOR('',#11963,10.);
#3042=VECTOR('',#11964,10.);
#3043=VECTOR('',#11965,10.);
#3044=VECTOR('',#11966,10.);
#3045=VECTOR('',#11967,10.);
#3046=VECTOR('',#11968,10.);
#3047=VECTOR('',#11969,10.);
#3048=VECTOR('',#11970,10.);
#3049=VECTOR('',#11971,10.);
#3050=VECTOR('',#11972,10.);
#3051=VECTOR('',#12001,10.);
#3052=VECTOR('',#12014,10.);
#3053=VECTOR('',#12015,10.);
#3054=VECTOR('',#12032,10.);
#3055=VECTOR('',#12065,10.);
#3056=VECTOR('',#12066,10.);
#3057=VECTOR('',#12069,10.);
#3058=VECTOR('',#12070,10.);
#3059=VECTOR('',#12071,10.);
#3060=VECTOR('',#12072,10.);
#3061=VECTOR('',#12073,10.);
#3062=VECTOR('',#12074,10.);
#3063=VECTOR('',#12075,10.);
#3064=VECTOR('',#12076,10.);
#3065=VECTOR('',#12077,10.);
#3066=VECTOR('',#12080,10.);
#3067=VECTOR('',#12081,10.);
#3068=VECTOR('',#12084,10.);
#3069=VECTOR('',#12085,10.);
#3070=VECTOR('',#12086,10.);
#3071=VECTOR('',#12087,10.);
#3072=VECTOR('',#12088,10.);
#3073=VECTOR('',#12117,10.);
#3074=VECTOR('',#12118,10.);
#3075=VECTOR('',#12119,10.);
#3076=VECTOR('',#12120,10.);
#3077=VECTOR('',#12121,10.);
#3078=VECTOR('',#12122,10.);
#3079=VECTOR('',#12123,10.);
#3080=VECTOR('',#12124,10.);
#3081=VECTOR('',#12125,10.);
#3082=VECTOR('',#12126,10.);
#3083=VECTOR('',#12127,10.);
#3084=VECTOR('',#12128,10.);
#3085=VECTOR('',#12129,10.);
#3086=VECTOR('',#12130,10.);
#3087=VECTOR('',#12131,10.);
#3088=VECTOR('',#12132,10.);
#3089=VECTOR('',#12133,10.);
#3090=VECTOR('',#12134,10.);
#3091=VECTOR('',#12135,10.);
#3092=VECTOR('',#12136,10.);
#3093=VECTOR('',#12137,10.);
#3094=VECTOR('',#12138,10.);
#3095=VECTOR('',#12139,10.);
#3096=VECTOR('',#12140,10.);
#3097=VECTOR('',#12141,10.);
#3098=VECTOR('',#12142,10.);
#3099=VECTOR('',#12143,10.);
#3100=VECTOR('',#12144,10.);
#3101=VECTOR('',#12145,10.);
#3102=VECTOR('',#12146,10.);
#3103=VECTOR('',#12147,10.);
#3104=VECTOR('',#12148,10.);
#3105=VECTOR('',#12149,10.);
#3106=VECTOR('',#12150,10.);
#3107=VECTOR('',#12151,10.);
#3108=VECTOR('',#12152,10.);
#3109=VECTOR('',#12153,10.);
#3110=VECTOR('',#12154,10.);
#3111=VECTOR('',#12155,10.);
#3112=VECTOR('',#12156,10.);
#3113=VECTOR('',#12157,10.);
#3114=VECTOR('',#12158,10.);
#3115=VECTOR('',#12159,10.);
#3116=VECTOR('',#12160,10.);
#3117=VECTOR('',#12161,10.);
#3118=VECTOR('',#12162,10.);
#3119=VECTOR('',#12163,10.);
#3120=VECTOR('',#12164,10.);
#3121=VECTOR('',#12177,10.);
#3122=VECTOR('',#12178,10.);
#3123=VECTOR('',#12179,10.);
#3124=VECTOR('',#12180,10.);
#3125=VECTOR('',#12181,10.);
#3126=VECTOR('',#12182,10.);
#3127=VECTOR('',#12183,10.);
#3128=VECTOR('',#12184,10.);
#3129=VECTOR('',#12185,10.);
#3130=VECTOR('',#12186,10.);
#3131=VECTOR('',#12187,10.);
#3132=VECTOR('',#12188,10.);
#3133=VECTOR('',#12189,10.);
#3134=VECTOR('',#12190,10.);
#3135=VECTOR('',#12191,10.);
#3136=VECTOR('',#12192,10.);
#3137=VECTOR('',#12193,10.);
#3138=VECTOR('',#12194,10.);
#3139=VECTOR('',#12195,10.);
#3140=VECTOR('',#12196,10.);
#3141=VECTOR('',#12197,10.);
#3142=VECTOR('',#12198,10.);
#3143=VECTOR('',#12199,10.);
#3144=VECTOR('',#12200,10.);
#3145=VECTOR('',#12263,10.);
#3146=VECTOR('',#12266,10.);
#3147=VECTOR('',#12267,10.);
#3148=VECTOR('',#12270,10.);
#3149=VECTOR('',#12271,10.);
#3150=VECTOR('',#12272,10.);
#3151=VECTOR('',#12275,10.);
#3152=VECTOR('',#12278,10.);
#3153=VECTOR('',#12283,10.);
#3154=VECTOR('',#12316,10.);
#3155=VECTOR('',#12321,3.24999999999999);
#3156=VECTOR('',#12324,3.24999999999999);
#3157=VECTOR('',#12327,5.525);
#3158=VECTOR('',#12330,5.525);
#3159=VECTOR('',#12333,5.525);
#3160=VECTOR('',#12336,5.525);
#3161=VECTOR('',#12339,5.525);
#3162=VECTOR('',#12342,5.525);
#3163=VECTOR('',#12345,5.525);
#3164=VECTOR('',#12348,5.525);
#3165=VECTOR('',#12351,5.525);
#3166=VECTOR('',#12354,5.525);
#3167=VECTOR('',#12357,5.525);
#3168=VECTOR('',#12360,5.525);
#3169=VECTOR('',#12363,10.);
#3170=VECTOR('',#12364,10.);
#3171=VECTOR('',#12367,10.);
#3172=VECTOR('',#12370,10.);
#3173=VECTOR('',#12375,10.);
#3174=VECTOR('',#12376,10.);
#3175=VECTOR('',#12379,10.);
#3176=VECTOR('',#12382,10.);
#3177=VECTOR('',#12387,10.);
#3178=VECTOR('',#12388,10.);
#3179=VECTOR('',#12391,10.);
#3180=VECTOR('',#12394,10.);
#3181=VECTOR('',#12399,10.);
#3182=VECTOR('',#12400,10.);
#3183=VECTOR('',#12403,10.);
#3184=VECTOR('',#12406,10.);
#3185=VECTOR('',#12411,10.);
#3186=VECTOR('',#12412,10.);
#3187=VECTOR('',#12415,10.);
#3188=VECTOR('',#12418,10.);
#3189=VECTOR('',#12423,10.);
#3190=VECTOR('',#12424,10.);
#3191=VECTOR('',#12427,10.);
#3192=VECTOR('',#12430,10.);
#3193=VECTOR('',#12435,10.);
#3194=VECTOR('',#12436,10.);
#3195=VECTOR('',#12439,10.);
#3196=VECTOR('',#12442,10.);
#3197=VECTOR('',#12447,10.);
#3198=VECTOR('',#12448,10.);
#3199=VECTOR('',#12451,10.);
#3200=VECTOR('',#12454,10.);
#3201=VECTOR('',#12459,10.);
#3202=VECTOR('',#12460,10.);
#3203=VECTOR('',#12463,10.);
#3204=VECTOR('',#12466,10.);
#3205=VECTOR('',#12471,10.);
#3206=VECTOR('',#12472,10.);
#3207=VECTOR('',#12475,10.);
#3208=VECTOR('',#12478,10.);
#3209=VECTOR('',#12483,10.);
#3210=VECTOR('',#12484,10.);
#3211=VECTOR('',#12487,10.);
#3212=VECTOR('',#12490,10.);
#3213=VECTOR('',#12495,10.);
#3214=VECTOR('',#12496,10.);
#3215=VECTOR('',#12499,10.);
#3216=VECTOR('',#12502,10.);
#3217=VECTOR('',#12507,5.525);
#3218=VECTOR('',#12510,5.525);
#3219=VECTOR('',#12513,5.52499999999998);
#3220=VECTOR('',#12516,5.525);
#3221=VECTOR('',#12519,5.525);
#3222=VECTOR('',#12522,5.52499999999998);
#3223=VECTOR('',#12525,10.);
#3224=VECTOR('',#12526,10.);
#3225=VECTOR('',#12529,10.);
#3226=VECTOR('',#12532,10.);
#3227=VECTOR('',#12537,10.);
#3228=VECTOR('',#12538,10.);
#3229=VECTOR('',#12541,10.);
#3230=VECTOR('',#12544,10.);
#3231=VECTOR('',#12549,10.);
#3232=VECTOR('',#12550,10.);
#3233=VECTOR('',#12553,10.);
#3234=VECTOR('',#12556,10.);
#3235=VECTOR('',#12561,10.);
#3236=VECTOR('',#12562,10.);
#3237=VECTOR('',#12565,10.);
#3238=VECTOR('',#12568,10.);
#3239=VECTOR('',#12573,10.);
#3240=VECTOR('',#12574,10.);
#3241=VECTOR('',#12577,10.);
#3242=VECTOR('',#12580,10.);
#3243=VECTOR('',#12585,10.);
#3244=VECTOR('',#12586,10.);
#3245=VECTOR('',#12589,10.);
#3246=VECTOR('',#12592,10.);
#3247=VECTOR('',#12597,3.25);
#3248=VECTOR('',#12600,3.25);
#3249=VECTOR('',#12603,3.25);
#3250=VECTOR('',#12606,3.25);
#3251=VECTOR('',#12609,3.24999999999999);
#3252=VECTOR('',#12612,3.24999999999999);
#3253=VECTOR('',#12615,3.24999999999999);
#3254=VECTOR('',#12618,3.24999999999999);
#3255=VECTOR('',#12621,3.24999999999999);
#3256=VECTOR('',#12624,3.25);
#3257=VECTOR('',#12627,3.25);
#3258=VECTOR('',#12630,3.25);
#3259=VECTOR('',#12633,3.24999999999999);
#3260=VECTOR('',#12636,3.24999999999999);
#3261=VECTOR('',#12639,3.24999999999999);
#3262=VECTOR('',#12642,3.24999999999999);
#3263=VECTOR('',#12645,3.24999999999999);
#3264=VECTOR('',#12648,3.25);
#3265=VECTOR('',#12651,3.25);
#3266=VECTOR('',#12654,3.25);
#3267=VECTOR('',#12657,3.24999999999999);
#3268=VECTOR('',#12660,3.24999999999999);
#3269=VECTOR('',#12663,3.25);
#3270=VECTOR('',#12666,3.25);
#3271=VECTOR('',#12669,3.25);
#3272=VECTOR('',#12672,3.24999999999999);
#3273=VECTOR('',#12675,3.24999999999999);
#3274=VECTOR('',#12678,3.24999999999999);
#3275=VECTOR('',#12681,3.25);
#3276=VECTOR('',#12684,3.24999999999999);
#3277=CIRCLE('',#9252,3.00000000000001);
#3278=CIRCLE('',#9253,3.00000000000001);
#3279=CIRCLE('',#9256,3.00000000000001);
#3280=CIRCLE('',#9257,3.00000000000001);
#3281=CIRCLE('',#9260,3.);
#3282=CIRCLE('',#9261,3.);
#3283=CIRCLE('',#9264,3.);
#3284=CIRCLE('',#9265,3.);
#3285=CIRCLE('',#9268,3.);
#3286=CIRCLE('',#9269,3.);
#3287=CIRCLE('',#9272,3.);
#3288=CIRCLE('',#9273,3.);
#3289=CIRCLE('',#9276,3.00000000000001);
#3290=CIRCLE('',#9277,3.00000000000001);
#3291=CIRCLE('',#9280,3.00000000000001);
#3292=CIRCLE('',#9281,3.00000000000001);
#3293=CIRCLE('',#9290,3.24999999999999);
#3294=CIRCLE('',#9291,3.24999999999999);
#3295=CIRCLE('',#9292,3.24999999999999);
#3296=CIRCLE('',#9296,3.24999999999999);
#3297=CIRCLE('',#9297,3.24999999999999);
#3298=CIRCLE('',#9298,3.24999999999999);
#3299=CIRCLE('',#9302,3.24999999999999);
#3300=CIRCLE('',#9303,3.24999999999999);
#3301=CIRCLE('',#9304,3.24999999999999);
#3302=CIRCLE('',#9308,3.24999999999999);
#3303=CIRCLE('',#9309,3.24999999999999);
#3304=CIRCLE('',#9310,3.24999999999999);
#3305=CIRCLE('',#9314,3.24999999999999);
#3306=CIRCLE('',#9315,3.24999999999999);
#3307=CIRCLE('',#9316,3.24999999999999);
#3308=CIRCLE('',#9320,3.24999999999999);
#3309=CIRCLE('',#9321,3.24999999999999);
#3310=CIRCLE('',#9322,3.24999999999999);
#3311=CIRCLE('',#9326,3.24999999999999);
#3312=CIRCLE('',#9327,3.24999999999999);
#3313=CIRCLE('',#9328,3.24999999999999);
#3314=CIRCLE('',#9332,3.24999999999999);
#3315=CIRCLE('',#9333,3.24999999999999);
#3316=CIRCLE('',#9334,3.24999999999999);
#3317=CIRCLE('',#9338,3.25);
#3318=CIRCLE('',#9339,3.25);
#3319=CIRCLE('',#9340,3.25);
#3320=CIRCLE('',#9344,3.25);
#3321=CIRCLE('',#9345,3.25);
#3322=CIRCLE('',#9346,3.25);
#3323=CIRCLE('',#9350,3.24999999999999);
#3324=CIRCLE('',#9351,3.24999999999999);
#3325=CIRCLE('',#9352,3.25);
#3326=CIRCLE('',#9356,3.25);
#3327=CIRCLE('',#9357,3.25);
#3328=CIRCLE('',#9358,3.25);
#3329=CIRCLE('',#9362,3.25);
#3330=CIRCLE('',#9363,3.25);
#3331=CIRCLE('',#9367,3.25);
#3332=CIRCLE('',#9368,3.25);
#3333=CIRCLE('',#9369,3.25);
#3334=CIRCLE('',#9373,3.24999999999999);
#3335=CIRCLE('',#9374,3.24999999999999);
#3336=CIRCLE('',#9375,3.24999999999999);
#3337=CIRCLE('',#9379,3.25);
#3338=CIRCLE('',#9380,3.25);
#3339=CIRCLE('',#9381,3.25);
#3340=CIRCLE('',#9385,3.25);
#3341=CIRCLE('',#9386,3.25);
#3342=CIRCLE('',#9387,3.25);
#3343=CIRCLE('',#9391,3.25);
#3344=CIRCLE('',#9392,3.25);
#3345=CIRCLE('',#9393,3.25);
#3346=CIRCLE('',#9397,3.25);
#3347=CIRCLE('',#9398,3.25);
#3348=CIRCLE('',#9399,3.25);
#3349=CIRCLE('',#9403,3.24999999999999);
#3350=CIRCLE('',#9404,3.24999999999999);
#3351=CIRCLE('',#9405,3.25);
#3352=CIRCLE('',#9409,3.25);
#3353=CIRCLE('',#9410,3.25);
#3354=CIRCLE('',#9411,3.25);
#3355=CIRCLE('',#9415,3.25);
#3356=CIRCLE('',#9416,3.25);
#3357=CIRCLE('',#9420,3.25);
#3358=CIRCLE('',#9421,3.25);
#3359=CIRCLE('',#9422,3.25);
#3360=CIRCLE('',#9426,3.24999999999999);
#3361=CIRCLE('',#9427,3.24999999999999);
#3362=CIRCLE('',#9428,3.24999999999999);
#3363=CIRCLE('',#9432,3.25);
#3364=CIRCLE('',#9433,3.25);
#3365=CIRCLE('',#9434,3.25);
#3366=CIRCLE('',#9438,3.25);
#3367=CIRCLE('',#9439,3.25);
#3368=CIRCLE('',#9440,3.25);
#3369=CIRCLE('',#9444,3.24999999999999);
#3370=CIRCLE('',#9445,3.24999999999999);
#3371=CIRCLE('',#9446,3.24999999999999);
#3372=CIRCLE('',#9450,3.24999999999999);
#3373=CIRCLE('',#9451,3.24999999999999);
#3374=CIRCLE('',#9452,3.24999999999999);
#3375=CIRCLE('',#9456,3.24999999999999);
#3376=CIRCLE('',#9457,3.24999999999999);
#3377=CIRCLE('',#9458,3.24999999999999);
#3378=CIRCLE('',#9462,3.24999999999999);
#3379=CIRCLE('',#9463,3.24999999999999);
#3380=CIRCLE('',#9464,3.24999999999999);
#3381=CIRCLE('',#9468,3.24999999999999);
#3382=CIRCLE('',#9469,3.24999999999999);
#3383=CIRCLE('',#9470,3.24999999999999);
#3384=CIRCLE('',#9474,3.24999999999999);
#3385=CIRCLE('',#9475,3.24999999999999);
#3386=CIRCLE('',#9476,3.24999999999999);
#3387=CIRCLE('',#9480,3.24999999999999);
#3388=CIRCLE('',#9481,3.24999999999999);
#3389=CIRCLE('',#9482,3.24999999999999);
#3390=CIRCLE('',#9486,3.24999999999999);
#3391=CIRCLE('',#9490,3.24999999999999);
#3392=CIRCLE('',#9491,3.24999999999999);
#3393=CIRCLE('',#9492,3.24999999999999);
#3394=CIRCLE('',#9496,3.24999999999999);
#3395=CIRCLE('',#9497,3.24999999999999);
#3396=CIRCLE('',#9498,3.24999999999999);
#3397=CIRCLE('',#9502,3.24999999999999);
#3398=CIRCLE('',#9503,3.24999999999999);
#3399=CIRCLE('',#9504,3.24999999999999);
#3400=CIRCLE('',#9508,3.24999999999999);
#3401=CIRCLE('',#9509,3.24999999999999);
#3402=CIRCLE('',#9510,3.24999999999999);
#3403=CIRCLE('',#9514,3.24999999999999);
#3404=CIRCLE('',#9515,3.24999999999999);
#3405=CIRCLE('',#9516,3.24999999999999);
#3406=CIRCLE('',#9520,3.24999999999999);
#3407=CIRCLE('',#9524,3.24999999999999);
#3408=CIRCLE('',#9525,3.24999999999999);
#3409=CIRCLE('',#9526,3.24999999999999);
#3410=CIRCLE('',#9530,3.24999999999999);
#3411=CIRCLE('',#9531,3.24999999999999);
#3412=CIRCLE('',#9532,3.24999999999999);
#3413=CIRCLE('',#9536,3.25);
#3414=CIRCLE('',#9537,3.25);
#3415=CIRCLE('',#9538,3.25);
#3416=CIRCLE('',#9542,3.24999999999999);
#3417=CIRCLE('',#9543,3.24999999999999);
#3418=CIRCLE('',#9544,3.25);
#3419=CIRCLE('',#9548,3.25);
#3420=CIRCLE('',#9549,3.25);
#3421=CIRCLE('',#9550,3.25);
#3422=CIRCLE('',#9554,3.25);
#3423=CIRCLE('',#9555,3.25);
#3424=CIRCLE('',#9556,3.25);
#3425=CIRCLE('',#9560,3.25);
#3426=CIRCLE('',#9561,3.25);
#3427=CIRCLE('',#9562,3.25);
#3428=CIRCLE('',#9566,3.25);
#3429=CIRCLE('',#9567,3.25);
#3430=CIRCLE('',#9568,3.25);
#3431=CIRCLE('',#9572,3.24999999999999);
#3432=CIRCLE('',#9573,3.24999999999999);
#3433=CIRCLE('',#9574,3.24999999999999);
#3434=CIRCLE('',#9578,3.25);
#3435=CIRCLE('',#9579,3.25);
#3436=CIRCLE('',#9580,3.25);
#3437=CIRCLE('',#9584,3.25);
#3438=CIRCLE('',#9585,3.25);
#3439=CIRCLE('',#9589,3.25);
#3440=CIRCLE('',#9590,3.25);
#3441=CIRCLE('',#9591,3.25);
#3442=CIRCLE('',#9595,3.24999999999999);
#3443=CIRCLE('',#9596,3.24999999999999);
#3444=CIRCLE('',#9597,3.25);
#3445=CIRCLE('',#9601,3.25);
#3446=CIRCLE('',#9602,3.25);
#3447=CIRCLE('',#9603,3.25);
#3448=CIRCLE('',#9607,3.25);
#3449=CIRCLE('',#9608,3.25);
#3450=CIRCLE('',#9609,3.25);
#3451=CIRCLE('',#9613,3.25);
#3452=CIRCLE('',#9614,3.25);
#3453=CIRCLE('',#9615,3.25);
#3454=CIRCLE('',#9619,3.25);
#3455=CIRCLE('',#9620,3.25);
#3456=CIRCLE('',#9621,3.25);
#3457=CIRCLE('',#9625,3.24999999999999);
#3458=CIRCLE('',#9626,3.24999999999999);
#3459=CIRCLE('',#9627,3.24999999999999);
#3460=CIRCLE('',#9631,3.25);
#3461=CIRCLE('',#9632,3.25);
#3462=CIRCLE('',#9633,3.25);
#3463=CIRCLE('',#9637,3.25);
#3464=CIRCLE('',#9638,3.25);
#3465=CIRCLE('',#9642,3.24999999999999);
#3466=CIRCLE('',#9643,3.24999999999999);
#3467=CIRCLE('',#9644,3.24999999999999);
#3468=CIRCLE('',#9648,3.24999999999999);
#3469=CIRCLE('',#9652,3.24999999999999);
#3470=CIRCLE('',#9653,3.24999999999999);
#3471=CIRCLE('',#9654,3.24999999999999);
#3472=CIRCLE('',#9658,3.24999999999999);
#3473=CIRCLE('',#9659,3.24999999999999);
#3474=CIRCLE('',#9660,3.24999999999999);
#3475=CIRCLE('',#9664,3.24999999999999);
#3476=CIRCLE('',#9665,3.24999999999999);
#3477=CIRCLE('',#9666,3.24999999999999);
#3478=CIRCLE('',#9670,3.24999999999999);
#3479=CIRCLE('',#9671,3.24999999999999);
#3480=CIRCLE('',#9672,3.24999999999999);
#3481=CIRCLE('',#9676,3.24999999999999);
#3482=CIRCLE('',#9677,3.24999999999999);
#3483=CIRCLE('',#9678,3.24999999999999);
#3484=CIRCLE('',#9682,3.24999999999999);
#3485=CIRCLE('',#9684,3.24999999999999);
#3486=CIRCLE('',#9685,3.24999999999999);
#3487=CIRCLE('',#9686,3.24999999999999);
#3488=CIRCLE('',#9688,3.25);
#3489=CIRCLE('',#9689,3.25);
#3490=CIRCLE('',#9690,3.25);
#3491=CIRCLE('',#9692,3.25);
#3492=CIRCLE('',#9693,3.25);
#3493=CIRCLE('',#9694,3.25);
#3494=CIRCLE('',#9696,3.25);
#3495=CIRCLE('',#9697,3.25);
#3496=CIRCLE('',#9698,3.25);
#3497=CIRCLE('',#9700,3.24999999999999);
#3498=CIRCLE('',#9701,3.24999999999999);
#3499=CIRCLE('',#9702,3.24999999999999);
#3500=CIRCLE('',#9704,3.24999999999999);
#3501=CIRCLE('',#9705,3.24999999999999);
#3502=CIRCLE('',#9706,3.24999999999999);
#3503=CIRCLE('',#9708,3.24999999999999);
#3504=CIRCLE('',#9709,3.24999999999999);
#3505=CIRCLE('',#9710,3.24999999999999);
#3506=CIRCLE('',#9712,3.24999999999999);
#3507=CIRCLE('',#9713,3.24999999999999);
#3508=CIRCLE('',#9714,3.24999999999999);
#3509=CIRCLE('',#9716,3.24999999999999);
#3510=CIRCLE('',#9717,3.24999999999999);
#3511=CIRCLE('',#9718,3.24999999999999);
#3512=CIRCLE('',#9720,3.24999999999999);
#3513=CIRCLE('',#9721,3.24999999999999);
#3514=CIRCLE('',#9722,3.24999999999999);
#3515=CIRCLE('',#9724,3.24999999999999);
#3516=CIRCLE('',#9725,3.24999999999999);
#3517=CIRCLE('',#9726,3.24999999999999);
#3518=CIRCLE('',#9728,3.24999999999999);
#3519=CIRCLE('',#9729,3.24999999999999);
#3520=CIRCLE('',#9730,3.24999999999999);
#3521=CIRCLE('',#9732,3.25);
#3522=CIRCLE('',#9733,3.25);
#3523=CIRCLE('',#9734,3.25);
#3524=CIRCLE('',#9736,3.25);
#3525=CIRCLE('',#9737,3.25);
#3526=CIRCLE('',#9738,3.25);
#3527=CIRCLE('',#9740,3.24999999999999);
#3528=CIRCLE('',#9741,3.24999999999999);
#3529=CIRCLE('',#9742,3.24999999999999);
#3530=CIRCLE('',#9744,3.25);
#3531=CIRCLE('',#9745,3.25);
#3532=CIRCLE('',#9746,3.25);
#3533=CIRCLE('',#9748,3.25);
#3534=CIRCLE('',#9749,3.25);
#3535=CIRCLE('',#9750,3.25);
#3536=CIRCLE('',#9752,3.25);
#3537=CIRCLE('',#9753,3.25);
#3538=CIRCLE('',#9754,3.25);
#3539=CIRCLE('',#9756,3.24999999999999);
#3540=CIRCLE('',#9757,3.24999999999999);
#3541=CIRCLE('',#9758,3.24999999999999);
#3542=CIRCLE('',#9760,3.25);
#3543=CIRCLE('',#9761,3.25);
#3544=CIRCLE('',#9762,3.25);
#3545=CIRCLE('',#9764,3.25);
#3546=CIRCLE('',#9765,3.25);
#3547=CIRCLE('',#9766,3.25);
#3548=CIRCLE('',#9768,3.25);
#3549=CIRCLE('',#9769,3.25);
#3550=CIRCLE('',#9770,3.25);
#3551=CIRCLE('',#9772,3.25);
#3552=CIRCLE('',#9773,3.25);
#3553=CIRCLE('',#9774,3.25);
#3554=CIRCLE('',#9776,3.24999999999999);
#3555=CIRCLE('',#9777,3.24999999999999);
#3556=CIRCLE('',#9778,3.24999999999999);
#3557=CIRCLE('',#9780,3.25);
#3558=CIRCLE('',#9781,3.25);
#3559=CIRCLE('',#9782,3.25);
#3560=CIRCLE('',#9784,3.25);
#3561=CIRCLE('',#9785,3.25);
#3562=CIRCLE('',#9786,3.25);
#3563=CIRCLE('',#9789,3.24999999999999);
#3564=CIRCLE('',#9790,3.24999999999999);
#3565=CIRCLE('',#9791,3.24999999999999);
#3566=CIRCLE('',#9793,3.24999999999999);
#3567=CIRCLE('',#9794,3.24999999999999);
#3568=CIRCLE('',#9795,3.24999999999999);
#3569=CIRCLE('',#9797,3.24999999999999);
#3570=CIRCLE('',#9798,3.24999999999999);
#3571=CIRCLE('',#9799,3.24999999999999);
#3572=CIRCLE('',#9801,3.24999999999999);
#3573=CIRCLE('',#9802,3.24999999999999);
#3574=CIRCLE('',#9803,3.24999999999999);
#3575=CIRCLE('',#9805,3.24999999999999);
#3576=CIRCLE('',#9806,3.24999999999999);
#3577=CIRCLE('',#9807,3.24999999999999);
#3578=CIRCLE('',#9809,3.24999999999999);
#3579=CIRCLE('',#9810,3.24999999999999);
#3580=CIRCLE('',#9811,3.24999999999999);
#3581=CIRCLE('',#9813,3.24999999999999);
#3582=CIRCLE('',#9814,3.24999999999999);
#3583=CIRCLE('',#9815,3.25);
#3584=CIRCLE('',#9816,3.25);
#3585=CIRCLE('',#9817,3.25);
#3586=CIRCLE('',#9818,3.25);
#3587=CIRCLE('',#9819,3.24999999999999);
#3588=CIRCLE('',#9820,3.24999999999999);
#3589=CIRCLE('',#9821,5.525);
#3590=CIRCLE('',#9822,5.525);
#3591=CIRCLE('',#9823,5.525);
#3592=CIRCLE('',#9824,5.525);
#3593=CIRCLE('',#9825,5.525);
#3594=CIRCLE('',#9826,5.525);
#3595=CIRCLE('',#9827,5.525);
#3596=CIRCLE('',#9828,5.525);
#3597=CIRCLE('',#9829,5.525);
#3598=CIRCLE('',#9830,5.525);
#3599=CIRCLE('',#9831,5.525);
#3600=CIRCLE('',#9832,5.525);
#3601=CIRCLE('',#9833,5.525);
#3602=CIRCLE('',#9834,5.525);
#3603=CIRCLE('',#9835,5.52499999999998);
#3604=CIRCLE('',#9836,5.525);
#3605=CIRCLE('',#9837,5.525);
#3606=CIRCLE('',#9838,5.52499999999998);
#3607=CIRCLE('',#9840,3.24999999999999);
#3608=CIRCLE('',#9841,3.25);
#3609=CIRCLE('',#9842,3.25);
#3610=CIRCLE('',#9843,3.25);
#3611=CIRCLE('',#9844,3.25);
#3612=CIRCLE('',#9845,3.25);
#3613=CIRCLE('',#9846,3.25);
#3614=CIRCLE('',#9847,3.25);
#3615=CIRCLE('',#9848,3.25);
#3616=CIRCLE('',#9849,3.24999999999999);
#3617=CIRCLE('',#9850,3.24999999999999);
#3618=CIRCLE('',#9851,3.24999999999999);
#3619=CIRCLE('',#9852,3.24999999999999);
#3620=CIRCLE('',#9853,3.24999999999999);
#3621=CIRCLE('',#9854,3.24999999999999);
#3622=CIRCLE('',#9855,3.24999999999999);
#3623=CIRCLE('',#9857,3.24999999999999);
#3624=CIRCLE('',#9858,3.24999999999999);
#3625=CIRCLE('',#9859,3.25);
#3626=CIRCLE('',#9860,3.25);
#3627=CIRCLE('',#9861,3.25);
#3628=CIRCLE('',#9862,3.24999999999999);
#3629=CIRCLE('',#9863,3.24999999999999);
#3630=CIRCLE('',#9864,3.24999999999999);
#3631=CIRCLE('',#9866,3.24999999999999);
#3632=CIRCLE('',#9867,3.24999999999999);
#3633=CIRCLE('',#9868,3.24999999999999);
#3634=CIRCLE('',#9869,3.24999999999999);
#3635=CIRCLE('',#9870,3.24999999999999);
#3636=CIRCLE('',#9871,3.24999999999999);
#3637=CIRCLE('',#9872,3.25);
#3638=CIRCLE('',#9873,3.25);
#3639=CIRCLE('',#9874,3.25);
#3640=CIRCLE('',#9875,3.25);
#3641=CIRCLE('',#9876,3.25);
#3642=CIRCLE('',#9877,3.25);
#3643=CIRCLE('',#9878,3.24999999999999);
#3644=CIRCLE('',#9879,3.24999999999999);
#3645=CIRCLE('',#9880,3.24999999999999);
#3646=CIRCLE('',#9881,3.24999999999999);
#3647=CIRCLE('',#9886,3.24999999999999);
#3648=CIRCLE('',#9887,3.24999999999999);
#3649=CIRCLE('',#9888,5.525);
#3650=CIRCLE('',#9889,5.525);
#3651=CIRCLE('',#9890,5.525);
#3652=CIRCLE('',#9891,5.525);
#3653=CIRCLE('',#9892,5.525);
#3654=CIRCLE('',#9893,5.525);
#3655=CIRCLE('',#9894,5.525);
#3656=CIRCLE('',#9895,5.525);
#3657=CIRCLE('',#9896,5.525);
#3658=CIRCLE('',#9897,5.525);
#3659=CIRCLE('',#9898,5.525);
#3660=CIRCLE('',#9899,5.525);
#3661=CIRCLE('',#9900,5.525);
#3662=CIRCLE('',#9901,5.525);
#3663=CIRCLE('',#9902,5.52499999999998);
#3664=CIRCLE('',#9903,5.525);
#3665=CIRCLE('',#9904,5.525);
#3666=CIRCLE('',#9905,5.52499999999998);
#3667=CIRCLE('',#9906,3.25);
#3668=CIRCLE('',#9907,3.25);
#3669=CIRCLE('',#9908,3.25);
#3670=CIRCLE('',#9909,3.25);
#3671=CIRCLE('',#9910,3.24999999999999);
#3672=CIRCLE('',#9911,3.24999999999999);
#3673=CIRCLE('',#9912,3.24999999999999);
#3674=CIRCLE('',#9913,3.24999999999999);
#3675=CIRCLE('',#9914,3.24999999999999);
#3676=CIRCLE('',#9915,3.25);
#3677=CIRCLE('',#9916,3.25);
#3678=CIRCLE('',#9917,3.25);
#3679=CIRCLE('',#9918,3.24999999999999);
#3680=CIRCLE('',#9919,3.24999999999999);
#3681=CIRCLE('',#9920,3.24999999999999);
#3682=CIRCLE('',#9921,3.24999999999999);
#3683=CIRCLE('',#9922,3.24999999999999);
#3684=CIRCLE('',#9923,3.25);
#3685=CIRCLE('',#9924,3.25);
#3686=CIRCLE('',#9925,3.25);
#3687=CIRCLE('',#9926,3.24999999999999);
#3688=CIRCLE('',#9927,3.24999999999999);
#3689=CIRCLE('',#9928,3.25);
#3690=CIRCLE('',#9929,3.25);
#3691=CIRCLE('',#9930,3.25);
#3692=CIRCLE('',#9931,3.24999999999999);
#3693=CIRCLE('',#9932,3.24999999999999);
#3694=CIRCLE('',#9933,3.24999999999999);
#3695=CIRCLE('',#9934,3.25);
#3696=CIRCLE('',#9935,3.24999999999999);
#3697=CIRCLE('',#9944,3.24999999999999);
#3698=CIRCLE('',#9945,3.24999999999999);
#3699=CIRCLE('',#9946,3.24999999999999);
#3700=CIRCLE('',#9947,3.24999999999999);
#3701=CIRCLE('',#9948,3.25);
#3702=CIRCLE('',#9949,3.25);
#3703=CIRCLE('',#9950,3.25);
#3704=CIRCLE('',#9951,3.25);
#3705=CIRCLE('',#9952,3.25);
#3706=CIRCLE('',#9953,3.25);
#3707=CIRCLE('',#9954,3.25);
#3708=CIRCLE('',#9955,3.24999999999999);
#3709=CIRCLE('',#9956,3.24999999999999);
#3710=CIRCLE('',#9957,3.24999999999999);
#3711=CIRCLE('',#9958,3.24999999999999);
#3712=CIRCLE('',#9959,3.24999999999999);
#3713=VERTEX_POINT('',#12689);
#3714=VERTEX_POINT('',#12690);
#3715=VERTEX_POINT('',#12692);
#3716=VERTEX_POINT('',#12694);
#3717=VERTEX_POINT('',#12698);
#3718=VERTEX_POINT('',#12700);
#3719=VERTEX_POINT('',#12704);
#3720=VERTEX_POINT('',#12706);
#3721=VERTEX_POINT('',#12713);
#3722=VERTEX_POINT('',#12714);
#3723=VERTEX_POINT('',#12716);
#3724=VERTEX_POINT('',#12718);
#3725=VERTEX_POINT('',#12722);
#3726=VERTEX_POINT('',#12724);
#3727=VERTEX_POINT('',#12728);
#3728=VERTEX_POINT('',#12730);
#3729=VERTEX_POINT('',#12737);
#3730=VERTEX_POINT('',#12738);
#3731=VERTEX_POINT('',#12740);
#3732=VERTEX_POINT('',#12742);
#3733=VERTEX_POINT('',#12746);
#3734=VERTEX_POINT('',#12748);
#3735=VERTEX_POINT('',#12752);
#3736=VERTEX_POINT('',#12754);
#3737=VERTEX_POINT('',#12761);
#3738=VERTEX_POINT('',#12762);
#3739=VERTEX_POINT('',#12764);
#3740=VERTEX_POINT('',#12766);
#3741=VERTEX_POINT('',#12770);
#3742=VERTEX_POINT('',#12772);
#3743=VERTEX_POINT('',#12776);
#3744=VERTEX_POINT('',#12778);
#3745=VERTEX_POINT('',#12785);
#3746=VERTEX_POINT('',#12786);
#3747=VERTEX_POINT('',#12788);
#3748=VERTEX_POINT('',#12790);
#3749=VERTEX_POINT('',#12794);
#3750=VERTEX_POINT('',#12796);
#3751=VERTEX_POINT('',#12800);
#3752=VERTEX_POINT('',#12801);
#3753=VERTEX_POINT('',#12803);
#3754=VERTEX_POINT('',#12805);
#3755=VERTEX_POINT('',#12809);
#3756=VERTEX_POINT('',#12811);
#3757=VERTEX_POINT('',#12815);
#3758=VERTEX_POINT('',#12816);
#3759=VERTEX_POINT('',#12818);
#3760=VERTEX_POINT('',#12820);
#3761=VERTEX_POINT('',#12824);
#3762=VERTEX_POINT('',#12825);
#3763=VERTEX_POINT('',#12827);
#3764=VERTEX_POINT('',#12829);
#3765=VERTEX_POINT('',#12833);
#3766=VERTEX_POINT('',#12838);
#3767=VERTEX_POINT('',#12839);
#3768=VERTEX_POINT('',#12841);
#3769=VERTEX_POINT('',#12843);
#3770=VERTEX_POINT('',#12847);
#3771=VERTEX_POINT('',#12848);
#3772=VERTEX_POINT('',#12850);
#3773=VERTEX_POINT('',#12852);
#3774=VERTEX_POINT('',#12856);
#3775=VERTEX_POINT('',#12861);
#3776=VERTEX_POINT('',#12862);
#3777=VERTEX_POINT('',#12864);
#3778=VERTEX_POINT('',#12866);
#3779=VERTEX_POINT('',#12870);
#3780=VERTEX_POINT('',#12871);
#3781=VERTEX_POINT('',#12873);
#3782=VERTEX_POINT('',#12875);
#3783=VERTEX_POINT('',#12879);
#3784=VERTEX_POINT('',#12884);
#3785=VERTEX_POINT('',#12885);
#3786=VERTEX_POINT('',#12887);
#3787=VERTEX_POINT('',#12889);
#3788=VERTEX_POINT('',#12893);
#3789=VERTEX_POINT('',#12894);
#3790=VERTEX_POINT('',#12896);
#3791=VERTEX_POINT('',#12898);
#3792=VERTEX_POINT('',#12902);
#3793=VERTEX_POINT('',#12907);
#3794=VERTEX_POINT('',#12908);
#3795=VERTEX_POINT('',#12910);
#3796=VERTEX_POINT('',#12912);
#3797=VERTEX_POINT('',#12916);
#3798=VERTEX_POINT('',#12917);
#3799=VERTEX_POINT('',#12919);
#3800=VERTEX_POINT('',#12921);
#3801=VERTEX_POINT('',#12925);
#3802=VERTEX_POINT('',#12930);
#3803=VERTEX_POINT('',#12931);
#3804=VERTEX_POINT('',#12933);
#3805=VERTEX_POINT('',#12935);
#3806=VERTEX_POINT('',#12939);
#3807=VERTEX_POINT('',#12940);
#3808=VERTEX_POINT('',#12942);
#3809=VERTEX_POINT('',#12944);
#3810=VERTEX_POINT('',#12948);
#3811=VERTEX_POINT('',#12953);
#3812=VERTEX_POINT('',#12954);
#3813=VERTEX_POINT('',#12956);
#3814=VERTEX_POINT('',#12958);
#3815=VERTEX_POINT('',#12962);
#3816=VERTEX_POINT('',#12963);
#3817=VERTEX_POINT('',#12965);
#3818=VERTEX_POINT('',#12967);
#3819=VERTEX_POINT('',#12971);
#3820=VERTEX_POINT('',#12976);
#3821=VERTEX_POINT('',#12977);
#3822=VERTEX_POINT('',#12979);
#3823=VERTEX_POINT('',#12981);
#3824=VERTEX_POINT('',#12985);
#3825=VERTEX_POINT('',#12986);
#3826=VERTEX_POINT('',#12988);
#3827=VERTEX_POINT('',#12990);
#3828=VERTEX_POINT('',#12994);
#3829=VERTEX_POINT('',#12999);
#3830=VERTEX_POINT('',#13000);
#3831=VERTEX_POINT('',#13002);
#3832=VERTEX_POINT('',#13004);
#3833=VERTEX_POINT('',#13008);
#3834=VERTEX_POINT('',#13009);
#3835=VERTEX_POINT('',#13011);
#3836=VERTEX_POINT('',#13013);
#3837=VERTEX_POINT('',#13017);
#3838=VERTEX_POINT('',#13022);
#3839=VERTEX_POINT('',#13023);
#3840=VERTEX_POINT('',#13025);
#3841=VERTEX_POINT('',#13027);
#3842=VERTEX_POINT('',#13031);
#3843=VERTEX_POINT('',#13032);
#3844=VERTEX_POINT('',#13034);
#3845=VERTEX_POINT('',#13036);
#3846=VERTEX_POINT('',#13040);
#3847=VERTEX_POINT('',#13045);
#3848=VERTEX_POINT('',#13046);
#3849=VERTEX_POINT('',#13048);
#3850=VERTEX_POINT('',#13050);
#3851=VERTEX_POINT('',#13054);
#3852=VERTEX_POINT('',#13055);
#3853=VERTEX_POINT('',#13057);
#3854=VERTEX_POINT('',#13059);
#3855=VERTEX_POINT('',#13063);
#3856=VERTEX_POINT('',#13068);
#3857=VERTEX_POINT('',#13069);
#3858=VERTEX_POINT('',#13071);
#3859=VERTEX_POINT('',#13073);
#3860=VERTEX_POINT('',#13077);
#3861=VERTEX_POINT('',#13078);
#3862=VERTEX_POINT('',#13080);
#3863=VERTEX_POINT('',#13082);
#3864=VERTEX_POINT('',#13086);
#3865=VERTEX_POINT('',#13091);
#3866=VERTEX_POINT('',#13092);
#3867=VERTEX_POINT('',#13094);
#3868=VERTEX_POINT('',#13096);
#3869=VERTEX_POINT('',#13100);
#3870=VERTEX_POINT('',#13101);
#3871=VERTEX_POINT('',#13103);
#3872=VERTEX_POINT('',#13105);
#3873=VERTEX_POINT('',#13110);
#3874=VERTEX_POINT('',#13114);
#3875=VERTEX_POINT('',#13115);
#3876=VERTEX_POINT('',#13117);
#3877=VERTEX_POINT('',#13119);
#3878=VERTEX_POINT('',#13123);
#3879=VERTEX_POINT('',#13124);
#3880=VERTEX_POINT('',#13126);
#3881=VERTEX_POINT('',#13128);
#3882=VERTEX_POINT('',#13132);
#3883=VERTEX_POINT('',#13137);
#3884=VERTEX_POINT('',#13138);
#3885=VERTEX_POINT('',#13140);
#3886=VERTEX_POINT('',#13142);
#3887=VERTEX_POINT('',#13146);
#3888=VERTEX_POINT('',#13147);
#3889=VERTEX_POINT('',#13149);
#3890=VERTEX_POINT('',#13151);
#3891=VERTEX_POINT('',#13155);
#3892=VERTEX_POINT('',#13160);
#3893=VERTEX_POINT('',#13161);
#3894=VERTEX_POINT('',#13163);
#3895=VERTEX_POINT('',#13165);
#3896=VERTEX_POINT('',#13169);
#3897=VERTEX_POINT('',#13170);
#3898=VERTEX_POINT('',#13172);
#3899=VERTEX_POINT('',#13174);
#3900=VERTEX_POINT('',#13178);
#3901=VERTEX_POINT('',#13183);
#3902=VERTEX_POINT('',#13184);
#3903=VERTEX_POINT('',#13186);
#3904=VERTEX_POINT('',#13188);
#3905=VERTEX_POINT('',#13192);
#3906=VERTEX_POINT('',#13193);
#3907=VERTEX_POINT('',#13195);
#3908=VERTEX_POINT('',#13197);
#3909=VERTEX_POINT('',#13201);
#3910=VERTEX_POINT('',#13206);
#3911=VERTEX_POINT('',#13207);
#3912=VERTEX_POINT('',#13209);
#3913=VERTEX_POINT('',#13211);
#3914=VERTEX_POINT('',#13215);
#3915=VERTEX_POINT('',#13216);
#3916=VERTEX_POINT('',#13218);
#3917=VERTEX_POINT('',#13220);
#3918=VERTEX_POINT('',#13224);
#3919=VERTEX_POINT('',#13229);
#3920=VERTEX_POINT('',#13230);
#3921=VERTEX_POINT('',#13232);
#3922=VERTEX_POINT('',#13234);
#3923=VERTEX_POINT('',#13238);
#3924=VERTEX_POINT('',#13239);
#3925=VERTEX_POINT('',#13241);
#3926=VERTEX_POINT('',#13243);
#3927=VERTEX_POINT('',#13247);
#3928=VERTEX_POINT('',#13252);
#3929=VERTEX_POINT('',#13253);
#3930=VERTEX_POINT('',#13255);
#3931=VERTEX_POINT('',#13257);
#3932=VERTEX_POINT('',#13261);
#3933=VERTEX_POINT('',#13262);
#3934=VERTEX_POINT('',#13264);
#3935=VERTEX_POINT('',#13266);
#3936=VERTEX_POINT('',#13270);
#3937=VERTEX_POINT('',#13275);
#3938=VERTEX_POINT('',#13276);
#3939=VERTEX_POINT('',#13278);
#3940=VERTEX_POINT('',#13280);
#3941=VERTEX_POINT('',#13284);
#3942=VERTEX_POINT('',#13285);
#3943=VERTEX_POINT('',#13287);
#3944=VERTEX_POINT('',#13289);
#3945=VERTEX_POINT('',#13293);
#3946=VERTEX_POINT('',#13298);
#3947=VERTEX_POINT('',#13299);
#3948=VERTEX_POINT('',#13301);
#3949=VERTEX_POINT('',#13303);
#3950=VERTEX_POINT('',#13307);
#3951=VERTEX_POINT('',#13308);
#3952=VERTEX_POINT('',#13310);
#3953=VERTEX_POINT('',#13312);
#3954=VERTEX_POINT('',#13317);
#3955=VERTEX_POINT('',#13321);
#3956=VERTEX_POINT('',#13322);
#3957=VERTEX_POINT('',#13324);
#3958=VERTEX_POINT('',#13326);
#3959=VERTEX_POINT('',#13330);
#3960=VERTEX_POINT('',#13331);
#3961=VERTEX_POINT('',#13333);
#3962=VERTEX_POINT('',#13335);
#3963=VERTEX_POINT('',#13339);
#3964=VERTEX_POINT('',#13344);
#3965=VERTEX_POINT('',#13345);
#3966=VERTEX_POINT('',#13347);
#3967=VERTEX_POINT('',#13349);
#3968=VERTEX_POINT('',#13353);
#3969=VERTEX_POINT('',#13354);
#3970=VERTEX_POINT('',#13356);
#3971=VERTEX_POINT('',#13358);
#3972=VERTEX_POINT('',#13362);
#3973=VERTEX_POINT('',#13367);
#3974=VERTEX_POINT('',#13368);
#3975=VERTEX_POINT('',#13370);
#3976=VERTEX_POINT('',#13372);
#3977=VERTEX_POINT('',#13376);
#3978=VERTEX_POINT('',#13377);
#3979=VERTEX_POINT('',#13379);
#3980=VERTEX_POINT('',#13381);
#3981=VERTEX_POINT('',#13385);
#3982=VERTEX_POINT('',#13390);
#3983=VERTEX_POINT('',#13391);
#3984=VERTEX_POINT('',#13393);
#3985=VERTEX_POINT('',#13395);
#3986=VERTEX_POINT('',#13399);
#3987=VERTEX_POINT('',#13400);
#3988=VERTEX_POINT('',#13402);
#3989=VERTEX_POINT('',#13404);
#3990=VERTEX_POINT('',#13408);
#3991=VERTEX_POINT('',#13413);
#3992=VERTEX_POINT('',#13414);
#3993=VERTEX_POINT('',#13416);
#3994=VERTEX_POINT('',#13418);
#3995=VERTEX_POINT('',#13422);
#3996=VERTEX_POINT('',#13423);
#3997=VERTEX_POINT('',#13425);
#3998=VERTEX_POINT('',#13427);
#3999=VERTEX_POINT('',#13431);
#4000=VERTEX_POINT('',#13436);
#4001=VERTEX_POINT('',#13437);
#4002=VERTEX_POINT('',#13439);
#4003=VERTEX_POINT('',#13441);
#4004=VERTEX_POINT('',#13445);
#4005=VERTEX_POINT('',#13446);
#4006=VERTEX_POINT('',#13448);
#4007=VERTEX_POINT('',#13450);
#4008=VERTEX_POINT('',#13454);
#4009=VERTEX_POINT('',#13459);
#4010=VERTEX_POINT('',#13460);
#4011=VERTEX_POINT('',#13462);
#4012=VERTEX_POINT('',#13464);
#4013=VERTEX_POINT('',#13468);
#4014=VERTEX_POINT('',#13469);
#4015=VERTEX_POINT('',#13471);
#4016=VERTEX_POINT('',#13473);
#4017=VERTEX_POINT('',#13477);
#4018=VERTEX_POINT('',#13482);
#4019=VERTEX_POINT('',#13483);
#4020=VERTEX_POINT('',#13485);
#4021=VERTEX_POINT('',#13487);
#4022=VERTEX_POINT('',#13491);
#4023=VERTEX_POINT('',#13492);
#4024=VERTEX_POINT('',#13494);
#4025=VERTEX_POINT('',#13496);
#4026=VERTEX_POINT('',#13500);
#4027=VERTEX_POINT('',#13505);
#4028=VERTEX_POINT('',#13506);
#4029=VERTEX_POINT('',#13508);
#4030=VERTEX_POINT('',#13510);
#4031=VERTEX_POINT('',#13514);
#4032=VERTEX_POINT('',#13515);
#4033=VERTEX_POINT('',#13517);
#4034=VERTEX_POINT('',#13519);
#4035=VERTEX_POINT('',#13523);
#4036=VERTEX_POINT('',#13528);
#4037=VERTEX_POINT('',#13529);
#4038=VERTEX_POINT('',#13531);
#4039=VERTEX_POINT('',#13533);
#4040=VERTEX_POINT('',#13537);
#4041=VERTEX_POINT('',#13538);
#4042=VERTEX_POINT('',#13540);
#4043=VERTEX_POINT('',#13542);
#4044=VERTEX_POINT('',#13546);
#4045=VERTEX_POINT('',#13551);
#4046=VERTEX_POINT('',#13552);
#4047=VERTEX_POINT('',#13554);
#4048=VERTEX_POINT('',#13556);
#4049=VERTEX_POINT('',#13560);
#4050=VERTEX_POINT('',#13561);
#4051=VERTEX_POINT('',#13563);
#4052=VERTEX_POINT('',#13565);
#4053=VERTEX_POINT('',#13569);
#4054=VERTEX_POINT('',#13574);
#4055=VERTEX_POINT('',#13575);
#4056=VERTEX_POINT('',#13577);
#4057=VERTEX_POINT('',#13579);
#4058=VERTEX_POINT('',#13583);
#4059=VERTEX_POINT('',#13584);
#4060=VERTEX_POINT('',#13586);
#4061=VERTEX_POINT('',#13588);
#4062=VERTEX_POINT('',#13595);
#4063=VERTEX_POINT('',#13596);
#4064=VERTEX_POINT('',#13598);
#4065=VERTEX_POINT('',#13600);
#4066=VERTEX_POINT('',#13604);
#4067=VERTEX_POINT('',#13605);
#4068=VERTEX_POINT('',#13607);
#4069=VERTEX_POINT('',#13609);
#4070=VERTEX_POINT('',#13613);
#4071=VERTEX_POINT('',#13618);
#4072=VERTEX_POINT('',#13619);
#4073=VERTEX_POINT('',#13621);
#4074=VERTEX_POINT('',#13623);
#4075=VERTEX_POINT('',#13627);
#4076=VERTEX_POINT('',#13628);
#4077=VERTEX_POINT('',#13630);
#4078=VERTEX_POINT('',#13632);
#4079=VERTEX_POINT('',#13636);
#4080=VERTEX_POINT('',#13641);
#4081=VERTEX_POINT('',#13642);
#4082=VERTEX_POINT('',#13644);
#4083=VERTEX_POINT('',#13646);
#4084=VERTEX_POINT('',#13650);
#4085=VERTEX_POINT('',#13651);
#4086=VERTEX_POINT('',#13653);
#4087=VERTEX_POINT('',#13655);
#4088=VERTEX_POINT('',#13659);
#4089=VERTEX_POINT('',#13664);
#4090=VERTEX_POINT('',#13665);
#4091=VERTEX_POINT('',#13667);
#4092=VERTEX_POINT('',#13669);
#4093=VERTEX_POINT('',#13673);
#4094=VERTEX_POINT('',#13674);
#4095=VERTEX_POINT('',#13676);
#4096=VERTEX_POINT('',#13678);
#4097=VERTEX_POINT('',#13682);
#4098=VERTEX_POINT('',#13687);
#4099=VERTEX_POINT('',#13688);
#4100=VERTEX_POINT('',#13690);
#4101=VERTEX_POINT('',#13692);
#4102=VERTEX_POINT('',#13696);
#4103=VERTEX_POINT('',#13697);
#4104=VERTEX_POINT('',#13699);
#4105=VERTEX_POINT('',#13701);
#4106=VERTEX_POINT('',#13705);
#4107=VERTEX_POINT('',#13710);
#4108=VERTEX_POINT('',#13711);
#4109=VERTEX_POINT('',#13713);
#4110=VERTEX_POINT('',#13715);
#4111=VERTEX_POINT('',#13719);
#4112=VERTEX_POINT('',#13720);
#4113=VERTEX_POINT('',#13722);
#4114=VERTEX_POINT('',#13724);
#4115=VERTEX_POINT('',#13731);
#4116=VERTEX_POINT('',#13732);
#4117=VERTEX_POINT('',#13734);
#4118=VERTEX_POINT('',#13736);
#4119=VERTEX_POINT('',#13740);
#4120=VERTEX_POINT('',#13741);
#4121=VERTEX_POINT('',#13743);
#4122=VERTEX_POINT('',#13745);
#4123=VERTEX_POINT('',#13749);
#4124=VERTEX_POINT('',#13754);
#4125=VERTEX_POINT('',#13755);
#4126=VERTEX_POINT('',#13757);
#4127=VERTEX_POINT('',#13759);
#4128=VERTEX_POINT('',#13763);
#4129=VERTEX_POINT('',#13764);
#4130=VERTEX_POINT('',#13766);
#4131=VERTEX_POINT('',#13768);
#4132=VERTEX_POINT('',#13772);
#4133=VERTEX_POINT('',#13777);
#4134=VERTEX_POINT('',#13778);
#4135=VERTEX_POINT('',#13780);
#4136=VERTEX_POINT('',#13782);
#4137=VERTEX_POINT('',#13786);
#4138=VERTEX_POINT('',#13787);
#4139=VERTEX_POINT('',#13789);
#4140=VERTEX_POINT('',#13791);
#4141=VERTEX_POINT('',#13795);
#4142=VERTEX_POINT('',#13800);
#4143=VERTEX_POINT('',#13801);
#4144=VERTEX_POINT('',#13803);
#4145=VERTEX_POINT('',#13805);
#4146=VERTEX_POINT('',#13809);
#4147=VERTEX_POINT('',#13810);
#4148=VERTEX_POINT('',#13812);
#4149=VERTEX_POINT('',#13814);
#4150=VERTEX_POINT('',#13818);
#4151=VERTEX_POINT('',#13823);
#4152=VERTEX_POINT('',#13824);
#4153=VERTEX_POINT('',#13826);
#4154=VERTEX_POINT('',#13828);
#4155=VERTEX_POINT('',#13832);
#4156=VERTEX_POINT('',#13833);
#4157=VERTEX_POINT('',#13835);
#4158=VERTEX_POINT('',#13837);
#4159=VERTEX_POINT('',#13841);
#4160=VERTEX_POINT('',#13846);
#4161=VERTEX_POINT('',#13847);
#4162=VERTEX_POINT('',#13849);
#4163=VERTEX_POINT('',#13851);
#4164=VERTEX_POINT('',#13855);
#4165=VERTEX_POINT('',#13856);
#4166=VERTEX_POINT('',#13858);
#4167=VERTEX_POINT('',#13860);
#4168=VERTEX_POINT('',#13864);
#4169=VERTEX_POINT('',#13869);
#4170=VERTEX_POINT('',#13870);
#4171=VERTEX_POINT('',#13872);
#4172=VERTEX_POINT('',#13874);
#4173=VERTEX_POINT('',#13878);
#4174=VERTEX_POINT('',#13879);
#4175=VERTEX_POINT('',#13881);
#4176=VERTEX_POINT('',#13883);
#4177=VERTEX_POINT('',#13887);
#4178=VERTEX_POINT('',#13892);
#4179=VERTEX_POINT('',#13893);
#4180=VERTEX_POINT('',#13895);
#4181=VERTEX_POINT('',#13897);
#4182=VERTEX_POINT('',#13901);
#4183=VERTEX_POINT('',#13902);
#4184=VERTEX_POINT('',#13904);
#4185=VERTEX_POINT('',#13906);
#4186=VERTEX_POINT('',#13910);
#4187=VERTEX_POINT('',#13915);
#4188=VERTEX_POINT('',#13916);
#4189=VERTEX_POINT('',#13918);
#4190=VERTEX_POINT('',#13920);
#4191=VERTEX_POINT('',#13924);
#4192=VERTEX_POINT('',#13925);
#4193=VERTEX_POINT('',#13927);
#4194=VERTEX_POINT('',#13929);
#4195=VERTEX_POINT('',#13933);
#4196=VERTEX_POINT('',#13938);
#4197=VERTEX_POINT('',#13939);
#4198=VERTEX_POINT('',#13941);
#4199=VERTEX_POINT('',#13943);
#4200=VERTEX_POINT('',#13947);
#4201=VERTEX_POINT('',#13948);
#4202=VERTEX_POINT('',#13950);
#4203=VERTEX_POINT('',#13952);
#4204=VERTEX_POINT('',#13956);
#4205=VERTEX_POINT('',#13961);
#4206=VERTEX_POINT('',#13962);
#4207=VERTEX_POINT('',#13964);
#4208=VERTEX_POINT('',#13966);
#4209=VERTEX_POINT('',#13970);
#4210=VERTEX_POINT('',#13971);
#4211=VERTEX_POINT('',#13973);
#4212=VERTEX_POINT('',#13975);
#4213=VERTEX_POINT('',#13980);
#4214=VERTEX_POINT('',#13984);
#4215=VERTEX_POINT('',#13985);
#4216=VERTEX_POINT('',#13987);
#4217=VERTEX_POINT('',#13989);
#4218=VERTEX_POINT('',#13993);
#4219=VERTEX_POINT('',#13994);
#4220=VERTEX_POINT('',#13996);
#4221=VERTEX_POINT('',#13998);
#4222=VERTEX_POINT('',#14002);
#4223=VERTEX_POINT('',#14007);
#4224=VERTEX_POINT('',#14008);
#4225=VERTEX_POINT('',#14010);
#4226=VERTEX_POINT('',#14012);
#4227=VERTEX_POINT('',#14016);
#4228=VERTEX_POINT('',#14017);
#4229=VERTEX_POINT('',#14019);
#4230=VERTEX_POINT('',#14021);
#4231=VERTEX_POINT('',#14025);
#4232=VERTEX_POINT('',#14030);
#4233=VERTEX_POINT('',#14031);
#4234=VERTEX_POINT('',#14033);
#4235=VERTEX_POINT('',#14035);
#4236=VERTEX_POINT('',#14039);
#4237=VERTEX_POINT('',#14040);
#4238=VERTEX_POINT('',#14042);
#4239=VERTEX_POINT('',#14044);
#4240=VERTEX_POINT('',#14048);
#4241=VERTEX_POINT('',#14053);
#4242=VERTEX_POINT('',#14054);
#4243=VERTEX_POINT('',#14056);
#4244=VERTEX_POINT('',#14058);
#4245=VERTEX_POINT('',#14062);
#4246=VERTEX_POINT('',#14063);
#4247=VERTEX_POINT('',#14065);
#4248=VERTEX_POINT('',#14067);
#4249=VERTEX_POINT('',#14071);
#4250=VERTEX_POINT('',#14076);
#4251=VERTEX_POINT('',#14077);
#4252=VERTEX_POINT('',#14079);
#4253=VERTEX_POINT('',#14081);
#4254=VERTEX_POINT('',#14085);
#4255=VERTEX_POINT('',#14086);
#4256=VERTEX_POINT('',#14088);
#4257=VERTEX_POINT('',#14090);
#4258=VERTEX_POINT('',#14094);
#4259=VERTEX_POINT('',#14099);
#4260=VERTEX_POINT('',#14100);
#4261=VERTEX_POINT('',#14102);
#4262=VERTEX_POINT('',#14104);
#4263=VERTEX_POINT('',#14108);
#4264=VERTEX_POINT('',#14109);
#4265=VERTEX_POINT('',#14111);
#4266=VERTEX_POINT('',#14113);
#4267=VERTEX_POINT('',#14117);
#4268=VERTEX_POINT('',#14122);
#4269=VERTEX_POINT('',#14123);
#4270=VERTEX_POINT('',#14125);
#4271=VERTEX_POINT('',#14127);
#4272=VERTEX_POINT('',#14131);
#4273=VERTEX_POINT('',#14132);
#4274=VERTEX_POINT('',#14134);
#4275=VERTEX_POINT('',#14136);
#4276=VERTEX_POINT('',#14140);
#4277=VERTEX_POINT('',#14145);
#4278=VERTEX_POINT('',#14146);
#4279=VERTEX_POINT('',#14148);
#4280=VERTEX_POINT('',#14150);
#4281=VERTEX_POINT('',#14154);
#4282=VERTEX_POINT('',#14155);
#4283=VERTEX_POINT('',#14157);
#4284=VERTEX_POINT('',#14159);
#4285=VERTEX_POINT('',#14163);
#4286=VERTEX_POINT('',#14168);
#4287=VERTEX_POINT('',#14169);
#4288=VERTEX_POINT('',#14171);
#4289=VERTEX_POINT('',#14173);
#4290=VERTEX_POINT('',#14177);
#4291=VERTEX_POINT('',#14178);
#4292=VERTEX_POINT('',#14180);
#4293=VERTEX_POINT('',#14182);
#4294=VERTEX_POINT('',#14187);
#4295=VERTEX_POINT('',#14191);
#4296=VERTEX_POINT('',#14192);
#4297=VERTEX_POINT('',#14194);
#4298=VERTEX_POINT('',#14196);
#4299=VERTEX_POINT('',#14200);
#4300=VERTEX_POINT('',#14201);
#4301=VERTEX_POINT('',#14203);
#4302=VERTEX_POINT('',#14205);
#4303=VERTEX_POINT('',#14209);
#4304=VERTEX_POINT('',#14214);
#4305=VERTEX_POINT('',#14215);
#4306=VERTEX_POINT('',#14217);
#4307=VERTEX_POINT('',#14219);
#4308=VERTEX_POINT('',#14223);
#4309=VERTEX_POINT('',#14224);
#4310=VERTEX_POINT('',#14226);
#4311=VERTEX_POINT('',#14228);
#4312=VERTEX_POINT('',#14235);
#4313=VERTEX_POINT('',#14236);
#4314=VERTEX_POINT('',#14238);
#4315=VERTEX_POINT('',#14240);
#4316=VERTEX_POINT('',#14244);
#4317=VERTEX_POINT('',#14245);
#4318=VERTEX_POINT('',#14247);
#4319=VERTEX_POINT('',#14249);
#4320=VERTEX_POINT('',#14253);
#4321=VERTEX_POINT('',#14258);
#4322=VERTEX_POINT('',#14259);
#4323=VERTEX_POINT('',#14261);
#4324=VERTEX_POINT('',#14263);
#4325=VERTEX_POINT('',#14267);
#4326=VERTEX_POINT('',#14268);
#4327=VERTEX_POINT('',#14270);
#4328=VERTEX_POINT('',#14272);
#4329=VERTEX_POINT('',#14276);
#4330=VERTEX_POINT('',#14281);
#4331=VERTEX_POINT('',#14282);
#4332=VERTEX_POINT('',#14284);
#4333=VERTEX_POINT('',#14286);
#4334=VERTEX_POINT('',#14290);
#4335=VERTEX_POINT('',#14291);
#4336=VERTEX_POINT('',#14293);
#4337=VERTEX_POINT('',#14295);
#4338=VERTEX_POINT('',#14299);
#4339=VERTEX_POINT('',#14304);
#4340=VERTEX_POINT('',#14305);
#4341=VERTEX_POINT('',#14307);
#4342=VERTEX_POINT('',#14309);
#4343=VERTEX_POINT('',#14313);
#4344=VERTEX_POINT('',#14314);
#4345=VERTEX_POINT('',#14316);
#4346=VERTEX_POINT('',#14318);
#4347=VERTEX_POINT('',#14322);
#4348=VERTEX_POINT('',#14327);
#4349=VERTEX_POINT('',#14328);
#4350=VERTEX_POINT('',#14330);
#4351=VERTEX_POINT('',#14332);
#4352=VERTEX_POINT('',#14336);
#4353=VERTEX_POINT('',#14337);
#4354=VERTEX_POINT('',#14339);
#4355=VERTEX_POINT('',#14341);
#4356=VERTEX_POINT('',#14345);
#4357=VERTEX_POINT('',#14350);
#4358=VERTEX_POINT('',#14351);
#4359=VERTEX_POINT('',#14353);
#4360=VERTEX_POINT('',#14355);
#4361=VERTEX_POINT('',#14359);
#4362=VERTEX_POINT('',#14360);
#4363=VERTEX_POINT('',#14362);
#4364=VERTEX_POINT('',#14364);
#4365=VERTEX_POINT('',#14372);
#4366=VERTEX_POINT('',#14378);
#4367=VERTEX_POINT('',#14384);
#4368=VERTEX_POINT('',#14390);
#4369=VERTEX_POINT('',#14396);
#4370=VERTEX_POINT('',#14402);
#4371=VERTEX_POINT('',#14408);
#4372=VERTEX_POINT('',#14414);
#4373=VERTEX_POINT('',#14420);
#4374=VERTEX_POINT('',#14426);
#4375=VERTEX_POINT('',#14432);
#4376=VERTEX_POINT('',#14438);
#4377=VERTEX_POINT('',#14444);
#4378=VERTEX_POINT('',#14450);
#4379=VERTEX_POINT('',#14456);
#4380=VERTEX_POINT('',#14462);
#4381=VERTEX_POINT('',#14468);
#4382=VERTEX_POINT('',#14474);
#4383=VERTEX_POINT('',#14480);
#4384=VERTEX_POINT('',#14486);
#4385=VERTEX_POINT('',#14492);
#4386=VERTEX_POINT('',#14498);
#4387=VERTEX_POINT('',#14504);
#4388=VERTEX_POINT('',#14510);
#4389=VERTEX_POINT('',#14516);
#4390=VERTEX_POINT('',#14522);
#4391=VERTEX_POINT('',#14529);
#4392=VERTEX_POINT('',#14531);
#4393=VERTEX_POINT('',#14533);
#4394=VERTEX_POINT('',#14535);
#4395=VERTEX_POINT('',#14541);
#4396=VERTEX_POINT('',#14547);
#4397=VERTEX_POINT('',#14553);
#4398=VERTEX_POINT('',#14559);
#4399=VERTEX_POINT('',#14565);
#4400=VERTEX_POINT('',#14571);
#4401=VERTEX_POINT('',#14582);
#4402=VERTEX_POINT('',#14587);
#4403=VERTEX_POINT('',#14589);
#4404=VERTEX_POINT('',#14591);
#4405=VERTEX_POINT('',#14593);
#4406=VERTEX_POINT('',#14595);
#4407=VERTEX_POINT('',#14597);
#4408=VERTEX_POINT('',#14599);
#4409=VERTEX_POINT('',#14601);
#4410=VERTEX_POINT('',#14603);
#4411=VERTEX_POINT('',#14605);
#4412=VERTEX_POINT('',#14607);
#4413=VERTEX_POINT('',#14609);
#4414=VERTEX_POINT('',#14611);
#4415=VERTEX_POINT('',#14612);
#4416=VERTEX_POINT('',#14614);
#4417=VERTEX_POINT('',#14616);
#4418=VERTEX_POINT('',#14619);
#4419=VERTEX_POINT('',#14620);
#4420=VERTEX_POINT('',#14622);
#4421=VERTEX_POINT('',#14624);
#4422=VERTEX_POINT('',#14627);
#4423=VERTEX_POINT('',#14628);
#4424=VERTEX_POINT('',#14630);
#4425=VERTEX_POINT('',#14632);
#4426=VERTEX_POINT('',#14635);
#4427=VERTEX_POINT('',#14636);
#4428=VERTEX_POINT('',#14638);
#4429=VERTEX_POINT('',#14640);
#4430=VERTEX_POINT('',#14643);
#4431=VERTEX_POINT('',#14644);
#4432=VERTEX_POINT('',#14646);
#4433=VERTEX_POINT('',#14648);
#4434=VERTEX_POINT('',#14651);
#4435=VERTEX_POINT('',#14652);
#4436=VERTEX_POINT('',#14654);
#4437=VERTEX_POINT('',#14656);
#4438=VERTEX_POINT('',#14659);
#4439=VERTEX_POINT('',#14660);
#4440=VERTEX_POINT('',#14662);
#4441=VERTEX_POINT('',#14664);
#4442=VERTEX_POINT('',#14667);
#4443=VERTEX_POINT('',#14668);
#4444=VERTEX_POINT('',#14670);
#4445=VERTEX_POINT('',#14672);
#4446=VERTEX_POINT('',#14675);
#4447=VERTEX_POINT('',#14676);
#4448=VERTEX_POINT('',#14678);
#4449=VERTEX_POINT('',#14680);
#4450=VERTEX_POINT('',#14683);
#4451=VERTEX_POINT('',#14684);
#4452=VERTEX_POINT('',#14686);
#4453=VERTEX_POINT('',#14688);
#4454=VERTEX_POINT('',#14691);
#4455=VERTEX_POINT('',#14692);
#4456=VERTEX_POINT('',#14694);
#4457=VERTEX_POINT('',#14696);
#4458=VERTEX_POINT('',#14699);
#4459=VERTEX_POINT('',#14700);
#4460=VERTEX_POINT('',#14702);
#4461=VERTEX_POINT('',#14704);
#4462=VERTEX_POINT('',#14707);
#4463=VERTEX_POINT('',#14709);
#4464=VERTEX_POINT('',#14711);
#4465=VERTEX_POINT('',#14713);
#4466=VERTEX_POINT('',#14715);
#4467=VERTEX_POINT('',#14717);
#4468=VERTEX_POINT('',#14719);
#4469=VERTEX_POINT('',#14720);
#4470=VERTEX_POINT('',#14722);
#4471=VERTEX_POINT('',#14724);
#4472=VERTEX_POINT('',#14727);
#4473=VERTEX_POINT('',#14728);
#4474=VERTEX_POINT('',#14730);
#4475=VERTEX_POINT('',#14732);
#4476=VERTEX_POINT('',#14735);
#4477=VERTEX_POINT('',#14736);
#4478=VERTEX_POINT('',#14738);
#4479=VERTEX_POINT('',#14740);
#4480=VERTEX_POINT('',#14743);
#4481=VERTEX_POINT('',#14744);
#4482=VERTEX_POINT('',#14746);
#4483=VERTEX_POINT('',#14748);
#4484=VERTEX_POINT('',#14751);
#4485=VERTEX_POINT('',#14752);
#4486=VERTEX_POINT('',#14754);
#4487=VERTEX_POINT('',#14756);
#4488=VERTEX_POINT('',#14759);
#4489=VERTEX_POINT('',#14760);
#4490=VERTEX_POINT('',#14762);
#4491=VERTEX_POINT('',#14764);
#4492=VERTEX_POINT('',#14788);
#4493=VERTEX_POINT('',#14819);
#4494=VERTEX_POINT('',#14822);
#4495=VERTEX_POINT('',#14824);
#4496=VERTEX_POINT('',#14826);
#4497=VERTEX_POINT('',#14828);
#4498=VERTEX_POINT('',#14830);
#4499=VERTEX_POINT('',#14832);
#4500=VERTEX_POINT('',#14836);
#4501=VERTEX_POINT('',#14840);
#4502=VERTEX_POINT('',#14842);
#4503=VERTEX_POINT('',#14845);
#4504=VERTEX_POINT('',#14848);
#4505=VERTEX_POINT('',#14850);
#4506=VERTEX_POINT('',#14852);
#4507=VERTEX_POINT('',#14854);
#4508=VERTEX_POINT('',#14856);
#4509=VERTEX_POINT('',#14858);
#4510=VERTEX_POINT('',#14860);
#4511=VERTEX_POINT('',#14862);
#4512=VERTEX_POINT('',#14864);
#4513=VERTEX_POINT('',#14866);
#4514=VERTEX_POINT('',#14868);
#4515=VERTEX_POINT('',#14870);
#4516=VERTEX_POINT('',#14872);
#4517=VERTEX_POINT('',#14874);
#4518=VERTEX_POINT('',#14876);
#4519=VERTEX_POINT('',#14877);
#4520=VERTEX_POINT('',#14879);
#4521=VERTEX_POINT('',#14881);
#4522=VERTEX_POINT('',#14884);
#4523=VERTEX_POINT('',#14885);
#4524=VERTEX_POINT('',#14887);
#4525=VERTEX_POINT('',#14889);
#4526=VERTEX_POINT('',#14892);
#4527=VERTEX_POINT('',#14893);
#4528=VERTEX_POINT('',#14895);
#4529=VERTEX_POINT('',#14897);
#4530=VERTEX_POINT('',#14900);
#4531=VERTEX_POINT('',#14901);
#4532=VERTEX_POINT('',#14903);
#4533=VERTEX_POINT('',#14905);
#4534=VERTEX_POINT('',#14908);
#4535=VERTEX_POINT('',#14909);
#4536=VERTEX_POINT('',#14911);
#4537=VERTEX_POINT('',#14913);
#4538=VERTEX_POINT('',#14916);
#4539=VERTEX_POINT('',#14917);
#4540=VERTEX_POINT('',#14919);
#4541=VERTEX_POINT('',#14921);
#4542=VERTEX_POINT('',#14924);
#4543=VERTEX_POINT('',#14925);
#4544=VERTEX_POINT('',#14927);
#4545=VERTEX_POINT('',#14929);
#4546=VERTEX_POINT('',#14932);
#4547=VERTEX_POINT('',#14933);
#4548=VERTEX_POINT('',#14935);
#4549=VERTEX_POINT('',#14937);
#4550=VERTEX_POINT('',#14940);
#4551=VERTEX_POINT('',#14941);
#4552=VERTEX_POINT('',#14943);
#4553=VERTEX_POINT('',#14945);
#4554=VERTEX_POINT('',#14948);
#4555=VERTEX_POINT('',#14949);
#4556=VERTEX_POINT('',#14951);
#4557=VERTEX_POINT('',#14953);
#4558=VERTEX_POINT('',#14956);
#4559=VERTEX_POINT('',#14957);
#4560=VERTEX_POINT('',#14959);
#4561=VERTEX_POINT('',#14961);
#4562=VERTEX_POINT('',#14964);
#4563=VERTEX_POINT('',#14965);
#4564=VERTEX_POINT('',#14967);
#4565=VERTEX_POINT('',#14969);
#4566=VERTEX_POINT('',#14972);
#4567=VERTEX_POINT('',#14974);
#4568=VERTEX_POINT('',#14976);
#4569=VERTEX_POINT('',#14978);
#4570=VERTEX_POINT('',#14980);
#4571=VERTEX_POINT('',#14982);
#4572=VERTEX_POINT('',#14984);
#4573=VERTEX_POINT('',#14985);
#4574=VERTEX_POINT('',#14987);
#4575=VERTEX_POINT('',#14989);
#4576=VERTEX_POINT('',#14992);
#4577=VERTEX_POINT('',#14993);
#4578=VERTEX_POINT('',#14995);
#4579=VERTEX_POINT('',#14997);
#4580=VERTEX_POINT('',#15000);
#4581=VERTEX_POINT('',#15001);
#4582=VERTEX_POINT('',#15003);
#4583=VERTEX_POINT('',#15005);
#4584=VERTEX_POINT('',#15008);
#4585=VERTEX_POINT('',#15009);
#4586=VERTEX_POINT('',#15011);
#4587=VERTEX_POINT('',#15013);
#4588=VERTEX_POINT('',#15016);
#4589=VERTEX_POINT('',#15017);
#4590=VERTEX_POINT('',#15019);
#4591=VERTEX_POINT('',#15021);
#4592=VERTEX_POINT('',#15024);
#4593=VERTEX_POINT('',#15025);
#4594=VERTEX_POINT('',#15027);
#4595=VERTEX_POINT('',#15029);
#4596=VERTEX_POINT('',#15032);
#4597=VERTEX_POINT('',#15034);
#4598=VERTEX_POINT('',#15036);
#4599=VERTEX_POINT('',#15038);
#4600=VERTEX_POINT('',#15040);
#4601=VERTEX_POINT('',#15042);
#4602=VERTEX_POINT('',#15044);
#4603=VERTEX_POINT('',#15046);
#4604=VERTEX_POINT('',#15048);
#4605=VERTEX_POINT('',#15050);
#4606=VERTEX_POINT('',#15052);
#4607=VERTEX_POINT('',#15054);
#4608=VERTEX_POINT('',#15056);
#4609=VERTEX_POINT('',#15058);
#4610=VERTEX_POINT('',#15060);
#4611=VERTEX_POINT('',#15062);
#4612=VERTEX_POINT('',#15064);
#4613=VERTEX_POINT('',#15066);
#4614=VERTEX_POINT('',#15068);
#4615=VERTEX_POINT('',#15070);
#4616=VERTEX_POINT('',#15072);
#4617=VERTEX_POINT('',#15074);
#4618=VERTEX_POINT('',#15076);
#4619=VERTEX_POINT('',#15078);
#4620=VERTEX_POINT('',#15080);
#4621=VERTEX_POINT('',#15082);
#4622=VERTEX_POINT('',#15084);
#4623=VERTEX_POINT('',#15086);
#4624=VERTEX_POINT('',#15088);
#4625=VERTEX_POINT('',#15090);
#4626=VERTEX_POINT('',#15095);
#4627=VERTEX_POINT('',#15099);
#4628=VERTEX_POINT('',#15101);
#4629=EDGE_CURVE('',#3713,#3714,#3277,.T.);
#4630=EDGE_CURVE('',#3715,#3713,#1401,.T.);
#4631=EDGE_CURVE('',#3716,#3715,#3278,.T.);
#4632=EDGE_CURVE('',#3716,#3714,#1402,.T.);
#4633=EDGE_CURVE('',#3714,#3717,#1403,.T.);
#4634=EDGE_CURVE('',#3718,#3716,#1404,.T.);
#4635=EDGE_CURVE('',#3718,#3717,#1405,.T.);
#4636=EDGE_CURVE('',#3717,#3719,#3279,.T.);
#4637=EDGE_CURVE('',#3720,#3718,#3280,.T.);
#4638=EDGE_CURVE('',#3720,#3719,#1406,.T.);
#4639=EDGE_CURVE('',#3719,#3713,#1407,.T.);
#4640=EDGE_CURVE('',#3715,#3720,#1408,.T.);
#4641=EDGE_CURVE('',#3721,#3722,#3281,.T.);
#4642=EDGE_CURVE('',#3723,#3721,#1409,.T.);
#4643=EDGE_CURVE('',#3724,#3723,#3282,.T.);
#4644=EDGE_CURVE('',#3724,#3722,#1410,.T.);
#4645=EDGE_CURVE('',#3722,#3725,#1411,.T.);
#4646=EDGE_CURVE('',#3726,#3724,#1412,.T.);
#4647=EDGE_CURVE('',#3726,#3725,#1413,.T.);
#4648=EDGE_CURVE('',#3725,#3727,#3283,.T.);
#4649=EDGE_CURVE('',#3728,#3726,#3284,.T.);
#4650=EDGE_CURVE('',#3728,#3727,#1414,.T.);
#4651=EDGE_CURVE('',#3727,#3721,#1415,.T.);
#4652=EDGE_CURVE('',#3723,#3728,#1416,.T.);
#4653=EDGE_CURVE('',#3729,#3730,#3285,.T.);
#4654=EDGE_CURVE('',#3731,#3729,#1417,.T.);
#4655=EDGE_CURVE('',#3732,#3731,#3286,.T.);
#4656=EDGE_CURVE('',#3732,#3730,#1418,.T.);
#4657=EDGE_CURVE('',#3730,#3733,#1419,.T.);
#4658=EDGE_CURVE('',#3734,#3732,#1420,.T.);
#4659=EDGE_CURVE('',#3734,#3733,#1421,.T.);
#4660=EDGE_CURVE('',#3733,#3735,#3287,.T.);
#4661=EDGE_CURVE('',#3736,#3734,#3288,.T.);
#4662=EDGE_CURVE('',#3736,#3735,#1422,.T.);
#4663=EDGE_CURVE('',#3735,#3729,#1423,.T.);
#4664=EDGE_CURVE('',#3731,#3736,#1424,.T.);
#4665=EDGE_CURVE('',#3737,#3738,#3289,.T.);
#4666=EDGE_CURVE('',#3739,#3737,#1425,.T.);
#4667=EDGE_CURVE('',#3740,#3739,#3290,.T.);
#4668=EDGE_CURVE('',#3740,#3738,#1426,.T.);
#4669=EDGE_CURVE('',#3738,#3741,#1427,.T.);
#4670=EDGE_CURVE('',#3742,#3740,#1428,.T.);
#4671=EDGE_CURVE('',#3742,#3741,#1429,.T.);
#4672=EDGE_CURVE('',#3741,#3743,#3291,.T.);
#4673=EDGE_CURVE('',#3744,#3742,#3292,.T.);
#4674=EDGE_CURVE('',#3744,#3743,#1430,.T.);
#4675=EDGE_CURVE('',#3743,#3737,#1431,.T.);
#4676=EDGE_CURVE('',#3739,#3744,#1432,.T.);
#4677=EDGE_CURVE('',#3745,#3746,#1433,.T.);
#4678=EDGE_CURVE('',#3745,#3747,#1434,.T.);
#4679=EDGE_CURVE('',#3748,#3747,#1435,.T.);
#4680=EDGE_CURVE('',#3746,#3748,#1436,.T.);
#4681=EDGE_CURVE('',#3747,#3749,#1437,.T.);
#4682=EDGE_CURVE('',#3749,#3750,#1438,.T.);
#4683=EDGE_CURVE('',#3750,#3748,#1439,.T.);
#4684=EDGE_CURVE('',#3751,#3752,#1440,.T.);
#4685=EDGE_CURVE('',#3751,#3753,#1441,.T.);
#4686=EDGE_CURVE('',#3754,#3753,#1442,.T.);
#4687=EDGE_CURVE('',#3752,#3754,#1443,.T.);
#4688=EDGE_CURVE('',#3753,#3755,#1444,.T.);
#4689=EDGE_CURVE('',#3755,#3756,#1445,.T.);
#4690=EDGE_CURVE('',#3756,#3754,#1446,.T.);
#4691=EDGE_CURVE('',#3757,#3758,#1447,.T.);
#4692=EDGE_CURVE('',#3759,#3757,#1448,.T.);
#4693=EDGE_CURVE('',#3759,#3760,#1449,.T.);
#4694=EDGE_CURVE('',#3758,#3760,#1450,.T.);
#4695=EDGE_CURVE('',#3761,#3762,#1451,.T.);
#4696=EDGE_CURVE('',#3763,#3761,#1452,.T.);
#4697=EDGE_CURVE('',#3763,#3764,#1453,.T.);
#4698=EDGE_CURVE('',#3762,#3764,#1454,.T.);
#4699=EDGE_CURVE('',#3765,#3763,#3293,.T.);
#4700=EDGE_CURVE('',#3760,#3765,#3294,.T.);
#4701=EDGE_CURVE('',#3764,#3759,#3295,.T.);
#4702=EDGE_CURVE('',#3766,#3767,#1455,.T.);
#4703=EDGE_CURVE('',#3768,#3766,#1456,.T.);
#4704=EDGE_CURVE('',#3768,#3769,#1457,.T.);
#4705=EDGE_CURVE('',#3767,#3769,#1458,.T.);
#4706=EDGE_CURVE('',#3770,#3771,#1459,.T.);
#4707=EDGE_CURVE('',#3772,#3770,#1460,.T.);
#4708=EDGE_CURVE('',#3772,#3773,#1461,.T.);
#4709=EDGE_CURVE('',#3771,#3773,#1462,.T.);
#4710=EDGE_CURVE('',#3774,#3772,#3296,.T.);
#4711=EDGE_CURVE('',#3769,#3774,#3297,.T.);
#4712=EDGE_CURVE('',#3773,#3768,#3298,.T.);
#4713=EDGE_CURVE('',#3775,#3776,#1463,.T.);
#4714=EDGE_CURVE('',#3777,#3775,#1464,.T.);
#4715=EDGE_CURVE('',#3777,#3778,#1465,.T.);
#4716=EDGE_CURVE('',#3776,#3778,#1466,.T.);
#4717=EDGE_CURVE('',#3779,#3780,#1467,.T.);
#4718=EDGE_CURVE('',#3781,#3779,#1468,.T.);
#4719=EDGE_CURVE('',#3781,#3782,#1469,.T.);
#4720=EDGE_CURVE('',#3780,#3782,#1470,.T.);
#4721=EDGE_CURVE('',#3783,#3781,#3299,.T.);
#4722=EDGE_CURVE('',#3778,#3783,#3300,.T.);
#4723=EDGE_CURVE('',#3782,#3777,#3301,.T.);
#4724=EDGE_CURVE('',#3784,#3785,#1471,.T.);
#4725=EDGE_CURVE('',#3786,#3784,#1472,.T.);
#4726=EDGE_CURVE('',#3786,#3787,#1473,.T.);
#4727=EDGE_CURVE('',#3785,#3787,#1474,.T.);
#4728=EDGE_CURVE('',#3788,#3789,#1475,.T.);
#4729=EDGE_CURVE('',#3790,#3788,#1476,.T.);
#4730=EDGE_CURVE('',#3790,#3791,#1477,.T.);
#4731=EDGE_CURVE('',#3789,#3791,#1478,.T.);
#4732=EDGE_CURVE('',#3792,#3790,#3302,.T.);
#4733=EDGE_CURVE('',#3787,#3792,#3303,.T.);
#4734=EDGE_CURVE('',#3791,#3786,#3304,.T.);
#4735=EDGE_CURVE('',#3793,#3794,#1479,.T.);
#4736=EDGE_CURVE('',#3795,#3793,#1480,.T.);
#4737=EDGE_CURVE('',#3795,#3796,#1481,.T.);
#4738=EDGE_CURVE('',#3794,#3796,#1482,.T.);
#4739=EDGE_CURVE('',#3797,#3798,#1483,.T.);
#4740=EDGE_CURVE('',#3799,#3797,#1484,.T.);
#4741=EDGE_CURVE('',#3799,#3800,#1485,.T.);
#4742=EDGE_CURVE('',#3798,#3800,#1486,.T.);
#4743=EDGE_CURVE('',#3801,#3799,#3305,.T.);
#4744=EDGE_CURVE('',#3796,#3801,#3306,.T.);
#4745=EDGE_CURVE('',#3800,#3795,#3307,.T.);
#4746=EDGE_CURVE('',#3802,#3803,#1487,.T.);
#4747=EDGE_CURVE('',#3804,#3802,#1488,.T.);
#4748=EDGE_CURVE('',#3804,#3805,#1489,.T.);
#4749=EDGE_CURVE('',#3803,#3805,#1490,.T.);
#4750=EDGE_CURVE('',#3806,#3807,#1491,.T.);
#4751=EDGE_CURVE('',#3808,#3806,#1492,.T.);
#4752=EDGE_CURVE('',#3808,#3809,#1493,.T.);
#4753=EDGE_CURVE('',#3807,#3809,#1494,.T.);
#4754=EDGE_CURVE('',#3810,#3808,#3308,.T.);
#4755=EDGE_CURVE('',#3805,#3810,#3309,.T.);
#4756=EDGE_CURVE('',#3809,#3804,#3310,.T.);
#4757=EDGE_CURVE('',#3811,#3812,#1495,.T.);
#4758=EDGE_CURVE('',#3813,#3811,#1496,.T.);
#4759=EDGE_CURVE('',#3813,#3814,#1497,.T.);
#4760=EDGE_CURVE('',#3812,#3814,#1498,.T.);
#4761=EDGE_CURVE('',#3815,#3816,#1499,.T.);
#4762=EDGE_CURVE('',#3817,#3815,#1500,.T.);
#4763=EDGE_CURVE('',#3817,#3818,#1501,.T.);
#4764=EDGE_CURVE('',#3816,#3818,#1502,.T.);
#4765=EDGE_CURVE('',#3819,#3817,#3311,.T.);
#4766=EDGE_CURVE('',#3814,#3819,#3312,.T.);
#4767=EDGE_CURVE('',#3818,#3813,#3313,.T.);
#4768=EDGE_CURVE('',#3820,#3821,#1503,.T.);
#4769=EDGE_CURVE('',#3822,#3820,#1504,.T.);
#4770=EDGE_CURVE('',#3822,#3823,#1505,.T.);
#4771=EDGE_CURVE('',#3821,#3823,#1506,.T.);
#4772=EDGE_CURVE('',#3824,#3825,#1507,.T.);
#4773=EDGE_CURVE('',#3826,#3824,#1508,.T.);
#4774=EDGE_CURVE('',#3826,#3827,#1509,.T.);
#4775=EDGE_CURVE('',#3825,#3827,#1510,.T.);
#4776=EDGE_CURVE('',#3828,#3826,#3314,.T.);
#4777=EDGE_CURVE('',#3823,#3828,#3315,.T.);
#4778=EDGE_CURVE('',#3827,#3822,#3316,.T.);
#4779=EDGE_CURVE('',#3829,#3830,#1511,.T.);
#4780=EDGE_CURVE('',#3831,#3829,#1512,.T.);
#4781=EDGE_CURVE('',#3831,#3832,#1513,.T.);
#4782=EDGE_CURVE('',#3830,#3832,#1514,.T.);
#4783=EDGE_CURVE('',#3833,#3834,#1515,.T.);
#4784=EDGE_CURVE('',#3835,#3833,#1516,.T.);
#4785=EDGE_CURVE('',#3835,#3836,#1517,.T.);
#4786=EDGE_CURVE('',#3834,#3836,#1518,.T.);
#4787=EDGE_CURVE('',#3837,#3835,#3317,.T.);
#4788=EDGE_CURVE('',#3832,#3837,#3318,.T.);
#4789=EDGE_CURVE('',#3836,#3831,#3319,.T.);
#4790=EDGE_CURVE('',#3838,#3839,#1519,.T.);
#4791=EDGE_CURVE('',#3840,#3838,#1520,.T.);
#4792=EDGE_CURVE('',#3840,#3841,#1521,.T.);
#4793=EDGE_CURVE('',#3839,#3841,#1522,.T.);
#4794=EDGE_CURVE('',#3842,#3843,#1523,.T.);
#4795=EDGE_CURVE('',#3844,#3842,#1524,.T.);
#4796=EDGE_CURVE('',#3844,#3845,#1525,.T.);
#4797=EDGE_CURVE('',#3843,#3845,#1526,.T.);
#4798=EDGE_CURVE('',#3846,#3844,#3320,.T.);
#4799=EDGE_CURVE('',#3841,#3846,#3321,.T.);
#4800=EDGE_CURVE('',#3845,#3840,#3322,.T.);
#4801=EDGE_CURVE('',#3847,#3848,#1527,.T.);
#4802=EDGE_CURVE('',#3849,#3847,#1528,.T.);
#4803=EDGE_CURVE('',#3849,#3850,#1529,.T.);
#4804=EDGE_CURVE('',#3848,#3850,#1530,.T.);
#4805=EDGE_CURVE('',#3851,#3852,#1531,.T.);
#4806=EDGE_CURVE('',#3853,#3851,#1532,.T.);
#4807=EDGE_CURVE('',#3853,#3854,#1533,.T.);
#4808=EDGE_CURVE('',#3852,#3854,#1534,.T.);
#4809=EDGE_CURVE('',#3855,#3853,#3323,.T.);
#4810=EDGE_CURVE('',#3850,#3855,#3324,.T.);
#4811=EDGE_CURVE('',#3854,#3849,#3325,.T.);
#4812=EDGE_CURVE('',#3856,#3857,#1535,.T.);
#4813=EDGE_CURVE('',#3858,#3856,#1536,.T.);
#4814=EDGE_CURVE('',#3858,#3859,#1537,.T.);
#4815=EDGE_CURVE('',#3857,#3859,#1538,.T.);
#4816=EDGE_CURVE('',#3860,#3861,#1539,.T.);
#4817=EDGE_CURVE('',#3862,#3860,#1540,.T.);
#4818=EDGE_CURVE('',#3862,#3863,#1541,.T.);
#4819=EDGE_CURVE('',#3861,#3863,#1542,.T.);
#4820=EDGE_CURVE('',#3864,#3862,#3326,.T.);
#4821=EDGE_CURVE('',#3859,#3864,#3327,.T.);
#4822=EDGE_CURVE('',#3863,#3858,#3328,.T.);
#4823=EDGE_CURVE('',#3865,#3866,#1543,.T.);
#4824=EDGE_CURVE('',#3867,#3865,#1544,.T.);
#4825=EDGE_CURVE('',#3867,#3868,#1545,.T.);
#4826=EDGE_CURVE('',#3866,#3868,#1546,.T.);
#4827=EDGE_CURVE('',#3869,#3870,#1547,.T.);
#4828=EDGE_CURVE('',#3871,#3869,#1548,.T.);
#4829=EDGE_CURVE('',#3871,#3872,#1549,.T.);
#4830=EDGE_CURVE('',#3870,#3872,#1550,.T.);
#4831=EDGE_CURVE('',#3868,#3871,#1551,.T.);
#4832=EDGE_CURVE('',#3873,#3867,#3329,.T.);
#4833=EDGE_CURVE('',#3872,#3873,#3330,.T.);
#4834=EDGE_CURVE('',#3874,#3875,#1552,.T.);
#4835=EDGE_CURVE('',#3876,#3874,#1553,.T.);
#4836=EDGE_CURVE('',#3876,#3877,#1554,.T.);
#4837=EDGE_CURVE('',#3875,#3877,#1555,.T.);
#4838=EDGE_CURVE('',#3878,#3879,#1556,.T.);
#4839=EDGE_CURVE('',#3880,#3878,#1557,.T.);
#4840=EDGE_CURVE('',#3880,#3881,#1558,.T.);
#4841=EDGE_CURVE('',#3879,#3881,#1559,.T.);
#4842=EDGE_CURVE('',#3882,#3880,#3331,.T.);
#4843=EDGE_CURVE('',#3877,#3882,#3332,.T.);
#4844=EDGE_CURVE('',#3881,#3876,#3333,.T.);
#4845=EDGE_CURVE('',#3883,#3884,#1560,.T.);
#4846=EDGE_CURVE('',#3885,#3883,#1561,.T.);
#4847=EDGE_CURVE('',#3885,#3886,#1562,.T.);
#4848=EDGE_CURVE('',#3884,#3886,#1563,.T.);
#4849=EDGE_CURVE('',#3887,#3888,#1564,.T.);
#4850=EDGE_CURVE('',#3889,#3887,#1565,.T.);
#4851=EDGE_CURVE('',#3889,#3890,#1566,.T.);
#4852=EDGE_CURVE('',#3888,#3890,#1567,.T.);
#4853=EDGE_CURVE('',#3891,#3889,#3334,.T.);
#4854=EDGE_CURVE('',#3886,#3891,#3335,.T.);
#4855=EDGE_CURVE('',#3890,#3885,#3336,.T.);
#4856=EDGE_CURVE('',#3892,#3893,#1568,.T.);
#4857=EDGE_CURVE('',#3894,#3892,#1569,.T.);
#4858=EDGE_CURVE('',#3894,#3895,#1570,.T.);
#4859=EDGE_CURVE('',#3893,#3895,#1571,.T.);
#4860=EDGE_CURVE('',#3896,#3897,#1572,.T.);
#4861=EDGE_CURVE('',#3898,#3896,#1573,.T.);
#4862=EDGE_CURVE('',#3898,#3899,#1574,.T.);
#4863=EDGE_CURVE('',#3897,#3899,#1575,.T.);
#4864=EDGE_CURVE('',#3900,#3898,#3337,.T.);
#4865=EDGE_CURVE('',#3895,#3900,#3338,.T.);
#4866=EDGE_CURVE('',#3899,#3894,#3339,.T.);
#4867=EDGE_CURVE('',#3901,#3902,#1576,.T.);
#4868=EDGE_CURVE('',#3903,#3901,#1577,.T.);
#4869=EDGE_CURVE('',#3903,#3904,#1578,.T.);
#4870=EDGE_CURVE('',#3902,#3904,#1579,.T.);
#4871=EDGE_CURVE('',#3905,#3906,#1580,.T.);
#4872=EDGE_CURVE('',#3907,#3905,#1581,.T.);
#4873=EDGE_CURVE('',#3907,#3908,#1582,.T.);
#4874=EDGE_CURVE('',#3906,#3908,#1583,.T.);
#4875=EDGE_CURVE('',#3909,#3907,#3340,.T.);
#4876=EDGE_CURVE('',#3904,#3909,#3341,.T.);
#4877=EDGE_CURVE('',#3908,#3903,#3342,.T.);
#4878=EDGE_CURVE('',#3910,#3911,#1584,.T.);
#4879=EDGE_CURVE('',#3912,#3910,#1585,.T.);
#4880=EDGE_CURVE('',#3912,#3913,#1586,.T.);
#4881=EDGE_CURVE('',#3911,#3913,#1587,.T.);
#4882=EDGE_CURVE('',#3914,#3915,#1588,.T.);
#4883=EDGE_CURVE('',#3916,#3914,#1589,.T.);
#4884=EDGE_CURVE('',#3916,#3917,#1590,.T.);
#4885=EDGE_CURVE('',#3915,#3917,#1591,.T.);
#4886=EDGE_CURVE('',#3918,#3916,#3343,.T.);
#4887=EDGE_CURVE('',#3913,#3918,#3344,.T.);
#4888=EDGE_CURVE('',#3917,#3912,#3345,.T.);
#4889=EDGE_CURVE('',#3919,#3920,#1592,.T.);
#4890=EDGE_CURVE('',#3921,#3919,#1593,.T.);
#4891=EDGE_CURVE('',#3921,#3922,#1594,.T.);
#4892=EDGE_CURVE('',#3920,#3922,#1595,.T.);
#4893=EDGE_CURVE('',#3923,#3924,#1596,.T.);
#4894=EDGE_CURVE('',#3925,#3923,#1597,.T.);
#4895=EDGE_CURVE('',#3925,#3926,#1598,.T.);
#4896=EDGE_CURVE('',#3924,#3926,#1599,.T.);
#4897=EDGE_CURVE('',#3927,#3925,#3346,.T.);
#4898=EDGE_CURVE('',#3922,#3927,#3347,.T.);
#4899=EDGE_CURVE('',#3926,#3921,#3348,.T.);
#4900=EDGE_CURVE('',#3928,#3929,#1600,.T.);
#4901=EDGE_CURVE('',#3930,#3928,#1601,.T.);
#4902=EDGE_CURVE('',#3930,#3931,#1602,.T.);
#4903=EDGE_CURVE('',#3929,#3931,#1603,.T.);
#4904=EDGE_CURVE('',#3932,#3933,#1604,.T.);
#4905=EDGE_CURVE('',#3934,#3932,#1605,.T.);
#4906=EDGE_CURVE('',#3934,#3935,#1606,.T.);
#4907=EDGE_CURVE('',#3933,#3935,#1607,.T.);
#4908=EDGE_CURVE('',#3936,#3934,#3349,.T.);
#4909=EDGE_CURVE('',#3931,#3936,#3350,.T.);
#4910=EDGE_CURVE('',#3935,#3930,#3351,.T.);
#4911=EDGE_CURVE('',#3937,#3938,#1608,.T.);
#4912=EDGE_CURVE('',#3939,#3937,#1609,.T.);
#4913=EDGE_CURVE('',#3939,#3940,#1610,.T.);
#4914=EDGE_CURVE('',#3938,#3940,#1611,.T.);
#4915=EDGE_CURVE('',#3941,#3942,#1612,.T.);
#4916=EDGE_CURVE('',#3943,#3941,#1613,.T.);
#4917=EDGE_CURVE('',#3943,#3944,#1614,.T.);
#4918=EDGE_CURVE('',#3942,#3944,#1615,.T.);
#4919=EDGE_CURVE('',#3945,#3943,#3352,.T.);
#4920=EDGE_CURVE('',#3940,#3945,#3353,.T.);
#4921=EDGE_CURVE('',#3944,#3939,#3354,.T.);
#4922=EDGE_CURVE('',#3946,#3947,#1616,.T.);
#4923=EDGE_CURVE('',#3948,#3946,#1617,.T.);
#4924=EDGE_CURVE('',#3948,#3949,#1618,.T.);
#4925=EDGE_CURVE('',#3947,#3949,#1619,.T.);
#4926=EDGE_CURVE('',#3950,#3951,#1620,.T.);
#4927=EDGE_CURVE('',#3952,#3950,#1621,.T.);
#4928=EDGE_CURVE('',#3952,#3953,#1622,.T.);
#4929=EDGE_CURVE('',#3951,#3953,#1623,.T.);
#4930=EDGE_CURVE('',#3949,#3952,#1624,.T.);
#4931=EDGE_CURVE('',#3954,#3948,#3355,.T.);
#4932=EDGE_CURVE('',#3953,#3954,#3356,.T.);
#4933=EDGE_CURVE('',#3955,#3956,#1625,.T.);
#4934=EDGE_CURVE('',#3957,#3955,#1626,.T.);
#4935=EDGE_CURVE('',#3957,#3958,#1627,.T.);
#4936=EDGE_CURVE('',#3956,#3958,#1628,.T.);
#4937=EDGE_CURVE('',#3959,#3960,#1629,.T.);
#4938=EDGE_CURVE('',#3961,#3959,#1630,.T.);
#4939=EDGE_CURVE('',#3961,#3962,#1631,.T.);
#4940=EDGE_CURVE('',#3960,#3962,#1632,.T.);
#4941=EDGE_CURVE('',#3963,#3961,#3357,.T.);
#4942=EDGE_CURVE('',#3958,#3963,#3358,.T.);
#4943=EDGE_CURVE('',#3962,#3957,#3359,.T.);
#4944=EDGE_CURVE('',#3964,#3965,#1633,.T.);
#4945=EDGE_CURVE('',#3966,#3964,#1634,.T.);
#4946=EDGE_CURVE('',#3966,#3967,#1635,.T.);
#4947=EDGE_CURVE('',#3965,#3967,#1636,.T.);
#4948=EDGE_CURVE('',#3968,#3969,#1637,.T.);
#4949=EDGE_CURVE('',#3970,#3968,#1638,.T.);
#4950=EDGE_CURVE('',#3970,#3971,#1639,.T.);
#4951=EDGE_CURVE('',#3969,#3971,#1640,.T.);
#4952=EDGE_CURVE('',#3972,#3970,#3360,.T.);
#4953=EDGE_CURVE('',#3967,#3972,#3361,.T.);
#4954=EDGE_CURVE('',#3971,#3966,#3362,.T.);
#4955=EDGE_CURVE('',#3973,#3974,#1641,.T.);
#4956=EDGE_CURVE('',#3975,#3973,#1642,.T.);
#4957=EDGE_CURVE('',#3975,#3976,#1643,.T.);
#4958=EDGE_CURVE('',#3974,#3976,#1644,.T.);
#4959=EDGE_CURVE('',#3977,#3978,#1645,.T.);
#4960=EDGE_CURVE('',#3979,#3977,#1646,.T.);
#4961=EDGE_CURVE('',#3979,#3980,#1647,.T.);
#4962=EDGE_CURVE('',#3978,#3980,#1648,.T.);
#4963=EDGE_CURVE('',#3981,#3979,#3363,.T.);
#4964=EDGE_CURVE('',#3976,#3981,#3364,.T.);
#4965=EDGE_CURVE('',#3980,#3975,#3365,.T.);
#4966=EDGE_CURVE('',#3982,#3983,#1649,.T.);
#4967=EDGE_CURVE('',#3984,#3982,#1650,.T.);
#4968=EDGE_CURVE('',#3984,#3985,#1651,.T.);
#4969=EDGE_CURVE('',#3983,#3985,#1652,.T.);
#4970=EDGE_CURVE('',#3986,#3987,#1653,.T.);
#4971=EDGE_CURVE('',#3988,#3986,#1654,.T.);
#4972=EDGE_CURVE('',#3988,#3989,#1655,.T.);
#4973=EDGE_CURVE('',#3987,#3989,#1656,.T.);
#4974=EDGE_CURVE('',#3990,#3988,#3366,.T.);
#4975=EDGE_CURVE('',#3985,#3990,#3367,.T.);
#4976=EDGE_CURVE('',#3989,#3984,#3368,.T.);
#4977=EDGE_CURVE('',#3991,#3992,#1657,.T.);
#4978=EDGE_CURVE('',#3993,#3991,#1658,.T.);
#4979=EDGE_CURVE('',#3993,#3994,#1659,.T.);
#4980=EDGE_CURVE('',#3992,#3994,#1660,.T.);
#4981=EDGE_CURVE('',#3995,#3996,#1661,.T.);
#4982=EDGE_CURVE('',#3997,#3995,#1662,.T.);
#4983=EDGE_CURVE('',#3997,#3998,#1663,.T.);
#4984=EDGE_CURVE('',#3996,#3998,#1664,.T.);
#4985=EDGE_CURVE('',#3999,#3997,#3369,.T.);
#4986=EDGE_CURVE('',#3994,#3999,#3370,.T.);
#4987=EDGE_CURVE('',#3998,#3993,#3371,.T.);
#4988=EDGE_CURVE('',#4000,#4001,#1665,.T.);
#4989=EDGE_CURVE('',#4002,#4000,#1666,.T.);
#4990=EDGE_CURVE('',#4002,#4003,#1667,.T.);
#4991=EDGE_CURVE('',#4001,#4003,#1668,.T.);
#4992=EDGE_CURVE('',#4004,#4005,#1669,.T.);
#4993=EDGE_CURVE('',#4006,#4004,#1670,.T.);
#4994=EDGE_CURVE('',#4006,#4007,#1671,.T.);
#4995=EDGE_CURVE('',#4005,#4007,#1672,.T.);
#4996=EDGE_CURVE('',#4008,#4006,#3372,.T.);
#4997=EDGE_CURVE('',#4003,#4008,#3373,.T.);
#4998=EDGE_CURVE('',#4007,#4002,#3374,.T.);
#4999=EDGE_CURVE('',#4009,#4010,#1673,.T.);
#5000=EDGE_CURVE('',#4011,#4009,#1674,.T.);
#5001=EDGE_CURVE('',#4011,#4012,#1675,.T.);
#5002=EDGE_CURVE('',#4010,#4012,#1676,.T.);
#5003=EDGE_CURVE('',#4013,#4014,#1677,.T.);
#5004=EDGE_CURVE('',#4015,#4013,#1678,.T.);
#5005=EDGE_CURVE('',#4015,#4016,#1679,.T.);
#5006=EDGE_CURVE('',#4014,#4016,#1680,.T.);
#5007=EDGE_CURVE('',#4017,#4015,#3375,.T.);
#5008=EDGE_CURVE('',#4012,#4017,#3376,.T.);
#5009=EDGE_CURVE('',#4016,#4011,#3377,.T.);
#5010=EDGE_CURVE('',#4018,#4019,#1681,.T.);
#5011=EDGE_CURVE('',#4020,#4018,#1682,.T.);
#5012=EDGE_CURVE('',#4020,#4021,#1683,.T.);
#5013=EDGE_CURVE('',#4019,#4021,#1684,.T.);
#5014=EDGE_CURVE('',#4022,#4023,#1685,.T.);
#5015=EDGE_CURVE('',#4024,#4022,#1686,.T.);
#5016=EDGE_CURVE('',#4024,#4025,#1687,.T.);
#5017=EDGE_CURVE('',#4023,#4025,#1688,.T.);
#5018=EDGE_CURVE('',#4026,#4024,#3378,.T.);
#5019=EDGE_CURVE('',#4021,#4026,#3379,.T.);
#5020=EDGE_CURVE('',#4025,#4020,#3380,.T.);
#5021=EDGE_CURVE('',#4027,#4028,#1689,.T.);
#5022=EDGE_CURVE('',#4029,#4027,#1690,.T.);
#5023=EDGE_CURVE('',#4029,#4030,#1691,.T.);
#5024=EDGE_CURVE('',#4028,#4030,#1692,.T.);
#5025=EDGE_CURVE('',#4031,#4032,#1693,.T.);
#5026=EDGE_CURVE('',#4033,#4031,#1694,.T.);
#5027=EDGE_CURVE('',#4033,#4034,#1695,.T.);
#5028=EDGE_CURVE('',#4032,#4034,#1696,.T.);
#5029=EDGE_CURVE('',#4035,#4033,#3381,.T.);
#5030=EDGE_CURVE('',#4030,#4035,#3382,.T.);
#5031=EDGE_CURVE('',#4034,#4029,#3383,.T.);
#5032=EDGE_CURVE('',#4036,#4037,#1697,.T.);
#5033=EDGE_CURVE('',#4038,#4036,#1698,.T.);
#5034=EDGE_CURVE('',#4038,#4039,#1699,.T.);
#5035=EDGE_CURVE('',#4037,#4039,#1700,.T.);
#5036=EDGE_CURVE('',#4040,#4041,#1701,.T.);
#5037=EDGE_CURVE('',#4042,#4040,#1702,.T.);
#5038=EDGE_CURVE('',#4042,#4043,#1703,.T.);
#5039=EDGE_CURVE('',#4041,#4043,#1704,.T.);
#5040=EDGE_CURVE('',#4044,#4042,#3384,.T.);
#5041=EDGE_CURVE('',#4039,#4044,#3385,.T.);
#5042=EDGE_CURVE('',#4043,#4038,#3386,.T.);
#5043=EDGE_CURVE('',#4045,#4046,#1705,.T.);
#5044=EDGE_CURVE('',#4047,#4045,#1706,.T.);
#5045=EDGE_CURVE('',#4047,#4048,#1707,.T.);
#5046=EDGE_CURVE('',#4046,#4048,#1708,.T.);
#5047=EDGE_CURVE('',#4049,#4050,#1709,.T.);
#5048=EDGE_CURVE('',#4051,#4049,#1710,.T.);
#5049=EDGE_CURVE('',#4051,#4052,#1711,.T.);
#5050=EDGE_CURVE('',#4050,#4052,#1712,.T.);
#5051=EDGE_CURVE('',#4053,#4051,#3387,.T.);
#5052=EDGE_CURVE('',#4048,#4053,#3388,.T.);
#5053=EDGE_CURVE('',#4052,#4047,#3389,.T.);
#5054=EDGE_CURVE('',#4054,#4055,#1713,.T.);
#5055=EDGE_CURVE('',#4056,#4054,#1714,.T.);
#5056=EDGE_CURVE('',#4056,#4057,#1715,.T.);
#5057=EDGE_CURVE('',#4055,#4057,#1716,.T.);
#5058=EDGE_CURVE('',#4058,#4059,#1717,.T.);
#5059=EDGE_CURVE('',#4060,#4058,#1718,.T.);
#5060=EDGE_CURVE('',#4060,#4061,#1719,.T.);
#5061=EDGE_CURVE('',#4059,#4061,#1720,.T.);
#5062=EDGE_CURVE('',#4057,#4060,#1721,.T.);
#5063=EDGE_CURVE('',#4061,#4056,#3390,.T.);
#5064=EDGE_CURVE('',#4062,#4063,#1722,.T.);
#5065=EDGE_CURVE('',#4064,#4062,#1723,.T.);
#5066=EDGE_CURVE('',#4064,#4065,#1724,.T.);
#5067=EDGE_CURVE('',#4063,#4065,#1725,.T.);
#5068=EDGE_CURVE('',#4066,#4067,#1726,.T.);
#5069=EDGE_CURVE('',#4068,#4066,#1727,.T.);
#5070=EDGE_CURVE('',#4068,#4069,#1728,.T.);
#5071=EDGE_CURVE('',#4067,#4069,#1729,.T.);
#5072=EDGE_CURVE('',#4070,#4068,#3391,.T.);
#5073=EDGE_CURVE('',#4065,#4070,#3392,.T.);
#5074=EDGE_CURVE('',#4069,#4064,#3393,.T.);
#5075=EDGE_CURVE('',#4071,#4072,#1730,.T.);
#5076=EDGE_CURVE('',#4073,#4071,#1731,.T.);
#5077=EDGE_CURVE('',#4073,#4074,#1732,.T.);
#5078=EDGE_CURVE('',#4072,#4074,#1733,.T.);
#5079=EDGE_CURVE('',#4075,#4076,#1734,.T.);
#5080=EDGE_CURVE('',#4077,#4075,#1735,.T.);
#5081=EDGE_CURVE('',#4077,#4078,#1736,.T.);
#5082=EDGE_CURVE('',#4076,#4078,#1737,.T.);
#5083=EDGE_CURVE('',#4079,#4077,#3394,.T.);
#5084=EDGE_CURVE('',#4074,#4079,#3395,.T.);
#5085=EDGE_CURVE('',#4078,#4073,#3396,.T.);
#5086=EDGE_CURVE('',#4080,#4081,#1738,.T.);
#5087=EDGE_CURVE('',#4082,#4080,#1739,.T.);
#5088=EDGE_CURVE('',#4082,#4083,#1740,.T.);
#5089=EDGE_CURVE('',#4081,#4083,#1741,.T.);
#5090=EDGE_CURVE('',#4084,#4085,#1742,.T.);
#5091=EDGE_CURVE('',#4086,#4084,#1743,.T.);
#5092=EDGE_CURVE('',#4086,#4087,#1744,.T.);
#5093=EDGE_CURVE('',#4085,#4087,#1745,.T.);
#5094=EDGE_CURVE('',#4088,#4086,#3397,.T.);
#5095=EDGE_CURVE('',#4083,#4088,#3398,.T.);
#5096=EDGE_CURVE('',#4087,#4082,#3399,.T.);
#5097=EDGE_CURVE('',#4089,#4090,#1746,.T.);
#5098=EDGE_CURVE('',#4091,#4089,#1747,.T.);
#5099=EDGE_CURVE('',#4091,#4092,#1748,.T.);
#5100=EDGE_CURVE('',#4090,#4092,#1749,.T.);
#5101=EDGE_CURVE('',#4093,#4094,#1750,.T.);
#5102=EDGE_CURVE('',#4095,#4093,#1751,.T.);
#5103=EDGE_CURVE('',#4095,#4096,#1752,.T.);
#5104=EDGE_CURVE('',#4094,#4096,#1753,.T.);
#5105=EDGE_CURVE('',#4097,#4095,#3400,.T.);
#5106=EDGE_CURVE('',#4092,#4097,#3401,.T.);
#5107=EDGE_CURVE('',#4096,#4091,#3402,.T.);
#5108=EDGE_CURVE('',#4098,#4099,#1754,.T.);
#5109=EDGE_CURVE('',#4100,#4098,#1755,.T.);
#5110=EDGE_CURVE('',#4100,#4101,#1756,.T.);
#5111=EDGE_CURVE('',#4099,#4101,#1757,.T.);
#5112=EDGE_CURVE('',#4102,#4103,#1758,.T.);
#5113=EDGE_CURVE('',#4104,#4102,#1759,.T.);
#5114=EDGE_CURVE('',#4104,#4105,#1760,.T.);
#5115=EDGE_CURVE('',#4103,#4105,#1761,.T.);
#5116=EDGE_CURVE('',#4106,#4104,#3403,.T.);
#5117=EDGE_CURVE('',#4101,#4106,#3404,.T.);
#5118=EDGE_CURVE('',#4105,#4100,#3405,.T.);
#5119=EDGE_CURVE('',#4107,#4108,#1762,.T.);
#5120=EDGE_CURVE('',#4109,#4107,#1763,.T.);
#5121=EDGE_CURVE('',#4109,#4110,#1764,.T.);
#5122=EDGE_CURVE('',#4108,#4110,#1765,.T.);
#5123=EDGE_CURVE('',#4111,#4112,#1766,.T.);
#5124=EDGE_CURVE('',#4113,#4111,#1767,.T.);
#5125=EDGE_CURVE('',#4113,#4114,#1768,.T.);
#5126=EDGE_CURVE('',#4112,#4114,#1769,.T.);
#5127=EDGE_CURVE('',#4110,#4113,#1770,.T.);
#5128=EDGE_CURVE('',#4114,#4109,#3406,.T.);
#5129=EDGE_CURVE('',#4115,#4116,#1771,.T.);
#5130=EDGE_CURVE('',#4117,#4115,#1772,.T.);
#5131=EDGE_CURVE('',#4117,#4118,#1773,.T.);
#5132=EDGE_CURVE('',#4116,#4118,#1774,.T.);
#5133=EDGE_CURVE('',#4119,#4120,#1775,.T.);
#5134=EDGE_CURVE('',#4121,#4119,#1776,.T.);
#5135=EDGE_CURVE('',#4121,#4122,#1777,.T.);
#5136=EDGE_CURVE('',#4120,#4122,#1778,.T.);
#5137=EDGE_CURVE('',#4123,#4121,#3407,.T.);
#5138=EDGE_CURVE('',#4118,#4123,#3408,.T.);
#5139=EDGE_CURVE('',#4122,#4117,#3409,.T.);
#5140=EDGE_CURVE('',#4124,#4125,#1779,.T.);
#5141=EDGE_CURVE('',#4126,#4124,#1780,.T.);
#5142=EDGE_CURVE('',#4126,#4127,#1781,.T.);
#5143=EDGE_CURVE('',#4125,#4127,#1782,.T.);
#5144=EDGE_CURVE('',#4128,#4129,#1783,.T.);
#5145=EDGE_CURVE('',#4130,#4128,#1784,.T.);
#5146=EDGE_CURVE('',#4130,#4131,#1785,.T.);
#5147=EDGE_CURVE('',#4129,#4131,#1786,.T.);
#5148=EDGE_CURVE('',#4132,#4130,#3410,.T.);
#5149=EDGE_CURVE('',#4127,#4132,#3411,.T.);
#5150=EDGE_CURVE('',#4131,#4126,#3412,.T.);
#5151=EDGE_CURVE('',#4133,#4134,#1787,.T.);
#5152=EDGE_CURVE('',#4135,#4133,#1788,.T.);
#5153=EDGE_CURVE('',#4135,#4136,#1789,.T.);
#5154=EDGE_CURVE('',#4134,#4136,#1790,.T.);
#5155=EDGE_CURVE('',#4137,#4138,#1791,.T.);
#5156=EDGE_CURVE('',#4139,#4137,#1792,.T.);
#5157=EDGE_CURVE('',#4139,#4140,#1793,.T.);
#5158=EDGE_CURVE('',#4138,#4140,#1794,.T.);
#5159=EDGE_CURVE('',#4141,#4139,#3413,.T.);
#5160=EDGE_CURVE('',#4136,#4141,#3414,.T.);
#5161=EDGE_CURVE('',#4140,#4135,#3415,.T.);
#5162=EDGE_CURVE('',#4142,#4143,#1795,.T.);
#5163=EDGE_CURVE('',#4144,#4142,#1796,.T.);
#5164=EDGE_CURVE('',#4144,#4145,#1797,.T.);
#5165=EDGE_CURVE('',#4143,#4145,#1798,.T.);
#5166=EDGE_CURVE('',#4146,#4147,#1799,.T.);
#5167=EDGE_CURVE('',#4148,#4146,#1800,.T.);
#5168=EDGE_CURVE('',#4148,#4149,#1801,.T.);
#5169=EDGE_CURVE('',#4147,#4149,#1802,.T.);
#5170=EDGE_CURVE('',#4150,#4148,#3416,.T.);
#5171=EDGE_CURVE('',#4145,#4150,#3417,.T.);
#5172=EDGE_CURVE('',#4149,#4144,#3418,.T.);
#5173=EDGE_CURVE('',#4151,#4152,#1803,.T.);
#5174=EDGE_CURVE('',#4153,#4151,#1804,.T.);
#5175=EDGE_CURVE('',#4153,#4154,#1805,.T.);
#5176=EDGE_CURVE('',#4152,#4154,#1806,.T.);
#5177=EDGE_CURVE('',#4155,#4156,#1807,.T.);
#5178=EDGE_CURVE('',#4157,#4155,#1808,.T.);
#5179=EDGE_CURVE('',#4157,#4158,#1809,.T.);
#5180=EDGE_CURVE('',#4156,#4158,#1810,.T.);
#5181=EDGE_CURVE('',#4159,#4157,#3419,.T.);
#5182=EDGE_CURVE('',#4154,#4159,#3420,.T.);
#5183=EDGE_CURVE('',#4158,#4153,#3421,.T.);
#5184=EDGE_CURVE('',#4160,#4161,#1811,.T.);
#5185=EDGE_CURVE('',#4162,#4160,#1812,.T.);
#5186=EDGE_CURVE('',#4162,#4163,#1813,.T.);
#5187=EDGE_CURVE('',#4161,#4163,#1814,.T.);
#5188=EDGE_CURVE('',#4164,#4165,#1815,.T.);
#5189=EDGE_CURVE('',#4166,#4164,#1816,.T.);
#5190=EDGE_CURVE('',#4166,#4167,#1817,.T.);
#5191=EDGE_CURVE('',#4165,#4167,#1818,.T.);
#5192=EDGE_CURVE('',#4168,#4166,#3422,.T.);
#5193=EDGE_CURVE('',#4163,#4168,#3423,.T.);
#5194=EDGE_CURVE('',#4167,#4162,#3424,.T.);
#5195=EDGE_CURVE('',#4169,#4170,#1819,.T.);
#5196=EDGE_CURVE('',#4171,#4169,#1820,.T.);
#5197=EDGE_CURVE('',#4171,#4172,#1821,.T.);
#5198=EDGE_CURVE('',#4170,#4172,#1822,.T.);
#5199=EDGE_CURVE('',#4173,#4174,#1823,.T.);
#5200=EDGE_CURVE('',#4175,#4173,#1824,.T.);
#5201=EDGE_CURVE('',#4175,#4176,#1825,.T.);
#5202=EDGE_CURVE('',#4174,#4176,#1826,.T.);
#5203=EDGE_CURVE('',#4177,#4175,#3425,.T.);
#5204=EDGE_CURVE('',#4172,#4177,#3426,.T.);
#5205=EDGE_CURVE('',#4176,#4171,#3427,.T.);
#5206=EDGE_CURVE('',#4178,#4179,#1827,.T.);
#5207=EDGE_CURVE('',#4180,#4178,#1828,.T.);
#5208=EDGE_CURVE('',#4180,#4181,#1829,.T.);
#5209=EDGE_CURVE('',#4179,#4181,#1830,.T.);
#5210=EDGE_CURVE('',#4182,#4183,#1831,.T.);
#5211=EDGE_CURVE('',#4184,#4182,#1832,.T.);
#5212=EDGE_CURVE('',#4184,#4185,#1833,.T.);
#5213=EDGE_CURVE('',#4183,#4185,#1834,.T.);
#5214=EDGE_CURVE('',#4186,#4184,#3428,.T.);
#5215=EDGE_CURVE('',#4181,#4186,#3429,.T.);
#5216=EDGE_CURVE('',#4185,#4180,#3430,.T.);
#5217=EDGE_CURVE('',#4187,#4188,#1835,.T.);
#5218=EDGE_CURVE('',#4189,#4187,#1836,.T.);
#5219=EDGE_CURVE('',#4189,#4190,#1837,.T.);
#5220=EDGE_CURVE('',#4188,#4190,#1838,.T.);
#5221=EDGE_CURVE('',#4191,#4192,#1839,.T.);
#5222=EDGE_CURVE('',#4193,#4191,#1840,.T.);
#5223=EDGE_CURVE('',#4193,#4194,#1841,.T.);
#5224=EDGE_CURVE('',#4192,#4194,#1842,.T.);
#5225=EDGE_CURVE('',#4195,#4193,#3431,.T.);
#5226=EDGE_CURVE('',#4190,#4195,#3432,.T.);
#5227=EDGE_CURVE('',#4194,#4189,#3433,.T.);
#5228=EDGE_CURVE('',#4196,#4197,#1843,.T.);
#5229=EDGE_CURVE('',#4198,#4196,#1844,.T.);
#5230=EDGE_CURVE('',#4198,#4199,#1845,.T.);
#5231=EDGE_CURVE('',#4197,#4199,#1846,.T.);
#5232=EDGE_CURVE('',#4200,#4201,#1847,.T.);
#5233=EDGE_CURVE('',#4202,#4200,#1848,.T.);
#5234=EDGE_CURVE('',#4202,#4203,#1849,.T.);
#5235=EDGE_CURVE('',#4201,#4203,#1850,.T.);
#5236=EDGE_CURVE('',#4204,#4202,#3434,.T.);
#5237=EDGE_CURVE('',#4199,#4204,#3435,.T.);
#5238=EDGE_CURVE('',#4203,#4198,#3436,.T.);
#5239=EDGE_CURVE('',#4205,#4206,#1851,.T.);
#5240=EDGE_CURVE('',#4207,#4205,#1852,.T.);
#5241=EDGE_CURVE('',#4207,#4208,#1853,.T.);
#5242=EDGE_CURVE('',#4206,#4208,#1854,.T.);
#5243=EDGE_CURVE('',#4209,#4210,#1855,.T.);
#5244=EDGE_CURVE('',#4211,#4209,#1856,.T.);
#5245=EDGE_CURVE('',#4211,#4212,#1857,.T.);
#5246=EDGE_CURVE('',#4210,#4212,#1858,.T.);
#5247=EDGE_CURVE('',#4208,#4211,#1859,.T.);
#5248=EDGE_CURVE('',#4213,#4207,#3437,.T.);
#5249=EDGE_CURVE('',#4212,#4213,#3438,.T.);
#5250=EDGE_CURVE('',#4214,#4215,#1860,.T.);
#5251=EDGE_CURVE('',#4216,#4214,#1861,.T.);
#5252=EDGE_CURVE('',#4216,#4217,#1862,.T.);
#5253=EDGE_CURVE('',#4215,#4217,#1863,.T.);
#5254=EDGE_CURVE('',#4218,#4219,#1864,.T.);
#5255=EDGE_CURVE('',#4220,#4218,#1865,.T.);
#5256=EDGE_CURVE('',#4220,#4221,#1866,.T.);
#5257=EDGE_CURVE('',#4219,#4221,#1867,.T.);
#5258=EDGE_CURVE('',#4222,#4220,#3439,.T.);
#5259=EDGE_CURVE('',#4217,#4222,#3440,.T.);
#5260=EDGE_CURVE('',#4221,#4216,#3441,.T.);
#5261=EDGE_CURVE('',#4223,#4224,#1868,.T.);
#5262=EDGE_CURVE('',#4225,#4223,#1869,.T.);
#5263=EDGE_CURVE('',#4225,#4226,#1870,.T.);
#5264=EDGE_CURVE('',#4224,#4226,#1871,.T.);
#5265=EDGE_CURVE('',#4227,#4228,#1872,.T.);
#5266=EDGE_CURVE('',#4229,#4227,#1873,.T.);
#5267=EDGE_CURVE('',#4229,#4230,#1874,.T.);
#5268=EDGE_CURVE('',#4228,#4230,#1875,.T.);
#5269=EDGE_CURVE('',#4231,#4229,#3442,.T.);
#5270=EDGE_CURVE('',#4226,#4231,#3443,.T.);
#5271=EDGE_CURVE('',#4230,#4225,#3444,.T.);
#5272=EDGE_CURVE('',#4232,#4233,#1876,.T.);
#5273=EDGE_CURVE('',#4234,#4232,#1877,.T.);
#5274=EDGE_CURVE('',#4234,#4235,#1878,.T.);
#5275=EDGE_CURVE('',#4233,#4235,#1879,.T.);
#5276=EDGE_CURVE('',#4236,#4237,#1880,.T.);
#5277=EDGE_CURVE('',#4238,#4236,#1881,.T.);
#5278=EDGE_CURVE('',#4238,#4239,#1882,.T.);
#5279=EDGE_CURVE('',#4237,#4239,#1883,.T.);
#5280=EDGE_CURVE('',#4240,#4238,#3445,.T.);
#5281=EDGE_CURVE('',#4235,#4240,#3446,.T.);
#5282=EDGE_CURVE('',#4239,#4234,#3447,.T.);
#5283=EDGE_CURVE('',#4241,#4242,#1884,.T.);
#5284=EDGE_CURVE('',#4243,#4241,#1885,.T.);
#5285=EDGE_CURVE('',#4243,#4244,#1886,.T.);
#5286=EDGE_CURVE('',#4242,#4244,#1887,.T.);
#5287=EDGE_CURVE('',#4245,#4246,#1888,.T.);
#5288=EDGE_CURVE('',#4247,#4245,#1889,.T.);
#5289=EDGE_CURVE('',#4247,#4248,#1890,.T.);
#5290=EDGE_CURVE('',#4246,#4248,#1891,.T.);
#5291=EDGE_CURVE('',#4249,#4247,#3448,.T.);
#5292=EDGE_CURVE('',#4244,#4249,#3449,.T.);
#5293=EDGE_CURVE('',#4248,#4243,#3450,.T.);
#5294=EDGE_CURVE('',#4250,#4251,#1892,.T.);
#5295=EDGE_CURVE('',#4252,#4250,#1893,.T.);
#5296=EDGE_CURVE('',#4252,#4253,#1894,.T.);
#5297=EDGE_CURVE('',#4251,#4253,#1895,.T.);
#5298=EDGE_CURVE('',#4254,#4255,#1896,.T.);
#5299=EDGE_CURVE('',#4256,#4254,#1897,.T.);
#5300=EDGE_CURVE('',#4256,#4257,#1898,.T.);
#5301=EDGE_CURVE('',#4255,#4257,#1899,.T.);
#5302=EDGE_CURVE('',#4258,#4256,#3451,.T.);
#5303=EDGE_CURVE('',#4253,#4258,#3452,.T.);
#5304=EDGE_CURVE('',#4257,#4252,#3453,.T.);
#5305=EDGE_CURVE('',#4259,#4260,#1900,.T.);
#5306=EDGE_CURVE('',#4261,#4259,#1901,.T.);
#5307=EDGE_CURVE('',#4261,#4262,#1902,.T.);
#5308=EDGE_CURVE('',#4260,#4262,#1903,.T.);
#5309=EDGE_CURVE('',#4263,#4264,#1904,.T.);
#5310=EDGE_CURVE('',#4265,#4263,#1905,.T.);
#5311=EDGE_CURVE('',#4265,#4266,#1906,.T.);
#5312=EDGE_CURVE('',#4264,#4266,#1907,.T.);
#5313=EDGE_CURVE('',#4267,#4265,#3454,.T.);
#5314=EDGE_CURVE('',#4262,#4267,#3455,.T.);
#5315=EDGE_CURVE('',#4266,#4261,#3456,.T.);
#5316=EDGE_CURVE('',#4268,#4269,#1908,.T.);
#5317=EDGE_CURVE('',#4270,#4268,#1909,.T.);
#5318=EDGE_CURVE('',#4270,#4271,#1910,.T.);
#5319=EDGE_CURVE('',#4269,#4271,#1911,.T.);
#5320=EDGE_CURVE('',#4272,#4273,#1912,.T.);
#5321=EDGE_CURVE('',#4274,#4272,#1913,.T.);
#5322=EDGE_CURVE('',#4274,#4275,#1914,.T.);
#5323=EDGE_CURVE('',#4273,#4275,#1915,.T.);
#5324=EDGE_CURVE('',#4276,#4274,#3457,.T.);
#5325=EDGE_CURVE('',#4271,#4276,#3458,.T.);
#5326=EDGE_CURVE('',#4275,#4270,#3459,.T.);
#5327=EDGE_CURVE('',#4277,#4278,#1916,.T.);
#5328=EDGE_CURVE('',#4279,#4277,#1917,.T.);
#5329=EDGE_CURVE('',#4279,#4280,#1918,.T.);
#5330=EDGE_CURVE('',#4278,#4280,#1919,.T.);
#5331=EDGE_CURVE('',#4281,#4282,#1920,.T.);
#5332=EDGE_CURVE('',#4283,#4281,#1921,.T.);
#5333=EDGE_CURVE('',#4283,#4284,#1922,.T.);
#5334=EDGE_CURVE('',#4282,#4284,#1923,.T.);
#5335=EDGE_CURVE('',#4285,#4283,#3460,.T.);
#5336=EDGE_CURVE('',#4280,#4285,#3461,.T.);
#5337=EDGE_CURVE('',#4284,#4279,#3462,.T.);
#5338=EDGE_CURVE('',#4286,#4287,#1924,.T.);
#5339=EDGE_CURVE('',#4288,#4286,#1925,.T.);
#5340=EDGE_CURVE('',#4288,#4289,#1926,.T.);
#5341=EDGE_CURVE('',#4287,#4289,#1927,.T.);
#5342=EDGE_CURVE('',#4290,#4291,#1928,.T.);
#5343=EDGE_CURVE('',#4292,#4290,#1929,.T.);
#5344=EDGE_CURVE('',#4292,#4293,#1930,.T.);
#5345=EDGE_CURVE('',#4291,#4293,#1931,.T.);
#5346=EDGE_CURVE('',#4289,#4292,#1932,.T.);
#5347=EDGE_CURVE('',#4294,#4288,#3463,.T.);
#5348=EDGE_CURVE('',#4293,#4294,#3464,.T.);
#5349=EDGE_CURVE('',#4295,#4296,#1933,.T.);
#5350=EDGE_CURVE('',#4297,#4295,#1934,.T.);
#5351=EDGE_CURVE('',#4297,#4298,#1935,.T.);
#5352=EDGE_CURVE('',#4296,#4298,#1936,.T.);
#5353=EDGE_CURVE('',#4299,#4300,#1937,.T.);
#5354=EDGE_CURVE('',#4301,#4299,#1938,.T.);
#5355=EDGE_CURVE('',#4301,#4302,#1939,.T.);
#5356=EDGE_CURVE('',#4300,#4302,#1940,.T.);
#5357=EDGE_CURVE('',#4303,#4301,#3465,.T.);
#5358=EDGE_CURVE('',#4298,#4303,#3466,.T.);
#5359=EDGE_CURVE('',#4302,#4297,#3467,.T.);
#5360=EDGE_CURVE('',#4304,#4305,#1941,.T.);
#5361=EDGE_CURVE('',#4306,#4304,#1942,.T.);
#5362=EDGE_CURVE('',#4306,#4307,#1943,.T.);
#5363=EDGE_CURVE('',#4305,#4307,#1944,.T.);
#5364=EDGE_CURVE('',#4308,#4309,#1945,.T.);
#5365=EDGE_CURVE('',#4310,#4308,#1946,.T.);
#5366=EDGE_CURVE('',#4310,#4311,#1947,.T.);
#5367=EDGE_CURVE('',#4309,#4311,#1948,.T.);
#5368=EDGE_CURVE('',#4307,#4310,#1949,.T.);
#5369=EDGE_CURVE('',#4311,#4306,#3468,.T.);
#5370=EDGE_CURVE('',#4312,#4313,#1950,.T.);
#5371=EDGE_CURVE('',#4314,#4312,#1951,.T.);
#5372=EDGE_CURVE('',#4314,#4315,#1952,.T.);
#5373=EDGE_CURVE('',#4313,#4315,#1953,.T.);
#5374=EDGE_CURVE('',#4316,#4317,#1954,.T.);
#5375=EDGE_CURVE('',#4318,#4316,#1955,.T.);
#5376=EDGE_CURVE('',#4318,#4319,#1956,.T.);
#5377=EDGE_CURVE('',#4317,#4319,#1957,.T.);
#5378=EDGE_CURVE('',#4320,#4318,#3469,.T.);
#5379=EDGE_CURVE('',#4315,#4320,#3470,.T.);
#5380=EDGE_CURVE('',#4319,#4314,#3471,.T.);
#5381=EDGE_CURVE('',#4321,#4322,#1958,.T.);
#5382=EDGE_CURVE('',#4323,#4321,#1959,.T.);
#5383=EDGE_CURVE('',#4323,#4324,#1960,.T.);
#5384=EDGE_CURVE('',#4322,#4324,#1961,.T.);
#5385=EDGE_CURVE('',#4325,#4326,#1962,.T.);
#5386=EDGE_CURVE('',#4327,#4325,#1963,.T.);
#5387=EDGE_CURVE('',#4327,#4328,#1964,.T.);
#5388=EDGE_CURVE('',#4326,#4328,#1965,.T.);
#5389=EDGE_CURVE('',#4329,#4327,#3472,.T.);
#5390=EDGE_CURVE('',#4324,#4329,#3473,.T.);
#5391=EDGE_CURVE('',#4328,#4323,#3474,.T.);
#5392=EDGE_CURVE('',#4330,#4331,#1966,.T.);
#5393=EDGE_CURVE('',#4332,#4330,#1967,.T.);
#5394=EDGE_CURVE('',#4332,#4333,#1968,.T.);
#5395=EDGE_CURVE('',#4331,#4333,#1969,.T.);
#5396=EDGE_CURVE('',#4334,#4335,#1970,.T.);
#5397=EDGE_CURVE('',#4336,#4334,#1971,.T.);
#5398=EDGE_CURVE('',#4336,#4337,#1972,.T.);
#5399=EDGE_CURVE('',#4335,#4337,#1973,.T.);
#5400=EDGE_CURVE('',#4338,#4336,#3475,.T.);
#5401=EDGE_CURVE('',#4333,#4338,#3476,.T.);
#5402=EDGE_CURVE('',#4337,#4332,#3477,.T.);
#5403=EDGE_CURVE('',#4339,#4340,#1974,.T.);
#5404=EDGE_CURVE('',#4341,#4339,#1975,.T.);
#5405=EDGE_CURVE('',#4341,#4342,#1976,.T.);
#5406=EDGE_CURVE('',#4340,#4342,#1977,.T.);
#5407=EDGE_CURVE('',#4343,#4344,#1978,.T.);
#5408=EDGE_CURVE('',#4345,#4343,#1979,.T.);
#5409=EDGE_CURVE('',#4345,#4346,#1980,.T.);
#5410=EDGE_CURVE('',#4344,#4346,#1981,.T.);
#5411=EDGE_CURVE('',#4347,#4345,#3478,.T.);
#5412=EDGE_CURVE('',#4342,#4347,#3479,.T.);
#5413=EDGE_CURVE('',#4346,#4341,#3480,.T.);
#5414=EDGE_CURVE('',#4348,#4349,#1982,.T.);
#5415=EDGE_CURVE('',#4350,#4348,#1983,.T.);
#5416=EDGE_CURVE('',#4350,#4351,#1984,.T.);
#5417=EDGE_CURVE('',#4349,#4351,#1985,.T.);
#5418=EDGE_CURVE('',#4352,#4353,#1986,.T.);
#5419=EDGE_CURVE('',#4354,#4352,#1987,.T.);
#5420=EDGE_CURVE('',#4354,#4355,#1988,.T.);
#5421=EDGE_CURVE('',#4353,#4355,#1989,.T.);
#5422=EDGE_CURVE('',#4356,#4354,#3481,.T.);
#5423=EDGE_CURVE('',#4351,#4356,#3482,.T.);
#5424=EDGE_CURVE('',#4355,#4350,#3483,.T.);
#5425=EDGE_CURVE('',#4357,#4358,#1990,.T.);
#5426=EDGE_CURVE('',#4359,#4357,#1991,.T.);
#5427=EDGE_CURVE('',#4359,#4360,#1992,.T.);
#5428=EDGE_CURVE('',#4358,#4360,#1993,.T.);
#5429=EDGE_CURVE('',#4361,#4362,#1994,.T.);
#5430=EDGE_CURVE('',#4363,#4361,#1995,.T.);
#5431=EDGE_CURVE('',#4363,#4364,#1996,.T.);
#5432=EDGE_CURVE('',#4362,#4364,#1997,.T.);
#5433=EDGE_CURVE('',#4360,#4363,#1998,.T.);
#5434=EDGE_CURVE('',#4364,#4359,#3484,.T.);
#5435=EDGE_CURVE('',#3929,#3883,#3485,.T.);
#5436=EDGE_CURVE('',#3936,#4365,#1999,.T.);
#5437=EDGE_CURVE('',#4365,#4365,#3486,.T.);
#5438=EDGE_CURVE('',#3888,#3932,#3487,.T.);
#5439=EDGE_CURVE('',#3938,#3874,#3488,.T.);
#5440=EDGE_CURVE('',#3945,#4366,#2000,.T.);
#5441=EDGE_CURVE('',#4366,#4366,#3489,.T.);
#5442=EDGE_CURVE('',#3879,#3941,#3490,.T.);
#5443=EDGE_CURVE('',#3974,#3838,#3491,.T.);
#5444=EDGE_CURVE('',#3981,#4367,#2001,.T.);
#5445=EDGE_CURVE('',#4367,#4367,#3492,.T.);
#5446=EDGE_CURVE('',#3843,#3977,#3493,.T.);
#5447=EDGE_CURVE('',#3983,#3829,#3494,.T.);
#5448=EDGE_CURVE('',#3990,#4368,#2002,.T.);
#5449=EDGE_CURVE('',#4368,#4368,#3495,.T.);
#5450=EDGE_CURVE('',#3834,#3986,#3496,.T.);
#5451=EDGE_CURVE('',#4010,#3802,#3497,.T.);
#5452=EDGE_CURVE('',#4017,#4369,#2003,.T.);
#5453=EDGE_CURVE('',#4369,#4369,#3498,.T.);
#5454=EDGE_CURVE('',#3807,#4013,#3499,.T.);
#5455=EDGE_CURVE('',#4019,#3793,#3500,.T.);
#5456=EDGE_CURVE('',#4026,#4370,#2004,.T.);
#5457=EDGE_CURVE('',#4370,#4370,#3501,.T.);
#5458=EDGE_CURVE('',#3798,#4022,#3502,.T.);
#5459=EDGE_CURVE('',#4028,#3775,#3503,.T.);
#5460=EDGE_CURVE('',#4035,#4371,#2005,.T.);
#5461=EDGE_CURVE('',#4371,#4371,#3504,.T.);
#5462=EDGE_CURVE('',#3780,#4031,#3505,.T.);
#5463=EDGE_CURVE('',#4037,#3766,#3506,.T.);
#5464=EDGE_CURVE('',#4044,#4372,#2006,.T.);
#5465=EDGE_CURVE('',#4372,#4372,#3507,.T.);
#5466=EDGE_CURVE('',#3771,#4040,#3508,.T.);
#5467=EDGE_CURVE('',#4046,#3757,#3509,.T.);
#5468=EDGE_CURVE('',#4053,#4373,#2007,.T.);
#5469=EDGE_CURVE('',#4373,#4373,#3510,.T.);
#5470=EDGE_CURVE('',#3762,#4049,#3511,.T.);
#5471=EDGE_CURVE('',#4072,#4045,#3512,.T.);
#5472=EDGE_CURVE('',#4079,#4374,#2008,.T.);
#5473=EDGE_CURVE('',#4374,#4374,#3513,.T.);
#5474=EDGE_CURVE('',#4050,#4075,#3514,.T.);
#5475=EDGE_CURVE('',#4116,#3811,#3515,.T.);
#5476=EDGE_CURVE('',#4123,#4375,#2009,.T.);
#5477=EDGE_CURVE('',#4375,#4375,#3516,.T.);
#5478=EDGE_CURVE('',#3816,#4119,#3517,.T.);
#5479=EDGE_CURVE('',#4125,#3820,#3518,.T.);
#5480=EDGE_CURVE('',#4132,#4376,#2010,.T.);
#5481=EDGE_CURVE('',#4376,#4376,#3519,.T.);
#5482=EDGE_CURVE('',#3825,#4128,#3520,.T.);
#5483=EDGE_CURVE('',#4152,#3847,#3521,.T.);
#5484=EDGE_CURVE('',#4159,#4377,#2011,.T.);
#5485=EDGE_CURVE('',#4377,#4377,#3522,.T.);
#5486=EDGE_CURVE('',#3852,#4155,#3523,.T.);
#5487=EDGE_CURVE('',#4161,#3856,#3524,.T.);
#5488=EDGE_CURVE('',#4168,#4378,#2012,.T.);
#5489=EDGE_CURVE('',#4378,#4378,#3525,.T.);
#5490=EDGE_CURVE('',#3861,#4164,#3526,.T.);
#5491=EDGE_CURVE('',#4188,#4124,#3527,.T.);
#5492=EDGE_CURVE('',#4195,#4379,#2013,.T.);
#5493=EDGE_CURVE('',#4379,#4379,#3528,.T.);
#5494=EDGE_CURVE('',#4129,#4191,#3529,.T.);
#5495=EDGE_CURVE('',#4197,#3892,#3530,.T.);
#5496=EDGE_CURVE('',#4204,#4380,#2014,.T.);
#5497=EDGE_CURVE('',#4380,#4380,#3531,.T.);
#5498=EDGE_CURVE('',#3897,#4200,#3532,.T.);
#5499=EDGE_CURVE('',#4210,#3901,#3533,.T.);
#5500=EDGE_CURVE('',#4213,#4381,#2015,.T.);
#5501=EDGE_CURVE('',#4381,#4381,#3534,.T.);
#5502=EDGE_CURVE('',#3906,#4205,#3535,.T.);
#5503=EDGE_CURVE('',#4215,#4196,#3536,.T.);
#5504=EDGE_CURVE('',#4222,#4382,#2016,.T.);
#5505=EDGE_CURVE('',#4382,#4382,#3537,.T.);
#5506=EDGE_CURVE('',#4201,#4218,#3538,.T.);
#5507=EDGE_CURVE('',#4224,#4187,#3539,.T.);
#5508=EDGE_CURVE('',#4231,#4383,#2017,.T.);
#5509=EDGE_CURVE('',#4383,#4383,#3540,.T.);
#5510=EDGE_CURVE('',#4192,#4227,#3541,.T.);
#5511=EDGE_CURVE('',#4233,#3928,#3542,.T.);
#5512=EDGE_CURVE('',#4240,#4384,#2018,.T.);
#5513=EDGE_CURVE('',#4384,#4384,#3543,.T.);
#5514=EDGE_CURVE('',#3933,#4236,#3544,.T.);
#5515=EDGE_CURVE('',#4242,#3937,#3545,.T.);
#5516=EDGE_CURVE('',#4249,#4385,#2019,.T.);
#5517=EDGE_CURVE('',#4385,#4385,#3546,.T.);
#5518=EDGE_CURVE('',#3942,#4245,#3547,.T.);
#5519=EDGE_CURVE('',#4251,#4160,#3548,.T.);
#5520=EDGE_CURVE('',#4258,#4386,#2020,.T.);
#5521=EDGE_CURVE('',#4386,#4386,#3549,.T.);
#5522=EDGE_CURVE('',#4165,#4254,#3550,.T.);
#5523=EDGE_CURVE('',#4260,#4151,#3551,.T.);
#5524=EDGE_CURVE('',#4267,#4387,#2021,.T.);
#5525=EDGE_CURVE('',#4387,#4387,#3552,.T.);
#5526=EDGE_CURVE('',#4156,#4263,#3553,.T.);
#5527=EDGE_CURVE('',#4269,#3784,#3554,.T.);
#5528=EDGE_CURVE('',#4276,#4388,#2022,.T.);
#5529=EDGE_CURVE('',#4388,#4388,#3555,.T.);
#5530=EDGE_CURVE('',#3789,#4272,#3556,.T.);
#5531=EDGE_CURVE('',#4278,#3973,#3557,.T.);
#5532=EDGE_CURVE('',#4285,#4389,#2023,.T.);
#5533=EDGE_CURVE('',#4389,#4389,#3558,.T.);
#5534=EDGE_CURVE('',#3978,#4281,#3559,.T.);
#5535=EDGE_CURVE('',#4291,#3982,#3560,.T.);
#5536=EDGE_CURVE('',#4294,#4390,#2024,.T.);
#5537=EDGE_CURVE('',#4390,#4390,#3561,.T.);
#5538=EDGE_CURVE('',#3987,#4286,#3562,.T.);
#5539=EDGE_CURVE('',#3947,#3869,#2025,.T.);
#5540=EDGE_CURVE('',#4287,#3950,#2026,.T.);
#5541=EDGE_CURVE('',#4391,#4290,#2027,.T.);
#5542=EDGE_CURVE('',#4392,#4391,#2028,.T.);
#5543=EDGE_CURVE('',#4393,#4392,#2029,.T.);
#5544=EDGE_CURVE('',#4394,#4393,#2030,.T.);
#5545=EDGE_CURVE('',#4206,#4394,#2031,.T.);
#5546=EDGE_CURVE('',#3866,#4209,#2032,.T.);
#5547=EDGE_CURVE('',#4296,#4115,#3563,.T.);
#5548=EDGE_CURVE('',#4303,#4395,#2033,.T.);
#5549=EDGE_CURVE('',#4395,#4395,#3564,.T.);
#5550=EDGE_CURVE('',#4120,#4299,#3565,.T.);
#5551=EDGE_CURVE('',#4313,#4009,#3566,.T.);
#5552=EDGE_CURVE('',#4320,#4396,#2034,.T.);
#5553=EDGE_CURVE('',#4396,#4396,#3567,.T.);
#5554=EDGE_CURVE('',#4014,#4316,#3568,.T.);
#5555=EDGE_CURVE('',#4322,#4018,#3569,.T.);
#5556=EDGE_CURVE('',#4329,#4397,#2035,.T.);
#5557=EDGE_CURVE('',#4397,#4397,#3570,.T.);
#5558=EDGE_CURVE('',#4023,#4325,#3571,.T.);
#5559=EDGE_CURVE('',#4331,#4080,#3572,.T.);
#5560=EDGE_CURVE('',#4338,#4398,#2036,.T.);
#5561=EDGE_CURVE('',#4398,#4398,#3573,.T.);
#5562=EDGE_CURVE('',#4085,#4334,#3574,.T.);
#5563=EDGE_CURVE('',#4340,#4071,#3575,.T.);
#5564=EDGE_CURVE('',#4347,#4399,#2037,.T.);
#5565=EDGE_CURVE('',#4399,#4399,#3576,.T.);
#5566=EDGE_CURVE('',#4076,#4343,#3577,.T.);
#5567=EDGE_CURVE('',#4349,#4062,#3578,.T.);
#5568=EDGE_CURVE('',#4356,#4400,#2038,.T.);
#5569=EDGE_CURVE('',#4400,#4400,#3579,.T.);
#5570=EDGE_CURVE('',#4067,#4352,#3580,.T.);
#5571=EDGE_CURVE('',#4300,#3995,#3581,.T.);
#5572=EDGE_CURVE('',#3996,#3824,#3582,.T.);
#5573=EDGE_CURVE('',#4228,#3923,#3583,.T.);
#5574=EDGE_CURVE('',#3924,#3896,#3584,.T.);
#5575=EDGE_CURVE('',#4219,#3914,#3585,.T.);
#5576=EDGE_CURVE('',#3915,#3905,#3586,.T.);
#5577=EDGE_CURVE('',#4394,#4401,#2039,.T.);
#5578=EDGE_CURVE('',#4401,#4308,#2040,.T.);
#5579=EDGE_CURVE('',#4309,#4004,#3587,.T.);
#5580=EDGE_CURVE('',#4005,#3815,#3588,.T.);
#5581=EDGE_CURVE('',#4402,#4402,#3589,.T.);
#5582=EDGE_CURVE('',#4403,#4403,#3590,.T.);
#5583=EDGE_CURVE('',#4404,#4404,#3591,.T.);
#5584=EDGE_CURVE('',#4405,#4405,#3592,.T.);
#5585=EDGE_CURVE('',#4406,#4406,#3593,.T.);
#5586=EDGE_CURVE('',#4407,#4407,#3594,.T.);
#5587=EDGE_CURVE('',#4408,#4408,#3595,.T.);
#5588=EDGE_CURVE('',#4409,#4409,#3596,.T.);
#5589=EDGE_CURVE('',#4410,#4410,#3597,.T.);
#5590=EDGE_CURVE('',#4411,#4411,#3598,.T.);
#5591=EDGE_CURVE('',#4412,#4412,#3599,.T.);
#5592=EDGE_CURVE('',#4413,#4413,#3600,.T.);
#5593=EDGE_CURVE('',#4414,#4415,#2041,.T.);
#5594=EDGE_CURVE('',#4415,#4416,#2042,.T.);
#5595=EDGE_CURVE('',#4416,#4417,#2043,.T.);
#5596=EDGE_CURVE('',#4417,#4414,#2044,.T.);
#5597=EDGE_CURVE('',#4418,#4419,#2045,.T.);
#5598=EDGE_CURVE('',#4419,#4420,#2046,.T.);
#5599=EDGE_CURVE('',#4420,#4421,#2047,.T.);
#5600=EDGE_CURVE('',#4421,#4418,#2048,.T.);
#5601=EDGE_CURVE('',#4422,#4423,#2049,.T.);
#5602=EDGE_CURVE('',#4423,#4424,#2050,.T.);
#5603=EDGE_CURVE('',#4424,#4425,#2051,.T.);
#5604=EDGE_CURVE('',#4425,#4422,#2052,.T.);
#5605=EDGE_CURVE('',#4426,#4427,#2053,.T.);
#5606=EDGE_CURVE('',#4427,#4428,#2054,.T.);
#5607=EDGE_CURVE('',#4428,#4429,#2055,.T.);
#5608=EDGE_CURVE('',#4429,#4426,#2056,.T.);
#5609=EDGE_CURVE('',#4430,#4431,#2057,.T.);
#5610=EDGE_CURVE('',#4431,#4432,#2058,.T.);
#5611=EDGE_CURVE('',#4432,#4433,#2059,.T.);
#5612=EDGE_CURVE('',#4433,#4430,#2060,.T.);
#5613=EDGE_CURVE('',#4434,#4435,#2061,.T.);
#5614=EDGE_CURVE('',#4435,#4436,#2062,.T.);
#5615=EDGE_CURVE('',#4436,#4437,#2063,.T.);
#5616=EDGE_CURVE('',#4437,#4434,#2064,.T.);
#5617=EDGE_CURVE('',#4438,#4439,#2065,.T.);
#5618=EDGE_CURVE('',#4439,#4440,#2066,.T.);
#5619=EDGE_CURVE('',#4440,#4441,#2067,.T.);
#5620=EDGE_CURVE('',#4441,#4438,#2068,.T.);
#5621=EDGE_CURVE('',#4442,#4443,#2069,.T.);
#5622=EDGE_CURVE('',#4443,#4444,#2070,.T.);
#5623=EDGE_CURVE('',#4444,#4445,#2071,.T.);
#5624=EDGE_CURVE('',#4445,#4442,#2072,.T.);
#5625=EDGE_CURVE('',#4446,#4447,#2073,.T.);
#5626=EDGE_CURVE('',#4447,#4448,#2074,.T.);
#5627=EDGE_CURVE('',#4448,#4449,#2075,.T.);
#5628=EDGE_CURVE('',#4449,#4446,#2076,.T.);
#5629=EDGE_CURVE('',#4450,#4451,#2077,.T.);
#5630=EDGE_CURVE('',#4451,#4452,#2078,.T.);
#5631=EDGE_CURVE('',#4452,#4453,#2079,.T.);
#5632=EDGE_CURVE('',#4453,#4450,#2080,.T.);
#5633=EDGE_CURVE('',#4454,#4455,#2081,.T.);
#5634=EDGE_CURVE('',#4455,#4456,#2082,.T.);
#5635=EDGE_CURVE('',#4456,#4457,#2083,.T.);
#5636=EDGE_CURVE('',#4457,#4454,#2084,.T.);
#5637=EDGE_CURVE('',#4458,#4459,#2085,.T.);
#5638=EDGE_CURVE('',#4459,#4460,#2086,.T.);
#5639=EDGE_CURVE('',#4460,#4461,#2087,.T.);
#5640=EDGE_CURVE('',#4461,#4458,#2088,.T.);
#5641=EDGE_CURVE('',#4462,#4462,#3601,.T.);
#5642=EDGE_CURVE('',#4463,#4463,#3602,.T.);
#5643=EDGE_CURVE('',#4464,#4464,#3603,.T.);
#5644=EDGE_CURVE('',#4465,#4465,#3604,.T.);
#5645=EDGE_CURVE('',#4466,#4466,#3605,.T.);
#5646=EDGE_CURVE('',#4467,#4467,#3606,.T.);
#5647=EDGE_CURVE('',#4468,#4469,#2089,.T.);
#5648=EDGE_CURVE('',#4469,#4470,#2090,.T.);
#5649=EDGE_CURVE('',#4470,#4471,#2091,.T.);
#5650=EDGE_CURVE('',#4471,#4468,#2092,.T.);
#5651=EDGE_CURVE('',#4472,#4473,#2093,.T.);
#5652=EDGE_CURVE('',#4473,#4474,#2094,.T.);
#5653=EDGE_CURVE('',#4474,#4475,#2095,.T.);
#5654=EDGE_CURVE('',#4475,#4472,#2096,.T.);
#5655=EDGE_CURVE('',#4476,#4477,#2097,.T.);
#5656=EDGE_CURVE('',#4477,#4478,#2098,.T.);
#5657=EDGE_CURVE('',#4478,#4479,#2099,.T.);
#5658=EDGE_CURVE('',#4479,#4476,#2100,.T.);
#5659=EDGE_CURVE('',#4480,#4481,#2101,.T.);
#5660=EDGE_CURVE('',#4481,#4482,#2102,.T.);
#5661=EDGE_CURVE('',#4482,#4483,#2103,.T.);
#5662=EDGE_CURVE('',#4483,#4480,#2104,.T.);
#5663=EDGE_CURVE('',#4484,#4485,#2105,.T.);
#5664=EDGE_CURVE('',#4485,#4486,#2106,.T.);
#5665=EDGE_CURVE('',#4486,#4487,#2107,.T.);
#5666=EDGE_CURVE('',#4487,#4484,#2108,.T.);
#5667=EDGE_CURVE('',#4488,#4489,#2109,.T.);
#5668=EDGE_CURVE('',#4489,#4490,#2110,.T.);
#5669=EDGE_CURVE('',#4490,#4491,#2111,.T.);
#5670=EDGE_CURVE('',#4491,#4488,#2112,.T.);
#5671=EDGE_CURVE('',#4326,#3887,#3607,.T.);
#5672=EDGE_CURVE('',#4237,#4182,#3608,.T.);
#5673=EDGE_CURVE('',#4183,#3878,#3609,.T.);
#5674=EDGE_CURVE('',#4246,#4173,#3610,.T.);
#5675=EDGE_CURVE('',#4174,#3865,#3611,.T.);
#5676=EDGE_CURVE('',#3902,#3910,#3612,.T.);
#5677=EDGE_CURVE('',#3911,#4214,#3613,.T.);
#5678=EDGE_CURVE('',#3893,#3919,#3614,.T.);
#5679=EDGE_CURVE('',#3920,#4223,#3615,.T.);
#5680=EDGE_CURVE('',#3821,#3991,#3616,.T.);
#5681=EDGE_CURVE('',#3992,#4295,#3617,.T.);
#5682=EDGE_CURVE('',#3812,#4000,#3618,.T.);
#5683=EDGE_CURVE('',#4001,#4304,#3619,.T.);
#5684=EDGE_CURVE('',#4305,#4111,#2113,.T.);
#5685=EDGE_CURVE('',#4112,#3806,#3620,.T.);
#5686=EDGE_CURVE('',#4317,#4102,#3621,.T.);
#5687=EDGE_CURVE('',#4103,#3797,#3622,.T.);
#5688=EDGE_CURVE('',#3767,#4348,#3623,.T.);
#5689=EDGE_CURVE('',#4063,#4357,#3624,.T.);
#5690=EDGE_CURVE('',#4358,#4492,#2114,.T.);
#5691=EDGE_CURVE('',#4492,#4391,#2115,.T.);
#5692=EDGE_CURVE('',#3830,#4133,#3625,.T.);
#5693=EDGE_CURVE('',#4134,#4277,#3626,.T.);
#5694=EDGE_CURVE('',#3839,#4142,#3627,.T.);
#5695=EDGE_CURVE('',#4143,#4268,#3628,.T.);
#5696=EDGE_CURVE('',#3785,#4027,#3629,.T.);
#5697=EDGE_CURVE('',#3776,#4036,#3630,.T.);
#5698=EDGE_CURVE('',#3758,#4054,#3631,.T.);
#5699=EDGE_CURVE('',#4055,#4361,#2116,.T.);
#5700=EDGE_CURVE('',#4362,#4066,#3632,.T.);
#5701=EDGE_CURVE('',#4353,#3770,#3633,.T.);
#5702=EDGE_CURVE('',#4041,#3779,#3634,.T.);
#5703=EDGE_CURVE('',#4032,#3788,#3635,.T.);
#5704=EDGE_CURVE('',#4273,#4146,#3636,.T.);
#5705=EDGE_CURVE('',#4147,#3842,#3637,.T.);
#5706=EDGE_CURVE('',#4282,#4137,#3638,.T.);
#5707=EDGE_CURVE('',#4138,#3833,#3639,.T.);
#5708=EDGE_CURVE('',#3951,#4250,#3640,.T.);
#5709=EDGE_CURVE('',#3857,#3955,#3641,.T.);
#5710=EDGE_CURVE('',#3956,#4259,#3642,.T.);
#5711=EDGE_CURVE('',#3848,#3964,#3643,.T.);
#5712=EDGE_CURVE('',#3965,#4089,#3644,.T.);
#5713=EDGE_CURVE('',#4090,#4330,#3645,.T.);
#5714=EDGE_CURVE('',#4081,#4339,#3646,.T.);
#5715=EDGE_CURVE('',#4392,#3756,#2117,.T.);
#5716=EDGE_CURVE('',#4393,#3755,#2118,.T.);
#5717=EDGE_CURVE('',#4492,#4493,#2119,.T.);
#5718=EDGE_CURVE('',#4493,#3749,#2120,.T.);
#5719=EDGE_CURVE('',#4494,#3745,#2121,.T.);
#5720=EDGE_CURVE('',#4495,#4494,#2122,.T.);
#5721=EDGE_CURVE('',#4495,#4496,#2123,.T.);
#5722=EDGE_CURVE('',#4497,#4496,#2124,.T.);
#5723=EDGE_CURVE('',#4498,#4497,#2125,.T.);
#5724=EDGE_CURVE('',#4499,#4498,#2126,.T.);
#5725=EDGE_CURVE('',#4499,#3752,#2127,.T.);
#5726=EDGE_CURVE('',#4500,#4499,#2128,.T.);
#5727=EDGE_CURVE('',#4500,#3751,#2129,.T.);
#5728=EDGE_CURVE('',#4498,#4501,#2130,.T.);
#5729=EDGE_CURVE('',#4501,#4502,#2131,.T.);
#5730=EDGE_CURVE('',#4502,#4495,#2132,.T.);
#5731=EDGE_CURVE('',#4494,#4503,#2133,.T.);
#5732=EDGE_CURVE('',#4503,#4500,#2134,.T.);
#5733=EDGE_CURVE('',#4504,#4504,#3647,.T.);
#5734=EDGE_CURVE('',#4505,#4505,#3648,.T.);
#5735=EDGE_CURVE('',#4506,#4506,#3649,.T.);
#5736=EDGE_CURVE('',#4507,#4507,#3650,.T.);
#5737=EDGE_CURVE('',#4508,#4508,#3651,.T.);
#5738=EDGE_CURVE('',#4509,#4509,#3652,.T.);
#5739=EDGE_CURVE('',#4510,#4510,#3653,.T.);
#5740=EDGE_CURVE('',#4511,#4511,#3654,.T.);
#5741=EDGE_CURVE('',#4512,#4512,#3655,.T.);
#5742=EDGE_CURVE('',#4513,#4513,#3656,.T.);
#5743=EDGE_CURVE('',#4514,#4514,#3657,.T.);
#5744=EDGE_CURVE('',#4515,#4515,#3658,.T.);
#5745=EDGE_CURVE('',#4516,#4516,#3659,.T.);
#5746=EDGE_CURVE('',#4517,#4517,#3660,.T.);
#5747=EDGE_CURVE('',#4518,#4519,#2135,.T.);
#5748=EDGE_CURVE('',#4520,#4518,#2136,.T.);
#5749=EDGE_CURVE('',#4521,#4520,#2137,.T.);
#5750=EDGE_CURVE('',#4519,#4521,#2138,.T.);
#5751=EDGE_CURVE('',#4522,#4523,#2139,.T.);
#5752=EDGE_CURVE('',#4524,#4522,#2140,.T.);
#5753=EDGE_CURVE('',#4525,#4524,#2141,.T.);
#5754=EDGE_CURVE('',#4523,#4525,#2142,.T.);
#5755=EDGE_CURVE('',#4526,#4527,#2143,.T.);
#5756=EDGE_CURVE('',#4528,#4526,#2144,.T.);
#5757=EDGE_CURVE('',#4529,#4528,#2145,.T.);
#5758=EDGE_CURVE('',#4527,#4529,#2146,.T.);
#5759=EDGE_CURVE('',#4530,#4531,#2147,.T.);
#5760=EDGE_CURVE('',#4532,#4530,#2148,.T.);
#5761=EDGE_CURVE('',#4533,#4532,#2149,.T.);
#5762=EDGE_CURVE('',#4531,#4533,#2150,.T.);
#5763=EDGE_CURVE('',#4534,#4535,#2151,.T.);
#5764=EDGE_CURVE('',#4536,#4534,#2152,.T.);
#5765=EDGE_CURVE('',#4537,#4536,#2153,.T.);
#5766=EDGE_CURVE('',#4535,#4537,#2154,.T.);
#5767=EDGE_CURVE('',#4538,#4539,#2155,.T.);
#5768=EDGE_CURVE('',#4540,#4538,#2156,.T.);
#5769=EDGE_CURVE('',#4541,#4540,#2157,.T.);
#5770=EDGE_CURVE('',#4539,#4541,#2158,.T.);
#5771=EDGE_CURVE('',#4542,#4543,#2159,.T.);
#5772=EDGE_CURVE('',#4544,#4542,#2160,.T.);
#5773=EDGE_CURVE('',#4545,#4544,#2161,.T.);
#5774=EDGE_CURVE('',#4543,#4545,#2162,.T.);
#5775=EDGE_CURVE('',#4546,#4547,#2163,.T.);
#5776=EDGE_CURVE('',#4548,#4546,#2164,.T.);
#5777=EDGE_CURVE('',#4549,#4548,#2165,.T.);
#5778=EDGE_CURVE('',#4547,#4549,#2166,.T.);
#5779=EDGE_CURVE('',#4550,#4551,#2167,.T.);
#5780=EDGE_CURVE('',#4552,#4550,#2168,.T.);
#5781=EDGE_CURVE('',#4553,#4552,#2169,.T.);
#5782=EDGE_CURVE('',#4551,#4553,#2170,.T.);
#5783=EDGE_CURVE('',#4554,#4555,#2171,.T.);
#5784=EDGE_CURVE('',#4556,#4554,#2172,.T.);
#5785=EDGE_CURVE('',#4557,#4556,#2173,.T.);
#5786=EDGE_CURVE('',#4555,#4557,#2174,.T.);
#5787=EDGE_CURVE('',#4558,#4559,#2175,.T.);
#5788=EDGE_CURVE('',#4560,#4558,#2176,.T.);
#5789=EDGE_CURVE('',#4561,#4560,#2177,.T.);
#5790=EDGE_CURVE('',#4559,#4561,#2178,.T.);
#5791=EDGE_CURVE('',#4562,#4563,#2179,.T.);
#5792=EDGE_CURVE('',#4564,#4562,#2180,.T.);
#5793=EDGE_CURVE('',#4565,#4564,#2181,.T.);
#5794=EDGE_CURVE('',#4563,#4565,#2182,.T.);
#5795=EDGE_CURVE('',#4566,#4566,#3661,.T.);
#5796=EDGE_CURVE('',#4567,#4567,#3662,.T.);
#5797=EDGE_CURVE('',#4568,#4568,#3663,.T.);
#5798=EDGE_CURVE('',#4569,#4569,#3664,.T.);
#5799=EDGE_CURVE('',#4570,#4570,#3665,.T.);
#5800=EDGE_CURVE('',#4571,#4571,#3666,.T.);
#5801=EDGE_CURVE('',#4572,#4573,#2183,.T.);
#5802=EDGE_CURVE('',#4574,#4572,#2184,.T.);
#5803=EDGE_CURVE('',#4575,#4574,#2185,.T.);
#5804=EDGE_CURVE('',#4573,#4575,#2186,.T.);
#5805=EDGE_CURVE('',#4576,#4577,#2187,.T.);
#5806=EDGE_CURVE('',#4578,#4576,#2188,.T.);
#5807=EDGE_CURVE('',#4579,#4578,#2189,.T.);
#5808=EDGE_CURVE('',#4577,#4579,#2190,.T.);
#5809=EDGE_CURVE('',#4580,#4581,#2191,.T.);
#5810=EDGE_CURVE('',#4582,#4580,#2192,.T.);
#5811=EDGE_CURVE('',#4583,#4582,#2193,.T.);
#5812=EDGE_CURVE('',#4581,#4583,#2194,.T.);
#5813=EDGE_CURVE('',#4584,#4585,#2195,.T.);
#5814=EDGE_CURVE('',#4586,#4584,#2196,.T.);
#5815=EDGE_CURVE('',#4587,#4586,#2197,.T.);
#5816=EDGE_CURVE('',#4585,#4587,#2198,.T.);
#5817=EDGE_CURVE('',#4588,#4589,#2199,.T.);
#5818=EDGE_CURVE('',#4590,#4588,#2200,.T.);
#5819=EDGE_CURVE('',#4591,#4590,#2201,.T.);
#5820=EDGE_CURVE('',#4589,#4591,#2202,.T.);
#5821=EDGE_CURVE('',#4592,#4593,#2203,.T.);
#5822=EDGE_CURVE('',#4594,#4592,#2204,.T.);
#5823=EDGE_CURVE('',#4595,#4594,#2205,.T.);
#5824=EDGE_CURVE('',#4593,#4595,#2206,.T.);
#5825=EDGE_CURVE('',#4596,#4596,#3667,.T.);
#5826=EDGE_CURVE('',#4597,#4597,#3668,.T.);
#5827=EDGE_CURVE('',#4598,#4598,#3669,.T.);
#5828=EDGE_CURVE('',#4599,#4599,#3670,.T.);
#5829=EDGE_CURVE('',#4600,#4600,#3671,.T.);
#5830=EDGE_CURVE('',#4601,#4601,#3672,.T.);
#5831=EDGE_CURVE('',#4602,#4602,#3673,.T.);
#5832=EDGE_CURVE('',#4603,#4603,#3674,.T.);
#5833=EDGE_CURVE('',#4604,#4604,#3675,.T.);
#5834=EDGE_CURVE('',#4605,#4605,#3676,.T.);
#5835=EDGE_CURVE('',#4606,#4606,#3677,.T.);
#5836=EDGE_CURVE('',#4607,#4607,#3678,.T.);
#5837=EDGE_CURVE('',#4608,#4608,#3679,.T.);
#5838=EDGE_CURVE('',#4609,#4609,#3680,.T.);
#5839=EDGE_CURVE('',#4610,#4610,#3681,.T.);
#5840=EDGE_CURVE('',#4611,#4611,#3682,.T.);
#5841=EDGE_CURVE('',#4612,#4612,#3683,.T.);
#5842=EDGE_CURVE('',#4613,#4613,#3684,.T.);
#5843=EDGE_CURVE('',#4614,#4614,#3685,.T.);
#5844=EDGE_CURVE('',#4615,#4615,#3686,.T.);
#5845=EDGE_CURVE('',#4616,#4616,#3687,.T.);
#5846=EDGE_CURVE('',#4617,#4617,#3688,.T.);
#5847=EDGE_CURVE('',#4618,#4618,#3689,.T.);
#5848=EDGE_CURVE('',#4619,#4619,#3690,.T.);
#5849=EDGE_CURVE('',#4620,#4620,#3691,.T.);
#5850=EDGE_CURVE('',#4621,#4621,#3692,.T.);
#5851=EDGE_CURVE('',#4622,#4622,#3693,.T.);
#5852=EDGE_CURVE('',#4623,#4623,#3694,.T.);
#5853=EDGE_CURVE('',#4624,#4624,#3695,.T.);
#5854=EDGE_CURVE('',#4625,#4625,#3696,.T.);
#5855=EDGE_CURVE('',#4503,#3746,#2207,.T.);
#5856=EDGE_CURVE('',#4493,#4626,#2208,.T.);
#5857=EDGE_CURVE('',#4626,#3750,#2209,.T.);
#5858=EDGE_CURVE('',#4501,#4627,#2210,.T.);
#5859=EDGE_CURVE('',#4628,#4627,#2211,.T.);
#5860=EDGE_CURVE('',#4502,#4628,#2212,.T.);
#5861=EDGE_CURVE('',#4496,#4628,#2213,.T.);
#5862=EDGE_CURVE('',#4627,#4497,#2214,.T.);
#5863=EDGE_CURVE('',#4401,#4626,#2215,.T.);
#5864=EDGE_CURVE('',#4344,#4084,#3697,.T.);
#5865=EDGE_CURVE('',#4335,#4093,#3698,.T.);
#5866=EDGE_CURVE('',#4094,#3968,#3699,.T.);
#5867=EDGE_CURVE('',#3969,#3851,#3700,.T.);
#5868=EDGE_CURVE('',#4264,#3959,#3701,.T.);
#5869=EDGE_CURVE('',#3960,#3860,#3702,.T.);
#5870=EDGE_CURVE('',#4255,#3946,#3703,.T.);
#5871=EDGE_CURVE('',#3870,#4169,#3704,.T.);
#5872=EDGE_CURVE('',#4170,#4241,#3705,.T.);
#5873=EDGE_CURVE('',#3875,#4178,#3706,.T.);
#5874=EDGE_CURVE('',#4179,#4232,#3707,.T.);
#5875=EDGE_CURVE('',#3884,#4321,#3708,.T.);
#5876=EDGE_CURVE('',#3794,#4098,#3709,.T.);
#5877=EDGE_CURVE('',#4099,#4312,#3710,.T.);
#5878=EDGE_CURVE('',#3803,#4107,#3711,.T.);
#5879=EDGE_CURVE('',#4108,#4058,#2216,.T.);
#5880=EDGE_CURVE('',#4059,#3761,#3712,.T.);
#5881=EDGE_CURVE('',#3999,#4504,#2217,.T.);
#5882=EDGE_CURVE('',#3828,#4505,#2218,.T.);
#5883=EDGE_CURVE('',#4402,#4506,#2219,.T.);
#5884=EDGE_CURVE('',#4403,#4507,#2220,.T.);
#5885=EDGE_CURVE('',#4404,#4508,#2221,.T.);
#5886=EDGE_CURVE('',#4405,#4509,#2222,.T.);
#5887=EDGE_CURVE('',#4406,#4510,#2223,.T.);
#5888=EDGE_CURVE('',#4407,#4511,#2224,.T.);
#5889=EDGE_CURVE('',#4408,#4512,#2225,.T.);
#5890=EDGE_CURVE('',#4409,#4513,#2226,.T.);
#5891=EDGE_CURVE('',#4410,#4514,#2227,.T.);
#5892=EDGE_CURVE('',#4411,#4515,#2228,.T.);
#5893=EDGE_CURVE('',#4412,#4516,#2229,.T.);
#5894=EDGE_CURVE('',#4413,#4517,#2230,.T.);
#5895=EDGE_CURVE('',#4518,#4414,#2231,.T.);
#5896=EDGE_CURVE('',#4520,#4417,#2232,.T.);
#5897=EDGE_CURVE('',#4521,#4416,#2233,.T.);
#5898=EDGE_CURVE('',#4519,#4415,#2234,.T.);
#5899=EDGE_CURVE('',#4522,#4418,#2235,.T.);
#5900=EDGE_CURVE('',#4524,#4421,#2236,.T.);
#5901=EDGE_CURVE('',#4525,#4420,#2237,.T.);
#5902=EDGE_CURVE('',#4523,#4419,#2238,.T.);
#5903=EDGE_CURVE('',#4526,#4422,#2239,.T.);
#5904=EDGE_CURVE('',#4528,#4425,#2240,.T.);
#5905=EDGE_CURVE('',#4529,#4424,#2241,.T.);
#5906=EDGE_CURVE('',#4527,#4423,#2242,.T.);
#5907=EDGE_CURVE('',#4530,#4426,#2243,.T.);
#5908=EDGE_CURVE('',#4532,#4429,#2244,.T.);
#5909=EDGE_CURVE('',#4533,#4428,#2245,.T.);
#5910=EDGE_CURVE('',#4531,#4427,#2246,.T.);
#5911=EDGE_CURVE('',#4534,#4430,#2247,.T.);
#5912=EDGE_CURVE('',#4536,#4433,#2248,.T.);
#5913=EDGE_CURVE('',#4537,#4432,#2249,.T.);
#5914=EDGE_CURVE('',#4535,#4431,#2250,.T.);
#5915=EDGE_CURVE('',#4538,#4434,#2251,.T.);
#5916=EDGE_CURVE('',#4540,#4437,#2252,.T.);
#5917=EDGE_CURVE('',#4541,#4436,#2253,.T.);
#5918=EDGE_CURVE('',#4539,#4435,#2254,.T.);
#5919=EDGE_CURVE('',#4542,#4438,#2255,.T.);
#5920=EDGE_CURVE('',#4544,#4441,#2256,.T.);
#5921=EDGE_CURVE('',#4545,#4440,#2257,.T.);
#5922=EDGE_CURVE('',#4543,#4439,#2258,.T.);
#5923=EDGE_CURVE('',#4546,#4442,#2259,.T.);
#5924=EDGE_CURVE('',#4548,#4445,#2260,.T.);
#5925=EDGE_CURVE('',#4549,#4444,#2261,.T.);
#5926=EDGE_CURVE('',#4547,#4443,#2262,.T.);
#5927=EDGE_CURVE('',#4550,#4446,#2263,.T.);
#5928=EDGE_CURVE('',#4552,#4449,#2264,.T.);
#5929=EDGE_CURVE('',#4553,#4448,#2265,.T.);
#5930=EDGE_CURVE('',#4551,#4447,#2266,.T.);
#5931=EDGE_CURVE('',#4554,#4450,#2267,.T.);
#5932=EDGE_CURVE('',#4556,#4453,#2268,.T.);
#5933=EDGE_CURVE('',#4557,#4452,#2269,.T.);
#5934=EDGE_CURVE('',#4555,#4451,#2270,.T.);
#5935=EDGE_CURVE('',#4558,#4454,#2271,.T.);
#5936=EDGE_CURVE('',#4560,#4457,#2272,.T.);
#5937=EDGE_CURVE('',#4561,#4456,#2273,.T.);
#5938=EDGE_CURVE('',#4559,#4455,#2274,.T.);
#5939=EDGE_CURVE('',#4562,#4458,#2275,.T.);
#5940=EDGE_CURVE('',#4564,#4461,#2276,.T.);
#5941=EDGE_CURVE('',#4565,#4460,#2277,.T.);
#5942=EDGE_CURVE('',#4563,#4459,#2278,.T.);
#5943=EDGE_CURVE('',#4462,#4566,#2279,.T.);
#5944=EDGE_CURVE('',#4463,#4567,#2280,.T.);
#5945=EDGE_CURVE('',#4464,#4568,#2281,.T.);
#5946=EDGE_CURVE('',#4465,#4569,#2282,.T.);
#5947=EDGE_CURVE('',#4466,#4570,#2283,.T.);
#5948=EDGE_CURVE('',#4467,#4571,#2284,.T.);
#5949=EDGE_CURVE('',#4572,#4468,#2285,.T.);
#5950=EDGE_CURVE('',#4574,#4471,#2286,.T.);
#5951=EDGE_CURVE('',#4575,#4470,#2287,.T.);
#5952=EDGE_CURVE('',#4573,#4469,#2288,.T.);
#5953=EDGE_CURVE('',#4576,#4472,#2289,.T.);
#5954=EDGE_CURVE('',#4578,#4475,#2290,.T.);
#5955=EDGE_CURVE('',#4579,#4474,#2291,.T.);
#5956=EDGE_CURVE('',#4577,#4473,#2292,.T.);
#5957=EDGE_CURVE('',#4580,#4476,#2293,.T.);
#5958=EDGE_CURVE('',#4582,#4479,#2294,.T.);
#5959=EDGE_CURVE('',#4583,#4478,#2295,.T.);
#5960=EDGE_CURVE('',#4581,#4477,#2296,.T.);
#5961=EDGE_CURVE('',#4584,#4480,#2297,.T.);
#5962=EDGE_CURVE('',#4586,#4483,#2298,.T.);
#5963=EDGE_CURVE('',#4587,#4482,#2299,.T.);
#5964=EDGE_CURVE('',#4585,#4481,#2300,.T.);
#5965=EDGE_CURVE('',#4588,#4484,#2301,.T.);
#5966=EDGE_CURVE('',#4590,#4487,#2302,.T.);
#5967=EDGE_CURVE('',#4591,#4486,#2303,.T.);
#5968=EDGE_CURVE('',#4589,#4485,#2304,.T.);
#5969=EDGE_CURVE('',#4592,#4488,#2305,.T.);
#5970=EDGE_CURVE('',#4594,#4491,#2306,.T.);
#5971=EDGE_CURVE('',#4595,#4490,#2307,.T.);
#5972=EDGE_CURVE('',#4593,#4489,#2308,.T.);
#5973=EDGE_CURVE('',#4186,#4596,#2309,.T.);
#5974=EDGE_CURVE('',#3882,#4597,#2310,.T.);
#5975=EDGE_CURVE('',#4177,#4598,#2311,.T.);
#5976=EDGE_CURVE('',#3873,#4599,#2312,.T.);
#5977=EDGE_CURVE('',#3891,#4600,#2313,.T.);
#5978=EDGE_CURVE('',#3801,#4601,#2314,.T.);
#5979=EDGE_CURVE('',#4106,#4602,#2315,.T.);
#5980=EDGE_CURVE('',#3810,#4603,#2316,.T.);
#5981=EDGE_CURVE('',#3855,#4604,#2317,.T.);
#5982=EDGE_CURVE('',#3963,#4605,#2318,.T.);
#5983=EDGE_CURVE('',#3864,#4606,#2319,.T.);
#5984=EDGE_CURVE('',#3954,#4607,#2320,.T.);
#5985=EDGE_CURVE('',#3972,#4608,#2321,.T.);
#5986=EDGE_CURVE('',#4097,#4609,#2322,.T.);
#5987=EDGE_CURVE('',#4088,#4610,#2323,.T.);
#5988=EDGE_CURVE('',#3765,#4611,#2324,.T.);
#5989=EDGE_CURVE('',#4150,#4612,#2325,.T.);
#5990=EDGE_CURVE('',#3846,#4613,#2326,.T.);
#5991=EDGE_CURVE('',#4141,#4614,#2327,.T.);
#5992=EDGE_CURVE('',#3837,#4615,#2328,.T.);
#5993=EDGE_CURVE('',#3792,#4616,#2329,.T.);
#5994=EDGE_CURVE('',#3783,#4617,#2330,.T.);
#5995=EDGE_CURVE('',#3927,#4618,#2331,.T.);
#5996=EDGE_CURVE('',#3918,#4619,#2332,.T.);
#5997=EDGE_CURVE('',#3900,#4620,#2333,.T.);
#5998=EDGE_CURVE('',#3774,#4621,#2334,.T.);
#5999=EDGE_CURVE('',#4070,#4622,#2335,.T.);
#6000=EDGE_CURVE('',#4008,#4623,#2336,.T.);
#6001=EDGE_CURVE('',#3909,#4624,#2337,.T.);
#6002=EDGE_CURVE('',#3819,#4625,#2338,.T.);
#6003=ORIENTED_EDGE('',*,*,#4629,.F.);
#6004=ORIENTED_EDGE('',*,*,#4630,.F.);
#6005=ORIENTED_EDGE('',*,*,#4631,.F.);
#6006=ORIENTED_EDGE('',*,*,#4632,.T.);
#6007=ORIENTED_EDGE('',*,*,#4633,.F.);
#6008=ORIENTED_EDGE('',*,*,#4632,.F.);
#6009=ORIENTED_EDGE('',*,*,#4634,.F.);
#6010=ORIENTED_EDGE('',*,*,#4635,.T.);
#6011=ORIENTED_EDGE('',*,*,#4636,.F.);
#6012=ORIENTED_EDGE('',*,*,#4635,.F.);
#6013=ORIENTED_EDGE('',*,*,#4637,.F.);
#6014=ORIENTED_EDGE('',*,*,#4638,.T.);
#6015=ORIENTED_EDGE('',*,*,#4639,.F.);
#6016=ORIENTED_EDGE('',*,*,#4638,.F.);
#6017=ORIENTED_EDGE('',*,*,#4640,.F.);
#6018=ORIENTED_EDGE('',*,*,#4630,.T.);
#6019=ORIENTED_EDGE('',*,*,#4641,.F.);
#6020=ORIENTED_EDGE('',*,*,#4642,.F.);
#6021=ORIENTED_EDGE('',*,*,#4643,.F.);
#6022=ORIENTED_EDGE('',*,*,#4644,.T.);
#6023=ORIENTED_EDGE('',*,*,#4645,.F.);
#6024=ORIENTED_EDGE('',*,*,#4644,.F.);
#6025=ORIENTED_EDGE('',*,*,#4646,.F.);
#6026=ORIENTED_EDGE('',*,*,#4647,.T.);
#6027=ORIENTED_EDGE('',*,*,#4648,.F.);
#6028=ORIENTED_EDGE('',*,*,#4647,.F.);
#6029=ORIENTED_EDGE('',*,*,#4649,.F.);
#6030=ORIENTED_EDGE('',*,*,#4650,.T.);
#6031=ORIENTED_EDGE('',*,*,#4651,.F.);
#6032=ORIENTED_EDGE('',*,*,#4650,.F.);
#6033=ORIENTED_EDGE('',*,*,#4652,.F.);
#6034=ORIENTED_EDGE('',*,*,#4642,.T.);
#6035=ORIENTED_EDGE('',*,*,#4653,.F.);
#6036=ORIENTED_EDGE('',*,*,#4654,.F.);
#6037=ORIENTED_EDGE('',*,*,#4655,.F.);
#6038=ORIENTED_EDGE('',*,*,#4656,.T.);
#6039=ORIENTED_EDGE('',*,*,#4657,.F.);
#6040=ORIENTED_EDGE('',*,*,#4656,.F.);
#6041=ORIENTED_EDGE('',*,*,#4658,.F.);
#6042=ORIENTED_EDGE('',*,*,#4659,.T.);
#6043=ORIENTED_EDGE('',*,*,#4660,.F.);
#6044=ORIENTED_EDGE('',*,*,#4659,.F.);
#6045=ORIENTED_EDGE('',*,*,#4661,.F.);
#6046=ORIENTED_EDGE('',*,*,#4662,.T.);
#6047=ORIENTED_EDGE('',*,*,#4663,.F.);
#6048=ORIENTED_EDGE('',*,*,#4662,.F.);
#6049=ORIENTED_EDGE('',*,*,#4664,.F.);
#6050=ORIENTED_EDGE('',*,*,#4654,.T.);
#6051=ORIENTED_EDGE('',*,*,#4665,.F.);
#6052=ORIENTED_EDGE('',*,*,#4666,.F.);
#6053=ORIENTED_EDGE('',*,*,#4667,.F.);
#6054=ORIENTED_EDGE('',*,*,#4668,.T.);
#6055=ORIENTED_EDGE('',*,*,#4669,.F.);
#6056=ORIENTED_EDGE('',*,*,#4668,.F.);
#6057=ORIENTED_EDGE('',*,*,#4670,.F.);
#6058=ORIENTED_EDGE('',*,*,#4671,.T.);
#6059=ORIENTED_EDGE('',*,*,#4672,.F.);
#6060=ORIENTED_EDGE('',*,*,#4671,.F.);
#6061=ORIENTED_EDGE('',*,*,#4673,.F.);
#6062=ORIENTED_EDGE('',*,*,#4674,.T.);
#6063=ORIENTED_EDGE('',*,*,#4675,.F.);
#6064=ORIENTED_EDGE('',*,*,#4674,.F.);
#6065=ORIENTED_EDGE('',*,*,#4676,.F.);
#6066=ORIENTED_EDGE('',*,*,#4666,.T.);
#6067=ORIENTED_EDGE('',*,*,#4677,.F.);
#6068=ORIENTED_EDGE('',*,*,#4678,.T.);
#6069=ORIENTED_EDGE('',*,*,#4679,.F.);
#6070=ORIENTED_EDGE('',*,*,#4680,.F.);
#6071=ORIENTED_EDGE('',*,*,#4637,.T.);
#6072=ORIENTED_EDGE('',*,*,#4634,.T.);
#6073=ORIENTED_EDGE('',*,*,#4631,.T.);
#6074=ORIENTED_EDGE('',*,*,#4640,.T.);
#6075=ORIENTED_EDGE('',*,*,#4673,.T.);
#6076=ORIENTED_EDGE('',*,*,#4670,.T.);
#6077=ORIENTED_EDGE('',*,*,#4667,.T.);
#6078=ORIENTED_EDGE('',*,*,#4676,.T.);
#6079=ORIENTED_EDGE('',*,*,#4681,.T.);
#6080=ORIENTED_EDGE('',*,*,#4682,.T.);
#6081=ORIENTED_EDGE('',*,*,#4683,.T.);
#6082=ORIENTED_EDGE('',*,*,#4679,.T.);
#6083=ORIENTED_EDGE('',*,*,#4684,.F.);
#6084=ORIENTED_EDGE('',*,*,#4685,.T.);
#6085=ORIENTED_EDGE('',*,*,#4686,.F.);
#6086=ORIENTED_EDGE('',*,*,#4687,.F.);
#6087=ORIENTED_EDGE('',*,*,#4649,.T.);
#6088=ORIENTED_EDGE('',*,*,#4646,.T.);
#6089=ORIENTED_EDGE('',*,*,#4643,.T.);
#6090=ORIENTED_EDGE('',*,*,#4652,.T.);
#6091=ORIENTED_EDGE('',*,*,#4661,.T.);
#6092=ORIENTED_EDGE('',*,*,#4658,.T.);
#6093=ORIENTED_EDGE('',*,*,#4655,.T.);
#6094=ORIENTED_EDGE('',*,*,#4664,.T.);
#6095=ORIENTED_EDGE('',*,*,#4688,.T.);
#6096=ORIENTED_EDGE('',*,*,#4689,.T.);
#6097=ORIENTED_EDGE('',*,*,#4690,.T.);
#6098=ORIENTED_EDGE('',*,*,#4686,.T.);
#6099=ORIENTED_EDGE('',*,*,#4691,.F.);
#6100=ORIENTED_EDGE('',*,*,#4692,.F.);
#6101=ORIENTED_EDGE('',*,*,#4693,.T.);
#6102=ORIENTED_EDGE('',*,*,#4694,.F.);
#6103=ORIENTED_EDGE('',*,*,#4695,.F.);
#6104=ORIENTED_EDGE('',*,*,#4696,.F.);
#6105=ORIENTED_EDGE('',*,*,#4697,.T.);
#6106=ORIENTED_EDGE('',*,*,#4698,.F.);
#6107=ORIENTED_EDGE('',*,*,#4697,.F.);
#6108=ORIENTED_EDGE('',*,*,#4699,.F.);
#6109=ORIENTED_EDGE('',*,*,#4700,.F.);
#6110=ORIENTED_EDGE('',*,*,#4693,.F.);
#6111=ORIENTED_EDGE('',*,*,#4701,.F.);
#6112=ORIENTED_EDGE('',*,*,#4702,.F.);
#6113=ORIENTED_EDGE('',*,*,#4703,.F.);
#6114=ORIENTED_EDGE('',*,*,#4704,.T.);
#6115=ORIENTED_EDGE('',*,*,#4705,.F.);
#6116=ORIENTED_EDGE('',*,*,#4706,.F.);
#6117=ORIENTED_EDGE('',*,*,#4707,.F.);
#6118=ORIENTED_EDGE('',*,*,#4708,.T.);
#6119=ORIENTED_EDGE('',*,*,#4709,.F.);
#6120=ORIENTED_EDGE('',*,*,#4708,.F.);
#6121=ORIENTED_EDGE('',*,*,#4710,.F.);
#6122=ORIENTED_EDGE('',*,*,#4711,.F.);
#6123=ORIENTED_EDGE('',*,*,#4704,.F.);
#6124=ORIENTED_EDGE('',*,*,#4712,.F.);
#6125=ORIENTED_EDGE('',*,*,#4713,.F.);
#6126=ORIENTED_EDGE('',*,*,#4714,.F.);
#6127=ORIENTED_EDGE('',*,*,#4715,.T.);
#6128=ORIENTED_EDGE('',*,*,#4716,.F.);
#6129=ORIENTED_EDGE('',*,*,#4717,.F.);
#6130=ORIENTED_EDGE('',*,*,#4718,.F.);
#6131=ORIENTED_EDGE('',*,*,#4719,.T.);
#6132=ORIENTED_EDGE('',*,*,#4720,.F.);
#6133=ORIENTED_EDGE('',*,*,#4719,.F.);
#6134=ORIENTED_EDGE('',*,*,#4721,.F.);
#6135=ORIENTED_EDGE('',*,*,#4722,.F.);
#6136=ORIENTED_EDGE('',*,*,#4715,.F.);
#6137=ORIENTED_EDGE('',*,*,#4723,.F.);
#6138=ORIENTED_EDGE('',*,*,#4724,.F.);
#6139=ORIENTED_EDGE('',*,*,#4725,.F.);
#6140=ORIENTED_EDGE('',*,*,#4726,.T.);
#6141=ORIENTED_EDGE('',*,*,#4727,.F.);
#6142=ORIENTED_EDGE('',*,*,#4728,.F.);
#6143=ORIENTED_EDGE('',*,*,#4729,.F.);
#6144=ORIENTED_EDGE('',*,*,#4730,.T.);
#6145=ORIENTED_EDGE('',*,*,#4731,.F.);
#6146=ORIENTED_EDGE('',*,*,#4730,.F.);
#6147=ORIENTED_EDGE('',*,*,#4732,.F.);
#6148=ORIENTED_EDGE('',*,*,#4733,.F.);
#6149=ORIENTED_EDGE('',*,*,#4726,.F.);
#6150=ORIENTED_EDGE('',*,*,#4734,.F.);
#6151=ORIENTED_EDGE('',*,*,#4735,.F.);
#6152=ORIENTED_EDGE('',*,*,#4736,.F.);
#6153=ORIENTED_EDGE('',*,*,#4737,.T.);
#6154=ORIENTED_EDGE('',*,*,#4738,.F.);
#6155=ORIENTED_EDGE('',*,*,#4739,.F.);
#6156=ORIENTED_EDGE('',*,*,#4740,.F.);
#6157=ORIENTED_EDGE('',*,*,#4741,.T.);
#6158=ORIENTED_EDGE('',*,*,#4742,.F.);
#6159=ORIENTED_EDGE('',*,*,#4741,.F.);
#6160=ORIENTED_EDGE('',*,*,#4743,.F.);
#6161=ORIENTED_EDGE('',*,*,#4744,.F.);
#6162=ORIENTED_EDGE('',*,*,#4737,.F.);
#6163=ORIENTED_EDGE('',*,*,#4745,.F.);
#6164=ORIENTED_EDGE('',*,*,#4746,.F.);
#6165=ORIENTED_EDGE('',*,*,#4747,.F.);
#6166=ORIENTED_EDGE('',*,*,#4748,.T.);
#6167=ORIENTED_EDGE('',*,*,#4749,.F.);
#6168=ORIENTED_EDGE('',*,*,#4750,.F.);
#6169=ORIENTED_EDGE('',*,*,#4751,.F.);
#6170=ORIENTED_EDGE('',*,*,#4752,.T.);
#6171=ORIENTED_EDGE('',*,*,#4753,.F.);
#6172=ORIENTED_EDGE('',*,*,#4752,.F.);
#6173=ORIENTED_EDGE('',*,*,#4754,.F.);
#6174=ORIENTED_EDGE('',*,*,#4755,.F.);
#6175=ORIENTED_EDGE('',*,*,#4748,.F.);
#6176=ORIENTED_EDGE('',*,*,#4756,.F.);
#6177=ORIENTED_EDGE('',*,*,#4757,.F.);
#6178=ORIENTED_EDGE('',*,*,#4758,.F.);
#6179=ORIENTED_EDGE('',*,*,#4759,.T.);
#6180=ORIENTED_EDGE('',*,*,#4760,.F.);
#6181=ORIENTED_EDGE('',*,*,#4761,.F.);
#6182=ORIENTED_EDGE('',*,*,#4762,.F.);
#6183=ORIENTED_EDGE('',*,*,#4763,.T.);
#6184=ORIENTED_EDGE('',*,*,#4764,.F.);
#6185=ORIENTED_EDGE('',*,*,#4763,.F.);
#6186=ORIENTED_EDGE('',*,*,#4765,.F.);
#6187=ORIENTED_EDGE('',*,*,#4766,.F.);
#6188=ORIENTED_EDGE('',*,*,#4759,.F.);
#6189=ORIENTED_EDGE('',*,*,#4767,.F.);
#6190=ORIENTED_EDGE('',*,*,#4768,.F.);
#6191=ORIENTED_EDGE('',*,*,#4769,.F.);
#6192=ORIENTED_EDGE('',*,*,#4770,.T.);
#6193=ORIENTED_EDGE('',*,*,#4771,.F.);
#6194=ORIENTED_EDGE('',*,*,#4772,.F.);
#6195=ORIENTED_EDGE('',*,*,#4773,.F.);
#6196=ORIENTED_EDGE('',*,*,#4774,.T.);
#6197=ORIENTED_EDGE('',*,*,#4775,.F.);
#6198=ORIENTED_EDGE('',*,*,#4774,.F.);
#6199=ORIENTED_EDGE('',*,*,#4776,.F.);
#6200=ORIENTED_EDGE('',*,*,#4777,.F.);
#6201=ORIENTED_EDGE('',*,*,#4770,.F.);
#6202=ORIENTED_EDGE('',*,*,#4778,.F.);
#6203=ORIENTED_EDGE('',*,*,#4779,.F.);
#6204=ORIENTED_EDGE('',*,*,#4780,.F.);
#6205=ORIENTED_EDGE('',*,*,#4781,.T.);
#6206=ORIENTED_EDGE('',*,*,#4782,.F.);
#6207=ORIENTED_EDGE('',*,*,#4783,.F.);
#6208=ORIENTED_EDGE('',*,*,#4784,.F.);
#6209=ORIENTED_EDGE('',*,*,#4785,.T.);
#6210=ORIENTED_EDGE('',*,*,#4786,.F.);
#6211=ORIENTED_EDGE('',*,*,#4785,.F.);
#6212=ORIENTED_EDGE('',*,*,#4787,.F.);
#6213=ORIENTED_EDGE('',*,*,#4788,.F.);
#6214=ORIENTED_EDGE('',*,*,#4781,.F.);
#6215=ORIENTED_EDGE('',*,*,#4789,.F.);
#6216=ORIENTED_EDGE('',*,*,#4790,.F.);
#6217=ORIENTED_EDGE('',*,*,#4791,.F.);
#6218=ORIENTED_EDGE('',*,*,#4792,.T.);
#6219=ORIENTED_EDGE('',*,*,#4793,.F.);
#6220=ORIENTED_EDGE('',*,*,#4794,.F.);
#6221=ORIENTED_EDGE('',*,*,#4795,.F.);
#6222=ORIENTED_EDGE('',*,*,#4796,.T.);
#6223=ORIENTED_EDGE('',*,*,#4797,.F.);
#6224=ORIENTED_EDGE('',*,*,#4796,.F.);
#6225=ORIENTED_EDGE('',*,*,#4798,.F.);
#6226=ORIENTED_EDGE('',*,*,#4799,.F.);
#6227=ORIENTED_EDGE('',*,*,#4792,.F.);
#6228=ORIENTED_EDGE('',*,*,#4800,.F.);
#6229=ORIENTED_EDGE('',*,*,#4801,.F.);
#6230=ORIENTED_EDGE('',*,*,#4802,.F.);
#6231=ORIENTED_EDGE('',*,*,#4803,.T.);
#6232=ORIENTED_EDGE('',*,*,#4804,.F.);
#6233=ORIENTED_EDGE('',*,*,#4805,.F.);
#6234=ORIENTED_EDGE('',*,*,#4806,.F.);
#6235=ORIENTED_EDGE('',*,*,#4807,.T.);
#6236=ORIENTED_EDGE('',*,*,#4808,.F.);
#6237=ORIENTED_EDGE('',*,*,#4807,.F.);
#6238=ORIENTED_EDGE('',*,*,#4809,.F.);
#6239=ORIENTED_EDGE('',*,*,#4810,.F.);
#6240=ORIENTED_EDGE('',*,*,#4803,.F.);
#6241=ORIENTED_EDGE('',*,*,#4811,.F.);
#6242=ORIENTED_EDGE('',*,*,#4812,.F.);
#6243=ORIENTED_EDGE('',*,*,#4813,.F.);
#6244=ORIENTED_EDGE('',*,*,#4814,.T.);
#6245=ORIENTED_EDGE('',*,*,#4815,.F.);
#6246=ORIENTED_EDGE('',*,*,#4816,.F.);
#6247=ORIENTED_EDGE('',*,*,#4817,.F.);
#6248=ORIENTED_EDGE('',*,*,#4818,.T.);
#6249=ORIENTED_EDGE('',*,*,#4819,.F.);
#6250=ORIENTED_EDGE('',*,*,#4818,.F.);
#6251=ORIENTED_EDGE('',*,*,#4820,.F.);
#6252=ORIENTED_EDGE('',*,*,#4821,.F.);
#6253=ORIENTED_EDGE('',*,*,#4814,.F.);
#6254=ORIENTED_EDGE('',*,*,#4822,.F.);
#6255=ORIENTED_EDGE('',*,*,#4823,.F.);
#6256=ORIENTED_EDGE('',*,*,#4824,.F.);
#6257=ORIENTED_EDGE('',*,*,#4825,.T.);
#6258=ORIENTED_EDGE('',*,*,#4826,.F.);
#6259=ORIENTED_EDGE('',*,*,#4827,.F.);
#6260=ORIENTED_EDGE('',*,*,#4828,.F.);
#6261=ORIENTED_EDGE('',*,*,#4829,.T.);
#6262=ORIENTED_EDGE('',*,*,#4830,.F.);
#6263=ORIENTED_EDGE('',*,*,#4831,.F.);
#6264=ORIENTED_EDGE('',*,*,#4825,.F.);
#6265=ORIENTED_EDGE('',*,*,#4832,.F.);
#6266=ORIENTED_EDGE('',*,*,#4833,.F.);
#6267=ORIENTED_EDGE('',*,*,#4829,.F.);
#6268=ORIENTED_EDGE('',*,*,#4834,.F.);
#6269=ORIENTED_EDGE('',*,*,#4835,.F.);
#6270=ORIENTED_EDGE('',*,*,#4836,.T.);
#6271=ORIENTED_EDGE('',*,*,#4837,.F.);
#6272=ORIENTED_EDGE('',*,*,#4838,.F.);
#6273=ORIENTED_EDGE('',*,*,#4839,.F.);
#6274=ORIENTED_EDGE('',*,*,#4840,.T.);
#6275=ORIENTED_EDGE('',*,*,#4841,.F.);
#6276=ORIENTED_EDGE('',*,*,#4840,.F.);
#6277=ORIENTED_EDGE('',*,*,#4842,.F.);
#6278=ORIENTED_EDGE('',*,*,#4843,.F.);
#6279=ORIENTED_EDGE('',*,*,#4836,.F.);
#6280=ORIENTED_EDGE('',*,*,#4844,.F.);
#6281=ORIENTED_EDGE('',*,*,#4845,.F.);
#6282=ORIENTED_EDGE('',*,*,#4846,.F.);
#6283=ORIENTED_EDGE('',*,*,#4847,.T.);
#6284=ORIENTED_EDGE('',*,*,#4848,.F.);
#6285=ORIENTED_EDGE('',*,*,#4849,.F.);
#6286=ORIENTED_EDGE('',*,*,#4850,.F.);
#6287=ORIENTED_EDGE('',*,*,#4851,.T.);
#6288=ORIENTED_EDGE('',*,*,#4852,.F.);
#6289=ORIENTED_EDGE('',*,*,#4851,.F.);
#6290=ORIENTED_EDGE('',*,*,#4853,.F.);
#6291=ORIENTED_EDGE('',*,*,#4854,.F.);
#6292=ORIENTED_EDGE('',*,*,#4847,.F.);
#6293=ORIENTED_EDGE('',*,*,#4855,.F.);
#6294=ORIENTED_EDGE('',*,*,#4856,.F.);
#6295=ORIENTED_EDGE('',*,*,#4857,.F.);
#6296=ORIENTED_EDGE('',*,*,#4858,.T.);
#6297=ORIENTED_EDGE('',*,*,#4859,.F.);
#6298=ORIENTED_EDGE('',*,*,#4860,.F.);
#6299=ORIENTED_EDGE('',*,*,#4861,.F.);
#6300=ORIENTED_EDGE('',*,*,#4862,.T.);
#6301=ORIENTED_EDGE('',*,*,#4863,.F.);
#6302=ORIENTED_EDGE('',*,*,#4862,.F.);
#6303=ORIENTED_EDGE('',*,*,#4864,.F.);
#6304=ORIENTED_EDGE('',*,*,#4865,.F.);
#6305=ORIENTED_EDGE('',*,*,#4858,.F.);
#6306=ORIENTED_EDGE('',*,*,#4866,.F.);
#6307=ORIENTED_EDGE('',*,*,#4867,.F.);
#6308=ORIENTED_EDGE('',*,*,#4868,.F.);
#6309=ORIENTED_EDGE('',*,*,#4869,.T.);
#6310=ORIENTED_EDGE('',*,*,#4870,.F.);
#6311=ORIENTED_EDGE('',*,*,#4871,.F.);
#6312=ORIENTED_EDGE('',*,*,#4872,.F.);
#6313=ORIENTED_EDGE('',*,*,#4873,.T.);
#6314=ORIENTED_EDGE('',*,*,#4874,.F.);
#6315=ORIENTED_EDGE('',*,*,#4873,.F.);
#6316=ORIENTED_EDGE('',*,*,#4875,.F.);
#6317=ORIENTED_EDGE('',*,*,#4876,.F.);
#6318=ORIENTED_EDGE('',*,*,#4869,.F.);
#6319=ORIENTED_EDGE('',*,*,#4877,.F.);
#6320=ORIENTED_EDGE('',*,*,#4878,.F.);
#6321=ORIENTED_EDGE('',*,*,#4879,.F.);
#6322=ORIENTED_EDGE('',*,*,#4880,.T.);
#6323=ORIENTED_EDGE('',*,*,#4881,.F.);
#6324=ORIENTED_EDGE('',*,*,#4882,.F.);
#6325=ORIENTED_EDGE('',*,*,#4883,.F.);
#6326=ORIENTED_EDGE('',*,*,#4884,.T.);
#6327=ORIENTED_EDGE('',*,*,#4885,.F.);
#6328=ORIENTED_EDGE('',*,*,#4884,.F.);
#6329=ORIENTED_EDGE('',*,*,#4886,.F.);
#6330=ORIENTED_EDGE('',*,*,#4887,.F.);
#6331=ORIENTED_EDGE('',*,*,#4880,.F.);
#6332=ORIENTED_EDGE('',*,*,#4888,.F.);
#6333=ORIENTED_EDGE('',*,*,#4889,.F.);
#6334=ORIENTED_EDGE('',*,*,#4890,.F.);
#6335=ORIENTED_EDGE('',*,*,#4891,.T.);
#6336=ORIENTED_EDGE('',*,*,#4892,.F.);
#6337=ORIENTED_EDGE('',*,*,#4893,.F.);
#6338=ORIENTED_EDGE('',*,*,#4894,.F.);
#6339=ORIENTED_EDGE('',*,*,#4895,.T.);
#6340=ORIENTED_EDGE('',*,*,#4896,.F.);
#6341=ORIENTED_EDGE('',*,*,#4895,.F.);
#6342=ORIENTED_EDGE('',*,*,#4897,.F.);
#6343=ORIENTED_EDGE('',*,*,#4898,.F.);
#6344=ORIENTED_EDGE('',*,*,#4891,.F.);
#6345=ORIENTED_EDGE('',*,*,#4899,.F.);
#6346=ORIENTED_EDGE('',*,*,#4900,.F.);
#6347=ORIENTED_EDGE('',*,*,#4901,.F.);
#6348=ORIENTED_EDGE('',*,*,#4902,.T.);
#6349=ORIENTED_EDGE('',*,*,#4903,.F.);
#6350=ORIENTED_EDGE('',*,*,#4904,.F.);
#6351=ORIENTED_EDGE('',*,*,#4905,.F.);
#6352=ORIENTED_EDGE('',*,*,#4906,.T.);
#6353=ORIENTED_EDGE('',*,*,#4907,.F.);
#6354=ORIENTED_EDGE('',*,*,#4906,.F.);
#6355=ORIENTED_EDGE('',*,*,#4908,.F.);
#6356=ORIENTED_EDGE('',*,*,#4909,.F.);
#6357=ORIENTED_EDGE('',*,*,#4902,.F.);
#6358=ORIENTED_EDGE('',*,*,#4910,.F.);
#6359=ORIENTED_EDGE('',*,*,#4911,.F.);
#6360=ORIENTED_EDGE('',*,*,#4912,.F.);
#6361=ORIENTED_EDGE('',*,*,#4913,.T.);
#6362=ORIENTED_EDGE('',*,*,#4914,.F.);
#6363=ORIENTED_EDGE('',*,*,#4915,.F.);
#6364=ORIENTED_EDGE('',*,*,#4916,.F.);
#6365=ORIENTED_EDGE('',*,*,#4917,.T.);
#6366=ORIENTED_EDGE('',*,*,#4918,.F.);
#6367=ORIENTED_EDGE('',*,*,#4917,.F.);
#6368=ORIENTED_EDGE('',*,*,#4919,.F.);
#6369=ORIENTED_EDGE('',*,*,#4920,.F.);
#6370=ORIENTED_EDGE('',*,*,#4913,.F.);
#6371=ORIENTED_EDGE('',*,*,#4921,.F.);
#6372=ORIENTED_EDGE('',*,*,#4922,.F.);
#6373=ORIENTED_EDGE('',*,*,#4923,.F.);
#6374=ORIENTED_EDGE('',*,*,#4924,.T.);
#6375=ORIENTED_EDGE('',*,*,#4925,.F.);
#6376=ORIENTED_EDGE('',*,*,#4926,.F.);
#6377=ORIENTED_EDGE('',*,*,#4927,.F.);
#6378=ORIENTED_EDGE('',*,*,#4928,.T.);
#6379=ORIENTED_EDGE('',*,*,#4929,.F.);
#6380=ORIENTED_EDGE('',*,*,#4930,.F.);
#6381=ORIENTED_EDGE('',*,*,#4924,.F.);
#6382=ORIENTED_EDGE('',*,*,#4931,.F.);
#6383=ORIENTED_EDGE('',*,*,#4932,.F.);
#6384=ORIENTED_EDGE('',*,*,#4928,.F.);
#6385=ORIENTED_EDGE('',*,*,#4933,.F.);
#6386=ORIENTED_EDGE('',*,*,#4934,.F.);
#6387=ORIENTED_EDGE('',*,*,#4935,.T.);
#6388=ORIENTED_EDGE('',*,*,#4936,.F.);
#6389=ORIENTED_EDGE('',*,*,#4937,.F.);
#6390=ORIENTED_EDGE('',*,*,#4938,.F.);
#6391=ORIENTED_EDGE('',*,*,#4939,.T.);
#6392=ORIENTED_EDGE('',*,*,#4940,.F.);
#6393=ORIENTED_EDGE('',*,*,#4939,.F.);
#6394=ORIENTED_EDGE('',*,*,#4941,.F.);
#6395=ORIENTED_EDGE('',*,*,#4942,.F.);
#6396=ORIENTED_EDGE('',*,*,#4935,.F.);
#6397=ORIENTED_EDGE('',*,*,#4943,.F.);
#6398=ORIENTED_EDGE('',*,*,#4944,.F.);
#6399=ORIENTED_EDGE('',*,*,#4945,.F.);
#6400=ORIENTED_EDGE('',*,*,#4946,.T.);
#6401=ORIENTED_EDGE('',*,*,#4947,.F.);
#6402=ORIENTED_EDGE('',*,*,#4948,.F.);
#6403=ORIENTED_EDGE('',*,*,#4949,.F.);
#6404=ORIENTED_EDGE('',*,*,#4950,.T.);
#6405=ORIENTED_EDGE('',*,*,#4951,.F.);
#6406=ORIENTED_EDGE('',*,*,#4950,.F.);
#6407=ORIENTED_EDGE('',*,*,#4952,.F.);
#6408=ORIENTED_EDGE('',*,*,#4953,.F.);
#6409=ORIENTED_EDGE('',*,*,#4946,.F.);
#6410=ORIENTED_EDGE('',*,*,#4954,.F.);
#6411=ORIENTED_EDGE('',*,*,#4955,.F.);
#6412=ORIENTED_EDGE('',*,*,#4956,.F.);
#6413=ORIENTED_EDGE('',*,*,#4957,.T.);
#6414=ORIENTED_EDGE('',*,*,#4958,.F.);
#6415=ORIENTED_EDGE('',*,*,#4959,.F.);
#6416=ORIENTED_EDGE('',*,*,#4960,.F.);
#6417=ORIENTED_EDGE('',*,*,#4961,.T.);
#6418=ORIENTED_EDGE('',*,*,#4962,.F.);
#6419=ORIENTED_EDGE('',*,*,#4961,.F.);
#6420=ORIENTED_EDGE('',*,*,#4963,.F.);
#6421=ORIENTED_EDGE('',*,*,#4964,.F.);
#6422=ORIENTED_EDGE('',*,*,#4957,.F.);
#6423=ORIENTED_EDGE('',*,*,#4965,.F.);
#6424=ORIENTED_EDGE('',*,*,#4966,.F.);
#6425=ORIENTED_EDGE('',*,*,#4967,.F.);
#6426=ORIENTED_EDGE('',*,*,#4968,.T.);
#6427=ORIENTED_EDGE('',*,*,#4969,.F.);
#6428=ORIENTED_EDGE('',*,*,#4970,.F.);
#6429=ORIENTED_EDGE('',*,*,#4971,.F.);
#6430=ORIENTED_EDGE('',*,*,#4972,.T.);
#6431=ORIENTED_EDGE('',*,*,#4973,.F.);
#6432=ORIENTED_EDGE('',*,*,#4972,.F.);
#6433=ORIENTED_EDGE('',*,*,#4974,.F.);
#6434=ORIENTED_EDGE('',*,*,#4975,.F.);
#6435=ORIENTED_EDGE('',*,*,#4968,.F.);
#6436=ORIENTED_EDGE('',*,*,#4976,.F.);
#6437=ORIENTED_EDGE('',*,*,#4977,.F.);
#6438=ORIENTED_EDGE('',*,*,#4978,.F.);
#6439=ORIENTED_EDGE('',*,*,#4979,.T.);
#6440=ORIENTED_EDGE('',*,*,#4980,.F.);
#6441=ORIENTED_EDGE('',*,*,#4981,.F.);
#6442=ORIENTED_EDGE('',*,*,#4982,.F.);
#6443=ORIENTED_EDGE('',*,*,#4983,.T.);
#6444=ORIENTED_EDGE('',*,*,#4984,.F.);
#6445=ORIENTED_EDGE('',*,*,#4983,.F.);
#6446=ORIENTED_EDGE('',*,*,#4985,.F.);
#6447=ORIENTED_EDGE('',*,*,#4986,.F.);
#6448=ORIENTED_EDGE('',*,*,#4979,.F.);
#6449=ORIENTED_EDGE('',*,*,#4987,.F.);
#6450=ORIENTED_EDGE('',*,*,#4988,.F.);
#6451=ORIENTED_EDGE('',*,*,#4989,.F.);
#6452=ORIENTED_EDGE('',*,*,#4990,.T.);
#6453=ORIENTED_EDGE('',*,*,#4991,.F.);
#6454=ORIENTED_EDGE('',*,*,#4992,.F.);
#6455=ORIENTED_EDGE('',*,*,#4993,.F.);
#6456=ORIENTED_EDGE('',*,*,#4994,.T.);
#6457=ORIENTED_EDGE('',*,*,#4995,.F.);
#6458=ORIENTED_EDGE('',*,*,#4994,.F.);
#6459=ORIENTED_EDGE('',*,*,#4996,.F.);
#6460=ORIENTED_EDGE('',*,*,#4997,.F.);
#6461=ORIENTED_EDGE('',*,*,#4990,.F.);
#6462=ORIENTED_EDGE('',*,*,#4998,.F.);
#6463=ORIENTED_EDGE('',*,*,#4999,.F.);
#6464=ORIENTED_EDGE('',*,*,#5000,.F.);
#6465=ORIENTED_EDGE('',*,*,#5001,.T.);
#6466=ORIENTED_EDGE('',*,*,#5002,.F.);
#6467=ORIENTED_EDGE('',*,*,#5003,.F.);
#6468=ORIENTED_EDGE('',*,*,#5004,.F.);
#6469=ORIENTED_EDGE('',*,*,#5005,.T.);
#6470=ORIENTED_EDGE('',*,*,#5006,.F.);
#6471=ORIENTED_EDGE('',*,*,#5005,.F.);
#6472=ORIENTED_EDGE('',*,*,#5007,.F.);
#6473=ORIENTED_EDGE('',*,*,#5008,.F.);
#6474=ORIENTED_EDGE('',*,*,#5001,.F.);
#6475=ORIENTED_EDGE('',*,*,#5009,.F.);
#6476=ORIENTED_EDGE('',*,*,#5010,.F.);
#6477=ORIENTED_EDGE('',*,*,#5011,.F.);
#6478=ORIENTED_EDGE('',*,*,#5012,.T.);
#6479=ORIENTED_EDGE('',*,*,#5013,.F.);
#6480=ORIENTED_EDGE('',*,*,#5014,.F.);
#6481=ORIENTED_EDGE('',*,*,#5015,.F.);
#6482=ORIENTED_EDGE('',*,*,#5016,.T.);
#6483=ORIENTED_EDGE('',*,*,#5017,.F.);
#6484=ORIENTED_EDGE('',*,*,#5016,.F.);
#6485=ORIENTED_EDGE('',*,*,#5018,.F.);
#6486=ORIENTED_EDGE('',*,*,#5019,.F.);
#6487=ORIENTED_EDGE('',*,*,#5012,.F.);
#6488=ORIENTED_EDGE('',*,*,#5020,.F.);
#6489=ORIENTED_EDGE('',*,*,#5021,.F.);
#6490=ORIENTED_EDGE('',*,*,#5022,.F.);
#6491=ORIENTED_EDGE('',*,*,#5023,.T.);
#6492=ORIENTED_EDGE('',*,*,#5024,.F.);
#6493=ORIENTED_EDGE('',*,*,#5025,.F.);
#6494=ORIENTED_EDGE('',*,*,#5026,.F.);
#6495=ORIENTED_EDGE('',*,*,#5027,.T.);
#6496=ORIENTED_EDGE('',*,*,#5028,.F.);
#6497=ORIENTED_EDGE('',*,*,#5027,.F.);
#6498=ORIENTED_EDGE('',*,*,#5029,.F.);
#6499=ORIENTED_EDGE('',*,*,#5030,.F.);
#6500=ORIENTED_EDGE('',*,*,#5023,.F.);
#6501=ORIENTED_EDGE('',*,*,#5031,.F.);
#6502=ORIENTED_EDGE('',*,*,#5032,.F.);
#6503=ORIENTED_EDGE('',*,*,#5033,.F.);
#6504=ORIENTED_EDGE('',*,*,#5034,.T.);
#6505=ORIENTED_EDGE('',*,*,#5035,.F.);
#6506=ORIENTED_EDGE('',*,*,#5036,.F.);
#6507=ORIENTED_EDGE('',*,*,#5037,.F.);
#6508=ORIENTED_EDGE('',*,*,#5038,.T.);
#6509=ORIENTED_EDGE('',*,*,#5039,.F.);
#6510=ORIENTED_EDGE('',*,*,#5038,.F.);
#6511=ORIENTED_EDGE('',*,*,#5040,.F.);
#6512=ORIENTED_EDGE('',*,*,#5041,.F.);
#6513=ORIENTED_EDGE('',*,*,#5034,.F.);
#6514=ORIENTED_EDGE('',*,*,#5042,.F.);
#6515=ORIENTED_EDGE('',*,*,#5043,.F.);
#6516=ORIENTED_EDGE('',*,*,#5044,.F.);
#6517=ORIENTED_EDGE('',*,*,#5045,.T.);
#6518=ORIENTED_EDGE('',*,*,#5046,.F.);
#6519=ORIENTED_EDGE('',*,*,#5047,.F.);
#6520=ORIENTED_EDGE('',*,*,#5048,.F.);
#6521=ORIENTED_EDGE('',*,*,#5049,.T.);
#6522=ORIENTED_EDGE('',*,*,#5050,.F.);
#6523=ORIENTED_EDGE('',*,*,#5049,.F.);
#6524=ORIENTED_EDGE('',*,*,#5051,.F.);
#6525=ORIENTED_EDGE('',*,*,#5052,.F.);
#6526=ORIENTED_EDGE('',*,*,#5045,.F.);
#6527=ORIENTED_EDGE('',*,*,#5053,.F.);
#6528=ORIENTED_EDGE('',*,*,#5054,.F.);
#6529=ORIENTED_EDGE('',*,*,#5055,.F.);
#6530=ORIENTED_EDGE('',*,*,#5056,.T.);
#6531=ORIENTED_EDGE('',*,*,#5057,.F.);
#6532=ORIENTED_EDGE('',*,*,#5058,.F.);
#6533=ORIENTED_EDGE('',*,*,#5059,.F.);
#6534=ORIENTED_EDGE('',*,*,#5060,.T.);
#6535=ORIENTED_EDGE('',*,*,#5061,.F.);
#6536=ORIENTED_EDGE('',*,*,#5060,.F.);
#6537=ORIENTED_EDGE('',*,*,#5062,.F.);
#6538=ORIENTED_EDGE('',*,*,#5056,.F.);
#6539=ORIENTED_EDGE('',*,*,#5063,.F.);
#6540=ORIENTED_EDGE('',*,*,#5064,.F.);
#6541=ORIENTED_EDGE('',*,*,#5065,.F.);
#6542=ORIENTED_EDGE('',*,*,#5066,.T.);
#6543=ORIENTED_EDGE('',*,*,#5067,.F.);
#6544=ORIENTED_EDGE('',*,*,#5068,.F.);
#6545=ORIENTED_EDGE('',*,*,#5069,.F.);
#6546=ORIENTED_EDGE('',*,*,#5070,.T.);
#6547=ORIENTED_EDGE('',*,*,#5071,.F.);
#6548=ORIENTED_EDGE('',*,*,#5070,.F.);
#6549=ORIENTED_EDGE('',*,*,#5072,.F.);
#6550=ORIENTED_EDGE('',*,*,#5073,.F.);
#6551=ORIENTED_EDGE('',*,*,#5066,.F.);
#6552=ORIENTED_EDGE('',*,*,#5074,.F.);
#6553=ORIENTED_EDGE('',*,*,#5075,.F.);
#6554=ORIENTED_EDGE('',*,*,#5076,.F.);
#6555=ORIENTED_EDGE('',*,*,#5077,.T.);
#6556=ORIENTED_EDGE('',*,*,#5078,.F.);
#6557=ORIENTED_EDGE('',*,*,#5079,.F.);
#6558=ORIENTED_EDGE('',*,*,#5080,.F.);
#6559=ORIENTED_EDGE('',*,*,#5081,.T.);
#6560=ORIENTED_EDGE('',*,*,#5082,.F.);
#6561=ORIENTED_EDGE('',*,*,#5081,.F.);
#6562=ORIENTED_EDGE('',*,*,#5083,.F.);
#6563=ORIENTED_EDGE('',*,*,#5084,.F.);
#6564=ORIENTED_EDGE('',*,*,#5077,.F.);
#6565=ORIENTED_EDGE('',*,*,#5085,.F.);
#6566=ORIENTED_EDGE('',*,*,#5086,.F.);
#6567=ORIENTED_EDGE('',*,*,#5087,.F.);
#6568=ORIENTED_EDGE('',*,*,#5088,.T.);
#6569=ORIENTED_EDGE('',*,*,#5089,.F.);
#6570=ORIENTED_EDGE('',*,*,#5090,.F.);
#6571=ORIENTED_EDGE('',*,*,#5091,.F.);
#6572=ORIENTED_EDGE('',*,*,#5092,.T.);
#6573=ORIENTED_EDGE('',*,*,#5093,.F.);
#6574=ORIENTED_EDGE('',*,*,#5092,.F.);
#6575=ORIENTED_EDGE('',*,*,#5094,.F.);
#6576=ORIENTED_EDGE('',*,*,#5095,.F.);
#6577=ORIENTED_EDGE('',*,*,#5088,.F.);
#6578=ORIENTED_EDGE('',*,*,#5096,.F.);
#6579=ORIENTED_EDGE('',*,*,#5097,.F.);
#6580=ORIENTED_EDGE('',*,*,#5098,.F.);
#6581=ORIENTED_EDGE('',*,*,#5099,.T.);
#6582=ORIENTED_EDGE('',*,*,#5100,.F.);
#6583=ORIENTED_EDGE('',*,*,#5101,.F.);
#6584=ORIENTED_EDGE('',*,*,#5102,.F.);
#6585=ORIENTED_EDGE('',*,*,#5103,.T.);
#6586=ORIENTED_EDGE('',*,*,#5104,.F.);
#6587=ORIENTED_EDGE('',*,*,#5103,.F.);
#6588=ORIENTED_EDGE('',*,*,#5105,.F.);
#6589=ORIENTED_EDGE('',*,*,#5106,.F.);
#6590=ORIENTED_EDGE('',*,*,#5099,.F.);
#6591=ORIENTED_EDGE('',*,*,#5107,.F.);
#6592=ORIENTED_EDGE('',*,*,#5108,.F.);
#6593=ORIENTED_EDGE('',*,*,#5109,.F.);
#6594=ORIENTED_EDGE('',*,*,#5110,.T.);
#6595=ORIENTED_EDGE('',*,*,#5111,.F.);
#6596=ORIENTED_EDGE('',*,*,#5112,.F.);
#6597=ORIENTED_EDGE('',*,*,#5113,.F.);
#6598=ORIENTED_EDGE('',*,*,#5114,.T.);
#6599=ORIENTED_EDGE('',*,*,#5115,.F.);
#6600=ORIENTED_EDGE('',*,*,#5114,.F.);
#6601=ORIENTED_EDGE('',*,*,#5116,.F.);
#6602=ORIENTED_EDGE('',*,*,#5117,.F.);
#6603=ORIENTED_EDGE('',*,*,#5110,.F.);
#6604=ORIENTED_EDGE('',*,*,#5118,.F.);
#6605=ORIENTED_EDGE('',*,*,#5119,.F.);
#6606=ORIENTED_EDGE('',*,*,#5120,.F.);
#6607=ORIENTED_EDGE('',*,*,#5121,.T.);
#6608=ORIENTED_EDGE('',*,*,#5122,.F.);
#6609=ORIENTED_EDGE('',*,*,#5123,.F.);
#6610=ORIENTED_EDGE('',*,*,#5124,.F.);
#6611=ORIENTED_EDGE('',*,*,#5125,.T.);
#6612=ORIENTED_EDGE('',*,*,#5126,.F.);
#6613=ORIENTED_EDGE('',*,*,#5125,.F.);
#6614=ORIENTED_EDGE('',*,*,#5127,.F.);
#6615=ORIENTED_EDGE('',*,*,#5121,.F.);
#6616=ORIENTED_EDGE('',*,*,#5128,.F.);
#6617=ORIENTED_EDGE('',*,*,#5129,.F.);
#6618=ORIENTED_EDGE('',*,*,#5130,.F.);
#6619=ORIENTED_EDGE('',*,*,#5131,.T.);
#6620=ORIENTED_EDGE('',*,*,#5132,.F.);
#6621=ORIENTED_EDGE('',*,*,#5133,.F.);
#6622=ORIENTED_EDGE('',*,*,#5134,.F.);
#6623=ORIENTED_EDGE('',*,*,#5135,.T.);
#6624=ORIENTED_EDGE('',*,*,#5136,.F.);
#6625=ORIENTED_EDGE('',*,*,#5135,.F.);
#6626=ORIENTED_EDGE('',*,*,#5137,.F.);
#6627=ORIENTED_EDGE('',*,*,#5138,.F.);
#6628=ORIENTED_EDGE('',*,*,#5131,.F.);
#6629=ORIENTED_EDGE('',*,*,#5139,.F.);
#6630=ORIENTED_EDGE('',*,*,#5140,.F.);
#6631=ORIENTED_EDGE('',*,*,#5141,.F.);
#6632=ORIENTED_EDGE('',*,*,#5142,.T.);
#6633=ORIENTED_EDGE('',*,*,#5143,.F.);
#6634=ORIENTED_EDGE('',*,*,#5144,.F.);
#6635=ORIENTED_EDGE('',*,*,#5145,.F.);
#6636=ORIENTED_EDGE('',*,*,#5146,.T.);
#6637=ORIENTED_EDGE('',*,*,#5147,.F.);
#6638=ORIENTED_EDGE('',*,*,#5146,.F.);
#6639=ORIENTED_EDGE('',*,*,#5148,.F.);
#6640=ORIENTED_EDGE('',*,*,#5149,.F.);
#6641=ORIENTED_EDGE('',*,*,#5142,.F.);
#6642=ORIENTED_EDGE('',*,*,#5150,.F.);
#6643=ORIENTED_EDGE('',*,*,#5151,.F.);
#6644=ORIENTED_EDGE('',*,*,#5152,.F.);
#6645=ORIENTED_EDGE('',*,*,#5153,.T.);
#6646=ORIENTED_EDGE('',*,*,#5154,.F.);
#6647=ORIENTED_EDGE('',*,*,#5155,.F.);
#6648=ORIENTED_EDGE('',*,*,#5156,.F.);
#6649=ORIENTED_EDGE('',*,*,#5157,.T.);
#6650=ORIENTED_EDGE('',*,*,#5158,.F.);
#6651=ORIENTED_EDGE('',*,*,#5157,.F.);
#6652=ORIENTED_EDGE('',*,*,#5159,.F.);
#6653=ORIENTED_EDGE('',*,*,#5160,.F.);
#6654=ORIENTED_EDGE('',*,*,#5153,.F.);
#6655=ORIENTED_EDGE('',*,*,#5161,.F.);
#6656=ORIENTED_EDGE('',*,*,#5162,.F.);
#6657=ORIENTED_EDGE('',*,*,#5163,.F.);
#6658=ORIENTED_EDGE('',*,*,#5164,.T.);
#6659=ORIENTED_EDGE('',*,*,#5165,.F.);
#6660=ORIENTED_EDGE('',*,*,#5166,.F.);
#6661=ORIENTED_EDGE('',*,*,#5167,.F.);
#6662=ORIENTED_EDGE('',*,*,#5168,.T.);
#6663=ORIENTED_EDGE('',*,*,#5169,.F.);
#6664=ORIENTED_EDGE('',*,*,#5168,.F.);
#6665=ORIENTED_EDGE('',*,*,#5170,.F.);
#6666=ORIENTED_EDGE('',*,*,#5171,.F.);
#6667=ORIENTED_EDGE('',*,*,#5164,.F.);
#6668=ORIENTED_EDGE('',*,*,#5172,.F.);
#6669=ORIENTED_EDGE('',*,*,#5173,.F.);
#6670=ORIENTED_EDGE('',*,*,#5174,.F.);
#6671=ORIENTED_EDGE('',*,*,#5175,.T.);
#6672=ORIENTED_EDGE('',*,*,#5176,.F.);
#6673=ORIENTED_EDGE('',*,*,#5177,.F.);
#6674=ORIENTED_EDGE('',*,*,#5178,.F.);
#6675=ORIENTED_EDGE('',*,*,#5179,.T.);
#6676=ORIENTED_EDGE('',*,*,#5180,.F.);
#6677=ORIENTED_EDGE('',*,*,#5179,.F.);
#6678=ORIENTED_EDGE('',*,*,#5181,.F.);
#6679=ORIENTED_EDGE('',*,*,#5182,.F.);
#6680=ORIENTED_EDGE('',*,*,#5175,.F.);
#6681=ORIENTED_EDGE('',*,*,#5183,.F.);
#6682=ORIENTED_EDGE('',*,*,#5184,.F.);
#6683=ORIENTED_EDGE('',*,*,#5185,.F.);
#6684=ORIENTED_EDGE('',*,*,#5186,.T.);
#6685=ORIENTED_EDGE('',*,*,#5187,.F.);
#6686=ORIENTED_EDGE('',*,*,#5188,.F.);
#6687=ORIENTED_EDGE('',*,*,#5189,.F.);
#6688=ORIENTED_EDGE('',*,*,#5190,.T.);
#6689=ORIENTED_EDGE('',*,*,#5191,.F.);
#6690=ORIENTED_EDGE('',*,*,#5190,.F.);
#6691=ORIENTED_EDGE('',*,*,#5192,.F.);
#6692=ORIENTED_EDGE('',*,*,#5193,.F.);
#6693=ORIENTED_EDGE('',*,*,#5186,.F.);
#6694=ORIENTED_EDGE('',*,*,#5194,.F.);
#6695=ORIENTED_EDGE('',*,*,#5195,.F.);
#6696=ORIENTED_EDGE('',*,*,#5196,.F.);
#6697=ORIENTED_EDGE('',*,*,#5197,.T.);
#6698=ORIENTED_EDGE('',*,*,#5198,.F.);
#6699=ORIENTED_EDGE('',*,*,#5199,.F.);
#6700=ORIENTED_EDGE('',*,*,#5200,.F.);
#6701=ORIENTED_EDGE('',*,*,#5201,.T.);
#6702=ORIENTED_EDGE('',*,*,#5202,.F.);
#6703=ORIENTED_EDGE('',*,*,#5201,.F.);
#6704=ORIENTED_EDGE('',*,*,#5203,.F.);
#6705=ORIENTED_EDGE('',*,*,#5204,.F.);
#6706=ORIENTED_EDGE('',*,*,#5197,.F.);
#6707=ORIENTED_EDGE('',*,*,#5205,.F.);
#6708=ORIENTED_EDGE('',*,*,#5206,.F.);
#6709=ORIENTED_EDGE('',*,*,#5207,.F.);
#6710=ORIENTED_EDGE('',*,*,#5208,.T.);
#6711=ORIENTED_EDGE('',*,*,#5209,.F.);
#6712=ORIENTED_EDGE('',*,*,#5210,.F.);
#6713=ORIENTED_EDGE('',*,*,#5211,.F.);
#6714=ORIENTED_EDGE('',*,*,#5212,.T.);
#6715=ORIENTED_EDGE('',*,*,#5213,.F.);
#6716=ORIENTED_EDGE('',*,*,#5212,.F.);
#6717=ORIENTED_EDGE('',*,*,#5214,.F.);
#6718=ORIENTED_EDGE('',*,*,#5215,.F.);
#6719=ORIENTED_EDGE('',*,*,#5208,.F.);
#6720=ORIENTED_EDGE('',*,*,#5216,.F.);
#6721=ORIENTED_EDGE('',*,*,#5217,.F.);
#6722=ORIENTED_EDGE('',*,*,#5218,.F.);
#6723=ORIENTED_EDGE('',*,*,#5219,.T.);
#6724=ORIENTED_EDGE('',*,*,#5220,.F.);
#6725=ORIENTED_EDGE('',*,*,#5221,.F.);
#6726=ORIENTED_EDGE('',*,*,#5222,.F.);
#6727=ORIENTED_EDGE('',*,*,#5223,.T.);
#6728=ORIENTED_EDGE('',*,*,#5224,.F.);
#6729=ORIENTED_EDGE('',*,*,#5223,.F.);
#6730=ORIENTED_EDGE('',*,*,#5225,.F.);
#6731=ORIENTED_EDGE('',*,*,#5226,.F.);
#6732=ORIENTED_EDGE('',*,*,#5219,.F.);
#6733=ORIENTED_EDGE('',*,*,#5227,.F.);
#6734=ORIENTED_EDGE('',*,*,#5228,.F.);
#6735=ORIENTED_EDGE('',*,*,#5229,.F.);
#6736=ORIENTED_EDGE('',*,*,#5230,.T.);
#6737=ORIENTED_EDGE('',*,*,#5231,.F.);
#6738=ORIENTED_EDGE('',*,*,#5232,.F.);
#6739=ORIENTED_EDGE('',*,*,#5233,.F.);
#6740=ORIENTED_EDGE('',*,*,#5234,.T.);
#6741=ORIENTED_EDGE('',*,*,#5235,.F.);
#6742=ORIENTED_EDGE('',*,*,#5234,.F.);
#6743=ORIENTED_EDGE('',*,*,#5236,.F.);
#6744=ORIENTED_EDGE('',*,*,#5237,.F.);
#6745=ORIENTED_EDGE('',*,*,#5230,.F.);
#6746=ORIENTED_EDGE('',*,*,#5238,.F.);
#6747=ORIENTED_EDGE('',*,*,#5239,.F.);
#6748=ORIENTED_EDGE('',*,*,#5240,.F.);
#6749=ORIENTED_EDGE('',*,*,#5241,.T.);
#6750=ORIENTED_EDGE('',*,*,#5242,.F.);
#6751=ORIENTED_EDGE('',*,*,#5243,.F.);
#6752=ORIENTED_EDGE('',*,*,#5244,.F.);
#6753=ORIENTED_EDGE('',*,*,#5245,.T.);
#6754=ORIENTED_EDGE('',*,*,#5246,.F.);
#6755=ORIENTED_EDGE('',*,*,#5245,.F.);
#6756=ORIENTED_EDGE('',*,*,#5247,.F.);
#6757=ORIENTED_EDGE('',*,*,#5241,.F.);
#6758=ORIENTED_EDGE('',*,*,#5248,.F.);
#6759=ORIENTED_EDGE('',*,*,#5249,.F.);
#6760=ORIENTED_EDGE('',*,*,#5250,.F.);
#6761=ORIENTED_EDGE('',*,*,#5251,.F.);
#6762=ORIENTED_EDGE('',*,*,#5252,.T.);
#6763=ORIENTED_EDGE('',*,*,#5253,.F.);
#6764=ORIENTED_EDGE('',*,*,#5254,.F.);
#6765=ORIENTED_EDGE('',*,*,#5255,.F.);
#6766=ORIENTED_EDGE('',*,*,#5256,.T.);
#6767=ORIENTED_EDGE('',*,*,#5257,.F.);
#6768=ORIENTED_EDGE('',*,*,#5256,.F.);
#6769=ORIENTED_EDGE('',*,*,#5258,.F.);
#6770=ORIENTED_EDGE('',*,*,#5259,.F.);
#6771=ORIENTED_EDGE('',*,*,#5252,.F.);
#6772=ORIENTED_EDGE('',*,*,#5260,.F.);
#6773=ORIENTED_EDGE('',*,*,#5261,.F.);
#6774=ORIENTED_EDGE('',*,*,#5262,.F.);
#6775=ORIENTED_EDGE('',*,*,#5263,.T.);
#6776=ORIENTED_EDGE('',*,*,#5264,.F.);
#6777=ORIENTED_EDGE('',*,*,#5265,.F.);
#6778=ORIENTED_EDGE('',*,*,#5266,.F.);
#6779=ORIENTED_EDGE('',*,*,#5267,.T.);
#6780=ORIENTED_EDGE('',*,*,#5268,.F.);
#6781=ORIENTED_EDGE('',*,*,#5267,.F.);
#6782=ORIENTED_EDGE('',*,*,#5269,.F.);
#6783=ORIENTED_EDGE('',*,*,#5270,.F.);
#6784=ORIENTED_EDGE('',*,*,#5263,.F.);
#6785=ORIENTED_EDGE('',*,*,#5271,.F.);
#6786=ORIENTED_EDGE('',*,*,#5272,.F.);
#6787=ORIENTED_EDGE('',*,*,#5273,.F.);
#6788=ORIENTED_EDGE('',*,*,#5274,.T.);
#6789=ORIENTED_EDGE('',*,*,#5275,.F.);
#6790=ORIENTED_EDGE('',*,*,#5276,.F.);
#6791=ORIENTED_EDGE('',*,*,#5277,.F.);
#6792=ORIENTED_EDGE('',*,*,#5278,.T.);
#6793=ORIENTED_EDGE('',*,*,#5279,.F.);
#6794=ORIENTED_EDGE('',*,*,#5278,.F.);
#6795=ORIENTED_EDGE('',*,*,#5280,.F.);
#6796=ORIENTED_EDGE('',*,*,#5281,.F.);
#6797=ORIENTED_EDGE('',*,*,#5274,.F.);
#6798=ORIENTED_EDGE('',*,*,#5282,.F.);
#6799=ORIENTED_EDGE('',*,*,#5283,.F.);
#6800=ORIENTED_EDGE('',*,*,#5284,.F.);
#6801=ORIENTED_EDGE('',*,*,#5285,.T.);
#6802=ORIENTED_EDGE('',*,*,#5286,.F.);
#6803=ORIENTED_EDGE('',*,*,#5287,.F.);
#6804=ORIENTED_EDGE('',*,*,#5288,.F.);
#6805=ORIENTED_EDGE('',*,*,#5289,.T.);
#6806=ORIENTED_EDGE('',*,*,#5290,.F.);
#6807=ORIENTED_EDGE('',*,*,#5289,.F.);
#6808=ORIENTED_EDGE('',*,*,#5291,.F.);
#6809=ORIENTED_EDGE('',*,*,#5292,.F.);
#6810=ORIENTED_EDGE('',*,*,#5285,.F.);
#6811=ORIENTED_EDGE('',*,*,#5293,.F.);
#6812=ORIENTED_EDGE('',*,*,#5294,.F.);
#6813=ORIENTED_EDGE('',*,*,#5295,.F.);
#6814=ORIENTED_EDGE('',*,*,#5296,.T.);
#6815=ORIENTED_EDGE('',*,*,#5297,.F.);
#6816=ORIENTED_EDGE('',*,*,#5298,.F.);
#6817=ORIENTED_EDGE('',*,*,#5299,.F.);
#6818=ORIENTED_EDGE('',*,*,#5300,.T.);
#6819=ORIENTED_EDGE('',*,*,#5301,.F.);
#6820=ORIENTED_EDGE('',*,*,#5300,.F.);
#6821=ORIENTED_EDGE('',*,*,#5302,.F.);
#6822=ORIENTED_EDGE('',*,*,#5303,.F.);
#6823=ORIENTED_EDGE('',*,*,#5296,.F.);
#6824=ORIENTED_EDGE('',*,*,#5304,.F.);
#6825=ORIENTED_EDGE('',*,*,#5305,.F.);
#6826=ORIENTED_EDGE('',*,*,#5306,.F.);
#6827=ORIENTED_EDGE('',*,*,#5307,.T.);
#6828=ORIENTED_EDGE('',*,*,#5308,.F.);
#6829=ORIENTED_EDGE('',*,*,#5309,.F.);
#6830=ORIENTED_EDGE('',*,*,#5310,.F.);
#6831=ORIENTED_EDGE('',*,*,#5311,.T.);
#6832=ORIENTED_EDGE('',*,*,#5312,.F.);
#6833=ORIENTED_EDGE('',*,*,#5311,.F.);
#6834=ORIENTED_EDGE('',*,*,#5313,.F.);
#6835=ORIENTED_EDGE('',*,*,#5314,.F.);
#6836=ORIENTED_EDGE('',*,*,#5307,.F.);
#6837=ORIENTED_EDGE('',*,*,#5315,.F.);
#6838=ORIENTED_EDGE('',*,*,#5316,.F.);
#6839=ORIENTED_EDGE('',*,*,#5317,.F.);
#6840=ORIENTED_EDGE('',*,*,#5318,.T.);
#6841=ORIENTED_EDGE('',*,*,#5319,.F.);
#6842=ORIENTED_EDGE('',*,*,#5320,.F.);
#6843=ORIENTED_EDGE('',*,*,#5321,.F.);
#6844=ORIENTED_EDGE('',*,*,#5322,.T.);
#6845=ORIENTED_EDGE('',*,*,#5323,.F.);
#6846=ORIENTED_EDGE('',*,*,#5322,.F.);
#6847=ORIENTED_EDGE('',*,*,#5324,.F.);
#6848=ORIENTED_EDGE('',*,*,#5325,.F.);
#6849=ORIENTED_EDGE('',*,*,#5318,.F.);
#6850=ORIENTED_EDGE('',*,*,#5326,.F.);
#6851=ORIENTED_EDGE('',*,*,#5327,.F.);
#6852=ORIENTED_EDGE('',*,*,#5328,.F.);
#6853=ORIENTED_EDGE('',*,*,#5329,.T.);
#6854=ORIENTED_EDGE('',*,*,#5330,.F.);
#6855=ORIENTED_EDGE('',*,*,#5331,.F.);
#6856=ORIENTED_EDGE('',*,*,#5332,.F.);
#6857=ORIENTED_EDGE('',*,*,#5333,.T.);
#6858=ORIENTED_EDGE('',*,*,#5334,.F.);
#6859=ORIENTED_EDGE('',*,*,#5333,.F.);
#6860=ORIENTED_EDGE('',*,*,#5335,.F.);
#6861=ORIENTED_EDGE('',*,*,#5336,.F.);
#6862=ORIENTED_EDGE('',*,*,#5329,.F.);
#6863=ORIENTED_EDGE('',*,*,#5337,.F.);
#6864=ORIENTED_EDGE('',*,*,#5338,.F.);
#6865=ORIENTED_EDGE('',*,*,#5339,.F.);
#6866=ORIENTED_EDGE('',*,*,#5340,.T.);
#6867=ORIENTED_EDGE('',*,*,#5341,.F.);
#6868=ORIENTED_EDGE('',*,*,#5342,.F.);
#6869=ORIENTED_EDGE('',*,*,#5343,.F.);
#6870=ORIENTED_EDGE('',*,*,#5344,.T.);
#6871=ORIENTED_EDGE('',*,*,#5345,.F.);
#6872=ORIENTED_EDGE('',*,*,#5346,.F.);
#6873=ORIENTED_EDGE('',*,*,#5340,.F.);
#6874=ORIENTED_EDGE('',*,*,#5347,.F.);
#6875=ORIENTED_EDGE('',*,*,#5348,.F.);
#6876=ORIENTED_EDGE('',*,*,#5344,.F.);
#6877=ORIENTED_EDGE('',*,*,#5349,.F.);
#6878=ORIENTED_EDGE('',*,*,#5350,.F.);
#6879=ORIENTED_EDGE('',*,*,#5351,.T.);
#6880=ORIENTED_EDGE('',*,*,#5352,.F.);
#6881=ORIENTED_EDGE('',*,*,#5353,.F.);
#6882=ORIENTED_EDGE('',*,*,#5354,.F.);
#6883=ORIENTED_EDGE('',*,*,#5355,.T.);
#6884=ORIENTED_EDGE('',*,*,#5356,.F.);
#6885=ORIENTED_EDGE('',*,*,#5355,.F.);
#6886=ORIENTED_EDGE('',*,*,#5357,.F.);
#6887=ORIENTED_EDGE('',*,*,#5358,.F.);
#6888=ORIENTED_EDGE('',*,*,#5351,.F.);
#6889=ORIENTED_EDGE('',*,*,#5359,.F.);
#6890=ORIENTED_EDGE('',*,*,#5360,.F.);
#6891=ORIENTED_EDGE('',*,*,#5361,.F.);
#6892=ORIENTED_EDGE('',*,*,#5362,.T.);
#6893=ORIENTED_EDGE('',*,*,#5363,.F.);
#6894=ORIENTED_EDGE('',*,*,#5364,.F.);
#6895=ORIENTED_EDGE('',*,*,#5365,.F.);
#6896=ORIENTED_EDGE('',*,*,#5366,.T.);
#6897=ORIENTED_EDGE('',*,*,#5367,.F.);
#6898=ORIENTED_EDGE('',*,*,#5366,.F.);
#6899=ORIENTED_EDGE('',*,*,#5368,.F.);
#6900=ORIENTED_EDGE('',*,*,#5362,.F.);
#6901=ORIENTED_EDGE('',*,*,#5369,.F.);
#6902=ORIENTED_EDGE('',*,*,#5370,.F.);
#6903=ORIENTED_EDGE('',*,*,#5371,.F.);
#6904=ORIENTED_EDGE('',*,*,#5372,.T.);
#6905=ORIENTED_EDGE('',*,*,#5373,.F.);
#6906=ORIENTED_EDGE('',*,*,#5374,.F.);
#6907=ORIENTED_EDGE('',*,*,#5375,.F.);
#6908=ORIENTED_EDGE('',*,*,#5376,.T.);
#6909=ORIENTED_EDGE('',*,*,#5377,.F.);
#6910=ORIENTED_EDGE('',*,*,#5376,.F.);
#6911=ORIENTED_EDGE('',*,*,#5378,.F.);
#6912=ORIENTED_EDGE('',*,*,#5379,.F.);
#6913=ORIENTED_EDGE('',*,*,#5372,.F.);
#6914=ORIENTED_EDGE('',*,*,#5380,.F.);
#6915=ORIENTED_EDGE('',*,*,#5381,.F.);
#6916=ORIENTED_EDGE('',*,*,#5382,.F.);
#6917=ORIENTED_EDGE('',*,*,#5383,.T.);
#6918=ORIENTED_EDGE('',*,*,#5384,.F.);
#6919=ORIENTED_EDGE('',*,*,#5385,.F.);
#6920=ORIENTED_EDGE('',*,*,#5386,.F.);
#6921=ORIENTED_EDGE('',*,*,#5387,.T.);
#6922=ORIENTED_EDGE('',*,*,#5388,.F.);
#6923=ORIENTED_EDGE('',*,*,#5387,.F.);
#6924=ORIENTED_EDGE('',*,*,#5389,.F.);
#6925=ORIENTED_EDGE('',*,*,#5390,.F.);
#6926=ORIENTED_EDGE('',*,*,#5383,.F.);
#6927=ORIENTED_EDGE('',*,*,#5391,.F.);
#6928=ORIENTED_EDGE('',*,*,#5392,.F.);
#6929=ORIENTED_EDGE('',*,*,#5393,.F.);
#6930=ORIENTED_EDGE('',*,*,#5394,.T.);
#6931=ORIENTED_EDGE('',*,*,#5395,.F.);
#6932=ORIENTED_EDGE('',*,*,#5396,.F.);
#6933=ORIENTED_EDGE('',*,*,#5397,.F.);
#6934=ORIENTED_EDGE('',*,*,#5398,.T.);
#6935=ORIENTED_EDGE('',*,*,#5399,.F.);
#6936=ORIENTED_EDGE('',*,*,#5398,.F.);
#6937=ORIENTED_EDGE('',*,*,#5400,.F.);
#6938=ORIENTED_EDGE('',*,*,#5401,.F.);
#6939=ORIENTED_EDGE('',*,*,#5394,.F.);
#6940=ORIENTED_EDGE('',*,*,#5402,.F.);
#6941=ORIENTED_EDGE('',*,*,#5403,.F.);
#6942=ORIENTED_EDGE('',*,*,#5404,.F.);
#6943=ORIENTED_EDGE('',*,*,#5405,.T.);
#6944=ORIENTED_EDGE('',*,*,#5406,.F.);
#6945=ORIENTED_EDGE('',*,*,#5407,.F.);
#6946=ORIENTED_EDGE('',*,*,#5408,.F.);
#6947=ORIENTED_EDGE('',*,*,#5409,.T.);
#6948=ORIENTED_EDGE('',*,*,#5410,.F.);
#6949=ORIENTED_EDGE('',*,*,#5409,.F.);
#6950=ORIENTED_EDGE('',*,*,#5411,.F.);
#6951=ORIENTED_EDGE('',*,*,#5412,.F.);
#6952=ORIENTED_EDGE('',*,*,#5405,.F.);
#6953=ORIENTED_EDGE('',*,*,#5413,.F.);
#6954=ORIENTED_EDGE('',*,*,#5414,.F.);
#6955=ORIENTED_EDGE('',*,*,#5415,.F.);
#6956=ORIENTED_EDGE('',*,*,#5416,.T.);
#6957=ORIENTED_EDGE('',*,*,#5417,.F.);
#6958=ORIENTED_EDGE('',*,*,#5418,.F.);
#6959=ORIENTED_EDGE('',*,*,#5419,.F.);
#6960=ORIENTED_EDGE('',*,*,#5420,.T.);
#6961=ORIENTED_EDGE('',*,*,#5421,.F.);
#6962=ORIENTED_EDGE('',*,*,#5420,.F.);
#6963=ORIENTED_EDGE('',*,*,#5422,.F.);
#6964=ORIENTED_EDGE('',*,*,#5423,.F.);
#6965=ORIENTED_EDGE('',*,*,#5416,.F.);
#6966=ORIENTED_EDGE('',*,*,#5424,.F.);
#6967=ORIENTED_EDGE('',*,*,#5425,.F.);
#6968=ORIENTED_EDGE('',*,*,#5426,.F.);
#6969=ORIENTED_EDGE('',*,*,#5427,.T.);
#6970=ORIENTED_EDGE('',*,*,#5428,.F.);
#6971=ORIENTED_EDGE('',*,*,#5429,.F.);
#6972=ORIENTED_EDGE('',*,*,#5430,.F.);
#6973=ORIENTED_EDGE('',*,*,#5431,.T.);
#6974=ORIENTED_EDGE('',*,*,#5432,.F.);
#6975=ORIENTED_EDGE('',*,*,#5431,.F.);
#6976=ORIENTED_EDGE('',*,*,#5433,.F.);
#6977=ORIENTED_EDGE('',*,*,#5427,.F.);
#6978=ORIENTED_EDGE('',*,*,#5434,.F.);
#6979=ORIENTED_EDGE('',*,*,#4852,.T.);
#6980=ORIENTED_EDGE('',*,*,#4855,.T.);
#6981=ORIENTED_EDGE('',*,*,#4846,.T.);
#6982=ORIENTED_EDGE('',*,*,#5435,.F.);
#6983=ORIENTED_EDGE('',*,*,#4903,.T.);
#6984=ORIENTED_EDGE('',*,*,#4909,.T.);
#6985=ORIENTED_EDGE('',*,*,#5436,.T.);
#6986=ORIENTED_EDGE('',*,*,#5437,.T.);
#6987=ORIENTED_EDGE('',*,*,#5436,.F.);
#6988=ORIENTED_EDGE('',*,*,#4908,.T.);
#6989=ORIENTED_EDGE('',*,*,#4905,.T.);
#6990=ORIENTED_EDGE('',*,*,#5438,.F.);
#6991=ORIENTED_EDGE('',*,*,#4841,.T.);
#6992=ORIENTED_EDGE('',*,*,#4844,.T.);
#6993=ORIENTED_EDGE('',*,*,#4835,.T.);
#6994=ORIENTED_EDGE('',*,*,#5439,.F.);
#6995=ORIENTED_EDGE('',*,*,#4914,.T.);
#6996=ORIENTED_EDGE('',*,*,#4920,.T.);
#6997=ORIENTED_EDGE('',*,*,#5440,.T.);
#6998=ORIENTED_EDGE('',*,*,#5441,.T.);
#6999=ORIENTED_EDGE('',*,*,#5440,.F.);
#7000=ORIENTED_EDGE('',*,*,#4919,.T.);
#7001=ORIENTED_EDGE('',*,*,#4916,.T.);
#7002=ORIENTED_EDGE('',*,*,#5442,.F.);
#7003=ORIENTED_EDGE('',*,*,#4797,.T.);
#7004=ORIENTED_EDGE('',*,*,#4800,.T.);
#7005=ORIENTED_EDGE('',*,*,#4791,.T.);
#7006=ORIENTED_EDGE('',*,*,#5443,.F.);
#7007=ORIENTED_EDGE('',*,*,#4958,.T.);
#7008=ORIENTED_EDGE('',*,*,#4964,.T.);
#7009=ORIENTED_EDGE('',*,*,#5444,.T.);
#7010=ORIENTED_EDGE('',*,*,#5445,.T.);
#7011=ORIENTED_EDGE('',*,*,#5444,.F.);
#7012=ORIENTED_EDGE('',*,*,#4963,.T.);
#7013=ORIENTED_EDGE('',*,*,#4960,.T.);
#7014=ORIENTED_EDGE('',*,*,#5446,.F.);
#7015=ORIENTED_EDGE('',*,*,#4786,.T.);
#7016=ORIENTED_EDGE('',*,*,#4789,.T.);
#7017=ORIENTED_EDGE('',*,*,#4780,.T.);
#7018=ORIENTED_EDGE('',*,*,#5447,.F.);
#7019=ORIENTED_EDGE('',*,*,#4969,.T.);
#7020=ORIENTED_EDGE('',*,*,#4975,.T.);
#7021=ORIENTED_EDGE('',*,*,#5448,.T.);
#7022=ORIENTED_EDGE('',*,*,#5449,.T.);
#7023=ORIENTED_EDGE('',*,*,#5448,.F.);
#7024=ORIENTED_EDGE('',*,*,#4974,.T.);
#7025=ORIENTED_EDGE('',*,*,#4971,.T.);
#7026=ORIENTED_EDGE('',*,*,#5450,.F.);
#7027=ORIENTED_EDGE('',*,*,#4753,.T.);
#7028=ORIENTED_EDGE('',*,*,#4756,.T.);
#7029=ORIENTED_EDGE('',*,*,#4747,.T.);
#7030=ORIENTED_EDGE('',*,*,#5451,.F.);
#7031=ORIENTED_EDGE('',*,*,#5002,.T.);
#7032=ORIENTED_EDGE('',*,*,#5008,.T.);
#7033=ORIENTED_EDGE('',*,*,#5452,.T.);
#7034=ORIENTED_EDGE('',*,*,#5453,.T.);
#7035=ORIENTED_EDGE('',*,*,#5452,.F.);
#7036=ORIENTED_EDGE('',*,*,#5007,.T.);
#7037=ORIENTED_EDGE('',*,*,#5004,.T.);
#7038=ORIENTED_EDGE('',*,*,#5454,.F.);
#7039=ORIENTED_EDGE('',*,*,#4742,.T.);
#7040=ORIENTED_EDGE('',*,*,#4745,.T.);
#7041=ORIENTED_EDGE('',*,*,#4736,.T.);
#7042=ORIENTED_EDGE('',*,*,#5455,.F.);
#7043=ORIENTED_EDGE('',*,*,#5013,.T.);
#7044=ORIENTED_EDGE('',*,*,#5019,.T.);
#7045=ORIENTED_EDGE('',*,*,#5456,.T.);
#7046=ORIENTED_EDGE('',*,*,#5457,.T.);
#7047=ORIENTED_EDGE('',*,*,#5456,.F.);
#7048=ORIENTED_EDGE('',*,*,#5018,.T.);
#7049=ORIENTED_EDGE('',*,*,#5015,.T.);
#7050=ORIENTED_EDGE('',*,*,#5458,.F.);
#7051=ORIENTED_EDGE('',*,*,#4720,.T.);
#7052=ORIENTED_EDGE('',*,*,#4723,.T.);
#7053=ORIENTED_EDGE('',*,*,#4714,.T.);
#7054=ORIENTED_EDGE('',*,*,#5459,.F.);
#7055=ORIENTED_EDGE('',*,*,#5024,.T.);
#7056=ORIENTED_EDGE('',*,*,#5030,.T.);
#7057=ORIENTED_EDGE('',*,*,#5460,.T.);
#7058=ORIENTED_EDGE('',*,*,#5461,.T.);
#7059=ORIENTED_EDGE('',*,*,#5460,.F.);
#7060=ORIENTED_EDGE('',*,*,#5029,.T.);
#7061=ORIENTED_EDGE('',*,*,#5026,.T.);
#7062=ORIENTED_EDGE('',*,*,#5462,.F.);
#7063=ORIENTED_EDGE('',*,*,#4709,.T.);
#7064=ORIENTED_EDGE('',*,*,#4712,.T.);
#7065=ORIENTED_EDGE('',*,*,#4703,.T.);
#7066=ORIENTED_EDGE('',*,*,#5463,.F.);
#7067=ORIENTED_EDGE('',*,*,#5035,.T.);
#7068=ORIENTED_EDGE('',*,*,#5041,.T.);
#7069=ORIENTED_EDGE('',*,*,#5464,.T.);
#7070=ORIENTED_EDGE('',*,*,#5465,.T.);
#7071=ORIENTED_EDGE('',*,*,#5464,.F.);
#7072=ORIENTED_EDGE('',*,*,#5040,.T.);
#7073=ORIENTED_EDGE('',*,*,#5037,.T.);
#7074=ORIENTED_EDGE('',*,*,#5466,.F.);
#7075=ORIENTED_EDGE('',*,*,#4698,.T.);
#7076=ORIENTED_EDGE('',*,*,#4701,.T.);
#7077=ORIENTED_EDGE('',*,*,#4692,.T.);
#7078=ORIENTED_EDGE('',*,*,#5467,.F.);
#7079=ORIENTED_EDGE('',*,*,#5046,.T.);
#7080=ORIENTED_EDGE('',*,*,#5052,.T.);
#7081=ORIENTED_EDGE('',*,*,#5468,.T.);
#7082=ORIENTED_EDGE('',*,*,#5469,.T.);
#7083=ORIENTED_EDGE('',*,*,#5468,.F.);
#7084=ORIENTED_EDGE('',*,*,#5051,.T.);
#7085=ORIENTED_EDGE('',*,*,#5048,.T.);
#7086=ORIENTED_EDGE('',*,*,#5470,.F.);
#7087=ORIENTED_EDGE('',*,*,#5050,.T.);
#7088=ORIENTED_EDGE('',*,*,#5053,.T.);
#7089=ORIENTED_EDGE('',*,*,#5044,.T.);
#7090=ORIENTED_EDGE('',*,*,#5471,.F.);
#7091=ORIENTED_EDGE('',*,*,#5078,.T.);
#7092=ORIENTED_EDGE('',*,*,#5084,.T.);
#7093=ORIENTED_EDGE('',*,*,#5472,.T.);
#7094=ORIENTED_EDGE('',*,*,#5473,.T.);
#7095=ORIENTED_EDGE('',*,*,#5472,.F.);
#7096=ORIENTED_EDGE('',*,*,#5083,.T.);
#7097=ORIENTED_EDGE('',*,*,#5080,.T.);
#7098=ORIENTED_EDGE('',*,*,#5474,.F.);
#7099=ORIENTED_EDGE('',*,*,#4764,.T.);
#7100=ORIENTED_EDGE('',*,*,#4767,.T.);
#7101=ORIENTED_EDGE('',*,*,#4758,.T.);
#7102=ORIENTED_EDGE('',*,*,#5475,.F.);
#7103=ORIENTED_EDGE('',*,*,#5132,.T.);
#7104=ORIENTED_EDGE('',*,*,#5138,.T.);
#7105=ORIENTED_EDGE('',*,*,#5476,.T.);
#7106=ORIENTED_EDGE('',*,*,#5477,.T.);
#7107=ORIENTED_EDGE('',*,*,#5476,.F.);
#7108=ORIENTED_EDGE('',*,*,#5137,.T.);
#7109=ORIENTED_EDGE('',*,*,#5134,.T.);
#7110=ORIENTED_EDGE('',*,*,#5478,.F.);
#7111=ORIENTED_EDGE('',*,*,#4775,.T.);
#7112=ORIENTED_EDGE('',*,*,#4778,.T.);
#7113=ORIENTED_EDGE('',*,*,#4769,.T.);
#7114=ORIENTED_EDGE('',*,*,#5479,.F.);
#7115=ORIENTED_EDGE('',*,*,#5143,.T.);
#7116=ORIENTED_EDGE('',*,*,#5149,.T.);
#7117=ORIENTED_EDGE('',*,*,#5480,.T.);
#7118=ORIENTED_EDGE('',*,*,#5481,.T.);
#7119=ORIENTED_EDGE('',*,*,#5480,.F.);
#7120=ORIENTED_EDGE('',*,*,#5148,.T.);
#7121=ORIENTED_EDGE('',*,*,#5145,.T.);
#7122=ORIENTED_EDGE('',*,*,#5482,.F.);
#7123=ORIENTED_EDGE('',*,*,#4808,.T.);
#7124=ORIENTED_EDGE('',*,*,#4811,.T.);
#7125=ORIENTED_EDGE('',*,*,#4802,.T.);
#7126=ORIENTED_EDGE('',*,*,#5483,.F.);
#7127=ORIENTED_EDGE('',*,*,#5176,.T.);
#7128=ORIENTED_EDGE('',*,*,#5182,.T.);
#7129=ORIENTED_EDGE('',*,*,#5484,.T.);
#7130=ORIENTED_EDGE('',*,*,#5485,.T.);
#7131=ORIENTED_EDGE('',*,*,#5484,.F.);
#7132=ORIENTED_EDGE('',*,*,#5181,.T.);
#7133=ORIENTED_EDGE('',*,*,#5178,.T.);
#7134=ORIENTED_EDGE('',*,*,#5486,.F.);
#7135=ORIENTED_EDGE('',*,*,#4819,.T.);
#7136=ORIENTED_EDGE('',*,*,#4822,.T.);
#7137=ORIENTED_EDGE('',*,*,#4813,.T.);
#7138=ORIENTED_EDGE('',*,*,#5487,.F.);
#7139=ORIENTED_EDGE('',*,*,#5187,.T.);
#7140=ORIENTED_EDGE('',*,*,#5193,.T.);
#7141=ORIENTED_EDGE('',*,*,#5488,.T.);
#7142=ORIENTED_EDGE('',*,*,#5489,.T.);
#7143=ORIENTED_EDGE('',*,*,#5488,.F.);
#7144=ORIENTED_EDGE('',*,*,#5192,.T.);
#7145=ORIENTED_EDGE('',*,*,#5189,.T.);
#7146=ORIENTED_EDGE('',*,*,#5490,.F.);
#7147=ORIENTED_EDGE('',*,*,#5147,.T.);
#7148=ORIENTED_EDGE('',*,*,#5150,.T.);
#7149=ORIENTED_EDGE('',*,*,#5141,.T.);
#7150=ORIENTED_EDGE('',*,*,#5491,.F.);
#7151=ORIENTED_EDGE('',*,*,#5220,.T.);
#7152=ORIENTED_EDGE('',*,*,#5226,.T.);
#7153=ORIENTED_EDGE('',*,*,#5492,.T.);
#7154=ORIENTED_EDGE('',*,*,#5493,.T.);
#7155=ORIENTED_EDGE('',*,*,#5492,.F.);
#7156=ORIENTED_EDGE('',*,*,#5225,.T.);
#7157=ORIENTED_EDGE('',*,*,#5222,.T.);
#7158=ORIENTED_EDGE('',*,*,#5494,.F.);
#7159=ORIENTED_EDGE('',*,*,#4863,.T.);
#7160=ORIENTED_EDGE('',*,*,#4866,.T.);
#7161=ORIENTED_EDGE('',*,*,#4857,.T.);
#7162=ORIENTED_EDGE('',*,*,#5495,.F.);
#7163=ORIENTED_EDGE('',*,*,#5231,.T.);
#7164=ORIENTED_EDGE('',*,*,#5237,.T.);
#7165=ORIENTED_EDGE('',*,*,#5496,.T.);
#7166=ORIENTED_EDGE('',*,*,#5497,.T.);
#7167=ORIENTED_EDGE('',*,*,#5496,.F.);
#7168=ORIENTED_EDGE('',*,*,#5236,.T.);
#7169=ORIENTED_EDGE('',*,*,#5233,.T.);
#7170=ORIENTED_EDGE('',*,*,#5498,.F.);
#7171=ORIENTED_EDGE('',*,*,#4874,.T.);
#7172=ORIENTED_EDGE('',*,*,#4877,.T.);
#7173=ORIENTED_EDGE('',*,*,#4868,.T.);
#7174=ORIENTED_EDGE('',*,*,#5499,.F.);
#7175=ORIENTED_EDGE('',*,*,#5246,.T.);
#7176=ORIENTED_EDGE('',*,*,#5249,.T.);
#7177=ORIENTED_EDGE('',*,*,#5500,.T.);
#7178=ORIENTED_EDGE('',*,*,#5501,.T.);
#7179=ORIENTED_EDGE('',*,*,#5500,.F.);
#7180=ORIENTED_EDGE('',*,*,#5248,.T.);
#7181=ORIENTED_EDGE('',*,*,#5240,.T.);
#7182=ORIENTED_EDGE('',*,*,#5502,.F.);
#7183=ORIENTED_EDGE('',*,*,#5235,.T.);
#7184=ORIENTED_EDGE('',*,*,#5238,.T.);
#7185=ORIENTED_EDGE('',*,*,#5229,.T.);
#7186=ORIENTED_EDGE('',*,*,#5503,.F.);
#7187=ORIENTED_EDGE('',*,*,#5253,.T.);
#7188=ORIENTED_EDGE('',*,*,#5259,.T.);
#7189=ORIENTED_EDGE('',*,*,#5504,.T.);
#7190=ORIENTED_EDGE('',*,*,#5505,.T.);
#7191=ORIENTED_EDGE('',*,*,#5504,.F.);
#7192=ORIENTED_EDGE('',*,*,#5258,.T.);
#7193=ORIENTED_EDGE('',*,*,#5255,.T.);
#7194=ORIENTED_EDGE('',*,*,#5506,.F.);
#7195=ORIENTED_EDGE('',*,*,#5224,.T.);
#7196=ORIENTED_EDGE('',*,*,#5227,.T.);
#7197=ORIENTED_EDGE('',*,*,#5218,.T.);
#7198=ORIENTED_EDGE('',*,*,#5507,.F.);
#7199=ORIENTED_EDGE('',*,*,#5264,.T.);
#7200=ORIENTED_EDGE('',*,*,#5270,.T.);
#7201=ORIENTED_EDGE('',*,*,#5508,.T.);
#7202=ORIENTED_EDGE('',*,*,#5509,.T.);
#7203=ORIENTED_EDGE('',*,*,#5508,.F.);
#7204=ORIENTED_EDGE('',*,*,#5269,.T.);
#7205=ORIENTED_EDGE('',*,*,#5266,.T.);
#7206=ORIENTED_EDGE('',*,*,#5510,.F.);
#7207=ORIENTED_EDGE('',*,*,#4907,.T.);
#7208=ORIENTED_EDGE('',*,*,#4910,.T.);
#7209=ORIENTED_EDGE('',*,*,#4901,.T.);
#7210=ORIENTED_EDGE('',*,*,#5511,.F.);
#7211=ORIENTED_EDGE('',*,*,#5275,.T.);
#7212=ORIENTED_EDGE('',*,*,#5281,.T.);
#7213=ORIENTED_EDGE('',*,*,#5512,.T.);
#7214=ORIENTED_EDGE('',*,*,#5513,.T.);
#7215=ORIENTED_EDGE('',*,*,#5512,.F.);
#7216=ORIENTED_EDGE('',*,*,#5280,.T.);
#7217=ORIENTED_EDGE('',*,*,#5277,.T.);
#7218=ORIENTED_EDGE('',*,*,#5514,.F.);
#7219=ORIENTED_EDGE('',*,*,#4918,.T.);
#7220=ORIENTED_EDGE('',*,*,#4921,.T.);
#7221=ORIENTED_EDGE('',*,*,#4912,.T.);
#7222=ORIENTED_EDGE('',*,*,#5515,.F.);
#7223=ORIENTED_EDGE('',*,*,#5286,.T.);
#7224=ORIENTED_EDGE('',*,*,#5292,.T.);
#7225=ORIENTED_EDGE('',*,*,#5516,.T.);
#7226=ORIENTED_EDGE('',*,*,#5517,.T.);
#7227=ORIENTED_EDGE('',*,*,#5516,.F.);
#7228=ORIENTED_EDGE('',*,*,#5291,.T.);
#7229=ORIENTED_EDGE('',*,*,#5288,.T.);
#7230=ORIENTED_EDGE('',*,*,#5518,.F.);
#7231=ORIENTED_EDGE('',*,*,#5191,.T.);
#7232=ORIENTED_EDGE('',*,*,#5194,.T.);
#7233=ORIENTED_EDGE('',*,*,#5185,.T.);
#7234=ORIENTED_EDGE('',*,*,#5519,.F.);
#7235=ORIENTED_EDGE('',*,*,#5297,.T.);
#7236=ORIENTED_EDGE('',*,*,#5303,.T.);
#7237=ORIENTED_EDGE('',*,*,#5520,.T.);
#7238=ORIENTED_EDGE('',*,*,#5521,.T.);
#7239=ORIENTED_EDGE('',*,*,#5520,.F.);
#7240=ORIENTED_EDGE('',*,*,#5302,.T.);
#7241=ORIENTED_EDGE('',*,*,#5299,.T.);
#7242=ORIENTED_EDGE('',*,*,#5522,.F.);
#7243=ORIENTED_EDGE('',*,*,#5180,.T.);
#7244=ORIENTED_EDGE('',*,*,#5183,.T.);
#7245=ORIENTED_EDGE('',*,*,#5174,.T.);
#7246=ORIENTED_EDGE('',*,*,#5523,.F.);
#7247=ORIENTED_EDGE('',*,*,#5308,.T.);
#7248=ORIENTED_EDGE('',*,*,#5314,.T.);
#7249=ORIENTED_EDGE('',*,*,#5524,.T.);
#7250=ORIENTED_EDGE('',*,*,#5525,.T.);
#7251=ORIENTED_EDGE('',*,*,#5524,.F.);
#7252=ORIENTED_EDGE('',*,*,#5313,.T.);
#7253=ORIENTED_EDGE('',*,*,#5310,.T.);
#7254=ORIENTED_EDGE('',*,*,#5526,.F.);
#7255=ORIENTED_EDGE('',*,*,#4731,.T.);
#7256=ORIENTED_EDGE('',*,*,#4734,.T.);
#7257=ORIENTED_EDGE('',*,*,#4725,.T.);
#7258=ORIENTED_EDGE('',*,*,#5527,.F.);
#7259=ORIENTED_EDGE('',*,*,#5319,.T.);
#7260=ORIENTED_EDGE('',*,*,#5325,.T.);
#7261=ORIENTED_EDGE('',*,*,#5528,.T.);
#7262=ORIENTED_EDGE('',*,*,#5529,.T.);
#7263=ORIENTED_EDGE('',*,*,#5528,.F.);
#7264=ORIENTED_EDGE('',*,*,#5324,.T.);
#7265=ORIENTED_EDGE('',*,*,#5321,.T.);
#7266=ORIENTED_EDGE('',*,*,#5530,.F.);
#7267=ORIENTED_EDGE('',*,*,#4962,.T.);
#7268=ORIENTED_EDGE('',*,*,#4965,.T.);
#7269=ORIENTED_EDGE('',*,*,#4956,.T.);
#7270=ORIENTED_EDGE('',*,*,#5531,.F.);
#7271=ORIENTED_EDGE('',*,*,#5330,.T.);
#7272=ORIENTED_EDGE('',*,*,#5336,.T.);
#7273=ORIENTED_EDGE('',*,*,#5532,.T.);
#7274=ORIENTED_EDGE('',*,*,#5533,.T.);
#7275=ORIENTED_EDGE('',*,*,#5532,.F.);
#7276=ORIENTED_EDGE('',*,*,#5335,.T.);
#7277=ORIENTED_EDGE('',*,*,#5332,.T.);
#7278=ORIENTED_EDGE('',*,*,#5534,.F.);
#7279=ORIENTED_EDGE('',*,*,#4973,.T.);
#7280=ORIENTED_EDGE('',*,*,#4976,.T.);
#7281=ORIENTED_EDGE('',*,*,#4967,.T.);
#7282=ORIENTED_EDGE('',*,*,#5535,.F.);
#7283=ORIENTED_EDGE('',*,*,#5345,.T.);
#7284=ORIENTED_EDGE('',*,*,#5348,.T.);
#7285=ORIENTED_EDGE('',*,*,#5536,.T.);
#7286=ORIENTED_EDGE('',*,*,#5537,.T.);
#7287=ORIENTED_EDGE('',*,*,#5536,.F.);
#7288=ORIENTED_EDGE('',*,*,#5347,.T.);
#7289=ORIENTED_EDGE('',*,*,#5339,.T.);
#7290=ORIENTED_EDGE('',*,*,#5538,.F.);
#7291=ORIENTED_EDGE('',*,*,#4826,.T.);
#7292=ORIENTED_EDGE('',*,*,#4831,.T.);
#7293=ORIENTED_EDGE('',*,*,#4828,.T.);
#7294=ORIENTED_EDGE('',*,*,#5539,.F.);
#7295=ORIENTED_EDGE('',*,*,#4925,.T.);
#7296=ORIENTED_EDGE('',*,*,#4930,.T.);
#7297=ORIENTED_EDGE('',*,*,#4927,.T.);
#7298=ORIENTED_EDGE('',*,*,#5540,.F.);
#7299=ORIENTED_EDGE('',*,*,#5341,.T.);
#7300=ORIENTED_EDGE('',*,*,#5346,.T.);
#7301=ORIENTED_EDGE('',*,*,#5343,.T.);
#7302=ORIENTED_EDGE('',*,*,#5541,.F.);
#7303=ORIENTED_EDGE('',*,*,#5542,.F.);
#7304=ORIENTED_EDGE('',*,*,#5543,.F.);
#7305=ORIENTED_EDGE('',*,*,#5544,.F.);
#7306=ORIENTED_EDGE('',*,*,#5545,.F.);
#7307=ORIENTED_EDGE('',*,*,#5242,.T.);
#7308=ORIENTED_EDGE('',*,*,#5247,.T.);
#7309=ORIENTED_EDGE('',*,*,#5244,.T.);
#7310=ORIENTED_EDGE('',*,*,#5546,.F.);
#7311=ORIENTED_EDGE('',*,*,#5136,.T.);
#7312=ORIENTED_EDGE('',*,*,#5139,.T.);
#7313=ORIENTED_EDGE('',*,*,#5130,.T.);
#7314=ORIENTED_EDGE('',*,*,#5547,.F.);
#7315=ORIENTED_EDGE('',*,*,#5352,.T.);
#7316=ORIENTED_EDGE('',*,*,#5358,.T.);
#7317=ORIENTED_EDGE('',*,*,#5548,.T.);
#7318=ORIENTED_EDGE('',*,*,#5549,.T.);
#7319=ORIENTED_EDGE('',*,*,#5548,.F.);
#7320=ORIENTED_EDGE('',*,*,#5357,.T.);
#7321=ORIENTED_EDGE('',*,*,#5354,.T.);
#7322=ORIENTED_EDGE('',*,*,#5550,.F.);
#7323=ORIENTED_EDGE('',*,*,#5006,.T.);
#7324=ORIENTED_EDGE('',*,*,#5009,.T.);
#7325=ORIENTED_EDGE('',*,*,#5000,.T.);
#7326=ORIENTED_EDGE('',*,*,#5551,.F.);
#7327=ORIENTED_EDGE('',*,*,#5373,.T.);
#7328=ORIENTED_EDGE('',*,*,#5379,.T.);
#7329=ORIENTED_EDGE('',*,*,#5552,.T.);
#7330=ORIENTED_EDGE('',*,*,#5553,.T.);
#7331=ORIENTED_EDGE('',*,*,#5552,.F.);
#7332=ORIENTED_EDGE('',*,*,#5378,.T.);
#7333=ORIENTED_EDGE('',*,*,#5375,.T.);
#7334=ORIENTED_EDGE('',*,*,#5554,.F.);
#7335=ORIENTED_EDGE('',*,*,#5017,.T.);
#7336=ORIENTED_EDGE('',*,*,#5020,.T.);
#7337=ORIENTED_EDGE('',*,*,#5011,.T.);
#7338=ORIENTED_EDGE('',*,*,#5555,.F.);
#7339=ORIENTED_EDGE('',*,*,#5384,.T.);
#7340=ORIENTED_EDGE('',*,*,#5390,.T.);
#7341=ORIENTED_EDGE('',*,*,#5556,.T.);
#7342=ORIENTED_EDGE('',*,*,#5557,.T.);
#7343=ORIENTED_EDGE('',*,*,#5556,.F.);
#7344=ORIENTED_EDGE('',*,*,#5389,.T.);
#7345=ORIENTED_EDGE('',*,*,#5386,.T.);
#7346=ORIENTED_EDGE('',*,*,#5558,.F.);
#7347=ORIENTED_EDGE('',*,*,#5093,.T.);
#7348=ORIENTED_EDGE('',*,*,#5096,.T.);
#7349=ORIENTED_EDGE('',*,*,#5087,.T.);
#7350=ORIENTED_EDGE('',*,*,#5559,.F.);
#7351=ORIENTED_EDGE('',*,*,#5395,.T.);
#7352=ORIENTED_EDGE('',*,*,#5401,.T.);
#7353=ORIENTED_EDGE('',*,*,#5560,.T.);
#7354=ORIENTED_EDGE('',*,*,#5561,.T.);
#7355=ORIENTED_EDGE('',*,*,#5560,.F.);
#7356=ORIENTED_EDGE('',*,*,#5400,.T.);
#7357=ORIENTED_EDGE('',*,*,#5397,.T.);
#7358=ORIENTED_EDGE('',*,*,#5562,.F.);
#7359=ORIENTED_EDGE('',*,*,#5082,.T.);
#7360=ORIENTED_EDGE('',*,*,#5085,.T.);
#7361=ORIENTED_EDGE('',*,*,#5076,.T.);
#7362=ORIENTED_EDGE('',*,*,#5563,.F.);
#7363=ORIENTED_EDGE('',*,*,#5406,.T.);
#7364=ORIENTED_EDGE('',*,*,#5412,.T.);
#7365=ORIENTED_EDGE('',*,*,#5564,.T.);
#7366=ORIENTED_EDGE('',*,*,#5565,.T.);
#7367=ORIENTED_EDGE('',*,*,#5564,.F.);
#7368=ORIENTED_EDGE('',*,*,#5411,.T.);
#7369=ORIENTED_EDGE('',*,*,#5408,.T.);
#7370=ORIENTED_EDGE('',*,*,#5566,.F.);
#7371=ORIENTED_EDGE('',*,*,#5071,.T.);
#7372=ORIENTED_EDGE('',*,*,#5074,.T.);
#7373=ORIENTED_EDGE('',*,*,#5065,.T.);
#7374=ORIENTED_EDGE('',*,*,#5567,.F.);
#7375=ORIENTED_EDGE('',*,*,#5417,.T.);
#7376=ORIENTED_EDGE('',*,*,#5423,.T.);
#7377=ORIENTED_EDGE('',*,*,#5568,.T.);
#7378=ORIENTED_EDGE('',*,*,#5569,.T.);
#7379=ORIENTED_EDGE('',*,*,#5568,.F.);
#7380=ORIENTED_EDGE('',*,*,#5422,.T.);
#7381=ORIENTED_EDGE('',*,*,#5419,.T.);
#7382=ORIENTED_EDGE('',*,*,#5570,.F.);
#7383=ORIENTED_EDGE('',*,*,#4761,.T.);
#7384=ORIENTED_EDGE('',*,*,#5478,.T.);
#7385=ORIENTED_EDGE('',*,*,#5133,.T.);
#7386=ORIENTED_EDGE('',*,*,#5550,.T.);
#7387=ORIENTED_EDGE('',*,*,#5353,.T.);
#7388=ORIENTED_EDGE('',*,*,#5571,.T.);
#7389=ORIENTED_EDGE('',*,*,#4981,.T.);
#7390=ORIENTED_EDGE('',*,*,#5572,.T.);
#7391=ORIENTED_EDGE('',*,*,#4772,.T.);
#7392=ORIENTED_EDGE('',*,*,#5482,.T.);
#7393=ORIENTED_EDGE('',*,*,#5144,.T.);
#7394=ORIENTED_EDGE('',*,*,#5494,.T.);
#7395=ORIENTED_EDGE('',*,*,#5221,.T.);
#7396=ORIENTED_EDGE('',*,*,#5510,.T.);
#7397=ORIENTED_EDGE('',*,*,#5265,.T.);
#7398=ORIENTED_EDGE('',*,*,#5573,.T.);
#7399=ORIENTED_EDGE('',*,*,#4893,.T.);
#7400=ORIENTED_EDGE('',*,*,#5574,.T.);
#7401=ORIENTED_EDGE('',*,*,#4860,.T.);
#7402=ORIENTED_EDGE('',*,*,#5498,.T.);
#7403=ORIENTED_EDGE('',*,*,#5232,.T.);
#7404=ORIENTED_EDGE('',*,*,#5506,.T.);
#7405=ORIENTED_EDGE('',*,*,#5254,.T.);
#7406=ORIENTED_EDGE('',*,*,#5575,.T.);
#7407=ORIENTED_EDGE('',*,*,#4882,.T.);
#7408=ORIENTED_EDGE('',*,*,#5576,.T.);
#7409=ORIENTED_EDGE('',*,*,#4871,.T.);
#7410=ORIENTED_EDGE('',*,*,#5502,.T.);
#7411=ORIENTED_EDGE('',*,*,#5239,.T.);
#7412=ORIENTED_EDGE('',*,*,#5545,.T.);
#7413=ORIENTED_EDGE('',*,*,#5577,.T.);
#7414=ORIENTED_EDGE('',*,*,#5578,.T.);
#7415=ORIENTED_EDGE('',*,*,#5364,.T.);
#7416=ORIENTED_EDGE('',*,*,#5579,.T.);
#7417=ORIENTED_EDGE('',*,*,#4992,.T.);
#7418=ORIENTED_EDGE('',*,*,#5580,.T.);
#7419=ORIENTED_EDGE('',*,*,#5581,.T.);
#7420=ORIENTED_EDGE('',*,*,#5582,.T.);
#7421=ORIENTED_EDGE('',*,*,#5583,.T.);
#7422=ORIENTED_EDGE('',*,*,#5584,.T.);
#7423=ORIENTED_EDGE('',*,*,#5585,.T.);
#7424=ORIENTED_EDGE('',*,*,#5586,.T.);
#7425=ORIENTED_EDGE('',*,*,#5587,.T.);
#7426=ORIENTED_EDGE('',*,*,#5588,.T.);
#7427=ORIENTED_EDGE('',*,*,#5589,.T.);
#7428=ORIENTED_EDGE('',*,*,#5590,.T.);
#7429=ORIENTED_EDGE('',*,*,#5591,.T.);
#7430=ORIENTED_EDGE('',*,*,#5592,.T.);
#7431=ORIENTED_EDGE('',*,*,#5593,.T.);
#7432=ORIENTED_EDGE('',*,*,#5594,.T.);
#7433=ORIENTED_EDGE('',*,*,#5595,.T.);
#7434=ORIENTED_EDGE('',*,*,#5596,.T.);
#7435=ORIENTED_EDGE('',*,*,#5597,.T.);
#7436=ORIENTED_EDGE('',*,*,#5598,.T.);
#7437=ORIENTED_EDGE('',*,*,#5599,.T.);
#7438=ORIENTED_EDGE('',*,*,#5600,.T.);
#7439=ORIENTED_EDGE('',*,*,#5601,.T.);
#7440=ORIENTED_EDGE('',*,*,#5602,.T.);
#7441=ORIENTED_EDGE('',*,*,#5603,.T.);
#7442=ORIENTED_EDGE('',*,*,#5604,.T.);
#7443=ORIENTED_EDGE('',*,*,#5605,.T.);
#7444=ORIENTED_EDGE('',*,*,#5606,.T.);
#7445=ORIENTED_EDGE('',*,*,#5607,.T.);
#7446=ORIENTED_EDGE('',*,*,#5608,.T.);
#7447=ORIENTED_EDGE('',*,*,#5609,.T.);
#7448=ORIENTED_EDGE('',*,*,#5610,.T.);
#7449=ORIENTED_EDGE('',*,*,#5611,.T.);
#7450=ORIENTED_EDGE('',*,*,#5612,.T.);
#7451=ORIENTED_EDGE('',*,*,#5613,.T.);
#7452=ORIENTED_EDGE('',*,*,#5614,.T.);
#7453=ORIENTED_EDGE('',*,*,#5615,.T.);
#7454=ORIENTED_EDGE('',*,*,#5616,.T.);
#7455=ORIENTED_EDGE('',*,*,#5617,.T.);
#7456=ORIENTED_EDGE('',*,*,#5618,.T.);
#7457=ORIENTED_EDGE('',*,*,#5619,.T.);
#7458=ORIENTED_EDGE('',*,*,#5620,.T.);
#7459=ORIENTED_EDGE('',*,*,#5621,.T.);
#7460=ORIENTED_EDGE('',*,*,#5622,.T.);
#7461=ORIENTED_EDGE('',*,*,#5623,.T.);
#7462=ORIENTED_EDGE('',*,*,#5624,.T.);
#7463=ORIENTED_EDGE('',*,*,#5625,.T.);
#7464=ORIENTED_EDGE('',*,*,#5626,.T.);
#7465=ORIENTED_EDGE('',*,*,#5627,.T.);
#7466=ORIENTED_EDGE('',*,*,#5628,.T.);
#7467=ORIENTED_EDGE('',*,*,#5629,.T.);
#7468=ORIENTED_EDGE('',*,*,#5630,.T.);
#7469=ORIENTED_EDGE('',*,*,#5631,.T.);
#7470=ORIENTED_EDGE('',*,*,#5632,.T.);
#7471=ORIENTED_EDGE('',*,*,#5633,.T.);
#7472=ORIENTED_EDGE('',*,*,#5634,.T.);
#7473=ORIENTED_EDGE('',*,*,#5635,.T.);
#7474=ORIENTED_EDGE('',*,*,#5636,.T.);
#7475=ORIENTED_EDGE('',*,*,#5637,.T.);
#7476=ORIENTED_EDGE('',*,*,#5638,.T.);
#7477=ORIENTED_EDGE('',*,*,#5639,.T.);
#7478=ORIENTED_EDGE('',*,*,#5640,.T.);
#7479=ORIENTED_EDGE('',*,*,#5641,.T.);
#7480=ORIENTED_EDGE('',*,*,#5642,.T.);
#7481=ORIENTED_EDGE('',*,*,#5643,.T.);
#7482=ORIENTED_EDGE('',*,*,#5644,.T.);
#7483=ORIENTED_EDGE('',*,*,#5645,.T.);
#7484=ORIENTED_EDGE('',*,*,#5646,.T.);
#7485=ORIENTED_EDGE('',*,*,#5647,.T.);
#7486=ORIENTED_EDGE('',*,*,#5648,.T.);
#7487=ORIENTED_EDGE('',*,*,#5649,.T.);
#7488=ORIENTED_EDGE('',*,*,#5650,.T.);
#7489=ORIENTED_EDGE('',*,*,#5651,.T.);
#7490=ORIENTED_EDGE('',*,*,#5652,.T.);
#7491=ORIENTED_EDGE('',*,*,#5653,.T.);
#7492=ORIENTED_EDGE('',*,*,#5654,.T.);
#7493=ORIENTED_EDGE('',*,*,#5655,.T.);
#7494=ORIENTED_EDGE('',*,*,#5656,.T.);
#7495=ORIENTED_EDGE('',*,*,#5657,.T.);
#7496=ORIENTED_EDGE('',*,*,#5658,.T.);
#7497=ORIENTED_EDGE('',*,*,#5659,.T.);
#7498=ORIENTED_EDGE('',*,*,#5660,.T.);
#7499=ORIENTED_EDGE('',*,*,#5661,.T.);
#7500=ORIENTED_EDGE('',*,*,#5662,.T.);
#7501=ORIENTED_EDGE('',*,*,#5663,.T.);
#7502=ORIENTED_EDGE('',*,*,#5664,.T.);
#7503=ORIENTED_EDGE('',*,*,#5665,.T.);
#7504=ORIENTED_EDGE('',*,*,#5666,.T.);
#7505=ORIENTED_EDGE('',*,*,#5667,.T.);
#7506=ORIENTED_EDGE('',*,*,#5668,.T.);
#7507=ORIENTED_EDGE('',*,*,#5669,.T.);
#7508=ORIENTED_EDGE('',*,*,#5670,.T.);
#7509=ORIENTED_EDGE('',*,*,#4739,.T.);
#7510=ORIENTED_EDGE('',*,*,#5458,.T.);
#7511=ORIENTED_EDGE('',*,*,#5014,.T.);
#7512=ORIENTED_EDGE('',*,*,#5558,.T.);
#7513=ORIENTED_EDGE('',*,*,#5385,.T.);
#7514=ORIENTED_EDGE('',*,*,#5671,.T.);
#7515=ORIENTED_EDGE('',*,*,#4849,.T.);
#7516=ORIENTED_EDGE('',*,*,#5438,.T.);
#7517=ORIENTED_EDGE('',*,*,#4904,.T.);
#7518=ORIENTED_EDGE('',*,*,#5514,.T.);
#7519=ORIENTED_EDGE('',*,*,#5276,.T.);
#7520=ORIENTED_EDGE('',*,*,#5672,.T.);
#7521=ORIENTED_EDGE('',*,*,#5210,.T.);
#7522=ORIENTED_EDGE('',*,*,#5673,.T.);
#7523=ORIENTED_EDGE('',*,*,#4838,.T.);
#7524=ORIENTED_EDGE('',*,*,#5442,.T.);
#7525=ORIENTED_EDGE('',*,*,#4915,.T.);
#7526=ORIENTED_EDGE('',*,*,#5518,.T.);
#7527=ORIENTED_EDGE('',*,*,#5287,.T.);
#7528=ORIENTED_EDGE('',*,*,#5674,.T.);
#7529=ORIENTED_EDGE('',*,*,#5199,.T.);
#7530=ORIENTED_EDGE('',*,*,#5675,.T.);
#7531=ORIENTED_EDGE('',*,*,#4823,.T.);
#7532=ORIENTED_EDGE('',*,*,#5546,.T.);
#7533=ORIENTED_EDGE('',*,*,#5243,.T.);
#7534=ORIENTED_EDGE('',*,*,#5499,.T.);
#7535=ORIENTED_EDGE('',*,*,#4867,.T.);
#7536=ORIENTED_EDGE('',*,*,#5676,.T.);
#7537=ORIENTED_EDGE('',*,*,#4878,.T.);
#7538=ORIENTED_EDGE('',*,*,#5677,.T.);
#7539=ORIENTED_EDGE('',*,*,#5250,.T.);
#7540=ORIENTED_EDGE('',*,*,#5503,.T.);
#7541=ORIENTED_EDGE('',*,*,#5228,.T.);
#7542=ORIENTED_EDGE('',*,*,#5495,.T.);
#7543=ORIENTED_EDGE('',*,*,#4856,.T.);
#7544=ORIENTED_EDGE('',*,*,#5678,.T.);
#7545=ORIENTED_EDGE('',*,*,#4889,.T.);
#7546=ORIENTED_EDGE('',*,*,#5679,.T.);
#7547=ORIENTED_EDGE('',*,*,#5261,.T.);
#7548=ORIENTED_EDGE('',*,*,#5507,.T.);
#7549=ORIENTED_EDGE('',*,*,#5217,.T.);
#7550=ORIENTED_EDGE('',*,*,#5491,.T.);
#7551=ORIENTED_EDGE('',*,*,#5140,.T.);
#7552=ORIENTED_EDGE('',*,*,#5479,.T.);
#7553=ORIENTED_EDGE('',*,*,#4768,.T.);
#7554=ORIENTED_EDGE('',*,*,#5680,.T.);
#7555=ORIENTED_EDGE('',*,*,#4977,.T.);
#7556=ORIENTED_EDGE('',*,*,#5681,.T.);
#7557=ORIENTED_EDGE('',*,*,#5349,.T.);
#7558=ORIENTED_EDGE('',*,*,#5547,.T.);
#7559=ORIENTED_EDGE('',*,*,#5129,.T.);
#7560=ORIENTED_EDGE('',*,*,#5475,.T.);
#7561=ORIENTED_EDGE('',*,*,#4757,.T.);
#7562=ORIENTED_EDGE('',*,*,#5682,.T.);
#7563=ORIENTED_EDGE('',*,*,#4988,.T.);
#7564=ORIENTED_EDGE('',*,*,#5683,.T.);
#7565=ORIENTED_EDGE('',*,*,#5360,.T.);
#7566=ORIENTED_EDGE('',*,*,#5684,.T.);
#7567=ORIENTED_EDGE('',*,*,#5123,.T.);
#7568=ORIENTED_EDGE('',*,*,#5685,.T.);
#7569=ORIENTED_EDGE('',*,*,#4750,.T.);
#7570=ORIENTED_EDGE('',*,*,#5454,.T.);
#7571=ORIENTED_EDGE('',*,*,#5003,.T.);
#7572=ORIENTED_EDGE('',*,*,#5554,.T.);
#7573=ORIENTED_EDGE('',*,*,#5374,.T.);
#7574=ORIENTED_EDGE('',*,*,#5686,.T.);
#7575=ORIENTED_EDGE('',*,*,#5112,.T.);
#7576=ORIENTED_EDGE('',*,*,#5687,.T.);
#7577=ORIENTED_EDGE('',*,*,#4702,.T.);
#7578=ORIENTED_EDGE('',*,*,#5688,.T.);
#7579=ORIENTED_EDGE('',*,*,#5414,.T.);
#7580=ORIENTED_EDGE('',*,*,#5567,.T.);
#7581=ORIENTED_EDGE('',*,*,#5064,.T.);
#7582=ORIENTED_EDGE('',*,*,#5689,.T.);
#7583=ORIENTED_EDGE('',*,*,#5425,.T.);
#7584=ORIENTED_EDGE('',*,*,#5690,.T.);
#7585=ORIENTED_EDGE('',*,*,#5691,.T.);
#7586=ORIENTED_EDGE('',*,*,#5541,.T.);
#7587=ORIENTED_EDGE('',*,*,#5342,.T.);
#7588=ORIENTED_EDGE('',*,*,#5535,.T.);
#7589=ORIENTED_EDGE('',*,*,#4966,.T.);
#7590=ORIENTED_EDGE('',*,*,#5447,.T.);
#7591=ORIENTED_EDGE('',*,*,#4779,.T.);
#7592=ORIENTED_EDGE('',*,*,#5692,.T.);
#7593=ORIENTED_EDGE('',*,*,#5151,.T.);
#7594=ORIENTED_EDGE('',*,*,#5693,.T.);
#7595=ORIENTED_EDGE('',*,*,#5327,.T.);
#7596=ORIENTED_EDGE('',*,*,#5531,.T.);
#7597=ORIENTED_EDGE('',*,*,#4955,.T.);
#7598=ORIENTED_EDGE('',*,*,#5443,.T.);
#7599=ORIENTED_EDGE('',*,*,#4790,.T.);
#7600=ORIENTED_EDGE('',*,*,#5694,.T.);
#7601=ORIENTED_EDGE('',*,*,#5162,.T.);
#7602=ORIENTED_EDGE('',*,*,#5695,.T.);
#7603=ORIENTED_EDGE('',*,*,#5316,.T.);
#7604=ORIENTED_EDGE('',*,*,#5527,.T.);
#7605=ORIENTED_EDGE('',*,*,#4724,.T.);
#7606=ORIENTED_EDGE('',*,*,#5696,.T.);
#7607=ORIENTED_EDGE('',*,*,#5021,.T.);
#7608=ORIENTED_EDGE('',*,*,#5459,.T.);
#7609=ORIENTED_EDGE('',*,*,#4713,.T.);
#7610=ORIENTED_EDGE('',*,*,#5697,.T.);
#7611=ORIENTED_EDGE('',*,*,#5032,.T.);
#7612=ORIENTED_EDGE('',*,*,#5463,.T.);
#7613=ORIENTED_EDGE('',*,*,#4691,.T.);
#7614=ORIENTED_EDGE('',*,*,#5698,.T.);
#7615=ORIENTED_EDGE('',*,*,#5054,.T.);
#7616=ORIENTED_EDGE('',*,*,#5699,.T.);
#7617=ORIENTED_EDGE('',*,*,#5429,.T.);
#7618=ORIENTED_EDGE('',*,*,#5700,.T.);
#7619=ORIENTED_EDGE('',*,*,#5068,.T.);
#7620=ORIENTED_EDGE('',*,*,#5570,.T.);
#7621=ORIENTED_EDGE('',*,*,#5418,.T.);
#7622=ORIENTED_EDGE('',*,*,#5701,.T.);
#7623=ORIENTED_EDGE('',*,*,#4706,.T.);
#7624=ORIENTED_EDGE('',*,*,#5466,.T.);
#7625=ORIENTED_EDGE('',*,*,#5036,.T.);
#7626=ORIENTED_EDGE('',*,*,#5702,.T.);
#7627=ORIENTED_EDGE('',*,*,#4717,.T.);
#7628=ORIENTED_EDGE('',*,*,#5462,.T.);
#7629=ORIENTED_EDGE('',*,*,#5025,.T.);
#7630=ORIENTED_EDGE('',*,*,#5703,.T.);
#7631=ORIENTED_EDGE('',*,*,#4728,.T.);
#7632=ORIENTED_EDGE('',*,*,#5530,.T.);
#7633=ORIENTED_EDGE('',*,*,#5320,.T.);
#7634=ORIENTED_EDGE('',*,*,#5704,.T.);
#7635=ORIENTED_EDGE('',*,*,#5166,.T.);
#7636=ORIENTED_EDGE('',*,*,#5705,.T.);
#7637=ORIENTED_EDGE('',*,*,#4794,.T.);
#7638=ORIENTED_EDGE('',*,*,#5446,.T.);
#7639=ORIENTED_EDGE('',*,*,#4959,.T.);
#7640=ORIENTED_EDGE('',*,*,#5534,.T.);
#7641=ORIENTED_EDGE('',*,*,#5331,.T.);
#7642=ORIENTED_EDGE('',*,*,#5706,.T.);
#7643=ORIENTED_EDGE('',*,*,#5155,.T.);
#7644=ORIENTED_EDGE('',*,*,#5707,.T.);
#7645=ORIENTED_EDGE('',*,*,#4783,.T.);
#7646=ORIENTED_EDGE('',*,*,#5450,.T.);
#7647=ORIENTED_EDGE('',*,*,#4970,.T.);
#7648=ORIENTED_EDGE('',*,*,#5538,.T.);
#7649=ORIENTED_EDGE('',*,*,#5338,.T.);
#7650=ORIENTED_EDGE('',*,*,#5540,.T.);
#7651=ORIENTED_EDGE('',*,*,#4926,.T.);
#7652=ORIENTED_EDGE('',*,*,#5708,.T.);
#7653=ORIENTED_EDGE('',*,*,#5294,.T.);
#7654=ORIENTED_EDGE('',*,*,#5519,.T.);
#7655=ORIENTED_EDGE('',*,*,#5184,.T.);
#7656=ORIENTED_EDGE('',*,*,#5487,.T.);
#7657=ORIENTED_EDGE('',*,*,#4812,.T.);
#7658=ORIENTED_EDGE('',*,*,#5709,.T.);
#7659=ORIENTED_EDGE('',*,*,#4933,.T.);
#7660=ORIENTED_EDGE('',*,*,#5710,.T.);
#7661=ORIENTED_EDGE('',*,*,#5305,.T.);
#7662=ORIENTED_EDGE('',*,*,#5523,.T.);
#7663=ORIENTED_EDGE('',*,*,#5173,.T.);
#7664=ORIENTED_EDGE('',*,*,#5483,.T.);
#7665=ORIENTED_EDGE('',*,*,#4801,.T.);
#7666=ORIENTED_EDGE('',*,*,#5711,.T.);
#7667=ORIENTED_EDGE('',*,*,#4944,.T.);
#7668=ORIENTED_EDGE('',*,*,#5712,.T.);
#7669=ORIENTED_EDGE('',*,*,#5097,.T.);
#7670=ORIENTED_EDGE('',*,*,#5713,.T.);
#7671=ORIENTED_EDGE('',*,*,#5392,.T.);
#7672=ORIENTED_EDGE('',*,*,#5559,.T.);
#7673=ORIENTED_EDGE('',*,*,#5086,.T.);
#7674=ORIENTED_EDGE('',*,*,#5714,.T.);
#7675=ORIENTED_EDGE('',*,*,#5403,.T.);
#7676=ORIENTED_EDGE('',*,*,#5563,.T.);
#7677=ORIENTED_EDGE('',*,*,#5075,.T.);
#7678=ORIENTED_EDGE('',*,*,#5471,.T.);
#7679=ORIENTED_EDGE('',*,*,#5043,.T.);
#7680=ORIENTED_EDGE('',*,*,#5467,.T.);
#7681=ORIENTED_EDGE('',*,*,#5543,.T.);
#7682=ORIENTED_EDGE('',*,*,#5715,.T.);
#7683=ORIENTED_EDGE('',*,*,#4689,.F.);
#7684=ORIENTED_EDGE('',*,*,#5716,.F.);
#7685=ORIENTED_EDGE('',*,*,#4648,.T.);
#7686=ORIENTED_EDGE('',*,*,#4651,.T.);
#7687=ORIENTED_EDGE('',*,*,#4641,.T.);
#7688=ORIENTED_EDGE('',*,*,#4645,.T.);
#7689=ORIENTED_EDGE('',*,*,#4660,.T.);
#7690=ORIENTED_EDGE('',*,*,#4663,.T.);
#7691=ORIENTED_EDGE('',*,*,#4653,.T.);
#7692=ORIENTED_EDGE('',*,*,#4657,.T.);
#7693=ORIENTED_EDGE('',*,*,#5542,.T.);
#7694=ORIENTED_EDGE('',*,*,#5691,.F.);
#7695=ORIENTED_EDGE('',*,*,#5717,.T.);
#7696=ORIENTED_EDGE('',*,*,#5718,.T.);
#7697=ORIENTED_EDGE('',*,*,#4681,.F.);
#7698=ORIENTED_EDGE('',*,*,#4678,.F.);
#7699=ORIENTED_EDGE('',*,*,#5719,.F.);
#7700=ORIENTED_EDGE('',*,*,#5720,.F.);
#7701=ORIENTED_EDGE('',*,*,#5721,.T.);
#7702=ORIENTED_EDGE('',*,*,#5722,.F.);
#7703=ORIENTED_EDGE('',*,*,#5723,.F.);
#7704=ORIENTED_EDGE('',*,*,#5724,.F.);
#7705=ORIENTED_EDGE('',*,*,#5725,.T.);
#7706=ORIENTED_EDGE('',*,*,#4687,.T.);
#7707=ORIENTED_EDGE('',*,*,#4690,.F.);
#7708=ORIENTED_EDGE('',*,*,#5715,.F.);
#7709=ORIENTED_EDGE('',*,*,#4684,.T.);
#7710=ORIENTED_EDGE('',*,*,#5725,.F.);
#7711=ORIENTED_EDGE('',*,*,#5726,.F.);
#7712=ORIENTED_EDGE('',*,*,#5727,.T.);
#7713=ORIENTED_EDGE('',*,*,#5726,.T.);
#7714=ORIENTED_EDGE('',*,*,#5724,.T.);
#7715=ORIENTED_EDGE('',*,*,#5728,.T.);
#7716=ORIENTED_EDGE('',*,*,#5729,.T.);
#7717=ORIENTED_EDGE('',*,*,#5730,.T.);
#7718=ORIENTED_EDGE('',*,*,#5720,.T.);
#7719=ORIENTED_EDGE('',*,*,#5731,.T.);
#7720=ORIENTED_EDGE('',*,*,#5732,.T.);
#7721=ORIENTED_EDGE('',*,*,#5733,.F.);
#7722=ORIENTED_EDGE('',*,*,#5549,.F.);
#7723=ORIENTED_EDGE('',*,*,#5734,.F.);
#7724=ORIENTED_EDGE('',*,*,#5493,.F.);
#7725=ORIENTED_EDGE('',*,*,#5481,.F.);
#7726=ORIENTED_EDGE('',*,*,#5735,.F.);
#7727=ORIENTED_EDGE('',*,*,#5736,.F.);
#7728=ORIENTED_EDGE('',*,*,#5737,.F.);
#7729=ORIENTED_EDGE('',*,*,#5738,.F.);
#7730=ORIENTED_EDGE('',*,*,#5739,.F.);
#7731=ORIENTED_EDGE('',*,*,#5740,.F.);
#7732=ORIENTED_EDGE('',*,*,#5741,.F.);
#7733=ORIENTED_EDGE('',*,*,#5742,.F.);
#7734=ORIENTED_EDGE('',*,*,#5743,.F.);
#7735=ORIENTED_EDGE('',*,*,#5744,.F.);
#7736=ORIENTED_EDGE('',*,*,#5745,.F.);
#7737=ORIENTED_EDGE('',*,*,#5746,.F.);
#7738=ORIENTED_EDGE('',*,*,#5747,.F.);
#7739=ORIENTED_EDGE('',*,*,#5748,.F.);
#7740=ORIENTED_EDGE('',*,*,#5749,.F.);
#7741=ORIENTED_EDGE('',*,*,#5750,.F.);
#7742=ORIENTED_EDGE('',*,*,#5751,.F.);
#7743=ORIENTED_EDGE('',*,*,#5752,.F.);
#7744=ORIENTED_EDGE('',*,*,#5753,.F.);
#7745=ORIENTED_EDGE('',*,*,#5754,.F.);
#7746=ORIENTED_EDGE('',*,*,#5755,.F.);
#7747=ORIENTED_EDGE('',*,*,#5756,.F.);
#7748=ORIENTED_EDGE('',*,*,#5757,.F.);
#7749=ORIENTED_EDGE('',*,*,#5758,.F.);
#7750=ORIENTED_EDGE('',*,*,#5759,.F.);
#7751=ORIENTED_EDGE('',*,*,#5760,.F.);
#7752=ORIENTED_EDGE('',*,*,#5761,.F.);
#7753=ORIENTED_EDGE('',*,*,#5762,.F.);
#7754=ORIENTED_EDGE('',*,*,#5763,.F.);
#7755=ORIENTED_EDGE('',*,*,#5764,.F.);
#7756=ORIENTED_EDGE('',*,*,#5765,.F.);
#7757=ORIENTED_EDGE('',*,*,#5766,.F.);
#7758=ORIENTED_EDGE('',*,*,#5767,.F.);
#7759=ORIENTED_EDGE('',*,*,#5768,.F.);
#7760=ORIENTED_EDGE('',*,*,#5769,.F.);
#7761=ORIENTED_EDGE('',*,*,#5770,.F.);
#7762=ORIENTED_EDGE('',*,*,#5771,.F.);
#7763=ORIENTED_EDGE('',*,*,#5772,.F.);
#7764=ORIENTED_EDGE('',*,*,#5773,.F.);
#7765=ORIENTED_EDGE('',*,*,#5774,.F.);
#7766=ORIENTED_EDGE('',*,*,#5775,.F.);
#7767=ORIENTED_EDGE('',*,*,#5776,.F.);
#7768=ORIENTED_EDGE('',*,*,#5777,.F.);
#7769=ORIENTED_EDGE('',*,*,#5778,.F.);
#7770=ORIENTED_EDGE('',*,*,#5779,.F.);
#7771=ORIENTED_EDGE('',*,*,#5780,.F.);
#7772=ORIENTED_EDGE('',*,*,#5781,.F.);
#7773=ORIENTED_EDGE('',*,*,#5782,.F.);
#7774=ORIENTED_EDGE('',*,*,#5783,.F.);
#7775=ORIENTED_EDGE('',*,*,#5784,.F.);
#7776=ORIENTED_EDGE('',*,*,#5785,.F.);
#7777=ORIENTED_EDGE('',*,*,#5786,.F.);
#7778=ORIENTED_EDGE('',*,*,#5787,.F.);
#7779=ORIENTED_EDGE('',*,*,#5788,.F.);
#7780=ORIENTED_EDGE('',*,*,#5789,.F.);
#7781=ORIENTED_EDGE('',*,*,#5790,.F.);
#7782=ORIENTED_EDGE('',*,*,#5791,.F.);
#7783=ORIENTED_EDGE('',*,*,#5792,.F.);
#7784=ORIENTED_EDGE('',*,*,#5793,.F.);
#7785=ORIENTED_EDGE('',*,*,#5794,.F.);
#7786=ORIENTED_EDGE('',*,*,#5795,.F.);
#7787=ORIENTED_EDGE('',*,*,#5796,.F.);
#7788=ORIENTED_EDGE('',*,*,#5797,.F.);
#7789=ORIENTED_EDGE('',*,*,#5798,.F.);
#7790=ORIENTED_EDGE('',*,*,#5799,.F.);
#7791=ORIENTED_EDGE('',*,*,#5800,.F.);
#7792=ORIENTED_EDGE('',*,*,#5801,.F.);
#7793=ORIENTED_EDGE('',*,*,#5802,.F.);
#7794=ORIENTED_EDGE('',*,*,#5803,.F.);
#7795=ORIENTED_EDGE('',*,*,#5804,.F.);
#7796=ORIENTED_EDGE('',*,*,#5805,.F.);
#7797=ORIENTED_EDGE('',*,*,#5806,.F.);
#7798=ORIENTED_EDGE('',*,*,#5807,.F.);
#7799=ORIENTED_EDGE('',*,*,#5808,.F.);
#7800=ORIENTED_EDGE('',*,*,#5809,.F.);
#7801=ORIENTED_EDGE('',*,*,#5810,.F.);
#7802=ORIENTED_EDGE('',*,*,#5811,.F.);
#7803=ORIENTED_EDGE('',*,*,#5812,.F.);
#7804=ORIENTED_EDGE('',*,*,#5813,.F.);
#7805=ORIENTED_EDGE('',*,*,#5814,.F.);
#7806=ORIENTED_EDGE('',*,*,#5815,.F.);
#7807=ORIENTED_EDGE('',*,*,#5816,.F.);
#7808=ORIENTED_EDGE('',*,*,#5817,.F.);
#7809=ORIENTED_EDGE('',*,*,#5818,.F.);
#7810=ORIENTED_EDGE('',*,*,#5819,.F.);
#7811=ORIENTED_EDGE('',*,*,#5820,.F.);
#7812=ORIENTED_EDGE('',*,*,#5821,.F.);
#7813=ORIENTED_EDGE('',*,*,#5822,.F.);
#7814=ORIENTED_EDGE('',*,*,#5823,.F.);
#7815=ORIENTED_EDGE('',*,*,#5824,.F.);
#7816=ORIENTED_EDGE('',*,*,#5437,.F.);
#7817=ORIENTED_EDGE('',*,*,#5513,.F.);
#7818=ORIENTED_EDGE('',*,*,#5825,.F.);
#7819=ORIENTED_EDGE('',*,*,#5826,.F.);
#7820=ORIENTED_EDGE('',*,*,#5441,.F.);
#7821=ORIENTED_EDGE('',*,*,#5517,.F.);
#7822=ORIENTED_EDGE('',*,*,#5827,.F.);
#7823=ORIENTED_EDGE('',*,*,#5828,.F.);
#7824=ORIENTED_EDGE('',*,*,#5829,.F.);
#7825=ORIENTED_EDGE('',*,*,#5557,.F.);
#7826=ORIENTED_EDGE('',*,*,#5457,.F.);
#7827=ORIENTED_EDGE('',*,*,#5830,.F.);
#7828=ORIENTED_EDGE('',*,*,#5831,.F.);
#7829=ORIENTED_EDGE('',*,*,#5553,.F.);
#7830=ORIENTED_EDGE('',*,*,#5453,.F.);
#7831=ORIENTED_EDGE('',*,*,#5832,.F.);
#7832=ORIENTED_EDGE('',*,*,#5833,.F.);
#7833=ORIENTED_EDGE('',*,*,#5485,.F.);
#7834=ORIENTED_EDGE('',*,*,#5525,.F.);
#7835=ORIENTED_EDGE('',*,*,#5834,.F.);
#7836=ORIENTED_EDGE('',*,*,#5835,.F.);
#7837=ORIENTED_EDGE('',*,*,#5489,.F.);
#7838=ORIENTED_EDGE('',*,*,#5521,.F.);
#7839=ORIENTED_EDGE('',*,*,#5836,.F.);
#7840=ORIENTED_EDGE('',*,*,#5837,.F.);
#7841=ORIENTED_EDGE('',*,*,#5838,.F.);
#7842=ORIENTED_EDGE('',*,*,#5561,.F.);
#7843=ORIENTED_EDGE('',*,*,#5839,.F.);
#7844=ORIENTED_EDGE('',*,*,#5565,.F.);
#7845=ORIENTED_EDGE('',*,*,#5473,.F.);
#7846=ORIENTED_EDGE('',*,*,#5469,.F.);
#7847=ORIENTED_EDGE('',*,*,#5840,.F.);
#7848=ORIENTED_EDGE('',*,*,#5841,.F.);
#7849=ORIENTED_EDGE('',*,*,#5842,.F.);
#7850=ORIENTED_EDGE('',*,*,#5445,.F.);
#7851=ORIENTED_EDGE('',*,*,#5533,.F.);
#7852=ORIENTED_EDGE('',*,*,#5843,.F.);
#7853=ORIENTED_EDGE('',*,*,#5844,.F.);
#7854=ORIENTED_EDGE('',*,*,#5449,.F.);
#7855=ORIENTED_EDGE('',*,*,#5537,.F.);
#7856=ORIENTED_EDGE('',*,*,#5529,.F.);
#7857=ORIENTED_EDGE('',*,*,#5845,.F.);
#7858=ORIENTED_EDGE('',*,*,#5846,.F.);
#7859=ORIENTED_EDGE('',*,*,#5461,.F.);
#7860=ORIENTED_EDGE('',*,*,#5569,.F.);
#7861=ORIENTED_EDGE('',*,*,#5847,.F.);
#7862=ORIENTED_EDGE('',*,*,#5505,.F.);
#7863=ORIENTED_EDGE('',*,*,#5477,.F.);
#7864=ORIENTED_EDGE('',*,*,#5848,.F.);
#7865=ORIENTED_EDGE('',*,*,#5849,.F.);
#7866=ORIENTED_EDGE('',*,*,#5850,.F.);
#7867=ORIENTED_EDGE('',*,*,#5851,.F.);
#7868=ORIENTED_EDGE('',*,*,#5852,.F.);
#7869=ORIENTED_EDGE('',*,*,#5497,.F.);
#7870=ORIENTED_EDGE('',*,*,#5853,.F.);
#7871=ORIENTED_EDGE('',*,*,#5854,.F.);
#7872=ORIENTED_EDGE('',*,*,#5509,.F.);
#7873=ORIENTED_EDGE('',*,*,#5501,.F.);
#7874=ORIENTED_EDGE('',*,*,#5465,.F.);
#7875=ORIENTED_EDGE('',*,*,#4677,.T.);
#7876=ORIENTED_EDGE('',*,*,#5855,.F.);
#7877=ORIENTED_EDGE('',*,*,#5731,.F.);
#7878=ORIENTED_EDGE('',*,*,#5719,.T.);
#7879=ORIENTED_EDGE('',*,*,#5856,.T.);
#7880=ORIENTED_EDGE('',*,*,#5857,.T.);
#7881=ORIENTED_EDGE('',*,*,#4682,.F.);
#7882=ORIENTED_EDGE('',*,*,#5718,.F.);
#7883=ORIENTED_EDGE('',*,*,#4636,.T.);
#7884=ORIENTED_EDGE('',*,*,#4639,.T.);
#7885=ORIENTED_EDGE('',*,*,#4629,.T.);
#7886=ORIENTED_EDGE('',*,*,#4633,.T.);
#7887=ORIENTED_EDGE('',*,*,#4672,.T.);
#7888=ORIENTED_EDGE('',*,*,#4675,.T.);
#7889=ORIENTED_EDGE('',*,*,#4665,.T.);
#7890=ORIENTED_EDGE('',*,*,#4669,.T.);
#7891=ORIENTED_EDGE('',*,*,#5729,.F.);
#7892=ORIENTED_EDGE('',*,*,#5858,.T.);
#7893=ORIENTED_EDGE('',*,*,#5859,.F.);
#7894=ORIENTED_EDGE('',*,*,#5860,.F.);
#7895=ORIENTED_EDGE('',*,*,#5730,.F.);
#7896=ORIENTED_EDGE('',*,*,#5860,.T.);
#7897=ORIENTED_EDGE('',*,*,#5861,.F.);
#7898=ORIENTED_EDGE('',*,*,#5721,.F.);
#7899=ORIENTED_EDGE('',*,*,#5728,.F.);
#7900=ORIENTED_EDGE('',*,*,#5723,.T.);
#7901=ORIENTED_EDGE('',*,*,#5862,.F.);
#7902=ORIENTED_EDGE('',*,*,#5858,.F.);
#7903=ORIENTED_EDGE('',*,*,#5862,.T.);
#7904=ORIENTED_EDGE('',*,*,#5722,.T.);
#7905=ORIENTED_EDGE('',*,*,#5861,.T.);
#7906=ORIENTED_EDGE('',*,*,#5859,.T.);
#7907=ORIENTED_EDGE('',*,*,#5544,.T.);
#7908=ORIENTED_EDGE('',*,*,#5716,.T.);
#7909=ORIENTED_EDGE('',*,*,#4688,.F.);
#7910=ORIENTED_EDGE('',*,*,#4685,.F.);
#7911=ORIENTED_EDGE('',*,*,#5727,.F.);
#7912=ORIENTED_EDGE('',*,*,#5732,.F.);
#7913=ORIENTED_EDGE('',*,*,#5855,.T.);
#7914=ORIENTED_EDGE('',*,*,#4680,.T.);
#7915=ORIENTED_EDGE('',*,*,#4683,.F.);
#7916=ORIENTED_EDGE('',*,*,#5857,.F.);
#7917=ORIENTED_EDGE('',*,*,#5863,.F.);
#7918=ORIENTED_EDGE('',*,*,#5577,.F.);
#7919=ORIENTED_EDGE('',*,*,#4695,.T.);
#7920=ORIENTED_EDGE('',*,*,#5470,.T.);
#7921=ORIENTED_EDGE('',*,*,#5047,.T.);
#7922=ORIENTED_EDGE('',*,*,#5474,.T.);
#7923=ORIENTED_EDGE('',*,*,#5079,.T.);
#7924=ORIENTED_EDGE('',*,*,#5566,.T.);
#7925=ORIENTED_EDGE('',*,*,#5407,.T.);
#7926=ORIENTED_EDGE('',*,*,#5864,.T.);
#7927=ORIENTED_EDGE('',*,*,#5090,.T.);
#7928=ORIENTED_EDGE('',*,*,#5562,.T.);
#7929=ORIENTED_EDGE('',*,*,#5396,.T.);
#7930=ORIENTED_EDGE('',*,*,#5865,.T.);
#7931=ORIENTED_EDGE('',*,*,#5101,.T.);
#7932=ORIENTED_EDGE('',*,*,#5866,.T.);
#7933=ORIENTED_EDGE('',*,*,#4948,.T.);
#7934=ORIENTED_EDGE('',*,*,#5867,.T.);
#7935=ORIENTED_EDGE('',*,*,#4805,.T.);
#7936=ORIENTED_EDGE('',*,*,#5486,.T.);
#7937=ORIENTED_EDGE('',*,*,#5177,.T.);
#7938=ORIENTED_EDGE('',*,*,#5526,.T.);
#7939=ORIENTED_EDGE('',*,*,#5309,.T.);
#7940=ORIENTED_EDGE('',*,*,#5868,.T.);
#7941=ORIENTED_EDGE('',*,*,#4937,.T.);
#7942=ORIENTED_EDGE('',*,*,#5869,.T.);
#7943=ORIENTED_EDGE('',*,*,#4816,.T.);
#7944=ORIENTED_EDGE('',*,*,#5490,.T.);
#7945=ORIENTED_EDGE('',*,*,#5188,.T.);
#7946=ORIENTED_EDGE('',*,*,#5522,.T.);
#7947=ORIENTED_EDGE('',*,*,#5298,.T.);
#7948=ORIENTED_EDGE('',*,*,#5870,.T.);
#7949=ORIENTED_EDGE('',*,*,#4922,.T.);
#7950=ORIENTED_EDGE('',*,*,#5539,.T.);
#7951=ORIENTED_EDGE('',*,*,#4827,.T.);
#7952=ORIENTED_EDGE('',*,*,#5871,.T.);
#7953=ORIENTED_EDGE('',*,*,#5195,.T.);
#7954=ORIENTED_EDGE('',*,*,#5872,.T.);
#7955=ORIENTED_EDGE('',*,*,#5283,.T.);
#7956=ORIENTED_EDGE('',*,*,#5515,.T.);
#7957=ORIENTED_EDGE('',*,*,#4911,.T.);
#7958=ORIENTED_EDGE('',*,*,#5439,.T.);
#7959=ORIENTED_EDGE('',*,*,#4834,.T.);
#7960=ORIENTED_EDGE('',*,*,#5873,.T.);
#7961=ORIENTED_EDGE('',*,*,#5206,.T.);
#7962=ORIENTED_EDGE('',*,*,#5874,.T.);
#7963=ORIENTED_EDGE('',*,*,#5272,.T.);
#7964=ORIENTED_EDGE('',*,*,#5511,.T.);
#7965=ORIENTED_EDGE('',*,*,#4900,.T.);
#7966=ORIENTED_EDGE('',*,*,#5435,.T.);
#7967=ORIENTED_EDGE('',*,*,#4845,.T.);
#7968=ORIENTED_EDGE('',*,*,#5875,.T.);
#7969=ORIENTED_EDGE('',*,*,#5381,.T.);
#7970=ORIENTED_EDGE('',*,*,#5555,.T.);
#7971=ORIENTED_EDGE('',*,*,#5010,.T.);
#7972=ORIENTED_EDGE('',*,*,#5455,.T.);
#7973=ORIENTED_EDGE('',*,*,#4735,.T.);
#7974=ORIENTED_EDGE('',*,*,#5876,.T.);
#7975=ORIENTED_EDGE('',*,*,#5108,.T.);
#7976=ORIENTED_EDGE('',*,*,#5877,.T.);
#7977=ORIENTED_EDGE('',*,*,#5370,.T.);
#7978=ORIENTED_EDGE('',*,*,#5551,.T.);
#7979=ORIENTED_EDGE('',*,*,#4999,.T.);
#7980=ORIENTED_EDGE('',*,*,#5451,.T.);
#7981=ORIENTED_EDGE('',*,*,#4746,.T.);
#7982=ORIENTED_EDGE('',*,*,#5878,.T.);
#7983=ORIENTED_EDGE('',*,*,#5119,.T.);
#7984=ORIENTED_EDGE('',*,*,#5879,.T.);
#7985=ORIENTED_EDGE('',*,*,#5058,.T.);
#7986=ORIENTED_EDGE('',*,*,#5880,.T.);
#7987=ORIENTED_EDGE('',*,*,#4982,.T.);
#7988=ORIENTED_EDGE('',*,*,#5571,.F.);
#7989=ORIENTED_EDGE('',*,*,#5356,.T.);
#7990=ORIENTED_EDGE('',*,*,#5359,.T.);
#7991=ORIENTED_EDGE('',*,*,#5350,.T.);
#7992=ORIENTED_EDGE('',*,*,#5681,.F.);
#7993=ORIENTED_EDGE('',*,*,#4980,.T.);
#7994=ORIENTED_EDGE('',*,*,#4986,.T.);
#7995=ORIENTED_EDGE('',*,*,#5881,.T.);
#7996=ORIENTED_EDGE('',*,*,#5733,.T.);
#7997=ORIENTED_EDGE('',*,*,#5881,.F.);
#7998=ORIENTED_EDGE('',*,*,#4985,.T.);
#7999=ORIENTED_EDGE('',*,*,#4773,.T.);
#8000=ORIENTED_EDGE('',*,*,#5572,.F.);
#8001=ORIENTED_EDGE('',*,*,#4984,.T.);
#8002=ORIENTED_EDGE('',*,*,#4987,.T.);
#8003=ORIENTED_EDGE('',*,*,#4978,.T.);
#8004=ORIENTED_EDGE('',*,*,#5680,.F.);
#8005=ORIENTED_EDGE('',*,*,#4771,.T.);
#8006=ORIENTED_EDGE('',*,*,#4777,.T.);
#8007=ORIENTED_EDGE('',*,*,#5882,.T.);
#8008=ORIENTED_EDGE('',*,*,#5734,.T.);
#8009=ORIENTED_EDGE('',*,*,#5882,.F.);
#8010=ORIENTED_EDGE('',*,*,#4776,.T.);
#8011=ORIENTED_EDGE('',*,*,#5581,.F.);
#8012=ORIENTED_EDGE('',*,*,#5883,.T.);
#8013=ORIENTED_EDGE('',*,*,#5735,.T.);
#8014=ORIENTED_EDGE('',*,*,#5883,.F.);
#8015=ORIENTED_EDGE('',*,*,#5582,.F.);
#8016=ORIENTED_EDGE('',*,*,#5884,.T.);
#8017=ORIENTED_EDGE('',*,*,#5736,.T.);
#8018=ORIENTED_EDGE('',*,*,#5884,.F.);
#8019=ORIENTED_EDGE('',*,*,#5583,.F.);
#8020=ORIENTED_EDGE('',*,*,#5885,.T.);
#8021=ORIENTED_EDGE('',*,*,#5737,.T.);
#8022=ORIENTED_EDGE('',*,*,#5885,.F.);
#8023=ORIENTED_EDGE('',*,*,#5584,.F.);
#8024=ORIENTED_EDGE('',*,*,#5886,.T.);
#8025=ORIENTED_EDGE('',*,*,#5738,.T.);
#8026=ORIENTED_EDGE('',*,*,#5886,.F.);
#8027=ORIENTED_EDGE('',*,*,#5585,.F.);
#8028=ORIENTED_EDGE('',*,*,#5887,.T.);
#8029=ORIENTED_EDGE('',*,*,#5739,.T.);
#8030=ORIENTED_EDGE('',*,*,#5887,.F.);
#8031=ORIENTED_EDGE('',*,*,#5586,.F.);
#8032=ORIENTED_EDGE('',*,*,#5888,.T.);
#8033=ORIENTED_EDGE('',*,*,#5740,.T.);
#8034=ORIENTED_EDGE('',*,*,#5888,.F.);
#8035=ORIENTED_EDGE('',*,*,#5587,.F.);
#8036=ORIENTED_EDGE('',*,*,#5889,.T.);
#8037=ORIENTED_EDGE('',*,*,#5741,.T.);
#8038=ORIENTED_EDGE('',*,*,#5889,.F.);
#8039=ORIENTED_EDGE('',*,*,#5588,.F.);
#8040=ORIENTED_EDGE('',*,*,#5890,.T.);
#8041=ORIENTED_EDGE('',*,*,#5742,.T.);
#8042=ORIENTED_EDGE('',*,*,#5890,.F.);
#8043=ORIENTED_EDGE('',*,*,#5589,.F.);
#8044=ORIENTED_EDGE('',*,*,#5891,.T.);
#8045=ORIENTED_EDGE('',*,*,#5743,.T.);
#8046=ORIENTED_EDGE('',*,*,#5891,.F.);
#8047=ORIENTED_EDGE('',*,*,#5590,.F.);
#8048=ORIENTED_EDGE('',*,*,#5892,.T.);
#8049=ORIENTED_EDGE('',*,*,#5744,.T.);
#8050=ORIENTED_EDGE('',*,*,#5892,.F.);
#8051=ORIENTED_EDGE('',*,*,#5591,.F.);
#8052=ORIENTED_EDGE('',*,*,#5893,.T.);
#8053=ORIENTED_EDGE('',*,*,#5745,.T.);
#8054=ORIENTED_EDGE('',*,*,#5893,.F.);
#8055=ORIENTED_EDGE('',*,*,#5592,.F.);
#8056=ORIENTED_EDGE('',*,*,#5894,.T.);
#8057=ORIENTED_EDGE('',*,*,#5746,.T.);
#8058=ORIENTED_EDGE('',*,*,#5894,.F.);
#8059=ORIENTED_EDGE('',*,*,#5748,.T.);
#8060=ORIENTED_EDGE('',*,*,#5895,.T.);
#8061=ORIENTED_EDGE('',*,*,#5596,.F.);
#8062=ORIENTED_EDGE('',*,*,#5896,.F.);
#8063=ORIENTED_EDGE('',*,*,#5749,.T.);
#8064=ORIENTED_EDGE('',*,*,#5896,.T.);
#8065=ORIENTED_EDGE('',*,*,#5595,.F.);
#8066=ORIENTED_EDGE('',*,*,#5897,.F.);
#8067=ORIENTED_EDGE('',*,*,#5750,.T.);
#8068=ORIENTED_EDGE('',*,*,#5897,.T.);
#8069=ORIENTED_EDGE('',*,*,#5594,.F.);
#8070=ORIENTED_EDGE('',*,*,#5898,.F.);
#8071=ORIENTED_EDGE('',*,*,#5747,.T.);
#8072=ORIENTED_EDGE('',*,*,#5898,.T.);
#8073=ORIENTED_EDGE('',*,*,#5593,.F.);
#8074=ORIENTED_EDGE('',*,*,#5895,.F.);
#8075=ORIENTED_EDGE('',*,*,#5752,.T.);
#8076=ORIENTED_EDGE('',*,*,#5899,.T.);
#8077=ORIENTED_EDGE('',*,*,#5600,.F.);
#8078=ORIENTED_EDGE('',*,*,#5900,.F.);
#8079=ORIENTED_EDGE('',*,*,#5753,.T.);
#8080=ORIENTED_EDGE('',*,*,#5900,.T.);
#8081=ORIENTED_EDGE('',*,*,#5599,.F.);
#8082=ORIENTED_EDGE('',*,*,#5901,.F.);
#8083=ORIENTED_EDGE('',*,*,#5754,.T.);
#8084=ORIENTED_EDGE('',*,*,#5901,.T.);
#8085=ORIENTED_EDGE('',*,*,#5598,.F.);
#8086=ORIENTED_EDGE('',*,*,#5902,.F.);
#8087=ORIENTED_EDGE('',*,*,#5751,.T.);
#8088=ORIENTED_EDGE('',*,*,#5902,.T.);
#8089=ORIENTED_EDGE('',*,*,#5597,.F.);
#8090=ORIENTED_EDGE('',*,*,#5899,.F.);
#8091=ORIENTED_EDGE('',*,*,#5756,.T.);
#8092=ORIENTED_EDGE('',*,*,#5903,.T.);
#8093=ORIENTED_EDGE('',*,*,#5604,.F.);
#8094=ORIENTED_EDGE('',*,*,#5904,.F.);
#8095=ORIENTED_EDGE('',*,*,#5757,.T.);
#8096=ORIENTED_EDGE('',*,*,#5904,.T.);
#8097=ORIENTED_EDGE('',*,*,#5603,.F.);
#8098=ORIENTED_EDGE('',*,*,#5905,.F.);
#8099=ORIENTED_EDGE('',*,*,#5758,.T.);
#8100=ORIENTED_EDGE('',*,*,#5905,.T.);
#8101=ORIENTED_EDGE('',*,*,#5602,.F.);
#8102=ORIENTED_EDGE('',*,*,#5906,.F.);
#8103=ORIENTED_EDGE('',*,*,#5755,.T.);
#8104=ORIENTED_EDGE('',*,*,#5906,.T.);
#8105=ORIENTED_EDGE('',*,*,#5601,.F.);
#8106=ORIENTED_EDGE('',*,*,#5903,.F.);
#8107=ORIENTED_EDGE('',*,*,#5760,.T.);
#8108=ORIENTED_EDGE('',*,*,#5907,.T.);
#8109=ORIENTED_EDGE('',*,*,#5608,.F.);
#8110=ORIENTED_EDGE('',*,*,#5908,.F.);
#8111=ORIENTED_EDGE('',*,*,#5761,.T.);
#8112=ORIENTED_EDGE('',*,*,#5908,.T.);
#8113=ORIENTED_EDGE('',*,*,#5607,.F.);
#8114=ORIENTED_EDGE('',*,*,#5909,.F.);
#8115=ORIENTED_EDGE('',*,*,#5762,.T.);
#8116=ORIENTED_EDGE('',*,*,#5909,.T.);
#8117=ORIENTED_EDGE('',*,*,#5606,.F.);
#8118=ORIENTED_EDGE('',*,*,#5910,.F.);
#8119=ORIENTED_EDGE('',*,*,#5759,.T.);
#8120=ORIENTED_EDGE('',*,*,#5910,.T.);
#8121=ORIENTED_EDGE('',*,*,#5605,.F.);
#8122=ORIENTED_EDGE('',*,*,#5907,.F.);
#8123=ORIENTED_EDGE('',*,*,#5764,.T.);
#8124=ORIENTED_EDGE('',*,*,#5911,.T.);
#8125=ORIENTED_EDGE('',*,*,#5612,.F.);
#8126=ORIENTED_EDGE('',*,*,#5912,.F.);
#8127=ORIENTED_EDGE('',*,*,#5765,.T.);
#8128=ORIENTED_EDGE('',*,*,#5912,.T.);
#8129=ORIENTED_EDGE('',*,*,#5611,.F.);
#8130=ORIENTED_EDGE('',*,*,#5913,.F.);
#8131=ORIENTED_EDGE('',*,*,#5766,.T.);
#8132=ORIENTED_EDGE('',*,*,#5913,.T.);
#8133=ORIENTED_EDGE('',*,*,#5610,.F.);
#8134=ORIENTED_EDGE('',*,*,#5914,.F.);
#8135=ORIENTED_EDGE('',*,*,#5763,.T.);
#8136=ORIENTED_EDGE('',*,*,#5914,.T.);
#8137=ORIENTED_EDGE('',*,*,#5609,.F.);
#8138=ORIENTED_EDGE('',*,*,#5911,.F.);
#8139=ORIENTED_EDGE('',*,*,#5768,.T.);
#8140=ORIENTED_EDGE('',*,*,#5915,.T.);
#8141=ORIENTED_EDGE('',*,*,#5616,.F.);
#8142=ORIENTED_EDGE('',*,*,#5916,.F.);
#8143=ORIENTED_EDGE('',*,*,#5769,.T.);
#8144=ORIENTED_EDGE('',*,*,#5916,.T.);
#8145=ORIENTED_EDGE('',*,*,#5615,.F.);
#8146=ORIENTED_EDGE('',*,*,#5917,.F.);
#8147=ORIENTED_EDGE('',*,*,#5770,.T.);
#8148=ORIENTED_EDGE('',*,*,#5917,.T.);
#8149=ORIENTED_EDGE('',*,*,#5614,.F.);
#8150=ORIENTED_EDGE('',*,*,#5918,.F.);
#8151=ORIENTED_EDGE('',*,*,#5767,.T.);
#8152=ORIENTED_EDGE('',*,*,#5918,.T.);
#8153=ORIENTED_EDGE('',*,*,#5613,.F.);
#8154=ORIENTED_EDGE('',*,*,#5915,.F.);
#8155=ORIENTED_EDGE('',*,*,#5772,.T.);
#8156=ORIENTED_EDGE('',*,*,#5919,.T.);
#8157=ORIENTED_EDGE('',*,*,#5620,.F.);
#8158=ORIENTED_EDGE('',*,*,#5920,.F.);
#8159=ORIENTED_EDGE('',*,*,#5773,.T.);
#8160=ORIENTED_EDGE('',*,*,#5920,.T.);
#8161=ORIENTED_EDGE('',*,*,#5619,.F.);
#8162=ORIENTED_EDGE('',*,*,#5921,.F.);
#8163=ORIENTED_EDGE('',*,*,#5774,.T.);
#8164=ORIENTED_EDGE('',*,*,#5921,.T.);
#8165=ORIENTED_EDGE('',*,*,#5618,.F.);
#8166=ORIENTED_EDGE('',*,*,#5922,.F.);
#8167=ORIENTED_EDGE('',*,*,#5771,.T.);
#8168=ORIENTED_EDGE('',*,*,#5922,.T.);
#8169=ORIENTED_EDGE('',*,*,#5617,.F.);
#8170=ORIENTED_EDGE('',*,*,#5919,.F.);
#8171=ORIENTED_EDGE('',*,*,#5776,.T.);
#8172=ORIENTED_EDGE('',*,*,#5923,.T.);
#8173=ORIENTED_EDGE('',*,*,#5624,.F.);
#8174=ORIENTED_EDGE('',*,*,#5924,.F.);
#8175=ORIENTED_EDGE('',*,*,#5777,.T.);
#8176=ORIENTED_EDGE('',*,*,#5924,.T.);
#8177=ORIENTED_EDGE('',*,*,#5623,.F.);
#8178=ORIENTED_EDGE('',*,*,#5925,.F.);
#8179=ORIENTED_EDGE('',*,*,#5778,.T.);
#8180=ORIENTED_EDGE('',*,*,#5925,.T.);
#8181=ORIENTED_EDGE('',*,*,#5622,.F.);
#8182=ORIENTED_EDGE('',*,*,#5926,.F.);
#8183=ORIENTED_EDGE('',*,*,#5775,.T.);
#8184=ORIENTED_EDGE('',*,*,#5926,.T.);
#8185=ORIENTED_EDGE('',*,*,#5621,.F.);
#8186=ORIENTED_EDGE('',*,*,#5923,.F.);
#8187=ORIENTED_EDGE('',*,*,#5780,.T.);
#8188=ORIENTED_EDGE('',*,*,#5927,.T.);
#8189=ORIENTED_EDGE('',*,*,#5628,.F.);
#8190=ORIENTED_EDGE('',*,*,#5928,.F.);
#8191=ORIENTED_EDGE('',*,*,#5781,.T.);
#8192=ORIENTED_EDGE('',*,*,#5928,.T.);
#8193=ORIENTED_EDGE('',*,*,#5627,.F.);
#8194=ORIENTED_EDGE('',*,*,#5929,.F.);
#8195=ORIENTED_EDGE('',*,*,#5782,.T.);
#8196=ORIENTED_EDGE('',*,*,#5929,.T.);
#8197=ORIENTED_EDGE('',*,*,#5626,.F.);
#8198=ORIENTED_EDGE('',*,*,#5930,.F.);
#8199=ORIENTED_EDGE('',*,*,#5779,.T.);
#8200=ORIENTED_EDGE('',*,*,#5930,.T.);
#8201=ORIENTED_EDGE('',*,*,#5625,.F.);
#8202=ORIENTED_EDGE('',*,*,#5927,.F.);
#8203=ORIENTED_EDGE('',*,*,#5784,.T.);
#8204=ORIENTED_EDGE('',*,*,#5931,.T.);
#8205=ORIENTED_EDGE('',*,*,#5632,.F.);
#8206=ORIENTED_EDGE('',*,*,#5932,.F.);
#8207=ORIENTED_EDGE('',*,*,#5785,.T.);
#8208=ORIENTED_EDGE('',*,*,#5932,.T.);
#8209=ORIENTED_EDGE('',*,*,#5631,.F.);
#8210=ORIENTED_EDGE('',*,*,#5933,.F.);
#8211=ORIENTED_EDGE('',*,*,#5786,.T.);
#8212=ORIENTED_EDGE('',*,*,#5933,.T.);
#8213=ORIENTED_EDGE('',*,*,#5630,.F.);
#8214=ORIENTED_EDGE('',*,*,#5934,.F.);
#8215=ORIENTED_EDGE('',*,*,#5783,.T.);
#8216=ORIENTED_EDGE('',*,*,#5934,.T.);
#8217=ORIENTED_EDGE('',*,*,#5629,.F.);
#8218=ORIENTED_EDGE('',*,*,#5931,.F.);
#8219=ORIENTED_EDGE('',*,*,#5788,.T.);
#8220=ORIENTED_EDGE('',*,*,#5935,.T.);
#8221=ORIENTED_EDGE('',*,*,#5636,.F.);
#8222=ORIENTED_EDGE('',*,*,#5936,.F.);
#8223=ORIENTED_EDGE('',*,*,#5789,.T.);
#8224=ORIENTED_EDGE('',*,*,#5936,.T.);
#8225=ORIENTED_EDGE('',*,*,#5635,.F.);
#8226=ORIENTED_EDGE('',*,*,#5937,.F.);
#8227=ORIENTED_EDGE('',*,*,#5790,.T.);
#8228=ORIENTED_EDGE('',*,*,#5937,.T.);
#8229=ORIENTED_EDGE('',*,*,#5634,.F.);
#8230=ORIENTED_EDGE('',*,*,#5938,.F.);
#8231=ORIENTED_EDGE('',*,*,#5787,.T.);
#8232=ORIENTED_EDGE('',*,*,#5938,.T.);
#8233=ORIENTED_EDGE('',*,*,#5633,.F.);
#8234=ORIENTED_EDGE('',*,*,#5935,.F.);
#8235=ORIENTED_EDGE('',*,*,#5792,.T.);
#8236=ORIENTED_EDGE('',*,*,#5939,.T.);
#8237=ORIENTED_EDGE('',*,*,#5640,.F.);
#8238=ORIENTED_EDGE('',*,*,#5940,.F.);
#8239=ORIENTED_EDGE('',*,*,#5793,.T.);
#8240=ORIENTED_EDGE('',*,*,#5940,.T.);
#8241=ORIENTED_EDGE('',*,*,#5639,.F.);
#8242=ORIENTED_EDGE('',*,*,#5941,.F.);
#8243=ORIENTED_EDGE('',*,*,#5794,.T.);
#8244=ORIENTED_EDGE('',*,*,#5941,.T.);
#8245=ORIENTED_EDGE('',*,*,#5638,.F.);
#8246=ORIENTED_EDGE('',*,*,#5942,.F.);
#8247=ORIENTED_EDGE('',*,*,#5791,.T.);
#8248=ORIENTED_EDGE('',*,*,#5942,.T.);
#8249=ORIENTED_EDGE('',*,*,#5637,.F.);
#8250=ORIENTED_EDGE('',*,*,#5939,.F.);
#8251=ORIENTED_EDGE('',*,*,#5641,.F.);
#8252=ORIENTED_EDGE('',*,*,#5943,.T.);
#8253=ORIENTED_EDGE('',*,*,#5795,.T.);
#8254=ORIENTED_EDGE('',*,*,#5943,.F.);
#8255=ORIENTED_EDGE('',*,*,#5642,.F.);
#8256=ORIENTED_EDGE('',*,*,#5944,.T.);
#8257=ORIENTED_EDGE('',*,*,#5796,.T.);
#8258=ORIENTED_EDGE('',*,*,#5944,.F.);
#8259=ORIENTED_EDGE('',*,*,#5643,.F.);
#8260=ORIENTED_EDGE('',*,*,#5945,.T.);
#8261=ORIENTED_EDGE('',*,*,#5797,.T.);
#8262=ORIENTED_EDGE('',*,*,#5945,.F.);
#8263=ORIENTED_EDGE('',*,*,#5644,.F.);
#8264=ORIENTED_EDGE('',*,*,#5946,.T.);
#8265=ORIENTED_EDGE('',*,*,#5798,.T.);
#8266=ORIENTED_EDGE('',*,*,#5946,.F.);
#8267=ORIENTED_EDGE('',*,*,#5645,.F.);
#8268=ORIENTED_EDGE('',*,*,#5947,.T.);
#8269=ORIENTED_EDGE('',*,*,#5799,.T.);
#8270=ORIENTED_EDGE('',*,*,#5947,.F.);
#8271=ORIENTED_EDGE('',*,*,#5646,.F.);
#8272=ORIENTED_EDGE('',*,*,#5948,.T.);
#8273=ORIENTED_EDGE('',*,*,#5800,.T.);
#8274=ORIENTED_EDGE('',*,*,#5948,.F.);
#8275=ORIENTED_EDGE('',*,*,#5802,.T.);
#8276=ORIENTED_EDGE('',*,*,#5949,.T.);
#8277=ORIENTED_EDGE('',*,*,#5650,.F.);
#8278=ORIENTED_EDGE('',*,*,#5950,.F.);
#8279=ORIENTED_EDGE('',*,*,#5803,.T.);
#8280=ORIENTED_EDGE('',*,*,#5950,.T.);
#8281=ORIENTED_EDGE('',*,*,#5649,.F.);
#8282=ORIENTED_EDGE('',*,*,#5951,.F.);
#8283=ORIENTED_EDGE('',*,*,#5804,.T.);
#8284=ORIENTED_EDGE('',*,*,#5951,.T.);
#8285=ORIENTED_EDGE('',*,*,#5648,.F.);
#8286=ORIENTED_EDGE('',*,*,#5952,.F.);
#8287=ORIENTED_EDGE('',*,*,#5801,.T.);
#8288=ORIENTED_EDGE('',*,*,#5952,.T.);
#8289=ORIENTED_EDGE('',*,*,#5647,.F.);
#8290=ORIENTED_EDGE('',*,*,#5949,.F.);
#8291=ORIENTED_EDGE('',*,*,#5806,.T.);
#8292=ORIENTED_EDGE('',*,*,#5953,.T.);
#8293=ORIENTED_EDGE('',*,*,#5654,.F.);
#8294=ORIENTED_EDGE('',*,*,#5954,.F.);
#8295=ORIENTED_EDGE('',*,*,#5807,.T.);
#8296=ORIENTED_EDGE('',*,*,#5954,.T.);
#8297=ORIENTED_EDGE('',*,*,#5653,.F.);
#8298=ORIENTED_EDGE('',*,*,#5955,.F.);
#8299=ORIENTED_EDGE('',*,*,#5808,.T.);
#8300=ORIENTED_EDGE('',*,*,#5955,.T.);
#8301=ORIENTED_EDGE('',*,*,#5652,.F.);
#8302=ORIENTED_EDGE('',*,*,#5956,.F.);
#8303=ORIENTED_EDGE('',*,*,#5805,.T.);
#8304=ORIENTED_EDGE('',*,*,#5956,.T.);
#8305=ORIENTED_EDGE('',*,*,#5651,.F.);
#8306=ORIENTED_EDGE('',*,*,#5953,.F.);
#8307=ORIENTED_EDGE('',*,*,#5810,.T.);
#8308=ORIENTED_EDGE('',*,*,#5957,.T.);
#8309=ORIENTED_EDGE('',*,*,#5658,.F.);
#8310=ORIENTED_EDGE('',*,*,#5958,.F.);
#8311=ORIENTED_EDGE('',*,*,#5811,.T.);
#8312=ORIENTED_EDGE('',*,*,#5958,.T.);
#8313=ORIENTED_EDGE('',*,*,#5657,.F.);
#8314=ORIENTED_EDGE('',*,*,#5959,.F.);
#8315=ORIENTED_EDGE('',*,*,#5812,.T.);
#8316=ORIENTED_EDGE('',*,*,#5959,.T.);
#8317=ORIENTED_EDGE('',*,*,#5656,.F.);
#8318=ORIENTED_EDGE('',*,*,#5960,.F.);
#8319=ORIENTED_EDGE('',*,*,#5809,.T.);
#8320=ORIENTED_EDGE('',*,*,#5960,.T.);
#8321=ORIENTED_EDGE('',*,*,#5655,.F.);
#8322=ORIENTED_EDGE('',*,*,#5957,.F.);
#8323=ORIENTED_EDGE('',*,*,#5814,.T.);
#8324=ORIENTED_EDGE('',*,*,#5961,.T.);
#8325=ORIENTED_EDGE('',*,*,#5662,.F.);
#8326=ORIENTED_EDGE('',*,*,#5962,.F.);
#8327=ORIENTED_EDGE('',*,*,#5815,.T.);
#8328=ORIENTED_EDGE('',*,*,#5962,.T.);
#8329=ORIENTED_EDGE('',*,*,#5661,.F.);
#8330=ORIENTED_EDGE('',*,*,#5963,.F.);
#8331=ORIENTED_EDGE('',*,*,#5816,.T.);
#8332=ORIENTED_EDGE('',*,*,#5963,.T.);
#8333=ORIENTED_EDGE('',*,*,#5660,.F.);
#8334=ORIENTED_EDGE('',*,*,#5964,.F.);
#8335=ORIENTED_EDGE('',*,*,#5813,.T.);
#8336=ORIENTED_EDGE('',*,*,#5964,.T.);
#8337=ORIENTED_EDGE('',*,*,#5659,.F.);
#8338=ORIENTED_EDGE('',*,*,#5961,.F.);
#8339=ORIENTED_EDGE('',*,*,#5818,.T.);
#8340=ORIENTED_EDGE('',*,*,#5965,.T.);
#8341=ORIENTED_EDGE('',*,*,#5666,.F.);
#8342=ORIENTED_EDGE('',*,*,#5966,.F.);
#8343=ORIENTED_EDGE('',*,*,#5819,.T.);
#8344=ORIENTED_EDGE('',*,*,#5966,.T.);
#8345=ORIENTED_EDGE('',*,*,#5665,.F.);
#8346=ORIENTED_EDGE('',*,*,#5967,.F.);
#8347=ORIENTED_EDGE('',*,*,#5820,.T.);
#8348=ORIENTED_EDGE('',*,*,#5967,.T.);
#8349=ORIENTED_EDGE('',*,*,#5664,.F.);
#8350=ORIENTED_EDGE('',*,*,#5968,.F.);
#8351=ORIENTED_EDGE('',*,*,#5817,.T.);
#8352=ORIENTED_EDGE('',*,*,#5968,.T.);
#8353=ORIENTED_EDGE('',*,*,#5663,.F.);
#8354=ORIENTED_EDGE('',*,*,#5965,.F.);
#8355=ORIENTED_EDGE('',*,*,#5822,.T.);
#8356=ORIENTED_EDGE('',*,*,#5969,.T.);
#8357=ORIENTED_EDGE('',*,*,#5670,.F.);
#8358=ORIENTED_EDGE('',*,*,#5970,.F.);
#8359=ORIENTED_EDGE('',*,*,#5823,.T.);
#8360=ORIENTED_EDGE('',*,*,#5970,.T.);
#8361=ORIENTED_EDGE('',*,*,#5669,.F.);
#8362=ORIENTED_EDGE('',*,*,#5971,.F.);
#8363=ORIENTED_EDGE('',*,*,#5824,.T.);
#8364=ORIENTED_EDGE('',*,*,#5971,.T.);
#8365=ORIENTED_EDGE('',*,*,#5668,.F.);
#8366=ORIENTED_EDGE('',*,*,#5972,.F.);
#8367=ORIENTED_EDGE('',*,*,#5821,.T.);
#8368=ORIENTED_EDGE('',*,*,#5972,.T.);
#8369=ORIENTED_EDGE('',*,*,#5667,.F.);
#8370=ORIENTED_EDGE('',*,*,#5969,.F.);
#8371=ORIENTED_EDGE('',*,*,#5211,.T.);
#8372=ORIENTED_EDGE('',*,*,#5672,.F.);
#8373=ORIENTED_EDGE('',*,*,#5279,.T.);
#8374=ORIENTED_EDGE('',*,*,#5282,.T.);
#8375=ORIENTED_EDGE('',*,*,#5273,.T.);
#8376=ORIENTED_EDGE('',*,*,#5874,.F.);
#8377=ORIENTED_EDGE('',*,*,#5209,.T.);
#8378=ORIENTED_EDGE('',*,*,#5215,.T.);
#8379=ORIENTED_EDGE('',*,*,#5973,.T.);
#8380=ORIENTED_EDGE('',*,*,#5825,.T.);
#8381=ORIENTED_EDGE('',*,*,#5973,.F.);
#8382=ORIENTED_EDGE('',*,*,#5214,.T.);
#8383=ORIENTED_EDGE('',*,*,#4839,.T.);
#8384=ORIENTED_EDGE('',*,*,#5673,.F.);
#8385=ORIENTED_EDGE('',*,*,#5213,.T.);
#8386=ORIENTED_EDGE('',*,*,#5216,.T.);
#8387=ORIENTED_EDGE('',*,*,#5207,.T.);
#8388=ORIENTED_EDGE('',*,*,#5873,.F.);
#8389=ORIENTED_EDGE('',*,*,#4837,.T.);
#8390=ORIENTED_EDGE('',*,*,#4843,.T.);
#8391=ORIENTED_EDGE('',*,*,#5974,.T.);
#8392=ORIENTED_EDGE('',*,*,#5826,.T.);
#8393=ORIENTED_EDGE('',*,*,#5974,.F.);
#8394=ORIENTED_EDGE('',*,*,#4842,.T.);
#8395=ORIENTED_EDGE('',*,*,#5200,.T.);
#8396=ORIENTED_EDGE('',*,*,#5674,.F.);
#8397=ORIENTED_EDGE('',*,*,#5290,.T.);
#8398=ORIENTED_EDGE('',*,*,#5293,.T.);
#8399=ORIENTED_EDGE('',*,*,#5284,.T.);
#8400=ORIENTED_EDGE('',*,*,#5872,.F.);
#8401=ORIENTED_EDGE('',*,*,#5198,.T.);
#8402=ORIENTED_EDGE('',*,*,#5204,.T.);
#8403=ORIENTED_EDGE('',*,*,#5975,.T.);
#8404=ORIENTED_EDGE('',*,*,#5827,.T.);
#8405=ORIENTED_EDGE('',*,*,#5975,.F.);
#8406=ORIENTED_EDGE('',*,*,#5203,.T.);
#8407=ORIENTED_EDGE('',*,*,#4824,.T.);
#8408=ORIENTED_EDGE('',*,*,#5675,.F.);
#8409=ORIENTED_EDGE('',*,*,#5202,.T.);
#8410=ORIENTED_EDGE('',*,*,#5205,.T.);
#8411=ORIENTED_EDGE('',*,*,#5196,.T.);
#8412=ORIENTED_EDGE('',*,*,#5871,.F.);
#8413=ORIENTED_EDGE('',*,*,#4830,.T.);
#8414=ORIENTED_EDGE('',*,*,#4833,.T.);
#8415=ORIENTED_EDGE('',*,*,#5976,.T.);
#8416=ORIENTED_EDGE('',*,*,#5828,.T.);
#8417=ORIENTED_EDGE('',*,*,#5976,.F.);
#8418=ORIENTED_EDGE('',*,*,#4832,.T.);
#8419=ORIENTED_EDGE('',*,*,#4850,.T.);
#8420=ORIENTED_EDGE('',*,*,#5671,.F.);
#8421=ORIENTED_EDGE('',*,*,#5388,.T.);
#8422=ORIENTED_EDGE('',*,*,#5391,.T.);
#8423=ORIENTED_EDGE('',*,*,#5382,.T.);
#8424=ORIENTED_EDGE('',*,*,#5875,.F.);
#8425=ORIENTED_EDGE('',*,*,#4848,.T.);
#8426=ORIENTED_EDGE('',*,*,#4854,.T.);
#8427=ORIENTED_EDGE('',*,*,#5977,.T.);
#8428=ORIENTED_EDGE('',*,*,#5829,.T.);
#8429=ORIENTED_EDGE('',*,*,#5977,.F.);
#8430=ORIENTED_EDGE('',*,*,#4853,.T.);
#8431=ORIENTED_EDGE('',*,*,#4740,.T.);
#8432=ORIENTED_EDGE('',*,*,#5687,.F.);
#8433=ORIENTED_EDGE('',*,*,#5115,.T.);
#8434=ORIENTED_EDGE('',*,*,#5118,.T.);
#8435=ORIENTED_EDGE('',*,*,#5109,.T.);
#8436=ORIENTED_EDGE('',*,*,#5876,.F.);
#8437=ORIENTED_EDGE('',*,*,#4738,.T.);
#8438=ORIENTED_EDGE('',*,*,#4744,.T.);
#8439=ORIENTED_EDGE('',*,*,#5978,.T.);
#8440=ORIENTED_EDGE('',*,*,#5830,.T.);
#8441=ORIENTED_EDGE('',*,*,#5978,.F.);
#8442=ORIENTED_EDGE('',*,*,#4743,.T.);
#8443=ORIENTED_EDGE('',*,*,#5113,.T.);
#8444=ORIENTED_EDGE('',*,*,#5686,.F.);
#8445=ORIENTED_EDGE('',*,*,#5377,.T.);
#8446=ORIENTED_EDGE('',*,*,#5380,.T.);
#8447=ORIENTED_EDGE('',*,*,#5371,.T.);
#8448=ORIENTED_EDGE('',*,*,#5877,.F.);
#8449=ORIENTED_EDGE('',*,*,#5111,.T.);
#8450=ORIENTED_EDGE('',*,*,#5117,.T.);
#8451=ORIENTED_EDGE('',*,*,#5979,.T.);
#8452=ORIENTED_EDGE('',*,*,#5831,.T.);
#8453=ORIENTED_EDGE('',*,*,#5979,.F.);
#8454=ORIENTED_EDGE('',*,*,#5116,.T.);
#8455=ORIENTED_EDGE('',*,*,#4751,.T.);
#8456=ORIENTED_EDGE('',*,*,#5685,.F.);
#8457=ORIENTED_EDGE('',*,*,#5126,.T.);
#8458=ORIENTED_EDGE('',*,*,#5128,.T.);
#8459=ORIENTED_EDGE('',*,*,#5120,.T.);
#8460=ORIENTED_EDGE('',*,*,#5878,.F.);
#8461=ORIENTED_EDGE('',*,*,#4749,.T.);
#8462=ORIENTED_EDGE('',*,*,#4755,.T.);
#8463=ORIENTED_EDGE('',*,*,#5980,.T.);
#8464=ORIENTED_EDGE('',*,*,#5832,.T.);
#8465=ORIENTED_EDGE('',*,*,#5980,.F.);
#8466=ORIENTED_EDGE('',*,*,#4754,.T.);
#8467=ORIENTED_EDGE('',*,*,#4806,.T.);
#8468=ORIENTED_EDGE('',*,*,#5867,.F.);
#8469=ORIENTED_EDGE('',*,*,#4951,.T.);
#8470=ORIENTED_EDGE('',*,*,#4954,.T.);
#8471=ORIENTED_EDGE('',*,*,#4945,.T.);
#8472=ORIENTED_EDGE('',*,*,#5711,.F.);
#8473=ORIENTED_EDGE('',*,*,#4804,.T.);
#8474=ORIENTED_EDGE('',*,*,#4810,.T.);
#8475=ORIENTED_EDGE('',*,*,#5981,.T.);
#8476=ORIENTED_EDGE('',*,*,#5833,.T.);
#8477=ORIENTED_EDGE('',*,*,#5981,.F.);
#8478=ORIENTED_EDGE('',*,*,#4809,.T.);
#8479=ORIENTED_EDGE('',*,*,#4938,.T.);
#8480=ORIENTED_EDGE('',*,*,#5868,.F.);
#8481=ORIENTED_EDGE('',*,*,#5312,.T.);
#8482=ORIENTED_EDGE('',*,*,#5315,.T.);
#8483=ORIENTED_EDGE('',*,*,#5306,.T.);
#8484=ORIENTED_EDGE('',*,*,#5710,.F.);
#8485=ORIENTED_EDGE('',*,*,#4936,.T.);
#8486=ORIENTED_EDGE('',*,*,#4942,.T.);
#8487=ORIENTED_EDGE('',*,*,#5982,.T.);
#8488=ORIENTED_EDGE('',*,*,#5834,.T.);
#8489=ORIENTED_EDGE('',*,*,#5982,.F.);
#8490=ORIENTED_EDGE('',*,*,#4941,.T.);
#8491=ORIENTED_EDGE('',*,*,#4817,.T.);
#8492=ORIENTED_EDGE('',*,*,#5869,.F.);
#8493=ORIENTED_EDGE('',*,*,#4940,.T.);
#8494=ORIENTED_EDGE('',*,*,#4943,.T.);
#8495=ORIENTED_EDGE('',*,*,#4934,.T.);
#8496=ORIENTED_EDGE('',*,*,#5709,.F.);
#8497=ORIENTED_EDGE('',*,*,#4815,.T.);
#8498=ORIENTED_EDGE('',*,*,#4821,.T.);
#8499=ORIENTED_EDGE('',*,*,#5983,.T.);
#8500=ORIENTED_EDGE('',*,*,#5835,.T.);
#8501=ORIENTED_EDGE('',*,*,#5983,.F.);
#8502=ORIENTED_EDGE('',*,*,#4820,.T.);
#8503=ORIENTED_EDGE('',*,*,#4923,.T.);
#8504=ORIENTED_EDGE('',*,*,#5870,.F.);
#8505=ORIENTED_EDGE('',*,*,#5301,.T.);
#8506=ORIENTED_EDGE('',*,*,#5304,.T.);
#8507=ORIENTED_EDGE('',*,*,#5295,.T.);
#8508=ORIENTED_EDGE('',*,*,#5708,.F.);
#8509=ORIENTED_EDGE('',*,*,#4929,.T.);
#8510=ORIENTED_EDGE('',*,*,#4932,.T.);
#8511=ORIENTED_EDGE('',*,*,#5984,.T.);
#8512=ORIENTED_EDGE('',*,*,#5836,.T.);
#8513=ORIENTED_EDGE('',*,*,#5984,.F.);
#8514=ORIENTED_EDGE('',*,*,#4931,.T.);
#8515=ORIENTED_EDGE('',*,*,#4949,.T.);
#8516=ORIENTED_EDGE('',*,*,#5866,.F.);
#8517=ORIENTED_EDGE('',*,*,#5104,.T.);
#8518=ORIENTED_EDGE('',*,*,#5107,.T.);
#8519=ORIENTED_EDGE('',*,*,#5098,.T.);
#8520=ORIENTED_EDGE('',*,*,#5712,.F.);
#8521=ORIENTED_EDGE('',*,*,#4947,.T.);
#8522=ORIENTED_EDGE('',*,*,#4953,.T.);
#8523=ORIENTED_EDGE('',*,*,#5985,.T.);
#8524=ORIENTED_EDGE('',*,*,#5837,.T.);
#8525=ORIENTED_EDGE('',*,*,#5985,.F.);
#8526=ORIENTED_EDGE('',*,*,#4952,.T.);
#8527=ORIENTED_EDGE('',*,*,#5102,.T.);
#8528=ORIENTED_EDGE('',*,*,#5865,.F.);
#8529=ORIENTED_EDGE('',*,*,#5399,.T.);
#8530=ORIENTED_EDGE('',*,*,#5402,.T.);
#8531=ORIENTED_EDGE('',*,*,#5393,.T.);
#8532=ORIENTED_EDGE('',*,*,#5713,.F.);
#8533=ORIENTED_EDGE('',*,*,#5100,.T.);
#8534=ORIENTED_EDGE('',*,*,#5106,.T.);
#8535=ORIENTED_EDGE('',*,*,#5986,.T.);
#8536=ORIENTED_EDGE('',*,*,#5838,.T.);
#8537=ORIENTED_EDGE('',*,*,#5986,.F.);
#8538=ORIENTED_EDGE('',*,*,#5105,.T.);
#8539=ORIENTED_EDGE('',*,*,#5091,.T.);
#8540=ORIENTED_EDGE('',*,*,#5864,.F.);
#8541=ORIENTED_EDGE('',*,*,#5410,.T.);
#8542=ORIENTED_EDGE('',*,*,#5413,.T.);
#8543=ORIENTED_EDGE('',*,*,#5404,.T.);
#8544=ORIENTED_EDGE('',*,*,#5714,.F.);
#8545=ORIENTED_EDGE('',*,*,#5089,.T.);
#8546=ORIENTED_EDGE('',*,*,#5095,.T.);
#8547=ORIENTED_EDGE('',*,*,#5987,.T.);
#8548=ORIENTED_EDGE('',*,*,#5839,.T.);
#8549=ORIENTED_EDGE('',*,*,#5987,.F.);
#8550=ORIENTED_EDGE('',*,*,#5094,.T.);
#8551=ORIENTED_EDGE('',*,*,#4696,.T.);
#8552=ORIENTED_EDGE('',*,*,#5880,.F.);
#8553=ORIENTED_EDGE('',*,*,#5061,.T.);
#8554=ORIENTED_EDGE('',*,*,#5063,.T.);
#8555=ORIENTED_EDGE('',*,*,#5055,.T.);
#8556=ORIENTED_EDGE('',*,*,#5698,.F.);
#8557=ORIENTED_EDGE('',*,*,#4694,.T.);
#8558=ORIENTED_EDGE('',*,*,#4700,.T.);
#8559=ORIENTED_EDGE('',*,*,#5988,.T.);
#8560=ORIENTED_EDGE('',*,*,#5840,.T.);
#8561=ORIENTED_EDGE('',*,*,#5988,.F.);
#8562=ORIENTED_EDGE('',*,*,#4699,.T.);
#8563=ORIENTED_EDGE('',*,*,#5167,.T.);
#8564=ORIENTED_EDGE('',*,*,#5704,.F.);
#8565=ORIENTED_EDGE('',*,*,#5323,.T.);
#8566=ORIENTED_EDGE('',*,*,#5326,.T.);
#8567=ORIENTED_EDGE('',*,*,#5317,.T.);
#8568=ORIENTED_EDGE('',*,*,#5695,.F.);
#8569=ORIENTED_EDGE('',*,*,#5165,.T.);
#8570=ORIENTED_EDGE('',*,*,#5171,.T.);
#8571=ORIENTED_EDGE('',*,*,#5989,.T.);
#8572=ORIENTED_EDGE('',*,*,#5841,.T.);
#8573=ORIENTED_EDGE('',*,*,#5989,.F.);
#8574=ORIENTED_EDGE('',*,*,#5170,.T.);
#8575=ORIENTED_EDGE('',*,*,#4795,.T.);
#8576=ORIENTED_EDGE('',*,*,#5705,.F.);
#8577=ORIENTED_EDGE('',*,*,#5169,.T.);
#8578=ORIENTED_EDGE('',*,*,#5172,.T.);
#8579=ORIENTED_EDGE('',*,*,#5163,.T.);
#8580=ORIENTED_EDGE('',*,*,#5694,.F.);
#8581=ORIENTED_EDGE('',*,*,#4793,.T.);
#8582=ORIENTED_EDGE('',*,*,#4799,.T.);
#8583=ORIENTED_EDGE('',*,*,#5990,.T.);
#8584=ORIENTED_EDGE('',*,*,#5842,.T.);
#8585=ORIENTED_EDGE('',*,*,#5990,.F.);
#8586=ORIENTED_EDGE('',*,*,#4798,.T.);
#8587=ORIENTED_EDGE('',*,*,#5156,.T.);
#8588=ORIENTED_EDGE('',*,*,#5706,.F.);
#8589=ORIENTED_EDGE('',*,*,#5334,.T.);
#8590=ORIENTED_EDGE('',*,*,#5337,.T.);
#8591=ORIENTED_EDGE('',*,*,#5328,.T.);
#8592=ORIENTED_EDGE('',*,*,#5693,.F.);
#8593=ORIENTED_EDGE('',*,*,#5154,.T.);
#8594=ORIENTED_EDGE('',*,*,#5160,.T.);
#8595=ORIENTED_EDGE('',*,*,#5991,.T.);
#8596=ORIENTED_EDGE('',*,*,#5843,.T.);
#8597=ORIENTED_EDGE('',*,*,#5991,.F.);
#8598=ORIENTED_EDGE('',*,*,#5159,.T.);
#8599=ORIENTED_EDGE('',*,*,#4784,.T.);
#8600=ORIENTED_EDGE('',*,*,#5707,.F.);
#8601=ORIENTED_EDGE('',*,*,#5158,.T.);
#8602=ORIENTED_EDGE('',*,*,#5161,.T.);
#8603=ORIENTED_EDGE('',*,*,#5152,.T.);
#8604=ORIENTED_EDGE('',*,*,#5692,.F.);
#8605=ORIENTED_EDGE('',*,*,#4782,.T.);
#8606=ORIENTED_EDGE('',*,*,#4788,.T.);
#8607=ORIENTED_EDGE('',*,*,#5992,.T.);
#8608=ORIENTED_EDGE('',*,*,#5844,.T.);
#8609=ORIENTED_EDGE('',*,*,#5992,.F.);
#8610=ORIENTED_EDGE('',*,*,#4787,.T.);
#8611=ORIENTED_EDGE('',*,*,#4729,.T.);
#8612=ORIENTED_EDGE('',*,*,#5703,.F.);
#8613=ORIENTED_EDGE('',*,*,#5028,.T.);
#8614=ORIENTED_EDGE('',*,*,#5031,.T.);
#8615=ORIENTED_EDGE('',*,*,#5022,.T.);
#8616=ORIENTED_EDGE('',*,*,#5696,.F.);
#8617=ORIENTED_EDGE('',*,*,#4727,.T.);
#8618=ORIENTED_EDGE('',*,*,#4733,.T.);
#8619=ORIENTED_EDGE('',*,*,#5993,.T.);
#8620=ORIENTED_EDGE('',*,*,#5845,.T.);
#8621=ORIENTED_EDGE('',*,*,#5993,.F.);
#8622=ORIENTED_EDGE('',*,*,#4732,.T.);
#8623=ORIENTED_EDGE('',*,*,#4718,.T.);
#8624=ORIENTED_EDGE('',*,*,#5702,.F.);
#8625=ORIENTED_EDGE('',*,*,#5039,.T.);
#8626=ORIENTED_EDGE('',*,*,#5042,.T.);
#8627=ORIENTED_EDGE('',*,*,#5033,.T.);
#8628=ORIENTED_EDGE('',*,*,#5697,.F.);
#8629=ORIENTED_EDGE('',*,*,#4716,.T.);
#8630=ORIENTED_EDGE('',*,*,#4722,.T.);
#8631=ORIENTED_EDGE('',*,*,#5994,.T.);
#8632=ORIENTED_EDGE('',*,*,#5846,.T.);
#8633=ORIENTED_EDGE('',*,*,#5994,.F.);
#8634=ORIENTED_EDGE('',*,*,#4721,.T.);
#8635=ORIENTED_EDGE('',*,*,#4894,.T.);
#8636=ORIENTED_EDGE('',*,*,#5573,.F.);
#8637=ORIENTED_EDGE('',*,*,#5268,.T.);
#8638=ORIENTED_EDGE('',*,*,#5271,.T.);
#8639=ORIENTED_EDGE('',*,*,#5262,.T.);
#8640=ORIENTED_EDGE('',*,*,#5679,.F.);
#8641=ORIENTED_EDGE('',*,*,#4892,.T.);
#8642=ORIENTED_EDGE('',*,*,#4898,.T.);
#8643=ORIENTED_EDGE('',*,*,#5995,.T.);
#8644=ORIENTED_EDGE('',*,*,#5847,.T.);
#8645=ORIENTED_EDGE('',*,*,#5995,.F.);
#8646=ORIENTED_EDGE('',*,*,#4897,.T.);
#8647=ORIENTED_EDGE('',*,*,#4883,.T.);
#8648=ORIENTED_EDGE('',*,*,#5575,.F.);
#8649=ORIENTED_EDGE('',*,*,#5257,.T.);
#8650=ORIENTED_EDGE('',*,*,#5260,.T.);
#8651=ORIENTED_EDGE('',*,*,#5251,.T.);
#8652=ORIENTED_EDGE('',*,*,#5677,.F.);
#8653=ORIENTED_EDGE('',*,*,#4881,.T.);
#8654=ORIENTED_EDGE('',*,*,#4887,.T.);
#8655=ORIENTED_EDGE('',*,*,#5996,.T.);
#8656=ORIENTED_EDGE('',*,*,#5848,.T.);
#8657=ORIENTED_EDGE('',*,*,#5996,.F.);
#8658=ORIENTED_EDGE('',*,*,#4886,.T.);
#8659=ORIENTED_EDGE('',*,*,#4861,.T.);
#8660=ORIENTED_EDGE('',*,*,#5574,.F.);
#8661=ORIENTED_EDGE('',*,*,#4896,.T.);
#8662=ORIENTED_EDGE('',*,*,#4899,.T.);
#8663=ORIENTED_EDGE('',*,*,#4890,.T.);
#8664=ORIENTED_EDGE('',*,*,#5678,.F.);
#8665=ORIENTED_EDGE('',*,*,#4859,.T.);
#8666=ORIENTED_EDGE('',*,*,#4865,.T.);
#8667=ORIENTED_EDGE('',*,*,#5997,.T.);
#8668=ORIENTED_EDGE('',*,*,#5849,.T.);
#8669=ORIENTED_EDGE('',*,*,#5997,.F.);
#8670=ORIENTED_EDGE('',*,*,#4864,.T.);
#8671=ORIENTED_EDGE('',*,*,#4707,.T.);
#8672=ORIENTED_EDGE('',*,*,#5701,.F.);
#8673=ORIENTED_EDGE('',*,*,#5421,.T.);
#8674=ORIENTED_EDGE('',*,*,#5424,.T.);
#8675=ORIENTED_EDGE('',*,*,#5415,.T.);
#8676=ORIENTED_EDGE('',*,*,#5688,.F.);
#8677=ORIENTED_EDGE('',*,*,#4705,.T.);
#8678=ORIENTED_EDGE('',*,*,#4711,.T.);
#8679=ORIENTED_EDGE('',*,*,#5998,.T.);
#8680=ORIENTED_EDGE('',*,*,#5850,.T.);
#8681=ORIENTED_EDGE('',*,*,#5998,.F.);
#8682=ORIENTED_EDGE('',*,*,#4710,.T.);
#8683=ORIENTED_EDGE('',*,*,#5069,.T.);
#8684=ORIENTED_EDGE('',*,*,#5700,.F.);
#8685=ORIENTED_EDGE('',*,*,#5432,.T.);
#8686=ORIENTED_EDGE('',*,*,#5434,.T.);
#8687=ORIENTED_EDGE('',*,*,#5426,.T.);
#8688=ORIENTED_EDGE('',*,*,#5689,.F.);
#8689=ORIENTED_EDGE('',*,*,#5067,.T.);
#8690=ORIENTED_EDGE('',*,*,#5073,.T.);
#8691=ORIENTED_EDGE('',*,*,#5999,.T.);
#8692=ORIENTED_EDGE('',*,*,#5851,.T.);
#8693=ORIENTED_EDGE('',*,*,#5999,.F.);
#8694=ORIENTED_EDGE('',*,*,#5072,.T.);
#8695=ORIENTED_EDGE('',*,*,#4993,.T.);
#8696=ORIENTED_EDGE('',*,*,#5579,.F.);
#8697=ORIENTED_EDGE('',*,*,#5367,.T.);
#8698=ORIENTED_EDGE('',*,*,#5369,.T.);
#8699=ORIENTED_EDGE('',*,*,#5361,.T.);
#8700=ORIENTED_EDGE('',*,*,#5683,.F.);
#8701=ORIENTED_EDGE('',*,*,#4991,.T.);
#8702=ORIENTED_EDGE('',*,*,#4997,.T.);
#8703=ORIENTED_EDGE('',*,*,#6000,.T.);
#8704=ORIENTED_EDGE('',*,*,#5852,.T.);
#8705=ORIENTED_EDGE('',*,*,#6000,.F.);
#8706=ORIENTED_EDGE('',*,*,#4996,.T.);
#8707=ORIENTED_EDGE('',*,*,#4872,.T.);
#8708=ORIENTED_EDGE('',*,*,#5576,.F.);
#8709=ORIENTED_EDGE('',*,*,#4885,.T.);
#8710=ORIENTED_EDGE('',*,*,#4888,.T.);
#8711=ORIENTED_EDGE('',*,*,#4879,.T.);
#8712=ORIENTED_EDGE('',*,*,#5676,.F.);
#8713=ORIENTED_EDGE('',*,*,#4870,.T.);
#8714=ORIENTED_EDGE('',*,*,#4876,.T.);
#8715=ORIENTED_EDGE('',*,*,#6001,.T.);
#8716=ORIENTED_EDGE('',*,*,#5853,.T.);
#8717=ORIENTED_EDGE('',*,*,#6001,.F.);
#8718=ORIENTED_EDGE('',*,*,#4875,.T.);
#8719=ORIENTED_EDGE('',*,*,#4762,.T.);
#8720=ORIENTED_EDGE('',*,*,#5580,.F.);
#8721=ORIENTED_EDGE('',*,*,#4995,.T.);
#8722=ORIENTED_EDGE('',*,*,#4998,.T.);
#8723=ORIENTED_EDGE('',*,*,#4989,.T.);
#8724=ORIENTED_EDGE('',*,*,#5682,.F.);
#8725=ORIENTED_EDGE('',*,*,#4760,.T.);
#8726=ORIENTED_EDGE('',*,*,#4766,.T.);
#8727=ORIENTED_EDGE('',*,*,#6002,.T.);
#8728=ORIENTED_EDGE('',*,*,#5854,.T.);
#8729=ORIENTED_EDGE('',*,*,#6002,.F.);
#8730=ORIENTED_EDGE('',*,*,#4765,.T.);
#8731=ORIENTED_EDGE('',*,*,#5059,.T.);
#8732=ORIENTED_EDGE('',*,*,#5879,.F.);
#8733=ORIENTED_EDGE('',*,*,#5122,.T.);
#8734=ORIENTED_EDGE('',*,*,#5127,.T.);
#8735=ORIENTED_EDGE('',*,*,#5124,.T.);
#8736=ORIENTED_EDGE('',*,*,#5684,.F.);
#8737=ORIENTED_EDGE('',*,*,#5363,.T.);
#8738=ORIENTED_EDGE('',*,*,#5368,.T.);
#8739=ORIENTED_EDGE('',*,*,#5365,.T.);
#8740=ORIENTED_EDGE('',*,*,#5578,.F.);
#8741=ORIENTED_EDGE('',*,*,#5863,.T.);
#8742=ORIENTED_EDGE('',*,*,#5856,.F.);
#8743=ORIENTED_EDGE('',*,*,#5717,.F.);
#8744=ORIENTED_EDGE('',*,*,#5690,.F.);
#8745=ORIENTED_EDGE('',*,*,#5428,.T.);
#8746=ORIENTED_EDGE('',*,*,#5433,.T.);
#8747=ORIENTED_EDGE('',*,*,#5430,.T.);
#8748=ORIENTED_EDGE('',*,*,#5699,.F.);
#8749=ORIENTED_EDGE('',*,*,#5057,.T.);
#8750=ORIENTED_EDGE('',*,*,#5062,.T.);
#8751=CYLINDRICAL_SURFACE('',#9251,3.00000000000001);
#8752=CYLINDRICAL_SURFACE('',#9255,3.00000000000001);
#8753=CYLINDRICAL_SURFACE('',#9259,3.);
#8754=CYLINDRICAL_SURFACE('',#9263,3.);
#8755=CYLINDRICAL_SURFACE('',#9267,3.);
#8756=CYLINDRICAL_SURFACE('',#9271,3.);
#8757=CYLINDRICAL_SURFACE('',#9275,3.00000000000001);
#8758=CYLINDRICAL_SURFACE('',#9279,3.00000000000001);
#8759=CYLINDRICAL_SURFACE('',#9683,3.24999999999999);
#8760=CYLINDRICAL_SURFACE('',#9687,3.25);
#8761=CYLINDRICAL_SURFACE('',#9691,3.25);
#8762=CYLINDRICAL_SURFACE('',#9695,3.25);
#8763=CYLINDRICAL_SURFACE('',#9699,3.24999999999999);
#8764=CYLINDRICAL_SURFACE('',#9703,3.24999999999999);
#8765=CYLINDRICAL_SURFACE('',#9707,3.24999999999999);
#8766=CYLINDRICAL_SURFACE('',#9711,3.24999999999999);
#8767=CYLINDRICAL_SURFACE('',#9715,3.24999999999999);
#8768=CYLINDRICAL_SURFACE('',#9719,3.24999999999999);
#8769=CYLINDRICAL_SURFACE('',#9723,3.24999999999999);
#8770=CYLINDRICAL_SURFACE('',#9727,3.24999999999999);
#8771=CYLINDRICAL_SURFACE('',#9731,3.25);
#8772=CYLINDRICAL_SURFACE('',#9735,3.25);
#8773=CYLINDRICAL_SURFACE('',#9739,3.24999999999999);
#8774=CYLINDRICAL_SURFACE('',#9743,3.25);
#8775=CYLINDRICAL_SURFACE('',#9747,3.25);
#8776=CYLINDRICAL_SURFACE('',#9751,3.25);
#8777=CYLINDRICAL_SURFACE('',#9755,3.24999999999999);
#8778=CYLINDRICAL_SURFACE('',#9759,3.25);
#8779=CYLINDRICAL_SURFACE('',#9763,3.25);
#8780=CYLINDRICAL_SURFACE('',#9767,3.25);
#8781=CYLINDRICAL_SURFACE('',#9771,3.25);
#8782=CYLINDRICAL_SURFACE('',#9775,3.24999999999999);
#8783=CYLINDRICAL_SURFACE('',#9779,3.25);
#8784=CYLINDRICAL_SURFACE('',#9783,3.25);
#8785=CYLINDRICAL_SURFACE('',#9788,3.24999999999999);
#8786=CYLINDRICAL_SURFACE('',#9792,3.24999999999999);
#8787=CYLINDRICAL_SURFACE('',#9796,3.24999999999999);
#8788=CYLINDRICAL_SURFACE('',#9800,3.24999999999999);
#8789=CYLINDRICAL_SURFACE('',#9804,3.24999999999999);
#8790=CYLINDRICAL_SURFACE('',#9808,3.24999999999999);
#8791=CYLINDRICAL_SURFACE('',#9960,3.24999999999999);
#8792=CYLINDRICAL_SURFACE('',#9961,3.24999999999999);
#8793=CYLINDRICAL_SURFACE('',#9962,5.525);
#8794=CYLINDRICAL_SURFACE('',#9963,5.525);
#8795=CYLINDRICAL_SURFACE('',#9964,5.525);
#8796=CYLINDRICAL_SURFACE('',#9965,5.525);
#8797=CYLINDRICAL_SURFACE('',#9966,5.525);
#8798=CYLINDRICAL_SURFACE('',#9967,5.525);
#8799=CYLINDRICAL_SURFACE('',#9968,5.525);
#8800=CYLINDRICAL_SURFACE('',#9969,5.525);
#8801=CYLINDRICAL_SURFACE('',#9970,5.525);
#8802=CYLINDRICAL_SURFACE('',#9971,5.525);
#8803=CYLINDRICAL_SURFACE('',#9972,5.525);
#8804=CYLINDRICAL_SURFACE('',#9973,5.525);
#8805=CYLINDRICAL_SURFACE('',#10022,5.525);
#8806=CYLINDRICAL_SURFACE('',#10023,5.525);
#8807=CYLINDRICAL_SURFACE('',#10024,5.52499999999998);
#8808=CYLINDRICAL_SURFACE('',#10025,5.525);
#8809=CYLINDRICAL_SURFACE('',#10026,5.525);
#8810=CYLINDRICAL_SURFACE('',#10027,5.52499999999998);
#8811=CYLINDRICAL_SURFACE('',#10052,3.25);
#8812=CYLINDRICAL_SURFACE('',#10053,3.25);
#8813=CYLINDRICAL_SURFACE('',#10054,3.25);
#8814=CYLINDRICAL_SURFACE('',#10055,3.25);
#8815=CYLINDRICAL_SURFACE('',#10056,3.24999999999999);
#8816=CYLINDRICAL_SURFACE('',#10057,3.24999999999999);
#8817=CYLINDRICAL_SURFACE('',#10058,3.24999999999999);
#8818=CYLINDRICAL_SURFACE('',#10059,3.24999999999999);
#8819=CYLINDRICAL_SURFACE('',#10060,3.24999999999999);
#8820=CYLINDRICAL_SURFACE('',#10061,3.25);
#8821=CYLINDRICAL_SURFACE('',#10062,3.25);
#8822=CYLINDRICAL_SURFACE('',#10063,3.25);
#8823=CYLINDRICAL_SURFACE('',#10064,3.24999999999999);
#8824=CYLINDRICAL_SURFACE('',#10065,3.24999999999999);
#8825=CYLINDRICAL_SURFACE('',#10066,3.24999999999999);
#8826=CYLINDRICAL_SURFACE('',#10067,3.24999999999999);
#8827=CYLINDRICAL_SURFACE('',#10068,3.24999999999999);
#8828=CYLINDRICAL_SURFACE('',#10069,3.25);
#8829=CYLINDRICAL_SURFACE('',#10070,3.25);
#8830=CYLINDRICAL_SURFACE('',#10071,3.25);
#8831=CYLINDRICAL_SURFACE('',#10072,3.24999999999999);
#8832=CYLINDRICAL_SURFACE('',#10073,3.24999999999999);
#8833=CYLINDRICAL_SURFACE('',#10074,3.25);
#8834=CYLINDRICAL_SURFACE('',#10075,3.25);
#8835=CYLINDRICAL_SURFACE('',#10076,3.25);
#8836=CYLINDRICAL_SURFACE('',#10077,3.24999999999999);
#8837=CYLINDRICAL_SURFACE('',#10078,3.24999999999999);
#8838=CYLINDRICAL_SURFACE('',#10079,3.24999999999999);
#8839=CYLINDRICAL_SURFACE('',#10080,3.25);
#8840=CYLINDRICAL_SURFACE('',#10081,3.24999999999999);
#8841=ADVANCED_FACE('',(#465),#8751,.F.);
#8842=ADVANCED_FACE('',(#466),#159,.F.);
#8843=ADVANCED_FACE('',(#467),#8752,.F.);
#8844=ADVANCED_FACE('',(#468),#160,.F.);
#8845=ADVANCED_FACE('',(#469),#8753,.F.);
#8846=ADVANCED_FACE('',(#470),#161,.F.);
#8847=ADVANCED_FACE('',(#471),#8754,.F.);
#8848=ADVANCED_FACE('',(#472),#162,.F.);
#8849=ADVANCED_FACE('',(#473),#8755,.F.);
#8850=ADVANCED_FACE('',(#474),#163,.F.);
#8851=ADVANCED_FACE('',(#475),#8756,.F.);
#8852=ADVANCED_FACE('',(#476),#164,.F.);
#8853=ADVANCED_FACE('',(#477),#8757,.F.);
#8854=ADVANCED_FACE('',(#478),#165,.F.);
#8855=ADVANCED_FACE('',(#479),#8758,.F.);
#8856=ADVANCED_FACE('',(#480),#166,.F.);
#8857=ADVANCED_FACE('',(#481,#15,#16),#167,.T.);
#8858=ADVANCED_FACE('',(#482),#168,.T.);
#8859=ADVANCED_FACE('',(#483,#17,#18),#169,.T.);
#8860=ADVANCED_FACE('',(#484),#170,.T.);
#8861=ADVANCED_FACE('',(#485),#171,.F.);
#8862=ADVANCED_FACE('',(#486),#172,.F.);
#8863=ADVANCED_FACE('',(#487),#173,.T.);
#8864=ADVANCED_FACE('',(#488),#174,.F.);
#8865=ADVANCED_FACE('',(#489),#175,.F.);
#8866=ADVANCED_FACE('',(#490),#176,.T.);
#8867=ADVANCED_FACE('',(#491),#177,.F.);
#8868=ADVANCED_FACE('',(#492),#178,.F.);
#8869=ADVANCED_FACE('',(#493),#179,.T.);
#8870=ADVANCED_FACE('',(#494),#180,.F.);
#8871=ADVANCED_FACE('',(#495),#181,.F.);
#8872=ADVANCED_FACE('',(#496),#182,.T.);
#8873=ADVANCED_FACE('',(#497),#183,.F.);
#8874=ADVANCED_FACE('',(#498),#184,.F.);
#8875=ADVANCED_FACE('',(#499),#185,.T.);
#8876=ADVANCED_FACE('',(#500),#186,.F.);
#8877=ADVANCED_FACE('',(#501),#187,.F.);
#8878=ADVANCED_FACE('',(#502),#188,.T.);
#8879=ADVANCED_FACE('',(#503),#189,.F.);
#8880=ADVANCED_FACE('',(#504),#190,.F.);
#8881=ADVANCED_FACE('',(#505),#191,.T.);
#8882=ADVANCED_FACE('',(#506),#192,.F.);
#8883=ADVANCED_FACE('',(#507),#193,.F.);
#8884=ADVANCED_FACE('',(#508),#194,.T.);
#8885=ADVANCED_FACE('',(#509),#195,.F.);
#8886=ADVANCED_FACE('',(#510),#196,.F.);
#8887=ADVANCED_FACE('',(#511),#197,.T.);
#8888=ADVANCED_FACE('',(#512),#198,.F.);
#8889=ADVANCED_FACE('',(#513),#199,.F.);
#8890=ADVANCED_FACE('',(#514),#200,.T.);
#8891=ADVANCED_FACE('',(#515),#201,.F.);
#8892=ADVANCED_FACE('',(#516),#202,.F.);
#8893=ADVANCED_FACE('',(#517),#203,.T.);
#8894=ADVANCED_FACE('',(#518),#204,.F.);
#8895=ADVANCED_FACE('',(#519),#205,.F.);
#8896=ADVANCED_FACE('',(#520),#206,.T.);
#8897=ADVANCED_FACE('',(#521),#207,.F.);
#8898=ADVANCED_FACE('',(#522),#208,.F.);
#8899=ADVANCED_FACE('',(#523),#209,.T.);
#8900=ADVANCED_FACE('',(#524),#210,.F.);
#8901=ADVANCED_FACE('',(#525),#211,.F.);
#8902=ADVANCED_FACE('',(#526),#212,.T.);
#8903=ADVANCED_FACE('',(#527),#213,.F.);
#8904=ADVANCED_FACE('',(#528),#214,.F.);
#8905=ADVANCED_FACE('',(#529),#215,.T.);
#8906=ADVANCED_FACE('',(#530),#216,.F.);
#8907=ADVANCED_FACE('',(#531),#217,.F.);
#8908=ADVANCED_FACE('',(#532),#218,.T.);
#8909=ADVANCED_FACE('',(#533),#219,.F.);
#8910=ADVANCED_FACE('',(#534),#220,.F.);
#8911=ADVANCED_FACE('',(#535),#221,.T.);
#8912=ADVANCED_FACE('',(#536),#222,.F.);
#8913=ADVANCED_FACE('',(#537),#223,.F.);
#8914=ADVANCED_FACE('',(#538),#224,.T.);
#8915=ADVANCED_FACE('',(#539),#225,.F.);
#8916=ADVANCED_FACE('',(#540),#226,.F.);
#8917=ADVANCED_FACE('',(#541),#227,.T.);
#8918=ADVANCED_FACE('',(#542),#228,.F.);
#8919=ADVANCED_FACE('',(#543),#229,.F.);
#8920=ADVANCED_FACE('',(#544),#230,.T.);
#8921=ADVANCED_FACE('',(#545),#231,.F.);
#8922=ADVANCED_FACE('',(#546),#232,.F.);
#8923=ADVANCED_FACE('',(#547),#233,.T.);
#8924=ADVANCED_FACE('',(#548),#234,.F.);
#8925=ADVANCED_FACE('',(#549),#235,.F.);
#8926=ADVANCED_FACE('',(#550),#236,.T.);
#8927=ADVANCED_FACE('',(#551),#237,.F.);
#8928=ADVANCED_FACE('',(#552),#238,.F.);
#8929=ADVANCED_FACE('',(#553),#239,.T.);
#8930=ADVANCED_FACE('',(#554),#240,.F.);
#8931=ADVANCED_FACE('',(#555),#241,.F.);
#8932=ADVANCED_FACE('',(#556),#242,.T.);
#8933=ADVANCED_FACE('',(#557),#243,.F.);
#8934=ADVANCED_FACE('',(#558),#244,.F.);
#8935=ADVANCED_FACE('',(#559),#245,.T.);
#8936=ADVANCED_FACE('',(#560),#246,.F.);
#8937=ADVANCED_FACE('',(#561),#247,.F.);
#8938=ADVANCED_FACE('',(#562),#248,.T.);
#8939=ADVANCED_FACE('',(#563),#249,.F.);
#8940=ADVANCED_FACE('',(#564),#250,.F.);
#8941=ADVANCED_FACE('',(#565),#251,.T.);
#8942=ADVANCED_FACE('',(#566),#252,.F.);
#8943=ADVANCED_FACE('',(#567),#253,.F.);
#8944=ADVANCED_FACE('',(#568),#254,.T.);
#8945=ADVANCED_FACE('',(#569),#255,.F.);
#8946=ADVANCED_FACE('',(#570),#256,.F.);
#8947=ADVANCED_FACE('',(#571),#257,.T.);
#8948=ADVANCED_FACE('',(#572),#258,.F.);
#8949=ADVANCED_FACE('',(#573),#259,.F.);
#8950=ADVANCED_FACE('',(#574),#260,.T.);
#8951=ADVANCED_FACE('',(#575),#261,.F.);
#8952=ADVANCED_FACE('',(#576),#262,.F.);
#8953=ADVANCED_FACE('',(#577),#263,.T.);
#8954=ADVANCED_FACE('',(#578),#264,.F.);
#8955=ADVANCED_FACE('',(#579),#265,.F.);
#8956=ADVANCED_FACE('',(#580),#266,.T.);
#8957=ADVANCED_FACE('',(#581),#267,.F.);
#8958=ADVANCED_FACE('',(#582),#268,.F.);
#8959=ADVANCED_FACE('',(#583),#269,.T.);
#8960=ADVANCED_FACE('',(#584),#270,.F.);
#8961=ADVANCED_FACE('',(#585),#271,.F.);
#8962=ADVANCED_FACE('',(#586),#272,.T.);
#8963=ADVANCED_FACE('',(#587),#273,.F.);
#8964=ADVANCED_FACE('',(#588),#274,.F.);
#8965=ADVANCED_FACE('',(#589),#275,.T.);
#8966=ADVANCED_FACE('',(#590),#276,.F.);
#8967=ADVANCED_FACE('',(#591),#277,.F.);
#8968=ADVANCED_FACE('',(#592),#278,.T.);
#8969=ADVANCED_FACE('',(#593),#279,.F.);
#8970=ADVANCED_FACE('',(#594),#280,.F.);
#8971=ADVANCED_FACE('',(#595),#281,.T.);
#8972=ADVANCED_FACE('',(#596),#282,.F.);
#8973=ADVANCED_FACE('',(#597),#283,.F.);
#8974=ADVANCED_FACE('',(#598),#284,.T.);
#8975=ADVANCED_FACE('',(#599),#285,.F.);
#8976=ADVANCED_FACE('',(#600),#286,.F.);
#8977=ADVANCED_FACE('',(#601),#287,.T.);
#8978=ADVANCED_FACE('',(#602),#288,.F.);
#8979=ADVANCED_FACE('',(#603),#289,.F.);
#8980=ADVANCED_FACE('',(#604),#290,.T.);
#8981=ADVANCED_FACE('',(#605),#291,.F.);
#8982=ADVANCED_FACE('',(#606),#292,.F.);
#8983=ADVANCED_FACE('',(#607),#293,.T.);
#8984=ADVANCED_FACE('',(#608),#294,.F.);
#8985=ADVANCED_FACE('',(#609),#295,.F.);
#8986=ADVANCED_FACE('',(#610),#296,.T.);
#8987=ADVANCED_FACE('',(#611),#297,.F.);
#8988=ADVANCED_FACE('',(#612),#298,.F.);
#8989=ADVANCED_FACE('',(#613),#299,.T.);
#8990=ADVANCED_FACE('',(#614),#300,.F.);
#8991=ADVANCED_FACE('',(#615),#301,.F.);
#8992=ADVANCED_FACE('',(#616),#302,.T.);
#8993=ADVANCED_FACE('',(#617),#303,.F.);
#8994=ADVANCED_FACE('',(#618),#304,.F.);
#8995=ADVANCED_FACE('',(#619),#305,.T.);
#8996=ADVANCED_FACE('',(#620),#306,.F.);
#8997=ADVANCED_FACE('',(#621),#307,.F.);
#8998=ADVANCED_FACE('',(#622),#308,.T.);
#8999=ADVANCED_FACE('',(#623),#309,.F.);
#9000=ADVANCED_FACE('',(#624),#310,.F.);
#9001=ADVANCED_FACE('',(#625),#311,.T.);
#9002=ADVANCED_FACE('',(#626),#312,.F.);
#9003=ADVANCED_FACE('',(#627),#313,.F.);
#9004=ADVANCED_FACE('',(#628),#314,.T.);
#9005=ADVANCED_FACE('',(#629),#315,.F.);
#9006=ADVANCED_FACE('',(#630),#316,.F.);
#9007=ADVANCED_FACE('',(#631),#317,.T.);
#9008=ADVANCED_FACE('',(#632),#318,.F.);
#9009=ADVANCED_FACE('',(#633),#319,.F.);
#9010=ADVANCED_FACE('',(#634),#320,.T.);
#9011=ADVANCED_FACE('',(#635),#321,.F.);
#9012=ADVANCED_FACE('',(#636),#322,.F.);
#9013=ADVANCED_FACE('',(#637),#323,.T.);
#9014=ADVANCED_FACE('',(#638),#324,.F.);
#9015=ADVANCED_FACE('',(#639),#325,.F.);
#9016=ADVANCED_FACE('',(#640),#326,.T.);
#9017=ADVANCED_FACE('',(#641),#327,.F.);
#9018=ADVANCED_FACE('',(#642),#328,.F.);
#9019=ADVANCED_FACE('',(#643),#329,.T.);
#9020=ADVANCED_FACE('',(#644),#330,.F.);
#9021=ADVANCED_FACE('',(#645),#331,.F.);
#9022=ADVANCED_FACE('',(#646),#332,.T.);
#9023=ADVANCED_FACE('',(#647),#333,.F.);
#9024=ADVANCED_FACE('',(#648),#334,.F.);
#9025=ADVANCED_FACE('',(#649),#335,.T.);
#9026=ADVANCED_FACE('',(#650),#336,.F.);
#9027=ADVANCED_FACE('',(#651),#337,.F.);
#9028=ADVANCED_FACE('',(#652),#338,.T.);
#9029=ADVANCED_FACE('',(#653),#339,.F.);
#9030=ADVANCED_FACE('',(#654),#340,.F.);
#9031=ADVANCED_FACE('',(#655),#341,.T.);
#9032=ADVANCED_FACE('',(#656),#342,.F.);
#9033=ADVANCED_FACE('',(#657),#343,.F.);
#9034=ADVANCED_FACE('',(#658),#344,.T.);
#9035=ADVANCED_FACE('',(#659),#345,.F.);
#9036=ADVANCED_FACE('',(#660),#346,.F.);
#9037=ADVANCED_FACE('',(#661),#347,.T.);
#9038=ADVANCED_FACE('',(#662),#348,.F.);
#9039=ADVANCED_FACE('',(#663),#349,.F.);
#9040=ADVANCED_FACE('',(#664),#350,.T.);
#9041=ADVANCED_FACE('',(#665),#351,.F.);
#9042=ADVANCED_FACE('',(#666),#352,.F.);
#9043=ADVANCED_FACE('',(#667),#353,.T.);
#9044=ADVANCED_FACE('',(#668),#354,.F.);
#9045=ADVANCED_FACE('',(#669),#355,.F.);
#9046=ADVANCED_FACE('',(#670),#356,.T.);
#9047=ADVANCED_FACE('',(#671),#357,.F.);
#9048=ADVANCED_FACE('',(#672),#358,.F.);
#9049=ADVANCED_FACE('',(#673),#359,.T.);
#9050=ADVANCED_FACE('',(#674),#360,.F.);
#9051=ADVANCED_FACE('',(#675),#361,.F.);
#9052=ADVANCED_FACE('',(#676),#362,.T.);
#9053=ADVANCED_FACE('',(#677),#363,.F.);
#9054=ADVANCED_FACE('',(#678),#364,.F.);
#9055=ADVANCED_FACE('',(#679),#365,.T.);
#9056=ADVANCED_FACE('',(#680),#366,.F.);
#9057=ADVANCED_FACE('',(#681),#367,.F.);
#9058=ADVANCED_FACE('',(#682),#368,.T.);
#9059=ADVANCED_FACE('',(#683),#369,.F.);
#9060=ADVANCED_FACE('',(#684),#370,.F.);
#9061=ADVANCED_FACE('',(#685),#371,.T.);
#9062=ADVANCED_FACE('',(#686),#372,.F.);
#9063=ADVANCED_FACE('',(#687),#373,.F.);
#9064=ADVANCED_FACE('',(#688),#374,.T.);
#9065=ADVANCED_FACE('',(#689),#8759,.F.);
#9066=ADVANCED_FACE('',(#690),#8760,.F.);
#9067=ADVANCED_FACE('',(#691),#8761,.F.);
#9068=ADVANCED_FACE('',(#692),#8762,.F.);
#9069=ADVANCED_FACE('',(#693),#8763,.F.);
#9070=ADVANCED_FACE('',(#694),#8764,.F.);
#9071=ADVANCED_FACE('',(#695),#8765,.F.);
#9072=ADVANCED_FACE('',(#696),#8766,.F.);
#9073=ADVANCED_FACE('',(#697),#8767,.F.);
#9074=ADVANCED_FACE('',(#698),#8768,.F.);
#9075=ADVANCED_FACE('',(#699),#8769,.F.);
#9076=ADVANCED_FACE('',(#700),#8770,.F.);
#9077=ADVANCED_FACE('',(#701),#8771,.F.);
#9078=ADVANCED_FACE('',(#702),#8772,.F.);
#9079=ADVANCED_FACE('',(#703),#8773,.F.);
#9080=ADVANCED_FACE('',(#704),#8774,.F.);
#9081=ADVANCED_FACE('',(#705),#8775,.F.);
#9082=ADVANCED_FACE('',(#706),#8776,.F.);
#9083=ADVANCED_FACE('',(#707),#8777,.F.);
#9084=ADVANCED_FACE('',(#708),#8778,.F.);
#9085=ADVANCED_FACE('',(#709),#8779,.F.);
#9086=ADVANCED_FACE('',(#710),#8780,.F.);
#9087=ADVANCED_FACE('',(#711),#8781,.F.);
#9088=ADVANCED_FACE('',(#712),#8782,.F.);
#9089=ADVANCED_FACE('',(#713),#8783,.F.);
#9090=ADVANCED_FACE('',(#714),#8784,.F.);
#9091=ADVANCED_FACE('',(#715),#375,.F.);
#9092=ADVANCED_FACE('',(#716),#8785,.F.);
#9093=ADVANCED_FACE('',(#717),#8786,.F.);
#9094=ADVANCED_FACE('',(#718),#8787,.F.);
#9095=ADVANCED_FACE('',(#719),#8788,.F.);
#9096=ADVANCED_FACE('',(#720),#8789,.F.);
#9097=ADVANCED_FACE('',(#721),#8790,.F.);
#9098=ADVANCED_FACE('',(#722,#19,#20,#21,#22,#23,#24,#25,#26,#27,#28,#29,
#30,#31,#32,#33,#34,#35,#36,#37,#38,#39,#40,#41,#42,#43,#44,#45,#46,#47,
#48,#49,#50,#51,#52,#53,#54),#376,.T.);
#9099=ADVANCED_FACE('',(#723),#377,.T.);
#9100=ADVANCED_FACE('',(#724),#378,.T.);
#9101=ADVANCED_FACE('',(#725),#379,.T.);
#9102=ADVANCED_FACE('',(#726,#55,#56),#380,.T.);
#9103=ADVANCED_FACE('',(#727),#381,.F.);
#9104=ADVANCED_FACE('',(#728),#382,.T.);
#9105=ADVANCED_FACE('',(#729,#57,#58,#59,#60,#61,#62,#63,#64,#65,#66,#67,
#68,#69,#70,#71,#72,#73,#74,#75,#76,#77,#78,#79,#80,#81,#82,#83,#84,#85,
#86,#87,#88,#89,#90,#91,#92,#93,#94,#95,#96,#97,#98,#99,#100,#101,#102,
#103,#104,#105,#106,#107,#108,#109,#110,#111,#112,#113,#114,#115,#116,#117,
#118,#119,#120,#121,#122,#123,#124,#125,#126,#127,#128,#129,#130,#131,#132,
#133,#134,#135,#136,#137,#138,#139,#140,#141,#142,#143,#144,#145,#146,#147,
#148,#149,#150,#151,#152,#153,#154,#155,#156),#383,.F.);
#9106=ADVANCED_FACE('',(#730),#384,.T.);
#9107=ADVANCED_FACE('',(#731,#157,#158),#385,.T.);
#9108=ADVANCED_FACE('',(#732),#386,.T.);
#9109=ADVANCED_FACE('',(#733),#387,.T.);
#9110=ADVANCED_FACE('',(#734),#388,.T.);
#9111=ADVANCED_FACE('',(#735),#389,.T.);
#9112=ADVANCED_FACE('',(#736),#390,.F.);
#9113=ADVANCED_FACE('',(#737),#391,.T.);
#9114=ADVANCED_FACE('',(#738),#8791,.F.);
#9115=ADVANCED_FACE('',(#739),#8792,.F.);
#9116=ADVANCED_FACE('',(#740),#8793,.F.);
#9117=ADVANCED_FACE('',(#741),#8794,.F.);
#9118=ADVANCED_FACE('',(#742),#8795,.F.);
#9119=ADVANCED_FACE('',(#743),#8796,.F.);
#9120=ADVANCED_FACE('',(#744),#8797,.F.);
#9121=ADVANCED_FACE('',(#745),#8798,.F.);
#9122=ADVANCED_FACE('',(#746),#8799,.F.);
#9123=ADVANCED_FACE('',(#747),#8800,.F.);
#9124=ADVANCED_FACE('',(#748),#8801,.F.);
#9125=ADVANCED_FACE('',(#749),#8802,.F.);
#9126=ADVANCED_FACE('',(#750),#8803,.F.);
#9127=ADVANCED_FACE('',(#751),#8804,.F.);
#9128=ADVANCED_FACE('',(#752),#392,.T.);
#9129=ADVANCED_FACE('',(#753),#393,.T.);
#9130=ADVANCED_FACE('',(#754),#394,.T.);
#9131=ADVANCED_FACE('',(#755),#395,.T.);
#9132=ADVANCED_FACE('',(#756),#396,.T.);
#9133=ADVANCED_FACE('',(#757),#397,.T.);
#9134=ADVANCED_FACE('',(#758),#398,.T.);
#9135=ADVANCED_FACE('',(#759),#399,.T.);
#9136=ADVANCED_FACE('',(#760),#400,.T.);
#9137=ADVANCED_FACE('',(#761),#401,.T.);
#9138=ADVANCED_FACE('',(#762),#402,.T.);
#9139=ADVANCED_FACE('',(#763),#403,.T.);
#9140=ADVANCED_FACE('',(#764),#404,.T.);
#9141=ADVANCED_FACE('',(#765),#405,.T.);
#9142=ADVANCED_FACE('',(#766),#406,.T.);
#9143=ADVANCED_FACE('',(#767),#407,.T.);
#9144=ADVANCED_FACE('',(#768),#408,.T.);
#9145=ADVANCED_FACE('',(#769),#409,.T.);
#9146=ADVANCED_FACE('',(#770),#410,.T.);
#9147=ADVANCED_FACE('',(#771),#411,.T.);
#9148=ADVANCED_FACE('',(#772),#412,.T.);
#9149=ADVANCED_FACE('',(#773),#413,.T.);
#9150=ADVANCED_FACE('',(#774),#414,.T.);
#9151=ADVANCED_FACE('',(#775),#415,.T.);
#9152=ADVANCED_FACE('',(#776),#416,.T.);
#9153=ADVANCED_FACE('',(#777),#417,.T.);
#9154=ADVANCED_FACE('',(#778),#418,.T.);
#9155=ADVANCED_FACE('',(#779),#419,.T.);
#9156=ADVANCED_FACE('',(#780),#420,.T.);
#9157=ADVANCED_FACE('',(#781),#421,.T.);
#9158=ADVANCED_FACE('',(#782),#422,.T.);
#9159=ADVANCED_FACE('',(#783),#423,.T.);
#9160=ADVANCED_FACE('',(#784),#424,.T.);
#9161=ADVANCED_FACE('',(#785),#425,.T.);
#9162=ADVANCED_FACE('',(#786),#426,.T.);
#9163=ADVANCED_FACE('',(#787),#427,.T.);
#9164=ADVANCED_FACE('',(#788),#428,.T.);
#9165=ADVANCED_FACE('',(#789),#429,.T.);
#9166=ADVANCED_FACE('',(#790),#430,.T.);
#9167=ADVANCED_FACE('',(#791),#431,.T.);
#9168=ADVANCED_FACE('',(#792),#432,.T.);
#9169=ADVANCED_FACE('',(#793),#433,.T.);
#9170=ADVANCED_FACE('',(#794),#434,.T.);
#9171=ADVANCED_FACE('',(#795),#435,.T.);
#9172=ADVANCED_FACE('',(#796),#436,.T.);
#9173=ADVANCED_FACE('',(#797),#437,.T.);
#9174=ADVANCED_FACE('',(#798),#438,.T.);
#9175=ADVANCED_FACE('',(#799),#439,.T.);
#9176=ADVANCED_FACE('',(#800),#8805,.F.);
#9177=ADVANCED_FACE('',(#801),#8806,.F.);
#9178=ADVANCED_FACE('',(#802),#8807,.F.);
#9179=ADVANCED_FACE('',(#803),#8808,.F.);
#9180=ADVANCED_FACE('',(#804),#8809,.F.);
#9181=ADVANCED_FACE('',(#805),#8810,.F.);
#9182=ADVANCED_FACE('',(#806),#440,.T.);
#9183=ADVANCED_FACE('',(#807),#441,.T.);
#9184=ADVANCED_FACE('',(#808),#442,.T.);
#9185=ADVANCED_FACE('',(#809),#443,.T.);
#9186=ADVANCED_FACE('',(#810),#444,.T.);
#9187=ADVANCED_FACE('',(#811),#445,.T.);
#9188=ADVANCED_FACE('',(#812),#446,.T.);
#9189=ADVANCED_FACE('',(#813),#447,.T.);
#9190=ADVANCED_FACE('',(#814),#448,.T.);
#9191=ADVANCED_FACE('',(#815),#449,.T.);
#9192=ADVANCED_FACE('',(#816),#450,.T.);
#9193=ADVANCED_FACE('',(#817),#451,.T.);
#9194=ADVANCED_FACE('',(#818),#452,.T.);
#9195=ADVANCED_FACE('',(#819),#453,.T.);
#9196=ADVANCED_FACE('',(#820),#454,.T.);
#9197=ADVANCED_FACE('',(#821),#455,.T.);
#9198=ADVANCED_FACE('',(#822),#456,.T.);
#9199=ADVANCED_FACE('',(#823),#457,.T.);
#9200=ADVANCED_FACE('',(#824),#458,.T.);
#9201=ADVANCED_FACE('',(#825),#459,.T.);
#9202=ADVANCED_FACE('',(#826),#460,.T.);
#9203=ADVANCED_FACE('',(#827),#461,.T.);
#9204=ADVANCED_FACE('',(#828),#462,.T.);
#9205=ADVANCED_FACE('',(#829),#463,.T.);
#9206=ADVANCED_FACE('',(#830),#8811,.F.);
#9207=ADVANCED_FACE('',(#831),#8812,.F.);
#9208=ADVANCED_FACE('',(#832),#8813,.F.);
#9209=ADVANCED_FACE('',(#833),#8814,.F.);
#9210=ADVANCED_FACE('',(#834),#8815,.F.);
#9211=ADVANCED_FACE('',(#835),#8816,.F.);
#9212=ADVANCED_FACE('',(#836),#8817,.F.);
#9213=ADVANCED_FACE('',(#837),#8818,.F.);
#9214=ADVANCED_FACE('',(#838),#8819,.F.);
#9215=ADVANCED_FACE('',(#839),#8820,.F.);
#9216=ADVANCED_FACE('',(#840),#8821,.F.);
#9217=ADVANCED_FACE('',(#841),#8822,.F.);
#9218=ADVANCED_FACE('',(#842),#8823,.F.);
#9219=ADVANCED_FACE('',(#843),#8824,.F.);
#9220=ADVANCED_FACE('',(#844),#8825,.F.);
#9221=ADVANCED_FACE('',(#845),#8826,.F.);
#9222=ADVANCED_FACE('',(#846),#8827,.F.);
#9223=ADVANCED_FACE('',(#847),#8828,.F.);
#9224=ADVANCED_FACE('',(#848),#8829,.F.);
#9225=ADVANCED_FACE('',(#849),#8830,.F.);
#9226=ADVANCED_FACE('',(#850),#8831,.F.);
#9227=ADVANCED_FACE('',(#851),#8832,.F.);
#9228=ADVANCED_FACE('',(#852),#8833,.F.);
#9229=ADVANCED_FACE('',(#853),#8834,.F.);
#9230=ADVANCED_FACE('',(#854),#8835,.F.);
#9231=ADVANCED_FACE('',(#855),#8836,.F.);
#9232=ADVANCED_FACE('',(#856),#8837,.F.);
#9233=ADVANCED_FACE('',(#857),#8838,.F.);
#9234=ADVANCED_FACE('',(#858),#8839,.F.);
#9235=ADVANCED_FACE('',(#859),#8840,.F.);
#9236=ADVANCED_FACE('',(#860),#464,.T.);
#9237=CLOSED_SHELL('',(#8841,#8842,#8843,#8844,#8845,#8846,#8847,#8848,
#8849,#8850,#8851,#8852,#8853,#8854,#8855,#8856,#8857,#8858,#8859,#8860,
#8861,#8862,#8863,#8864,#8865,#8866,#8867,#8868,#8869,#8870,#8871,#8872,
#8873,#8874,#8875,#8876,#8877,#8878,#8879,#8880,#8881,#8882,#8883,#8884,
#8885,#8886,#8887,#8888,#8889,#8890,#8891,#8892,#8893,#8894,#8895,#8896,
#8897,#8898,#8899,#8900,#8901,#8902,#8903,#8904,#8905,#8906,#8907,#8908,
#8909,#8910,#8911,#8912,#8913,#8914,#8915,#8916,#8917,#8918,#8919,#8920,
#8921,#8922,#8923,#8924,#8925,#8926,#8927,#8928,#8929,#8930,#8931,#8932,
#8933,#8934,#8935,#8936,#8937,#8938,#8939,#8940,#8941,#8942,#8943,#8944,
#8945,#8946,#8947,#8948,#8949,#8950,#8951,#8952,#8953,#8954,#8955,#8956,
#8957,#8958,#8959,#8960,#8961,#8962,#8963,#8964,#8965,#8966,#8967,#8968,
#8969,#8970,#8971,#8972,#8973,#8974,#8975,#8976,#8977,#8978,#8979,#8980,
#8981,#8982,#8983,#8984,#8985,#8986,#8987,#8988,#8989,#8990,#8991,#8992,
#8993,#8994,#8995,#8996,#8997,#8998,#8999,#9000,#9001,#9002,#9003,#9004,
#9005,#9006,#9007,#9008,#9009,#9010,#9011,#9012,#9013,#9014,#9015,#9016,
#9017,#9018,#9019,#9020,#9021,#9022,#9023,#9024,#9025,#9026,#9027,#9028,
#9029,#9030,#9031,#9032,#9033,#9034,#9035,#9036,#9037,#9038,#9039,#9040,
#9041,#9042,#9043,#9044,#9045,#9046,#9047,#9048,#9049,#9050,#9051,#9052,
#9053,#9054,#9055,#9056,#9057,#9058,#9059,#9060,#9061,#9062,#9063,#9064,
#9065,#9066,#9067,#9068,#9069,#9070,#9071,#9072,#9073,#9074,#9075,#9076,
#9077,#9078,#9079,#9080,#9081,#9082,#9083,#9084,#9085,#9086,#9087,#9088,
#9089,#9090,#9091,#9092,#9093,#9094,#9095,#9096,#9097,#9098,#9099,#9100,
#9101,#9102,#9103,#9104,#9105,#9106,#9107,#9108,#9109,#9110,#9111,#9112,
#9113,#9114,#9115,#9116,#9117,#9118,#9119,#9120,#9121,#9122,#9123,#9124,
#9125,#9126,#9127,#9128,#9129,#9130,#9131,#9132,#9133,#9134,#9135,#9136,
#9137,#9138,#9139,#9140,#9141,#9142,#9143,#9144,#9145,#9146,#9147,#9148,
#9149,#9150,#9151,#9152,#9153,#9154,#9155,#9156,#9157,#9158,#9159,#9160,
#9161,#9162,#9163,#9164,#9165,#9166,#9167,#9168,#9169,#9170,#9171,#9172,
#9173,#9174,#9175,#9176,#9177,#9178,#9179,#9180,#9181,#9182,#9183,#9184,
#9185,#9186,#9187,#9188,#9189,#9190,#9191,#9192,#9193,#9194,#9195,#9196,
#9197,#9198,#9199,#9200,#9201,#9202,#9203,#9204,#9205,#9206,#9207,#9208,
#9209,#9210,#9211,#9212,#9213,#9214,#9215,#9216,#9217,#9218,#9219,#9220,
#9221,#9222,#9223,#9224,#9225,#9226,#9227,#9228,#9229,#9230,#9231,#9232,
#9233,#9234,#9235,#9236));
#9238=DERIVED_UNIT_ELEMENT(#9240,1.);
#9239=DERIVED_UNIT_ELEMENT(#15379,3.);
#9240=(
MASS_UNIT()
NAMED_UNIT(*)
SI_UNIT(.KILO.,.GRAM.)
);
#9241=DERIVED_UNIT((#9238,#9239));
#9242=MEASURE_REPRESENTATION_ITEM('density measure',
POSITIVE_RATIO_MEASURE(7850.),#9241);
#9243=PROPERTY_DEFINITION_REPRESENTATION(#9248,#9245);
#9244=PROPERTY_DEFINITION_REPRESENTATION(#9249,#9246);
#9245=REPRESENTATION('material name',(#9247),#15376);
#9246=REPRESENTATION('density',(#9242),#15376);
#9247=DESCRIPTIVE_REPRESENTATION_ITEM('Steel','Steel');
#9248=PROPERTY_DEFINITION('material property','material name',#15386);
#9249=PROPERTY_DEFINITION('material property','density of part',#15386);
#9250=AXIS2_PLACEMENT_3D('placement',#12687,#10083,#10084);
#9251=AXIS2_PLACEMENT_3D('',#12688,#10085,#10086);
#9252=AXIS2_PLACEMENT_3D('',#12691,#10087,#10088);
#9253=AXIS2_PLACEMENT_3D('',#12695,#10090,#10091);
#9254=AXIS2_PLACEMENT_3D('',#12697,#10093,#10094);
#9255=AXIS2_PLACEMENT_3D('',#12703,#10098,#10099);
#9256=AXIS2_PLACEMENT_3D('',#12705,#10100,#10101);
#9257=AXIS2_PLACEMENT_3D('',#12707,#10102,#10103);
#9258=AXIS2_PLACEMENT_3D('',#12709,#10105,#10106);
#9259=AXIS2_PLACEMENT_3D('',#12712,#10109,#10110);
#9260=AXIS2_PLACEMENT_3D('',#12715,#10111,#10112);
#9261=AXIS2_PLACEMENT_3D('',#12719,#10114,#10115);
#9262=AXIS2_PLACEMENT_3D('',#12721,#10117,#10118);
#9263=AXIS2_PLACEMENT_3D('',#12727,#10122,#10123);
#9264=AXIS2_PLACEMENT_3D('',#12729,#10124,#10125);
#9265=AXIS2_PLACEMENT_3D('',#12731,#10126,#10127);
#9266=AXIS2_PLACEMENT_3D('',#12733,#10129,#10130);
#9267=AXIS2_PLACEMENT_3D('',#12736,#10133,#10134);
#9268=AXIS2_PLACEMENT_3D('',#12739,#10135,#10136);
#9269=AXIS2_PLACEMENT_3D('',#12743,#10138,#10139);
#9270=AXIS2_PLACEMENT_3D('',#12745,#10141,#10142);
#9271=AXIS2_PLACEMENT_3D('',#12751,#10146,#10147);
#9272=AXIS2_PLACEMENT_3D('',#12753,#10148,#10149);
#9273=AXIS2_PLACEMENT_3D('',#12755,#10150,#10151);
#9274=AXIS2_PLACEMENT_3D('',#12757,#10153,#10154);
#9275=AXIS2_PLACEMENT_3D('',#12760,#10157,#10158);
#9276=AXIS2_PLACEMENT_3D('',#12763,#10159,#10160);
#9277=AXIS2_PLACEMENT_3D('',#12767,#10162,#10163);
#9278=AXIS2_PLACEMENT_3D('',#12769,#10165,#10166);
#9279=AXIS2_PLACEMENT_3D('',#12775,#10170,#10171);
#9280=AXIS2_PLACEMENT_3D('',#12777,#10172,#10173);
#9281=AXIS2_PLACEMENT_3D('',#12779,#10174,#10175);
#9282=AXIS2_PLACEMENT_3D('',#12781,#10177,#10178);
#9283=AXIS2_PLACEMENT_3D('',#12784,#10181,#10182);
#9284=AXIS2_PLACEMENT_3D('',#12793,#10187,#10188);
#9285=AXIS2_PLACEMENT_3D('',#12799,#10192,#10193);
#9286=AXIS2_PLACEMENT_3D('',#12808,#10198,#10199);
#9287=AXIS2_PLACEMENT_3D('',#12814,#10203,#10204);
#9288=AXIS2_PLACEMENT_3D('',#12823,#10209,#10210);
#9289=AXIS2_PLACEMENT_3D('',#12832,#10215,#10216);
#9290=AXIS2_PLACEMENT_3D('',#12834,#10217,#10218);
#9291=AXIS2_PLACEMENT_3D('',#12835,#10219,#10220);
#9292=AXIS2_PLACEMENT_3D('',#12836,#10221,#10222);
#9293=AXIS2_PLACEMENT_3D('',#12837,#10223,#10224);
#9294=AXIS2_PLACEMENT_3D('',#12846,#10229,#10230);
#9295=AXIS2_PLACEMENT_3D('',#12855,#10235,#10236);
#9296=AXIS2_PLACEMENT_3D('',#12857,#10237,#10238);
#9297=AXIS2_PLACEMENT_3D('',#12858,#10239,#10240);
#9298=AXIS2_PLACEMENT_3D('',#12859,#10241,#10242);
#9299=AXIS2_PLACEMENT_3D('',#12860,#10243,#10244);
#9300=AXIS2_PLACEMENT_3D('',#12869,#10249,#10250);
#9301=AXIS2_PLACEMENT_3D('',#12878,#10255,#10256);
#9302=AXIS2_PLACEMENT_3D('',#12880,#10257,#10258);
#9303=AXIS2_PLACEMENT_3D('',#12881,#10259,#10260);
#9304=AXIS2_PLACEMENT_3D('',#12882,#10261,#10262);
#9305=AXIS2_PLACEMENT_3D('',#12883,#10263,#10264);
#9306=AXIS2_PLACEMENT_3D('',#12892,#10269,#10270);
#9307=AXIS2_PLACEMENT_3D('',#12901,#10275,#10276);
#9308=AXIS2_PLACEMENT_3D('',#12903,#10277,#10278);
#9309=AXIS2_PLACEMENT_3D('',#12904,#10279,#10280);
#9310=AXIS2_PLACEMENT_3D('',#12905,#10281,#10282);
#9311=AXIS2_PLACEMENT_3D('',#12906,#10283,#10284);
#9312=AXIS2_PLACEMENT_3D('',#12915,#10289,#10290);
#9313=AXIS2_PLACEMENT_3D('',#12924,#10295,#10296);
#9314=AXIS2_PLACEMENT_3D('',#12926,#10297,#10298);
#9315=AXIS2_PLACEMENT_3D('',#12927,#10299,#10300);
#9316=AXIS2_PLACEMENT_3D('',#12928,#10301,#10302);
#9317=AXIS2_PLACEMENT_3D('',#12929,#10303,#10304);
#9318=AXIS2_PLACEMENT_3D('',#12938,#10309,#10310);
#9319=AXIS2_PLACEMENT_3D('',#12947,#10315,#10316);
#9320=AXIS2_PLACEMENT_3D('',#12949,#10317,#10318);
#9321=AXIS2_PLACEMENT_3D('',#12950,#10319,#10320);
#9322=AXIS2_PLACEMENT_3D('',#12951,#10321,#10322);
#9323=AXIS2_PLACEMENT_3D('',#12952,#10323,#10324);
#9324=AXIS2_PLACEMENT_3D('',#12961,#10329,#10330);
#9325=AXIS2_PLACEMENT_3D('',#12970,#10335,#10336);
#9326=AXIS2_PLACEMENT_3D('',#12972,#10337,#10338);
#9327=AXIS2_PLACEMENT_3D('',#12973,#10339,#10340);
#9328=AXIS2_PLACEMENT_3D('',#12974,#10341,#10342);
#9329=AXIS2_PLACEMENT_3D('',#12975,#10343,#10344);
#9330=AXIS2_PLACEMENT_3D('',#12984,#10349,#10350);
#9331=AXIS2_PLACEMENT_3D('',#12993,#10355,#10356);
#9332=AXIS2_PLACEMENT_3D('',#12995,#10357,#10358);
#9333=AXIS2_PLACEMENT_3D('',#12996,#10359,#10360);
#9334=AXIS2_PLACEMENT_3D('',#12997,#10361,#10362);
#9335=AXIS2_PLACEMENT_3D('',#12998,#10363,#10364);
#9336=AXIS2_PLACEMENT_3D('',#13007,#10369,#10370);
#9337=AXIS2_PLACEMENT_3D('',#13016,#10375,#10376);
#9338=AXIS2_PLACEMENT_3D('',#13018,#10377,#10378);
#9339=AXIS2_PLACEMENT_3D('',#13019,#10379,#10380);
#9340=AXIS2_PLACEMENT_3D('',#13020,#10381,#10382);
#9341=AXIS2_PLACEMENT_3D('',#13021,#10383,#10384);
#9342=AXIS2_PLACEMENT_3D('',#13030,#10389,#10390);
#9343=AXIS2_PLACEMENT_3D('',#13039,#10395,#10396);
#9344=AXIS2_PLACEMENT_3D('',#13041,#10397,#10398);
#9345=AXIS2_PLACEMENT_3D('',#13042,#10399,#10400);
#9346=AXIS2_PLACEMENT_3D('',#13043,#10401,#10402);
#9347=AXIS2_PLACEMENT_3D('',#13044,#10403,#10404);
#9348=AXIS2_PLACEMENT_3D('',#13053,#10409,#10410);
#9349=AXIS2_PLACEMENT_3D('',#13062,#10415,#10416);
#9350=AXIS2_PLACEMENT_3D('',#13064,#10417,#10418);
#9351=AXIS2_PLACEMENT_3D('',#13065,#10419,#10420);
#9352=AXIS2_PLACEMENT_3D('',#13066,#10421,#10422);
#9353=AXIS2_PLACEMENT_3D('',#13067,#10423,#10424);
#9354=AXIS2_PLACEMENT_3D('',#13076,#10429,#10430);
#9355=AXIS2_PLACEMENT_3D('',#13085,#10435,#10436);
#9356=AXIS2_PLACEMENT_3D('',#13087,#10437,#10438);
#9357=AXIS2_PLACEMENT_3D('',#13088,#10439,#10440);
#9358=AXIS2_PLACEMENT_3D('',#13089,#10441,#10442);
#9359=AXIS2_PLACEMENT_3D('',#13090,#10443,#10444);
#9360=AXIS2_PLACEMENT_3D('',#13099,#10449,#10450);
#9361=AXIS2_PLACEMENT_3D('',#13108,#10455,#10456);
#9362=AXIS2_PLACEMENT_3D('',#13111,#10458,#10459);
#9363=AXIS2_PLACEMENT_3D('',#13112,#10460,#10461);
#9364=AXIS2_PLACEMENT_3D('',#13113,#10462,#10463);
#9365=AXIS2_PLACEMENT_3D('',#13122,#10468,#10469);
#9366=AXIS2_PLACEMENT_3D('',#13131,#10474,#10475);
#9367=AXIS2_PLACEMENT_3D('',#13133,#10476,#10477);
#9368=AXIS2_PLACEMENT_3D('',#13134,#10478,#10479);
#9369=AXIS2_PLACEMENT_3D('',#13135,#10480,#10481);
#9370=AXIS2_PLACEMENT_3D('',#13136,#10482,#10483);
#9371=AXIS2_PLACEMENT_3D('',#13145,#10488,#10489);
#9372=AXIS2_PLACEMENT_3D('',#13154,#10494,#10495);
#9373=AXIS2_PLACEMENT_3D('',#13156,#10496,#10497);
#9374=AXIS2_PLACEMENT_3D('',#13157,#10498,#10499);
#9375=AXIS2_PLACEMENT_3D('',#13158,#10500,#10501);
#9376=AXIS2_PLACEMENT_3D('',#13159,#10502,#10503);
#9377=AXIS2_PLACEMENT_3D('',#13168,#10508,#10509);
#9378=AXIS2_PLACEMENT_3D('',#13177,#10514,#10515);
#9379=AXIS2_PLACEMENT_3D('',#13179,#10516,#10517);
#9380=AXIS2_PLACEMENT_3D('',#13180,#10518,#10519);
#9381=AXIS2_PLACEMENT_3D('',#13181,#10520,#10521);
#9382=AXIS2_PLACEMENT_3D('',#13182,#10522,#10523);
#9383=AXIS2_PLACEMENT_3D('',#13191,#10528,#10529);
#9384=AXIS2_PLACEMENT_3D('',#13200,#10534,#10535);
#9385=AXIS2_PLACEMENT_3D('',#13202,#10536,#10537);
#9386=AXIS2_PLACEMENT_3D('',#13203,#10538,#10539);
#9387=AXIS2_PLACEMENT_3D('',#13204,#10540,#10541);
#9388=AXIS2_PLACEMENT_3D('',#13205,#10542,#10543);
#9389=AXIS2_PLACEMENT_3D('',#13214,#10548,#10549);
#9390=AXIS2_PLACEMENT_3D('',#13223,#10554,#10555);
#9391=AXIS2_PLACEMENT_3D('',#13225,#10556,#10557);
#9392=AXIS2_PLACEMENT_3D('',#13226,#10558,#10559);
#9393=AXIS2_PLACEMENT_3D('',#13227,#10560,#10561);
#9394=AXIS2_PLACEMENT_3D('',#13228,#10562,#10563);
#9395=AXIS2_PLACEMENT_3D('',#13237,#10568,#10569);
#9396=AXIS2_PLACEMENT_3D('',#13246,#10574,#10575);
#9397=AXIS2_PLACEMENT_3D('',#13248,#10576,#10577);
#9398=AXIS2_PLACEMENT_3D('',#13249,#10578,#10579);
#9399=AXIS2_PLACEMENT_3D('',#13250,#10580,#10581);
#9400=AXIS2_PLACEMENT_3D('',#13251,#10582,#10583);
#9401=AXIS2_PLACEMENT_3D('',#13260,#10588,#10589);
#9402=AXIS2_PLACEMENT_3D('',#13269,#10594,#10595);
#9403=AXIS2_PLACEMENT_3D('',#13271,#10596,#10597);
#9404=AXIS2_PLACEMENT_3D('',#13272,#10598,#10599);
#9405=AXIS2_PLACEMENT_3D('',#13273,#10600,#10601);
#9406=AXIS2_PLACEMENT_3D('',#13274,#10602,#10603);
#9407=AXIS2_PLACEMENT_3D('',#13283,#10608,#10609);
#9408=AXIS2_PLACEMENT_3D('',#13292,#10614,#10615);
#9409=AXIS2_PLACEMENT_3D('',#13294,#10616,#10617);
#9410=AXIS2_PLACEMENT_3D('',#13295,#10618,#10619);
#9411=AXIS2_PLACEMENT_3D('',#13296,#10620,#10621);
#9412=AXIS2_PLACEMENT_3D('',#13297,#10622,#10623);
#9413=AXIS2_PLACEMENT_3D('',#13306,#10628,#10629);
#9414=AXIS2_PLACEMENT_3D('',#13315,#10634,#10635);
#9415=AXIS2_PLACEMENT_3D('',#13318,#10637,#10638);
#9416=AXIS2_PLACEMENT_3D('',#13319,#10639,#10640);
#9417=AXIS2_PLACEMENT_3D('',#13320,#10641,#10642);
#9418=AXIS2_PLACEMENT_3D('',#13329,#10647,#10648);
#9419=AXIS2_PLACEMENT_3D('',#13338,#10653,#10654);
#9420=AXIS2_PLACEMENT_3D('',#13340,#10655,#10656);
#9421=AXIS2_PLACEMENT_3D('',#13341,#10657,#10658);
#9422=AXIS2_PLACEMENT_3D('',#13342,#10659,#10660);
#9423=AXIS2_PLACEMENT_3D('',#13343,#10661,#10662);
#9424=AXIS2_PLACEMENT_3D('',#13352,#10667,#10668);
#9425=AXIS2_PLACEMENT_3D('',#13361,#10673,#10674);
#9426=AXIS2_PLACEMENT_3D('',#13363,#10675,#10676);
#9427=AXIS2_PLACEMENT_3D('',#13364,#10677,#10678);
#9428=AXIS2_PLACEMENT_3D('',#13365,#10679,#10680);
#9429=AXIS2_PLACEMENT_3D('',#13366,#10681,#10682);
#9430=AXIS2_PLACEMENT_3D('',#13375,#10687,#10688);
#9431=AXIS2_PLACEMENT_3D('',#13384,#10693,#10694);
#9432=AXIS2_PLACEMENT_3D('',#13386,#10695,#10696);
#9433=AXIS2_PLACEMENT_3D('',#13387,#10697,#10698);
#9434=AXIS2_PLACEMENT_3D('',#13388,#10699,#10700);
#9435=AXIS2_PLACEMENT_3D('',#13389,#10701,#10702);
#9436=AXIS2_PLACEMENT_3D('',#13398,#10707,#10708);
#9437=AXIS2_PLACEMENT_3D('',#13407,#10713,#10714);
#9438=AXIS2_PLACEMENT_3D('',#13409,#10715,#10716);
#9439=AXIS2_PLACEMENT_3D('',#13410,#10717,#10718);
#9440=AXIS2_PLACEMENT_3D('',#13411,#10719,#10720);
#9441=AXIS2_PLACEMENT_3D('',#13412,#10721,#10722);
#9442=AXIS2_PLACEMENT_3D('',#13421,#10727,#10728);
#9443=AXIS2_PLACEMENT_3D('',#13430,#10733,#10734);
#9444=AXIS2_PLACEMENT_3D('',#13432,#10735,#10736);
#9445=AXIS2_PLACEMENT_3D('',#13433,#10737,#10738);
#9446=AXIS2_PLACEMENT_3D('',#13434,#10739,#10740);
#9447=AXIS2_PLACEMENT_3D('',#13435,#10741,#10742);
#9448=AXIS2_PLACEMENT_3D('',#13444,#10747,#10748);
#9449=AXIS2_PLACEMENT_3D('',#13453,#10753,#10754);
#9450=AXIS2_PLACEMENT_3D('',#13455,#10755,#10756);
#9451=AXIS2_PLACEMENT_3D('',#13456,#10757,#10758);
#9452=AXIS2_PLACEMENT_3D('',#13457,#10759,#10760);
#9453=AXIS2_PLACEMENT_3D('',#13458,#10761,#10762);
#9454=AXIS2_PLACEMENT_3D('',#13467,#10767,#10768);
#9455=AXIS2_PLACEMENT_3D('',#13476,#10773,#10774);
#9456=AXIS2_PLACEMENT_3D('',#13478,#10775,#10776);
#9457=AXIS2_PLACEMENT_3D('',#13479,#10777,#10778);
#9458=AXIS2_PLACEMENT_3D('',#13480,#10779,#10780);
#9459=AXIS2_PLACEMENT_3D('',#13481,#10781,#10782);
#9460=AXIS2_PLACEMENT_3D('',#13490,#10787,#10788);
#9461=AXIS2_PLACEMENT_3D('',#13499,#10793,#10794);
#9462=AXIS2_PLACEMENT_3D('',#13501,#10795,#10796);
#9463=AXIS2_PLACEMENT_3D('',#13502,#10797,#10798);
#9464=AXIS2_PLACEMENT_3D('',#13503,#10799,#10800);
#9465=AXIS2_PLACEMENT_3D('',#13504,#10801,#10802);
#9466=AXIS2_PLACEMENT_3D('',#13513,#10807,#10808);
#9467=AXIS2_PLACEMENT_3D('',#13522,#10813,#10814);
#9468=AXIS2_PLACEMENT_3D('',#13524,#10815,#10816);
#9469=AXIS2_PLACEMENT_3D('',#13525,#10817,#10818);
#9470=AXIS2_PLACEMENT_3D('',#13526,#10819,#10820);
#9471=AXIS2_PLACEMENT_3D('',#13527,#10821,#10822);
#9472=AXIS2_PLACEMENT_3D('',#13536,#10827,#10828);
#9473=AXIS2_PLACEMENT_3D('',#13545,#10833,#10834);
#9474=AXIS2_PLACEMENT_3D('',#13547,#10835,#10836);
#9475=AXIS2_PLACEMENT_3D('',#13548,#10837,#10838);
#9476=AXIS2_PLACEMENT_3D('',#13549,#10839,#10840);
#9477=AXIS2_PLACEMENT_3D('',#13550,#10841,#10842);
#9478=AXIS2_PLACEMENT_3D('',#13559,#10847,#10848);
#9479=AXIS2_PLACEMENT_3D('',#13568,#10853,#10854);
#9480=AXIS2_PLACEMENT_3D('',#13570,#10855,#10856);
#9481=AXIS2_PLACEMENT_3D('',#13571,#10857,#10858);
#9482=AXIS2_PLACEMENT_3D('',#13572,#10859,#10860);
#9483=AXIS2_PLACEMENT_3D('',#13573,#10861,#10862);
#9484=AXIS2_PLACEMENT_3D('',#13582,#10867,#10868);
#9485=AXIS2_PLACEMENT_3D('',#13591,#10873,#10874);
#9486=AXIS2_PLACEMENT_3D('',#13593,#10876,#10877);
#9487=AXIS2_PLACEMENT_3D('',#13594,#10878,#10879);
#9488=AXIS2_PLACEMENT_3D('',#13603,#10884,#10885);
#9489=AXIS2_PLACEMENT_3D('',#13612,#10890,#10891);
#9490=AXIS2_PLACEMENT_3D('',#13614,#10892,#10893);
#9491=AXIS2_PLACEMENT_3D('',#13615,#10894,#10895);
#9492=AXIS2_PLACEMENT_3D('',#13616,#10896,#10897);
#9493=AXIS2_PLACEMENT_3D('',#13617,#10898,#10899);
#9494=AXIS2_PLACEMENT_3D('',#13626,#10904,#10905);
#9495=AXIS2_PLACEMENT_3D('',#13635,#10910,#10911);
#9496=AXIS2_PLACEMENT_3D('',#13637,#10912,#10913);
#9497=AXIS2_PLACEMENT_3D('',#13638,#10914,#10915);
#9498=AXIS2_PLACEMENT_3D('',#13639,#10916,#10917);
#9499=AXIS2_PLACEMENT_3D('',#13640,#10918,#10919);
#9500=AXIS2_PLACEMENT_3D('',#13649,#10924,#10925);
#9501=AXIS2_PLACEMENT_3D('',#13658,#10930,#10931);
#9502=AXIS2_PLACEMENT_3D('',#13660,#10932,#10933);
#9503=AXIS2_PLACEMENT_3D('',#13661,#10934,#10935);
#9504=AXIS2_PLACEMENT_3D('',#13662,#10936,#10937);
#9505=AXIS2_PLACEMENT_3D('',#13663,#10938,#10939);
#9506=AXIS2_PLACEMENT_3D('',#13672,#10944,#10945);
#9507=AXIS2_PLACEMENT_3D('',#13681,#10950,#10951);
#9508=AXIS2_PLACEMENT_3D('',#13683,#10952,#10953);
#9509=AXIS2_PLACEMENT_3D('',#13684,#10954,#10955);
#9510=AXIS2_PLACEMENT_3D('',#13685,#10956,#10957);
#9511=AXIS2_PLACEMENT_3D('',#13686,#10958,#10959);
#9512=AXIS2_PLACEMENT_3D('',#13695,#10964,#10965);
#9513=AXIS2_PLACEMENT_3D('',#13704,#10970,#10971);
#9514=AXIS2_PLACEMENT_3D('',#13706,#10972,#10973);
#9515=AXIS2_PLACEMENT_3D('',#13707,#10974,#10975);
#9516=AXIS2_PLACEMENT_3D('',#13708,#10976,#10977);
#9517=AXIS2_PLACEMENT_3D('',#13709,#10978,#10979);
#9518=AXIS2_PLACEMENT_3D('',#13718,#10984,#10985);
#9519=AXIS2_PLACEMENT_3D('',#13727,#10990,#10991);
#9520=AXIS2_PLACEMENT_3D('',#13729,#10993,#10994);
#9521=AXIS2_PLACEMENT_3D('',#13730,#10995,#10996);
#9522=AXIS2_PLACEMENT_3D('',#13739,#11001,#11002);
#9523=AXIS2_PLACEMENT_3D('',#13748,#11007,#11008);
#9524=AXIS2_PLACEMENT_3D('',#13750,#11009,#11010);
#9525=AXIS2_PLACEMENT_3D('',#13751,#11011,#11012);
#9526=AXIS2_PLACEMENT_3D('',#13752,#11013,#11014);
#9527=AXIS2_PLACEMENT_3D('',#13753,#11015,#11016);
#9528=AXIS2_PLACEMENT_3D('',#13762,#11021,#11022);
#9529=AXIS2_PLACEMENT_3D('',#13771,#11027,#11028);
#9530=AXIS2_PLACEMENT_3D('',#13773,#11029,#11030);
#9531=AXIS2_PLACEMENT_3D('',#13774,#11031,#11032);
#9532=AXIS2_PLACEMENT_3D('',#13775,#11033,#11034);
#9533=AXIS2_PLACEMENT_3D('',#13776,#11035,#11036);
#9534=AXIS2_PLACEMENT_3D('',#13785,#11041,#11042);
#9535=AXIS2_PLACEMENT_3D('',#13794,#11047,#11048);
#9536=AXIS2_PLACEMENT_3D('',#13796,#11049,#11050);
#9537=AXIS2_PLACEMENT_3D('',#13797,#11051,#11052);
#9538=AXIS2_PLACEMENT_3D('',#13798,#11053,#11054);
#9539=AXIS2_PLACEMENT_3D('',#13799,#11055,#11056);
#9540=AXIS2_PLACEMENT_3D('',#13808,#11061,#11062);
#9541=AXIS2_PLACEMENT_3D('',#13817,#11067,#11068);
#9542=AXIS2_PLACEMENT_3D('',#13819,#11069,#11070);
#9543=AXIS2_PLACEMENT_3D('',#13820,#11071,#11072);
#9544=AXIS2_PLACEMENT_3D('',#13821,#11073,#11074);
#9545=AXIS2_PLACEMENT_3D('',#13822,#11075,#11076);
#9546=AXIS2_PLACEMENT_3D('',#13831,#11081,#11082);
#9547=AXIS2_PLACEMENT_3D('',#13840,#11087,#11088);
#9548=AXIS2_PLACEMENT_3D('',#13842,#11089,#11090);
#9549=AXIS2_PLACEMENT_3D('',#13843,#11091,#11092);
#9550=AXIS2_PLACEMENT_3D('',#13844,#11093,#11094);
#9551=AXIS2_PLACEMENT_3D('',#13845,#11095,#11096);
#9552=AXIS2_PLACEMENT_3D('',#13854,#11101,#11102);
#9553=AXIS2_PLACEMENT_3D('',#13863,#11107,#11108);
#9554=AXIS2_PLACEMENT_3D('',#13865,#11109,#11110);
#9555=AXIS2_PLACEMENT_3D('',#13866,#11111,#11112);
#9556=AXIS2_PLACEMENT_3D('',#13867,#11113,#11114);
#9557=AXIS2_PLACEMENT_3D('',#13868,#11115,#11116);
#9558=AXIS2_PLACEMENT_3D('',#13877,#11121,#11122);
#9559=AXIS2_PLACEMENT_3D('',#13886,#11127,#11128);
#9560=AXIS2_PLACEMENT_3D('',#13888,#11129,#11130);
#9561=AXIS2_PLACEMENT_3D('',#13889,#11131,#11132);
#9562=AXIS2_PLACEMENT_3D('',#13890,#11133,#11134);
#9563=AXIS2_PLACEMENT_3D('',#13891,#11135,#11136);
#9564=AXIS2_PLACEMENT_3D('',#13900,#11141,#11142);
#9565=AXIS2_PLACEMENT_3D('',#13909,#11147,#11148);
#9566=AXIS2_PLACEMENT_3D('',#13911,#11149,#11150);
#9567=AXIS2_PLACEMENT_3D('',#13912,#11151,#11152);
#9568=AXIS2_PLACEMENT_3D('',#13913,#11153,#11154);
#9569=AXIS2_PLACEMENT_3D('',#13914,#11155,#11156);
#9570=AXIS2_PLACEMENT_3D('',#13923,#11161,#11162);
#9571=AXIS2_PLACEMENT_3D('',#13932,#11167,#11168);
#9572=AXIS2_PLACEMENT_3D('',#13934,#11169,#11170);
#9573=AXIS2_PLACEMENT_3D('',#13935,#11171,#11172);
#9574=AXIS2_PLACEMENT_3D('',#13936,#11173,#11174);
#9575=AXIS2_PLACEMENT_3D('',#13937,#11175,#11176);
#9576=AXIS2_PLACEMENT_3D('',#13946,#11181,#11182);
#9577=AXIS2_PLACEMENT_3D('',#13955,#11187,#11188);
#9578=AXIS2_PLACEMENT_3D('',#13957,#11189,#11190);
#9579=AXIS2_PLACEMENT_3D('',#13958,#11191,#11192);
#9580=AXIS2_PLACEMENT_3D('',#13959,#11193,#11194);
#9581=AXIS2_PLACEMENT_3D('',#13960,#11195,#11196);
#9582=AXIS2_PLACEMENT_3D('',#13969,#11201,#11202);
#9583=AXIS2_PLACEMENT_3D('',#13978,#11207,#11208);
#9584=AXIS2_PLACEMENT_3D('',#13981,#11210,#11211);
#9585=AXIS2_PLACEMENT_3D('',#13982,#11212,#11213);
#9586=AXIS2_PLACEMENT_3D('',#13983,#11214,#11215);
#9587=AXIS2_PLACEMENT_3D('',#13992,#11220,#11221);
#9588=AXIS2_PLACEMENT_3D('',#14001,#11226,#11227);
#9589=AXIS2_PLACEMENT_3D('',#14003,#11228,#11229);
#9590=AXIS2_PLACEMENT_3D('',#14004,#11230,#11231);
#9591=AXIS2_PLACEMENT_3D('',#14005,#11232,#11233);
#9592=AXIS2_PLACEMENT_3D('',#14006,#11234,#11235);
#9593=AXIS2_PLACEMENT_3D('',#14015,#11240,#11241);
#9594=AXIS2_PLACEMENT_3D('',#14024,#11246,#11247);
#9595=AXIS2_PLACEMENT_3D('',#14026,#11248,#11249);
#9596=AXIS2_PLACEMENT_3D('',#14027,#11250,#11251);
#9597=AXIS2_PLACEMENT_3D('',#14028,#11252,#11253);
#9598=AXIS2_PLACEMENT_3D('',#14029,#11254,#11255);
#9599=AXIS2_PLACEMENT_3D('',#14038,#11260,#11261);
#9600=AXIS2_PLACEMENT_3D('',#14047,#11266,#11267);
#9601=AXIS2_PLACEMENT_3D('',#14049,#11268,#11269);
#9602=AXIS2_PLACEMENT_3D('',#14050,#11270,#11271);
#9603=AXIS2_PLACEMENT_3D('',#14051,#11272,#11273);
#9604=AXIS2_PLACEMENT_3D('',#14052,#11274,#11275);
#9605=AXIS2_PLACEMENT_3D('',#14061,#11280,#11281);
#9606=AXIS2_PLACEMENT_3D('',#14070,#11286,#11287);
#9607=AXIS2_PLACEMENT_3D('',#14072,#11288,#11289);
#9608=AXIS2_PLACEMENT_3D('',#14073,#11290,#11291);
#9609=AXIS2_PLACEMENT_3D('',#14074,#11292,#11293);
#9610=AXIS2_PLACEMENT_3D('',#14075,#11294,#11295);
#9611=AXIS2_PLACEMENT_3D('',#14084,#11300,#11301);
#9612=AXIS2_PLACEMENT_3D('',#14093,#11306,#11307);
#9613=AXIS2_PLACEMENT_3D('',#14095,#11308,#11309);
#9614=AXIS2_PLACEMENT_3D('',#14096,#11310,#11311);
#9615=AXIS2_PLACEMENT_3D('',#14097,#11312,#11313);
#9616=AXIS2_PLACEMENT_3D('',#14098,#11314,#11315);
#9617=AXIS2_PLACEMENT_3D('',#14107,#11320,#11321);
#9618=AXIS2_PLACEMENT_3D('',#14116,#11326,#11327);
#9619=AXIS2_PLACEMENT_3D('',#14118,#11328,#11329);
#9620=AXIS2_PLACEMENT_3D('',#14119,#11330,#11331);
#9621=AXIS2_PLACEMENT_3D('',#14120,#11332,#11333);
#9622=AXIS2_PLACEMENT_3D('',#14121,#11334,#11335);
#9623=AXIS2_PLACEMENT_3D('',#14130,#11340,#11341);
#9624=AXIS2_PLACEMENT_3D('',#14139,#11346,#11347);
#9625=AXIS2_PLACEMENT_3D('',#14141,#11348,#11349);
#9626=AXIS2_PLACEMENT_3D('',#14142,#11350,#11351);
#9627=AXIS2_PLACEMENT_3D('',#14143,#11352,#11353);
#9628=AXIS2_PLACEMENT_3D('',#14144,#11354,#11355);
#9629=AXIS2_PLACEMENT_3D('',#14153,#11360,#11361);
#9630=AXIS2_PLACEMENT_3D('',#14162,#11366,#11367);
#9631=AXIS2_PLACEMENT_3D('',#14164,#11368,#11369);
#9632=AXIS2_PLACEMENT_3D('',#14165,#11370,#11371);
#9633=AXIS2_PLACEMENT_3D('',#14166,#11372,#11373);
#9634=AXIS2_PLACEMENT_3D('',#14167,#11374,#11375);
#9635=AXIS2_PLACEMENT_3D('',#14176,#11380,#11381);
#9636=AXIS2_PLACEMENT_3D('',#14185,#11386,#11387);
#9637=AXIS2_PLACEMENT_3D('',#14188,#11389,#11390);
#9638=AXIS2_PLACEMENT_3D('',#14189,#11391,#11392);
#9639=AXIS2_PLACEMENT_3D('',#14190,#11393,#11394);
#9640=AXIS2_PLACEMENT_3D('',#14199,#11399,#11400);
#9641=AXIS2_PLACEMENT_3D('',#14208,#11405,#11406);
#9642=AXIS2_PLACEMENT_3D('',#14210,#11407,#11408);
#9643=AXIS2_PLACEMENT_3D('',#14211,#11409,#11410);
#9644=AXIS2_PLACEMENT_3D('',#14212,#11411,#11412);
#9645=AXIS2_PLACEMENT_3D('',#14213,#11413,#11414);
#9646=AXIS2_PLACEMENT_3D('',#14222,#11419,#11420);
#9647=AXIS2_PLACEMENT_3D('',#14231,#11425,#11426);
#9648=AXIS2_PLACEMENT_3D('',#14233,#11428,#11429);
#9649=AXIS2_PLACEMENT_3D('',#14234,#11430,#11431);
#9650=AXIS2_PLACEMENT_3D('',#14243,#11436,#11437);
#9651=AXIS2_PLACEMENT_3D('',#14252,#11442,#11443);
#9652=AXIS2_PLACEMENT_3D('',#14254,#11444,#11445);
#9653=AXIS2_PLACEMENT_3D('',#14255,#11446,#11447);
#9654=AXIS2_PLACEMENT_3D('',#14256,#11448,#11449);
#9655=AXIS2_PLACEMENT_3D('',#14257,#11450,#11451);
#9656=AXIS2_PLACEMENT_3D('',#14266,#11456,#11457);
#9657=AXIS2_PLACEMENT_3D('',#14275,#11462,#11463);
#9658=AXIS2_PLACEMENT_3D('',#14277,#11464,#11465);
#9659=AXIS2_PLACEMENT_3D('',#14278,#11466,#11467);
#9660=AXIS2_PLACEMENT_3D('',#14279,#11468,#11469);
#9661=AXIS2_PLACEMENT_3D('',#14280,#11470,#11471);
#9662=AXIS2_PLACEMENT_3D('',#14289,#11476,#11477);
#9663=AXIS2_PLACEMENT_3D('',#14298,#11482,#11483);
#9664=AXIS2_PLACEMENT_3D('',#14300,#11484,#11485);
#9665=AXIS2_PLACEMENT_3D('',#14301,#11486,#11487);
#9666=AXIS2_PLACEMENT_3D('',#14302,#11488,#11489);
#9667=AXIS2_PLACEMENT_3D('',#14303,#11490,#11491);
#9668=AXIS2_PLACEMENT_3D('',#14312,#11496,#11497);
#9669=AXIS2_PLACEMENT_3D('',#14321,#11502,#11503);
#9670=AXIS2_PLACEMENT_3D('',#14323,#11504,#11505);
#9671=AXIS2_PLACEMENT_3D('',#14324,#11506,#11507);
#9672=AXIS2_PLACEMENT_3D('',#14325,#11508,#11509);
#9673=AXIS2_PLACEMENT_3D('',#14326,#11510,#11511);
#9674=AXIS2_PLACEMENT_3D('',#14335,#11516,#11517);
#9675=AXIS2_PLACEMENT_3D('',#14344,#11522,#11523);
#9676=AXIS2_PLACEMENT_3D('',#14346,#11524,#11525);
#9677=AXIS2_PLACEMENT_3D('',#14347,#11526,#11527);
#9678=AXIS2_PLACEMENT_3D('',#14348,#11528,#11529);
#9679=AXIS2_PLACEMENT_3D('',#14349,#11530,#11531);
#9680=AXIS2_PLACEMENT_3D('',#14358,#11536,#11537);
#9681=AXIS2_PLACEMENT_3D('',#14367,#11542,#11543);
#9682=AXIS2_PLACEMENT_3D('',#14369,#11545,#11546);
#9683=AXIS2_PLACEMENT_3D('',#14370,#11547,#11548);
#9684=AXIS2_PLACEMENT_3D('',#14371,#11549,#11550);
#9685=AXIS2_PLACEMENT_3D('',#14374,#11552,#11553);
#9686=AXIS2_PLACEMENT_3D('',#14375,#11554,#11555);
#9687=AXIS2_PLACEMENT_3D('',#14376,#11556,#11557);
#9688=AXIS2_PLACEMENT_3D('',#14377,#11558,#11559);
#9689=AXIS2_PLACEMENT_3D('',#14380,#11561,#11562);
#9690=AXIS2_PLACEMENT_3D('',#14381,#11563,#11564);
#9691=AXIS2_PLACEMENT_3D('',#14382,#11565,#11566);
#9692=AXIS2_PLACEMENT_3D('',#14383,#11567,#11568);
#9693=AXIS2_PLACEMENT_3D('',#14386,#11570,#11571);
#9694=AXIS2_PLACEMENT_3D('',#14387,#11572,#11573);
#9695=AXIS2_PLACEMENT_3D('',#14388,#11574,#11575);
#9696=AXIS2_PLACEMENT_3D('',#14389,#11576,#11577);
#9697=AXIS2_PLACEMENT_3D('',#14392,#11579,#11580);
#9698=AXIS2_PLACEMENT_3D('',#14393,#11581,#11582);
#9699=AXIS2_PLACEMENT_3D('',#14394,#11583,#11584);
#9700=AXIS2_PLACEMENT_3D('',#14395,#11585,#11586);
#9701=AXIS2_PLACEMENT_3D('',#14398,#11588,#11589);
#9702=AXIS2_PLACEMENT_3D('',#14399,#11590,#11591);
#9703=AXIS2_PLACEMENT_3D('',#14400,#11592,#11593);
#9704=AXIS2_PLACEMENT_3D('',#14401,#11594,#11595);
#9705=AXIS2_PLACEMENT_3D('',#14404,#11597,#11598);
#9706=AXIS2_PLACEMENT_3D('',#14405,#11599,#11600);
#9707=AXIS2_PLACEMENT_3D('',#14406,#11601,#11602);
#9708=AXIS2_PLACEMENT_3D('',#14407,#11603,#11604);
#9709=AXIS2_PLACEMENT_3D('',#14410,#11606,#11607);
#9710=AXIS2_PLACEMENT_3D('',#14411,#11608,#11609);
#9711=AXIS2_PLACEMENT_3D('',#14412,#11610,#11611);
#9712=AXIS2_PLACEMENT_3D('',#14413,#11612,#11613);
#9713=AXIS2_PLACEMENT_3D('',#14416,#11615,#11616);
#9714=AXIS2_PLACEMENT_3D('',#14417,#11617,#11618);
#9715=AXIS2_PLACEMENT_3D('',#14418,#11619,#11620);
#9716=AXIS2_PLACEMENT_3D('',#14419,#11621,#11622);
#9717=AXIS2_PLACEMENT_3D('',#14422,#11624,#11625);
#9718=AXIS2_PLACEMENT_3D('',#14423,#11626,#11627);
#9719=AXIS2_PLACEMENT_3D('',#14424,#11628,#11629);
#9720=AXIS2_PLACEMENT_3D('',#14425,#11630,#11631);
#9721=AXIS2_PLACEMENT_3D('',#14428,#11633,#11634);
#9722=AXIS2_PLACEMENT_3D('',#14429,#11635,#11636);
#9723=AXIS2_PLACEMENT_3D('',#14430,#11637,#11638);
#9724=AXIS2_PLACEMENT_3D('',#14431,#11639,#11640);
#9725=AXIS2_PLACEMENT_3D('',#14434,#11642,#11643);
#9726=AXIS2_PLACEMENT_3D('',#14435,#11644,#11645);
#9727=AXIS2_PLACEMENT_3D('',#14436,#11646,#11647);
#9728=AXIS2_PLACEMENT_3D('',#14437,#11648,#11649);
#9729=AXIS2_PLACEMENT_3D('',#14440,#11651,#11652);
#9730=AXIS2_PLACEMENT_3D('',#14441,#11653,#11654);
#9731=AXIS2_PLACEMENT_3D('',#14442,#11655,#11656);
#9732=AXIS2_PLACEMENT_3D('',#14443,#11657,#11658);
#9733=AXIS2_PLACEMENT_3D('',#14446,#11660,#11661);
#9734=AXIS2_PLACEMENT_3D('',#14447,#11662,#11663);
#9735=AXIS2_PLACEMENT_3D('',#14448,#11664,#11665);
#9736=AXIS2_PLACEMENT_3D('',#14449,#11666,#11667);
#9737=AXIS2_PLACEMENT_3D('',#14452,#11669,#11670);
#9738=AXIS2_PLACEMENT_3D('',#14453,#11671,#11672);
#9739=AXIS2_PLACEMENT_3D('',#14454,#11673,#11674);
#9740=AXIS2_PLACEMENT_3D('',#14455,#11675,#11676);
#9741=AXIS2_PLACEMENT_3D('',#14458,#11678,#11679);
#9742=AXIS2_PLACEMENT_3D('',#14459,#11680,#11681);
#9743=AXIS2_PLACEMENT_3D('',#14460,#11682,#11683);
#9744=AXIS2_PLACEMENT_3D('',#14461,#11684,#11685);
#9745=AXIS2_PLACEMENT_3D('',#14464,#11687,#11688);
#9746=AXIS2_PLACEMENT_3D('',#14465,#11689,#11690);
#9747=AXIS2_PLACEMENT_3D('',#14466,#11691,#11692);
#9748=AXIS2_PLACEMENT_3D('',#14467,#11693,#11694);
#9749=AXIS2_PLACEMENT_3D('',#14470,#11696,#11697);
#9750=AXIS2_PLACEMENT_3D('',#14471,#11698,#11699);
#9751=AXIS2_PLACEMENT_3D('',#14472,#11700,#11701);
#9752=AXIS2_PLACEMENT_3D('',#14473,#11702,#11703);
#9753=AXIS2_PLACEMENT_3D('',#14476,#11705,#11706);
#9754=AXIS2_PLACEMENT_3D('',#14477,#11707,#11708);
#9755=AXIS2_PLACEMENT_3D('',#14478,#11709,#11710);
#9756=AXIS2_PLACEMENT_3D('',#14479,#11711,#11712);
#9757=AXIS2_PLACEMENT_3D('',#14482,#11714,#11715);
#9758=AXIS2_PLACEMENT_3D('',#14483,#11716,#11717);
#9759=AXIS2_PLACEMENT_3D('',#14484,#11718,#11719);
#9760=AXIS2_PLACEMENT_3D('',#14485,#11720,#11721);
#9761=AXIS2_PLACEMENT_3D('',#14488,#11723,#11724);
#9762=AXIS2_PLACEMENT_3D('',#14489,#11725,#11726);
#9763=AXIS2_PLACEMENT_3D('',#14490,#11727,#11728);
#9764=AXIS2_PLACEMENT_3D('',#14491,#11729,#11730);
#9765=AXIS2_PLACEMENT_3D('',#14494,#11732,#11733);
#9766=AXIS2_PLACEMENT_3D('',#14495,#11734,#11735);
#9767=AXIS2_PLACEMENT_3D('',#14496,#11736,#11737);
#9768=AXIS2_PLACEMENT_3D('',#14497,#11738,#11739);
#9769=AXIS2_PLACEMENT_3D('',#14500,#11741,#11742);
#9770=AXIS2_PLACEMENT_3D('',#14501,#11743,#11744);
#9771=AXIS2_PLACEMENT_3D('',#14502,#11745,#11746);
#9772=AXIS2_PLACEMENT_3D('',#14503,#11747,#11748);
#9773=AXIS2_PLACEMENT_3D('',#14506,#11750,#11751);
#9774=AXIS2_PLACEMENT_3D('',#14507,#11752,#11753);
#9775=AXIS2_PLACEMENT_3D('',#14508,#11754,#11755);
#9776=AXIS2_PLACEMENT_3D('',#14509,#11756,#11757);
#9777=AXIS2_PLACEMENT_3D('',#14512,#11759,#11760);
#9778=AXIS2_PLACEMENT_3D('',#14513,#11761,#11762);
#9779=AXIS2_PLACEMENT_3D('',#14514,#11763,#11764);
#9780=AXIS2_PLACEMENT_3D('',#14515,#11765,#11766);
#9781=AXIS2_PLACEMENT_3D('',#14518,#11768,#11769);
#9782=AXIS2_PLACEMENT_3D('',#14519,#11770,#11771);
#9783=AXIS2_PLACEMENT_3D('',#14520,#11772,#11773);
#9784=AXIS2_PLACEMENT_3D('',#14521,#11774,#11775);
#9785=AXIS2_PLACEMENT_3D('',#14524,#11777,#11778);
#9786=AXIS2_PLACEMENT_3D('',#14525,#11779,#11780);
#9787=AXIS2_PLACEMENT_3D('',#14526,#11781,#11782);
#9788=AXIS2_PLACEMENT_3D('',#14539,#11791,#11792);
#9789=AXIS2_PLACEMENT_3D('',#14540,#11793,#11794);
#9790=AXIS2_PLACEMENT_3D('',#14543,#11796,#11797);
#9791=AXIS2_PLACEMENT_3D('',#14544,#11798,#11799);
#9792=AXIS2_PLACEMENT_3D('',#14545,#11800,#11801);
#9793=AXIS2_PLACEMENT_3D('',#14546,#11802,#11803);
#9794=AXIS2_PLACEMENT_3D('',#14549,#11805,#11806);
#9795=AXIS2_PLACEMENT_3D('',#14550,#11807,#11808);
#9796=AXIS2_PLACEMENT_3D('',#14551,#11809,#11810);
#9797=AXIS2_PLACEMENT_3D('',#14552,#11811,#11812);
#9798=AXIS2_PLACEMENT_3D('',#14555,#11814,#11815);
#9799=AXIS2_PLACEMENT_3D('',#14556,#11816,#11817);
#9800=AXIS2_PLACEMENT_3D('',#14557,#11818,#11819);
#9801=AXIS2_PLACEMENT_3D('',#14558,#11820,#11821);
#9802=AXIS2_PLACEMENT_3D('',#14561,#11823,#11824);
#9803=AXIS2_PLACEMENT_3D('',#14562,#11825,#11826);
#9804=AXIS2_PLACEMENT_3D('',#14563,#11827,#11828);
#9805=AXIS2_PLACEMENT_3D('',#14564,#11829,#11830);
#9806=AXIS2_PLACEMENT_3D('',#14567,#11832,#11833);
#9807=AXIS2_PLACEMENT_3D('',#14568,#11834,#11835);
#9808=AXIS2_PLACEMENT_3D('',#14569,#11836,#11837);
#9809=AXIS2_PLACEMENT_3D('',#14570,#11838,#11839);
#9810=AXIS2_PLACEMENT_3D('',#14573,#11841,#11842);
#9811=AXIS2_PLACEMENT_3D('',#14574,#11843,#11844);
#9812=AXIS2_PLACEMENT_3D('',#14575,#11845,#11846);
#9813=AXIS2_PLACEMENT_3D('',#14576,#11847,#11848);
#9814=AXIS2_PLACEMENT_3D('',#14577,#11849,#11850);
#9815=AXIS2_PLACEMENT_3D('',#14578,#11851,#11852);
#9816=AXIS2_PLACEMENT_3D('',#14579,#11853,#11854);
#9817=AXIS2_PLACEMENT_3D('',#14580,#11855,#11856);
#9818=AXIS2_PLACEMENT_3D('',#14581,#11857,#11858);
#9819=AXIS2_PLACEMENT_3D('',#14585,#11861,#11862);
#9820=AXIS2_PLACEMENT_3D('',#14586,#11863,#11864);
#9821=AXIS2_PLACEMENT_3D('',#14588,#11865,#11866);
#9822=AXIS2_PLACEMENT_3D('',#14590,#11867,#11868);
#9823=AXIS2_PLACEMENT_3D('',#14592,#11869,#11870);
#9824=AXIS2_PLACEMENT_3D('',#14594,#11871,#11872);
#9825=AXIS2_PLACEMENT_3D('',#14596,#11873,#11874);
#9826=AXIS2_PLACEMENT_3D('',#14598,#11875,#11876);
#9827=AXIS2_PLACEMENT_3D('',#14600,#11877,#11878);
#9828=AXIS2_PLACEMENT_3D('',#14602,#11879,#11880);
#9829=AXIS2_PLACEMENT_3D('',#14604,#11881,#11882);
#9830=AXIS2_PLACEMENT_3D('',#14606,#11883,#11884);
#9831=AXIS2_PLACEMENT_3D('',#14608,#11885,#11886);
#9832=AXIS2_PLACEMENT_3D('',#14610,#11887,#11888);
#9833=AXIS2_PLACEMENT_3D('',#14708,#11937,#11938);
#9834=AXIS2_PLACEMENT_3D('',#14710,#11939,#11940);
#9835=AXIS2_PLACEMENT_3D('',#14712,#11941,#11942);
#9836=AXIS2_PLACEMENT_3D('',#14714,#11943,#11944);
#9837=AXIS2_PLACEMENT_3D('',#14716,#11945,#11946);
#9838=AXIS2_PLACEMENT_3D('',#14718,#11947,#11948);
#9839=AXIS2_PLACEMENT_3D('',#14767,#11973,#11974);
#9840=AXIS2_PLACEMENT_3D('',#14768,#11975,#11976);
#9841=AXIS2_PLACEMENT_3D('',#14769,#11977,#11978);
#9842=AXIS2_PLACEMENT_3D('',#14770,#11979,#11980);
#9843=AXIS2_PLACEMENT_3D('',#14771,#11981,#11982);
#9844=AXIS2_PLACEMENT_3D('',#14772,#11983,#11984);
#9845=AXIS2_PLACEMENT_3D('',#14773,#11985,#11986);
#9846=AXIS2_PLACEMENT_3D('',#14774,#11987,#11988);
#9847=AXIS2_PLACEMENT_3D('',#14775,#11989,#11990);
#9848=AXIS2_PLACEMENT_3D('',#14776,#11991,#11992);
#9849=AXIS2_PLACEMENT_3D('',#14777,#11993,#11994);
#9850=AXIS2_PLACEMENT_3D('',#14778,#11995,#11996);
#9851=AXIS2_PLACEMENT_3D('',#14779,#11997,#11998);
#9852=AXIS2_PLACEMENT_3D('',#14780,#11999,#12000);
#9853=AXIS2_PLACEMENT_3D('',#14782,#12002,#12003);
#9854=AXIS2_PLACEMENT_3D('',#14783,#12004,#12005);
#9855=AXIS2_PLACEMENT_3D('',#14784,#12006,#12007);
#9856=AXIS2_PLACEMENT_3D('',#14785,#12008,#12009);
#9857=AXIS2_PLACEMENT_3D('',#14786,#12010,#12011);
#9858=AXIS2_PLACEMENT_3D('',#14787,#12012,#12013);
#9859=AXIS2_PLACEMENT_3D('',#14791,#12016,#12017);
#9860=AXIS2_PLACEMENT_3D('',#14792,#12018,#12019);
#9861=AXIS2_PLACEMENT_3D('',#14793,#12020,#12021);
#9862=AXIS2_PLACEMENT_3D('',#14794,#12022,#12023);
#9863=AXIS2_PLACEMENT_3D('',#14795,#12024,#12025);
#9864=AXIS2_PLACEMENT_3D('',#14796,#12026,#12027);
#9865=AXIS2_PLACEMENT_3D('',#14797,#12028,#12029);
#9866=AXIS2_PLACEMENT_3D('',#14798,#12030,#12031);
#9867=AXIS2_PLACEMENT_3D('',#14800,#12033,#12034);
#9868=AXIS2_PLACEMENT_3D('',#14801,#12035,#12036);
#9869=AXIS2_PLACEMENT_3D('',#14802,#12037,#12038);
#9870=AXIS2_PLACEMENT_3D('',#14803,#12039,#12040);
#9871=AXIS2_PLACEMENT_3D('',#14804,#12041,#12042);
#9872=AXIS2_PLACEMENT_3D('',#14805,#12043,#12044);
#9873=AXIS2_PLACEMENT_3D('',#14806,#12045,#12046);
#9874=AXIS2_PLACEMENT_3D('',#14807,#12047,#12048);
#9875=AXIS2_PLACEMENT_3D('',#14808,#12049,#12050);
#9876=AXIS2_PLACEMENT_3D('',#14809,#12051,#12052);
#9877=AXIS2_PLACEMENT_3D('',#14810,#12053,#12054);
#9878=AXIS2_PLACEMENT_3D('',#14811,#12055,#12056);
#9879=AXIS2_PLACEMENT_3D('',#14812,#12057,#12058);
#9880=AXIS2_PLACEMENT_3D('',#14813,#12059,#12060);
#9881=AXIS2_PLACEMENT_3D('',#14814,#12061,#12062);
#9882=AXIS2_PLACEMENT_3D('',#14815,#12063,#12064);
#9883=AXIS2_PLACEMENT_3D('',#14818,#12067,#12068);
#9884=AXIS2_PLACEMENT_3D('',#14835,#12078,#12079);
#9885=AXIS2_PLACEMENT_3D('',#14839,#12082,#12083);
#9886=AXIS2_PLACEMENT_3D('',#14849,#12089,#12090);
#9887=AXIS2_PLACEMENT_3D('',#14851,#12091,#12092);
#9888=AXIS2_PLACEMENT_3D('',#14853,#12093,#12094);
#9889=AXIS2_PLACEMENT_3D('',#14855,#12095,#12096);
#9890=AXIS2_PLACEMENT_3D('',#14857,#12097,#12098);
#9891=AXIS2_PLACEMENT_3D('',#14859,#12099,#12100);
#9892=AXIS2_PLACEMENT_3D('',#14861,#12101,#12102);
#9893=AXIS2_PLACEMENT_3D('',#14863,#12103,#12104);
#9894=AXIS2_PLACEMENT_3D('',#14865,#12105,#12106);
#9895=AXIS2_PLACEMENT_3D('',#14867,#12107,#12108);
#9896=AXIS2_PLACEMENT_3D('',#14869,#12109,#12110);
#9897=AXIS2_PLACEMENT_3D('',#14871,#12111,#12112);
#9898=AXIS2_PLACEMENT_3D('',#14873,#12113,#12114);
#9899=AXIS2_PLACEMENT_3D('',#14875,#12115,#12116);
#9900=AXIS2_PLACEMENT_3D('',#14973,#12165,#12166);
#9901=AXIS2_PLACEMENT_3D('',#14975,#12167,#12168);
#9902=AXIS2_PLACEMENT_3D('',#14977,#12169,#12170);
#9903=AXIS2_PLACEMENT_3D('',#14979,#12171,#12172);
#9904=AXIS2_PLACEMENT_3D('',#14981,#12173,#12174);
#9905=AXIS2_PLACEMENT_3D('',#14983,#12175,#12176);
#9906=AXIS2_PLACEMENT_3D('',#15033,#12201,#12202);
#9907=AXIS2_PLACEMENT_3D('',#15035,#12203,#12204);
#9908=AXIS2_PLACEMENT_3D('',#15037,#12205,#12206);
#9909=AXIS2_PLACEMENT_3D('',#15039,#12207,#12208);
#9910=AXIS2_PLACEMENT_3D('',#15041,#12209,#12210);
#9911=AXIS2_PLACEMENT_3D('',#15043,#12211,#12212);
#9912=AXIS2_PLACEMENT_3D('',#15045,#12213,#12214);
#9913=AXIS2_PLACEMENT_3D('',#15047,#12215,#12216);
#9914=AXIS2_PLACEMENT_3D('',#15049,#12217,#12218);
#9915=AXIS2_PLACEMENT_3D('',#15051,#12219,#12220);
#9916=AXIS2_PLACEMENT_3D('',#15053,#12221,#12222);
#9917=AXIS2_PLACEMENT_3D('',#15055,#12223,#12224);
#9918=AXIS2_PLACEMENT_3D('',#15057,#12225,#12226);
#9919=AXIS2_PLACEMENT_3D('',#15059,#12227,#12228);
#9920=AXIS2_PLACEMENT_3D('',#15061,#12229,#12230);
#9921=AXIS2_PLACEMENT_3D('',#15063,#12231,#12232);
#9922=AXIS2_PLACEMENT_3D('',#15065,#12233,#12234);
#9923=AXIS2_PLACEMENT_3D('',#15067,#12235,#12236);
#9924=AXIS2_PLACEMENT_3D('',#15069,#12237,#12238);
#9925=AXIS2_PLACEMENT_3D('',#15071,#12239,#12240);
#9926=AXIS2_PLACEMENT_3D('',#15073,#12241,#12242);
#9927=AXIS2_PLACEMENT_3D('',#15075,#12243,#12244);
#9928=AXIS2_PLACEMENT_3D('',#15077,#12245,#12246);
#9929=AXIS2_PLACEMENT_3D('',#15079,#12247,#12248);
#9930=AXIS2_PLACEMENT_3D('',#15081,#12249,#12250);
#9931=AXIS2_PLACEMENT_3D('',#15083,#12251,#12252);
#9932=AXIS2_PLACEMENT_3D('',#15085,#12253,#12254);
#9933=AXIS2_PLACEMENT_3D('',#15087,#12255,#12256);
#9934=AXIS2_PLACEMENT_3D('',#15089,#12257,#12258);
#9935=AXIS2_PLACEMENT_3D('',#15091,#12259,#12260);
#9936=AXIS2_PLACEMENT_3D('',#15092,#12261,#12262);
#9937=AXIS2_PLACEMENT_3D('',#15094,#12264,#12265);
#9938=AXIS2_PLACEMENT_3D('',#15098,#12268,#12269);
#9939=AXIS2_PLACEMENT_3D('',#15104,#12273,#12274);
#9940=AXIS2_PLACEMENT_3D('',#15106,#12276,#12277);
#9941=AXIS2_PLACEMENT_3D('',#15108,#12279,#12280);
#9942=AXIS2_PLACEMENT_3D('',#15109,#12281,#12282);
#9943=AXIS2_PLACEMENT_3D('',#15111,#12284,#12285);
#9944=AXIS2_PLACEMENT_3D('',#15112,#12286,#12287);
#9945=AXIS2_PLACEMENT_3D('',#15113,#12288,#12289);
#9946=AXIS2_PLACEMENT_3D('',#15114,#12290,#12291);
#9947=AXIS2_PLACEMENT_3D('',#15115,#12292,#12293);
#9948=AXIS2_PLACEMENT_3D('',#15116,#12294,#12295);
#9949=AXIS2_PLACEMENT_3D('',#15117,#12296,#12297);
#9950=AXIS2_PLACEMENT_3D('',#15118,#12298,#12299);
#9951=AXIS2_PLACEMENT_3D('',#15119,#12300,#12301);
#9952=AXIS2_PLACEMENT_3D('',#15120,#12302,#12303);
#9953=AXIS2_PLACEMENT_3D('',#15121,#12304,#12305);
#9954=AXIS2_PLACEMENT_3D('',#15122,#12306,#12307);
#9955=AXIS2_PLACEMENT_3D('',#15123,#12308,#12309);
#9956=AXIS2_PLACEMENT_3D('',#15124,#12310,#12311);
#9957=AXIS2_PLACEMENT_3D('',#15125,#12312,#12313);
#9958=AXIS2_PLACEMENT_3D('',#15126,#12314,#12315);
#9959=AXIS2_PLACEMENT_3D('',#15128,#12317,#12318);
#9960=AXIS2_PLACEMENT_3D('',#15129,#12319,#12320);
#9961=AXIS2_PLACEMENT_3D('',#15131,#12322,#12323);
#9962=AXIS2_PLACEMENT_3D('',#15133,#12325,#12326);
#9963=AXIS2_PLACEMENT_3D('',#15135,#12328,#12329);
#9964=AXIS2_PLACEMENT_3D('',#15137,#12331,#12332);
#9965=AXIS2_PLACEMENT_3D('',#15139,#12334,#12335);
#9966=AXIS2_PLACEMENT_3D('',#15141,#12337,#12338);
#9967=AXIS2_PLACEMENT_3D('',#15143,#12340,#12341);
#9968=AXIS2_PLACEMENT_3D('',#15145,#12343,#12344);
#9969=AXIS2_PLACEMENT_3D('',#15147,#12346,#12347);
#9970=AXIS2_PLACEMENT_3D('',#15149,#12349,#12350);
#9971=AXIS2_PLACEMENT_3D('',#15151,#12352,#12353);
#9972=AXIS2_PLACEMENT_3D('',#15153,#12355,#12356);
#9973=AXIS2_PLACEMENT_3D('',#15155,#12358,#12359);
#9974=AXIS2_PLACEMENT_3D('',#15157,#12361,#12362);
#9975=AXIS2_PLACEMENT_3D('',#15160,#12365,#12366);
#9976=AXIS2_PLACEMENT_3D('',#15162,#12368,#12369);
#9977=AXIS2_PLACEMENT_3D('',#15164,#12371,#12372);
#9978=AXIS2_PLACEMENT_3D('',#15165,#12373,#12374);
#9979=AXIS2_PLACEMENT_3D('',#15168,#12377,#12378);
#9980=AXIS2_PLACEMENT_3D('',#15170,#12380,#12381);
#9981=AXIS2_PLACEMENT_3D('',#15172,#12383,#12384);
#9982=AXIS2_PLACEMENT_3D('',#15173,#12385,#12386);
#9983=AXIS2_PLACEMENT_3D('',#15176,#12389,#12390);
#9984=AXIS2_PLACEMENT_3D('',#15178,#12392,#12393);
#9985=AXIS2_PLACEMENT_3D('',#15180,#12395,#12396);
#9986=AXIS2_PLACEMENT_3D('',#15181,#12397,#12398);
#9987=AXIS2_PLACEMENT_3D('',#15184,#12401,#12402);
#9988=AXIS2_PLACEMENT_3D('',#15186,#12404,#12405);
#9989=AXIS2_PLACEMENT_3D('',#15188,#12407,#12408);
#9990=AXIS2_PLACEMENT_3D('',#15189,#12409,#12410);
#9991=AXIS2_PLACEMENT_3D('',#15192,#12413,#12414);
#9992=AXIS2_PLACEMENT_3D('',#15194,#12416,#12417);
#9993=AXIS2_PLACEMENT_3D('',#15196,#12419,#12420);
#9994=AXIS2_PLACEMENT_3D('',#15197,#12421,#12422);
#9995=AXIS2_PLACEMENT_3D('',#15200,#12425,#12426);
#9996=AXIS2_PLACEMENT_3D('',#15202,#12428,#12429);
#9997=AXIS2_PLACEMENT_3D('',#15204,#12431,#12432);
#9998=AXIS2_PLACEMENT_3D('',#15205,#12433,#12434);
#9999=AXIS2_PLACEMENT_3D('',#15208,#12437,#12438);
#10000=AXIS2_PLACEMENT_3D('',#15210,#12440,#12441);
#10001=AXIS2_PLACEMENT_3D('',#15212,#12443,#12444);
#10002=AXIS2_PLACEMENT_3D('',#15213,#12445,#12446);
#10003=AXIS2_PLACEMENT_3D('',#15216,#12449,#12450);
#10004=AXIS2_PLACEMENT_3D('',#15218,#12452,#12453);
#10005=AXIS2_PLACEMENT_3D('',#15220,#12455,#12456);
#10006=AXIS2_PLACEMENT_3D('',#15221,#12457,#12458);
#10007=AXIS2_PLACEMENT_3D('',#15224,#12461,#12462);
#10008=AXIS2_PLACEMENT_3D('',#15226,#12464,#12465);
#10009=AXIS2_PLACEMENT_3D('',#15228,#12467,#12468);
#10010=AXIS2_PLACEMENT_3D('',#15229,#12469,#12470);
#10011=AXIS2_PLACEMENT_3D('',#15232,#12473,#12474);
#10012=AXIS2_PLACEMENT_3D('',#15234,#12476,#12477);
#10013=AXIS2_PLACEMENT_3D('',#15236,#12479,#12480);
#10014=AXIS2_PLACEMENT_3D('',#15237,#12481,#12482);
#10015=AXIS2_PLACEMENT_3D('',#15240,#12485,#12486);
#10016=AXIS2_PLACEMENT_3D('',#15242,#12488,#12489);
#10017=AXIS2_PLACEMENT_3D('',#15244,#12491,#12492);
#10018=AXIS2_PLACEMENT_3D('',#15245,#12493,#12494);
#10019=AXIS2_PLACEMENT_3D('',#15248,#12497,#12498);
#10020=AXIS2_PLACEMENT_3D('',#15250,#12500,#12501);
#10021=AXIS2_PLACEMENT_3D('',#15252,#12503,#12504);
#10022=AXIS2_PLACEMENT_3D('',#15253,#12505,#12506);
#10023=AXIS2_PLACEMENT_3D('',#15255,#12508,#12509);
#10024=AXIS2_PLACEMENT_3D('',#15257,#12511,#12512);
#10025=AXIS2_PLACEMENT_3D('',#15259,#12514,#12515);
#10026=AXIS2_PLACEMENT_3D('',#15261,#12517,#12518);
#10027=AXIS2_PLACEMENT_3D('',#15263,#12520,#12521);
#10028=AXIS2_PLACEMENT_3D('',#15265,#12523,#12524);
#10029=AXIS2_PLACEMENT_3D('',#15268,#12527,#12528);
#10030=AXIS2_PLACEMENT_3D('',#15270,#12530,#12531);
#10031=AXIS2_PLACEMENT_3D('',#15272,#12533,#12534);
#10032=AXIS2_PLACEMENT_3D('',#15273,#12535,#12536);
#10033=AXIS2_PLACEMENT_3D('',#15276,#12539,#12540);
#10034=AXIS2_PLACEMENT_3D('',#15278,#12542,#12543);
#10035=AXIS2_PLACEMENT_3D('',#15280,#12545,#12546);
#10036=AXIS2_PLACEMENT_3D('',#15281,#12547,#12548);
#10037=AXIS2_PLACEMENT_3D('',#15284,#12551,#12552);
#10038=AXIS2_PLACEMENT_3D('',#15286,#12554,#12555);
#10039=AXIS2_PLACEMENT_3D('',#15288,#12557,#12558);
#10040=AXIS2_PLACEMENT_3D('',#15289,#12559,#12560);
#10041=AXIS2_PLACEMENT_3D('',#15292,#12563,#12564);
#10042=AXIS2_PLACEMENT_3D('',#15294,#12566,#12567);
#10043=AXIS2_PLACEMENT_3D('',#15296,#12569,#12570);
#10044=AXIS2_PLACEMENT_3D('',#15297,#12571,#12572);
#10045=AXIS2_PLACEMENT_3D('',#15300,#12575,#12576);
#10046=AXIS2_PLACEMENT_3D('',#15302,#12578,#12579);
#10047=AXIS2_PLACEMENT_3D('',#15304,#12581,#12582);
#10048=AXIS2_PLACEMENT_3D('',#15305,#12583,#12584);
#10049=AXIS2_PLACEMENT_3D('',#15308,#12587,#12588);
#10050=AXIS2_PLACEMENT_3D('',#15310,#12590,#12591);
#10051=AXIS2_PLACEMENT_3D('',#15312,#12593,#12594);
#10052=AXIS2_PLACEMENT_3D('',#15313,#12595,#12596);
#10053=AXIS2_PLACEMENT_3D('',#15315,#12598,#12599);
#10054=AXIS2_PLACEMENT_3D('',#15317,#12601,#12602);
#10055=AXIS2_PLACEMENT_3D('',#15319,#12604,#12605);
#10056=AXIS2_PLACEMENT_3D('',#15321,#12607,#12608);
#10057=AXIS2_PLACEMENT_3D('',#15323,#12610,#12611);
#10058=AXIS2_PLACEMENT_3D('',#15325,#12613,#12614);
#10059=AXIS2_PLACEMENT_3D('',#15327,#12616,#12617);
#10060=AXIS2_PLACEMENT_3D('',#15329,#12619,#12620);
#10061=AXIS2_PLACEMENT_3D('',#15331,#12622,#12623);
#10062=AXIS2_PLACEMENT_3D('',#15333,#12625,#12626);
#10063=AXIS2_PLACEMENT_3D('',#15335,#12628,#12629);
#10064=AXIS2_PLACEMENT_3D('',#15337,#12631,#12632);
#10065=AXIS2_PLACEMENT_3D('',#15339,#12634,#12635);
#10066=AXIS2_PLACEMENT_3D('',#15341,#12637,#12638);
#10067=AXIS2_PLACEMENT_3D('',#15343,#12640,#12641);
#10068=AXIS2_PLACEMENT_3D('',#15345,#12643,#12644);
#10069=AXIS2_PLACEMENT_3D('',#15347,#12646,#12647);
#10070=AXIS2_PLACEMENT_3D('',#15349,#12649,#12650);
#10071=AXIS2_PLACEMENT_3D('',#15351,#12652,#12653);
#10072=AXIS2_PLACEMENT_3D('',#15353,#12655,#12656);
#10073=AXIS2_PLACEMENT_3D('',#15355,#12658,#12659);
#10074=AXIS2_PLACEMENT_3D('',#15357,#12661,#12662);
#10075=AXIS2_PLACEMENT_3D('',#15359,#12664,#12665);
#10076=AXIS2_PLACEMENT_3D('',#15361,#12667,#12668);
#10077=AXIS2_PLACEMENT_3D('',#15363,#12670,#12671);
#10078=AXIS2_PLACEMENT_3D('',#15365,#12673,#12674);
#10079=AXIS2_PLACEMENT_3D('',#15367,#12676,#12677);
#10080=AXIS2_PLACEMENT_3D('',#15369,#12679,#12680);
#10081=AXIS2_PLACEMENT_3D('',#15371,#12682,#12683);
#10082=AXIS2_PLACEMENT_3D('',#15373,#12685,#12686);
#10083=DIRECTION('axis',(0.,0.,1.));
#10084=DIRECTION('refdir',(1.,0.,0.));
#10085=DIRECTION('center_axis',(0.,-1.,0.));
#10086=DIRECTION('ref_axis',(-4.79183317791262E-5,0.,-0.999999998851917));
#10087=DIRECTION('center_axis',(0.,1.,0.));
#10088=DIRECTION('ref_axis',(-1.,0.,0.));
#10089=DIRECTION('',(0.,-1.,0.));
#10090=DIRECTION('center_axis',(0.,-1.,0.));
#10091=DIRECTION('ref_axis',(-1.,0.,0.));
#10092=DIRECTION('',(0.,-1.,0.));
#10093=DIRECTION('center_axis',(-1.,0.,-2.53427447670606E-9));
#10094=DIRECTION('ref_axis',(2.53427447670606E-9,0.,-1.));
#10095=DIRECTION('',(-2.53427447670606E-9,0.,1.));
#10096=DIRECTION('',(2.53427447670606E-9,0.,-1.));
#10097=DIRECTION('',(0.,-1.,0.));
#10098=DIRECTION('center_axis',(0.,-1.,0.));
#10099=DIRECTION('ref_axis',(0.0052076628527638,0.,0.99998644003187));
#10100=DIRECTION('center_axis',(0.,1.,0.));
#10101=DIRECTION('ref_axis',(-1.,0.,0.));
#10102=DIRECTION('center_axis',(0.,-1.,0.));
#10103=DIRECTION('ref_axis',(-1.,0.,0.));
#10104=DIRECTION('',(0.,-1.,0.));
#10105=DIRECTION('center_axis',(0.999999999791519,0.,2.04196553123594E-5));
#10106=DIRECTION('ref_axis',(-2.04196553123594E-5,0.,0.999999999791519));
#10107=DIRECTION('',(2.04196553123594E-5,0.,-0.999999999791519));
#10108=DIRECTION('',(-2.04196553123594E-5,0.,0.999999999791519));
#10109=DIRECTION('center_axis',(0.,-1.,0.));
#10110=DIRECTION('ref_axis',(-4.79183317789041E-5,0.,-0.999999998851917));
#10111=DIRECTION('center_axis',(0.,1.,0.));
#10112=DIRECTION('ref_axis',(-1.,0.,0.));
#10113=DIRECTION('',(0.,-1.,0.));
#10114=DIRECTION('center_axis',(0.,-1.,0.));
#10115=DIRECTION('ref_axis',(-1.,0.,0.));
#10116=DIRECTION('',(0.,-1.,0.));
#10117=DIRECTION('center_axis',(-1.,0.,-2.53427253373106E-9));
#10118=DIRECTION('ref_axis',(2.53427253373106E-9,0.,-1.));
#10119=DIRECTION('',(-2.53427253373106E-9,0.,1.));
#10120=DIRECTION('',(2.53427253373106E-9,0.,-1.));
#10121=DIRECTION('',(0.,-1.,0.));
#10122=DIRECTION('center_axis',(0.,-1.,0.));
#10123=DIRECTION('ref_axis',(0.00520766285276469,0.,0.99998644003187));
#10124=DIRECTION('center_axis',(0.,1.,0.));
#10125=DIRECTION('ref_axis',(-1.,0.,0.));
#10126=DIRECTION('center_axis',(0.,-1.,0.));
#10127=DIRECTION('ref_axis',(-1.,0.,0.));
#10128=DIRECTION('',(0.,-1.,0.));
#10129=DIRECTION('center_axis',(0.999999999791519,0.,2.04196553140312E-5));
#10130=DIRECTION('ref_axis',(-2.04196553140312E-5,0.,0.999999999791519));
#10131=DIRECTION('',(2.04196553140312E-5,0.,-0.999999999791519));
#10132=DIRECTION('',(-2.04196553140312E-5,0.,0.999999999791519));
#10133=DIRECTION('center_axis',(0.,-1.,0.));
#10134=DIRECTION('ref_axis',(-4.79183317791262E-5,0.,-0.999999998851917));
#10135=DIRECTION('center_axis',(0.,1.,0.));
#10136=DIRECTION('ref_axis',(-1.,0.,0.));
#10137=DIRECTION('',(0.,-1.,0.));
#10138=DIRECTION('center_axis',(0.,-1.,0.));
#10139=DIRECTION('ref_axis',(-1.,0.,0.));
#10140=DIRECTION('',(0.,-1.,0.));
#10141=DIRECTION('center_axis',(-1.,0.,-2.53427253373106E-9));
#10142=DIRECTION('ref_axis',(2.53427253373106E-9,0.,-1.));
#10143=DIRECTION('',(-2.53427253373106E-9,0.,1.));
#10144=DIRECTION('',(2.53427253373106E-9,0.,-1.));
#10145=DIRECTION('',(0.,-1.,0.));
#10146=DIRECTION('center_axis',(0.,-1.,0.));
#10147=DIRECTION('ref_axis',(0.0052076628527638,0.,0.99998644003187));
#10148=DIRECTION('center_axis',(0.,1.,0.));
#10149=DIRECTION('ref_axis',(-1.,0.,0.));
#10150=DIRECTION('center_axis',(0.,-1.,0.));
#10151=DIRECTION('ref_axis',(-1.,0.,0.));
#10152=DIRECTION('',(0.,-1.,0.));
#10153=DIRECTION('center_axis',(0.999999999791519,0.,2.04196553140312E-5));
#10154=DIRECTION('ref_axis',(-2.04196553140312E-5,0.,0.999999999791519));
#10155=DIRECTION('',(2.04196553140312E-5,0.,-0.999999999791519));
#10156=DIRECTION('',(-2.04196553140312E-5,0.,0.999999999791519));
#10157=DIRECTION('center_axis',(0.,-1.,0.));
#10158=DIRECTION('ref_axis',(-4.79183317789041E-5,0.,-0.999999998851917));
#10159=DIRECTION('center_axis',(0.,1.,0.));
#10160=DIRECTION('ref_axis',(-1.,0.,0.));
#10161=DIRECTION('',(0.,-1.,0.));
#10162=DIRECTION('center_axis',(0.,-1.,0.));
#10163=DIRECTION('ref_axis',(-1.,0.,0.));
#10164=DIRECTION('',(0.,-1.,0.));
#10165=DIRECTION('center_axis',(-1.,0.,-2.53427447670606E-9));
#10166=DIRECTION('ref_axis',(2.53427447670606E-9,0.,-1.));
#10167=DIRECTION('',(-2.53427447670606E-9,0.,1.));
#10168=DIRECTION('',(2.53427447670606E-9,0.,-1.));
#10169=DIRECTION('',(0.,-1.,0.));
#10170=DIRECTION('center_axis',(0.,-1.,0.));
#10171=DIRECTION('ref_axis',(0.00520766285276469,0.,0.99998644003187));
#10172=DIRECTION('center_axis',(0.,1.,0.));
#10173=DIRECTION('ref_axis',(-1.,0.,0.));
#10174=DIRECTION('center_axis',(0.,-1.,0.));
#10175=DIRECTION('ref_axis',(-1.,0.,0.));
#10176=DIRECTION('',(0.,-1.,0.));
#10177=DIRECTION('center_axis',(0.999999999791519,0.,2.04196553123593E-5));
#10178=DIRECTION('ref_axis',(-2.04196553123593E-5,0.,0.999999999791519));
#10179=DIRECTION('',(2.04196553123593E-5,0.,-0.999999999791519));
#10180=DIRECTION('',(-2.04196553123593E-5,0.,0.999999999791519));
#10181=DIRECTION('center_axis',(0.,1.,0.));
#10182=DIRECTION('ref_axis',(0.,0.,-1.));
#10183=DIRECTION('',(0.,0.,1.));
#10184=DIRECTION('',(-1.,0.,0.));
#10185=DIRECTION('',(0.,0.,-1.));
#10186=DIRECTION('',(-1.,0.,0.));
#10187=DIRECTION('center_axis',(-1.,0.,0.));
#10188=DIRECTION('ref_axis',(0.,0.,1.));
#10189=DIRECTION('',(0.,-1.,0.));
#10190=DIRECTION('',(0.,0.,1.));
#10191=DIRECTION('',(0.,1.,0.));
#10192=DIRECTION('center_axis',(0.,1.,0.));
#10193=DIRECTION('ref_axis',(0.,0.,1.));
#10194=DIRECTION('',(0.,0.,-1.));
#10195=DIRECTION('',(1.,0.,0.));
#10196=DIRECTION('',(0.,0.,1.));
#10197=DIRECTION('',(1.,0.,0.));
#10198=DIRECTION('center_axis',(1.,0.,0.));
#10199=DIRECTION('ref_axis',(0.,0.,-1.));
#10200=DIRECTION('',(0.,-1.,0.));
#10201=DIRECTION('',(0.,0.,-1.));
#10202=DIRECTION('',(0.,1.,0.));
#10203=DIRECTION('center_axis',(0.,0.,-1.));
#10204=DIRECTION('ref_axis',(1.,0.,0.));
#10205=DIRECTION('',(1.,0.,0.));
#10206=DIRECTION('',(0.,1.,0.));
#10207=DIRECTION('',(1.,0.,0.));
#10208=DIRECTION('',(0.,-1.,0.));
#10209=DIRECTION('center_axis',(0.,0.,1.));
#10210=DIRECTION('ref_axis',(-1.,0.,0.));
#10211=DIRECTION('',(-1.,0.,0.));
#10212=DIRECTION('',(0.,1.,0.));
#10213=DIRECTION('',(-1.,0.,0.));
#10214=DIRECTION('',(0.,-1.,0.));
#10215=DIRECTION('center_axis',(0.,1.,0.));
#10216=DIRECTION('ref_axis',(-1.,0.,0.));
#10217=DIRECTION('center_axis',(0.,1.,0.));
#10218=DIRECTION('ref_axis',(1.,0.,0.));
#10219=DIRECTION('center_axis',(0.,1.,0.));
#10220=DIRECTION('ref_axis',(1.,0.,0.));
#10221=DIRECTION('center_axis',(0.,1.,0.));
#10222=DIRECTION('ref_axis',(1.,0.,0.));
#10223=DIRECTION('center_axis',(0.,0.,-1.));
#10224=DIRECTION('ref_axis',(1.,0.,0.));
#10225=DIRECTION('',(1.,0.,0.));
#10226=DIRECTION('',(0.,1.,0.));
#10227=DIRECTION('',(1.,0.,0.));
#10228=DIRECTION('',(0.,-1.,0.));
#10229=DIRECTION('center_axis',(0.,0.,1.));
#10230=DIRECTION('ref_axis',(-1.,0.,0.));
#10231=DIRECTION('',(-1.,0.,0.));
#10232=DIRECTION('',(0.,1.,0.));
#10233=DIRECTION('',(-1.,0.,0.));
#10234=DIRECTION('',(0.,-1.,0.));
#10235=DIRECTION('center_axis',(0.,1.,0.));
#10236=DIRECTION('ref_axis',(-1.,0.,0.));
#10237=DIRECTION('center_axis',(0.,1.,0.));
#10238=DIRECTION('ref_axis',(1.,0.,0.));
#10239=DIRECTION('center_axis',(0.,1.,0.));
#10240=DIRECTION('ref_axis',(1.,0.,0.));
#10241=DIRECTION('center_axis',(0.,1.,0.));
#10242=DIRECTION('ref_axis',(1.,0.,0.));
#10243=DIRECTION('center_axis',(0.,0.,-1.));
#10244=DIRECTION('ref_axis',(1.,0.,0.));
#10245=DIRECTION('',(1.,0.,0.));
#10246=DIRECTION('',(0.,1.,0.));
#10247=DIRECTION('',(1.,0.,0.));
#10248=DIRECTION('',(0.,-1.,0.));
#10249=DIRECTION('center_axis',(0.,0.,1.));
#10250=DIRECTION('ref_axis',(-1.,0.,0.));
#10251=DIRECTION('',(-1.,0.,0.));
#10252=DIRECTION('',(0.,1.,0.));
#10253=DIRECTION('',(-1.,0.,0.));
#10254=DIRECTION('',(0.,-1.,0.));
#10255=DIRECTION('center_axis',(0.,1.,0.));
#10256=DIRECTION('ref_axis',(-1.,0.,0.));
#10257=DIRECTION('center_axis',(0.,1.,0.));
#10258=DIRECTION('ref_axis',(1.,0.,0.));
#10259=DIRECTION('center_axis',(0.,1.,0.));
#10260=DIRECTION('ref_axis',(1.,0.,0.));
#10261=DIRECTION('center_axis',(0.,1.,0.));
#10262=DIRECTION('ref_axis',(1.,0.,0.));
#10263=DIRECTION('center_axis',(0.,0.,-1.));
#10264=DIRECTION('ref_axis',(1.,0.,0.));
#10265=DIRECTION('',(1.,0.,0.));
#10266=DIRECTION('',(0.,1.,0.));
#10267=DIRECTION('',(1.,0.,0.));
#10268=DIRECTION('',(0.,-1.,0.));
#10269=DIRECTION('center_axis',(0.,0.,1.));
#10270=DIRECTION('ref_axis',(-1.,0.,0.));
#10271=DIRECTION('',(-1.,0.,0.));
#10272=DIRECTION('',(0.,1.,0.));
#10273=DIRECTION('',(-1.,0.,0.));
#10274=DIRECTION('',(0.,-1.,0.));
#10275=DIRECTION('center_axis',(0.,1.,0.));
#10276=DIRECTION('ref_axis',(-1.,0.,0.));
#10277=DIRECTION('center_axis',(0.,1.,0.));
#10278=DIRECTION('ref_axis',(1.,0.,0.));
#10279=DIRECTION('center_axis',(0.,1.,0.));
#10280=DIRECTION('ref_axis',(1.,0.,0.));
#10281=DIRECTION('center_axis',(0.,1.,0.));
#10282=DIRECTION('ref_axis',(1.,0.,0.));
#10283=DIRECTION('center_axis',(0.,0.,-1.));
#10284=DIRECTION('ref_axis',(1.,0.,0.));
#10285=DIRECTION('',(1.,0.,0.));
#10286=DIRECTION('',(0.,1.,0.));
#10287=DIRECTION('',(1.,0.,0.));
#10288=DIRECTION('',(0.,-1.,0.));
#10289=DIRECTION('center_axis',(0.,0.,1.));
#10290=DIRECTION('ref_axis',(-1.,0.,0.));
#10291=DIRECTION('',(-1.,0.,0.));
#10292=DIRECTION('',(0.,1.,0.));
#10293=DIRECTION('',(-1.,0.,0.));
#10294=DIRECTION('',(0.,-1.,0.));
#10295=DIRECTION('center_axis',(0.,1.,0.));
#10296=DIRECTION('ref_axis',(-1.,0.,0.));
#10297=DIRECTION('center_axis',(0.,1.,0.));
#10298=DIRECTION('ref_axis',(1.,0.,0.));
#10299=DIRECTION('center_axis',(0.,1.,0.));
#10300=DIRECTION('ref_axis',(1.,0.,0.));
#10301=DIRECTION('center_axis',(0.,1.,0.));
#10302=DIRECTION('ref_axis',(1.,0.,0.));
#10303=DIRECTION('center_axis',(0.,0.,-1.));
#10304=DIRECTION('ref_axis',(1.,0.,0.));
#10305=DIRECTION('',(1.,0.,0.));
#10306=DIRECTION('',(0.,1.,0.));
#10307=DIRECTION('',(1.,0.,0.));
#10308=DIRECTION('',(0.,-1.,0.));
#10309=DIRECTION('center_axis',(0.,0.,1.));
#10310=DIRECTION('ref_axis',(-1.,0.,0.));
#10311=DIRECTION('',(-1.,0.,0.));
#10312=DIRECTION('',(0.,1.,0.));
#10313=DIRECTION('',(-1.,0.,0.));
#10314=DIRECTION('',(0.,-1.,0.));
#10315=DIRECTION('center_axis',(0.,1.,0.));
#10316=DIRECTION('ref_axis',(-1.,0.,0.));
#10317=DIRECTION('center_axis',(0.,1.,0.));
#10318=DIRECTION('ref_axis',(1.,0.,0.));
#10319=DIRECTION('center_axis',(0.,1.,0.));
#10320=DIRECTION('ref_axis',(1.,0.,0.));
#10321=DIRECTION('center_axis',(0.,1.,0.));
#10322=DIRECTION('ref_axis',(1.,0.,0.));
#10323=DIRECTION('center_axis',(0.,0.,-1.));
#10324=DIRECTION('ref_axis',(1.,0.,0.));
#10325=DIRECTION('',(1.,0.,0.));
#10326=DIRECTION('',(0.,1.,0.));
#10327=DIRECTION('',(1.,0.,0.));
#10328=DIRECTION('',(0.,-1.,0.));
#10329=DIRECTION('center_axis',(0.,0.,1.));
#10330=DIRECTION('ref_axis',(-1.,0.,0.));
#10331=DIRECTION('',(-1.,0.,0.));
#10332=DIRECTION('',(0.,1.,0.));
#10333=DIRECTION('',(-1.,0.,0.));
#10334=DIRECTION('',(0.,-1.,0.));
#10335=DIRECTION('center_axis',(0.,1.,0.));
#10336=DIRECTION('ref_axis',(-1.,0.,0.));
#10337=DIRECTION('center_axis',(0.,1.,0.));
#10338=DIRECTION('ref_axis',(1.,0.,0.));
#10339=DIRECTION('center_axis',(0.,1.,0.));
[truncated: 233,307 more chars]
