# Supplementary material for: Principles of computer-controlled linear motion applied to an open-source affordable liquid handler for automated micropipetting
Source: Sci Rep. 2020 Aug 12;10:13663. doi: 10.1038/s41598-020-70465-5 (PMC7424513; doi:10.1038/s41598-020-70465-5)
Supplement: Supplementary file 2 — Supplementary Information 2. [file 41598_2020_70465_MOESM2_ESM.zip › 3D-Printable-Components-STEP-Files/Mechanical-Switch-Sensors-Holder.step]

ISO-10303-21;
HEADER;
/* Generated by software containing ST-Developer
 * from STEP Tools, Inc. (www.steptools.com) 
 */

FILE_DESCRIPTION(
/* description */ (''),
/* implementation_level */ '2;1');

FILE_NAME(
/* name */ 
'/Users/davidflorian/Library/Mobile Documents/com~apple~CloudDocs/Vand
erbilt/Papers/OTTO/Supplemental Material/3D-Printable-Components-STEP-
Files/Mechanical-Switch-Sensors-Holder.step',
/* time_stamp */ '2020-06-30T23:11:35-05:00',
/* author */ (''),
/* organization */ (''),
/* preprocessor_version */ 'ST-DEVELOPER v18.1',
/* originating_system */ 'Autodesk Translation Framework v9.3.0.1241',
/* authorisation */ '');

FILE_SCHEMA (('AUTOMOTIVE_DESIGN { 1 0 10303 214 3 1 1 }'));
ENDSEC;

DATA;
#10=MECHANICAL_DESIGN_GEOMETRIC_PRESENTATION_REPRESENTATION('',(#13),#1134);
#11=SHAPE_REPRESENTATION_RELATIONSHIP('SRR','None',#1141,#12);
#12=ADVANCED_BREP_SHAPE_REPRESENTATION('',(#14),#1133);
#13=STYLED_ITEM('',(#1150),#14);
#14=MANIFOLD_SOLID_BREP('Body1',#694);
#15=CYLINDRICAL_SURFACE('',#736,1.1);
#16=CYLINDRICAL_SURFACE('',#739,1.1);
#17=CYLINDRICAL_SURFACE('',#742,1.1);
#18=CYLINDRICAL_SURFACE('',#745,1.1);
#19=CYLINDRICAL_SURFACE('',#748,3.);
#20=CYLINDRICAL_SURFACE('',#750,3.);
#21=FACE_BOUND('',#80,.T.);
#22=FACE_BOUND('',#81,.T.);
#23=FACE_BOUND('',#86,.T.);
#24=FACE_BOUND('',#87,.T.);
#25=FACE_BOUND('',#90,.T.);
#26=FACE_BOUND('',#91,.T.);
#27=FACE_BOUND('',#119,.T.);
#28=FACE_BOUND('',#120,.T.);
#29=CIRCLE('',#710,3.);
#30=CIRCLE('',#711,3.);
#31=CIRCLE('',#716,1.1);
#32=CIRCLE('',#717,1.1);
#33=CIRCLE('',#720,1.1);
#34=CIRCLE('',#721,1.1);
#35=CIRCLE('',#737,1.1);
#36=CIRCLE('',#740,1.1);
#37=CIRCLE('',#743,1.1);
#38=CIRCLE('',#746,1.1);
#39=CIRCLE('',#749,3.);
#40=CIRCLE('',#751,3.);
#41=FACE_OUTER_BOUND('',#78,.T.);
#42=FACE_OUTER_BOUND('',#79,.T.);
#43=FACE_OUTER_BOUND('',#82,.T.);
#44=FACE_OUTER_BOUND('',#83,.T.);
#45=FACE_OUTER_BOUND('',#84,.T.);
#46=FACE_OUTER_BOUND('',#85,.T.);
#47=FACE_OUTER_BOUND('',#88,.T.);
#48=FACE_OUTER_BOUND('',#89,.T.);
#49=FACE_OUTER_BOUND('',#92,.T.);
#50=FACE_OUTER_BOUND('',#93,.T.);
#51=FACE_OUTER_BOUND('',#94,.T.);
#52=FACE_OUTER_BOUND('',#95,.T.);
#53=FACE_OUTER_BOUND('',#96,.T.);
#54=FACE_OUTER_BOUND('',#97,.T.);
#55=FACE_OUTER_BOUND('',#98,.T.);
#56=FACE_OUTER_BOUND('',#99,.T.);
#57=FACE_OUTER_BOUND('',#100,.T.);
#58=FACE_OUTER_BOUND('',#101,.T.);
#59=FACE_OUTER_BOUND('',#102,.T.);
#60=FACE_OUTER_BOUND('',#103,.T.);
#61=FACE_OUTER_BOUND('',#104,.T.);
#62=FACE_OUTER_BOUND('',#105,.T.);
#63=FACE_OUTER_BOUND('',#106,.T.);
#64=FACE_OUTER_BOUND('',#107,.T.);
#65=FACE_OUTER_BOUND('',#108,.T.);
#66=FACE_OUTER_BOUND('',#109,.T.);
#67=FACE_OUTER_BOUND('',#110,.T.);
#68=FACE_OUTER_BOUND('',#111,.T.);
#69=FACE_OUTER_BOUND('',#112,.T.);
#70=FACE_OUTER_BOUND('',#113,.T.);
#71=FACE_OUTER_BOUND('',#114,.T.);
#72=FACE_OUTER_BOUND('',#115,.T.);
#73=FACE_OUTER_BOUND('',#116,.T.);
#74=FACE_OUTER_BOUND('',#117,.T.);
#75=FACE_OUTER_BOUND('',#118,.T.);
#76=FACE_OUTER_BOUND('',#121,.T.);
#77=FACE_OUTER_BOUND('',#122,.T.);
#78=EDGE_LOOP('',(#440,#441,#442,#443,#444,#445));
#79=EDGE_LOOP('',(#446,#447,#448,#449,#450,#451));
#80=EDGE_LOOP('',(#452));
#81=EDGE_LOOP('',(#453));
#82=EDGE_LOOP('',(#454,#455,#456,#457,#458,#459));
#83=EDGE_LOOP('',(#460,#461,#462,#463));
#84=EDGE_LOOP('',(#464,#465,#466,#467));
#85=EDGE_LOOP('',(#468,#469,#470,#471));
#86=EDGE_LOOP('',(#472));
#87=EDGE_LOOP('',(#473));
#88=EDGE_LOOP('',(#474,#475,#476,#477,#478,#479));
#89=EDGE_LOOP('',(#480,#481,#482,#483));
#90=EDGE_LOOP('',(#484));
#91=EDGE_LOOP('',(#485));
#92=EDGE_LOOP('',(#486,#487,#488,#489));
#93=EDGE_LOOP('',(#490,#491,#492,#493));
#94=EDGE_LOOP('',(#494,#495,#496,#497));
#95=EDGE_LOOP('',(#498,#499,#500,#501));
#96=EDGE_LOOP('',(#502,#503,#504,#505,#506,#507,#508,#509,#510,#511,#512,
#513));
#97=EDGE_LOOP('',(#514,#515,#516,#517));
#98=EDGE_LOOP('',(#518,#519,#520,#521));
#99=EDGE_LOOP('',(#522,#523,#524,#525));
#100=EDGE_LOOP('',(#526,#527,#528,#529));
#101=EDGE_LOOP('',(#530,#531,#532,#533));
#102=EDGE_LOOP('',(#534,#535,#536,#537));
#103=EDGE_LOOP('',(#538,#539,#540,#541));
#104=EDGE_LOOP('',(#542,#543,#544,#545,#546,#547,#548,#549,#550,#551,#552,
#553));
#105=EDGE_LOOP('',(#554,#555,#556,#557));
#106=EDGE_LOOP('',(#558,#559,#560,#561));
#107=EDGE_LOOP('',(#562));
#108=EDGE_LOOP('',(#563,#564,#565,#566));
#109=EDGE_LOOP('',(#567));
#110=EDGE_LOOP('',(#568,#569,#570,#571));
#111=EDGE_LOOP('',(#572));
#112=EDGE_LOOP('',(#573,#574,#575,#576));
#113=EDGE_LOOP('',(#577));
#114=EDGE_LOOP('',(#578,#579,#580,#581));
#115=EDGE_LOOP('',(#582,#583,#584,#585));
#116=EDGE_LOOP('',(#586,#587,#588,#589));
#117=EDGE_LOOP('',(#590,#591,#592,#593));
#118=EDGE_LOOP('',(#594,#595,#596,#597,#598,#599));
#119=EDGE_LOOP('',(#600));
#120=EDGE_LOOP('',(#601));
#121=EDGE_LOOP('',(#602,#603,#604,#605,#606,#607,#608,#609,#610,#611,#612,
#613));
#122=EDGE_LOOP('',(#614,#615,#616,#617,#618,#619,#620,#621,#622,#623,#624,
#625));
#123=LINE('',#942,#204);
#124=LINE('',#944,#205);
#125=LINE('',#946,#206);
#126=LINE('',#948,#207);
#127=LINE('',#950,#208);
#128=LINE('',#951,#209);
#129=LINE('',#954,#210);
#130=LINE('',#956,#211);
#131=LINE('',#958,#212);
#132=LINE('',#960,#213);
#133=LINE('',#961,#214);
#134=LINE('',#968,#215);
#135=LINE('',#970,#216);
#136=LINE('',#972,#217);
#137=LINE('',#974,#218);
#138=LINE('',#975,#219);
#139=LINE('',#978,#220);
#140=LINE('',#980,#221);
#141=LINE('',#981,#222);
#142=LINE('',#984,#223);
#143=LINE('',#986,#224);
#144=LINE('',#987,#225);
#145=LINE('',#991,#226);
#146=LINE('',#993,#227);
#147=LINE('',#995,#228);
#148=LINE('',#996,#229);
#149=LINE('',#1004,#230);
#150=LINE('',#1006,#231);
#151=LINE('',#1008,#232);
#152=LINE('',#1010,#233);
#153=LINE('',#1012,#234);
#154=LINE('',#1013,#235);
#155=LINE('',#1017,#236);
#156=LINE('',#1019,#237);
#157=LINE('',#1021,#238);
#158=LINE('',#1022,#239);
#159=LINE('',#1029,#240);
#160=LINE('',#1031,#241);
#161=LINE('',#1032,#242);
#162=LINE('',#1035,#243);
#163=LINE('',#1037,#244);
#164=LINE('',#1038,#245);
#165=LINE('',#1040,#246);
#166=LINE('',#1041,#247);
#167=LINE('',#1044,#248);
#168=LINE('',#1046,#249);
#169=LINE('',#1047,#250);
#170=LINE('',#1050,#251);
#171=LINE('',#1051,#252);
#172=LINE('',#1052,#253);
#173=LINE('',#1054,#254);
#174=LINE('',#1056,#255);
#175=LINE('',#1057,#256);
#176=LINE('',#1060,#257);
#177=LINE('',#1061,#258);
#178=LINE('',#1063,#259);
#179=LINE('',#1066,#260);
#180=LINE('',#1067,#261);
#181=LINE('',#1070,#262);
#182=LINE('',#1071,#263);
#183=LINE('',#1073,#264);
#184=LINE('',#1076,#265);
#185=LINE('',#1078,#266);
#186=LINE('',#1079,#267);
#187=LINE('',#1082,#268);
#188=LINE('',#1084,#269);
#189=LINE('',#1085,#270);
#190=LINE('',#1087,#271);
#191=LINE('',#1089,#272);
#192=LINE('',#1093,#273);
#193=LINE('',#1098,#274);
#194=LINE('',#1103,#275);
#195=LINE('',#1108,#276);
#196=LINE('',#1113,#277);
#197=LINE('',#1117,#278);
#198=LINE('',#1120,#279);
#199=LINE('',#1121,#280);
#200=LINE('',#1123,#281);
#201=LINE('',#1126,#282);
#202=LINE('',#1127,#283);
#203=LINE('',#1129,#284);
#204=VECTOR('',#761,10.);
#205=VECTOR('',#762,10.);
#206=VECTOR('',#763,10.);
#207=VECTOR('',#764,10.);
#208=VECTOR('',#765,10.);
#209=VECTOR('',#766,10.);
#210=VECTOR('',#769,10.);
#211=VECTOR('',#770,10.);
#212=VECTOR('',#771,10.);
#213=VECTOR('',#772,10.);
#214=VECTOR('',#773,10.);
#215=VECTOR('',#780,10.);
#216=VECTOR('',#781,10.);
#217=VECTOR('',#782,10.);
#218=VECTOR('',#783,10.);
#219=VECTOR('',#784,10.);
#220=VECTOR('',#787,10.);
#221=VECTOR('',#788,10.);
#222=VECTOR('',#789,10.);
#223=VECTOR('',#792,10.);
#224=VECTOR('',#793,10.);
#225=VECTOR('',#794,10.);
#226=VECTOR('',#797,10.);
#227=VECTOR('',#798,10.);
#228=VECTOR('',#799,10.);
#229=VECTOR('',#800,10.);
#230=VECTOR('',#807,10.);
#231=VECTOR('',#808,10.);
#232=VECTOR('',#809,10.);
#233=VECTOR('',#810,10.);
#234=VECTOR('',#811,10.);
#235=VECTOR('',#812,10.);
#236=VECTOR('',#815,10.);
#237=VECTOR('',#816,10.);
#238=VECTOR('',#817,10.);
#239=VECTOR('',#818,10.);
#240=VECTOR('',#825,10.);
#241=VECTOR('',#826,10.);
#242=VECTOR('',#827,10.);
#243=VECTOR('',#830,10.);
#244=VECTOR('',#831,10.);
#245=VECTOR('',#832,10.);
#246=VECTOR('',#835,10.);
#247=VECTOR('',#836,10.);
#248=VECTOR('',#839,10.);
#249=VECTOR('',#840,10.);
#250=VECTOR('',#841,10.);
#251=VECTOR('',#844,10.);
#252=VECTOR('',#845,10.);
#253=VECTOR('',#846,10.);
#254=VECTOR('',#847,10.);
#255=VECTOR('',#848,10.);
#256=VECTOR('',#849,10.);
#257=VECTOR('',#852,10.);
#258=VECTOR('',#853,10.);
#259=VECTOR('',#856,10.);
#260=VECTOR('',#859,10.);
#261=VECTOR('',#860,10.);
#262=VECTOR('',#863,10.);
#263=VECTOR('',#864,10.);
#264=VECTOR('',#867,10.);
#265=VECTOR('',#870,10.);
#266=VECTOR('',#871,10.);
#267=VECTOR('',#872,10.);
#268=VECTOR('',#875,10.);
#269=VECTOR('',#876,10.);
#270=VECTOR('',#877,10.);
#271=VECTOR('',#880,10.);
#272=VECTOR('',#883,10.);
#273=VECTOR('',#888,1.1);
#274=VECTOR('',#895,1.1);
#275=VECTOR('',#902,1.1);
#276=VECTOR('',#909,1.1);
#277=VECTOR('',#916,3.);
#278=VECTOR('',#921,3.);
#279=VECTOR('',#924,10.);
#280=VECTOR('',#925,10.);
#281=VECTOR('',#928,10.);
#282=VECTOR('',#931,10.);
#283=VECTOR('',#932,10.);
#284=VECTOR('',#935,10.);
#285=VERTEX_POINT('',#940);
#286=VERTEX_POINT('',#941);
#287=VERTEX_POINT('',#943);
#288=VERTEX_POINT('',#945);
#289=VERTEX_POINT('',#947);
#290=VERTEX_POINT('',#949);
#291=VERTEX_POINT('',#953);
#292=VERTEX_POINT('',#955);
#293=VERTEX_POINT('',#957);
#294=VERTEX_POINT('',#959);
#295=VERTEX_POINT('',#962);
#296=VERTEX_POINT('',#964);
#297=VERTEX_POINT('',#967);
#298=VERTEX_POINT('',#969);
#299=VERTEX_POINT('',#971);
#300=VERTEX_POINT('',#973);
#301=VERTEX_POINT('',#977);
#302=VERTEX_POINT('',#979);
#303=VERTEX_POINT('',#983);
#304=VERTEX_POINT('',#985);
#305=VERTEX_POINT('',#989);
#306=VERTEX_POINT('',#990);
#307=VERTEX_POINT('',#992);
#308=VERTEX_POINT('',#994);
#309=VERTEX_POINT('',#997);
#310=VERTEX_POINT('',#999);
#311=VERTEX_POINT('',#1002);
#312=VERTEX_POINT('',#1003);
#313=VERTEX_POINT('',#1005);
#314=VERTEX_POINT('',#1007);
#315=VERTEX_POINT('',#1009);
#316=VERTEX_POINT('',#1011);
#317=VERTEX_POINT('',#1015);
#318=VERTEX_POINT('',#1016);
#319=VERTEX_POINT('',#1018);
#320=VERTEX_POINT('',#1020);
#321=VERTEX_POINT('',#1023);
#322=VERTEX_POINT('',#1025);
#323=VERTEX_POINT('',#1028);
#324=VERTEX_POINT('',#1030);
#325=VERTEX_POINT('',#1034);
#326=VERTEX_POINT('',#1036);
#327=VERTEX_POINT('',#1043);
#328=VERTEX_POINT('',#1045);
#329=VERTEX_POINT('',#1049);
#330=VERTEX_POINT('',#1053);
#331=VERTEX_POINT('',#1055);
#332=VERTEX_POINT('',#1059);
#333=VERTEX_POINT('',#1065);
#334=VERTEX_POINT('',#1069);
#335=VERTEX_POINT('',#1075);
#336=VERTEX_POINT('',#1077);
#337=VERTEX_POINT('',#1081);
#338=VERTEX_POINT('',#1083);
#339=VERTEX_POINT('',#1091);
#340=VERTEX_POINT('',#1096);
#341=VERTEX_POINT('',#1101);
#342=VERTEX_POINT('',#1106);
#343=VERTEX_POINT('',#1111);
#344=VERTEX_POINT('',#1115);
#345=VERTEX_POINT('',#1119);
#346=VERTEX_POINT('',#1125);
#347=EDGE_CURVE('',#285,#286,#123,.T.);
#348=EDGE_CURVE('',#287,#286,#124,.T.);
#349=EDGE_CURVE('',#287,#288,#125,.T.);
#350=EDGE_CURVE('',#289,#288,#126,.T.);
#351=EDGE_CURVE('',#289,#290,#127,.T.);
#352=EDGE_CURVE('',#285,#290,#128,.T.);
#353=EDGE_CURVE('',#286,#291,#129,.T.);
#354=EDGE_CURVE('',#291,#292,#130,.T.);
#355=EDGE_CURVE('',#293,#292,#131,.T.);
#356=EDGE_CURVE('',#294,#293,#132,.T.);
#357=EDGE_CURVE('',#287,#294,#133,.T.);
#358=EDGE_CURVE('',#295,#295,#29,.T.);
#359=EDGE_CURVE('',#296,#296,#30,.T.);
#360=EDGE_CURVE('',#292,#297,#134,.T.);
#361=EDGE_CURVE('',#298,#297,#135,.T.);
#362=EDGE_CURVE('',#299,#298,#136,.T.);
#363=EDGE_CURVE('',#300,#299,#137,.T.);
#364=EDGE_CURVE('',#293,#300,#138,.T.);
#365=EDGE_CURVE('',#301,#285,#139,.T.);
#366=EDGE_CURVE('',#290,#302,#140,.T.);
#367=EDGE_CURVE('',#302,#301,#141,.T.);
#368=EDGE_CURVE('',#297,#303,#142,.T.);
#369=EDGE_CURVE('',#303,#304,#143,.T.);
#370=EDGE_CURVE('',#304,#298,#144,.T.);
#371=EDGE_CURVE('',#305,#306,#145,.T.);
#372=EDGE_CURVE('',#306,#307,#146,.T.);
#373=EDGE_CURVE('',#307,#308,#147,.T.);
#374=EDGE_CURVE('',#308,#305,#148,.T.);
#375=EDGE_CURVE('',#309,#309,#31,.T.);
#376=EDGE_CURVE('',#310,#310,#32,.T.);
#377=EDGE_CURVE('',#311,#312,#149,.T.);
#378=EDGE_CURVE('',#312,#313,#150,.T.);
#379=EDGE_CURVE('',#313,#314,#151,.T.);
#380=EDGE_CURVE('',#314,#315,#152,.T.);
#381=EDGE_CURVE('',#315,#316,#153,.T.);
#382=EDGE_CURVE('',#316,#311,#154,.T.);
#383=EDGE_CURVE('',#317,#318,#155,.T.);
#384=EDGE_CURVE('',#318,#319,#156,.T.);
#385=EDGE_CURVE('',#319,#320,#157,.T.);
#386=EDGE_CURVE('',#320,#317,#158,.T.);
#387=EDGE_CURVE('',#321,#321,#33,.T.);
#388=EDGE_CURVE('',#322,#322,#34,.T.);
#389=EDGE_CURVE('',#303,#323,#159,.T.);
#390=EDGE_CURVE('',#324,#323,#160,.T.);
#391=EDGE_CURVE('',#304,#324,#161,.T.);
#392=EDGE_CURVE('',#308,#325,#162,.T.);
#393=EDGE_CURVE('',#326,#325,#163,.T.);
#394=EDGE_CURVE('',#305,#326,#164,.T.);
#395=EDGE_CURVE('',#325,#324,#165,.T.);
#396=EDGE_CURVE('',#323,#326,#166,.T.);
#397=EDGE_CURVE('',#320,#327,#167,.T.);
#398=EDGE_CURVE('',#328,#327,#168,.T.);
#399=EDGE_CURVE('',#317,#328,#169,.T.);
#400=EDGE_CURVE('',#329,#328,#170,.T.);
#401=EDGE_CURVE('',#312,#329,#171,.T.);
#402=EDGE_CURVE('',#311,#291,#172,.T.);
#403=EDGE_CURVE('',#301,#330,#173,.T.);
#404=EDGE_CURVE('',#331,#330,#174,.T.);
#405=EDGE_CURVE('',#318,#331,#175,.T.);
#406=EDGE_CURVE('',#332,#329,#176,.T.);
#407=EDGE_CURVE('',#313,#332,#177,.T.);
#408=EDGE_CURVE('',#327,#332,#178,.T.);
#409=EDGE_CURVE('',#302,#333,#179,.T.);
#410=EDGE_CURVE('',#330,#333,#180,.T.);
#411=EDGE_CURVE('',#334,#331,#181,.T.);
#412=EDGE_CURVE('',#319,#334,#182,.T.);
#413=EDGE_CURVE('',#333,#334,#183,.T.);
#414=EDGE_CURVE('',#306,#335,#184,.T.);
#415=EDGE_CURVE('',#336,#335,#185,.T.);
#416=EDGE_CURVE('',#307,#336,#186,.T.);
#417=EDGE_CURVE('',#315,#337,#187,.T.);
#418=EDGE_CURVE('',#338,#337,#188,.T.);
#419=EDGE_CURVE('',#316,#338,#189,.T.);
#420=EDGE_CURVE('',#335,#338,#190,.T.);
#421=EDGE_CURVE('',#337,#336,#191,.T.);
#422=EDGE_CURVE('',#339,#339,#35,.T.);
#423=EDGE_CURVE('',#339,#310,#192,.T.);
#424=EDGE_CURVE('',#340,#340,#36,.T.);
#425=EDGE_CURVE('',#340,#322,#193,.T.);
#426=EDGE_CURVE('',#341,#341,#37,.T.);
#427=EDGE_CURVE('',#341,#321,#194,.T.);
#428=EDGE_CURVE('',#342,#342,#38,.T.);
#429=EDGE_CURVE('',#342,#309,#195,.T.);
#430=EDGE_CURVE('',#343,#343,#39,.T.);
#431=EDGE_CURVE('',#343,#296,#196,.T.);
#432=EDGE_CURVE('',#344,#344,#40,.T.);
#433=EDGE_CURVE('',#344,#295,#197,.T.);
#434=EDGE_CURVE('',#345,#300,#198,.T.);
#435=EDGE_CURVE('',#294,#345,#199,.T.);
#436=EDGE_CURVE('',#288,#345,#200,.T.);
#437=EDGE_CURVE('',#289,#346,#201,.T.);
#438=EDGE_CURVE('',#346,#299,#202,.T.);
#439=EDGE_CURVE('',#346,#314,#203,.T.);
#440=ORIENTED_EDGE('',*,*,#347,.T.);
#441=ORIENTED_EDGE('',*,*,#348,.F.);
#442=ORIENTED_EDGE('',*,*,#349,.T.);
#443=ORIENTED_EDGE('',*,*,#350,.F.);
#444=ORIENTED_EDGE('',*,*,#351,.T.);
#445=ORIENTED_EDGE('',*,*,#352,.F.);
#446=ORIENTED_EDGE('',*,*,#353,.T.);
#447=ORIENTED_EDGE('',*,*,#354,.T.);
#448=ORIENTED_EDGE('',*,*,#355,.F.);
#449=ORIENTED_EDGE('',*,*,#356,.F.);
#450=ORIENTED_EDGE('',*,*,#357,.F.);
#451=ORIENTED_EDGE('',*,*,#348,.T.);
#452=ORIENTED_EDGE('',*,*,#358,.F.);
#453=ORIENTED_EDGE('',*,*,#359,.F.);
#454=ORIENTED_EDGE('',*,*,#360,.T.);
#455=ORIENTED_EDGE('',*,*,#361,.F.);
#456=ORIENTED_EDGE('',*,*,#362,.F.);
#457=ORIENTED_EDGE('',*,*,#363,.F.);
#458=ORIENTED_EDGE('',*,*,#364,.F.);
#459=ORIENTED_EDGE('',*,*,#355,.T.);
#460=ORIENTED_EDGE('',*,*,#365,.T.);
#461=ORIENTED_EDGE('',*,*,#352,.T.);
#462=ORIENTED_EDGE('',*,*,#366,.T.);
#463=ORIENTED_EDGE('',*,*,#367,.T.);
#464=ORIENTED_EDGE('',*,*,#368,.T.);
#465=ORIENTED_EDGE('',*,*,#369,.T.);
#466=ORIENTED_EDGE('',*,*,#370,.T.);
#467=ORIENTED_EDGE('',*,*,#361,.T.);
#468=ORIENTED_EDGE('',*,*,#371,.T.);
#469=ORIENTED_EDGE('',*,*,#372,.T.);
#470=ORIENTED_EDGE('',*,*,#373,.T.);
#471=ORIENTED_EDGE('',*,*,#374,.T.);
#472=ORIENTED_EDGE('',*,*,#375,.T.);
#473=ORIENTED_EDGE('',*,*,#376,.T.);
#474=ORIENTED_EDGE('',*,*,#377,.T.);
#475=ORIENTED_EDGE('',*,*,#378,.T.);
#476=ORIENTED_EDGE('',*,*,#379,.T.);
#477=ORIENTED_EDGE('',*,*,#380,.T.);
#478=ORIENTED_EDGE('',*,*,#381,.T.);
#479=ORIENTED_EDGE('',*,*,#382,.T.);
#480=ORIENTED_EDGE('',*,*,#383,.T.);
#481=ORIENTED_EDGE('',*,*,#384,.T.);
#482=ORIENTED_EDGE('',*,*,#385,.T.);
#483=ORIENTED_EDGE('',*,*,#386,.T.);
#484=ORIENTED_EDGE('',*,*,#387,.T.);
#485=ORIENTED_EDGE('',*,*,#388,.T.);
#486=ORIENTED_EDGE('',*,*,#369,.F.);
#487=ORIENTED_EDGE('',*,*,#389,.T.);
#488=ORIENTED_EDGE('',*,*,#390,.F.);
#489=ORIENTED_EDGE('',*,*,#391,.F.);
#490=ORIENTED_EDGE('',*,*,#374,.F.);
#491=ORIENTED_EDGE('',*,*,#392,.T.);
#492=ORIENTED_EDGE('',*,*,#393,.F.);
#493=ORIENTED_EDGE('',*,*,#394,.F.);
#494=ORIENTED_EDGE('',*,*,#393,.T.);
#495=ORIENTED_EDGE('',*,*,#395,.T.);
#496=ORIENTED_EDGE('',*,*,#390,.T.);
#497=ORIENTED_EDGE('',*,*,#396,.T.);
#498=ORIENTED_EDGE('',*,*,#386,.F.);
#499=ORIENTED_EDGE('',*,*,#397,.T.);
#500=ORIENTED_EDGE('',*,*,#398,.F.);
#501=ORIENTED_EDGE('',*,*,#399,.F.);
#502=ORIENTED_EDGE('',*,*,#399,.T.);
#503=ORIENTED_EDGE('',*,*,#400,.F.);
#504=ORIENTED_EDGE('',*,*,#401,.F.);
#505=ORIENTED_EDGE('',*,*,#377,.F.);
#506=ORIENTED_EDGE('',*,*,#402,.T.);
#507=ORIENTED_EDGE('',*,*,#353,.F.);
#508=ORIENTED_EDGE('',*,*,#347,.F.);
#509=ORIENTED_EDGE('',*,*,#365,.F.);
#510=ORIENTED_EDGE('',*,*,#403,.T.);
#511=ORIENTED_EDGE('',*,*,#404,.F.);
#512=ORIENTED_EDGE('',*,*,#405,.F.);
#513=ORIENTED_EDGE('',*,*,#383,.F.);
#514=ORIENTED_EDGE('',*,*,#378,.F.);
#515=ORIENTED_EDGE('',*,*,#401,.T.);
#516=ORIENTED_EDGE('',*,*,#406,.F.);
#517=ORIENTED_EDGE('',*,*,#407,.F.);
#518=ORIENTED_EDGE('',*,*,#406,.T.);
#519=ORIENTED_EDGE('',*,*,#400,.T.);
#520=ORIENTED_EDGE('',*,*,#398,.T.);
#521=ORIENTED_EDGE('',*,*,#408,.T.);
#522=ORIENTED_EDGE('',*,*,#367,.F.);
#523=ORIENTED_EDGE('',*,*,#409,.T.);
#524=ORIENTED_EDGE('',*,*,#410,.F.);
#525=ORIENTED_EDGE('',*,*,#403,.F.);
#526=ORIENTED_EDGE('',*,*,#384,.F.);
#527=ORIENTED_EDGE('',*,*,#405,.T.);
#528=ORIENTED_EDGE('',*,*,#411,.F.);
#529=ORIENTED_EDGE('',*,*,#412,.F.);
#530=ORIENTED_EDGE('',*,*,#413,.T.);
#531=ORIENTED_EDGE('',*,*,#411,.T.);
#532=ORIENTED_EDGE('',*,*,#404,.T.);
#533=ORIENTED_EDGE('',*,*,#410,.T.);
#534=ORIENTED_EDGE('',*,*,#372,.F.);
#535=ORIENTED_EDGE('',*,*,#414,.T.);
#536=ORIENTED_EDGE('',*,*,#415,.F.);
#537=ORIENTED_EDGE('',*,*,#416,.F.);
#538=ORIENTED_EDGE('',*,*,#381,.F.);
#539=ORIENTED_EDGE('',*,*,#417,.T.);
#540=ORIENTED_EDGE('',*,*,#418,.F.);
#541=ORIENTED_EDGE('',*,*,#419,.F.);
#542=ORIENTED_EDGE('',*,*,#419,.T.);
#543=ORIENTED_EDGE('',*,*,#420,.F.);
#544=ORIENTED_EDGE('',*,*,#414,.F.);
#545=ORIENTED_EDGE('',*,*,#371,.F.);
#546=ORIENTED_EDGE('',*,*,#394,.T.);
#547=ORIENTED_EDGE('',*,*,#396,.F.);
#548=ORIENTED_EDGE('',*,*,#389,.F.);
#549=ORIENTED_EDGE('',*,*,#368,.F.);
#550=ORIENTED_EDGE('',*,*,#360,.F.);
#551=ORIENTED_EDGE('',*,*,#354,.F.);
#552=ORIENTED_EDGE('',*,*,#402,.F.);
#553=ORIENTED_EDGE('',*,*,#382,.F.);
#554=ORIENTED_EDGE('',*,*,#420,.T.);
#555=ORIENTED_EDGE('',*,*,#418,.T.);
#556=ORIENTED_EDGE('',*,*,#421,.T.);
#557=ORIENTED_EDGE('',*,*,#415,.T.);
#558=ORIENTED_EDGE('',*,*,#422,.F.);
#559=ORIENTED_EDGE('',*,*,#423,.T.);
#560=ORIENTED_EDGE('',*,*,#376,.F.);
#561=ORIENTED_EDGE('',*,*,#423,.F.);
#562=ORIENTED_EDGE('',*,*,#422,.T.);
#563=ORIENTED_EDGE('',*,*,#424,.F.);
#564=ORIENTED_EDGE('',*,*,#425,.T.);
#565=ORIENTED_EDGE('',*,*,#388,.F.);
#566=ORIENTED_EDGE('',*,*,#425,.F.);
#567=ORIENTED_EDGE('',*,*,#424,.T.);
#568=ORIENTED_EDGE('',*,*,#426,.F.);
#569=ORIENTED_EDGE('',*,*,#427,.T.);
#570=ORIENTED_EDGE('',*,*,#387,.F.);
#571=ORIENTED_EDGE('',*,*,#427,.F.);
#572=ORIENTED_EDGE('',*,*,#426,.T.);
#573=ORIENTED_EDGE('',*,*,#428,.F.);
#574=ORIENTED_EDGE('',*,*,#429,.T.);
#575=ORIENTED_EDGE('',*,*,#375,.F.);
#576=ORIENTED_EDGE('',*,*,#429,.F.);
#577=ORIENTED_EDGE('',*,*,#428,.T.);
#578=ORIENTED_EDGE('',*,*,#430,.F.);
#579=ORIENTED_EDGE('',*,*,#431,.T.);
#580=ORIENTED_EDGE('',*,*,#359,.T.);
#581=ORIENTED_EDGE('',*,*,#431,.F.);
#582=ORIENTED_EDGE('',*,*,#432,.F.);
#583=ORIENTED_EDGE('',*,*,#433,.T.);
#584=ORIENTED_EDGE('',*,*,#358,.T.);
#585=ORIENTED_EDGE('',*,*,#433,.F.);
#586=ORIENTED_EDGE('',*,*,#356,.T.);
#587=ORIENTED_EDGE('',*,*,#364,.T.);
#588=ORIENTED_EDGE('',*,*,#434,.F.);
#589=ORIENTED_EDGE('',*,*,#435,.F.);
#590=ORIENTED_EDGE('',*,*,#357,.T.);
#591=ORIENTED_EDGE('',*,*,#435,.T.);
#592=ORIENTED_EDGE('',*,*,#436,.F.);
#593=ORIENTED_EDGE('',*,*,#349,.F.);
#594=ORIENTED_EDGE('',*,*,#437,.F.);
#595=ORIENTED_EDGE('',*,*,#350,.T.);
#596=ORIENTED_EDGE('',*,*,#436,.T.);
#597=ORIENTED_EDGE('',*,*,#434,.T.);
#598=ORIENTED_EDGE('',*,*,#363,.T.);
#599=ORIENTED_EDGE('',*,*,#438,.F.);
#600=ORIENTED_EDGE('',*,*,#432,.T.);
#601=ORIENTED_EDGE('',*,*,#430,.T.);
#602=ORIENTED_EDGE('',*,*,#438,.T.);
#603=ORIENTED_EDGE('',*,*,#362,.T.);
#604=ORIENTED_EDGE('',*,*,#370,.F.);
#605=ORIENTED_EDGE('',*,*,#391,.T.);
#606=ORIENTED_EDGE('',*,*,#395,.F.);
#607=ORIENTED_EDGE('',*,*,#392,.F.);
#608=ORIENTED_EDGE('',*,*,#373,.F.);
#609=ORIENTED_EDGE('',*,*,#416,.T.);
#610=ORIENTED_EDGE('',*,*,#421,.F.);
#611=ORIENTED_EDGE('',*,*,#417,.F.);
#612=ORIENTED_EDGE('',*,*,#380,.F.);
#613=ORIENTED_EDGE('',*,*,#439,.F.);
#614=ORIENTED_EDGE('',*,*,#437,.T.);
#615=ORIENTED_EDGE('',*,*,#439,.T.);
#616=ORIENTED_EDGE('',*,*,#379,.F.);
#617=ORIENTED_EDGE('',*,*,#407,.T.);
#618=ORIENTED_EDGE('',*,*,#408,.F.);
#619=ORIENTED_EDGE('',*,*,#397,.F.);
#620=ORIENTED_EDGE('',*,*,#385,.F.);
#621=ORIENTED_EDGE('',*,*,#412,.T.);
#622=ORIENTED_EDGE('',*,*,#413,.F.);
#623=ORIENTED_EDGE('',*,*,#409,.F.);
#624=ORIENTED_EDGE('',*,*,#366,.F.);
#625=ORIENTED_EDGE('',*,*,#351,.F.);
#626=PLANE('',#708);
#627=PLANE('',#709);
#628=PLANE('',#712);
#629=PLANE('',#713);
#630=PLANE('',#714);
#631=PLANE('',#715);
#632=PLANE('',#718);
#633=PLANE('',#719);
#634=PLANE('',#722);
#635=PLANE('',#723);
#636=PLANE('',#724);
#637=PLANE('',#725);
#638=PLANE('',#726);
#639=PLANE('',#727);
#640=PLANE('',#728);
#641=PLANE('',#729);
#642=PLANE('',#730);
#643=PLANE('',#731);
#644=PLANE('',#732);
#645=PLANE('',#733);
#646=PLANE('',#734);
#647=PLANE('',#735);
#648=PLANE('',#738);
#649=PLANE('',#741);
#650=PLANE('',#744);
#651=PLANE('',#747);
#652=PLANE('',#752);
#653=PLANE('',#753);
#654=PLANE('',#754);
#655=PLANE('',#755);
#656=PLANE('',#756);
#657=ADVANCED_FACE('',(#41),#626,.T.);
#658=ADVANCED_FACE('',(#42,#21,#22),#627,.F.);
#659=ADVANCED_FACE('',(#43),#628,.T.);
#660=ADVANCED_FACE('',(#44),#629,.T.);
#661=ADVANCED_FACE('',(#45),#630,.T.);
#662=ADVANCED_FACE('',(#46,#23,#24),#631,.T.);
#663=ADVANCED_FACE('',(#47),#632,.T.);
#664=ADVANCED_FACE('',(#48,#25,#26),#633,.T.);
#665=ADVANCED_FACE('',(#49),#634,.T.);
#666=ADVANCED_FACE('',(#50),#635,.T.);
#667=ADVANCED_FACE('',(#51),#636,.T.);
#668=ADVANCED_FACE('',(#52),#637,.T.);
#669=ADVANCED_FACE('',(#53),#638,.T.);
#670=ADVANCED_FACE('',(#54),#639,.T.);
#671=ADVANCED_FACE('',(#55),#640,.T.);
#672=ADVANCED_FACE('',(#56),#641,.T.);
#673=ADVANCED_FACE('',(#57),#642,.T.);
#674=ADVANCED_FACE('',(#58),#643,.T.);
#675=ADVANCED_FACE('',(#59),#644,.T.);
#676=ADVANCED_FACE('',(#60),#645,.T.);
#677=ADVANCED_FACE('',(#61),#646,.T.);
#678=ADVANCED_FACE('',(#62),#647,.T.);
#679=ADVANCED_FACE('',(#63),#15,.T.);
#680=ADVANCED_FACE('',(#64),#648,.T.);
#681=ADVANCED_FACE('',(#65),#16,.T.);
#682=ADVANCED_FACE('',(#66),#649,.T.);
#683=ADVANCED_FACE('',(#67),#17,.T.);
#684=ADVANCED_FACE('',(#68),#650,.T.);
#685=ADVANCED_FACE('',(#69),#18,.T.);
#686=ADVANCED_FACE('',(#70),#651,.T.);
#687=ADVANCED_FACE('',(#71),#19,.F.);
#688=ADVANCED_FACE('',(#72),#20,.F.);
#689=ADVANCED_FACE('',(#73),#652,.T.);
#690=ADVANCED_FACE('',(#74),#653,.T.);
#691=ADVANCED_FACE('',(#75,#27,#28),#654,.T.);
#692=ADVANCED_FACE('',(#76),#655,.T.);
#693=ADVANCED_FACE('',(#77),#656,.T.);
#694=CLOSED_SHELL('',(#657,#658,#659,#660,#661,#662,#663,#664,#665,#666,
#667,#668,#669,#670,#671,#672,#673,#674,#675,#676,#677,#678,#679,#680,#681,
#682,#683,#684,#685,#686,#687,#688,#689,#690,#691,#692,#693));
#695=DERIVED_UNIT_ELEMENT(#697,1.);
#696=DERIVED_UNIT_ELEMENT(#1136,3.);
#697=(
MASS_UNIT()
NAMED_UNIT(*)
SI_UNIT(.KILO.,.GRAM.)
);
#698=DERIVED_UNIT((#695,#696));
#699=MEASURE_REPRESENTATION_ITEM('density measure',
POSITIVE_RATIO_MEASURE(7850.),#698);
#700=PROPERTY_DEFINITION_REPRESENTATION(#705,#702);
#701=PROPERTY_DEFINITION_REPRESENTATION(#706,#703);
#702=REPRESENTATION('material name',(#704),#1133);
#703=REPRESENTATION('density',(#699),#1133);
#704=DESCRIPTIVE_REPRESENTATION_ITEM('Steel','Steel');
#705=PROPERTY_DEFINITION('material property','material name',#1143);
#706=PROPERTY_DEFINITION('material property','density of part',#1143);
#707=AXIS2_PLACEMENT_3D('placement',#938,#757,#758);
#708=AXIS2_PLACEMENT_3D('',#939,#759,#760);
#709=AXIS2_PLACEMENT_3D('',#952,#767,#768);
#710=AXIS2_PLACEMENT_3D('',#963,#774,#775);
#711=AXIS2_PLACEMENT_3D('',#965,#776,#777);
#712=AXIS2_PLACEMENT_3D('',#966,#778,#779);
#713=AXIS2_PLACEMENT_3D('',#976,#785,#786);
#714=AXIS2_PLACEMENT_3D('',#982,#790,#791);
#715=AXIS2_PLACEMENT_3D('',#988,#795,#796);
#716=AXIS2_PLACEMENT_3D('',#998,#801,#802);
#717=AXIS2_PLACEMENT_3D('',#1000,#803,#804);
#718=AXIS2_PLACEMENT_3D('',#1001,#805,#806);
#719=AXIS2_PLACEMENT_3D('',#1014,#813,#814);
#720=AXIS2_PLACEMENT_3D('',#1024,#819,#820);
#721=AXIS2_PLACEMENT_3D('',#1026,#821,#822);
#722=AXIS2_PLACEMENT_3D('',#1027,#823,#824);
#723=AXIS2_PLACEMENT_3D('',#1033,#828,#829);
#724=AXIS2_PLACEMENT_3D('',#1039,#833,#834);
#725=AXIS2_PLACEMENT_3D('',#1042,#837,#838);
#726=AXIS2_PLACEMENT_3D('',#1048,#842,#843);
#727=AXIS2_PLACEMENT_3D('',#1058,#850,#851);
#728=AXIS2_PLACEMENT_3D('',#1062,#854,#855);
#729=AXIS2_PLACEMENT_3D('',#1064,#857,#858);
#730=AXIS2_PLACEMENT_3D('',#1068,#861,#862);
#731=AXIS2_PLACEMENT_3D('',#1072,#865,#866);
#732=AXIS2_PLACEMENT_3D('',#1074,#868,#869);
#733=AXIS2_PLACEMENT_3D('',#1080,#873,#874);
#734=AXIS2_PLACEMENT_3D('',#1086,#878,#879);
#735=AXIS2_PLACEMENT_3D('',#1088,#881,#882);
#736=AXIS2_PLACEMENT_3D('',#1090,#884,#885);
#737=AXIS2_PLACEMENT_3D('',#1092,#886,#887);
#738=AXIS2_PLACEMENT_3D('',#1094,#889,#890);
#739=AXIS2_PLACEMENT_3D('',#1095,#891,#892);
#740=AXIS2_PLACEMENT_3D('',#1097,#893,#894);
#741=AXIS2_PLACEMENT_3D('',#1099,#896,#897);
#742=AXIS2_PLACEMENT_3D('',#1100,#898,#899);
#743=AXIS2_PLACEMENT_3D('',#1102,#900,#901);
#744=AXIS2_PLACEMENT_3D('',#1104,#903,#904);
#745=AXIS2_PLACEMENT_3D('',#1105,#905,#906);
#746=AXIS2_PLACEMENT_3D('',#1107,#907,#908);
#747=AXIS2_PLACEMENT_3D('',#1109,#910,#911);
#748=AXIS2_PLACEMENT_3D('',#1110,#912,#913);
#749=AXIS2_PLACEMENT_3D('',#1112,#914,#915);
#750=AXIS2_PLACEMENT_3D('',#1114,#917,#918);
#751=AXIS2_PLACEMENT_3D('',#1116,#919,#920);
#752=AXIS2_PLACEMENT_3D('',#1118,#922,#923);
#753=AXIS2_PLACEMENT_3D('',#1122,#926,#927);
#754=AXIS2_PLACEMENT_3D('',#1124,#929,#930);
#755=AXIS2_PLACEMENT_3D('',#1128,#933,#934);
#756=AXIS2_PLACEMENT_3D('',#1130,#936,#937);
#757=DIRECTION('axis',(0.,0.,1.));
#758=DIRECTION('refdir',(1.,0.,0.));
#759=DIRECTION('center_axis',(0.,-1.,0.));
#760=DIRECTION('ref_axis',(1.,0.,0.));
#761=DIRECTION('',(0.,0.,-1.));
#762=DIRECTION('',(-1.,0.,0.));
#763=DIRECTION('',(0.,0.,1.));
#764=DIRECTION('',(1.,0.,0.));
#765=DIRECTION('',(0.,0.,1.));
#766=DIRECTION('',(1.,0.,0.));
#767=DIRECTION('center_axis',(0.,0.,1.));
#768=DIRECTION('ref_axis',(1.,0.,0.));
#769=DIRECTION('',(0.,1.,0.));
#770=DIRECTION('',(1.,0.,0.));
#771=DIRECTION('',(0.,1.,0.));
#772=DIRECTION('',(1.,0.,0.));
#773=DIRECTION('',(0.,1.,0.));
#774=DIRECTION('center_axis',(0.,0.,-1.));
#775=DIRECTION('ref_axis',(1.,0.,0.));
#776=DIRECTION('center_axis',(0.,0.,-1.));
#777=DIRECTION('ref_axis',(1.,0.,0.));
#778=DIRECTION('center_axis',(1.,0.,0.));
#779=DIRECTION('ref_axis',(0.,1.,0.));
#780=DIRECTION('',(0.,0.,1.));
#781=DIRECTION('',(0.,1.,0.));
#782=DIRECTION('',(0.,0.,1.));
#783=DIRECTION('',(0.,1.,0.));
#784=DIRECTION('',(0.,0.,1.));
#785=DIRECTION('center_axis',(0.,0.,1.));
#786=DIRECTION('ref_axis',(1.,0.,0.));
#787=DIRECTION('',(0.,-1.,0.));
#788=DIRECTION('',(0.,1.,0.));
#789=DIRECTION('',(-1.,0.,0.));
#790=DIRECTION('center_axis',(0.,0.,1.));
#791=DIRECTION('ref_axis',(1.,0.,0.));
#792=DIRECTION('',(-1.,0.,0.));
#793=DIRECTION('',(0.,-1.,0.));
#794=DIRECTION('',(1.,0.,0.));
#795=DIRECTION('center_axis',(0.,0.,1.));
#796=DIRECTION('ref_axis',(1.,0.,0.));
#797=DIRECTION('',(-1.,0.,0.));
#798=DIRECTION('',(0.,-1.,0.));
#799=DIRECTION('',(1.,0.,0.));
#800=DIRECTION('',(0.,1.,0.));
#801=DIRECTION('center_axis',(0.,0.,-1.));
#802=DIRECTION('ref_axis',(1.,0.,0.));
#803=DIRECTION('center_axis',(0.,0.,-1.));
#804=DIRECTION('ref_axis',(1.,0.,0.));
#805=DIRECTION('center_axis',(0.,0.,1.));
#806=DIRECTION('ref_axis',(1.,0.,0.));
#807=DIRECTION('',(0.,-1.,0.));
#808=DIRECTION('',(1.,0.,0.));
#809=DIRECTION('',(0.,1.,0.));
#810=DIRECTION('',(1.,0.,0.));
#811=DIRECTION('',(0.,1.,0.));
#812=DIRECTION('',(-1.,0.,0.));
#813=DIRECTION('center_axis',(0.,0.,1.));
#814=DIRECTION('ref_axis',(1.,0.,0.));
#815=DIRECTION('',(0.,-1.,0.));
#816=DIRECTION('',(1.,0.,0.));
#817=DIRECTION('',(0.,1.,0.));
#818=DIRECTION('',(-1.,0.,0.));
#819=DIRECTION('center_axis',(0.,0.,-1.));
#820=DIRECTION('ref_axis',(1.,0.,0.));
#821=DIRECTION('center_axis',(0.,0.,-1.));
#822=DIRECTION('ref_axis',(1.,0.,0.));
#823=DIRECTION('center_axis',(1.,0.,0.));
#824=DIRECTION('ref_axis',(0.,1.,0.));
#825=DIRECTION('',(0.,0.,1.));
#826=DIRECTION('',(0.,1.,0.));
#827=DIRECTION('',(0.,0.,1.));
#828=DIRECTION('center_axis',(-1.,0.,0.));
#829=DIRECTION('ref_axis',(0.,-1.,0.));
#830=DIRECTION('',(0.,0.,1.));
#831=DIRECTION('',(0.,-1.,0.));
#832=DIRECTION('',(0.,0.,1.));
#833=DIRECTION('center_axis',(0.,0.,1.));
#834=DIRECTION('ref_axis',(1.,0.,0.));
#835=DIRECTION('',(1.,0.,0.));
#836=DIRECTION('',(-1.,0.,0.));
#837=DIRECTION('center_axis',(0.,-1.,0.));
#838=DIRECTION('ref_axis',(1.,0.,0.));
#839=DIRECTION('',(0.,0.,1.));
#840=DIRECTION('',(1.,0.,0.));
#841=DIRECTION('',(0.,0.,1.));
#842=DIRECTION('center_axis',(-1.,0.,0.));
#843=DIRECTION('ref_axis',(0.,-1.,0.));
#844=DIRECTION('',(0.,-1.,0.));
#845=DIRECTION('',(0.,0.,1.));
#846=DIRECTION('',(0.,0.,-1.));
#847=DIRECTION('',(0.,0.,1.));
#848=DIRECTION('',(0.,-1.,0.));
#849=DIRECTION('',(0.,0.,1.));
#850=DIRECTION('center_axis',(0.,1.,0.));
#851=DIRECTION('ref_axis',(-1.,0.,0.));
#852=DIRECTION('',(-1.,0.,0.));
#853=DIRECTION('',(0.,0.,1.));
#854=DIRECTION('center_axis',(0.,0.,1.));
#855=DIRECTION('ref_axis',(1.,0.,0.));
#856=DIRECTION('',(0.,1.,0.));
#857=DIRECTION('center_axis',(0.,-1.,0.));
#858=DIRECTION('ref_axis',(1.,0.,0.));
#859=DIRECTION('',(0.,0.,1.));
#860=DIRECTION('',(1.,0.,0.));
#861=DIRECTION('center_axis',(0.,1.,0.));
#862=DIRECTION('ref_axis',(-1.,0.,0.));
#863=DIRECTION('',(-1.,0.,0.));
#864=DIRECTION('',(0.,0.,1.));
#865=DIRECTION('center_axis',(0.,0.,1.));
#866=DIRECTION('ref_axis',(1.,0.,0.));
#867=DIRECTION('',(0.,1.,0.));
#868=DIRECTION('center_axis',(1.,0.,0.));
#869=DIRECTION('ref_axis',(0.,1.,0.));
#870=DIRECTION('',(0.,0.,1.));
#871=DIRECTION('',(0.,1.,0.));
#872=DIRECTION('',(0.,0.,1.));
#873=DIRECTION('center_axis',(-1.,0.,0.));
#874=DIRECTION('ref_axis',(0.,-1.,0.));
#875=DIRECTION('',(0.,0.,1.));
#876=DIRECTION('',(0.,-1.,0.));
#877=DIRECTION('',(0.,0.,1.));
#878=DIRECTION('center_axis',(0.,1.,0.));
#879=DIRECTION('ref_axis',(-1.,0.,0.));
#880=DIRECTION('',(-1.,0.,0.));
#881=DIRECTION('center_axis',(0.,0.,1.));
#882=DIRECTION('ref_axis',(1.,0.,0.));
#883=DIRECTION('',(1.,0.,0.));
#884=DIRECTION('center_axis',(0.,0.,1.));
#885=DIRECTION('ref_axis',(1.,0.,0.));
#886=DIRECTION('center_axis',(0.,0.,1.));
#887=DIRECTION('ref_axis',(1.,0.,0.));
#888=DIRECTION('',(0.,0.,-1.));
#889=DIRECTION('center_axis',(0.,0.,1.));
#890=DIRECTION('ref_axis',(1.,0.,0.));
#891=DIRECTION('center_axis',(0.,0.,1.));
#892=DIRECTION('ref_axis',(1.,0.,0.));
#893=DIRECTION('center_axis',(0.,0.,1.));
#894=DIRECTION('ref_axis',(1.,0.,0.));
#895=DIRECTION('',(0.,0.,-1.));
#896=DIRECTION('center_axis',(0.,0.,1.));
#897=DIRECTION('ref_axis',(1.,0.,0.));
#898=DIRECTION('center_axis',(0.,0.,1.));
#899=DIRECTION('ref_axis',(1.,0.,0.));
#900=DIRECTION('center_axis',(0.,0.,1.));
#901=DIRECTION('ref_axis',(1.,0.,0.));
#902=DIRECTION('',(0.,0.,-1.));
#903=DIRECTION('center_axis',(0.,0.,1.));
#904=DIRECTION('ref_axis',(1.,0.,0.));
#905=DIRECTION('center_axis',(0.,0.,1.));
#906=DIRECTION('ref_axis',(1.,0.,0.));
#907=DIRECTION('center_axis',(0.,0.,1.));
#908=DIRECTION('ref_axis',(1.,0.,0.));
#909=DIRECTION('',(0.,0.,-1.));
#910=DIRECTION('center_axis',(0.,0.,1.));
#911=DIRECTION('ref_axis',(1.,0.,0.));
#912=DIRECTION('center_axis',(0.,0.,1.));
#913=DIRECTION('ref_axis',(1.,0.,0.));
#914=DIRECTION('center_axis',(0.,0.,-1.));
#915=DIRECTION('ref_axis',(1.,0.,0.));
#916=DIRECTION('',(0.,0.,-1.));
#917=DIRECTION('center_axis',(0.,0.,1.));
#918=DIRECTION('ref_axis',(1.,0.,0.));
#919=DIRECTION('center_axis',(0.,0.,-1.));
#920=DIRECTION('ref_axis',(1.,0.,0.));
#921=DIRECTION('',(0.,0.,-1.));
#922=DIRECTION('center_axis',(0.,-1.,0.));
#923=DIRECTION('ref_axis',(1.,0.,0.));
#924=DIRECTION('',(1.,0.,0.));
#925=DIRECTION('',(0.,0.,1.));
#926=DIRECTION('center_axis',(1.,0.,0.));
#927=DIRECTION('ref_axis',(0.,1.,0.));
#928=DIRECTION('',(0.,1.,0.));
#929=DIRECTION('center_axis',(0.,0.,1.));
#930=DIRECTION('ref_axis',(1.,0.,0.));
#931=DIRECTION('',(0.,1.,0.));
#932=DIRECTION('',(1.,0.,0.));
#933=DIRECTION('center_axis',(0.,-1.,0.));
#934=DIRECTION('ref_axis',(1.,0.,0.));
#935=DIRECTION('',(0.,0.,1.));
#936=DIRECTION('center_axis',(1.,0.,0.));
#937=DIRECTION('ref_axis',(0.,1.,0.));
#938=CARTESIAN_POINT('',(0.,0.,0.));
#939=CARTESIAN_POINT('Origin',(0.,0.,0.));
#940=CARTESIAN_POINT('',(9.8,0.,35.));
#941=CARTESIAN_POINT('',(9.8,0.,0.));
#942=CARTESIAN_POINT('',(9.8,0.,17.5));
#943=CARTESIAN_POINT('',(30.,0.,0.));
#944=CARTESIAN_POINT('',(20.,0.,0.));
#945=CARTESIAN_POINT('',(30.,0.,3.));
#946=CARTESIAN_POINT('',(30.,0.,0.));
#947=CARTESIAN_POINT('',(20.,0.,3.));
#948=CARTESIAN_POINT('',(20.,0.,3.));
#949=CARTESIAN_POINT('',(20.,0.,35.));
#950=CARTESIAN_POINT('',(20.,0.,0.));
#951=CARTESIAN_POINT('',(20.,0.,35.));
#952=CARTESIAN_POINT('Origin',(25.,25.,0.));
#953=CARTESIAN_POINT('',(9.8,40.2,0.));
#954=CARTESIAN_POINT('',(9.8,32.6,0.));
#955=CARTESIAN_POINT('',(50.,40.2,0.));
#956=CARTESIAN_POINT('',(37.5,40.2,0.));
#957=CARTESIAN_POINT('',(50.,20.,0.));
#958=CARTESIAN_POINT('',(50.,20.,0.));
#959=CARTESIAN_POINT('',(30.,20.,0.));
#960=CARTESIAN_POINT('',(20.,20.,0.));
#961=CARTESIAN_POINT('',(30.,0.,0.));
#962=CARTESIAN_POINT('',(42.,25.,0.));
#963=CARTESIAN_POINT('Origin',(45.,25.,0.));
#964=CARTESIAN_POINT('',(22.,5.,0.));
#965=CARTESIAN_POINT('Origin',(25.,5.,0.));
#966=CARTESIAN_POINT('Origin',(50.,30.,0.));
#967=CARTESIAN_POINT('',(50.,40.2,35.));
#968=CARTESIAN_POINT('',(50.,40.2,17.5));
#969=CARTESIAN_POINT('',(50.,30.,35.));
#970=CARTESIAN_POINT('',(50.,50.,35.));
#971=CARTESIAN_POINT('',(50.,30.,3.));
#972=CARTESIAN_POINT('',(50.,30.,0.));
#973=CARTESIAN_POINT('',(50.,20.,3.));
#974=CARTESIAN_POINT('',(50.,20.,3.));
#975=CARTESIAN_POINT('',(50.,20.,0.));
#976=CARTESIAN_POINT('Origin',(25.,25.,35.));
#977=CARTESIAN_POINT('',(9.8,1.7,35.));
#978=CARTESIAN_POINT('',(9.8,32.6,35.));
#979=CARTESIAN_POINT('',(20.,1.7,35.));
#980=CARTESIAN_POINT('',(20.,50.,35.));
#981=CARTESIAN_POINT('',(17.4,1.7,35.));
#982=CARTESIAN_POINT('Origin',(25.,25.,35.));
#983=CARTESIAN_POINT('',(48.3,40.2,35.));
#984=CARTESIAN_POINT('',(37.5,40.2,35.));
#985=CARTESIAN_POINT('',(48.3,30.,35.));
#986=CARTESIAN_POINT('',(48.3,27.5,35.));
#987=CARTESIAN_POINT('',(50.,30.,35.));
#988=CARTESIAN_POINT('Origin',(25.,25.,35.));
#989=CARTESIAN_POINT('',(45.3,40.2,35.));
#990=CARTESIAN_POINT('',(24.5,40.2,35.));
#991=CARTESIAN_POINT('',(37.5,40.2,35.));
#992=CARTESIAN_POINT('',(24.5,30.,35.));
#993=CARTESIAN_POINT('',(24.5,27.5,35.));
#994=CARTESIAN_POINT('',(45.3,30.,35.));
#995=CARTESIAN_POINT('',(50.,30.,35.));
#996=CARTESIAN_POINT('',(45.3,32.6,35.));
#997=CARTESIAN_POINT('',(29.05,37.3,35.));
#998=CARTESIAN_POINT('Origin',(30.15,37.3,35.));
#999=CARTESIAN_POINT('',(38.55,37.3,35.));
#1000=CARTESIAN_POINT('Origin',(39.65,37.3,35.));
#1001=CARTESIAN_POINT('Origin',(25.,25.,35.));
#1002=CARTESIAN_POINT('',(9.8,40.2,35.));
#1003=CARTESIAN_POINT('',(9.8,28.5,35.));
#1004=CARTESIAN_POINT('',(9.8,32.6,35.));
#1005=CARTESIAN_POINT('',(20.,28.5,35.));
#1006=CARTESIAN_POINT('',(22.5,28.5,35.));
#1007=CARTESIAN_POINT('',(20.,30.,35.));
#1008=CARTESIAN_POINT('',(20.,50.,35.));
#1009=CARTESIAN_POINT('',(21.5,30.,35.));
#1010=CARTESIAN_POINT('',(50.,30.,35.));
#1011=CARTESIAN_POINT('',(21.5,40.2,35.));
#1012=CARTESIAN_POINT('',(21.5,32.6,35.));
#1013=CARTESIAN_POINT('',(37.5,40.2,35.));
#1014=CARTESIAN_POINT('Origin',(25.,25.,35.));
#1015=CARTESIAN_POINT('',(9.8,25.5,35.));
#1016=CARTESIAN_POINT('',(9.8,4.7,35.));
#1017=CARTESIAN_POINT('',(9.8,32.6,35.));
#1018=CARTESIAN_POINT('',(20.,4.7,35.));
#1019=CARTESIAN_POINT('',(22.5,4.7,35.));
#1020=CARTESIAN_POINT('',(20.,25.5,35.));
#1021=CARTESIAN_POINT('',(20.,50.,35.));
#1022=CARTESIAN_POINT('',(17.4,25.5,35.));
#1023=CARTESIAN_POINT('',(11.6,10.35,35.));
#1024=CARTESIAN_POINT('Origin',(12.7,10.35,35.));
#1025=CARTESIAN_POINT('',(11.6,19.85,35.));
#1026=CARTESIAN_POINT('Origin',(12.7,19.85,35.));
#1027=CARTESIAN_POINT('Origin',(48.3,30.,35.));
#1028=CARTESIAN_POINT('',(48.3,40.2,43.));
#1029=CARTESIAN_POINT('',(48.3,40.2,35.));
#1030=CARTESIAN_POINT('',(48.3,30.,43.));
#1031=CARTESIAN_POINT('',(48.3,30.,43.));
#1032=CARTESIAN_POINT('',(48.3,30.,35.));
#1033=CARTESIAN_POINT('Origin',(45.3,40.2,35.));
#1034=CARTESIAN_POINT('',(45.3,30.,43.));
#1035=CARTESIAN_POINT('',(45.3,30.,35.));
#1036=CARTESIAN_POINT('',(45.3,40.2,43.));
#1037=CARTESIAN_POINT('',(45.3,40.2,43.));
#1038=CARTESIAN_POINT('',(45.3,40.2,35.));
#1039=CARTESIAN_POINT('Origin',(46.8,35.1,43.));
#1040=CARTESIAN_POINT('',(45.3,30.,43.));
#1041=CARTESIAN_POINT('',(48.3,40.2,43.));
#1042=CARTESIAN_POINT('Origin',(9.8,25.5,35.));
#1043=CARTESIAN_POINT('',(20.,25.5,43.));
#1044=CARTESIAN_POINT('',(20.,25.5,35.));
#1045=CARTESIAN_POINT('',(9.8,25.5,43.));
#1046=CARTESIAN_POINT('',(20.,25.5,43.));
#1047=CARTESIAN_POINT('',(9.8,25.5,35.));
#1048=CARTESIAN_POINT('Origin',(9.8,28.5,35.));
#1049=CARTESIAN_POINT('',(9.8,28.5,43.));
#1050=CARTESIAN_POINT('',(9.8,25.5,43.));
#1051=CARTESIAN_POINT('',(9.8,28.5,35.));
#1052=CARTESIAN_POINT('',(9.8,40.2,35.));
#1053=CARTESIAN_POINT('',(9.8,1.7,43.));
#1054=CARTESIAN_POINT('',(9.8,1.7,35.));
#1055=CARTESIAN_POINT('',(9.8,4.7,43.));
#1056=CARTESIAN_POINT('',(9.8,4.7,43.));
#1057=CARTESIAN_POINT('',(9.8,4.7,35.));
#1058=CARTESIAN_POINT('Origin',(20.,28.5,35.));
#1059=CARTESIAN_POINT('',(20.,28.5,43.));
#1060=CARTESIAN_POINT('',(9.8,28.5,43.));
#1061=CARTESIAN_POINT('',(20.,28.5,35.));
#1062=CARTESIAN_POINT('Origin',(14.9,27.,43.));
#1063=CARTESIAN_POINT('',(20.,28.5,43.));
#1064=CARTESIAN_POINT('Origin',(9.8,1.7,35.));
#1065=CARTESIAN_POINT('',(20.,1.7,43.));
#1066=CARTESIAN_POINT('',(20.,1.7,35.));
#1067=CARTESIAN_POINT('',(9.8,1.7,43.));
#1068=CARTESIAN_POINT('Origin',(20.,4.7,35.));
#1069=CARTESIAN_POINT('',(20.,4.7,43.));
#1070=CARTESIAN_POINT('',(20.,4.7,43.));
#1071=CARTESIAN_POINT('',(20.,4.7,35.));
#1072=CARTESIAN_POINT('Origin',(14.9,3.2,43.));
#1073=CARTESIAN_POINT('',(20.,1.7,43.));
#1074=CARTESIAN_POINT('Origin',(24.5,30.,35.));
#1075=CARTESIAN_POINT('',(24.5,40.2,43.));
#1076=CARTESIAN_POINT('',(24.5,40.2,35.));
#1077=CARTESIAN_POINT('',(24.5,30.,43.));
#1078=CARTESIAN_POINT('',(24.5,40.2,43.));
#1079=CARTESIAN_POINT('',(24.5,30.,35.));
#1080=CARTESIAN_POINT('Origin',(21.5,40.2,35.));
#1081=CARTESIAN_POINT('',(21.5,30.,43.));
#1082=CARTESIAN_POINT('',(21.5,30.,35.));
#1083=CARTESIAN_POINT('',(21.5,40.2,43.));
#1084=CARTESIAN_POINT('',(21.5,30.,43.));
#1085=CARTESIAN_POINT('',(21.5,40.2,35.));
#1086=CARTESIAN_POINT('Origin',(24.5,40.2,35.));
#1087=CARTESIAN_POINT('',(21.5,40.2,43.));
#1088=CARTESIAN_POINT('Origin',(23.,35.1,43.));
#1089=CARTESIAN_POINT('',(24.5,30.,43.));
#1090=CARTESIAN_POINT('Origin',(39.65,37.3,35.));
#1091=CARTESIAN_POINT('',(38.55,37.3,43.));
#1092=CARTESIAN_POINT('Origin',(39.65,37.3,43.));
#1093=CARTESIAN_POINT('',(38.55,37.3,35.));
#1094=CARTESIAN_POINT('Origin',(39.65,37.3,43.));
#1095=CARTESIAN_POINT('Origin',(12.7,19.85,35.));
#1096=CARTESIAN_POINT('',(11.6,19.85,43.));
#1097=CARTESIAN_POINT('Origin',(12.7,19.85,43.));
#1098=CARTESIAN_POINT('',(11.6,19.85,35.));
#1099=CARTESIAN_POINT('Origin',(12.7,19.85,43.));
#1100=CARTESIAN_POINT('Origin',(12.7,10.35,35.));
#1101=CARTESIAN_POINT('',(11.6,10.35,43.));
#1102=CARTESIAN_POINT('Origin',(12.7,10.35,43.));
#1103=CARTESIAN_POINT('',(11.6,10.35,35.));
#1104=CARTESIAN_POINT('Origin',(12.7,10.35,43.));
#1105=CARTESIAN_POINT('Origin',(30.15,37.3,35.));
#1106=CARTESIAN_POINT('',(29.05,37.3,43.));
#1107=CARTESIAN_POINT('Origin',(30.15,37.3,43.));
#1108=CARTESIAN_POINT('',(29.05,37.3,35.));
#1109=CARTESIAN_POINT('Origin',(30.15,37.3,43.));
#1110=CARTESIAN_POINT('Origin',(25.,5.,0.));
#1111=CARTESIAN_POINT('',(22.,5.,3.));
#1112=CARTESIAN_POINT('Origin',(25.,5.,3.));
#1113=CARTESIAN_POINT('',(22.,5.,0.));
#1114=CARTESIAN_POINT('Origin',(45.,25.,0.));
#1115=CARTESIAN_POINT('',(42.,25.,3.));
#1116=CARTESIAN_POINT('Origin',(45.,25.,3.));
#1117=CARTESIAN_POINT('',(42.,25.,0.));
#1118=CARTESIAN_POINT('Origin',(30.,20.,0.));
#1119=CARTESIAN_POINT('',(30.,20.,3.));
#1120=CARTESIAN_POINT('',(20.,20.,3.));
#1121=CARTESIAN_POINT('',(30.,20.,0.));
#1122=CARTESIAN_POINT('Origin',(30.,0.,0.));
#1123=CARTESIAN_POINT('',(30.,0.,3.));
#1124=CARTESIAN_POINT('Origin',(35.,15.,3.));
#1125=CARTESIAN_POINT('',(20.,30.,3.));
#1126=CARTESIAN_POINT('',(20.,7.5,3.));
#1127=CARTESIAN_POINT('',(27.5,30.,3.));
#1128=CARTESIAN_POINT('Origin',(20.,30.,0.));
#1129=CARTESIAN_POINT('',(20.,30.,0.));
#1130=CARTESIAN_POINT('Origin',(20.,0.,0.));
#1131=UNCERTAINTY_MEASURE_WITH_UNIT(LENGTH_MEASURE(0.01),#1135,
'DISTANCE_ACCURACY_VALUE',
'Maximum model space distance between geometric entities at asserted c
onnectivities');
#1132=UNCERTAINTY_MEASURE_WITH_UNIT(LENGTH_MEASURE(0.01),#1135,
'DISTANCE_ACCURACY_VALUE',
'Maximum model space distance between geometric entities at asserted c
onnectivities');
#1133=(
GEOMETRIC_REPRESENTATION_CONTEXT(3)
GLOBAL_UNCERTAINTY_ASSIGNED_CONTEXT((#1131))
GLOBAL_UNIT_ASSIGNED_CONTEXT((#1135,#1137,#1138))
REPRESENTATION_CONTEXT('','3D')
);
#1134=(
GEOMETRIC_REPRESENTATION_CONTEXT(3)
GLOBAL_UNCERTAINTY_ASSIGNED_CONTEXT((#1132))
GLOBAL_UNIT_ASSIGNED_CONTEXT((#1135,#1137,#1138))
REPRESENTATION_CONTEXT('','3D')
);
#1135=(
LENGTH_UNIT()
NAMED_UNIT(*)
SI_UNIT(.MILLI.,.METRE.)
);
#1136=(
LENGTH_UNIT()
NAMED_UNIT(*)
SI_UNIT($,.METRE.)
);
#1137=(
NAMED_UNIT(*)
PLANE_ANGLE_UNIT()
SI_UNIT($,.RADIAN.)
);
#1138=(
NAMED_UNIT(*)
SI_UNIT($,.STERADIAN.)
SOLID_ANGLE_UNIT()
);
#1139=SHAPE_DEFINITION_REPRESENTATION(#1140,#1141);
#1140=PRODUCT_DEFINITION_SHAPE('',$,#1143);
#1141=SHAPE_REPRESENTATION('',(#707),#1133);
#1142=PRODUCT_DEFINITION_CONTEXT('part definition',#1147,'design');
#1143=PRODUCT_DEFINITION('Mechanical-Pipette-Sensor',
'Mechanical-Pipette-Sensor v1',#1144,#1142);
#1144=PRODUCT_DEFINITION_FORMATION('',$,#1149);
#1145=PRODUCT_RELATED_PRODUCT_CATEGORY('Mechanical-Pipette-Sensor v1',
'Mechanical-Pipette-Sensor v1',(#1149));
#1146=APPLICATION_PROTOCOL_DEFINITION('international standard',
'automotive_design',2009,#1147);
#1147=APPLICATION_CONTEXT(
'Core Data for Automotive Mechanical Design Process');
#1148=PRODUCT_CONTEXT('part definition',#1147,'mechanical');
#1149=PRODUCT('Mechanical-Pipette-Sensor',
'Mechanical-Pipette-Sensor v1',$,(#1148));
#1150=PRESENTATION_STYLE_ASSIGNMENT((#1151));
#1151=SURFACE_STYLE_USAGE(.BOTH.,#1152);
#1152=SURFACE_SIDE_STYLE('',(#1153));
#1153=SURFACE_STYLE_FILL_AREA(#1154);
#1154=FILL_AREA_STYLE('Steel - Satin',(#1155));
#1155=FILL_AREA_STYLE_COLOUR('Steel - Satin',#1156);
#1156=COLOUR_RGB('Steel - Satin',0.627450980392157,0.627450980392157,0.627450980392157);
ENDSEC;
END-ISO-10303-21;
