# Supplementary material for: Principles of computer-controlled linear motion applied to an open-source affordable liquid handler for automated micropipetting
Source: Sci Rep. 2020 Aug 12;10:13663. doi: 10.1038/s41598-020-70465-5 (PMC7424513; doi:10.1038/s41598-020-70465-5)
Supplement: Supplementary file 2 — Supplementary Information 2. [file 41598_2020_70465_MOESM2_ESM.zip › 3D-Printable-Components-STEP-Files/Pipette-Housing-Face-Plate.step]

ISO-10303-21;
HEADER;
/* Generated by software containing ST-Developer
 * from STEP Tools, Inc. (www.steptools.com) 
 */

FILE_DESCRIPTION(
/* description */ (''),
/* implementation_level */ '2;1');

FILE_NAME(
/* name */ 
'/Users/davidflorian/Library/Mobile Documents/com~apple~CloudDocs/Vand
erbilt/Papers/OTTO/Supplemental Material/3D-Printable-Components-STEP-
Files/Pipette-Housing-Face-Plate.step',
/* time_stamp */ '2020-06-30T22:46:19-05:00',
/* author */ (''),
/* organization */ (''),
/* preprocessor_version */ 'ST-DEVELOPER v18.1',
/* originating_system */ 'Autodesk Translation Framework v9.3.0.1241',
/* authorisation */ '');

FILE_SCHEMA (('AUTOMOTIVE_DESIGN { 1 0 10303 214 3 1 1 }'));
ENDSEC;

DATA;
#10=MECHANICAL_DESIGN_GEOMETRIC_PRESENTATION_REPRESENTATION('',(#13),#1746);
#11=SHAPE_REPRESENTATION_RELATIONSHIP('SRR','None',#1753,#12);
#12=ADVANCED_BREP_SHAPE_REPRESENTATION('',(#14),#1745);
#13=STYLED_ITEM('',(#1762),#14);
#14=MANIFOLD_SOLID_BREP('Body1',#878);
#15=FACE_BOUND('',#161,.T.);
#16=FACE_BOUND('',#175,.T.);
#17=FACE_BOUND('',#177,.T.);
#18=FACE_BOUND('',#178,.T.);
#19=FACE_BOUND('',#179,.T.);
#20=FACE_BOUND('',#180,.T.);
#21=ELLIPSE('',#910,6627.30505505432,312.301321873738);
#22=ELLIPSE('',#911,6627.30505505432,312.301321873738);
#23=ELLIPSE('',#913,1583.93451054365,152.665501837072);
#24=ELLIPSE('',#914,1583.93451054365,152.665501837072);
#25=(
BOUNDED_SURFACE()
B_SPLINE_SURFACE(1,2,((#1421,#1422,#1423),(#1424,#1425,#1426)),
 .UNSPECIFIED.,.F.,.F.,.F.)
B_SPLINE_SURFACE_WITH_KNOTS((2,2),(3,3),(0.,0.000150890896328569),(-3.14827124138629,
-3.13153038145289),.UNSPECIFIED.)
GEOMETRIC_REPRESENTATION_ITEM()
RATIONAL_B_SPLINE_SURFACE(((1.,0.999964968155627,1.),(1.,0.999964968155627,
1.)))
REPRESENTATION_ITEM('')
SURFACE()
);
#26=(
BOUNDED_SURFACE()
B_SPLINE_SURFACE(1,2,((#1706,#1707,#1708),(#1709,#1710,#1711)),
 .UNSPECIFIED.,.F.,.F.,.F.)
B_SPLINE_SURFACE_WITH_KNOTS((2,2),(3,3),(0.,0.000631339233625747),(-3.15539006311606,
-3.1211418462445),.UNSPECIFIED.)
GEOMETRIC_REPRESENTATION_ITEM()
RATIONAL_B_SPLINE_SURFACE(((1.,0.999853386037889,1.),(1.,0.999853386037889,
1.)))
REPRESENTATION_ITEM('')
SURFACE()
);
#27=B_SPLINE_CURVE_WITH_KNOTS('',3,(#1184,#1185,#1186,#1187,#1188,#1189),
 .UNSPECIFIED.,.F.,.F.,(4,2,4),(5.,6.,7.),.UNSPECIFIED.);
#28=B_SPLINE_CURVE_WITH_KNOTS('',3,(#1193,#1194,#1195,#1196,#1197,#1198),
 .UNSPECIFIED.,.F.,.F.,(4,2,4),(5.,6.,7.),.UNSPECIFIED.);
#29=B_SPLINE_CURVE_WITH_KNOTS('',3,(#1215,#1216,#1217,#1218,#1219,#1220,
#1221),.UNSPECIFIED.,.F.,.F.,(4,3,4),(3.,4.,5.),.UNSPECIFIED.);
#30=B_SPLINE_CURVE_WITH_KNOTS('',3,(#1224,#1225,#1226,#1227,#1228,#1229,
#1230),.UNSPECIFIED.,.F.,.F.,(4,3,4),(3.,4.,5.),.UNSPECIFIED.);
#31=B_SPLINE_CURVE_WITH_KNOTS('',3,(#1244,#1245,#1246,#1247,#1248,#1249),
 .UNSPECIFIED.,.F.,.F.,(4,2,4),(1.,2.,3.),.UNSPECIFIED.);
#32=B_SPLINE_CURVE_WITH_KNOTS('',3,(#1252,#1253,#1254,#1255,#1256,#1257),
 .UNSPECIFIED.,.F.,.F.,(4,2,4),(1.,2.,3.),.UNSPECIFIED.);
#33=B_SPLINE_CURVE_WITH_KNOTS('',3,(#1267,#1268,#1269,#1270),
 .UNSPECIFIED.,.F.,.F.,(4,4),(0.,1.),.UNSPECIFIED.);
#34=B_SPLINE_CURVE_WITH_KNOTS('',3,(#1273,#1274,#1275,#1276),
 .UNSPECIFIED.,.F.,.F.,(4,4),(0.,1.),.UNSPECIFIED.);
#35=B_SPLINE_CURVE_WITH_KNOTS('',3,(#1285,#1286,#1287,#1288),
 .UNSPECIFIED.,.F.,.F.,(4,4),(7.,8.),.UNSPECIFIED.);
#36=B_SPLINE_CURVE_WITH_KNOTS('',3,(#1289,#1290,#1291,#1292),
 .UNSPECIFIED.,.F.,.F.,(4,4),(7.,8.),.UNSPECIFIED.);
#37=B_SPLINE_CURVE_WITH_KNOTS('',3,(#1303,#1304,#1305,#1306),
 .UNSPECIFIED.,.F.,.F.,(4,4),(0.,1.),.UNSPECIFIED.);
#38=B_SPLINE_CURVE_WITH_KNOTS('',3,(#1310,#1311,#1312,#1313),
 .UNSPECIFIED.,.F.,.F.,(4,4),(0.,1.),.UNSPECIFIED.);
#39=B_SPLINE_CURVE_WITH_KNOTS('',3,(#1358,#1359,#1360,#1361,#1362,#1363,
#1364,#1365,#1366,#1367,#1368,#1369,#1370,#1371,#1372,#1373,#1374,#1375,
#1376,#1377,#1378),.UNSPECIFIED.,.F.,.F.,(4,3,2,3,3,3,3,4),(3.,4.,5.,6.,
7.,8.,9.,10.),.UNSPECIFIED.);
#40=B_SPLINE_CURVE_WITH_KNOTS('',3,(#1381,#1382,#1383,#1384,#1385,#1386,
#1387,#1388,#1389,#1390,#1391,#1392,#1393,#1394,#1395,#1396,#1397,#1398,
#1399,#1400,#1401),.UNSPECIFIED.,.F.,.F.,(4,3,2,3,3,3,3,4),(3.,4.,5.,6.,
7.,8.,9.,10.),.UNSPECIFIED.);
#41=B_SPLINE_CURVE_WITH_KNOTS('',3,(#1411,#1412,#1413,#1414),
 .UNSPECIFIED.,.F.,.F.,(4,4),(2.,3.),.UNSPECIFIED.);
#42=B_SPLINE_CURVE_WITH_KNOTS('',3,(#1417,#1418,#1419,#1420),
 .UNSPECIFIED.,.F.,.F.,(4,4),(2.,3.),.UNSPECIFIED.);
#43=B_SPLINE_CURVE_WITH_KNOTS('',3,(#1444,#1445,#1446,#1447,#1448,#1449),
 .UNSPECIFIED.,.F.,.F.,(4,2,4),(5.,6.,7.),.UNSPECIFIED.);
#44=B_SPLINE_CURVE_WITH_KNOTS('',3,(#1453,#1454,#1455,#1456,#1457,#1458),
 .UNSPECIFIED.,.F.,.F.,(4,2,4),(5.,6.,7.),.UNSPECIFIED.);
#45=B_SPLINE_CURVE_WITH_KNOTS('',3,(#1475,#1476,#1477,#1478,#1479,#1480,
#1481),.UNSPECIFIED.,.F.,.F.,(4,3,4),(3.,4.,5.),.UNSPECIFIED.);
#46=B_SPLINE_CURVE_WITH_KNOTS('',3,(#1484,#1485,#1486,#1487,#1488,#1489,
#1490),.UNSPECIFIED.,.F.,.F.,(4,3,4),(3.,4.,5.),.UNSPECIFIED.);
#47=B_SPLINE_CURVE_WITH_KNOTS('',3,(#1504,#1505,#1506,#1507,#1508,#1509),
 .UNSPECIFIED.,.F.,.F.,(4,2,4),(1.,2.,3.),.UNSPECIFIED.);
#48=B_SPLINE_CURVE_WITH_KNOTS('',3,(#1512,#1513,#1514,#1515,#1516,#1517),
 .UNSPECIFIED.,.F.,.F.,(4,2,4),(1.,2.,3.),.UNSPECIFIED.);
#49=B_SPLINE_CURVE_WITH_KNOTS('',3,(#1527,#1528,#1529,#1530),
 .UNSPECIFIED.,.F.,.F.,(4,4),(0.,1.),.UNSPECIFIED.);
#50=B_SPLINE_CURVE_WITH_KNOTS('',3,(#1533,#1534,#1535,#1536),
 .UNSPECIFIED.,.F.,.F.,(4,4),(0.,1.),.UNSPECIFIED.);
#51=B_SPLINE_CURVE_WITH_KNOTS('',3,(#1545,#1546,#1547,#1548),
 .UNSPECIFIED.,.F.,.F.,(4,4),(7.,8.),.UNSPECIFIED.);
#52=B_SPLINE_CURVE_WITH_KNOTS('',3,(#1549,#1550,#1551,#1552),
 .UNSPECIFIED.,.F.,.F.,(4,4),(7.,8.),.UNSPECIFIED.);
#53=B_SPLINE_CURVE_WITH_KNOTS('',3,(#1563,#1564,#1565,#1566),
 .UNSPECIFIED.,.F.,.F.,(4,4),(0.,1.),.UNSPECIFIED.);
#54=B_SPLINE_CURVE_WITH_KNOTS('',3,(#1570,#1571,#1572,#1573),
 .UNSPECIFIED.,.F.,.F.,(4,4),(0.,1.),.UNSPECIFIED.);
#55=B_SPLINE_CURVE_WITH_KNOTS('',3,(#1584,#1585,#1586,#1587),
 .UNSPECIFIED.,.F.,.F.,(4,4),(9.,10.),.UNSPECIFIED.);
#56=B_SPLINE_CURVE_WITH_KNOTS('',3,(#1590,#1591,#1592,#1593),
 .UNSPECIFIED.,.F.,.F.,(4,4),(9.,10.),.UNSPECIFIED.);
#57=B_SPLINE_CURVE_WITH_KNOTS('',3,(#1609,#1610,#1611,#1612,#1613,#1614,
#1615),.UNSPECIFIED.,.F.,.F.,(4,3,4),(7.,8.,9.),.UNSPECIFIED.);
#58=B_SPLINE_CURVE_WITH_KNOTS('',3,(#1618,#1619,#1620,#1621,#1622,#1623,
#1624),.UNSPECIFIED.,.F.,.F.,(4,3,4),(7.,8.,9.),.UNSPECIFIED.);
#59=B_SPLINE_CURVE_WITH_KNOTS('',3,(#1640,#1641,#1642,#1643,#1644,#1645,
#1646),.UNSPECIFIED.,.F.,.F.,(4,3,4),(5.,6.,7.),.UNSPECIFIED.);
#60=B_SPLINE_CURVE_WITH_KNOTS('',3,(#1649,#1650,#1651,#1652,#1653,#1654,
#1655),.UNSPECIFIED.,.F.,.F.,(4,3,4),(5.,6.,7.),.UNSPECIFIED.);
#61=B_SPLINE_CURVE_WITH_KNOTS('',3,(#1671,#1672,#1673,#1674,#1675,#1676,
#1677),.UNSPECIFIED.,.F.,.F.,(4,3,4),(3.,4.,5.),.UNSPECIFIED.);
#62=B_SPLINE_CURVE_WITH_KNOTS('',3,(#1680,#1681,#1682,#1683,#1684,#1685,
#1686),.UNSPECIFIED.,.F.,.F.,(4,3,4),(3.,4.,5.),.UNSPECIFIED.);
#63=B_SPLINE_CURVE_WITH_KNOTS('',3,(#1696,#1697,#1698,#1699),
 .UNSPECIFIED.,.F.,.F.,(4,4),(2.,3.),.UNSPECIFIED.);
#64=B_SPLINE_CURVE_WITH_KNOTS('',3,(#1702,#1703,#1704,#1705),
 .UNSPECIFIED.,.F.,.F.,(4,4),(2.,3.),.UNSPECIFIED.);
#65=B_SPLINE_SURFACE_WITH_KNOTS('',3,1,((#1170,#1171),(#1172,#1173),(#1174,
#1175),(#1176,#1177),(#1178,#1179),(#1180,#1181)),.UNSPECIFIED.,.F.,.F.,
 .F.,(4,2,4),(2,2),(5.,6.,7.),(0.,0.1),.UNSPECIFIED.);
#66=B_SPLINE_SURFACE_WITH_KNOTS('',3,1,((#1200,#1201),(#1202,#1203),(#1204,
#1205),(#1206,#1207),(#1208,#1209),(#1210,#1211),(#1212,#1213)),
 .UNSPECIFIED.,.F.,.F.,.F.,(4,3,4),(2,2),(3.,4.,5.),(0.,0.1),
 .UNSPECIFIED.);
#67=B_SPLINE_SURFACE_WITH_KNOTS('',3,1,((#1231,#1232),(#1233,#1234),(#1235,
#1236),(#1237,#1238),(#1239,#1240),(#1241,#1242)),.UNSPECIFIED.,.F.,.F.,
 .F.,(4,2,4),(2,2),(1.,2.,3.),(0.,0.1),.UNSPECIFIED.);
#68=B_SPLINE_SURFACE_WITH_KNOTS('',3,1,((#1258,#1259),(#1260,#1261),(#1262,
#1263),(#1264,#1265)),.UNSPECIFIED.,.F.,.F.,.F.,(4,4),(2,2),(0.,1.),(0.,
0.1),.UNSPECIFIED.);
#69=B_SPLINE_SURFACE_WITH_KNOTS('',3,1,((#1277,#1278),(#1279,#1280),(#1281,
#1282),(#1283,#1284)),.UNSPECIFIED.,.F.,.F.,.F.,(4,4),(2,2),(7.,8.),(0.,
0.1),.UNSPECIFIED.);
#70=B_SPLINE_SURFACE_WITH_KNOTS('',3,1,((#1293,#1294),(#1295,#1296),(#1297,
#1298),(#1299,#1300)),.UNSPECIFIED.,.F.,.F.,.F.,(4,4),(2,2),(0.,1.),(0.,
0.1),.UNSPECIFIED.);
#71=B_SPLINE_SURFACE_WITH_KNOTS('',3,1,((#1315,#1316),(#1317,#1318),(#1319,
#1320),(#1321,#1322),(#1323,#1324),(#1325,#1326),(#1327,#1328),(#1329,#1330),
(#1331,#1332),(#1333,#1334),(#1335,#1336),(#1337,#1338),(#1339,#1340),(#1341,
#1342),(#1343,#1344),(#1345,#1346),(#1347,#1348),(#1349,#1350),(#1351,#1352),
(#1353,#1354),(#1355,#1356)),.UNSPECIFIED.,.F.,.F.,.F.,(4,3,2,3,3,3,3,4),
(2,2),(3.,4.,5.,6.,7.,8.,9.,10.),(0.,0.1),.UNSPECIFIED.);
#72=B_SPLINE_SURFACE_WITH_KNOTS('',3,1,((#1402,#1403),(#1404,#1405),(#1406,
#1407),(#1408,#1409)),.UNSPECIFIED.,.F.,.F.,.F.,(4,4),(2,2),(2.,3.),(0.,
0.1),.UNSPECIFIED.);
#73=B_SPLINE_SURFACE_WITH_KNOTS('',3,1,((#1430,#1431),(#1432,#1433),(#1434,
#1435),(#1436,#1437),(#1438,#1439),(#1440,#1441)),.UNSPECIFIED.,.F.,.F.,
 .F.,(4,2,4),(2,2),(5.,6.,7.),(0.,0.1),.UNSPECIFIED.);
#74=B_SPLINE_SURFACE_WITH_KNOTS('',3,1,((#1460,#1461),(#1462,#1463),(#1464,
#1465),(#1466,#1467),(#1468,#1469),(#1470,#1471),(#1472,#1473)),
 .UNSPECIFIED.,.F.,.F.,.F.,(4,3,4),(2,2),(3.,4.,5.),(0.,0.1),
 .UNSPECIFIED.);
#75=B_SPLINE_SURFACE_WITH_KNOTS('',3,1,((#1491,#1492),(#1493,#1494),(#1495,
#1496),(#1497,#1498),(#1499,#1500),(#1501,#1502)),.UNSPECIFIED.,.F.,.F.,
 .F.,(4,2,4),(2,2),(1.,2.,3.),(0.,0.1),.UNSPECIFIED.);
#76=B_SPLINE_SURFACE_WITH_KNOTS('',3,1,((#1518,#1519),(#1520,#1521),(#1522,
#1523),(#1524,#1525)),.UNSPECIFIED.,.F.,.F.,.F.,(4,4),(2,2),(0.,1.),(0.,
0.1),.UNSPECIFIED.);
#77=B_SPLINE_SURFACE_WITH_KNOTS('',3,1,((#1537,#1538),(#1539,#1540),(#1541,
#1542),(#1543,#1544)),.UNSPECIFIED.,.F.,.F.,.F.,(4,4),(2,2),(7.,8.),(0.,
0.1),.UNSPECIFIED.);
#78=B_SPLINE_SURFACE_WITH_KNOTS('',3,1,((#1553,#1554),(#1555,#1556),(#1557,
#1558),(#1559,#1560)),.UNSPECIFIED.,.F.,.F.,.F.,(4,4),(2,2),(0.,1.),(0.,
0.1),.UNSPECIFIED.);
#79=B_SPLINE_SURFACE_WITH_KNOTS('',3,1,((#1575,#1576),(#1577,#1578),(#1579,
#1580),(#1581,#1582)),.UNSPECIFIED.,.F.,.F.,.F.,(4,4),(2,2),(9.,10.),(0.,
0.1),.UNSPECIFIED.);
#80=B_SPLINE_SURFACE_WITH_KNOTS('',3,1,((#1594,#1595),(#1596,#1597),(#1598,
#1599),(#1600,#1601),(#1602,#1603),(#1604,#1605),(#1606,#1607)),
 .UNSPECIFIED.,.F.,.F.,.F.,(4,3,4),(2,2),(7.,8.,9.),(0.,0.1),
 .UNSPECIFIED.);
#81=B_SPLINE_SURFACE_WITH_KNOTS('',3,1,((#1625,#1626),(#1627,#1628),(#1629,
#1630),(#1631,#1632),(#1633,#1634),(#1635,#1636),(#1637,#1638)),
 .UNSPECIFIED.,.F.,.F.,.F.,(4,3,4),(2,2),(5.,6.,7.),(0.,0.1),
 .UNSPECIFIED.);
#82=B_SPLINE_SURFACE_WITH_KNOTS('',3,1,((#1656,#1657),(#1658,#1659),(#1660,
#1661),(#1662,#1663),(#1664,#1665),(#1666,#1667),(#1668,#1669)),
 .UNSPECIFIED.,.F.,.F.,.F.,(4,3,4),(2,2),(3.,4.,5.),(0.,0.1),
 .UNSPECIFIED.);
#83=B_SPLINE_SURFACE_WITH_KNOTS('',3,1,((#1687,#1688),(#1689,#1690),(#1691,
#1692),(#1693,#1694)),.UNSPECIFIED.,.F.,.F.,.F.,(4,4),(2,2),(2.,3.),(0.,
0.1),.UNSPECIFIED.);
#84=FACE_OUTER_BOUND('',#133,.T.);
#85=FACE_OUTER_BOUND('',#134,.T.);
#86=FACE_OUTER_BOUND('',#135,.T.);
#87=FACE_OUTER_BOUND('',#136,.T.);
#88=FACE_OUTER_BOUND('',#137,.T.);
#89=FACE_OUTER_BOUND('',#138,.T.);
#90=FACE_OUTER_BOUND('',#139,.T.);
#91=FACE_OUTER_BOUND('',#140,.T.);
#92=FACE_OUTER_BOUND('',#141,.T.);
#93=FACE_OUTER_BOUND('',#142,.T.);
#94=FACE_OUTER_BOUND('',#143,.T.);
#95=FACE_OUTER_BOUND('',#144,.T.);
#96=FACE_OUTER_BOUND('',#145,.T.);
#97=FACE_OUTER_BOUND('',#146,.T.);
#98=FACE_OUTER_BOUND('',#147,.T.);
#99=FACE_OUTER_BOUND('',#148,.T.);
#100=FACE_OUTER_BOUND('',#149,.T.);
#101=FACE_OUTER_BOUND('',#150,.T.);
#102=FACE_OUTER_BOUND('',#151,.T.);
#103=FACE_OUTER_BOUND('',#152,.T.);
#104=FACE_OUTER_BOUND('',#153,.T.);
#105=FACE_OUTER_BOUND('',#154,.T.);
#106=FACE_OUTER_BOUND('',#155,.T.);
#107=FACE_OUTER_BOUND('',#156,.T.);
#108=FACE_OUTER_BOUND('',#157,.T.);
#109=FACE_OUTER_BOUND('',#158,.T.);
#110=FACE_OUTER_BOUND('',#159,.T.);
#111=FACE_OUTER_BOUND('',#160,.T.);
#112=FACE_OUTER_BOUND('',#162,.T.);
#113=FACE_OUTER_BOUND('',#163,.T.);
#114=FACE_OUTER_BOUND('',#164,.T.);
#115=FACE_OUTER_BOUND('',#165,.T.);
#116=FACE_OUTER_BOUND('',#166,.T.);
#117=FACE_OUTER_BOUND('',#167,.T.);
#118=FACE_OUTER_BOUND('',#168,.T.);
#119=FACE_OUTER_BOUND('',#169,.T.);
#120=FACE_OUTER_BOUND('',#170,.T.);
#121=FACE_OUTER_BOUND('',#171,.T.);
#122=FACE_OUTER_BOUND('',#172,.T.);
#123=FACE_OUTER_BOUND('',#173,.T.);
#124=FACE_OUTER_BOUND('',#174,.T.);
#125=FACE_OUTER_BOUND('',#176,.T.);
#126=FACE_OUTER_BOUND('',#181,.T.);
#127=FACE_OUTER_BOUND('',#182,.T.);
#128=FACE_OUTER_BOUND('',#183,.T.);
#129=FACE_OUTER_BOUND('',#184,.T.);
#130=FACE_OUTER_BOUND('',#185,.T.);
#131=FACE_OUTER_BOUND('',#186,.T.);
#132=FACE_OUTER_BOUND('',#187,.T.);
#133=EDGE_LOOP('',(#555,#556,#557,#558));
#134=EDGE_LOOP('',(#559,#560,#561,#562));
#135=EDGE_LOOP('',(#563,#564,#565,#566));
#136=EDGE_LOOP('',(#567,#568,#569,#570));
#137=EDGE_LOOP('',(#571,#572,#573,#574));
#138=EDGE_LOOP('',(#575,#576,#577,#578));
#139=EDGE_LOOP('',(#579,#580,#581,#582));
#140=EDGE_LOOP('',(#583,#584,#585,#586));
#141=EDGE_LOOP('',(#587,#588,#589,#590,#591,#592,#593,#594));
#142=EDGE_LOOP('',(#595,#596,#597,#598));
#143=EDGE_LOOP('',(#599,#600,#601,#602));
#144=EDGE_LOOP('',(#603,#604,#605,#606));
#145=EDGE_LOOP('',(#607,#608,#609,#610));
#146=EDGE_LOOP('',(#611,#612,#613,#614));
#147=EDGE_LOOP('',(#615,#616,#617,#618));
#148=EDGE_LOOP('',(#619,#620,#621,#622));
#149=EDGE_LOOP('',(#623,#624,#625,#626));
#150=EDGE_LOOP('',(#627,#628,#629,#630,#631,#632,#633,#634));
#151=EDGE_LOOP('',(#635,#636,#637,#638));
#152=EDGE_LOOP('',(#639,#640,#641,#642));
#153=EDGE_LOOP('',(#643,#644,#645,#646));
#154=EDGE_LOOP('',(#647,#648,#649,#650));
#155=EDGE_LOOP('',(#651,#652,#653,#654));
#156=EDGE_LOOP('',(#655,#656,#657,#658));
#157=EDGE_LOOP('',(#659,#660,#661,#662));
#158=EDGE_LOOP('',(#663,#664,#665,#666));
#159=EDGE_LOOP('',(#667,#668,#669,#670));
#160=EDGE_LOOP('',(#671,#672,#673,#674));
#161=EDGE_LOOP('',(#675,#676,#677,#678,#679));
#162=EDGE_LOOP('',(#680,#681,#682,#683));
#163=EDGE_LOOP('',(#684,#685,#686,#687));
#164=EDGE_LOOP('',(#688,#689,#690,#691));
#165=EDGE_LOOP('',(#692,#693,#694,#695));
#166=EDGE_LOOP('',(#696,#697,#698,#699));
#167=EDGE_LOOP('',(#700,#701,#702,#703));
#168=EDGE_LOOP('',(#704,#705,#706,#707));
#169=EDGE_LOOP('',(#708,#709,#710,#711));
#170=EDGE_LOOP('',(#712,#713,#714,#715));
#171=EDGE_LOOP('',(#716,#717,#718,#719));
#172=EDGE_LOOP('',(#720,#721,#722,#723));
#173=EDGE_LOOP('',(#724,#725,#726,#727));
#174=EDGE_LOOP('',(#728,#729,#730,#731,#732,#733,#734));
#175=EDGE_LOOP('',(#735,#736,#737,#738,#739));
#176=EDGE_LOOP('',(#740,#741,#742,#743));
#177=EDGE_LOOP('',(#744,#745,#746,#747,#748,#749,#750,#751));
#178=EDGE_LOOP('',(#752,#753,#754,#755,#756,#757,#758,#759));
#179=EDGE_LOOP('',(#760,#761,#762,#763));
#180=EDGE_LOOP('',(#764,#765,#766,#767,#768,#769,#770));
#181=EDGE_LOOP('',(#771,#772,#773,#774,#775));
#182=EDGE_LOOP('',(#776,#777,#778,#779));
#183=EDGE_LOOP('',(#780,#781,#782,#783));
#184=EDGE_LOOP('',(#784,#785,#786,#787));
#185=EDGE_LOOP('',(#788,#789,#790,#791));
#186=EDGE_LOOP('',(#792,#793,#794,#795,#796));
#187=EDGE_LOOP('',(#797,#798,#799,#800));
#188=LINE('',#1075,#269);
#189=LINE('',#1077,#270);
#190=LINE('',#1079,#271);
#191=LINE('',#1080,#272);
#192=LINE('',#1083,#273);
#193=LINE('',#1085,#274);
#194=LINE('',#1086,#275);
#195=LINE('',#1089,#276);
#196=LINE('',#1091,#277);
#197=LINE('',#1092,#278);
#198=LINE('',#1095,#279);
#199=LINE('',#1097,#280);
#200=LINE('',#1098,#281);
#201=LINE('',#1101,#282);
#202=LINE('',#1103,#283);
#203=LINE('',#1104,#284);
#204=LINE('',#1107,#285);
#205=LINE('',#1109,#286);
#206=LINE('',#1110,#287);
#207=LINE('',#1113,#288);
#208=LINE('',#1115,#289);
#209=LINE('',#1116,#290);
#210=LINE('',#1118,#291);
#211=LINE('',#1119,#292);
#212=LINE('',#1124,#293);
#213=LINE('',#1126,#294);
#214=LINE('',#1128,#295);
#215=LINE('',#1129,#296);
#216=LINE('',#1132,#297);
#217=LINE('',#1134,#298);
#218=LINE('',#1135,#299);
#219=LINE('',#1138,#300);
#220=LINE('',#1140,#301);
#221=LINE('',#1141,#302);
#222=LINE('',#1144,#303);
#223=LINE('',#1146,#304);
#224=LINE('',#1147,#305);
#225=LINE('',#1150,#306);
#226=LINE('',#1152,#307);
#227=LINE('',#1153,#308);
#228=LINE('',#1156,#309);
#229=LINE('',#1158,#310);
#230=LINE('',#1159,#311);
#231=LINE('',#1162,#312);
#232=LINE('',#1164,#313);
#233=LINE('',#1165,#314);
#234=LINE('',#1167,#315);
#235=LINE('',#1168,#316);
#236=LINE('',#1191,#317);
#237=LINE('',#1199,#318);
#238=LINE('',#1223,#319);
#239=LINE('',#1251,#320);
#240=LINE('',#1272,#321);
#241=LINE('',#1308,#322);
#242=LINE('',#1314,#323);
#243=LINE('',#1380,#324);
#244=LINE('',#1416,#325);
#245=LINE('',#1451,#326);
#246=LINE('',#1459,#327);
#247=LINE('',#1483,#328);
#248=LINE('',#1511,#329);
#249=LINE('',#1532,#330);
#250=LINE('',#1568,#331);
#251=LINE('',#1574,#332);
#252=LINE('',#1589,#333);
#253=LINE('',#1617,#334);
#254=LINE('',#1648,#335);
#255=LINE('',#1679,#336);
#256=LINE('',#1701,#337);
#257=LINE('',#1718,#338);
#258=LINE('',#1720,#339);
#259=LINE('',#1722,#340);
#260=LINE('',#1723,#341);
#261=LINE('',#1728,#342);
#262=LINE('',#1729,#343);
#263=LINE('',#1730,#344);
#264=LINE('',#1733,#345);
#265=LINE('',#1734,#346);
#266=LINE('',#1737,#347);
#267=LINE('',#1738,#348);
#268=LINE('',#1740,#349);
#269=VECTOR('',#928,10.);
#270=VECTOR('',#929,10.);
#271=VECTOR('',#930,10.);
#272=VECTOR('',#931,10.);
#273=VECTOR('',#934,10.);
#274=VECTOR('',#935,10.);
#275=VECTOR('',#936,10.);
#276=VECTOR('',#939,10.);
#277=VECTOR('',#940,10.);
#278=VECTOR('',#941,10.);
#279=VECTOR('',#944,10.);
#280=VECTOR('',#945,10.);
#281=VECTOR('',#946,10.);
#282=VECTOR('',#949,10.);
#283=VECTOR('',#950,10.);
#284=VECTOR('',#951,10.);
#285=VECTOR('',#954,10.);
#286=VECTOR('',#955,10.);
#287=VECTOR('',#956,10.);
#288=VECTOR('',#959,10.);
#289=VECTOR('',#960,10.);
#290=VECTOR('',#961,10.);
#291=VECTOR('',#964,10.);
#292=VECTOR('',#965,10.);
#293=VECTOR('',#970,10.);
#294=VECTOR('',#971,10.);
#295=VECTOR('',#972,10.);
#296=VECTOR('',#973,10.);
#297=VECTOR('',#976,10.);
#298=VECTOR('',#977,10.);
#299=VECTOR('',#978,10.);
#300=VECTOR('',#981,10.);
#301=VECTOR('',#982,10.);
#302=VECTOR('',#983,10.);
#303=VECTOR('',#986,10.);
#304=VECTOR('',#987,10.);
#305=VECTOR('',#988,10.);
#306=VECTOR('',#991,10.);
#307=VECTOR('',#992,10.);
#308=VECTOR('',#993,10.);
#309=VECTOR('',#996,10.);
#310=VECTOR('',#997,10.);
#311=VECTOR('',#998,10.);
#312=VECTOR('',#1001,10.);
#313=VECTOR('',#1002,10.);
#314=VECTOR('',#1003,10.);
#315=VECTOR('',#1006,10.);
#316=VECTOR('',#1007,10.);
#317=VECTOR('',#1010,10.);
#318=VECTOR('',#1011,10.);
#319=VECTOR('',#1012,10.);
#320=VECTOR('',#1013,10.);
#321=VECTOR('',#1014,10.);
#322=VECTOR('',#1015,10.);
#323=VECTOR('',#1016,10.);
#324=VECTOR('',#1017,10.);
#325=VECTOR('',#1018,10.);
#326=VECTOR('',#1025,10.);
#327=VECTOR('',#1026,10.);
#328=VECTOR('',#1027,10.);
#329=VECTOR('',#1028,10.);
#330=VECTOR('',#1029,10.);
#331=VECTOR('',#1030,10.);
#332=VECTOR('',#1031,10.);
#333=VECTOR('',#1032,10.);
#334=VECTOR('',#1033,10.);
#335=VECTOR('',#1034,10.);
#336=VECTOR('',#1035,10.);
#337=VECTOR('',#1036,10.);
#338=VECTOR('',#1045,10.);
#339=VECTOR('',#1046,10.);
#340=VECTOR('',#1047,10.);
#341=VECTOR('',#1048,10.);
#342=VECTOR('',#1053,10.);
#343=VECTOR('',#1054,10.);
#344=VECTOR('',#1055,10.);
#345=VECTOR('',#1058,10.);
#346=VECTOR('',#1059,10.);
#347=VECTOR('',#1062,10.);
#348=VECTOR('',#1063,10.);
#349=VECTOR('',#1066,10.);
#350=VERTEX_POINT('',#1073);
#351=VERTEX_POINT('',#1074);
#352=VERTEX_POINT('',#1076);
#353=VERTEX_POINT('',#1078);
#354=VERTEX_POINT('',#1082);
#355=VERTEX_POINT('',#1084);
#356=VERTEX_POINT('',#1088);
#357=VERTEX_POINT('',#1090);
#358=VERTEX_POINT('',#1094);
#359=VERTEX_POINT('',#1096);
#360=VERTEX_POINT('',#1100);
#361=VERTEX_POINT('',#1102);
#362=VERTEX_POINT('',#1106);
#363=VERTEX_POINT('',#1108);
#364=VERTEX_POINT('',#1112);
#365=VERTEX_POINT('',#1114);
#366=VERTEX_POINT('',#1122);
#367=VERTEX_POINT('',#1123);
#368=VERTEX_POINT('',#1125);
#369=VERTEX_POINT('',#1127);
#370=VERTEX_POINT('',#1131);
#371=VERTEX_POINT('',#1133);
#372=VERTEX_POINT('',#1137);
#373=VERTEX_POINT('',#1139);
#374=VERTEX_POINT('',#1143);
#375=VERTEX_POINT('',#1145);
#376=VERTEX_POINT('',#1149);
#377=VERTEX_POINT('',#1151);
#378=VERTEX_POINT('',#1155);
#379=VERTEX_POINT('',#1157);
#380=VERTEX_POINT('',#1161);
#381=VERTEX_POINT('',#1163);
#382=VERTEX_POINT('',#1182);
#383=VERTEX_POINT('',#1183);
#384=VERTEX_POINT('',#1190);
#385=VERTEX_POINT('',#1192);
#386=VERTEX_POINT('',#1214);
#387=VERTEX_POINT('',#1222);
#388=VERTEX_POINT('',#1243);
#389=VERTEX_POINT('',#1250);
#390=VERTEX_POINT('',#1266);
#391=VERTEX_POINT('',#1271);
#392=VERTEX_POINT('',#1301);
#393=VERTEX_POINT('',#1302);
#394=VERTEX_POINT('',#1307);
#395=VERTEX_POINT('',#1309);
#396=VERTEX_POINT('',#1357);
#397=VERTEX_POINT('',#1379);
#398=VERTEX_POINT('',#1410);
#399=VERTEX_POINT('',#1415);
#400=VERTEX_POINT('',#1442);
#401=VERTEX_POINT('',#1443);
#402=VERTEX_POINT('',#1450);
#403=VERTEX_POINT('',#1452);
#404=VERTEX_POINT('',#1474);
#405=VERTEX_POINT('',#1482);
#406=VERTEX_POINT('',#1503);
#407=VERTEX_POINT('',#1510);
#408=VERTEX_POINT('',#1526);
#409=VERTEX_POINT('',#1531);
#410=VERTEX_POINT('',#1561);
#411=VERTEX_POINT('',#1562);
#412=VERTEX_POINT('',#1567);
#413=VERTEX_POINT('',#1569);
#414=VERTEX_POINT('',#1583);
#415=VERTEX_POINT('',#1588);
#416=VERTEX_POINT('',#1608);
#417=VERTEX_POINT('',#1616);
#418=VERTEX_POINT('',#1639);
#419=VERTEX_POINT('',#1647);
#420=VERTEX_POINT('',#1670);
#421=VERTEX_POINT('',#1678);
#422=VERTEX_POINT('',#1695);
#423=VERTEX_POINT('',#1700);
#424=VERTEX_POINT('',#1716);
#425=VERTEX_POINT('',#1717);
#426=VERTEX_POINT('',#1719);
#427=VERTEX_POINT('',#1721);
#428=VERTEX_POINT('',#1726);
#429=VERTEX_POINT('',#1727);
#430=VERTEX_POINT('',#1732);
#431=VERTEX_POINT('',#1736);
#432=EDGE_CURVE('',#350,#351,#188,.T.);
#433=EDGE_CURVE('',#350,#352,#189,.T.);
#434=EDGE_CURVE('',#352,#353,#190,.T.);
#435=EDGE_CURVE('',#351,#353,#191,.T.);
#436=EDGE_CURVE('',#354,#350,#192,.T.);
#437=EDGE_CURVE('',#354,#355,#193,.T.);
#438=EDGE_CURVE('',#355,#352,#194,.T.);
#439=EDGE_CURVE('',#356,#354,#195,.T.);
#440=EDGE_CURVE('',#356,#357,#196,.T.);
#441=EDGE_CURVE('',#357,#355,#197,.T.);
#442=EDGE_CURVE('',#358,#356,#198,.T.);
#443=EDGE_CURVE('',#358,#359,#199,.T.);
#444=EDGE_CURVE('',#359,#357,#200,.T.);
#445=EDGE_CURVE('',#360,#358,#201,.T.);
#446=EDGE_CURVE('',#360,#361,#202,.T.);
#447=EDGE_CURVE('',#361,#359,#203,.T.);
#448=EDGE_CURVE('',#362,#360,#204,.T.);
#449=EDGE_CURVE('',#362,#363,#205,.T.);
#450=EDGE_CURVE('',#363,#361,#206,.T.);
#451=EDGE_CURVE('',#364,#362,#207,.T.);
#452=EDGE_CURVE('',#364,#365,#208,.T.);
#453=EDGE_CURVE('',#365,#363,#209,.T.);
#454=EDGE_CURVE('',#351,#364,#210,.T.);
#455=EDGE_CURVE('',#353,#365,#211,.T.);
#456=EDGE_CURVE('',#366,#367,#212,.T.);
#457=EDGE_CURVE('',#366,#368,#213,.T.);
#458=EDGE_CURVE('',#368,#369,#214,.T.);
#459=EDGE_CURVE('',#367,#369,#215,.T.);
#460=EDGE_CURVE('',#370,#366,#216,.T.);
#461=EDGE_CURVE('',#370,#371,#217,.T.);
#462=EDGE_CURVE('',#371,#368,#218,.T.);
#463=EDGE_CURVE('',#372,#370,#219,.T.);
#464=EDGE_CURVE('',#372,#373,#220,.T.);
#465=EDGE_CURVE('',#373,#371,#221,.T.);
#466=EDGE_CURVE('',#374,#372,#222,.T.);
#467=EDGE_CURVE('',#374,#375,#223,.T.);
#468=EDGE_CURVE('',#375,#373,#224,.T.);
#469=EDGE_CURVE('',#376,#374,#225,.T.);
#470=EDGE_CURVE('',#376,#377,#226,.T.);
#471=EDGE_CURVE('',#377,#375,#227,.T.);
#472=EDGE_CURVE('',#378,#376,#228,.T.);
#473=EDGE_CURVE('',#378,#379,#229,.T.);
#474=EDGE_CURVE('',#379,#377,#230,.T.);
#475=EDGE_CURVE('',#380,#378,#231,.T.);
#476=EDGE_CURVE('',#380,#381,#232,.T.);
#477=EDGE_CURVE('',#381,#379,#233,.T.);
#478=EDGE_CURVE('',#367,#380,#234,.T.);
#479=EDGE_CURVE('',#369,#381,#235,.T.);
#480=EDGE_CURVE('',#382,#383,#27,.T.);
#481=EDGE_CURVE('',#382,#384,#236,.T.);
#482=EDGE_CURVE('',#384,#385,#28,.T.);
#483=EDGE_CURVE('',#383,#385,#237,.T.);
#484=EDGE_CURVE('',#386,#382,#29,.T.);
#485=EDGE_CURVE('',#386,#387,#238,.T.);
#486=EDGE_CURVE('',#387,#384,#30,.T.);
#487=EDGE_CURVE('',#388,#386,#31,.T.);
#488=EDGE_CURVE('',#388,#389,#239,.T.);
#489=EDGE_CURVE('',#389,#387,#32,.T.);
#490=EDGE_CURVE('',#390,#388,#33,.T.);
#491=EDGE_CURVE('',#390,#391,#240,.T.);
#492=EDGE_CURVE('',#391,#389,#34,.T.);
#493=EDGE_CURVE('',#383,#390,#35,.T.);
#494=EDGE_CURVE('',#385,#391,#36,.T.);
#495=EDGE_CURVE('',#392,#393,#37,.T.);
#496=EDGE_CURVE('',#392,#394,#241,.T.);
#497=EDGE_CURVE('',#394,#395,#38,.T.);
#498=EDGE_CURVE('',#393,#395,#242,.T.);
#499=EDGE_CURVE('',#396,#392,#39,.T.);
#500=EDGE_CURVE('',#396,#397,#243,.T.);
#501=EDGE_CURVE('',#397,#394,#40,.T.);
#502=EDGE_CURVE('',#398,#396,#41,.T.);
#503=EDGE_CURVE('',#398,#399,#244,.T.);
#504=EDGE_CURVE('',#399,#397,#42,.T.);
#505=EDGE_CURVE('',#393,#398,#21,.T.);
#506=EDGE_CURVE('',#395,#399,#22,.T.);
#507=EDGE_CURVE('',#400,#401,#43,.T.);
#508=EDGE_CURVE('',#400,#402,#245,.T.);
#509=EDGE_CURVE('',#402,#403,#44,.T.);
#510=EDGE_CURVE('',#401,#403,#246,.T.);
#511=EDGE_CURVE('',#404,#400,#45,.T.);
#512=EDGE_CURVE('',#404,#405,#247,.T.);
#513=EDGE_CURVE('',#405,#402,#46,.T.);
#514=EDGE_CURVE('',#406,#404,#47,.T.);
#515=EDGE_CURVE('',#406,#407,#248,.T.);
#516=EDGE_CURVE('',#407,#405,#48,.T.);
#517=EDGE_CURVE('',#408,#406,#49,.T.);
#518=EDGE_CURVE('',#408,#409,#249,.T.);
#519=EDGE_CURVE('',#409,#407,#50,.T.);
#520=EDGE_CURVE('',#401,#408,#51,.T.);
#521=EDGE_CURVE('',#403,#409,#52,.T.);
#522=EDGE_CURVE('',#410,#411,#53,.T.);
#523=EDGE_CURVE('',#410,#412,#250,.T.);
#524=EDGE_CURVE('',#412,#413,#54,.T.);
#525=EDGE_CURVE('',#411,#413,#251,.T.);
#526=EDGE_CURVE('',#414,#410,#55,.T.);
#527=EDGE_CURVE('',#414,#415,#252,.T.);
#528=EDGE_CURVE('',#415,#412,#56,.T.);
#529=EDGE_CURVE('',#416,#414,#57,.T.);
#530=EDGE_CURVE('',#416,#417,#253,.T.);
#531=EDGE_CURVE('',#417,#415,#58,.T.);
#532=EDGE_CURVE('',#418,#416,#59,.T.);
#533=EDGE_CURVE('',#418,#419,#254,.T.);
#534=EDGE_CURVE('',#419,#417,#60,.T.);
#535=EDGE_CURVE('',#420,#418,#61,.T.);
#536=EDGE_CURVE('',#420,#421,#255,.T.);
#537=EDGE_CURVE('',#421,#419,#62,.T.);
#538=EDGE_CURVE('',#422,#420,#63,.T.);
#539=EDGE_CURVE('',#422,#423,#256,.T.);
#540=EDGE_CURVE('',#423,#421,#64,.T.);
#541=EDGE_CURVE('',#411,#422,#23,.T.);
#542=EDGE_CURVE('',#413,#423,#24,.T.);
#543=EDGE_CURVE('',#424,#425,#257,.T.);
#544=EDGE_CURVE('',#425,#426,#258,.T.);
#545=EDGE_CURVE('',#426,#427,#259,.T.);
#546=EDGE_CURVE('',#427,#424,#260,.T.);
#547=EDGE_CURVE('',#428,#429,#261,.T.);
#548=EDGE_CURVE('',#429,#424,#262,.T.);
#549=EDGE_CURVE('',#428,#427,#263,.T.);
#550=EDGE_CURVE('',#430,#428,#264,.T.);
#551=EDGE_CURVE('',#430,#426,#265,.T.);
#552=EDGE_CURVE('',#431,#430,#266,.T.);
#553=EDGE_CURVE('',#431,#425,#267,.T.);
#554=EDGE_CURVE('',#429,#431,#268,.T.);
#555=ORIENTED_EDGE('',*,*,#432,.F.);
#556=ORIENTED_EDGE('',*,*,#433,.T.);
#557=ORIENTED_EDGE('',*,*,#434,.T.);
#558=ORIENTED_EDGE('',*,*,#435,.F.);
#559=ORIENTED_EDGE('',*,*,#436,.F.);
#560=ORIENTED_EDGE('',*,*,#437,.T.);
#561=ORIENTED_EDGE('',*,*,#438,.T.);
#562=ORIENTED_EDGE('',*,*,#433,.F.);
#563=ORIENTED_EDGE('',*,*,#439,.F.);
#564=ORIENTED_EDGE('',*,*,#440,.T.);
#565=ORIENTED_EDGE('',*,*,#441,.T.);
#566=ORIENTED_EDGE('',*,*,#437,.F.);
#567=ORIENTED_EDGE('',*,*,#442,.F.);
#568=ORIENTED_EDGE('',*,*,#443,.T.);
#569=ORIENTED_EDGE('',*,*,#444,.T.);
#570=ORIENTED_EDGE('',*,*,#440,.F.);
#571=ORIENTED_EDGE('',*,*,#445,.F.);
#572=ORIENTED_EDGE('',*,*,#446,.T.);
#573=ORIENTED_EDGE('',*,*,#447,.T.);
#574=ORIENTED_EDGE('',*,*,#443,.F.);
#575=ORIENTED_EDGE('',*,*,#448,.F.);
#576=ORIENTED_EDGE('',*,*,#449,.T.);
#577=ORIENTED_EDGE('',*,*,#450,.T.);
#578=ORIENTED_EDGE('',*,*,#446,.F.);
#579=ORIENTED_EDGE('',*,*,#451,.F.);
#580=ORIENTED_EDGE('',*,*,#452,.T.);
#581=ORIENTED_EDGE('',*,*,#453,.T.);
#582=ORIENTED_EDGE('',*,*,#449,.F.);
#583=ORIENTED_EDGE('',*,*,#454,.F.);
#584=ORIENTED_EDGE('',*,*,#435,.T.);
#585=ORIENTED_EDGE('',*,*,#455,.T.);
#586=ORIENTED_EDGE('',*,*,#452,.F.);
#587=ORIENTED_EDGE('',*,*,#455,.F.);
#588=ORIENTED_EDGE('',*,*,#434,.F.);
#589=ORIENTED_EDGE('',*,*,#438,.F.);
#590=ORIENTED_EDGE('',*,*,#441,.F.);
#591=ORIENTED_EDGE('',*,*,#444,.F.);
#592=ORIENTED_EDGE('',*,*,#447,.F.);
#593=ORIENTED_EDGE('',*,*,#450,.F.);
#594=ORIENTED_EDGE('',*,*,#453,.F.);
#595=ORIENTED_EDGE('',*,*,#456,.F.);
#596=ORIENTED_EDGE('',*,*,#457,.T.);
#597=ORIENTED_EDGE('',*,*,#458,.T.);
#598=ORIENTED_EDGE('',*,*,#459,.F.);
#599=ORIENTED_EDGE('',*,*,#460,.F.);
#600=ORIENTED_EDGE('',*,*,#461,.T.);
#601=ORIENTED_EDGE('',*,*,#462,.T.);
#602=ORIENTED_EDGE('',*,*,#457,.F.);
#603=ORIENTED_EDGE('',*,*,#463,.F.);
#604=ORIENTED_EDGE('',*,*,#464,.T.);
#605=ORIENTED_EDGE('',*,*,#465,.T.);
#606=ORIENTED_EDGE('',*,*,#461,.F.);
#607=ORIENTED_EDGE('',*,*,#466,.F.);
#608=ORIENTED_EDGE('',*,*,#467,.T.);
#609=ORIENTED_EDGE('',*,*,#468,.T.);
#610=ORIENTED_EDGE('',*,*,#464,.F.);
#611=ORIENTED_EDGE('',*,*,#469,.F.);
#612=ORIENTED_EDGE('',*,*,#470,.T.);
#613=ORIENTED_EDGE('',*,*,#471,.T.);
#614=ORIENTED_EDGE('',*,*,#467,.F.);
#615=ORIENTED_EDGE('',*,*,#472,.F.);
#616=ORIENTED_EDGE('',*,*,#473,.T.);
#617=ORIENTED_EDGE('',*,*,#474,.T.);
#618=ORIENTED_EDGE('',*,*,#470,.F.);
#619=ORIENTED_EDGE('',*,*,#475,.F.);
#620=ORIENTED_EDGE('',*,*,#476,.T.);
#621=ORIENTED_EDGE('',*,*,#477,.T.);
#622=ORIENTED_EDGE('',*,*,#473,.F.);
#623=ORIENTED_EDGE('',*,*,#478,.F.);
#624=ORIENTED_EDGE('',*,*,#459,.T.);
#625=ORIENTED_EDGE('',*,*,#479,.T.);
#626=ORIENTED_EDGE('',*,*,#476,.F.);
#627=ORIENTED_EDGE('',*,*,#479,.F.);
#628=ORIENTED_EDGE('',*,*,#458,.F.);
#629=ORIENTED_EDGE('',*,*,#462,.F.);
#630=ORIENTED_EDGE('',*,*,#465,.F.);
#631=ORIENTED_EDGE('',*,*,#468,.F.);
#632=ORIENTED_EDGE('',*,*,#471,.F.);
#633=ORIENTED_EDGE('',*,*,#474,.F.);
#634=ORIENTED_EDGE('',*,*,#477,.F.);
#635=ORIENTED_EDGE('',*,*,#480,.F.);
#636=ORIENTED_EDGE('',*,*,#481,.T.);
#637=ORIENTED_EDGE('',*,*,#482,.T.);
#638=ORIENTED_EDGE('',*,*,#483,.F.);
#639=ORIENTED_EDGE('',*,*,#484,.F.);
#640=ORIENTED_EDGE('',*,*,#485,.T.);
#641=ORIENTED_EDGE('',*,*,#486,.T.);
#642=ORIENTED_EDGE('',*,*,#481,.F.);
#643=ORIENTED_EDGE('',*,*,#487,.F.);
#644=ORIENTED_EDGE('',*,*,#488,.T.);
#645=ORIENTED_EDGE('',*,*,#489,.T.);
#646=ORIENTED_EDGE('',*,*,#485,.F.);
#647=ORIENTED_EDGE('',*,*,#490,.F.);
#648=ORIENTED_EDGE('',*,*,#491,.T.);
#649=ORIENTED_EDGE('',*,*,#492,.T.);
#650=ORIENTED_EDGE('',*,*,#488,.F.);
#651=ORIENTED_EDGE('',*,*,#493,.F.);
#652=ORIENTED_EDGE('',*,*,#483,.T.);
#653=ORIENTED_EDGE('',*,*,#494,.T.);
#654=ORIENTED_EDGE('',*,*,#491,.F.);
#655=ORIENTED_EDGE('',*,*,#495,.F.);
#656=ORIENTED_EDGE('',*,*,#496,.T.);
#657=ORIENTED_EDGE('',*,*,#497,.T.);
#658=ORIENTED_EDGE('',*,*,#498,.F.);
#659=ORIENTED_EDGE('',*,*,#499,.F.);
#660=ORIENTED_EDGE('',*,*,#500,.T.);
#661=ORIENTED_EDGE('',*,*,#501,.T.);
#662=ORIENTED_EDGE('',*,*,#496,.F.);
#663=ORIENTED_EDGE('',*,*,#502,.F.);
#664=ORIENTED_EDGE('',*,*,#503,.T.);
#665=ORIENTED_EDGE('',*,*,#504,.T.);
#666=ORIENTED_EDGE('',*,*,#500,.F.);
#667=ORIENTED_EDGE('',*,*,#505,.F.);
#668=ORIENTED_EDGE('',*,*,#498,.T.);
#669=ORIENTED_EDGE('',*,*,#506,.T.);
#670=ORIENTED_EDGE('',*,*,#503,.F.);
#671=ORIENTED_EDGE('',*,*,#506,.F.);
#672=ORIENTED_EDGE('',*,*,#497,.F.);
#673=ORIENTED_EDGE('',*,*,#501,.F.);
#674=ORIENTED_EDGE('',*,*,#504,.F.);
#675=ORIENTED_EDGE('',*,*,#494,.F.);
#676=ORIENTED_EDGE('',*,*,#482,.F.);
#677=ORIENTED_EDGE('',*,*,#486,.F.);
#678=ORIENTED_EDGE('',*,*,#489,.F.);
#679=ORIENTED_EDGE('',*,*,#492,.F.);
#680=ORIENTED_EDGE('',*,*,#507,.F.);
#681=ORIENTED_EDGE('',*,*,#508,.T.);
#682=ORIENTED_EDGE('',*,*,#509,.T.);
#683=ORIENTED_EDGE('',*,*,#510,.F.);
#684=ORIENTED_EDGE('',*,*,#511,.F.);
#685=ORIENTED_EDGE('',*,*,#512,.T.);
#686=ORIENTED_EDGE('',*,*,#513,.T.);
#687=ORIENTED_EDGE('',*,*,#508,.F.);
#688=ORIENTED_EDGE('',*,*,#514,.F.);
#689=ORIENTED_EDGE('',*,*,#515,.T.);
#690=ORIENTED_EDGE('',*,*,#516,.T.);
#691=ORIENTED_EDGE('',*,*,#512,.F.);
#692=ORIENTED_EDGE('',*,*,#517,.F.);
#693=ORIENTED_EDGE('',*,*,#518,.T.);
#694=ORIENTED_EDGE('',*,*,#519,.T.);
#695=ORIENTED_EDGE('',*,*,#515,.F.);
#696=ORIENTED_EDGE('',*,*,#520,.F.);
#697=ORIENTED_EDGE('',*,*,#510,.T.);
#698=ORIENTED_EDGE('',*,*,#521,.T.);
#699=ORIENTED_EDGE('',*,*,#518,.F.);
#700=ORIENTED_EDGE('',*,*,#522,.F.);
#701=ORIENTED_EDGE('',*,*,#523,.T.);
#702=ORIENTED_EDGE('',*,*,#524,.T.);
#703=ORIENTED_EDGE('',*,*,#525,.F.);
#704=ORIENTED_EDGE('',*,*,#526,.F.);
#705=ORIENTED_EDGE('',*,*,#527,.T.);
#706=ORIENTED_EDGE('',*,*,#528,.T.);
#707=ORIENTED_EDGE('',*,*,#523,.F.);
#708=ORIENTED_EDGE('',*,*,#529,.F.);
#709=ORIENTED_EDGE('',*,*,#530,.T.);
#710=ORIENTED_EDGE('',*,*,#531,.T.);
#711=ORIENTED_EDGE('',*,*,#527,.F.);
#712=ORIENTED_EDGE('',*,*,#532,.F.);
#713=ORIENTED_EDGE('',*,*,#533,.T.);
#714=ORIENTED_EDGE('',*,*,#534,.T.);
#715=ORIENTED_EDGE('',*,*,#530,.F.);
#716=ORIENTED_EDGE('',*,*,#535,.F.);
#717=ORIENTED_EDGE('',*,*,#536,.T.);
#718=ORIENTED_EDGE('',*,*,#537,.T.);
#719=ORIENTED_EDGE('',*,*,#533,.F.);
#720=ORIENTED_EDGE('',*,*,#538,.F.);
#721=ORIENTED_EDGE('',*,*,#539,.T.);
#722=ORIENTED_EDGE('',*,*,#540,.T.);
#723=ORIENTED_EDGE('',*,*,#536,.F.);
#724=ORIENTED_EDGE('',*,*,#541,.F.);
#725=ORIENTED_EDGE('',*,*,#525,.T.);
#726=ORIENTED_EDGE('',*,*,#542,.T.);
#727=ORIENTED_EDGE('',*,*,#539,.F.);
#728=ORIENTED_EDGE('',*,*,#542,.F.);
#729=ORIENTED_EDGE('',*,*,#524,.F.);
#730=ORIENTED_EDGE('',*,*,#528,.F.);
#731=ORIENTED_EDGE('',*,*,#531,.F.);
#732=ORIENTED_EDGE('',*,*,#534,.F.);
#733=ORIENTED_EDGE('',*,*,#537,.F.);
#734=ORIENTED_EDGE('',*,*,#540,.F.);
#735=ORIENTED_EDGE('',*,*,#521,.F.);
#736=ORIENTED_EDGE('',*,*,#509,.F.);
#737=ORIENTED_EDGE('',*,*,#513,.F.);
#738=ORIENTED_EDGE('',*,*,#516,.F.);
#739=ORIENTED_EDGE('',*,*,#519,.F.);
#740=ORIENTED_EDGE('',*,*,#543,.T.);
#741=ORIENTED_EDGE('',*,*,#544,.T.);
#742=ORIENTED_EDGE('',*,*,#545,.T.);
#743=ORIENTED_EDGE('',*,*,#546,.T.);
#744=ORIENTED_EDGE('',*,*,#432,.T.);
#745=ORIENTED_EDGE('',*,*,#454,.T.);
#746=ORIENTED_EDGE('',*,*,#451,.T.);
#747=ORIENTED_EDGE('',*,*,#448,.T.);
#748=ORIENTED_EDGE('',*,*,#445,.T.);
#749=ORIENTED_EDGE('',*,*,#442,.T.);
#750=ORIENTED_EDGE('',*,*,#439,.T.);
#751=ORIENTED_EDGE('',*,*,#436,.T.);
#752=ORIENTED_EDGE('',*,*,#456,.T.);
#753=ORIENTED_EDGE('',*,*,#478,.T.);
#754=ORIENTED_EDGE('',*,*,#475,.T.);
#755=ORIENTED_EDGE('',*,*,#472,.T.);
#756=ORIENTED_EDGE('',*,*,#469,.T.);
#757=ORIENTED_EDGE('',*,*,#466,.T.);
#758=ORIENTED_EDGE('',*,*,#463,.T.);
#759=ORIENTED_EDGE('',*,*,#460,.T.);
#760=ORIENTED_EDGE('',*,*,#495,.T.);
#761=ORIENTED_EDGE('',*,*,#505,.T.);
#762=ORIENTED_EDGE('',*,*,#502,.T.);
#763=ORIENTED_EDGE('',*,*,#499,.T.);
#764=ORIENTED_EDGE('',*,*,#522,.T.);
#765=ORIENTED_EDGE('',*,*,#541,.T.);
#766=ORIENTED_EDGE('',*,*,#538,.T.);
#767=ORIENTED_EDGE('',*,*,#535,.T.);
#768=ORIENTED_EDGE('',*,*,#532,.T.);
#769=ORIENTED_EDGE('',*,*,#529,.T.);
#770=ORIENTED_EDGE('',*,*,#526,.T.);
#771=ORIENTED_EDGE('',*,*,#507,.T.);
#772=ORIENTED_EDGE('',*,*,#520,.T.);
#773=ORIENTED_EDGE('',*,*,#517,.T.);
#774=ORIENTED_EDGE('',*,*,#514,.T.);
#775=ORIENTED_EDGE('',*,*,#511,.T.);
#776=ORIENTED_EDGE('',*,*,#547,.T.);
#777=ORIENTED_EDGE('',*,*,#548,.T.);
#778=ORIENTED_EDGE('',*,*,#546,.F.);
#779=ORIENTED_EDGE('',*,*,#549,.F.);
#780=ORIENTED_EDGE('',*,*,#550,.T.);
#781=ORIENTED_EDGE('',*,*,#549,.T.);
#782=ORIENTED_EDGE('',*,*,#545,.F.);
#783=ORIENTED_EDGE('',*,*,#551,.F.);
#784=ORIENTED_EDGE('',*,*,#552,.T.);
#785=ORIENTED_EDGE('',*,*,#551,.T.);
#786=ORIENTED_EDGE('',*,*,#544,.F.);
#787=ORIENTED_EDGE('',*,*,#553,.F.);
#788=ORIENTED_EDGE('',*,*,#554,.T.);
#789=ORIENTED_EDGE('',*,*,#553,.T.);
#790=ORIENTED_EDGE('',*,*,#543,.F.);
#791=ORIENTED_EDGE('',*,*,#548,.F.);
#792=ORIENTED_EDGE('',*,*,#480,.T.);
#793=ORIENTED_EDGE('',*,*,#493,.T.);
#794=ORIENTED_EDGE('',*,*,#490,.T.);
#795=ORIENTED_EDGE('',*,*,#487,.T.);
#796=ORIENTED_EDGE('',*,*,#484,.T.);
#797=ORIENTED_EDGE('',*,*,#554,.F.);
#798=ORIENTED_EDGE('',*,*,#547,.F.);
#799=ORIENTED_EDGE('',*,*,#550,.F.);
#800=ORIENTED_EDGE('',*,*,#552,.F.);
#801=PLANE('',#892);
#802=PLANE('',#893);
#803=PLANE('',#894);
#804=PLANE('',#895);
#805=PLANE('',#896);
#806=PLANE('',#897);
#807=PLANE('',#898);
#808=PLANE('',#899);
#809=PLANE('',#900);
#810=PLANE('',#901);
#811=PLANE('',#902);
#812=PLANE('',#903);
#813=PLANE('',#904);
#814=PLANE('',#905);
#815=PLANE('',#906);
#816=PLANE('',#907);
#817=PLANE('',#908);
#818=PLANE('',#909);
#819=PLANE('',#912);
#820=PLANE('',#915);
#821=PLANE('',#916);
#822=PLANE('',#917);
#823=PLANE('',#918);
#824=PLANE('',#919);
#825=PLANE('',#920);
#826=PLANE('',#921);
#827=PLANE('',#922);
#828=PLANE('',#923);
#829=ADVANCED_FACE('',(#84),#801,.F.);
#830=ADVANCED_FACE('',(#85),#802,.F.);
#831=ADVANCED_FACE('',(#86),#803,.F.);
#832=ADVANCED_FACE('',(#87),#804,.F.);
#833=ADVANCED_FACE('',(#88),#805,.F.);
#834=ADVANCED_FACE('',(#89),#806,.F.);
#835=ADVANCED_FACE('',(#90),#807,.F.);
#836=ADVANCED_FACE('',(#91),#808,.F.);
#837=ADVANCED_FACE('',(#92),#809,.F.);
#838=ADVANCED_FACE('',(#93),#810,.F.);
#839=ADVANCED_FACE('',(#94),#811,.F.);
#840=ADVANCED_FACE('',(#95),#812,.F.);
#841=ADVANCED_FACE('',(#96),#813,.F.);
#842=ADVANCED_FACE('',(#97),#814,.F.);
#843=ADVANCED_FACE('',(#98),#815,.F.);
#844=ADVANCED_FACE('',(#99),#816,.F.);
#845=ADVANCED_FACE('',(#100),#817,.F.);
#846=ADVANCED_FACE('',(#101),#818,.F.);
#847=ADVANCED_FACE('',(#102),#65,.F.);
#848=ADVANCED_FACE('',(#103),#66,.F.);
#849=ADVANCED_FACE('',(#104),#67,.F.);
#850=ADVANCED_FACE('',(#105),#68,.F.);
#851=ADVANCED_FACE('',(#106),#69,.F.);
#852=ADVANCED_FACE('',(#107),#70,.F.);
#853=ADVANCED_FACE('',(#108),#71,.F.);
#854=ADVANCED_FACE('',(#109),#72,.F.);
#855=ADVANCED_FACE('',(#110),#25,.T.);
#856=ADVANCED_FACE('',(#111,#15),#819,.T.);
#857=ADVANCED_FACE('',(#112),#73,.F.);
#858=ADVANCED_FACE('',(#113),#74,.F.);
#859=ADVANCED_FACE('',(#114),#75,.F.);
#860=ADVANCED_FACE('',(#115),#76,.F.);
#861=ADVANCED_FACE('',(#116),#77,.F.);
#862=ADVANCED_FACE('',(#117),#78,.F.);
#863=ADVANCED_FACE('',(#118),#79,.F.);
#864=ADVANCED_FACE('',(#119),#80,.F.);
#865=ADVANCED_FACE('',(#120),#81,.F.);
#866=ADVANCED_FACE('',(#121),#82,.F.);
#867=ADVANCED_FACE('',(#122),#83,.F.);
#868=ADVANCED_FACE('',(#123),#26,.T.);
#869=ADVANCED_FACE('',(#124,#16),#820,.T.);
#870=ADVANCED_FACE('',(#125,#17,#18,#19,#20),#821,.T.);
#871=ADVANCED_FACE('',(#126),#822,.T.);
#872=ADVANCED_FACE('',(#127),#823,.T.);
#873=ADVANCED_FACE('',(#128),#824,.T.);
#874=ADVANCED_FACE('',(#129),#825,.T.);
#875=ADVANCED_FACE('',(#130),#826,.T.);
#876=ADVANCED_FACE('',(#131),#827,.T.);
#877=ADVANCED_FACE('',(#132),#828,.F.);
#878=CLOSED_SHELL('',(#829,#830,#831,#832,#833,#834,#835,#836,#837,#838,
#839,#840,#841,#842,#843,#844,#845,#846,#847,#848,#849,#850,#851,#852,#853,
#854,#855,#856,#857,#858,#859,#860,#861,#862,#863,#864,#865,#866,#867,#868,
#869,#870,#871,#872,#873,#874,#875,#876,#877));
#879=DERIVED_UNIT_ELEMENT(#881,1.);
#880=DERIVED_UNIT_ELEMENT(#1748,3.);
#881=(
MASS_UNIT()
NAMED_UNIT(*)
SI_UNIT(.KILO.,.GRAM.)
);
#882=DERIVED_UNIT((#879,#880));
#883=MEASURE_REPRESENTATION_ITEM('density measure',
POSITIVE_RATIO_MEASURE(7850.),#882);
#884=PROPERTY_DEFINITION_REPRESENTATION(#889,#886);
#885=PROPERTY_DEFINITION_REPRESENTATION(#890,#887);
#886=REPRESENTATION('material name',(#888),#1745);
#887=REPRESENTATION('density',(#883),#1745);
#888=DESCRIPTIVE_REPRESENTATION_ITEM('Steel','Steel');
#889=PROPERTY_DEFINITION('material property','material name',#1755);
#890=PROPERTY_DEFINITION('material property','density of part',#1755);
#891=AXIS2_PLACEMENT_3D('placement',#1071,#924,#925);
#892=AXIS2_PLACEMENT_3D('',#1072,#926,#927);
#893=AXIS2_PLACEMENT_3D('',#1081,#932,#933);
#894=AXIS2_PLACEMENT_3D('',#1087,#937,#938);
#895=AXIS2_PLACEMENT_3D('',#1093,#942,#943);
#896=AXIS2_PLACEMENT_3D('',#1099,#947,#948);
#897=AXIS2_PLACEMENT_3D('',#1105,#952,#953);
#898=AXIS2_PLACEMENT_3D('',#1111,#957,#958);
#899=AXIS2_PLACEMENT_3D('',#1117,#962,#963);
#900=AXIS2_PLACEMENT_3D('',#1120,#966,#967);
#901=AXIS2_PLACEMENT_3D('',#1121,#968,#969);
#902=AXIS2_PLACEMENT_3D('',#1130,#974,#975);
#903=AXIS2_PLACEMENT_3D('',#1136,#979,#980);
#904=AXIS2_PLACEMENT_3D('',#1142,#984,#985);
#905=AXIS2_PLACEMENT_3D('',#1148,#989,#990);
#906=AXIS2_PLACEMENT_3D('',#1154,#994,#995);
#907=AXIS2_PLACEMENT_3D('',#1160,#999,#1000);
#908=AXIS2_PLACEMENT_3D('',#1166,#1004,#1005);
#909=AXIS2_PLACEMENT_3D('',#1169,#1008,#1009);
#910=AXIS2_PLACEMENT_3D('',#1427,#1019,#1020);
#911=AXIS2_PLACEMENT_3D('',#1428,#1021,#1022);
#912=AXIS2_PLACEMENT_3D('',#1429,#1023,#1024);
#913=AXIS2_PLACEMENT_3D('',#1712,#1037,#1038);
#914=AXIS2_PLACEMENT_3D('',#1713,#1039,#1040);
#915=AXIS2_PLACEMENT_3D('',#1714,#1041,#1042);
#916=AXIS2_PLACEMENT_3D('',#1715,#1043,#1044);
#917=AXIS2_PLACEMENT_3D('',#1724,#1049,#1050);
#918=AXIS2_PLACEMENT_3D('',#1725,#1051,#1052);
#919=AXIS2_PLACEMENT_3D('',#1731,#1056,#1057);
#920=AXIS2_PLACEMENT_3D('',#1735,#1060,#1061);
#921=AXIS2_PLACEMENT_3D('',#1739,#1064,#1065);
#922=AXIS2_PLACEMENT_3D('',#1741,#1067,#1068);
#923=AXIS2_PLACEMENT_3D('',#1742,#1069,#1070);
#924=DIRECTION('axis',(0.,0.,1.));
#925=DIRECTION('refdir',(1.,0.,0.));
#926=DIRECTION('center_axis',(1.,0.,0.));
#927=DIRECTION('ref_axis',(0.,-1.,0.));
#928=DIRECTION('',(0.,-1.,0.));
#929=DIRECTION('',(0.,0.,-1.));
#930=DIRECTION('',(0.,-1.,0.));
#931=DIRECTION('',(0.,0.,-1.));
#932=DIRECTION('center_axis',(0.,-1.,0.));
#933=DIRECTION('ref_axis',(-1.,0.,0.));
#934=DIRECTION('',(-1.,0.,0.));
#935=DIRECTION('',(0.,0.,-1.));
#936=DIRECTION('',(-1.,0.,0.));
#937=DIRECTION('center_axis',(1.,0.,0.));
#938=DIRECTION('ref_axis',(0.,-1.,0.));
#939=DIRECTION('',(0.,-1.,0.));
#940=DIRECTION('',(0.,0.,-1.));
#941=DIRECTION('',(0.,-1.,0.));
#942=DIRECTION('center_axis',(0.,1.,0.));
#943=DIRECTION('ref_axis',(1.,0.,0.));
#944=DIRECTION('',(1.,0.,0.));
#945=DIRECTION('',(0.,0.,-1.));
#946=DIRECTION('',(1.,0.,0.));
#947=DIRECTION('center_axis',(-1.,0.,0.));
#948=DIRECTION('ref_axis',(0.,1.,0.));
#949=DIRECTION('',(0.,1.,0.));
#950=DIRECTION('',(0.,0.,-1.));
#951=DIRECTION('',(0.,1.,0.));
#952=DIRECTION('center_axis',(0.,-1.,0.));
#953=DIRECTION('ref_axis',(-1.,0.,0.));
#954=DIRECTION('',(-1.,0.,0.));
#955=DIRECTION('',(0.,0.,-1.));
#956=DIRECTION('',(-1.,0.,0.));
#957=DIRECTION('center_axis',(-1.,0.,0.));
#958=DIRECTION('ref_axis',(0.,1.,0.));
#959=DIRECTION('',(0.,1.,0.));
#960=DIRECTION('',(0.,0.,-1.));
#961=DIRECTION('',(0.,1.,0.));
#962=DIRECTION('center_axis',(0.,-1.,0.));
#963=DIRECTION('ref_axis',(-1.,0.,0.));
#964=DIRECTION('',(-1.,0.,0.));
#965=DIRECTION('',(-1.,0.,0.));
#966=DIRECTION('center_axis',(0.,0.,-1.));
#967=DIRECTION('ref_axis',(-1.,0.,0.));
#968=DIRECTION('center_axis',(0.,-1.,0.));
#969=DIRECTION('ref_axis',(-1.,0.,0.));
#970=DIRECTION('',(-1.,0.,0.));
#971=DIRECTION('',(0.,0.,-1.));
#972=DIRECTION('',(-1.,0.,0.));
#973=DIRECTION('',(0.,0.,-1.));
#974=DIRECTION('center_axis',(1.,0.,0.));
#975=DIRECTION('ref_axis',(0.,-1.,0.));
#976=DIRECTION('',(0.,-1.,0.));
#977=DIRECTION('',(0.,0.,-1.));
#978=DIRECTION('',(0.,-1.,0.));
#979=DIRECTION('center_axis',(0.,-1.,0.));
#980=DIRECTION('ref_axis',(-1.,0.,0.));
#981=DIRECTION('',(-1.,0.,0.));
#982=DIRECTION('',(0.,0.,-1.));
#983=DIRECTION('',(-1.,0.,0.));
#984=DIRECTION('center_axis',(1.,0.,0.));
#985=DIRECTION('ref_axis',(0.,-1.,0.));
#986=DIRECTION('',(0.,-1.,0.));
#987=DIRECTION('',(0.,0.,-1.));
#988=DIRECTION('',(0.,-1.,0.));
#989=DIRECTION('center_axis',(0.,1.,0.));
#990=DIRECTION('ref_axis',(1.,0.,0.));
#991=DIRECTION('',(1.,0.,0.));
#992=DIRECTION('',(0.,0.,-1.));
#993=DIRECTION('',(1.,0.,0.));
#994=DIRECTION('center_axis',(-1.,0.,0.));
#995=DIRECTION('ref_axis',(0.,1.,0.));
#996=DIRECTION('',(0.,1.,0.));
#997=DIRECTION('',(0.,0.,-1.));
#998=DIRECTION('',(0.,1.,0.));
#999=DIRECTION('center_axis',(0.,-1.,0.));
#1000=DIRECTION('ref_axis',(-1.,0.,0.));
#1001=DIRECTION('',(-1.,0.,0.));
#1002=DIRECTION('',(0.,0.,-1.));
#1003=DIRECTION('',(-1.,0.,0.));
#1004=DIRECTION('center_axis',(-1.,0.,0.));
#1005=DIRECTION('ref_axis',(0.,1.,0.));
#1006=DIRECTION('',(0.,1.,0.));
#1007=DIRECTION('',(0.,1.,0.));
#1008=DIRECTION('center_axis',(0.,0.,-1.));
#1009=DIRECTION('ref_axis',(-1.,0.,0.));
#1010=DIRECTION('',(0.,0.,-1.));
#1011=DIRECTION('',(0.,0.,-1.));
#1012=DIRECTION('',(0.,0.,-1.));
#1013=DIRECTION('',(0.,0.,-1.));
#1014=DIRECTION('',(0.,0.,-1.));
#1015=DIRECTION('',(0.,0.,-1.));
#1016=DIRECTION('',(0.,0.,-1.));
#1017=DIRECTION('',(0.,0.,-1.));
#1018=DIRECTION('',(0.,0.,-1.));
#1019=DIRECTION('center_axis',(0.,0.,-1.));
#1020=DIRECTION('ref_axis',(0.846902514808231,-0.531748183270515,0.));
#1021=DIRECTION('center_axis',(0.,0.,-1.));
#1022=DIRECTION('ref_axis',(0.846902514808231,-0.531748183270515,0.));
#1023=DIRECTION('center_axis',(0.,0.,1.));
#1024=DIRECTION('ref_axis',(1.,0.,0.));
#1025=DIRECTION('',(0.,0.,-1.));
#1026=DIRECTION('',(0.,0.,-1.));
#1027=DIRECTION('',(0.,0.,-1.));
#1028=DIRECTION('',(0.,0.,-1.));
#1029=DIRECTION('',(0.,0.,-1.));
#1030=DIRECTION('',(0.,0.,-1.));
#1031=DIRECTION('',(0.,0.,-1.));
#1032=DIRECTION('',(0.,0.,-1.));
#1033=DIRECTION('',(0.,0.,-1.));
#1034=DIRECTION('',(0.,0.,-1.));
#1035=DIRECTION('',(0.,0.,-1.));
#1036=DIRECTION('',(0.,0.,-1.));
#1037=DIRECTION('center_axis',(0.,0.,-1.));
#1038=DIRECTION('ref_axis',(0.846155162738242,-0.532936619656991,0.));
#1039=DIRECTION('center_axis',(0.,0.,-1.));
#1040=DIRECTION('ref_axis',(0.846155162738242,-0.532936619656991,0.));
#1041=DIRECTION('center_axis',(0.,0.,1.));
#1042=DIRECTION('ref_axis',(1.,0.,0.));
#1043=DIRECTION('center_axis',(0.,0.,1.));
#1044=DIRECTION('ref_axis',(1.,0.,0.));
#1045=DIRECTION('',(0.,-1.,0.));
#1046=DIRECTION('',(1.,0.,0.));
#1047=DIRECTION('',(0.,1.,0.));
#1048=DIRECTION('',(-1.,0.,0.));
#1049=DIRECTION('center_axis',(0.,0.,1.));
#1050=DIRECTION('ref_axis',(1.,0.,0.));
#1051=DIRECTION('center_axis',(0.,1.,0.));
#1052=DIRECTION('ref_axis',(-1.,0.,0.));
#1053=DIRECTION('',(-1.,0.,0.));
#1054=DIRECTION('',(0.,0.,1.));
#1055=DIRECTION('',(0.,0.,1.));
#1056=DIRECTION('center_axis',(1.,0.,0.));
#1057=DIRECTION('ref_axis',(0.,1.,0.));
#1058=DIRECTION('',(0.,1.,0.));
#1059=DIRECTION('',(0.,0.,1.));
#1060=DIRECTION('center_axis',(0.,-1.,0.));
#1061=DIRECTION('ref_axis',(1.,0.,0.));
#1062=DIRECTION('',(1.,0.,0.));
#1063=DIRECTION('',(0.,0.,1.));
#1064=DIRECTION('center_axis',(-1.,0.,0.));
#1065=DIRECTION('ref_axis',(0.,-1.,0.));
#1066=DIRECTION('',(0.,-1.,0.));
#1067=DIRECTION('center_axis',(0.,0.,1.));
#1068=DIRECTION('ref_axis',(1.,0.,0.));
#1069=DIRECTION('center_axis',(0.,0.,1.));
#1070=DIRECTION('ref_axis',(1.,0.,0.));
#1071=CARTESIAN_POINT('',(0.,0.,0.));
#1072=CARTESIAN_POINT('Origin',(41.7938313697599,129.58896621769,3.));
#1073=CARTESIAN_POINT('',(41.7938313697599,129.58896621769,3.));
#1074=CARTESIAN_POINT('',(41.7938313697599,103.363176836225,3.));
#1075=CARTESIAN_POINT('',(41.7938313697599,115.169483108845,3.));
#1076=CARTESIAN_POINT('',(41.7938313697599,129.58896621769,2.));
#1077=CARTESIAN_POINT('',(41.7938313697599,129.58896621769,3.));
#1078=CARTESIAN_POINT('',(41.7938313697599,103.363176836225,2.));
#1079=CARTESIAN_POINT('',(41.7938313697599,129.58896621769,2.));
#1080=CARTESIAN_POINT('',(41.7938313697599,103.363176836225,3.));
#1081=CARTESIAN_POINT('Origin',(51.1386528735001,129.58896621769,3.));
#1082=CARTESIAN_POINT('',(51.1386528735001,129.58896621769,3.));
#1083=CARTESIAN_POINT('',(44.85682643675,129.58896621769,3.));
#1084=CARTESIAN_POINT('',(51.1386528735001,129.58896621769,2.));
#1085=CARTESIAN_POINT('',(51.1386528735001,129.58896621769,3.));
#1086=CARTESIAN_POINT('',(51.1386528735001,129.58896621769,2.));
#1087=CARTESIAN_POINT('Origin',(51.1386528735001,134.928864219827,3.));
#1088=CARTESIAN_POINT('',(51.1386528735001,134.928864219827,3.));
#1089=CARTESIAN_POINT('',(51.1386528735001,117.839432109913,3.));
#1090=CARTESIAN_POINT('',(51.1386528735001,134.928864219827,2.));
#1091=CARTESIAN_POINT('',(51.1386528735001,134.928864219827,3.));
#1092=CARTESIAN_POINT('',(51.1386528735001,134.928864219827,2.));
#1093=CARTESIAN_POINT('Origin',(26.0540513715247,134.928864219827,3.));
#1094=CARTESIAN_POINT('',(26.0540513715247,134.928864219827,3.));
#1095=CARTESIAN_POINT('',(32.3145256857623,134.928864219827,3.));
#1096=CARTESIAN_POINT('',(26.0540513715247,134.928864219827,2.));
#1097=CARTESIAN_POINT('',(26.0540513715247,134.928864219827,3.));
#1098=CARTESIAN_POINT('',(26.0540513715247,134.928864219827,2.));
#1099=CARTESIAN_POINT('Origin',(26.0540513715247,129.58896621769,3.));
#1100=CARTESIAN_POINT('',(26.0540513715247,129.58896621769,3.));
#1101=CARTESIAN_POINT('',(26.0540513715247,115.169483108845,3.));
#1102=CARTESIAN_POINT('',(26.0540513715247,129.58896621769,2.));
#1103=CARTESIAN_POINT('',(26.0540513715247,129.58896621769,3.));
#1104=CARTESIAN_POINT('',(26.0540513715247,129.58896621769,2.));
#1105=CARTESIAN_POINT('Origin',(35.4204047220477,129.58896621769,3.));
#1106=CARTESIAN_POINT('',(35.4204047220477,129.58896621769,3.));
#1107=CARTESIAN_POINT('',(36.9977023610238,129.58896621769,3.));
#1108=CARTESIAN_POINT('',(35.4204047220477,129.58896621769,2.));
#1109=CARTESIAN_POINT('',(35.4204047220477,129.58896621769,3.));
#1110=CARTESIAN_POINT('',(35.4204047220477,129.58896621769,2.));
#1111=CARTESIAN_POINT('Origin',(35.4204047220477,103.363176836225,3.));
#1112=CARTESIAN_POINT('',(35.4204047220477,103.363176836225,3.));
#1113=CARTESIAN_POINT('',(35.4204047220477,102.056588418113,3.));
#1114=CARTESIAN_POINT('',(35.4204047220477,103.363176836225,2.));
#1115=CARTESIAN_POINT('',(35.4204047220477,103.363176836225,3.));
#1116=CARTESIAN_POINT('',(35.4204047220477,103.363176836225,2.));
#1117=CARTESIAN_POINT('Origin',(41.7938313697599,103.363176836225,3.));
#1118=CARTESIAN_POINT('',(40.1844156848799,103.363176836225,3.));
#1119=CARTESIAN_POINT('',(41.7938313697599,103.363176836225,2.));
#1120=CARTESIAN_POINT('Origin',(38.5963521225124,119.146020528026,2.));
#1121=CARTESIAN_POINT('Origin',(41.7938313697599,66.3213379240447,3.));
#1122=CARTESIAN_POINT('',(41.7938313697599,66.3213379240447,3.));
#1123=CARTESIAN_POINT('',(35.4204047220477,66.3213379240447,3.));
#1124=CARTESIAN_POINT('',(40.1844156848799,66.3213379240447,3.));
#1125=CARTESIAN_POINT('',(41.7938313697599,66.3213379240447,2.));
#1126=CARTESIAN_POINT('',(41.7938313697599,66.3213379240447,3.));
#1127=CARTESIAN_POINT('',(35.4204047220477,66.3213379240447,2.));
#1128=CARTESIAN_POINT('',(41.7938313697599,66.3213379240447,2.));
#1129=CARTESIAN_POINT('',(35.4204047220477,66.3213379240447,3.));
#1130=CARTESIAN_POINT('Origin',(41.7938313697599,92.5474718150576,3.));
#1131=CARTESIAN_POINT('',(41.7938313697599,92.5474718150576,3.));
#1132=CARTESIAN_POINT('',(41.7938313697599,96.6487359075288,3.));
#1133=CARTESIAN_POINT('',(41.7938313697599,92.5474718150576,2.));
#1134=CARTESIAN_POINT('',(41.7938313697599,92.5474718150576,3.));
#1135=CARTESIAN_POINT('',(41.7938313697599,92.5474718150576,2.));
#1136=CARTESIAN_POINT('Origin',(51.1386528735001,92.5474718150576,3.));
#1137=CARTESIAN_POINT('',(51.1386528735001,92.5474718150576,3.));
#1138=CARTESIAN_POINT('',(44.85682643675,92.5474718150576,3.));
#1139=CARTESIAN_POINT('',(51.1386528735001,92.5474718150576,2.));
#1140=CARTESIAN_POINT('',(51.1386528735001,92.5474718150576,3.));
#1141=CARTESIAN_POINT('',(51.1386528735001,92.5474718150576,2.));
#1142=CARTESIAN_POINT('Origin',(51.1386528735001,97.8873698171948,3.));
#1143=CARTESIAN_POINT('',(51.1386528735001,97.8873698171948,3.));
#1144=CARTESIAN_POINT('',(51.1386528735001,99.3186849085974,3.));
#1145=CARTESIAN_POINT('',(51.1386528735001,97.8873698171948,2.));
#1146=CARTESIAN_POINT('',(51.1386528735001,97.8873698171948,3.));
#1147=CARTESIAN_POINT('',(51.1386528735001,97.8873698171948,2.));
#1148=CARTESIAN_POINT('Origin',(26.0540513715247,97.8873698171948,3.));
#1149=CARTESIAN_POINT('',(26.0540513715247,97.8873698171948,3.));
#1150=CARTESIAN_POINT('',(32.3145256857623,97.8873698171948,3.));
#1151=CARTESIAN_POINT('',(26.0540513715247,97.8873698171948,2.));
#1152=CARTESIAN_POINT('',(26.0540513715247,97.8873698171948,3.));
#1153=CARTESIAN_POINT('',(26.0540513715247,97.8873698171948,2.));
#1154=CARTESIAN_POINT('Origin',(26.0540513715247,92.5474718150576,3.));
#1155=CARTESIAN_POINT('',(26.0540513715247,92.5474718150576,3.));
#1156=CARTESIAN_POINT('',(26.0540513715247,96.6487359075288,3.));
#1157=CARTESIAN_POINT('',(26.0540513715247,92.5474718150576,2.));
#1158=CARTESIAN_POINT('',(26.0540513715247,92.5474718150576,3.));
#1159=CARTESIAN_POINT('',(26.0540513715247,92.5474718150576,2.));
#1160=CARTESIAN_POINT('Origin',(35.4204047220477,92.5474718150576,3.));
#1161=CARTESIAN_POINT('',(35.4204047220477,92.5474718150576,3.));
#1162=CARTESIAN_POINT('',(36.9977023610238,92.5474718150576,3.));
#1163=CARTESIAN_POINT('',(35.4204047220477,92.5474718150576,2.));
#1164=CARTESIAN_POINT('',(35.4204047220477,92.5474718150576,3.));
#1165=CARTESIAN_POINT('',(35.4204047220477,92.5474718150576,2.));
#1166=CARTESIAN_POINT('Origin',(35.4204047220477,66.3213379240447,3.));
#1167=CARTESIAN_POINT('',(35.4204047220477,83.5356689620224,3.));
#1168=CARTESIAN_POINT('',(35.4204047220477,66.3213379240447,2.));
#1169=CARTESIAN_POINT('Origin',(38.5963521225124,82.1043538706198,2.));
#1170=CARTESIAN_POINT('Ctrl Pts',(44.9915689991688,164.391320809683,3.));
#1171=CARTESIAN_POINT('Ctrl Pts',(44.9915689991688,164.391320809683,2.));
#1172=CARTESIAN_POINT('Ctrl Pts',(43.4054470377597,166.171057137363,3.));
#1173=CARTESIAN_POINT('Ctrl Pts',(43.4054470377597,166.171057137363,2.));
#1174=CARTESIAN_POINT('Ctrl Pts',(41.2987711485295,167.061269810752,3.));
#1175=CARTESIAN_POINT('Ctrl Pts',(41.2987711485295,167.061269810752,2.));
#1176=CARTESIAN_POINT('Ctrl Pts',(36.0450005335235,167.061269810752,3.));
#1177=CARTESIAN_POINT('Ctrl Pts',(36.0450005335235,167.061269810752,2.));
#1178=CARTESIAN_POINT('Ctrl Pts',(33.9274725935147,166.160377341359,3.));
#1179=CARTESIAN_POINT('Ctrl Pts',(33.9274725935147,166.160377341359,2.));
#1180=CARTESIAN_POINT('Ctrl Pts',(32.3199910400971,164.358936912122,3.));
#1181=CARTESIAN_POINT('Ctrl Pts',(32.3199910400971,164.358936912122,2.));
#1182=CARTESIAN_POINT('',(44.9915689991688,164.391320809683,3.));
#1183=CARTESIAN_POINT('',(32.3199910400971,164.358936912122,3.));
#1184=CARTESIAN_POINT('Ctrl Pts',(44.9915689991688,164.391320809683,3.));
#1185=CARTESIAN_POINT('Ctrl Pts',(43.4054470377597,166.171057137363,3.));
#1186=CARTESIAN_POINT('Ctrl Pts',(41.2987711485295,167.061269810752,3.));
#1187=CARTESIAN_POINT('Ctrl Pts',(36.0450005335235,167.061269810752,3.));
#1188=CARTESIAN_POINT('Ctrl Pts',(33.9274725935147,166.160377341359,3.));
#1189=CARTESIAN_POINT('Ctrl Pts',(32.3199910400971,164.358936912122,3.));
#1190=CARTESIAN_POINT('',(44.9915689991688,164.391320809683,2.));
#1191=CARTESIAN_POINT('',(44.9915689991688,164.391320809683,3.));
#1192=CARTESIAN_POINT('',(32.3199910400971,164.358936912122,2.));
#1193=CARTESIAN_POINT('Ctrl Pts',(44.9915689991688,164.391320809683,2.));
#1194=CARTESIAN_POINT('Ctrl Pts',(43.4054470377597,166.171057137363,2.));
#1195=CARTESIAN_POINT('Ctrl Pts',(41.2987711485295,167.061269810752,2.));
#1196=CARTESIAN_POINT('Ctrl Pts',(36.0450005335235,167.061269810752,2.));
#1197=CARTESIAN_POINT('Ctrl Pts',(33.9274725935147,166.160377341359,2.));
#1198=CARTESIAN_POINT('Ctrl Pts',(32.3199910400971,164.358936912122,2.));
#1199=CARTESIAN_POINT('',(32.3199910400971,164.358936912122,3.));
#1200=CARTESIAN_POINT('Ctrl Pts',(44.9271457135946,148.059501152308,3.));
#1201=CARTESIAN_POINT('Ctrl Pts',(44.9271457135946,148.059501152308,2.));
#1202=CARTESIAN_POINT('Ctrl Pts',(46.5559868590207,149.889535874073,3.));
#1203=CARTESIAN_POINT('Ctrl Pts',(46.5559868590207,149.889535874073,2.));
#1204=CARTESIAN_POINT('Ctrl Pts',(47.3707519412823,152.634932466268,3.));
#1205=CARTESIAN_POINT('Ctrl Pts',(47.3707519412823,152.634932466268,2.));
#1206=CARTESIAN_POINT('Ctrl Pts',(47.3707519412823,156.295346419346,3.));
#1207=CARTESIAN_POINT('Ctrl Pts',(47.3707519412823,156.295346419346,2.));
#1208=CARTESIAN_POINT('Ctrl Pts',(47.3707519412823,159.912696678859,3.));
#1209=CARTESIAN_POINT('Ctrl Pts',(47.3707519412823,159.912696678859,2.));
#1210=CARTESIAN_POINT('Ctrl Pts',(46.5776909605778,162.611239972455,3.));
#1211=CARTESIAN_POINT('Ctrl Pts',(46.5776909605778,162.611239972455,2.));
#1212=CARTESIAN_POINT('Ctrl Pts',(44.9915689991688,164.391320809683,3.));
#1213=CARTESIAN_POINT('Ctrl Pts',(44.9915689991688,164.391320809683,2.));
#1214=CARTESIAN_POINT('',(44.9271457135946,148.059501152308,3.));
#1215=CARTESIAN_POINT('Ctrl Pts',(44.9271457135946,148.059501152308,3.));
#1216=CARTESIAN_POINT('Ctrl Pts',(46.5559868590207,149.889535874073,3.));
#1217=CARTESIAN_POINT('Ctrl Pts',(47.3707519412823,152.634932466268,3.));
#1218=CARTESIAN_POINT('Ctrl Pts',(47.3707519412823,156.295346419346,3.));
#1219=CARTESIAN_POINT('Ctrl Pts',(47.3707519412823,159.912696678859,3.));
#1220=CARTESIAN_POINT('Ctrl Pts',(46.5776909605778,162.611239972455,3.));
#1221=CARTESIAN_POINT('Ctrl Pts',(44.9915689991688,164.391320809683,3.));
#1222=CARTESIAN_POINT('',(44.9271457135946,148.059501152308,2.));
#1223=CARTESIAN_POINT('',(44.9271457135946,148.059501152308,3.));
#1224=CARTESIAN_POINT('Ctrl Pts',(44.9271457135946,148.059501152308,2.));
#1225=CARTESIAN_POINT('Ctrl Pts',(46.5559868590207,149.889535874073,2.));
#1226=CARTESIAN_POINT('Ctrl Pts',(47.3707519412823,152.634932466268,2.));
#1227=CARTESIAN_POINT('Ctrl Pts',(47.3707519412823,156.295346419346,2.));
#1228=CARTESIAN_POINT('Ctrl Pts',(47.3707519412823,159.912696678859,2.));
#1229=CARTESIAN_POINT('Ctrl Pts',(46.5776909605778,162.611239972455,2.));
#1230=CARTESIAN_POINT('Ctrl Pts',(44.9915689991688,164.391320809683,2.));
#1231=CARTESIAN_POINT('Ctrl Pts',(32.3845865804455,148.080860744317,3.));
#1232=CARTESIAN_POINT('Ctrl Pts',(32.3845865804455,148.080860744317,2.));
#1233=CARTESIAN_POINT('Ctrl Pts',(34.0351318274287,146.236356621514,3.));
#1234=CARTESIAN_POINT('Ctrl Pts',(34.0351318274287,146.236356621514,2.));
#1235=CARTESIAN_POINT('Ctrl Pts',(36.1311279206547,145.314104560112,3.));
#1236=CARTESIAN_POINT('Ctrl Pts',(36.1311279206547,145.314104560112,2.));
#1237=CARTESIAN_POINT('Ctrl Pts',(41.2126437613982,145.314104560112,3.));
#1238=CARTESIAN_POINT('Ctrl Pts',(41.2126437613982,145.314104560112,2.));
#1239=CARTESIAN_POINT('Ctrl Pts',(43.2976155490714,146.229121920995,3.));
#1240=CARTESIAN_POINT('Ctrl Pts',(43.2976155490714,146.229121920995,2.));
#1241=CARTESIAN_POINT('Ctrl Pts',(44.9271457135946,148.059501152308,3.));
#1242=CARTESIAN_POINT('Ctrl Pts',(44.9271457135946,148.059501152308,2.));
#1243=CARTESIAN_POINT('',(32.3845865804455,148.080860744317,3.));
#1244=CARTESIAN_POINT('Ctrl Pts',(32.3845865804455,148.080860744317,3.));
#1245=CARTESIAN_POINT('Ctrl Pts',(34.0351318274287,146.236356621514,3.));
#1246=CARTESIAN_POINT('Ctrl Pts',(36.1311279206547,145.314104560112,3.));
#1247=CARTESIAN_POINT('Ctrl Pts',(41.2126437613982,145.314104560112,3.));
#1248=CARTESIAN_POINT('Ctrl Pts',(43.2976155490714,146.229121920995,3.));
#1249=CARTESIAN_POINT('Ctrl Pts',(44.9271457135946,148.059501152308,3.));
#1250=CARTESIAN_POINT('',(32.3845865804455,148.080860744317,2.));
#1251=CARTESIAN_POINT('',(32.3845865804455,148.080860744317,3.));
#1252=CARTESIAN_POINT('Ctrl Pts',(32.3845865804455,148.080860744317,2.));
#1253=CARTESIAN_POINT('Ctrl Pts',(34.0351318274287,146.236356621514,2.));
#1254=CARTESIAN_POINT('Ctrl Pts',(36.1311279206547,145.314104560112,2.));
#1255=CARTESIAN_POINT('Ctrl Pts',(41.2126437613982,145.314104560112,2.));
#1256=CARTESIAN_POINT('Ctrl Pts',(43.2976155490714,146.229121920995,2.));
#1257=CARTESIAN_POINT('Ctrl Pts',(44.9271457135946,148.059501152308,2.));
#1258=CARTESIAN_POINT('Ctrl Pts',(29.9084242004222,156.209219032215,3.));
#1259=CARTESIAN_POINT('Ctrl Pts',(29.9084242004222,156.209219032215,2.));
#1260=CARTESIAN_POINT('Ctrl Pts',(29.9084242004222,152.634932466268,3.));
#1261=CARTESIAN_POINT('Ctrl Pts',(29.9084242004222,152.634932466268,2.));
#1262=CARTESIAN_POINT('Ctrl Pts',(30.7336968239138,149.925364867119,3.));
#1263=CARTESIAN_POINT('Ctrl Pts',(30.7336968239138,149.925364867119,2.));
#1264=CARTESIAN_POINT('Ctrl Pts',(32.3845865804455,148.080860744317,3.));
#1265=CARTESIAN_POINT('Ctrl Pts',(32.3845865804455,148.080860744317,2.));
#1266=CARTESIAN_POINT('',(29.9084242004222,156.209219032215,3.));
#1267=CARTESIAN_POINT('Ctrl Pts',(29.9084242004222,156.209219032215,3.));
#1268=CARTESIAN_POINT('Ctrl Pts',(29.9084242004222,152.634932466268,3.));
#1269=CARTESIAN_POINT('Ctrl Pts',(30.7336968239138,149.925364867119,3.));
#1270=CARTESIAN_POINT('Ctrl Pts',(32.3845865804455,148.080860744317,3.));
#1271=CARTESIAN_POINT('',(29.9084242004222,156.209219032215,2.));
#1272=CARTESIAN_POINT('',(29.9084242004222,156.209219032215,3.));
#1273=CARTESIAN_POINT('Ctrl Pts',(29.9084242004222,156.209219032215,2.));
#1274=CARTESIAN_POINT('Ctrl Pts',(29.9084242004222,152.634932466268,2.));
#1275=CARTESIAN_POINT('Ctrl Pts',(30.7336968239138,149.925364867119,2.));
#1276=CARTESIAN_POINT('Ctrl Pts',(32.3845865804455,148.080860744317,2.));
#1277=CARTESIAN_POINT('Ctrl Pts',(32.3199910400971,164.358936912122,3.));
#1278=CARTESIAN_POINT('Ctrl Pts',(32.3199910400971,164.358936912122,2.));
#1279=CARTESIAN_POINT('Ctrl Pts',(30.712164977131,162.557496482885,3.));
#1280=CARTESIAN_POINT('Ctrl Pts',(30.712164977131,162.557496482885,2.));
#1281=CARTESIAN_POINT('Ctrl Pts',(29.9084242004222,159.840694183217,3.));
#1282=CARTESIAN_POINT('Ctrl Pts',(29.9084242004222,159.840694183217,2.));
#1283=CARTESIAN_POINT('Ctrl Pts',(29.9084242004222,156.209219032215,3.));
#1284=CARTESIAN_POINT('Ctrl Pts',(29.9084242004222,156.209219032215,2.));
#1285=CARTESIAN_POINT('Ctrl Pts',(32.3199910400971,164.358936912122,3.));
#1286=CARTESIAN_POINT('Ctrl Pts',(30.712164977131,162.557496482885,3.));
#1287=CARTESIAN_POINT('Ctrl Pts',(29.9084242004222,159.840694183217,3.));
#1288=CARTESIAN_POINT('Ctrl Pts',(29.9084242004222,156.209219032215,3.));
#1289=CARTESIAN_POINT('Ctrl Pts',(32.3199910400971,164.358936912122,2.));
#1290=CARTESIAN_POINT('Ctrl Pts',(30.712164977131,162.557496482885,2.));
#1291=CARTESIAN_POINT('Ctrl Pts',(29.9084242004222,159.840694183217,2.));
#1292=CARTESIAN_POINT('Ctrl Pts',(29.9084242004222,156.209219032215,2.));
#1293=CARTESIAN_POINT('Ctrl Pts',(23.3412109316647,155.993900564387,3.));
#1294=CARTESIAN_POINT('Ctrl Pts',(23.3412109316647,155.993900564387,2.));
#1295=CARTESIAN_POINT('Ctrl Pts',(23.3412109316647,159.209208180771,3.));
#1296=CARTESIAN_POINT('Ctrl Pts',(23.3412109316647,159.209208180771,2.));
#1297=CARTESIAN_POINT('Ctrl Pts',(23.8219740066313,161.907751474367,3.));
#1298=CARTESIAN_POINT('Ctrl Pts',(23.8219740066313,161.907751474367,2.));
#1299=CARTESIAN_POINT('Ctrl Pts',(24.7838446661131,164.089874954724,3.));
#1300=CARTESIAN_POINT('Ctrl Pts',(24.7838446661131,164.089874954724,2.));
#1301=CARTESIAN_POINT('',(23.3412109316647,155.993900564387,3.));
#1302=CARTESIAN_POINT('',(24.7838446651925,164.089874952666,3.));
#1303=CARTESIAN_POINT('Ctrl Pts',(23.3412109316647,155.993900564387,3.));
#1304=CARTESIAN_POINT('Ctrl Pts',(23.3412109316647,159.209208180771,3.));
#1305=CARTESIAN_POINT('Ctrl Pts',(23.8219740066313,161.907751474367,3.));
#1306=CARTESIAN_POINT('Ctrl Pts',(24.7838446661131,164.089874954724,3.));
#1307=CARTESIAN_POINT('',(23.3412109316647,155.993900564387,2.));
#1308=CARTESIAN_POINT('',(23.3412109316647,155.993900564387,3.));
#1309=CARTESIAN_POINT('',(24.7838446651925,164.089874952666,2.));
#1310=CARTESIAN_POINT('Ctrl Pts',(23.3412109316647,155.993900564387,2.));
#1311=CARTESIAN_POINT('Ctrl Pts',(23.3412109316647,159.209208180771,2.));
#1312=CARTESIAN_POINT('Ctrl Pts',(23.8219740066313,161.907751474367,2.));
#1313=CARTESIAN_POINT('Ctrl Pts',(24.7838446661131,164.089874954724,2.));
#1314=CARTESIAN_POINT('',(24.7838446651925,164.089874952666,3.));
#1315=CARTESIAN_POINT('Ctrl Pts',(31.8032267173096,171.2599799334,3.));
#1316=CARTESIAN_POINT('Ctrl Pts',(31.8032267173096,171.2599799334,2.));
#1317=CARTESIAN_POINT('Ctrl Pts',(33.7696872202902,172.092315002637,3.));
#1318=CARTESIAN_POINT('Ctrl Pts',(33.7696872202902,172.092315002637,2.));
#1319=CARTESIAN_POINT('Ctrl Pts',(36.0375935782302,172.508827046803,3.));
#1320=CARTESIAN_POINT('Ctrl Pts',(36.0375935782302,172.508827046803,2.));
#1321=CARTESIAN_POINT('Ctrl Pts',(38.607290300678,172.508827046803,3.));
#1322=CARTESIAN_POINT('Ctrl Pts',(38.607290300678,172.508827046803,2.));
#1323=CARTESIAN_POINT('Ctrl Pts',(43.2583414605396,172.508827046803,3.));
#1324=CARTESIAN_POINT('Ctrl Pts',(43.2583414605396,172.508827046803,2.));
#1325=CARTESIAN_POINT('Ctrl Pts',(46.9797336037065,171.066193312355,3.));
#1326=CARTESIAN_POINT('Ctrl Pts',(46.9797336037065,171.066193312355,2.));
#1327=CARTESIAN_POINT('Ctrl Pts',(52.5635443661994,165.295658374561,3.));
#1328=CARTESIAN_POINT('Ctrl Pts',(52.5635443661994,165.295658374561,2.));
#1329=CARTESIAN_POINT('Ctrl Pts',(53.9598415663712,161.283327917665,3.));
#1330=CARTESIAN_POINT('Ctrl Pts',(53.9598415663712,161.283327917665,2.));
#1331=CARTESIAN_POINT('Ctrl Pts',(53.9598415663712,156.144623491867,3.));
#1332=CARTESIAN_POINT('Ctrl Pts',(53.9598415663712,156.144623491867,2.));
#1333=CARTESIAN_POINT('Ctrl Pts',(53.9598415663712,151.048638250085,3.));
#1334=CARTESIAN_POINT('Ctrl Pts',(53.9598415663712,151.048638250085,2.));
#1335=CARTESIAN_POINT('Ctrl Pts',(52.5742275065574,147.061626025755,3.));
#1336=CARTESIAN_POINT('Ctrl Pts',(52.5742275065574,147.061626025755,2.));
#1337=CARTESIAN_POINT('Ctrl Pts',(49.8040228825143,144.183768731402,3.));
#1338=CARTESIAN_POINT('Ctrl Pts',(49.8040228825143,144.183768731402,2.));
#1339=CARTESIAN_POINT('Ctrl Pts',(47.0334804380379,141.305560488607,3.));
#1340=CARTESIAN_POINT('Ctrl Pts',(47.0334804380379,141.305560488607,2.));
#1341=CARTESIAN_POINT('Ctrl Pts',(43.3299994466328,139.866547324061,3.));
#1342=CARTESIAN_POINT('Ctrl Pts',(43.3299994466328,139.866547324061,2.));
#1343=CARTESIAN_POINT('Ctrl Pts',(38.6934176878093,139.866547324061,3.));
#1344=CARTESIAN_POINT('Ctrl Pts',(38.6934176878093,139.866547324061,2.));
#1345=CARTESIAN_POINT('Ctrl Pts',(33.9994750891564,139.866547324061,3.));
#1346=CARTESIAN_POINT('Ctrl Pts',(33.9994750891564,139.866547324061,2.));
#1347=CARTESIAN_POINT('Ctrl Pts',(30.2670615411743,141.298504068674,3.));
#1348=CARTESIAN_POINT('Ctrl Pts',(30.2670615411743,141.298504068674,2.));
#1349=CARTESIAN_POINT('Ctrl Pts',(27.4968573607473,144.162064629845,3.));
#1350=CARTESIAN_POINT('Ctrl Pts',(27.4968573607473,144.162064629845,2.));
#1351=CARTESIAN_POINT('Ctrl Pts',(24.7263144726016,147.025975313245,3.));
#1352=CARTESIAN_POINT('Ctrl Pts',(24.7263144726016,147.025975313245,2.));
#1353=CARTESIAN_POINT('Ctrl Pts',(23.3412109316647,150.969573308699,3.));
#1354=CARTESIAN_POINT('Ctrl Pts',(23.3412109316647,150.969573308699,2.));
#1355=CARTESIAN_POINT('Ctrl Pts',(23.3412109316647,155.993900564387,3.));
#1356=CARTESIAN_POINT('Ctrl Pts',(23.3412109316647,155.993900564387,2.));
#1357=CARTESIAN_POINT('',(31.8032267173096,171.2599799334,3.));
#1358=CARTESIAN_POINT('Ctrl Pts',(31.8032267173096,171.2599799334,3.));
#1359=CARTESIAN_POINT('Ctrl Pts',(33.7696872202902,172.092315002637,3.));
#1360=CARTESIAN_POINT('Ctrl Pts',(36.0375935782302,172.508827046803,3.));
#1361=CARTESIAN_POINT('Ctrl Pts',(38.607290300678,172.508827046803,3.));
#1362=CARTESIAN_POINT('Ctrl Pts',(43.2583414605396,172.508827046803,3.));
#1363=CARTESIAN_POINT('Ctrl Pts',(46.9797336037065,171.066193312355,3.));
#1364=CARTESIAN_POINT('Ctrl Pts',(52.5635443661994,165.295658374561,3.));
#1365=CARTESIAN_POINT('Ctrl Pts',(53.9598415663712,161.283327917665,3.));
#1366=CARTESIAN_POINT('Ctrl Pts',(53.9598415663712,156.144623491867,3.));
#1367=CARTESIAN_POINT('Ctrl Pts',(53.9598415663712,151.048638250085,3.));
#1368=CARTESIAN_POINT('Ctrl Pts',(52.5742275065574,147.061626025755,3.));
#1369=CARTESIAN_POINT('Ctrl Pts',(49.8040228825143,144.183768731402,3.));
#1370=CARTESIAN_POINT('Ctrl Pts',(47.0334804380379,141.305560488607,3.));
#1371=CARTESIAN_POINT('Ctrl Pts',(43.3299994466328,139.866547324061,3.));
#1372=CARTESIAN_POINT('Ctrl Pts',(38.6934176878093,139.866547324061,3.));
#1373=CARTESIAN_POINT('Ctrl Pts',(33.9994750891564,139.866547324061,3.));
#1374=CARTESIAN_POINT('Ctrl Pts',(30.2670615411743,141.298504068674,3.));
#1375=CARTESIAN_POINT('Ctrl Pts',(27.4968573607473,144.162064629845,3.));
#1376=CARTESIAN_POINT('Ctrl Pts',(24.7263144726016,147.025975313245,3.));
#1377=CARTESIAN_POINT('Ctrl Pts',(23.3412109316647,150.969573308699,3.));
#1378=CARTESIAN_POINT('Ctrl Pts',(23.3412109316647,155.993900564387,3.));
#1379=CARTESIAN_POINT('',(31.8032267173096,171.2599799334,2.));
#1380=CARTESIAN_POINT('',(31.8032267173096,171.2599799334,3.));
#1381=CARTESIAN_POINT('Ctrl Pts',(31.8032267173096,171.2599799334,2.));
#1382=CARTESIAN_POINT('Ctrl Pts',(33.7696872202902,172.092315002637,2.));
#1383=CARTESIAN_POINT('Ctrl Pts',(36.0375935782302,172.508827046803,2.));
#1384=CARTESIAN_POINT('Ctrl Pts',(38.607290300678,172.508827046803,2.));
#1385=CARTESIAN_POINT('Ctrl Pts',(43.2583414605396,172.508827046803,2.));
#1386=CARTESIAN_POINT('Ctrl Pts',(46.9797336037065,171.066193312355,2.));
#1387=CARTESIAN_POINT('Ctrl Pts',(52.5635443661994,165.295658374561,2.));
#1388=CARTESIAN_POINT('Ctrl Pts',(53.9598415663712,161.283327917665,2.));
#1389=CARTESIAN_POINT('Ctrl Pts',(53.9598415663712,156.144623491867,2.));
#1390=CARTESIAN_POINT('Ctrl Pts',(53.9598415663712,151.048638250085,2.));
#1391=CARTESIAN_POINT('Ctrl Pts',(52.5742275065574,147.061626025755,2.));
#1392=CARTESIAN_POINT('Ctrl Pts',(49.8040228825143,144.183768731402,2.));
#1393=CARTESIAN_POINT('Ctrl Pts',(47.0334804380379,141.305560488607,2.));
#1394=CARTESIAN_POINT('Ctrl Pts',(43.3299994466328,139.866547324061,2.));
#1395=CARTESIAN_POINT('Ctrl Pts',(38.6934176878093,139.866547324061,2.));
#1396=CARTESIAN_POINT('Ctrl Pts',(33.9994750891564,139.866547324061,2.));
#1397=CARTESIAN_POINT('Ctrl Pts',(30.2670615411743,141.298504068674,2.));
#1398=CARTESIAN_POINT('Ctrl Pts',(27.4968573607473,144.162064629845,2.));
#1399=CARTESIAN_POINT('Ctrl Pts',(24.7263144726016,147.025975313245,2.));
#1400=CARTESIAN_POINT('Ctrl Pts',(23.3412109316647,150.969573308699,2.));
#1401=CARTESIAN_POINT('Ctrl Pts',(23.3412109316647,155.993900564387,2.));
#1402=CARTESIAN_POINT('Ctrl Pts',(27.7228556245797,168.417776158069,3.));
#1403=CARTESIAN_POINT('Ctrl Pts',(27.7228556245797,168.417776158069,2.));
#1404=CARTESIAN_POINT('Ctrl Pts',(28.9644680374638,169.695217564,3.));
#1405=CARTESIAN_POINT('Ctrl Pts',(28.9644680374638,169.695217564,2.));
#1406=CARTESIAN_POINT('Ctrl Pts',(30.3245917350404,170.642618822444,3.));
#1407=CARTESIAN_POINT('Ctrl Pts',(30.3245917350404,170.642618822444,2.));
#1408=CARTESIAN_POINT('Ctrl Pts',(31.8032267173096,171.2599799334,3.));
#1409=CARTESIAN_POINT('Ctrl Pts',(31.8032267173096,171.2599799334,2.));
#1410=CARTESIAN_POINT('',(27.7228556245797,168.417776158069,3.));
#1411=CARTESIAN_POINT('Ctrl Pts',(27.7228556245797,168.417776158069,3.));
#1412=CARTESIAN_POINT('Ctrl Pts',(28.9644680374638,169.695217564,3.));
#1413=CARTESIAN_POINT('Ctrl Pts',(30.3245917350404,170.642618822444,3.));
#1414=CARTESIAN_POINT('Ctrl Pts',(31.8032267173096,171.2599799334,3.));
#1415=CARTESIAN_POINT('',(27.7228556245797,168.417776158069,2.));
#1416=CARTESIAN_POINT('',(27.7228556245797,168.417776158069,3.));
#1417=CARTESIAN_POINT('Ctrl Pts',(27.7228556245797,168.417776158069,2.));
#1418=CARTESIAN_POINT('Ctrl Pts',(28.9644680374638,169.695217564,2.));
#1419=CARTESIAN_POINT('Ctrl Pts',(30.3245917350404,170.642618822444,2.));
#1420=CARTESIAN_POINT('Ctrl Pts',(31.8032267173096,171.2599799334,2.));
#1421=CARTESIAN_POINT('Ctrl Pts',(24.7838446651913,164.089874952667,3.));
#1422=CARTESIAN_POINT('Ctrl Pts',(25.8601183477449,166.500769341551,3.));
#1423=CARTESIAN_POINT('Ctrl Pts',(27.7228556245785,168.417776158071,3.));
#1424=CARTESIAN_POINT('Ctrl Pts',(24.7838446651913,164.089874952667,2.));
#1425=CARTESIAN_POINT('Ctrl Pts',(25.8601183477449,166.500769341551,2.));
#1426=CARTESIAN_POINT('Ctrl Pts',(27.7228556245785,168.417776158071,2.));
#1427=CARTESIAN_POINT('Origin',(5638.44906579266,-3358.12255726203,3.));
#1428=CARTESIAN_POINT('Origin',(5638.44906579266,-3358.12255726203,2.));
#1429=CARTESIAN_POINT('Origin',(38.6505262490179,156.187687185432,2.));
#1430=CARTESIAN_POINT('Ctrl Pts',(44.9915689991688,53.2664930922389,3.));
#1431=CARTESIAN_POINT('Ctrl Pts',(44.9915689991688,53.2664930922389,2.));
#1432=CARTESIAN_POINT('Ctrl Pts',(43.4054470377597,55.046229419919,3.));
#1433=CARTESIAN_POINT('Ctrl Pts',(43.4054470377597,55.046229419919,2.));
#1434=CARTESIAN_POINT('Ctrl Pts',(41.2987711485295,55.9364420933076,3.));
#1435=CARTESIAN_POINT('Ctrl Pts',(41.2987711485295,55.9364420933076,2.));
#1436=CARTESIAN_POINT('Ctrl Pts',(36.0450005335235,55.9364420933076,3.));
#1437=CARTESIAN_POINT('Ctrl Pts',(36.0450005335235,55.9364420933076,2.));
#1438=CARTESIAN_POINT('Ctrl Pts',(33.9274725935147,55.0352051143662,3.));
#1439=CARTESIAN_POINT('Ctrl Pts',(33.9274725935147,55.0352051143662,2.));
#1440=CARTESIAN_POINT('Ctrl Pts',(32.3199910400971,53.2341091946776,3.));
#1441=CARTESIAN_POINT('Ctrl Pts',(32.3199910400971,53.2341091946776,2.));
#1442=CARTESIAN_POINT('',(44.9915689991688,53.2664930922389,3.));
#1443=CARTESIAN_POINT('',(32.3199910400971,53.2341091946776,3.));
#1444=CARTESIAN_POINT('Ctrl Pts',(44.9915689991688,53.2664930922389,3.));
#1445=CARTESIAN_POINT('Ctrl Pts',(43.4054470377597,55.046229419919,3.));
#1446=CARTESIAN_POINT('Ctrl Pts',(41.2987711485295,55.9364420933076,3.));
#1447=CARTESIAN_POINT('Ctrl Pts',(36.0450005335235,55.9364420933076,3.));
#1448=CARTESIAN_POINT('Ctrl Pts',(33.9274725935147,55.0352051143662,3.));
#1449=CARTESIAN_POINT('Ctrl Pts',(32.3199910400971,53.2341091946776,3.));
#1450=CARTESIAN_POINT('',(44.9915689991688,53.2664930922389,2.));
#1451=CARTESIAN_POINT('',(44.9915689991688,53.2664930922389,3.));
#1452=CARTESIAN_POINT('',(32.3199910400971,53.2341091946776,2.));
#1453=CARTESIAN_POINT('Ctrl Pts',(44.9915689991688,53.2664930922389,2.));
#1454=CARTESIAN_POINT('Ctrl Pts',(43.4054470377597,55.046229419919,2.));
#1455=CARTESIAN_POINT('Ctrl Pts',(41.2987711485295,55.9364420933076,2.));
#1456=CARTESIAN_POINT('Ctrl Pts',(36.0450005335235,55.9364420933076,2.));
#1457=CARTESIAN_POINT('Ctrl Pts',(33.9274725935147,55.0352051143662,2.));
#1458=CARTESIAN_POINT('Ctrl Pts',(32.3199910400971,53.2341091946776,2.));
#1459=CARTESIAN_POINT('',(32.3199910400971,53.2341091946776,3.));
#1460=CARTESIAN_POINT('Ctrl Pts',(44.9271457135946,36.9346734348636,3.));
#1461=CARTESIAN_POINT('Ctrl Pts',(44.9271457135946,36.9346734348636,2.));
#1462=CARTESIAN_POINT('Ctrl Pts',(46.5559868590207,38.7647081566283,3.));
#1463=CARTESIAN_POINT('Ctrl Pts',(46.5559868590207,38.7647081566283,2.));
#1464=CARTESIAN_POINT('Ctrl Pts',(47.3707519412823,41.5097602392753,3.));
#1465=CARTESIAN_POINT('Ctrl Pts',(47.3707519412823,41.5097602392753,2.));
#1466=CARTESIAN_POINT('Ctrl Pts',(47.3707519412823,45.1705187019018,3.));
#1467=CARTESIAN_POINT('Ctrl Pts',(47.3707519412823,45.1705187019018,2.));
#1468=CARTESIAN_POINT('Ctrl Pts',(47.3707519412823,48.7878689614141,3.));
#1469=CARTESIAN_POINT('Ctrl Pts',(47.3707519412823,48.7878689614141,2.));
#1470=CARTESIAN_POINT('Ctrl Pts',(46.5776909605778,51.4860677454618,3.));
#1471=CARTESIAN_POINT('Ctrl Pts',(46.5776909605778,51.4860677454618,2.));
#1472=CARTESIAN_POINT('Ctrl Pts',(44.9915689991688,53.2664930922389,3.));
#1473=CARTESIAN_POINT('Ctrl Pts',(44.9915689991688,53.2664930922389,2.));
#1474=CARTESIAN_POINT('',(44.9271457135946,36.9346734348636,3.));
#1475=CARTESIAN_POINT('Ctrl Pts',(44.9271457135946,36.9346734348636,3.));
#1476=CARTESIAN_POINT('Ctrl Pts',(46.5559868590207,38.7647081566283,3.));
#1477=CARTESIAN_POINT('Ctrl Pts',(47.3707519412823,41.5097602392753,3.));
#1478=CARTESIAN_POINT('Ctrl Pts',(47.3707519412823,45.1705187019018,3.));
#1479=CARTESIAN_POINT('Ctrl Pts',(47.3707519412823,48.7878689614141,3.));
#1480=CARTESIAN_POINT('Ctrl Pts',(46.5776909605778,51.4860677454618,3.));
#1481=CARTESIAN_POINT('Ctrl Pts',(44.9915689991688,53.2664930922389,3.));
#1482=CARTESIAN_POINT('',(44.9271457135946,36.9346734348636,2.));
#1483=CARTESIAN_POINT('',(44.9271457135946,36.9346734348636,3.));
#1484=CARTESIAN_POINT('Ctrl Pts',(44.9271457135946,36.9346734348636,2.));
#1485=CARTESIAN_POINT('Ctrl Pts',(46.5559868590207,38.7647081566283,2.));
#1486=CARTESIAN_POINT('Ctrl Pts',(47.3707519412823,41.5097602392753,2.));
#1487=CARTESIAN_POINT('Ctrl Pts',(47.3707519412823,45.1705187019018,2.));
#1488=CARTESIAN_POINT('Ctrl Pts',(47.3707519412823,48.7878689614141,2.));
#1489=CARTESIAN_POINT('Ctrl Pts',(46.5776909605778,51.4860677454618,2.));
#1490=CARTESIAN_POINT('Ctrl Pts',(44.9915689991688,53.2664930922389,2.));
#1491=CARTESIAN_POINT('Ctrl Pts',(32.3845865804455,36.9560330268721,3.));
#1492=CARTESIAN_POINT('Ctrl Pts',(32.3845865804455,36.9560330268721,2.));
#1493=CARTESIAN_POINT('Ctrl Pts',(34.0351318274287,35.1115289040693,3.));
#1494=CARTESIAN_POINT('Ctrl Pts',(34.0351318274287,35.1115289040693,2.));
#1495=CARTESIAN_POINT('Ctrl Pts',(36.1311279206547,34.1889323331194,3.));
#1496=CARTESIAN_POINT('Ctrl Pts',(36.1311279206547,34.1889323331194,2.));
#1497=CARTESIAN_POINT('Ctrl Pts',(41.2126437613982,34.1889323331194,3.));
#1498=CARTESIAN_POINT('Ctrl Pts',(41.2126437613982,34.1889323331194,2.));
#1499=CARTESIAN_POINT('Ctrl Pts',(43.2976155490714,35.1039496940018,3.));
#1500=CARTESIAN_POINT('Ctrl Pts',(43.2976155490714,35.1039496940018,2.));
#1501=CARTESIAN_POINT('Ctrl Pts',(44.9271457135946,36.9346734348636,3.));
#1502=CARTESIAN_POINT('Ctrl Pts',(44.9271457135946,36.9346734348636,2.));
#1503=CARTESIAN_POINT('',(32.3845865804455,36.9560330268721,3.));
#1504=CARTESIAN_POINT('Ctrl Pts',(32.3845865804455,36.9560330268721,3.));
#1505=CARTESIAN_POINT('Ctrl Pts',(34.0351318274287,35.1115289040693,3.));
#1506=CARTESIAN_POINT('Ctrl Pts',(36.1311279206547,34.1889323331194,3.));
#1507=CARTESIAN_POINT('Ctrl Pts',(41.2126437613982,34.1889323331194,3.));
#1508=CARTESIAN_POINT('Ctrl Pts',(43.2976155490714,35.1039496940018,3.));
#1509=CARTESIAN_POINT('Ctrl Pts',(44.9271457135946,36.9346734348636,3.));
#1510=CARTESIAN_POINT('',(32.3845865804455,36.9560330268721,2.));
#1511=CARTESIAN_POINT('',(32.3845865804455,36.9560330268721,3.));
#1512=CARTESIAN_POINT('Ctrl Pts',(32.3845865804455,36.9560330268721,2.));
#1513=CARTESIAN_POINT('Ctrl Pts',(34.0351318274287,35.1115289040693,2.));
#1514=CARTESIAN_POINT('Ctrl Pts',(36.1311279206547,34.1889323331194,2.));
#1515=CARTESIAN_POINT('Ctrl Pts',(41.2126437613982,34.1889323331194,2.));
#1516=CARTESIAN_POINT('Ctrl Pts',(43.2976155490714,35.1039496940018,2.));
#1517=CARTESIAN_POINT('Ctrl Pts',(44.9271457135946,36.9346734348636,2.));
#1518=CARTESIAN_POINT('Ctrl Pts',(29.9084242004222,45.0843913147706,3.));
#1519=CARTESIAN_POINT('Ctrl Pts',(29.9084242004222,45.0843913147706,2.));
#1520=CARTESIAN_POINT('Ctrl Pts',(29.9084242004222,41.5097602392753,3.));
#1521=CARTESIAN_POINT('Ctrl Pts',(29.9084242004222,41.5097602392753,2.));
#1522=CARTESIAN_POINT('Ctrl Pts',(30.7336968239138,38.8005371496749,3.));
#1523=CARTESIAN_POINT('Ctrl Pts',(30.7336968239138,38.8005371496749,2.));
#1524=CARTESIAN_POINT('Ctrl Pts',(32.3845865804455,36.9560330268721,3.));
#1525=CARTESIAN_POINT('Ctrl Pts',(32.3845865804455,36.9560330268721,2.));
#1526=CARTESIAN_POINT('',(29.9084242004222,45.0843913147706,3.));
#1527=CARTESIAN_POINT('Ctrl Pts',(29.9084242004222,45.0843913147706,3.));
#1528=CARTESIAN_POINT('Ctrl Pts',(29.9084242004222,41.5097602392753,3.));
#1529=CARTESIAN_POINT('Ctrl Pts',(30.7336968239138,38.8005371496749,3.));
#1530=CARTESIAN_POINT('Ctrl Pts',(32.3845865804455,36.9560330268721,3.));
#1531=CARTESIAN_POINT('',(29.9084242004222,45.0843913147706,2.));
#1532=CARTESIAN_POINT('',(29.9084242004222,45.0843913147706,3.));
#1533=CARTESIAN_POINT('Ctrl Pts',(29.9084242004222,45.0843913147706,2.));
#1534=CARTESIAN_POINT('Ctrl Pts',(29.9084242004222,41.5097602392753,2.));
#1535=CARTESIAN_POINT('Ctrl Pts',(30.7336968239138,38.8005371496749,2.));
#1536=CARTESIAN_POINT('Ctrl Pts',(32.3845865804455,36.9560330268721,2.));
#1537=CARTESIAN_POINT('Ctrl Pts',(32.3199910400971,53.2341091946776,3.));
#1538=CARTESIAN_POINT('Ctrl Pts',(32.3199910400971,53.2341091946776,2.));
#1539=CARTESIAN_POINT('Ctrl Pts',(30.712164977131,51.4323242558919,3.));
#1540=CARTESIAN_POINT('Ctrl Pts',(30.712164977131,51.4323242558919,2.));
#1541=CARTESIAN_POINT('Ctrl Pts',(29.9084242004222,48.7155219562239,3.));
#1542=CARTESIAN_POINT('Ctrl Pts',(29.9084242004222,48.7155219562239,2.));
#1543=CARTESIAN_POINT('Ctrl Pts',(29.9084242004222,45.0843913147706,3.));
#1544=CARTESIAN_POINT('Ctrl Pts',(29.9084242004222,45.0843913147706,2.));
#1545=CARTESIAN_POINT('Ctrl Pts',(32.3199910400971,53.2341091946776,3.));
#1546=CARTESIAN_POINT('Ctrl Pts',(30.712164977131,51.4323242558919,3.));
#1547=CARTESIAN_POINT('Ctrl Pts',(29.9084242004222,48.7155219562239,3.));
#1548=CARTESIAN_POINT('Ctrl Pts',(29.9084242004222,45.0843913147706,3.));
#1549=CARTESIAN_POINT('Ctrl Pts',(32.3199910400971,53.2341091946776,2.));
#1550=CARTESIAN_POINT('Ctrl Pts',(30.712164977131,51.4323242558919,2.));
#1551=CARTESIAN_POINT('Ctrl Pts',(29.9084242004222,48.7155219562239,2.));
#1552=CARTESIAN_POINT('Ctrl Pts',(29.9084242004222,45.0843913147706,2.));
#1553=CARTESIAN_POINT('Ctrl Pts',(23.3412109316647,44.8687283373939,3.));
#1554=CARTESIAN_POINT('Ctrl Pts',(23.3412109316647,44.8687283373939,2.));
#1555=CARTESIAN_POINT('Ctrl Pts',(23.3412109316647,48.0843804633261,3.));
#1556=CARTESIAN_POINT('Ctrl Pts',(23.3412109316647,48.0843804633261,2.));
#1557=CARTESIAN_POINT('Ctrl Pts',(23.8219740066313,50.7825792473738,3.));
#1558=CARTESIAN_POINT('Ctrl Pts',(23.8219740066313,50.7825792473738,2.));
#1559=CARTESIAN_POINT('Ctrl Pts',(24.7838446661131,52.964702727731,3.));
#1560=CARTESIAN_POINT('Ctrl Pts',(24.7838446661131,52.964702727731,2.));
#1561=CARTESIAN_POINT('',(23.3412109316647,44.8687283373939,3.));
#1562=CARTESIAN_POINT('',(24.7838446661158,52.9647027277375,3.));
#1563=CARTESIAN_POINT('Ctrl Pts',(23.3412109316647,44.8687283373939,3.));
#1564=CARTESIAN_POINT('Ctrl Pts',(23.3412109316647,48.0843804633261,3.));
#1565=CARTESIAN_POINT('Ctrl Pts',(23.8219740066313,50.7825792473738,3.));
#1566=CARTESIAN_POINT('Ctrl Pts',(24.7838446661131,52.964702727731,3.));
#1567=CARTESIAN_POINT('',(23.3412109316647,44.8687283373939,2.));
#1568=CARTESIAN_POINT('',(23.3412109316647,44.8687283373939,3.));
#1569=CARTESIAN_POINT('',(24.7838446661158,52.9647027277375,2.));
#1570=CARTESIAN_POINT('Ctrl Pts',(23.3412109316647,44.8687283373939,2.));
#1571=CARTESIAN_POINT('Ctrl Pts',(23.3412109316647,48.0843804633261,2.));
#1572=CARTESIAN_POINT('Ctrl Pts',(23.8219740066313,50.7825792473738,2.));
#1573=CARTESIAN_POINT('Ctrl Pts',(24.7838446661131,52.964702727731,2.));
#1574=CARTESIAN_POINT('',(24.7838446661158,52.9647027277375,3.));
#1575=CARTESIAN_POINT('Ctrl Pts',(27.4968573607473,33.0368924028519,3.));
#1576=CARTESIAN_POINT('Ctrl Pts',(27.4968573607473,33.0368924028519,2.));
#1577=CARTESIAN_POINT('Ctrl Pts',(24.7263115715094,35.9011447892886,3.));
#1578=CARTESIAN_POINT('Ctrl Pts',(24.7263115715094,35.9011447892886,2.));
#1579=CARTESIAN_POINT('Ctrl Pts',(23.3412109316647,39.8444010817056,3.));
#1580=CARTESIAN_POINT('Ctrl Pts',(23.3412109316647,39.8444010817056,2.));
#1581=CARTESIAN_POINT('Ctrl Pts',(23.3412109316647,44.8687283373939,3.));
#1582=CARTESIAN_POINT('Ctrl Pts',(23.3412109316647,44.8687283373939,2.));
#1583=CARTESIAN_POINT('',(27.4968573607473,33.0368924028519,3.));
#1584=CARTESIAN_POINT('Ctrl Pts',(27.4968573607473,33.0368924028519,3.));
#1585=CARTESIAN_POINT('Ctrl Pts',(24.7263115715094,35.9011447892886,3.));
#1586=CARTESIAN_POINT('Ctrl Pts',(23.3412109316647,39.8444010817056,3.));
#1587=CARTESIAN_POINT('Ctrl Pts',(23.3412109316647,44.8687283373939,3.));
#1588=CARTESIAN_POINT('',(27.4968573607473,33.0368924028519,2.));
#1589=CARTESIAN_POINT('',(27.4968573607473,33.0368924028519,3.));
#1590=CARTESIAN_POINT('Ctrl Pts',(27.4968573607473,33.0368924028519,2.));
#1591=CARTESIAN_POINT('Ctrl Pts',(24.7263115715094,35.9011447892886,2.));
#1592=CARTESIAN_POINT('Ctrl Pts',(23.3412109316647,39.8444010817056,2.));
#1593=CARTESIAN_POINT('Ctrl Pts',(23.3412109316647,44.8687283373939,2.));
#1594=CARTESIAN_POINT('Ctrl Pts',(49.8040228825143,33.0589410139575,3.));
#1595=CARTESIAN_POINT('Ctrl Pts',(49.8040228825143,33.0589410139575,2.));
#1596=CARTESIAN_POINT('Ctrl Pts',(47.0334770932763,30.1802192264827,3.));
#1597=CARTESIAN_POINT('Ctrl Pts',(47.0334770932763,30.1802192264827,2.));
#1598=CARTESIAN_POINT('Ctrl Pts',(43.3299994466328,28.7415473518424,3.));
#1599=CARTESIAN_POINT('Ctrl Pts',(43.3299994466328,28.7415473518424,2.));
#1600=CARTESIAN_POINT('Ctrl Pts',(38.6934176878093,28.7415473518424,3.));
#1601=CARTESIAN_POINT('Ctrl Pts',(38.6934176878093,28.7415473518424,2.));
#1602=CARTESIAN_POINT('Ctrl Pts',(33.9994750891564,28.7415473518424,3.));
#1603=CARTESIAN_POINT('Ctrl Pts',(33.9994750891564,28.7415473518424,2.));
#1604=CARTESIAN_POINT('Ctrl Pts',(30.2670586404367,30.1733290355122,3.));
#1605=CARTESIAN_POINT('Ctrl Pts',(30.2670586404367,30.1733290355122,2.));
#1606=CARTESIAN_POINT('Ctrl Pts',(27.4968573607473,33.0368924028519,3.));
#1607=CARTESIAN_POINT('Ctrl Pts',(27.4968573607473,33.0368924028519,2.));
#1608=CARTESIAN_POINT('',(49.8040228825143,33.0589410139575,3.));
#1609=CARTESIAN_POINT('Ctrl Pts',(49.8040228825143,33.0589410139575,3.));
#1610=CARTESIAN_POINT('Ctrl Pts',(47.0334770932763,30.1802192264827,3.));
#1611=CARTESIAN_POINT('Ctrl Pts',(43.3299994466328,28.7415473518424,3.));
#1612=CARTESIAN_POINT('Ctrl Pts',(38.6934176878093,28.7415473518424,3.));
#1613=CARTESIAN_POINT('Ctrl Pts',(33.9994750891564,28.7415473518424,3.));
#1614=CARTESIAN_POINT('Ctrl Pts',(30.2670586404367,30.1733290355122,3.));
#1615=CARTESIAN_POINT('Ctrl Pts',(27.4968573607473,33.0368924028519,3.));
#1616=CARTESIAN_POINT('',(49.8040228825143,33.0589410139575,2.));
#1617=CARTESIAN_POINT('',(49.8040228825143,33.0589410139575,3.));
#1618=CARTESIAN_POINT('Ctrl Pts',(49.8040228825143,33.0589410139575,2.));
#1619=CARTESIAN_POINT('Ctrl Pts',(47.0334770932763,30.1802192264827,2.));
#1620=CARTESIAN_POINT('Ctrl Pts',(43.3299994466328,28.7415473518424,2.));
#1621=CARTESIAN_POINT('Ctrl Pts',(38.6934176878093,28.7415473518424,2.));
#1622=CARTESIAN_POINT('Ctrl Pts',(33.9994750891564,28.7415473518424,2.));
#1623=CARTESIAN_POINT('Ctrl Pts',(30.2670586404367,30.1733290355122,2.));
#1624=CARTESIAN_POINT('Ctrl Pts',(27.4968573607473,33.0368924028519,2.));
#1625=CARTESIAN_POINT('Ctrl Pts',(49.7716389849529,57.0560981260138,3.));
#1626=CARTESIAN_POINT('Ctrl Pts',(49.7716389849529,57.0560981260138,2.));
#1627=CARTESIAN_POINT('Ctrl Pts',(52.5635443661994,54.1704861475685,3.));
#1628=CARTESIAN_POINT('Ctrl Pts',(52.5635443661994,54.1704861475685,2.));
#1629=CARTESIAN_POINT('Ctrl Pts',(53.9598415663712,50.1583279454465,3.));
#1630=CARTESIAN_POINT('Ctrl Pts',(53.9598415663712,50.1583279454465,2.));
#1631=CARTESIAN_POINT('Ctrl Pts',(53.9598415663712,45.0196235196479,3.));
#1632=CARTESIAN_POINT('Ctrl Pts',(53.9598415663712,45.0196235196479,2.));
#1633=CARTESIAN_POINT('Ctrl Pts',(53.9598415663712,39.9236382778663,3.));
#1634=CARTESIAN_POINT('Ctrl Pts',(53.9598415663712,39.9236382778663,2.));
#1635=CARTESIAN_POINT('Ctrl Pts',(52.5742241622037,35.9362847632381,3.));
#1636=CARTESIAN_POINT('Ctrl Pts',(52.5742241622037,35.9362847632381,2.));
#1637=CARTESIAN_POINT('Ctrl Pts',(49.8040228825143,33.0589410139575,3.));
#1638=CARTESIAN_POINT('Ctrl Pts',(49.8040228825143,33.0589410139575,2.));
#1639=CARTESIAN_POINT('',(49.7716389849529,57.0560981260138,3.));
#1640=CARTESIAN_POINT('Ctrl Pts',(49.7716389849529,57.0560981260138,3.));
#1641=CARTESIAN_POINT('Ctrl Pts',(52.5635443661994,54.1704861475685,3.));
#1642=CARTESIAN_POINT('Ctrl Pts',(53.9598415663712,50.1583279454465,3.));
#1643=CARTESIAN_POINT('Ctrl Pts',(53.9598415663712,45.0196235196479,3.));
#1644=CARTESIAN_POINT('Ctrl Pts',(53.9598415663712,39.9236382778663,3.));
#1645=CARTESIAN_POINT('Ctrl Pts',(52.5742241622037,35.9362847632381,3.));
#1646=CARTESIAN_POINT('Ctrl Pts',(49.8040228825143,33.0589410139575,3.));
#1647=CARTESIAN_POINT('',(49.7716389849529,57.0560981260138,2.));
#1648=CARTESIAN_POINT('',(49.7716389849529,57.0560981260138,3.));
#1649=CARTESIAN_POINT('Ctrl Pts',(49.7716389849529,57.0560981260138,2.));
#1650=CARTESIAN_POINT('Ctrl Pts',(52.5635443661994,54.1704861475685,2.));
#1651=CARTESIAN_POINT('Ctrl Pts',(53.9598415663712,50.1583279454465,2.));
#1652=CARTESIAN_POINT('Ctrl Pts',(53.9598415663712,45.0196235196479,2.));
#1653=CARTESIAN_POINT('Ctrl Pts',(53.9598415663712,39.9236382778663,2.));
#1654=CARTESIAN_POINT('Ctrl Pts',(52.5742241622037,35.9362847632381,2.));
#1655=CARTESIAN_POINT('Ctrl Pts',(49.8040228825143,33.0589410139575,2.));
#1656=CARTESIAN_POINT('Ctrl Pts',(31.8032267173096,60.134635451633,3.));
#1657=CARTESIAN_POINT('Ctrl Pts',(31.8032267173096,60.134635451633,2.));
#1658=CARTESIAN_POINT('Ctrl Pts',(33.7696872202902,60.9676595399664,3.));
#1659=CARTESIAN_POINT('Ctrl Pts',(33.7696872202902,60.9676595399664,2.));
#1660=CARTESIAN_POINT('Ctrl Pts',(36.0375935782302,61.3838270745846,3.));
#1661=CARTESIAN_POINT('Ctrl Pts',(36.0375935782302,61.3838270745846,2.));
#1662=CARTESIAN_POINT('Ctrl Pts',(38.607290300678,61.3838270745846,3.));
#1663=CARTESIAN_POINT('Ctrl Pts',(38.607290300678,61.3838270745846,2.));
#1664=CARTESIAN_POINT('Ctrl Pts',(43.2583414605396,61.3838270745846,3.));
#1665=CARTESIAN_POINT('Ctrl Pts',(43.2583414605396,61.3838270745846,2.));
#1666=CARTESIAN_POINT('Ctrl Pts',(46.9797336037065,59.941021085362,3.));
#1667=CARTESIAN_POINT('Ctrl Pts',(46.9797336037065,59.941021085362,2.));
#1668=CARTESIAN_POINT('Ctrl Pts',(49.7716389849529,57.0560981260138,3.));
#1669=CARTESIAN_POINT('Ctrl Pts',(49.7716389849529,57.0560981260138,2.));
#1670=CARTESIAN_POINT('',(31.8032267173096,60.134635451633,3.));
#1671=CARTESIAN_POINT('Ctrl Pts',(31.8032267173096,60.134635451633,3.));
#1672=CARTESIAN_POINT('Ctrl Pts',(33.7696872202902,60.9676595399664,3.));
#1673=CARTESIAN_POINT('Ctrl Pts',(36.0375935782302,61.3838270745846,3.));
#1674=CARTESIAN_POINT('Ctrl Pts',(38.607290300678,61.3838270745846,3.));
#1675=CARTESIAN_POINT('Ctrl Pts',(43.2583414605396,61.3838270745846,3.));
#1676=CARTESIAN_POINT('Ctrl Pts',(46.9797336037065,59.941021085362,3.));
#1677=CARTESIAN_POINT('Ctrl Pts',(49.7716389849529,57.0560981260138,3.));
#1678=CARTESIAN_POINT('',(31.8032267173096,60.134635451633,2.));
#1679=CARTESIAN_POINT('',(31.8032267173096,60.134635451633,3.));
#1680=CARTESIAN_POINT('Ctrl Pts',(31.8032267173096,60.134635451633,2.));
#1681=CARTESIAN_POINT('Ctrl Pts',(33.7696872202902,60.9676595399664,2.));
#1682=CARTESIAN_POINT('Ctrl Pts',(36.0375935782302,61.3838270745846,2.));
#1683=CARTESIAN_POINT('Ctrl Pts',(38.607290300678,61.3838270745846,2.));
#1684=CARTESIAN_POINT('Ctrl Pts',(43.2583414605396,61.3838270745846,2.));
#1685=CARTESIAN_POINT('Ctrl Pts',(46.9797336037065,59.941021085362,2.));
#1686=CARTESIAN_POINT('Ctrl Pts',(49.7716389849529,57.0560981260138,2.));
#1687=CARTESIAN_POINT('Ctrl Pts',(27.7228556245797,57.2924316763019,3.));
#1688=CARTESIAN_POINT('Ctrl Pts',(27.7228556245797,57.2924316763019,2.));
#1689=CARTESIAN_POINT('Ctrl Pts',(28.9644680374638,58.5705621013296,3.));
#1690=CARTESIAN_POINT('Ctrl Pts',(28.9644680374638,58.5705621013296,2.));
#1691=CARTESIAN_POINT('Ctrl Pts',(30.3245917350404,59.5179633597733,3.));
#1692=CARTESIAN_POINT('Ctrl Pts',(30.3245917350404,59.5179633597733,2.));
#1693=CARTESIAN_POINT('Ctrl Pts',(31.8032267173096,60.134635451633,3.));
#1694=CARTESIAN_POINT('Ctrl Pts',(31.8032267173096,60.134635451633,2.));
#1695=CARTESIAN_POINT('',(27.7228556245797,57.2924316763019,3.));
#1696=CARTESIAN_POINT('Ctrl Pts',(27.7228556245797,57.2924316763019,3.));
#1697=CARTESIAN_POINT('Ctrl Pts',(28.9644680374638,58.5705621013296,3.));
#1698=CARTESIAN_POINT('Ctrl Pts',(30.3245917350404,59.5179633597733,3.));
#1699=CARTESIAN_POINT('Ctrl Pts',(31.8032267173096,60.134635451633,3.));
#1700=CARTESIAN_POINT('',(27.7228556245797,57.2924316763019,2.));
#1701=CARTESIAN_POINT('',(27.7228556245797,57.2924316763019,3.));
#1702=CARTESIAN_POINT('Ctrl Pts',(27.7228556245797,57.2924316763019,2.));
#1703=CARTESIAN_POINT('Ctrl Pts',(28.9644680374638,58.5705621013296,2.));
#1704=CARTESIAN_POINT('Ctrl Pts',(30.3245917350404,59.5179633597733,2.));
#1705=CARTESIAN_POINT('Ctrl Pts',(31.8032267173096,60.134635451633,2.));
#1706=CARTESIAN_POINT('Ctrl Pts',(24.7838446661155,52.9647027277375,3.));
#1707=CARTESIAN_POINT('Ctrl Pts',(25.860402873157,55.37623445398,3.));
#1708=CARTESIAN_POINT('Ctrl Pts',(27.7228556245793,57.2924316763022,3.));
#1709=CARTESIAN_POINT('Ctrl Pts',(24.7838446661155,52.9647027277375,2.));
#1710=CARTESIAN_POINT('Ctrl Pts',(25.860402873157,55.37623445398,2.));
#1711=CARTESIAN_POINT('Ctrl Pts',(27.7228556245793,57.2924316763022,2.));
#1712=CARTESIAN_POINT('Origin',(1366.03317503601,-789.309378919225,3.));
#1713=CARTESIAN_POINT('Origin',(1366.03317503601,-789.309378919225,2.));
#1714=CARTESIAN_POINT('Origin',(38.6505262490179,45.0626872132135,2.));
#1715=CARTESIAN_POINT('Origin',(38.575,100.75,3.));
#1716=CARTESIAN_POINT('',(0.,201.5,3.));
#1717=CARTESIAN_POINT('',(0.,0.,3.));
#1718=CARTESIAN_POINT('',(0.,201.5,3.));
#1719=CARTESIAN_POINT('',(77.15,0.,3.));
#1720=CARTESIAN_POINT('',(0.,0.,3.));
#1721=CARTESIAN_POINT('',(77.15,201.5,3.));
#1722=CARTESIAN_POINT('',(77.15,0.,3.));
#1723=CARTESIAN_POINT('',(77.15,201.5,3.));
#1724=CARTESIAN_POINT('Origin',(38.575,100.75,3.));
#1725=CARTESIAN_POINT('Origin',(77.15,201.5,0.));
#1726=CARTESIAN_POINT('',(77.15,201.5,0.));
#1727=CARTESIAN_POINT('',(0.,201.5,0.));
#1728=CARTESIAN_POINT('',(77.15,201.5,0.));
#1729=CARTESIAN_POINT('',(0.,201.5,0.));
#1730=CARTESIAN_POINT('',(77.15,201.5,0.));
#1731=CARTESIAN_POINT('Origin',(77.15,0.,0.));
#1732=CARTESIAN_POINT('',(77.15,0.,0.));
#1733=CARTESIAN_POINT('',(77.15,0.,0.));
#1734=CARTESIAN_POINT('',(77.15,0.,0.));
#1735=CARTESIAN_POINT('Origin',(0.,0.,0.));
#1736=CARTESIAN_POINT('',(0.,0.,0.));
#1737=CARTESIAN_POINT('',(0.,0.,0.));
#1738=CARTESIAN_POINT('',(0.,0.,0.));
#1739=CARTESIAN_POINT('Origin',(0.,201.5,0.));
#1740=CARTESIAN_POINT('',(0.,201.5,0.));
#1741=CARTESIAN_POINT('Origin',(38.575,100.75,3.));
#1742=CARTESIAN_POINT('Origin',(38.575,100.75,0.));
#1743=UNCERTAINTY_MEASURE_WITH_UNIT(LENGTH_MEASURE(0.01),#1747,
'DISTANCE_ACCURACY_VALUE',
'Maximum model space distance between geometric entities at asserted c
onnectivities');
#1744=UNCERTAINTY_MEASURE_WITH_UNIT(LENGTH_MEASURE(0.01),#1747,
'DISTANCE_ACCURACY_VALUE',
'Maximum model space distance between geometric entities at asserted c
onnectivities');
#1745=(
GEOMETRIC_REPRESENTATION_CONTEXT(3)
GLOBAL_UNCERTAINTY_ASSIGNED_CONTEXT((#1743))
GLOBAL_UNIT_ASSIGNED_CONTEXT((#1747,#1749,#1750))
REPRESENTATION_CONTEXT('','3D')
);
#1746=(
GEOMETRIC_REPRESENTATION_CONTEXT(3)
GLOBAL_UNCERTAINTY_ASSIGNED_CONTEXT((#1744))
GLOBAL_UNIT_ASSIGNED_CONTEXT((#1747,#1749,#1750))
REPRESENTATION_CONTEXT('','3D')
);
#1747=(
LENGTH_UNIT()
NAMED_UNIT(*)
SI_UNIT(.MILLI.,.METRE.)
);
#1748=(
LENGTH_UNIT()
NAMED_UNIT(*)
SI_UNIT($,.METRE.)
);
#1749=(
NAMED_UNIT(*)
PLANE_ANGLE_UNIT()
SI_UNIT($,.RADIAN.)
);
#1750=(
NAMED_UNIT(*)
SI_UNIT($,.STERADIAN.)
SOLID_ANGLE_UNIT()
);
#1751=SHAPE_DEFINITION_REPRESENTATION(#1752,#1753);
#1752=PRODUCT_DEFINITION_SHAPE('',$,#1755);
#1753=SHAPE_REPRESENTATION('',(#891),#1745);
#1754=PRODUCT_DEFINITION_CONTEXT('part definition',#1759,'design');
#1755=PRODUCT_DEFINITION('OTTO-Face-Plate','OTTO-Face-Plate v1',#1756,#1754);
#1756=PRODUCT_DEFINITION_FORMATION('',$,#1761);
#1757=PRODUCT_RELATED_PRODUCT_CATEGORY('OTTO-Face-Plate v1',
'OTTO-Face-Plate v1',(#1761));
#1758=APPLICATION_PROTOCOL_DEFINITION('international standard',
'automotive_design',2009,#1759);
#1759=APPLICATION_CONTEXT(
'Core Data for Automotive Mechanical Design Process');
#1760=PRODUCT_CONTEXT('part definition',#1759,'mechanical');
#1761=PRODUCT('OTTO-Face-Plate','OTTO-Face-Plate v1',$,(#1760));
#1762=PRESENTATION_STYLE_ASSIGNMENT((#1763));
#1763=SURFACE_STYLE_USAGE(.BOTH.,#1764);
#1764=SURFACE_SIDE_STYLE('',(#1765));
#1765=SURFACE_STYLE_FILL_AREA(#1766);
#1766=FILL_AREA_STYLE('Steel - Satin',(#1767));
#1767=FILL_AREA_STYLE_COLOUR('Steel - Satin',#1768);
#1768=COLOUR_RGB('Steel - Satin',0.627450980392157,0.627450980392157,0.627450980392157);
ENDSEC;
END-ISO-10303-21;
