# Supplementary material for: Principles of computer-controlled linear motion applied to an open-source affordable liquid handler for automated micropipetting
Source: Sci Rep. 2020 Aug 12;10:13663. doi: 10.1038/s41598-020-70465-5 (PMC7424513; doi:10.1038/s41598-020-70465-5)
Supplement: Supplementary file 2 — Supplementary Information 2. [file 41598_2020_70465_MOESM2_ESM.zip › 3D-Printable-Components-STEP-Files/Electronics-Tray-3.step]

ISO-10303-21;
HEADER;
/* Generated by software containing ST-Developer
 * from STEP Tools, Inc. (www.steptools.com) 
 */

FILE_DESCRIPTION(
/* description */ (''),
/* implementation_level */ '2;1');

FILE_NAME(
/* name */ 
'/Users/davidflorian/Library/Mobile Documents/com~apple~CloudDocs/Vand
erbilt/Papers/OTTO/Supplemental Material/3D-Printable-Components-STEP-
Files/Electronics-Tray-3.step',
/* time_stamp */ '2020-06-30T23:20:54-05:00',
/* author */ (''),
/* organization */ (''),
/* preprocessor_version */ 'ST-DEVELOPER v18.1',
/* originating_system */ 'Autodesk Translation Framework v9.3.0.1241',
/* authorisation */ '');

FILE_SCHEMA (('AUTOMOTIVE_DESIGN { 1 0 10303 214 3 1 1 }'));
ENDSEC;

DATA;
#10=MECHANICAL_DESIGN_GEOMETRIC_PRESENTATION_REPRESENTATION('',(#13),#2415);
#11=SHAPE_REPRESENTATION_RELATIONSHIP('SRR','None',#2422,#12);
#12=ADVANCED_BREP_SHAPE_REPRESENTATION('',(#14),#2414);
#13=STYLED_ITEM('',(#2431),#14);
#14=MANIFOLD_SOLID_BREP('Body1',#1487);
#15=CIRCLE('',#1538,3.00000000000001);
#16=CIRCLE('',#1539,3.00000000000001);
#17=CIRCLE('',#1541,1.875);
#18=CIRCLE('',#1543,3.00000000000001);
#19=CIRCLE('',#1544,3.00000000000001);
#20=CIRCLE('',#1546,1.875);
#21=CIRCLE('',#1548,3.00000000000001);
#22=CIRCLE('',#1549,3.00000000000001);
#23=CIRCLE('',#1551,1.875);
#24=CIRCLE('',#1553,3.00000000000001);
#25=CIRCLE('',#1554,3.00000000000001);
#26=CIRCLE('',#1556,1.875);
#27=CIRCLE('',#1558,3.);
#28=CIRCLE('',#1559,3.);
#29=CIRCLE('',#1561,1.875);
#30=CIRCLE('',#1563,3.00000000000001);
#31=CIRCLE('',#1564,3.00000000000001);
#32=CIRCLE('',#1566,1.875);
#33=CIRCLE('',#1568,3.00000000000001);
#34=CIRCLE('',#1569,3.00000000000001);
#35=CIRCLE('',#1571,1.875);
#36=CIRCLE('',#1573,3.);
#37=CIRCLE('',#1574,3.);
#38=CIRCLE('',#1576,1.87500000000001);
#39=CIRCLE('',#1578,1.87500000000001);
#40=CIRCLE('',#1580,1.875);
#41=CIRCLE('',#1582,1.875);
#42=CIRCLE('',#1584,1.875);
#43=CIRCLE('',#1586,1.875);
#44=CIRCLE('',#1588,1.875);
#45=CIRCLE('',#1590,1.875);
#46=CIRCLE('',#1592,1.875);
#47=CIRCLE('',#1594,10.);
#48=CIRCLE('',#1595,10.);
#49=CYLINDRICAL_SURFACE('',#1537,3.00000000000001);
#50=CYLINDRICAL_SURFACE('',#1542,3.00000000000001);
#51=CYLINDRICAL_SURFACE('',#1547,3.00000000000001);
#52=CYLINDRICAL_SURFACE('',#1552,3.00000000000001);
#53=CYLINDRICAL_SURFACE('',#1557,3.);
#54=CYLINDRICAL_SURFACE('',#1562,3.00000000000001);
#55=CYLINDRICAL_SURFACE('',#1567,3.00000000000001);
#56=CYLINDRICAL_SURFACE('',#1572,3.);
#57=CYLINDRICAL_SURFACE('',#1577,1.87500000000001);
#58=CYLINDRICAL_SURFACE('',#1579,1.875);
#59=CYLINDRICAL_SURFACE('',#1581,1.875);
#60=CYLINDRICAL_SURFACE('',#1583,1.875);
#61=CYLINDRICAL_SURFACE('',#1585,1.875);
#62=CYLINDRICAL_SURFACE('',#1587,1.875);
#63=CYLINDRICAL_SURFACE('',#1589,1.875);
#64=CYLINDRICAL_SURFACE('',#1591,1.875);
#65=CYLINDRICAL_SURFACE('',#1593,10.);
#66=FACE_BOUND('',#198,.T.);
#67=FACE_BOUND('',#201,.T.);
#68=FACE_BOUND('',#204,.T.);
#69=FACE_BOUND('',#207,.T.);
#70=FACE_BOUND('',#212,.T.);
#71=FACE_BOUND('',#215,.T.);
#72=FACE_BOUND('',#219,.T.);
#73=FACE_BOUND('',#222,.T.);
#74=FACE_BOUND('',#226,.T.);
#75=FACE_BOUND('',#229,.T.);
#76=FACE_BOUND('',#232,.T.);
#77=FACE_BOUND('',#235,.T.);
#78=FACE_BOUND('',#238,.T.);
#79=FACE_BOUND('',#241,.T.);
#80=FACE_BOUND('',#244,.T.);
#81=FACE_BOUND('',#247,.T.);
#82=FACE_BOUND('',#261,.T.);
#83=FACE_BOUND('',#262,.T.);
#84=FACE_BOUND('',#263,.T.);
#85=FACE_BOUND('',#264,.T.);
#86=FACE_BOUND('',#265,.T.);
#87=FACE_BOUND('',#266,.T.);
#88=FACE_BOUND('',#267,.T.);
#89=FACE_BOUND('',#268,.T.);
#90=FACE_BOUND('',#269,.T.);
#91=FACE_BOUND('',#270,.T.);
#92=FACE_BOUND('',#271,.T.);
#93=FACE_BOUND('',#272,.T.);
#94=FACE_BOUND('',#277,.T.);
#95=FACE_BOUND('',#278,.T.);
#96=FACE_BOUND('',#279,.T.);
#97=FACE_BOUND('',#280,.T.);
#98=FACE_BOUND('',#281,.T.);
#99=FACE_BOUND('',#282,.T.);
#100=FACE_BOUND('',#283,.T.);
#101=FACE_BOUND('',#284,.T.);
#102=FACE_OUTER_BOUND('',#180,.T.);
#103=FACE_OUTER_BOUND('',#181,.T.);
#104=FACE_OUTER_BOUND('',#182,.T.);
#105=FACE_OUTER_BOUND('',#183,.T.);
#106=FACE_OUTER_BOUND('',#184,.T.);
#107=FACE_OUTER_BOUND('',#185,.T.);
#108=FACE_OUTER_BOUND('',#186,.T.);
#109=FACE_OUTER_BOUND('',#187,.T.);
#110=FACE_OUTER_BOUND('',#188,.T.);
#111=FACE_OUTER_BOUND('',#189,.T.);
#112=FACE_OUTER_BOUND('',#190,.T.);
#113=FACE_OUTER_BOUND('',#191,.T.);
#114=FACE_OUTER_BOUND('',#192,.T.);
#115=FACE_OUTER_BOUND('',#193,.T.);
#116=FACE_OUTER_BOUND('',#194,.T.);
#117=FACE_OUTER_BOUND('',#195,.T.);
#118=FACE_OUTER_BOUND('',#196,.T.);
#119=FACE_OUTER_BOUND('',#197,.T.);
#120=FACE_OUTER_BOUND('',#199,.T.);
#121=FACE_OUTER_BOUND('',#200,.T.);
#122=FACE_OUTER_BOUND('',#202,.T.);
#123=FACE_OUTER_BOUND('',#203,.T.);
#124=FACE_OUTER_BOUND('',#205,.T.);
#125=FACE_OUTER_BOUND('',#206,.T.);
#126=FACE_OUTER_BOUND('',#208,.T.);
#127=FACE_OUTER_BOUND('',#209,.T.);
#128=FACE_OUTER_BOUND('',#210,.T.);
#129=FACE_OUTER_BOUND('',#211,.T.);
#130=FACE_OUTER_BOUND('',#213,.T.);
#131=FACE_OUTER_BOUND('',#214,.T.);
#132=FACE_OUTER_BOUND('',#216,.T.);
#133=FACE_OUTER_BOUND('',#217,.T.);
#134=FACE_OUTER_BOUND('',#218,.T.);
#135=FACE_OUTER_BOUND('',#220,.T.);
#136=FACE_OUTER_BOUND('',#221,.T.);
#137=FACE_OUTER_BOUND('',#223,.T.);
#138=FACE_OUTER_BOUND('',#224,.T.);
#139=FACE_OUTER_BOUND('',#225,.T.);
#140=FACE_OUTER_BOUND('',#227,.T.);
#141=FACE_OUTER_BOUND('',#228,.T.);
#142=FACE_OUTER_BOUND('',#230,.T.);
#143=FACE_OUTER_BOUND('',#231,.T.);
#144=FACE_OUTER_BOUND('',#233,.T.);
#145=FACE_OUTER_BOUND('',#234,.T.);
#146=FACE_OUTER_BOUND('',#236,.T.);
#147=FACE_OUTER_BOUND('',#237,.T.);
#148=FACE_OUTER_BOUND('',#239,.T.);
#149=FACE_OUTER_BOUND('',#240,.T.);
#150=FACE_OUTER_BOUND('',#242,.T.);
#151=FACE_OUTER_BOUND('',#243,.T.);
#152=FACE_OUTER_BOUND('',#245,.T.);
#153=FACE_OUTER_BOUND('',#246,.T.);
#154=FACE_OUTER_BOUND('',#248,.T.);
#155=FACE_OUTER_BOUND('',#249,.T.);
#156=FACE_OUTER_BOUND('',#250,.T.);
#157=FACE_OUTER_BOUND('',#251,.T.);
#158=FACE_OUTER_BOUND('',#252,.T.);
#159=FACE_OUTER_BOUND('',#253,.T.);
#160=FACE_OUTER_BOUND('',#254,.T.);
#161=FACE_OUTER_BOUND('',#255,.T.);
#162=FACE_OUTER_BOUND('',#256,.T.);
#163=FACE_OUTER_BOUND('',#257,.T.);
#164=FACE_OUTER_BOUND('',#258,.T.);
#165=FACE_OUTER_BOUND('',#259,.T.);
#166=FACE_OUTER_BOUND('',#260,.T.);
#167=FACE_OUTER_BOUND('',#273,.T.);
#168=FACE_OUTER_BOUND('',#274,.T.);
#169=FACE_OUTER_BOUND('',#275,.T.);
#170=FACE_OUTER_BOUND('',#276,.T.);
#171=FACE_OUTER_BOUND('',#285,.T.);
#172=FACE_OUTER_BOUND('',#286,.T.);
#173=FACE_OUTER_BOUND('',#287,.T.);
#174=FACE_OUTER_BOUND('',#288,.T.);
#175=FACE_OUTER_BOUND('',#289,.T.);
#176=FACE_OUTER_BOUND('',#290,.T.);
#177=FACE_OUTER_BOUND('',#291,.T.);
#178=FACE_OUTER_BOUND('',#292,.T.);
#179=FACE_OUTER_BOUND('',#293,.T.);
#180=EDGE_LOOP('',(#952,#953,#954,#955));
#181=EDGE_LOOP('',(#956,#957,#958,#959));
#182=EDGE_LOOP('',(#960,#961,#962,#963));
#183=EDGE_LOOP('',(#964,#965,#966,#967));
#184=EDGE_LOOP('',(#968,#969,#970,#971));
#185=EDGE_LOOP('',(#972,#973,#974,#975));
#186=EDGE_LOOP('',(#976,#977,#978,#979));
#187=EDGE_LOOP('',(#980,#981,#982,#983));
#188=EDGE_LOOP('',(#984,#985,#986,#987));
#189=EDGE_LOOP('',(#988,#989,#990,#991));
#190=EDGE_LOOP('',(#992,#993,#994,#995));
#191=EDGE_LOOP('',(#996,#997,#998,#999));
#192=EDGE_LOOP('',(#1000,#1001,#1002,#1003));
#193=EDGE_LOOP('',(#1004,#1005,#1006,#1007));
#194=EDGE_LOOP('',(#1008,#1009,#1010,#1011));
#195=EDGE_LOOP('',(#1012,#1013,#1014,#1015));
#196=EDGE_LOOP('',(#1016,#1017,#1018,#1019));
#197=EDGE_LOOP('',(#1020,#1021,#1022,#1023));
#198=EDGE_LOOP('',(#1024,#1025,#1026,#1027));
#199=EDGE_LOOP('',(#1028,#1029,#1030,#1031));
#200=EDGE_LOOP('',(#1032,#1033,#1034,#1035));
#201=EDGE_LOOP('',(#1036,#1037,#1038,#1039));
#202=EDGE_LOOP('',(#1040,#1041,#1042,#1043));
#203=EDGE_LOOP('',(#1044,#1045,#1046,#1047));
#204=EDGE_LOOP('',(#1048,#1049,#1050,#1051));
#205=EDGE_LOOP('',(#1052,#1053,#1054,#1055));
#206=EDGE_LOOP('',(#1056,#1057,#1058,#1059));
#207=EDGE_LOOP('',(#1060,#1061,#1062,#1063));
#208=EDGE_LOOP('',(#1064,#1065,#1066,#1067));
#209=EDGE_LOOP('',(#1068,#1069,#1070,#1071));
#210=EDGE_LOOP('',(#1072,#1073,#1074,#1075));
#211=EDGE_LOOP('',(#1076,#1077,#1078,#1079));
#212=EDGE_LOOP('',(#1080,#1081,#1082,#1083));
#213=EDGE_LOOP('',(#1084,#1085,#1086,#1087));
#214=EDGE_LOOP('',(#1088,#1089,#1090,#1091));
#215=EDGE_LOOP('',(#1092,#1093,#1094,#1095));
#216=EDGE_LOOP('',(#1096,#1097,#1098,#1099));
#217=EDGE_LOOP('',(#1100,#1101,#1102,#1103));
#218=EDGE_LOOP('',(#1104,#1105,#1106,#1107));
#219=EDGE_LOOP('',(#1108,#1109,#1110,#1111));
#220=EDGE_LOOP('',(#1112,#1113,#1114,#1115));
#221=EDGE_LOOP('',(#1116,#1117,#1118,#1119));
#222=EDGE_LOOP('',(#1120,#1121,#1122,#1123));
#223=EDGE_LOOP('',(#1124,#1125,#1126,#1127));
#224=EDGE_LOOP('',(#1128,#1129,#1130,#1131));
#225=EDGE_LOOP('',(#1132));
#226=EDGE_LOOP('',(#1133));
#227=EDGE_LOOP('',(#1134,#1135,#1136,#1137));
#228=EDGE_LOOP('',(#1138));
#229=EDGE_LOOP('',(#1139));
#230=EDGE_LOOP('',(#1140,#1141,#1142,#1143));
#231=EDGE_LOOP('',(#1144));
#232=EDGE_LOOP('',(#1145));
#233=EDGE_LOOP('',(#1146,#1147,#1148,#1149));
#234=EDGE_LOOP('',(#1150));
#235=EDGE_LOOP('',(#1151));
#236=EDGE_LOOP('',(#1152,#1153,#1154,#1155));
#237=EDGE_LOOP('',(#1156));
#238=EDGE_LOOP('',(#1157));
#239=EDGE_LOOP('',(#1158,#1159,#1160,#1161));
#240=EDGE_LOOP('',(#1162));
#241=EDGE_LOOP('',(#1163));
#242=EDGE_LOOP('',(#1164,#1165,#1166,#1167));
#243=EDGE_LOOP('',(#1168));
#244=EDGE_LOOP('',(#1169));
#245=EDGE_LOOP('',(#1170,#1171,#1172,#1173));
#246=EDGE_LOOP('',(#1174));
#247=EDGE_LOOP('',(#1175));
#248=EDGE_LOOP('',(#1176,#1177,#1178,#1179));
#249=EDGE_LOOP('',(#1180,#1181,#1182,#1183));
#250=EDGE_LOOP('',(#1184,#1185,#1186,#1187));
#251=EDGE_LOOP('',(#1188,#1189,#1190,#1191));
#252=EDGE_LOOP('',(#1192,#1193,#1194,#1195));
#253=EDGE_LOOP('',(#1196,#1197,#1198,#1199));
#254=EDGE_LOOP('',(#1200,#1201,#1202,#1203));
#255=EDGE_LOOP('',(#1204,#1205,#1206,#1207));
#256=EDGE_LOOP('',(#1208,#1209,#1210,#1211));
#257=EDGE_LOOP('',(#1212,#1213,#1214,#1215,#1216,#1217));
#258=EDGE_LOOP('',(#1218,#1219,#1220,#1221,#1222,#1223));
#259=EDGE_LOOP('',(#1224,#1225,#1226,#1227));
#260=EDGE_LOOP('',(#1228,#1229,#1230,#1231,#1232,#1233,#1234,#1235,#1236,
#1237,#1238,#1239));
#261=EDGE_LOOP('',(#1240,#1241,#1242,#1243));
#262=EDGE_LOOP('',(#1244,#1245,#1246,#1247));
#263=EDGE_LOOP('',(#1248,#1249,#1250,#1251));
#264=EDGE_LOOP('',(#1252,#1253,#1254,#1255));
#265=EDGE_LOOP('',(#1256));
#266=EDGE_LOOP('',(#1257));
#267=EDGE_LOOP('',(#1258));
#268=EDGE_LOOP('',(#1259));
#269=EDGE_LOOP('',(#1260));
#270=EDGE_LOOP('',(#1261));
#271=EDGE_LOOP('',(#1262));
#272=EDGE_LOOP('',(#1263));
#273=EDGE_LOOP('',(#1264,#1265,#1266,#1267));
#274=EDGE_LOOP('',(#1268,#1269,#1270,#1271));
#275=EDGE_LOOP('',(#1272,#1273,#1274,#1275));
#276=EDGE_LOOP('',(#1276,#1277,#1278,#1279));
#277=EDGE_LOOP('',(#1280));
#278=EDGE_LOOP('',(#1281));
#279=EDGE_LOOP('',(#1282));
#280=EDGE_LOOP('',(#1283));
#281=EDGE_LOOP('',(#1284));
#282=EDGE_LOOP('',(#1285));
#283=EDGE_LOOP('',(#1286));
#284=EDGE_LOOP('',(#1287));
#285=EDGE_LOOP('',(#1288,#1289,#1290,#1291));
#286=EDGE_LOOP('',(#1292,#1293,#1294,#1295));
#287=EDGE_LOOP('',(#1296,#1297,#1298,#1299));
#288=EDGE_LOOP('',(#1300,#1301,#1302,#1303));
#289=EDGE_LOOP('',(#1304,#1305,#1306,#1307));
#290=EDGE_LOOP('',(#1308,#1309,#1310,#1311));
#291=EDGE_LOOP('',(#1312,#1313,#1314,#1315));
#292=EDGE_LOOP('',(#1316,#1317,#1318,#1319,#1320,#1321,#1322,#1323,#1324,
#1325,#1326,#1327,#1328,#1329,#1330,#1331));
#293=EDGE_LOOP('',(#1332,#1333,#1334,#1335,#1336,#1337,#1338,#1339,#1340,
#1341,#1342,#1343,#1344,#1345,#1346,#1347));
#294=LINE('',#2007,#458);
#295=LINE('',#2009,#459);
#296=LINE('',#2011,#460);
#297=LINE('',#2012,#461);
#298=LINE('',#2015,#462);
#299=LINE('',#2017,#463);
#300=LINE('',#2018,#464);
#301=LINE('',#2021,#465);
#302=LINE('',#2023,#466);
#303=LINE('',#2024,#467);
#304=LINE('',#2026,#468);
#305=LINE('',#2027,#469);
#306=LINE('',#2031,#470);
#307=LINE('',#2033,#471);
#308=LINE('',#2035,#472);
#309=LINE('',#2036,#473);
#310=LINE('',#2039,#474);
#311=LINE('',#2041,#475);
#312=LINE('',#2042,#476);
#313=LINE('',#2045,#477);
#314=LINE('',#2047,#478);
#315=LINE('',#2048,#479);
#316=LINE('',#2050,#480);
#317=LINE('',#2051,#481);
#318=LINE('',#2055,#482);
#319=LINE('',#2057,#483);
#320=LINE('',#2059,#484);
#321=LINE('',#2060,#485);
#322=LINE('',#2063,#486);
#323=LINE('',#2065,#487);
#324=LINE('',#2066,#488);
#325=LINE('',#2069,#489);
#326=LINE('',#2071,#490);
#327=LINE('',#2072,#491);
#328=LINE('',#2074,#492);
#329=LINE('',#2075,#493);
#330=LINE('',#2079,#494);
#331=LINE('',#2081,#495);
#332=LINE('',#2083,#496);
#333=LINE('',#2084,#497);
#334=LINE('',#2087,#498);
#335=LINE('',#2089,#499);
#336=LINE('',#2090,#500);
#337=LINE('',#2093,#501);
#338=LINE('',#2095,#502);
#339=LINE('',#2096,#503);
#340=LINE('',#2098,#504);
#341=LINE('',#2099,#505);
#342=LINE('',#2103,#506);
#343=LINE('',#2105,#507);
#344=LINE('',#2107,#508);
#345=LINE('',#2108,#509);
#346=LINE('',#2111,#510);
#347=LINE('',#2113,#511);
#348=LINE('',#2114,#512);
#349=LINE('',#2117,#513);
#350=LINE('',#2119,#514);
#351=LINE('',#2120,#515);
#352=LINE('',#2122,#516);
#353=LINE('',#2123,#517);
#354=LINE('',#2128,#518);
#355=LINE('',#2130,#519);
#356=LINE('',#2132,#520);
#357=LINE('',#2133,#521);
#358=LINE('',#2136,#522);
#359=LINE('',#2138,#523);
#360=LINE('',#2139,#524);
#361=LINE('',#2142,#525);
#362=LINE('',#2144,#526);
#363=LINE('',#2145,#527);
#364=LINE('',#2147,#528);
#365=LINE('',#2148,#529);
#366=LINE('',#2153,#530);
#367=LINE('',#2155,#531);
#368=LINE('',#2157,#532);
#369=LINE('',#2158,#533);
#370=LINE('',#2161,#534);
#371=LINE('',#2163,#535);
#372=LINE('',#2164,#536);
#373=LINE('',#2167,#537);
#374=LINE('',#2169,#538);
#375=LINE('',#2170,#539);
#376=LINE('',#2172,#540);
#377=LINE('',#2173,#541);
#378=LINE('',#2178,#542);
#379=LINE('',#2180,#543);
#380=LINE('',#2182,#544);
#381=LINE('',#2183,#545);
#382=LINE('',#2186,#546);
#383=LINE('',#2188,#547);
#384=LINE('',#2189,#548);
#385=LINE('',#2192,#549);
#386=LINE('',#2194,#550);
#387=LINE('',#2195,#551);
#388=LINE('',#2197,#552);
#389=LINE('',#2198,#553);
#390=LINE('',#2204,#554);
#391=LINE('',#2213,#555);
#392=LINE('',#2222,#556);
#393=LINE('',#2231,#557);
#394=LINE('',#2240,#558);
#395=LINE('',#2249,#559);
#396=LINE('',#2258,#560);
#397=LINE('',#2267,#561);
#398=LINE('',#2274,#562);
#399=LINE('',#2278,#563);
#400=LINE('',#2282,#564);
#401=LINE('',#2286,#565);
#402=LINE('',#2290,#566);
#403=LINE('',#2294,#567);
#404=LINE('',#2298,#568);
#405=LINE('',#2302,#569);
#406=LINE('',#2309,#570);
#407=LINE('',#2312,#571);
#408=LINE('',#2315,#572);
#409=LINE('',#2317,#573);
#410=LINE('',#2319,#574);
#411=LINE('',#2321,#575);
#412=LINE('',#2322,#576);
#413=LINE('',#2325,#577);
#414=LINE('',#2327,#578);
#415=LINE('',#2329,#579);
#416=LINE('',#2331,#580);
#417=LINE('',#2332,#581);
#418=LINE('',#2334,#582);
#419=LINE('',#2335,#583);
#420=LINE('',#2338,#584);
#421=LINE('',#2340,#585);
#422=LINE('',#2341,#586);
#423=LINE('',#2343,#587);
#424=LINE('',#2345,#588);
#425=LINE('',#2346,#589);
#426=LINE('',#2350,#590);
#427=LINE('',#2352,#591);
#428=LINE('',#2354,#592);
#429=LINE('',#2355,#593);
#430=LINE('',#2358,#594);
#431=LINE('',#2360,#595);
#432=LINE('',#2361,#596);
#433=LINE('',#2364,#597);
#434=LINE('',#2366,#598);
#435=LINE('',#2367,#599);
#436=LINE('',#2370,#600);
#437=LINE('',#2372,#601);
#438=LINE('',#2373,#602);
#439=LINE('',#2376,#603);
#440=LINE('',#2378,#604);
#441=LINE('',#2379,#605);
#442=LINE('',#2382,#606);
#443=LINE('',#2384,#607);
#444=LINE('',#2385,#608);
#445=LINE('',#2388,#609);
#446=LINE('',#2390,#610);
#447=LINE('',#2391,#611);
#448=LINE('',#2394,#612);
#449=LINE('',#2396,#613);
#450=LINE('',#2397,#614);
#451=LINE('',#2399,#615);
#452=LINE('',#2400,#616);
#453=LINE('',#2403,#617);
#454=LINE('',#2405,#618);
#455=LINE('',#2406,#619);
#456=LINE('',#2408,#620);
#457=LINE('',#2409,#621);
#458=VECTOR('',#1617,10.);
#459=VECTOR('',#1618,10.);
#460=VECTOR('',#1619,10.);
#461=VECTOR('',#1620,10.);
#462=VECTOR('',#1623,10.);
#463=VECTOR('',#1624,10.);
#464=VECTOR('',#1625,10.);
#465=VECTOR('',#1628,10.);
#466=VECTOR('',#1629,10.);
#467=VECTOR('',#1630,10.);
#468=VECTOR('',#1633,10.);
#469=VECTOR('',#1634,10.);
#470=VECTOR('',#1637,10.);
#471=VECTOR('',#1638,10.);
#472=VECTOR('',#1639,10.);
#473=VECTOR('',#1640,10.);
#474=VECTOR('',#1643,10.);
#475=VECTOR('',#1644,10.);
#476=VECTOR('',#1645,10.);
#477=VECTOR('',#1648,10.);
#478=VECTOR('',#1649,10.);
#479=VECTOR('',#1650,10.);
#480=VECTOR('',#1653,10.);
#481=VECTOR('',#1654,10.);
#482=VECTOR('',#1657,10.);
#483=VECTOR('',#1658,10.);
#484=VECTOR('',#1659,10.);
#485=VECTOR('',#1660,10.);
#486=VECTOR('',#1663,10.);
#487=VECTOR('',#1664,10.);
#488=VECTOR('',#1665,10.);
#489=VECTOR('',#1668,10.);
#490=VECTOR('',#1669,10.);
#491=VECTOR('',#1670,10.);
#492=VECTOR('',#1673,10.);
#493=VECTOR('',#1674,10.);
#494=VECTOR('',#1677,10.);
#495=VECTOR('',#1678,10.);
#496=VECTOR('',#1679,10.);
#497=VECTOR('',#1680,10.);
#498=VECTOR('',#1683,10.);
#499=VECTOR('',#1684,10.);
#500=VECTOR('',#1685,10.);
#501=VECTOR('',#1688,10.);
#502=VECTOR('',#1689,10.);
#503=VECTOR('',#1690,10.);
#504=VECTOR('',#1693,10.);
#505=VECTOR('',#1694,10.);
#506=VECTOR('',#1697,10.);
#507=VECTOR('',#1698,10.);
#508=VECTOR('',#1699,10.);
#509=VECTOR('',#1700,10.);
#510=VECTOR('',#1703,10.);
#511=VECTOR('',#1704,10.);
#512=VECTOR('',#1705,10.);
#513=VECTOR('',#1708,10.);
#514=VECTOR('',#1709,10.);
#515=VECTOR('',#1710,10.);
#516=VECTOR('',#1713,10.);
#517=VECTOR('',#1714,10.);
#518=VECTOR('',#1719,10.);
#519=VECTOR('',#1720,10.);
#520=VECTOR('',#1721,10.);
#521=VECTOR('',#1722,10.);
#522=VECTOR('',#1725,10.);
#523=VECTOR('',#1726,10.);
#524=VECTOR('',#1727,10.);
#525=VECTOR('',#1730,10.);
#526=VECTOR('',#1731,10.);
#527=VECTOR('',#1732,10.);
#528=VECTOR('',#1735,10.);
#529=VECTOR('',#1736,10.);
#530=VECTOR('',#1741,10.);
#531=VECTOR('',#1742,10.);
#532=VECTOR('',#1743,10.);
#533=VECTOR('',#1744,10.);
#534=VECTOR('',#1747,10.);
#535=VECTOR('',#1748,10.);
#536=VECTOR('',#1749,10.);
#537=VECTOR('',#1752,10.);
#538=VECTOR('',#1753,10.);
#539=VECTOR('',#1754,10.);
#540=VECTOR('',#1757,10.);
#541=VECTOR('',#1758,10.);
#542=VECTOR('',#1763,10.);
#543=VECTOR('',#1764,10.);
#544=VECTOR('',#1765,10.);
#545=VECTOR('',#1766,10.);
#546=VECTOR('',#1769,10.);
#547=VECTOR('',#1770,10.);
#548=VECTOR('',#1771,10.);
#549=VECTOR('',#1774,10.);
#550=VECTOR('',#1775,10.);
#551=VECTOR('',#1776,10.);
#552=VECTOR('',#1779,10.);
#553=VECTOR('',#1780,10.);
#554=VECTOR('',#1787,3.00000000000001);
#555=VECTOR('',#1798,3.00000000000001);
#556=VECTOR('',#1809,3.00000000000001);
#557=VECTOR('',#1820,3.00000000000001);
#558=VECTOR('',#1831,3.);
#559=VECTOR('',#1842,3.00000000000001);
#560=VECTOR('',#1853,3.00000000000001);
#561=VECTOR('',#1864,3.);
#562=VECTOR('',#1873,1.87500000000001);
#563=VECTOR('',#1878,1.875);
#564=VECTOR('',#1883,1.875);
#565=VECTOR('',#1888,1.875);
#566=VECTOR('',#1893,1.875);
#567=VECTOR('',#1898,1.875);
#568=VECTOR('',#1903,1.875);
#569=VECTOR('',#1908,1.875);
#570=VECTOR('',#1915,10.);
#571=VECTOR('',#1918,10.);
#572=VECTOR('',#1921,10.);
#573=VECTOR('',#1922,10.);
#574=VECTOR('',#1923,10.);
#575=VECTOR('',#1924,10.);
#576=VECTOR('',#1925,10.);
#577=VECTOR('',#1928,10.);
#578=VECTOR('',#1929,10.);
#579=VECTOR('',#1930,10.);
#580=VECTOR('',#1931,10.);
#581=VECTOR('',#1932,10.);
#582=VECTOR('',#1935,10.);
#583=VECTOR('',#1936,10.);
#584=VECTOR('',#1939,10.);
#585=VECTOR('',#1940,10.);
#586=VECTOR('',#1941,10.);
#587=VECTOR('',#1942,10.);
#588=VECTOR('',#1943,10.);
#589=VECTOR('',#1944,10.);
#590=VECTOR('',#1947,10.);
#591=VECTOR('',#1948,10.);
#592=VECTOR('',#1949,10.);
#593=VECTOR('',#1950,10.);
#594=VECTOR('',#1953,10.);
#595=VECTOR('',#1954,10.);
#596=VECTOR('',#1955,10.);
#597=VECTOR('',#1958,10.);
#598=VECTOR('',#1959,10.);
#599=VECTOR('',#1960,10.);
#600=VECTOR('',#1963,10.);
#601=VECTOR('',#1964,10.);
#602=VECTOR('',#1965,10.);
#603=VECTOR('',#1968,10.);
#604=VECTOR('',#1969,10.);
#605=VECTOR('',#1970,10.);
#606=VECTOR('',#1973,10.);
#607=VECTOR('',#1974,10.);
#608=VECTOR('',#1975,10.);
#609=VECTOR('',#1978,10.);
#610=VECTOR('',#1979,10.);
#611=VECTOR('',#1980,10.);
#612=VECTOR('',#1983,10.);
#613=VECTOR('',#1984,10.);
#614=VECTOR('',#1985,10.);
#615=VECTOR('',#1988,10.);
#616=VECTOR('',#1989,10.);
#617=VECTOR('',#1992,10.);
#618=VECTOR('',#1993,10.);
#619=VECTOR('',#1994,10.);
#620=VECTOR('',#1997,10.);
#621=VECTOR('',#1998,10.);
#622=VERTEX_POINT('',#2005);
#623=VERTEX_POINT('',#2006);
#624=VERTEX_POINT('',#2008);
#625=VERTEX_POINT('',#2010);
#626=VERTEX_POINT('',#2014);
#627=VERTEX_POINT('',#2016);
#628=VERTEX_POINT('',#2020);
#629=VERTEX_POINT('',#2022);
#630=VERTEX_POINT('',#2029);
#631=VERTEX_POINT('',#2030);
#632=VERTEX_POINT('',#2032);
#633=VERTEX_POINT('',#2034);
#634=VERTEX_POINT('',#2038);
#635=VERTEX_POINT('',#2040);
#636=VERTEX_POINT('',#2044);
#637=VERTEX_POINT('',#2046);
#638=VERTEX_POINT('',#2053);
#639=VERTEX_POINT('',#2054);
#640=VERTEX_POINT('',#2056);
#641=VERTEX_POINT('',#2058);
#642=VERTEX_POINT('',#2062);
#643=VERTEX_POINT('',#2064);
#644=VERTEX_POINT('',#2068);
#645=VERTEX_POINT('',#2070);
#646=VERTEX_POINT('',#2077);
#647=VERTEX_POINT('',#2078);
#648=VERTEX_POINT('',#2080);
#649=VERTEX_POINT('',#2082);
#650=VERTEX_POINT('',#2086);
#651=VERTEX_POINT('',#2088);
#652=VERTEX_POINT('',#2092);
#653=VERTEX_POINT('',#2094);
#654=VERTEX_POINT('',#2101);
#655=VERTEX_POINT('',#2102);
#656=VERTEX_POINT('',#2104);
#657=VERTEX_POINT('',#2106);
#658=VERTEX_POINT('',#2110);
#659=VERTEX_POINT('',#2112);
#660=VERTEX_POINT('',#2116);
#661=VERTEX_POINT('',#2118);
#662=VERTEX_POINT('',#2126);
#663=VERTEX_POINT('',#2127);
#664=VERTEX_POINT('',#2129);
#665=VERTEX_POINT('',#2131);
#666=VERTEX_POINT('',#2135);
#667=VERTEX_POINT('',#2137);
#668=VERTEX_POINT('',#2141);
#669=VERTEX_POINT('',#2143);
#670=VERTEX_POINT('',#2151);
#671=VERTEX_POINT('',#2152);
#672=VERTEX_POINT('',#2154);
#673=VERTEX_POINT('',#2156);
#674=VERTEX_POINT('',#2160);
#675=VERTEX_POINT('',#2162);
#676=VERTEX_POINT('',#2166);
#677=VERTEX_POINT('',#2168);
#678=VERTEX_POINT('',#2176);
#679=VERTEX_POINT('',#2177);
#680=VERTEX_POINT('',#2179);
#681=VERTEX_POINT('',#2181);
#682=VERTEX_POINT('',#2185);
#683=VERTEX_POINT('',#2187);
#684=VERTEX_POINT('',#2191);
#685=VERTEX_POINT('',#2193);
#686=VERTEX_POINT('',#2201);
#687=VERTEX_POINT('',#2203);
#688=VERTEX_POINT('',#2207);
#689=VERTEX_POINT('',#2210);
#690=VERTEX_POINT('',#2212);
#691=VERTEX_POINT('',#2216);
#692=VERTEX_POINT('',#2219);
#693=VERTEX_POINT('',#2221);
#694=VERTEX_POINT('',#2225);
#695=VERTEX_POINT('',#2228);
#696=VERTEX_POINT('',#2230);
#697=VERTEX_POINT('',#2234);
#698=VERTEX_POINT('',#2237);
#699=VERTEX_POINT('',#2239);
#700=VERTEX_POINT('',#2243);
#701=VERTEX_POINT('',#2246);
#702=VERTEX_POINT('',#2248);
#703=VERTEX_POINT('',#2252);
#704=VERTEX_POINT('',#2255);
#705=VERTEX_POINT('',#2257);
#706=VERTEX_POINT('',#2261);
#707=VERTEX_POINT('',#2264);
#708=VERTEX_POINT('',#2266);
#709=VERTEX_POINT('',#2270);
#710=VERTEX_POINT('',#2273);
#711=VERTEX_POINT('',#2277);
#712=VERTEX_POINT('',#2281);
#713=VERTEX_POINT('',#2285);
#714=VERTEX_POINT('',#2289);
#715=VERTEX_POINT('',#2293);
#716=VERTEX_POINT('',#2297);
#717=VERTEX_POINT('',#2301);
#718=VERTEX_POINT('',#2305);
#719=VERTEX_POINT('',#2306);
#720=VERTEX_POINT('',#2308);
#721=VERTEX_POINT('',#2310);
#722=VERTEX_POINT('',#2314);
#723=VERTEX_POINT('',#2316);
#724=VERTEX_POINT('',#2318);
#725=VERTEX_POINT('',#2320);
#726=VERTEX_POINT('',#2324);
#727=VERTEX_POINT('',#2326);
#728=VERTEX_POINT('',#2328);
#729=VERTEX_POINT('',#2330);
#730=VERTEX_POINT('',#2337);
#731=VERTEX_POINT('',#2339);
#732=VERTEX_POINT('',#2342);
#733=VERTEX_POINT('',#2344);
#734=VERTEX_POINT('',#2348);
#735=VERTEX_POINT('',#2349);
#736=VERTEX_POINT('',#2351);
#737=VERTEX_POINT('',#2353);
#738=VERTEX_POINT('',#2357);
#739=VERTEX_POINT('',#2359);
#740=VERTEX_POINT('',#2363);
#741=VERTEX_POINT('',#2365);
#742=VERTEX_POINT('',#2369);
#743=VERTEX_POINT('',#2371);
#744=VERTEX_POINT('',#2375);
#745=VERTEX_POINT('',#2377);
#746=VERTEX_POINT('',#2381);
#747=VERTEX_POINT('',#2383);
#748=VERTEX_POINT('',#2387);
#749=VERTEX_POINT('',#2389);
#750=VERTEX_POINT('',#2393);
#751=VERTEX_POINT('',#2395);
#752=VERTEX_POINT('',#2402);
#753=VERTEX_POINT('',#2404);
#754=EDGE_CURVE('',#622,#623,#294,.T.);
#755=EDGE_CURVE('',#624,#622,#295,.T.);
#756=EDGE_CURVE('',#625,#624,#296,.T.);
#757=EDGE_CURVE('',#625,#623,#297,.T.);
#758=EDGE_CURVE('',#623,#626,#298,.T.);
#759=EDGE_CURVE('',#627,#625,#299,.T.);
#760=EDGE_CURVE('',#627,#626,#300,.T.);
#761=EDGE_CURVE('',#626,#628,#301,.T.);
#762=EDGE_CURVE('',#629,#627,#302,.T.);
#763=EDGE_CURVE('',#629,#628,#303,.T.);
#764=EDGE_CURVE('',#628,#622,#304,.T.);
#765=EDGE_CURVE('',#624,#629,#305,.T.);
#766=EDGE_CURVE('',#630,#631,#306,.T.);
#767=EDGE_CURVE('',#632,#630,#307,.T.);
#768=EDGE_CURVE('',#633,#632,#308,.T.);
#769=EDGE_CURVE('',#633,#631,#309,.T.);
#770=EDGE_CURVE('',#631,#634,#310,.T.);
#771=EDGE_CURVE('',#635,#633,#311,.T.);
#772=EDGE_CURVE('',#635,#634,#312,.T.);
#773=EDGE_CURVE('',#634,#636,#313,.T.);
#774=EDGE_CURVE('',#637,#635,#314,.T.);
#775=EDGE_CURVE('',#637,#636,#315,.T.);
#776=EDGE_CURVE('',#636,#630,#316,.T.);
#777=EDGE_CURVE('',#632,#637,#317,.T.);
#778=EDGE_CURVE('',#638,#639,#318,.T.);
#779=EDGE_CURVE('',#640,#638,#319,.T.);
#780=EDGE_CURVE('',#641,#640,#320,.T.);
#781=EDGE_CURVE('',#641,#639,#321,.T.);
#782=EDGE_CURVE('',#639,#642,#322,.T.);
#783=EDGE_CURVE('',#643,#641,#323,.T.);
#784=EDGE_CURVE('',#643,#642,#324,.T.);
#785=EDGE_CURVE('',#642,#644,#325,.T.);
#786=EDGE_CURVE('',#645,#643,#326,.T.);
#787=EDGE_CURVE('',#645,#644,#327,.T.);
#788=EDGE_CURVE('',#644,#638,#328,.T.);
#789=EDGE_CURVE('',#640,#645,#329,.T.);
#790=EDGE_CURVE('',#646,#647,#330,.T.);
#791=EDGE_CURVE('',#648,#646,#331,.T.);
#792=EDGE_CURVE('',#649,#648,#332,.T.);
#793=EDGE_CURVE('',#649,#647,#333,.T.);
#794=EDGE_CURVE('',#647,#650,#334,.T.);
#795=EDGE_CURVE('',#651,#649,#335,.T.);
#796=EDGE_CURVE('',#651,#650,#336,.T.);
#797=EDGE_CURVE('',#650,#652,#337,.T.);
#798=EDGE_CURVE('',#653,#651,#338,.T.);
#799=EDGE_CURVE('',#653,#652,#339,.T.);
#800=EDGE_CURVE('',#652,#646,#340,.T.);
#801=EDGE_CURVE('',#648,#653,#341,.T.);
#802=EDGE_CURVE('',#654,#655,#342,.T.);
#803=EDGE_CURVE('',#654,#656,#343,.T.);
#804=EDGE_CURVE('',#657,#656,#344,.T.);
#805=EDGE_CURVE('',#655,#657,#345,.T.);
#806=EDGE_CURVE('',#655,#658,#346,.T.);
#807=EDGE_CURVE('',#659,#657,#347,.T.);
#808=EDGE_CURVE('',#658,#659,#348,.T.);
#809=EDGE_CURVE('',#658,#660,#349,.T.);
#810=EDGE_CURVE('',#661,#659,#350,.T.);
#811=EDGE_CURVE('',#660,#661,#351,.T.);
#812=EDGE_CURVE('',#660,#654,#352,.T.);
#813=EDGE_CURVE('',#656,#661,#353,.T.);
#814=EDGE_CURVE('',#662,#663,#354,.T.);
#815=EDGE_CURVE('',#662,#664,#355,.T.);
#816=EDGE_CURVE('',#665,#664,#356,.T.);
#817=EDGE_CURVE('',#663,#665,#357,.T.);
#818=EDGE_CURVE('',#663,#666,#358,.T.);
#819=EDGE_CURVE('',#667,#665,#359,.T.);
#820=EDGE_CURVE('',#666,#667,#360,.T.);
#821=EDGE_CURVE('',#666,#668,#361,.T.);
#822=EDGE_CURVE('',#669,#667,#362,.T.);
#823=EDGE_CURVE('',#668,#669,#363,.T.);
#824=EDGE_CURVE('',#668,#662,#364,.T.);
#825=EDGE_CURVE('',#664,#669,#365,.T.);
#826=EDGE_CURVE('',#670,#671,#366,.T.);
#827=EDGE_CURVE('',#670,#672,#367,.T.);
#828=EDGE_CURVE('',#673,#672,#368,.T.);
#829=EDGE_CURVE('',#671,#673,#369,.T.);
#830=EDGE_CURVE('',#671,#674,#370,.T.);
#831=EDGE_CURVE('',#675,#673,#371,.T.);
#832=EDGE_CURVE('',#674,#675,#372,.T.);
#833=EDGE_CURVE('',#674,#676,#373,.T.);
#834=EDGE_CURVE('',#677,#675,#374,.T.);
#835=EDGE_CURVE('',#676,#677,#375,.T.);
#836=EDGE_CURVE('',#676,#670,#376,.T.);
#837=EDGE_CURVE('',#672,#677,#377,.T.);
#838=EDGE_CURVE('',#678,#679,#378,.T.);
#839=EDGE_CURVE('',#678,#680,#379,.T.);
#840=EDGE_CURVE('',#681,#680,#380,.T.);
#841=EDGE_CURVE('',#679,#681,#381,.T.);
#842=EDGE_CURVE('',#679,#682,#382,.T.);
#843=EDGE_CURVE('',#683,#681,#383,.T.);
#844=EDGE_CURVE('',#682,#683,#384,.T.);
#845=EDGE_CURVE('',#682,#684,#385,.T.);
#846=EDGE_CURVE('',#685,#683,#386,.T.);
#847=EDGE_CURVE('',#684,#685,#387,.T.);
#848=EDGE_CURVE('',#684,#678,#388,.T.);
#849=EDGE_CURVE('',#680,#685,#389,.T.);
#850=EDGE_CURVE('',#686,#686,#15,.T.);
#851=EDGE_CURVE('',#686,#687,#390,.T.);
#852=EDGE_CURVE('',#687,#687,#16,.T.);
#853=EDGE_CURVE('',#688,#688,#17,.T.);
#854=EDGE_CURVE('',#689,#689,#18,.T.);
#855=EDGE_CURVE('',#689,#690,#391,.T.);
#856=EDGE_CURVE('',#690,#690,#19,.T.);
#857=EDGE_CURVE('',#691,#691,#20,.T.);
#858=EDGE_CURVE('',#692,#692,#21,.T.);
#859=EDGE_CURVE('',#692,#693,#392,.T.);
#860=EDGE_CURVE('',#693,#693,#22,.T.);
#861=EDGE_CURVE('',#694,#694,#23,.T.);
#862=EDGE_CURVE('',#695,#695,#24,.T.);
#863=EDGE_CURVE('',#695,#696,#393,.T.);
#864=EDGE_CURVE('',#696,#696,#25,.T.);
#865=EDGE_CURVE('',#697,#697,#26,.T.);
#866=EDGE_CURVE('',#698,#698,#27,.T.);
#867=EDGE_CURVE('',#698,#699,#394,.T.);
#868=EDGE_CURVE('',#699,#699,#28,.T.);
#869=EDGE_CURVE('',#700,#700,#29,.T.);
#870=EDGE_CURVE('',#701,#701,#30,.T.);
#871=EDGE_CURVE('',#701,#702,#395,.T.);
#872=EDGE_CURVE('',#702,#702,#31,.T.);
#873=EDGE_CURVE('',#703,#703,#32,.T.);
#874=EDGE_CURVE('',#704,#704,#33,.T.);
#875=EDGE_CURVE('',#704,#705,#396,.T.);
#876=EDGE_CURVE('',#705,#705,#34,.T.);
#877=EDGE_CURVE('',#706,#706,#35,.T.);
#878=EDGE_CURVE('',#707,#707,#36,.T.);
#879=EDGE_CURVE('',#707,#708,#397,.T.);
#880=EDGE_CURVE('',#708,#708,#37,.T.);
#881=EDGE_CURVE('',#709,#709,#38,.T.);
#882=EDGE_CURVE('',#709,#710,#398,.T.);
#883=EDGE_CURVE('',#710,#710,#39,.T.);
#884=EDGE_CURVE('',#703,#711,#399,.T.);
#885=EDGE_CURVE('',#711,#711,#40,.T.);
#886=EDGE_CURVE('',#706,#712,#400,.T.);
#887=EDGE_CURVE('',#712,#712,#41,.T.);
#888=EDGE_CURVE('',#700,#713,#401,.T.);
#889=EDGE_CURVE('',#713,#713,#42,.T.);
#890=EDGE_CURVE('',#697,#714,#402,.T.);
#891=EDGE_CURVE('',#714,#714,#43,.T.);
#892=EDGE_CURVE('',#691,#715,#403,.T.);
#893=EDGE_CURVE('',#715,#715,#44,.T.);
#894=EDGE_CURVE('',#694,#716,#404,.T.);
#895=EDGE_CURVE('',#716,#716,#45,.T.);
#896=EDGE_CURVE('',#688,#717,#405,.T.);
#897=EDGE_CURVE('',#717,#717,#46,.T.);
#898=EDGE_CURVE('',#718,#719,#47,.T.);
#899=EDGE_CURVE('',#720,#718,#406,.T.);
#900=EDGE_CURVE('',#721,#720,#48,.T.);
#901=EDGE_CURVE('',#721,#719,#407,.T.);
#902=EDGE_CURVE('',#722,#719,#408,.T.);
#903=EDGE_CURVE('',#722,#723,#409,.T.);
#904=EDGE_CURVE('',#724,#723,#410,.T.);
#905=EDGE_CURVE('',#725,#724,#411,.T.);
#906=EDGE_CURVE('',#718,#725,#412,.T.);
#907=EDGE_CURVE('',#726,#720,#413,.T.);
#908=EDGE_CURVE('',#726,#727,#414,.T.);
#909=EDGE_CURVE('',#728,#727,#415,.T.);
#910=EDGE_CURVE('',#729,#728,#416,.T.);
#911=EDGE_CURVE('',#721,#729,#417,.T.);
#912=EDGE_CURVE('',#727,#724,#418,.T.);
#913=EDGE_CURVE('',#723,#728,#419,.T.);
#914=EDGE_CURVE('',#725,#730,#420,.T.);
#915=EDGE_CURVE('',#730,#731,#421,.T.);
#916=EDGE_CURVE('',#722,#731,#422,.T.);
#917=EDGE_CURVE('',#732,#729,#423,.T.);
#918=EDGE_CURVE('',#733,#732,#424,.T.);
#919=EDGE_CURVE('',#733,#726,#425,.T.);
#920=EDGE_CURVE('',#734,#735,#426,.T.);
#921=EDGE_CURVE('',#734,#736,#427,.T.);
#922=EDGE_CURVE('',#737,#736,#428,.T.);
#923=EDGE_CURVE('',#735,#737,#429,.T.);
#924=EDGE_CURVE('',#735,#738,#430,.T.);
#925=EDGE_CURVE('',#739,#737,#431,.T.);
#926=EDGE_CURVE('',#738,#739,#432,.T.);
#927=EDGE_CURVE('',#740,#738,#433,.T.);
#928=EDGE_CURVE('',#741,#739,#434,.T.);
#929=EDGE_CURVE('',#740,#741,#435,.T.);
#930=EDGE_CURVE('',#740,#742,#436,.T.);
#931=EDGE_CURVE('',#743,#741,#437,.T.);
#932=EDGE_CURVE('',#742,#743,#438,.T.);
#933=EDGE_CURVE('',#742,#744,#439,.T.);
#934=EDGE_CURVE('',#745,#743,#440,.T.);
#935=EDGE_CURVE('',#744,#745,#441,.T.);
#936=EDGE_CURVE('',#746,#744,#442,.T.);
#937=EDGE_CURVE('',#747,#745,#443,.T.);
#938=EDGE_CURVE('',#746,#747,#444,.T.);
#939=EDGE_CURVE('',#748,#746,#445,.T.);
#940=EDGE_CURVE('',#749,#747,#446,.T.);
#941=EDGE_CURVE('',#748,#749,#447,.T.);
#942=EDGE_CURVE('',#748,#750,#448,.T.);
#943=EDGE_CURVE('',#751,#749,#449,.T.);
#944=EDGE_CURVE('',#750,#751,#450,.T.);
#945=EDGE_CURVE('',#750,#730,#451,.T.);
#946=EDGE_CURVE('',#731,#751,#452,.T.);
#947=EDGE_CURVE('',#752,#733,#453,.T.);
#948=EDGE_CURVE('',#753,#732,#454,.T.);
#949=EDGE_CURVE('',#752,#753,#455,.T.);
#950=EDGE_CURVE('',#734,#752,#456,.T.);
#951=EDGE_CURVE('',#736,#753,#457,.T.);
#952=ORIENTED_EDGE('',*,*,#754,.F.);
#953=ORIENTED_EDGE('',*,*,#755,.F.);
#954=ORIENTED_EDGE('',*,*,#756,.F.);
#955=ORIENTED_EDGE('',*,*,#757,.T.);
#956=ORIENTED_EDGE('',*,*,#758,.F.);
#957=ORIENTED_EDGE('',*,*,#757,.F.);
#958=ORIENTED_EDGE('',*,*,#759,.F.);
#959=ORIENTED_EDGE('',*,*,#760,.T.);
#960=ORIENTED_EDGE('',*,*,#761,.F.);
#961=ORIENTED_EDGE('',*,*,#760,.F.);
#962=ORIENTED_EDGE('',*,*,#762,.F.);
#963=ORIENTED_EDGE('',*,*,#763,.T.);
#964=ORIENTED_EDGE('',*,*,#764,.F.);
#965=ORIENTED_EDGE('',*,*,#763,.F.);
#966=ORIENTED_EDGE('',*,*,#765,.F.);
#967=ORIENTED_EDGE('',*,*,#755,.T.);
#968=ORIENTED_EDGE('',*,*,#766,.F.);
#969=ORIENTED_EDGE('',*,*,#767,.F.);
#970=ORIENTED_EDGE('',*,*,#768,.F.);
#971=ORIENTED_EDGE('',*,*,#769,.T.);
#972=ORIENTED_EDGE('',*,*,#770,.F.);
#973=ORIENTED_EDGE('',*,*,#769,.F.);
#974=ORIENTED_EDGE('',*,*,#771,.F.);
#975=ORIENTED_EDGE('',*,*,#772,.T.);
#976=ORIENTED_EDGE('',*,*,#773,.F.);
#977=ORIENTED_EDGE('',*,*,#772,.F.);
#978=ORIENTED_EDGE('',*,*,#774,.F.);
#979=ORIENTED_EDGE('',*,*,#775,.T.);
#980=ORIENTED_EDGE('',*,*,#776,.F.);
#981=ORIENTED_EDGE('',*,*,#775,.F.);
#982=ORIENTED_EDGE('',*,*,#777,.F.);
#983=ORIENTED_EDGE('',*,*,#767,.T.);
#984=ORIENTED_EDGE('',*,*,#778,.F.);
#985=ORIENTED_EDGE('',*,*,#779,.F.);
#986=ORIENTED_EDGE('',*,*,#780,.F.);
#987=ORIENTED_EDGE('',*,*,#781,.T.);
#988=ORIENTED_EDGE('',*,*,#782,.F.);
#989=ORIENTED_EDGE('',*,*,#781,.F.);
#990=ORIENTED_EDGE('',*,*,#783,.F.);
#991=ORIENTED_EDGE('',*,*,#784,.T.);
#992=ORIENTED_EDGE('',*,*,#785,.F.);
#993=ORIENTED_EDGE('',*,*,#784,.F.);
#994=ORIENTED_EDGE('',*,*,#786,.F.);
#995=ORIENTED_EDGE('',*,*,#787,.T.);
#996=ORIENTED_EDGE('',*,*,#788,.F.);
#997=ORIENTED_EDGE('',*,*,#787,.F.);
#998=ORIENTED_EDGE('',*,*,#789,.F.);
#999=ORIENTED_EDGE('',*,*,#779,.T.);
#1000=ORIENTED_EDGE('',*,*,#790,.F.);
#1001=ORIENTED_EDGE('',*,*,#791,.F.);
#1002=ORIENTED_EDGE('',*,*,#792,.F.);
#1003=ORIENTED_EDGE('',*,*,#793,.T.);
#1004=ORIENTED_EDGE('',*,*,#794,.F.);
#1005=ORIENTED_EDGE('',*,*,#793,.F.);
#1006=ORIENTED_EDGE('',*,*,#795,.F.);
#1007=ORIENTED_EDGE('',*,*,#796,.T.);
#1008=ORIENTED_EDGE('',*,*,#797,.F.);
#1009=ORIENTED_EDGE('',*,*,#796,.F.);
#1010=ORIENTED_EDGE('',*,*,#798,.F.);
#1011=ORIENTED_EDGE('',*,*,#799,.T.);
#1012=ORIENTED_EDGE('',*,*,#800,.F.);
#1013=ORIENTED_EDGE('',*,*,#799,.F.);
#1014=ORIENTED_EDGE('',*,*,#801,.F.);
#1015=ORIENTED_EDGE('',*,*,#791,.T.);
#1016=ORIENTED_EDGE('',*,*,#802,.F.);
#1017=ORIENTED_EDGE('',*,*,#803,.T.);
#1018=ORIENTED_EDGE('',*,*,#804,.F.);
#1019=ORIENTED_EDGE('',*,*,#805,.F.);
#1020=ORIENTED_EDGE('',*,*,#806,.F.);
#1021=ORIENTED_EDGE('',*,*,#805,.T.);
#1022=ORIENTED_EDGE('',*,*,#807,.F.);
#1023=ORIENTED_EDGE('',*,*,#808,.F.);
#1024=ORIENTED_EDGE('',*,*,#786,.T.);
#1025=ORIENTED_EDGE('',*,*,#783,.T.);
#1026=ORIENTED_EDGE('',*,*,#780,.T.);
#1027=ORIENTED_EDGE('',*,*,#789,.T.);
#1028=ORIENTED_EDGE('',*,*,#809,.F.);
#1029=ORIENTED_EDGE('',*,*,#808,.T.);
#1030=ORIENTED_EDGE('',*,*,#810,.F.);
#1031=ORIENTED_EDGE('',*,*,#811,.F.);
#1032=ORIENTED_EDGE('',*,*,#812,.F.);
#1033=ORIENTED_EDGE('',*,*,#811,.T.);
#1034=ORIENTED_EDGE('',*,*,#813,.F.);
#1035=ORIENTED_EDGE('',*,*,#803,.F.);
#1036=ORIENTED_EDGE('',*,*,#785,.T.);
#1037=ORIENTED_EDGE('',*,*,#788,.T.);
#1038=ORIENTED_EDGE('',*,*,#778,.T.);
#1039=ORIENTED_EDGE('',*,*,#782,.T.);
#1040=ORIENTED_EDGE('',*,*,#813,.T.);
#1041=ORIENTED_EDGE('',*,*,#810,.T.);
#1042=ORIENTED_EDGE('',*,*,#807,.T.);
#1043=ORIENTED_EDGE('',*,*,#804,.T.);
#1044=ORIENTED_EDGE('',*,*,#814,.F.);
#1045=ORIENTED_EDGE('',*,*,#815,.T.);
#1046=ORIENTED_EDGE('',*,*,#816,.F.);
#1047=ORIENTED_EDGE('',*,*,#817,.F.);
#1048=ORIENTED_EDGE('',*,*,#797,.T.);
#1049=ORIENTED_EDGE('',*,*,#800,.T.);
#1050=ORIENTED_EDGE('',*,*,#790,.T.);
#1051=ORIENTED_EDGE('',*,*,#794,.T.);
#1052=ORIENTED_EDGE('',*,*,#818,.F.);
#1053=ORIENTED_EDGE('',*,*,#817,.T.);
#1054=ORIENTED_EDGE('',*,*,#819,.F.);
#1055=ORIENTED_EDGE('',*,*,#820,.F.);
#1056=ORIENTED_EDGE('',*,*,#821,.F.);
#1057=ORIENTED_EDGE('',*,*,#820,.T.);
#1058=ORIENTED_EDGE('',*,*,#822,.F.);
#1059=ORIENTED_EDGE('',*,*,#823,.F.);
#1060=ORIENTED_EDGE('',*,*,#798,.T.);
#1061=ORIENTED_EDGE('',*,*,#795,.T.);
#1062=ORIENTED_EDGE('',*,*,#792,.T.);
#1063=ORIENTED_EDGE('',*,*,#801,.T.);
#1064=ORIENTED_EDGE('',*,*,#824,.F.);
#1065=ORIENTED_EDGE('',*,*,#823,.T.);
#1066=ORIENTED_EDGE('',*,*,#825,.F.);
#1067=ORIENTED_EDGE('',*,*,#815,.F.);
#1068=ORIENTED_EDGE('',*,*,#825,.T.);
#1069=ORIENTED_EDGE('',*,*,#822,.T.);
#1070=ORIENTED_EDGE('',*,*,#819,.T.);
#1071=ORIENTED_EDGE('',*,*,#816,.T.);
#1072=ORIENTED_EDGE('',*,*,#826,.F.);
#1073=ORIENTED_EDGE('',*,*,#827,.T.);
#1074=ORIENTED_EDGE('',*,*,#828,.F.);
#1075=ORIENTED_EDGE('',*,*,#829,.F.);
#1076=ORIENTED_EDGE('',*,*,#830,.F.);
#1077=ORIENTED_EDGE('',*,*,#829,.T.);
#1078=ORIENTED_EDGE('',*,*,#831,.F.);
#1079=ORIENTED_EDGE('',*,*,#832,.F.);
#1080=ORIENTED_EDGE('',*,*,#762,.T.);
#1081=ORIENTED_EDGE('',*,*,#759,.T.);
#1082=ORIENTED_EDGE('',*,*,#756,.T.);
#1083=ORIENTED_EDGE('',*,*,#765,.T.);
#1084=ORIENTED_EDGE('',*,*,#833,.F.);
#1085=ORIENTED_EDGE('',*,*,#832,.T.);
#1086=ORIENTED_EDGE('',*,*,#834,.F.);
#1087=ORIENTED_EDGE('',*,*,#835,.F.);
#1088=ORIENTED_EDGE('',*,*,#836,.F.);
#1089=ORIENTED_EDGE('',*,*,#835,.T.);
#1090=ORIENTED_EDGE('',*,*,#837,.F.);
#1091=ORIENTED_EDGE('',*,*,#827,.F.);
#1092=ORIENTED_EDGE('',*,*,#761,.T.);
#1093=ORIENTED_EDGE('',*,*,#764,.T.);
#1094=ORIENTED_EDGE('',*,*,#754,.T.);
#1095=ORIENTED_EDGE('',*,*,#758,.T.);
#1096=ORIENTED_EDGE('',*,*,#837,.T.);
#1097=ORIENTED_EDGE('',*,*,#834,.T.);
#1098=ORIENTED_EDGE('',*,*,#831,.T.);
#1099=ORIENTED_EDGE('',*,*,#828,.T.);
#1100=ORIENTED_EDGE('',*,*,#838,.F.);
#1101=ORIENTED_EDGE('',*,*,#839,.T.);
#1102=ORIENTED_EDGE('',*,*,#840,.F.);
#1103=ORIENTED_EDGE('',*,*,#841,.F.);
#1104=ORIENTED_EDGE('',*,*,#842,.F.);
#1105=ORIENTED_EDGE('',*,*,#841,.T.);
#1106=ORIENTED_EDGE('',*,*,#843,.F.);
#1107=ORIENTED_EDGE('',*,*,#844,.F.);
#1108=ORIENTED_EDGE('',*,*,#774,.T.);
#1109=ORIENTED_EDGE('',*,*,#771,.T.);
#1110=ORIENTED_EDGE('',*,*,#768,.T.);
#1111=ORIENTED_EDGE('',*,*,#777,.T.);
#1112=ORIENTED_EDGE('',*,*,#845,.F.);
#1113=ORIENTED_EDGE('',*,*,#844,.T.);
#1114=ORIENTED_EDGE('',*,*,#846,.F.);
#1115=ORIENTED_EDGE('',*,*,#847,.F.);
#1116=ORIENTED_EDGE('',*,*,#848,.F.);
#1117=ORIENTED_EDGE('',*,*,#847,.T.);
#1118=ORIENTED_EDGE('',*,*,#849,.F.);
#1119=ORIENTED_EDGE('',*,*,#839,.F.);
#1120=ORIENTED_EDGE('',*,*,#773,.T.);
#1121=ORIENTED_EDGE('',*,*,#776,.T.);
#1122=ORIENTED_EDGE('',*,*,#766,.T.);
#1123=ORIENTED_EDGE('',*,*,#770,.T.);
#1124=ORIENTED_EDGE('',*,*,#849,.T.);
#1125=ORIENTED_EDGE('',*,*,#846,.T.);
#1126=ORIENTED_EDGE('',*,*,#843,.T.);
#1127=ORIENTED_EDGE('',*,*,#840,.T.);
#1128=ORIENTED_EDGE('',*,*,#850,.F.);
#1129=ORIENTED_EDGE('',*,*,#851,.T.);
#1130=ORIENTED_EDGE('',*,*,#852,.F.);
#1131=ORIENTED_EDGE('',*,*,#851,.F.);
#1132=ORIENTED_EDGE('',*,*,#850,.T.);
#1133=ORIENTED_EDGE('',*,*,#853,.T.);
#1134=ORIENTED_EDGE('',*,*,#854,.F.);
#1135=ORIENTED_EDGE('',*,*,#855,.T.);
#1136=ORIENTED_EDGE('',*,*,#856,.F.);
#1137=ORIENTED_EDGE('',*,*,#855,.F.);
#1138=ORIENTED_EDGE('',*,*,#854,.T.);
#1139=ORIENTED_EDGE('',*,*,#857,.T.);
#1140=ORIENTED_EDGE('',*,*,#858,.F.);
#1141=ORIENTED_EDGE('',*,*,#859,.T.);
#1142=ORIENTED_EDGE('',*,*,#860,.F.);
#1143=ORIENTED_EDGE('',*,*,#859,.F.);
#1144=ORIENTED_EDGE('',*,*,#858,.T.);
#1145=ORIENTED_EDGE('',*,*,#861,.T.);
#1146=ORIENTED_EDGE('',*,*,#862,.F.);
#1147=ORIENTED_EDGE('',*,*,#863,.T.);
#1148=ORIENTED_EDGE('',*,*,#864,.F.);
#1149=ORIENTED_EDGE('',*,*,#863,.F.);
#1150=ORIENTED_EDGE('',*,*,#862,.T.);
#1151=ORIENTED_EDGE('',*,*,#865,.T.);
#1152=ORIENTED_EDGE('',*,*,#866,.F.);
#1153=ORIENTED_EDGE('',*,*,#867,.T.);
#1154=ORIENTED_EDGE('',*,*,#868,.F.);
#1155=ORIENTED_EDGE('',*,*,#867,.F.);
#1156=ORIENTED_EDGE('',*,*,#866,.T.);
#1157=ORIENTED_EDGE('',*,*,#869,.T.);
#1158=ORIENTED_EDGE('',*,*,#870,.F.);
#1159=ORIENTED_EDGE('',*,*,#871,.T.);
#1160=ORIENTED_EDGE('',*,*,#872,.F.);
#1161=ORIENTED_EDGE('',*,*,#871,.F.);
#1162=ORIENTED_EDGE('',*,*,#870,.T.);
#1163=ORIENTED_EDGE('',*,*,#873,.T.);
#1164=ORIENTED_EDGE('',*,*,#874,.F.);
#1165=ORIENTED_EDGE('',*,*,#875,.T.);
#1166=ORIENTED_EDGE('',*,*,#876,.F.);
#1167=ORIENTED_EDGE('',*,*,#875,.F.);
#1168=ORIENTED_EDGE('',*,*,#874,.T.);
#1169=ORIENTED_EDGE('',*,*,#877,.T.);
#1170=ORIENTED_EDGE('',*,*,#878,.F.);
#1171=ORIENTED_EDGE('',*,*,#879,.T.);
#1172=ORIENTED_EDGE('',*,*,#880,.F.);
#1173=ORIENTED_EDGE('',*,*,#879,.F.);
#1174=ORIENTED_EDGE('',*,*,#878,.T.);
#1175=ORIENTED_EDGE('',*,*,#881,.T.);
#1176=ORIENTED_EDGE('',*,*,#881,.F.);
#1177=ORIENTED_EDGE('',*,*,#882,.T.);
#1178=ORIENTED_EDGE('',*,*,#883,.F.);
#1179=ORIENTED_EDGE('',*,*,#882,.F.);
#1180=ORIENTED_EDGE('',*,*,#873,.F.);
#1181=ORIENTED_EDGE('',*,*,#884,.T.);
#1182=ORIENTED_EDGE('',*,*,#885,.F.);
#1183=ORIENTED_EDGE('',*,*,#884,.F.);
#1184=ORIENTED_EDGE('',*,*,#877,.F.);
#1185=ORIENTED_EDGE('',*,*,#886,.T.);
#1186=ORIENTED_EDGE('',*,*,#887,.F.);
#1187=ORIENTED_EDGE('',*,*,#886,.F.);
#1188=ORIENTED_EDGE('',*,*,#869,.F.);
#1189=ORIENTED_EDGE('',*,*,#888,.T.);
#1190=ORIENTED_EDGE('',*,*,#889,.F.);
#1191=ORIENTED_EDGE('',*,*,#888,.F.);
#1192=ORIENTED_EDGE('',*,*,#865,.F.);
#1193=ORIENTED_EDGE('',*,*,#890,.T.);
#1194=ORIENTED_EDGE('',*,*,#891,.F.);
#1195=ORIENTED_EDGE('',*,*,#890,.F.);
#1196=ORIENTED_EDGE('',*,*,#857,.F.);
#1197=ORIENTED_EDGE('',*,*,#892,.T.);
#1198=ORIENTED_EDGE('',*,*,#893,.F.);
#1199=ORIENTED_EDGE('',*,*,#892,.F.);
#1200=ORIENTED_EDGE('',*,*,#861,.F.);
#1201=ORIENTED_EDGE('',*,*,#894,.T.);
#1202=ORIENTED_EDGE('',*,*,#895,.F.);
#1203=ORIENTED_EDGE('',*,*,#894,.F.);
#1204=ORIENTED_EDGE('',*,*,#853,.F.);
#1205=ORIENTED_EDGE('',*,*,#896,.T.);
#1206=ORIENTED_EDGE('',*,*,#897,.F.);
#1207=ORIENTED_EDGE('',*,*,#896,.F.);
#1208=ORIENTED_EDGE('',*,*,#898,.F.);
#1209=ORIENTED_EDGE('',*,*,#899,.F.);
#1210=ORIENTED_EDGE('',*,*,#900,.F.);
#1211=ORIENTED_EDGE('',*,*,#901,.T.);
#1212=ORIENTED_EDGE('',*,*,#898,.T.);
#1213=ORIENTED_EDGE('',*,*,#902,.F.);
#1214=ORIENTED_EDGE('',*,*,#903,.T.);
#1215=ORIENTED_EDGE('',*,*,#904,.F.);
#1216=ORIENTED_EDGE('',*,*,#905,.F.);
#1217=ORIENTED_EDGE('',*,*,#906,.F.);
#1218=ORIENTED_EDGE('',*,*,#900,.T.);
#1219=ORIENTED_EDGE('',*,*,#907,.F.);
#1220=ORIENTED_EDGE('',*,*,#908,.T.);
#1221=ORIENTED_EDGE('',*,*,#909,.F.);
#1222=ORIENTED_EDGE('',*,*,#910,.F.);
#1223=ORIENTED_EDGE('',*,*,#911,.F.);
#1224=ORIENTED_EDGE('',*,*,#909,.T.);
#1225=ORIENTED_EDGE('',*,*,#912,.T.);
#1226=ORIENTED_EDGE('',*,*,#904,.T.);
#1227=ORIENTED_EDGE('',*,*,#913,.T.);
#1228=ORIENTED_EDGE('',*,*,#906,.T.);
#1229=ORIENTED_EDGE('',*,*,#914,.T.);
#1230=ORIENTED_EDGE('',*,*,#915,.T.);
#1231=ORIENTED_EDGE('',*,*,#916,.F.);
#1232=ORIENTED_EDGE('',*,*,#902,.T.);
#1233=ORIENTED_EDGE('',*,*,#901,.F.);
#1234=ORIENTED_EDGE('',*,*,#911,.T.);
#1235=ORIENTED_EDGE('',*,*,#917,.F.);
#1236=ORIENTED_EDGE('',*,*,#918,.F.);
#1237=ORIENTED_EDGE('',*,*,#919,.T.);
#1238=ORIENTED_EDGE('',*,*,#907,.T.);
#1239=ORIENTED_EDGE('',*,*,#899,.T.);
#1240=ORIENTED_EDGE('',*,*,#802,.T.);
#1241=ORIENTED_EDGE('',*,*,#806,.T.);
#1242=ORIENTED_EDGE('',*,*,#809,.T.);
#1243=ORIENTED_EDGE('',*,*,#812,.T.);
#1244=ORIENTED_EDGE('',*,*,#814,.T.);
#1245=ORIENTED_EDGE('',*,*,#818,.T.);
#1246=ORIENTED_EDGE('',*,*,#821,.T.);
#1247=ORIENTED_EDGE('',*,*,#824,.T.);
#1248=ORIENTED_EDGE('',*,*,#826,.T.);
#1249=ORIENTED_EDGE('',*,*,#830,.T.);
#1250=ORIENTED_EDGE('',*,*,#833,.T.);
#1251=ORIENTED_EDGE('',*,*,#836,.T.);
#1252=ORIENTED_EDGE('',*,*,#838,.T.);
#1253=ORIENTED_EDGE('',*,*,#842,.T.);
#1254=ORIENTED_EDGE('',*,*,#845,.T.);
#1255=ORIENTED_EDGE('',*,*,#848,.T.);
#1256=ORIENTED_EDGE('',*,*,#852,.T.);
#1257=ORIENTED_EDGE('',*,*,#856,.T.);
#1258=ORIENTED_EDGE('',*,*,#860,.T.);
#1259=ORIENTED_EDGE('',*,*,#864,.T.);
#1260=ORIENTED_EDGE('',*,*,#868,.T.);
#1261=ORIENTED_EDGE('',*,*,#872,.T.);
#1262=ORIENTED_EDGE('',*,*,#876,.T.);
#1263=ORIENTED_EDGE('',*,*,#880,.T.);
#1264=ORIENTED_EDGE('',*,*,#920,.F.);
#1265=ORIENTED_EDGE('',*,*,#921,.T.);
#1266=ORIENTED_EDGE('',*,*,#922,.F.);
#1267=ORIENTED_EDGE('',*,*,#923,.F.);
#1268=ORIENTED_EDGE('',*,*,#924,.F.);
#1269=ORIENTED_EDGE('',*,*,#923,.T.);
#1270=ORIENTED_EDGE('',*,*,#925,.F.);
#1271=ORIENTED_EDGE('',*,*,#926,.F.);
#1272=ORIENTED_EDGE('',*,*,#927,.T.);
#1273=ORIENTED_EDGE('',*,*,#926,.T.);
#1274=ORIENTED_EDGE('',*,*,#928,.F.);
#1275=ORIENTED_EDGE('',*,*,#929,.F.);
#1276=ORIENTED_EDGE('',*,*,#930,.F.);
#1277=ORIENTED_EDGE('',*,*,#929,.T.);
#1278=ORIENTED_EDGE('',*,*,#931,.F.);
#1279=ORIENTED_EDGE('',*,*,#932,.F.);
#1280=ORIENTED_EDGE('',*,*,#883,.T.);
#1281=ORIENTED_EDGE('',*,*,#885,.T.);
#1282=ORIENTED_EDGE('',*,*,#887,.T.);
#1283=ORIENTED_EDGE('',*,*,#889,.T.);
#1284=ORIENTED_EDGE('',*,*,#891,.T.);
#1285=ORIENTED_EDGE('',*,*,#893,.T.);
#1286=ORIENTED_EDGE('',*,*,#895,.T.);
#1287=ORIENTED_EDGE('',*,*,#897,.T.);
#1288=ORIENTED_EDGE('',*,*,#933,.F.);
#1289=ORIENTED_EDGE('',*,*,#932,.T.);
#1290=ORIENTED_EDGE('',*,*,#934,.F.);
#1291=ORIENTED_EDGE('',*,*,#935,.F.);
#1292=ORIENTED_EDGE('',*,*,#936,.T.);
#1293=ORIENTED_EDGE('',*,*,#935,.T.);
#1294=ORIENTED_EDGE('',*,*,#937,.F.);
#1295=ORIENTED_EDGE('',*,*,#938,.F.);
#1296=ORIENTED_EDGE('',*,*,#939,.T.);
#1297=ORIENTED_EDGE('',*,*,#938,.T.);
#1298=ORIENTED_EDGE('',*,*,#940,.F.);
#1299=ORIENTED_EDGE('',*,*,#941,.F.);
#1300=ORIENTED_EDGE('',*,*,#942,.F.);
#1301=ORIENTED_EDGE('',*,*,#941,.T.);
#1302=ORIENTED_EDGE('',*,*,#943,.F.);
#1303=ORIENTED_EDGE('',*,*,#944,.F.);
#1304=ORIENTED_EDGE('',*,*,#945,.F.);
#1305=ORIENTED_EDGE('',*,*,#944,.T.);
#1306=ORIENTED_EDGE('',*,*,#946,.F.);
#1307=ORIENTED_EDGE('',*,*,#915,.F.);
#1308=ORIENTED_EDGE('',*,*,#947,.T.);
#1309=ORIENTED_EDGE('',*,*,#918,.T.);
#1310=ORIENTED_EDGE('',*,*,#948,.F.);
#1311=ORIENTED_EDGE('',*,*,#949,.F.);
#1312=ORIENTED_EDGE('',*,*,#950,.T.);
#1313=ORIENTED_EDGE('',*,*,#949,.T.);
#1314=ORIENTED_EDGE('',*,*,#951,.F.);
#1315=ORIENTED_EDGE('',*,*,#921,.F.);
#1316=ORIENTED_EDGE('',*,*,#951,.T.);
#1317=ORIENTED_EDGE('',*,*,#948,.T.);
#1318=ORIENTED_EDGE('',*,*,#917,.T.);
#1319=ORIENTED_EDGE('',*,*,#910,.T.);
#1320=ORIENTED_EDGE('',*,*,#913,.F.);
#1321=ORIENTED_EDGE('',*,*,#903,.F.);
#1322=ORIENTED_EDGE('',*,*,#916,.T.);
#1323=ORIENTED_EDGE('',*,*,#946,.T.);
#1324=ORIENTED_EDGE('',*,*,#943,.T.);
#1325=ORIENTED_EDGE('',*,*,#940,.T.);
#1326=ORIENTED_EDGE('',*,*,#937,.T.);
#1327=ORIENTED_EDGE('',*,*,#934,.T.);
#1328=ORIENTED_EDGE('',*,*,#931,.T.);
#1329=ORIENTED_EDGE('',*,*,#928,.T.);
#1330=ORIENTED_EDGE('',*,*,#925,.T.);
#1331=ORIENTED_EDGE('',*,*,#922,.T.);
#1332=ORIENTED_EDGE('',*,*,#950,.F.);
#1333=ORIENTED_EDGE('',*,*,#920,.T.);
#1334=ORIENTED_EDGE('',*,*,#924,.T.);
#1335=ORIENTED_EDGE('',*,*,#927,.F.);
#1336=ORIENTED_EDGE('',*,*,#930,.T.);
#1337=ORIENTED_EDGE('',*,*,#933,.T.);
#1338=ORIENTED_EDGE('',*,*,#936,.F.);
#1339=ORIENTED_EDGE('',*,*,#939,.F.);
#1340=ORIENTED_EDGE('',*,*,#942,.T.);
#1341=ORIENTED_EDGE('',*,*,#945,.T.);
#1342=ORIENTED_EDGE('',*,*,#914,.F.);
#1343=ORIENTED_EDGE('',*,*,#905,.T.);
#1344=ORIENTED_EDGE('',*,*,#912,.F.);
#1345=ORIENTED_EDGE('',*,*,#908,.F.);
#1346=ORIENTED_EDGE('',*,*,#919,.F.);
#1347=ORIENTED_EDGE('',*,*,#947,.F.);
#1348=PLANE('',#1501);
#1349=PLANE('',#1502);
#1350=PLANE('',#1503);
#1351=PLANE('',#1504);
#1352=PLANE('',#1505);
#1353=PLANE('',#1506);
#1354=PLANE('',#1507);
#1355=PLANE('',#1508);
#1356=PLANE('',#1509);
#1357=PLANE('',#1510);
#1358=PLANE('',#1511);
#1359=PLANE('',#1512);
#1360=PLANE('',#1513);
#1361=PLANE('',#1514);
#1362=PLANE('',#1515);
#1363=PLANE('',#1516);
#1364=PLANE('',#1517);
#1365=PLANE('',#1518);
#1366=PLANE('',#1519);
#1367=PLANE('',#1520);
#1368=PLANE('',#1521);
#1369=PLANE('',#1522);
#1370=PLANE('',#1523);
#1371=PLANE('',#1524);
#1372=PLANE('',#1525);
#1373=PLANE('',#1526);
#1374=PLANE('',#1527);
#1375=PLANE('',#1528);
#1376=PLANE('',#1529);
#1377=PLANE('',#1530);
#1378=PLANE('',#1531);
#1379=PLANE('',#1532);
#1380=PLANE('',#1533);
#1381=PLANE('',#1534);
#1382=PLANE('',#1535);
#1383=PLANE('',#1536);
#1384=PLANE('',#1540);
#1385=PLANE('',#1545);
#1386=PLANE('',#1550);
#1387=PLANE('',#1555);
#1388=PLANE('',#1560);
#1389=PLANE('',#1565);
#1390=PLANE('',#1570);
#1391=PLANE('',#1575);
#1392=PLANE('',#1596);
#1393=PLANE('',#1597);
#1394=PLANE('',#1598);
#1395=PLANE('',#1599);
#1396=PLANE('',#1600);
#1397=PLANE('',#1601);
#1398=PLANE('',#1602);
#1399=PLANE('',#1603);
#1400=PLANE('',#1604);
#1401=PLANE('',#1605);
#1402=PLANE('',#1606);
#1403=PLANE('',#1607);
#1404=PLANE('',#1608);
#1405=PLANE('',#1609);
#1406=PLANE('',#1610);
#1407=PLANE('',#1611);
#1408=PLANE('',#1612);
#1409=ADVANCED_FACE('',(#102),#1348,.F.);
#1410=ADVANCED_FACE('',(#103),#1349,.F.);
#1411=ADVANCED_FACE('',(#104),#1350,.F.);
#1412=ADVANCED_FACE('',(#105),#1351,.F.);
#1413=ADVANCED_FACE('',(#106),#1352,.F.);
#1414=ADVANCED_FACE('',(#107),#1353,.F.);
#1415=ADVANCED_FACE('',(#108),#1354,.F.);
#1416=ADVANCED_FACE('',(#109),#1355,.F.);
#1417=ADVANCED_FACE('',(#110),#1356,.F.);
#1418=ADVANCED_FACE('',(#111),#1357,.F.);
#1419=ADVANCED_FACE('',(#112),#1358,.F.);
#1420=ADVANCED_FACE('',(#113),#1359,.F.);
#1421=ADVANCED_FACE('',(#114),#1360,.F.);
#1422=ADVANCED_FACE('',(#115),#1361,.F.);
#1423=ADVANCED_FACE('',(#116),#1362,.F.);
#1424=ADVANCED_FACE('',(#117),#1363,.F.);
#1425=ADVANCED_FACE('',(#118),#1364,.T.);
#1426=ADVANCED_FACE('',(#119,#66),#1365,.T.);
#1427=ADVANCED_FACE('',(#120),#1366,.T.);
#1428=ADVANCED_FACE('',(#121,#67),#1367,.T.);
#1429=ADVANCED_FACE('',(#122),#1368,.T.);
#1430=ADVANCED_FACE('',(#123,#68),#1369,.T.);
#1431=ADVANCED_FACE('',(#124),#1370,.T.);
#1432=ADVANCED_FACE('',(#125,#69),#1371,.T.);
#1433=ADVANCED_FACE('',(#126),#1372,.T.);
#1434=ADVANCED_FACE('',(#127),#1373,.T.);
#1435=ADVANCED_FACE('',(#128),#1374,.T.);
#1436=ADVANCED_FACE('',(#129,#70),#1375,.T.);
#1437=ADVANCED_FACE('',(#130),#1376,.T.);
#1438=ADVANCED_FACE('',(#131,#71),#1377,.T.);
#1439=ADVANCED_FACE('',(#132),#1378,.T.);
#1440=ADVANCED_FACE('',(#133),#1379,.T.);
#1441=ADVANCED_FACE('',(#134,#72),#1380,.T.);
#1442=ADVANCED_FACE('',(#135),#1381,.T.);
#1443=ADVANCED_FACE('',(#136,#73),#1382,.T.);
#1444=ADVANCED_FACE('',(#137),#1383,.T.);
#1445=ADVANCED_FACE('',(#138),#49,.T.);
#1446=ADVANCED_FACE('',(#139,#74),#1384,.T.);
#1447=ADVANCED_FACE('',(#140),#50,.T.);
#1448=ADVANCED_FACE('',(#141,#75),#1385,.T.);
#1449=ADVANCED_FACE('',(#142),#51,.T.);
#1450=ADVANCED_FACE('',(#143,#76),#1386,.T.);
#1451=ADVANCED_FACE('',(#144),#52,.T.);
#1452=ADVANCED_FACE('',(#145,#77),#1387,.T.);
#1453=ADVANCED_FACE('',(#146),#53,.T.);
#1454=ADVANCED_FACE('',(#147,#78),#1388,.T.);
#1455=ADVANCED_FACE('',(#148),#54,.T.);
#1456=ADVANCED_FACE('',(#149,#79),#1389,.T.);
#1457=ADVANCED_FACE('',(#150),#55,.T.);
#1458=ADVANCED_FACE('',(#151,#80),#1390,.T.);
#1459=ADVANCED_FACE('',(#152),#56,.T.);
#1460=ADVANCED_FACE('',(#153,#81),#1391,.T.);
#1461=ADVANCED_FACE('',(#154),#57,.F.);
#1462=ADVANCED_FACE('',(#155),#58,.F.);
#1463=ADVANCED_FACE('',(#156),#59,.F.);
#1464=ADVANCED_FACE('',(#157),#60,.F.);
#1465=ADVANCED_FACE('',(#158),#61,.F.);
#1466=ADVANCED_FACE('',(#159),#62,.F.);
#1467=ADVANCED_FACE('',(#160),#63,.F.);
#1468=ADVANCED_FACE('',(#161),#64,.F.);
#1469=ADVANCED_FACE('',(#162),#65,.F.);
#1470=ADVANCED_FACE('',(#163),#1392,.T.);
#1471=ADVANCED_FACE('',(#164),#1393,.T.);
#1472=ADVANCED_FACE('',(#165),#1394,.T.);
#1473=ADVANCED_FACE('',(#166,#82,#83,#84,#85,#86,#87,#88,#89,#90,#91,#92,
#93),#1395,.T.);
#1474=ADVANCED_FACE('',(#167),#1396,.T.);
#1475=ADVANCED_FACE('',(#168),#1397,.T.);
#1476=ADVANCED_FACE('',(#169),#1398,.T.);
#1477=ADVANCED_FACE('',(#170,#94,#95,#96,#97,#98,#99,#100,#101),#1399,.T.);
#1478=ADVANCED_FACE('',(#171),#1400,.T.);
#1479=ADVANCED_FACE('',(#172),#1401,.T.);
#1480=ADVANCED_FACE('',(#173),#1402,.T.);
#1481=ADVANCED_FACE('',(#174),#1403,.T.);
#1482=ADVANCED_FACE('',(#175),#1404,.T.);
#1483=ADVANCED_FACE('',(#176),#1405,.T.);
#1484=ADVANCED_FACE('',(#177),#1406,.T.);
#1485=ADVANCED_FACE('',(#178),#1407,.T.);
#1486=ADVANCED_FACE('',(#179),#1408,.F.);
#1487=CLOSED_SHELL('',(#1409,#1410,#1411,#1412,#1413,#1414,#1415,#1416,
#1417,#1418,#1419,#1420,#1421,#1422,#1423,#1424,#1425,#1426,#1427,#1428,
#1429,#1430,#1431,#1432,#1433,#1434,#1435,#1436,#1437,#1438,#1439,#1440,
#1441,#1442,#1443,#1444,#1445,#1446,#1447,#1448,#1449,#1450,#1451,#1452,
#1453,#1454,#1455,#1456,#1457,#1458,#1459,#1460,#1461,#1462,#1463,#1464,
#1465,#1466,#1467,#1468,#1469,#1470,#1471,#1472,#1473,#1474,#1475,#1476,
#1477,#1478,#1479,#1480,#1481,#1482,#1483,#1484,#1485,#1486));
#1488=DERIVED_UNIT_ELEMENT(#1490,1.);
#1489=DERIVED_UNIT_ELEMENT(#2417,3.);
#1490=(
MASS_UNIT()
NAMED_UNIT(*)
SI_UNIT(.KILO.,.GRAM.)
);
#1491=DERIVED_UNIT((#1488,#1489));
#1492=MEASURE_REPRESENTATION_ITEM('density measure',
POSITIVE_RATIO_MEASURE(7850.),#1491);
#1493=PROPERTY_DEFINITION_REPRESENTATION(#1498,#1495);
#1494=PROPERTY_DEFINITION_REPRESENTATION(#1499,#1496);
#1495=REPRESENTATION('material name',(#1497),#2414);
#1496=REPRESENTATION('density',(#1492),#2414);
#1497=DESCRIPTIVE_REPRESENTATION_ITEM('Steel','Steel');
#1498=PROPERTY_DEFINITION('material property','material name',#2424);
#1499=PROPERTY_DEFINITION('material property','density of part',#2424);
#1500=AXIS2_PLACEMENT_3D('placement',#2003,#1613,#1614);
#1501=AXIS2_PLACEMENT_3D('',#2004,#1615,#1616);
#1502=AXIS2_PLACEMENT_3D('',#2013,#1621,#1622);
#1503=AXIS2_PLACEMENT_3D('',#2019,#1626,#1627);
#1504=AXIS2_PLACEMENT_3D('',#2025,#1631,#1632);
#1505=AXIS2_PLACEMENT_3D('',#2028,#1635,#1636);
#1506=AXIS2_PLACEMENT_3D('',#2037,#1641,#1642);
#1507=AXIS2_PLACEMENT_3D('',#2043,#1646,#1647);
#1508=AXIS2_PLACEMENT_3D('',#2049,#1651,#1652);
#1509=AXIS2_PLACEMENT_3D('',#2052,#1655,#1656);
#1510=AXIS2_PLACEMENT_3D('',#2061,#1661,#1662);
#1511=AXIS2_PLACEMENT_3D('',#2067,#1666,#1667);
#1512=AXIS2_PLACEMENT_3D('',#2073,#1671,#1672);
#1513=AXIS2_PLACEMENT_3D('',#2076,#1675,#1676);
#1514=AXIS2_PLACEMENT_3D('',#2085,#1681,#1682);
#1515=AXIS2_PLACEMENT_3D('',#2091,#1686,#1687);
#1516=AXIS2_PLACEMENT_3D('',#2097,#1691,#1692);
#1517=AXIS2_PLACEMENT_3D('',#2100,#1695,#1696);
#1518=AXIS2_PLACEMENT_3D('',#2109,#1701,#1702);
#1519=AXIS2_PLACEMENT_3D('',#2115,#1706,#1707);
#1520=AXIS2_PLACEMENT_3D('',#2121,#1711,#1712);
#1521=AXIS2_PLACEMENT_3D('',#2124,#1715,#1716);
#1522=AXIS2_PLACEMENT_3D('',#2125,#1717,#1718);
#1523=AXIS2_PLACEMENT_3D('',#2134,#1723,#1724);
#1524=AXIS2_PLACEMENT_3D('',#2140,#1728,#1729);
#1525=AXIS2_PLACEMENT_3D('',#2146,#1733,#1734);
#1526=AXIS2_PLACEMENT_3D('',#2149,#1737,#1738);
#1527=AXIS2_PLACEMENT_3D('',#2150,#1739,#1740);
#1528=AXIS2_PLACEMENT_3D('',#2159,#1745,#1746);
#1529=AXIS2_PLACEMENT_3D('',#2165,#1750,#1751);
#1530=AXIS2_PLACEMENT_3D('',#2171,#1755,#1756);
#1531=AXIS2_PLACEMENT_3D('',#2174,#1759,#1760);
#1532=AXIS2_PLACEMENT_3D('',#2175,#1761,#1762);
#1533=AXIS2_PLACEMENT_3D('',#2184,#1767,#1768);
#1534=AXIS2_PLACEMENT_3D('',#2190,#1772,#1773);
#1535=AXIS2_PLACEMENT_3D('',#2196,#1777,#1778);
#1536=AXIS2_PLACEMENT_3D('',#2199,#1781,#1782);
#1537=AXIS2_PLACEMENT_3D('',#2200,#1783,#1784);
#1538=AXIS2_PLACEMENT_3D('',#2202,#1785,#1786);
#1539=AXIS2_PLACEMENT_3D('',#2205,#1788,#1789);
#1540=AXIS2_PLACEMENT_3D('',#2206,#1790,#1791);
#1541=AXIS2_PLACEMENT_3D('',#2208,#1792,#1793);
#1542=AXIS2_PLACEMENT_3D('',#2209,#1794,#1795);
#1543=AXIS2_PLACEMENT_3D('',#2211,#1796,#1797);
#1544=AXIS2_PLACEMENT_3D('',#2214,#1799,#1800);
#1545=AXIS2_PLACEMENT_3D('',#2215,#1801,#1802);
#1546=AXIS2_PLACEMENT_3D('',#2217,#1803,#1804);
#1547=AXIS2_PLACEMENT_3D('',#2218,#1805,#1806);
#1548=AXIS2_PLACEMENT_3D('',#2220,#1807,#1808);
#1549=AXIS2_PLACEMENT_3D('',#2223,#1810,#1811);
#1550=AXIS2_PLACEMENT_3D('',#2224,#1812,#1813);
#1551=AXIS2_PLACEMENT_3D('',#2226,#1814,#1815);
#1552=AXIS2_PLACEMENT_3D('',#2227,#1816,#1817);
#1553=AXIS2_PLACEMENT_3D('',#2229,#1818,#1819);
#1554=AXIS2_PLACEMENT_3D('',#2232,#1821,#1822);
#1555=AXIS2_PLACEMENT_3D('',#2233,#1823,#1824);
#1556=AXIS2_PLACEMENT_3D('',#2235,#1825,#1826);
#1557=AXIS2_PLACEMENT_3D('',#2236,#1827,#1828);
#1558=AXIS2_PLACEMENT_3D('',#2238,#1829,#1830);
#1559=AXIS2_PLACEMENT_3D('',#2241,#1832,#1833);
#1560=AXIS2_PLACEMENT_3D('',#2242,#1834,#1835);
#1561=AXIS2_PLACEMENT_3D('',#2244,#1836,#1837);
#1562=AXIS2_PLACEMENT_3D('',#2245,#1838,#1839);
#1563=AXIS2_PLACEMENT_3D('',#2247,#1840,#1841);
#1564=AXIS2_PLACEMENT_3D('',#2250,#1843,#1844);
#1565=AXIS2_PLACEMENT_3D('',#2251,#1845,#1846);
#1566=AXIS2_PLACEMENT_3D('',#2253,#1847,#1848);
#1567=AXIS2_PLACEMENT_3D('',#2254,#1849,#1850);
#1568=AXIS2_PLACEMENT_3D('',#2256,#1851,#1852);
#1569=AXIS2_PLACEMENT_3D('',#2259,#1854,#1855);
#1570=AXIS2_PLACEMENT_3D('',#2260,#1856,#1857);
#1571=AXIS2_PLACEMENT_3D('',#2262,#1858,#1859);
#1572=AXIS2_PLACEMENT_3D('',#2263,#1860,#1861);
#1573=AXIS2_PLACEMENT_3D('',#2265,#1862,#1863);
#1574=AXIS2_PLACEMENT_3D('',#2268,#1865,#1866);
#1575=AXIS2_PLACEMENT_3D('',#2269,#1867,#1868);
#1576=AXIS2_PLACEMENT_3D('',#2271,#1869,#1870);
#1577=AXIS2_PLACEMENT_3D('',#2272,#1871,#1872);
#1578=AXIS2_PLACEMENT_3D('',#2275,#1874,#1875);
#1579=AXIS2_PLACEMENT_3D('',#2276,#1876,#1877);
#1580=AXIS2_PLACEMENT_3D('',#2279,#1879,#1880);
#1581=AXIS2_PLACEMENT_3D('',#2280,#1881,#1882);
#1582=AXIS2_PLACEMENT_3D('',#2283,#1884,#1885);
#1583=AXIS2_PLACEMENT_3D('',#2284,#1886,#1887);
#1584=AXIS2_PLACEMENT_3D('',#2287,#1889,#1890);
#1585=AXIS2_PLACEMENT_3D('',#2288,#1891,#1892);
#1586=AXIS2_PLACEMENT_3D('',#2291,#1894,#1895);
#1587=AXIS2_PLACEMENT_3D('',#2292,#1896,#1897);
#1588=AXIS2_PLACEMENT_3D('',#2295,#1899,#1900);
#1589=AXIS2_PLACEMENT_3D('',#2296,#1901,#1902);
#1590=AXIS2_PLACEMENT_3D('',#2299,#1904,#1905);
#1591=AXIS2_PLACEMENT_3D('',#2300,#1906,#1907);
#1592=AXIS2_PLACEMENT_3D('',#2303,#1909,#1910);
#1593=AXIS2_PLACEMENT_3D('',#2304,#1911,#1912);
#1594=AXIS2_PLACEMENT_3D('',#2307,#1913,#1914);
#1595=AXIS2_PLACEMENT_3D('',#2311,#1916,#1917);
#1596=AXIS2_PLACEMENT_3D('',#2313,#1919,#1920);
#1597=AXIS2_PLACEMENT_3D('',#2323,#1926,#1927);
#1598=AXIS2_PLACEMENT_3D('',#2333,#1933,#1934);
#1599=AXIS2_PLACEMENT_3D('',#2336,#1937,#1938);
#1600=AXIS2_PLACEMENT_3D('',#2347,#1945,#1946);
#1601=AXIS2_PLACEMENT_3D('',#2356,#1951,#1952);
#1602=AXIS2_PLACEMENT_3D('',#2362,#1956,#1957);
#1603=AXIS2_PLACEMENT_3D('',#2368,#1961,#1962);
#1604=AXIS2_PLACEMENT_3D('',#2374,#1966,#1967);
#1605=AXIS2_PLACEMENT_3D('',#2380,#1971,#1972);
#1606=AXIS2_PLACEMENT_3D('',#2386,#1976,#1977);
#1607=AXIS2_PLACEMENT_3D('',#2392,#1981,#1982);
#1608=AXIS2_PLACEMENT_3D('',#2398,#1986,#1987);
#1609=AXIS2_PLACEMENT_3D('',#2401,#1990,#1991);
#1610=AXIS2_PLACEMENT_3D('',#2407,#1995,#1996);
#1611=AXIS2_PLACEMENT_3D('',#2410,#1999,#2000);
#1612=AXIS2_PLACEMENT_3D('',#2411,#2001,#2002);
#1613=DIRECTION('axis',(0.,0.,1.));
#1614=DIRECTION('refdir',(1.,0.,0.));
#1615=DIRECTION('center_axis',(-1.,0.,0.));
#1616=DIRECTION('ref_axis',(0.,0.,1.));
#1617=DIRECTION('',(0.,0.,-1.));
#1618=DIRECTION('',(0.,1.,0.));
#1619=DIRECTION('',(0.,0.,1.));
#1620=DIRECTION('',(0.,1.,0.));
#1621=DIRECTION('center_axis',(0.,0.,-1.));
#1622=DIRECTION('ref_axis',(-1.,0.,0.));
#1623=DIRECTION('',(1.,0.,0.));
#1624=DIRECTION('',(-1.,0.,0.));
#1625=DIRECTION('',(0.,1.,0.));
#1626=DIRECTION('center_axis',(1.,0.,0.));
#1627=DIRECTION('ref_axis',(0.,0.,-1.));
#1628=DIRECTION('',(0.,0.,1.));
#1629=DIRECTION('',(0.,0.,-1.));
#1630=DIRECTION('',(0.,1.,0.));
#1631=DIRECTION('center_axis',(0.,0.,1.));
#1632=DIRECTION('ref_axis',(1.,0.,0.));
#1633=DIRECTION('',(-1.,0.,0.));
#1634=DIRECTION('',(1.,0.,0.));
#1635=DIRECTION('center_axis',(-1.,0.,0.));
#1636=DIRECTION('ref_axis',(0.,0.,1.));
#1637=DIRECTION('',(0.,0.,-1.));
#1638=DIRECTION('',(0.,1.,0.));
#1639=DIRECTION('',(0.,0.,1.));
#1640=DIRECTION('',(0.,1.,0.));
#1641=DIRECTION('center_axis',(0.,0.,-1.));
#1642=DIRECTION('ref_axis',(-1.,0.,0.));
#1643=DIRECTION('',(1.,0.,0.));
#1644=DIRECTION('',(-1.,0.,0.));
#1645=DIRECTION('',(0.,1.,0.));
#1646=DIRECTION('center_axis',(1.,0.,0.));
#1647=DIRECTION('ref_axis',(0.,0.,-1.));
#1648=DIRECTION('',(0.,0.,1.));
#1649=DIRECTION('',(0.,0.,-1.));
#1650=DIRECTION('',(0.,1.,0.));
#1651=DIRECTION('center_axis',(0.,0.,1.));
#1652=DIRECTION('ref_axis',(1.,0.,0.));
#1653=DIRECTION('',(-1.,0.,0.));
#1654=DIRECTION('',(1.,0.,0.));
#1655=DIRECTION('center_axis',(-1.,0.,0.));
#1656=DIRECTION('ref_axis',(0.,0.,1.));
#1657=DIRECTION('',(0.,0.,-1.));
#1658=DIRECTION('',(0.,1.,0.));
#1659=DIRECTION('',(0.,0.,1.));
#1660=DIRECTION('',(0.,1.,0.));
#1661=DIRECTION('center_axis',(0.,0.,-1.));
#1662=DIRECTION('ref_axis',(-1.,0.,0.));
#1663=DIRECTION('',(1.,0.,0.));
#1664=DIRECTION('',(-1.,0.,0.));
#1665=DIRECTION('',(0.,1.,0.));
#1666=DIRECTION('center_axis',(1.,0.,0.));
#1667=DIRECTION('ref_axis',(0.,0.,-1.));
#1668=DIRECTION('',(0.,0.,1.));
#1669=DIRECTION('',(0.,0.,-1.));
#1670=DIRECTION('',(0.,1.,0.));
#1671=DIRECTION('center_axis',(0.,0.,1.));
#1672=DIRECTION('ref_axis',(1.,0.,0.));
#1673=DIRECTION('',(-1.,0.,0.));
#1674=DIRECTION('',(1.,0.,0.));
#1675=DIRECTION('center_axis',(-1.,0.,0.));
#1676=DIRECTION('ref_axis',(0.,0.,1.));
#1677=DIRECTION('',(0.,0.,-1.));
#1678=DIRECTION('',(0.,1.,0.));
#1679=DIRECTION('',(0.,0.,1.));
#1680=DIRECTION('',(0.,1.,0.));
#1681=DIRECTION('center_axis',(0.,0.,-1.));
#1682=DIRECTION('ref_axis',(-1.,0.,0.));
#1683=DIRECTION('',(1.,0.,0.));
#1684=DIRECTION('',(-1.,0.,0.));
#1685=DIRECTION('',(0.,1.,0.));
#1686=DIRECTION('center_axis',(1.,0.,0.));
#1687=DIRECTION('ref_axis',(0.,0.,-1.));
#1688=DIRECTION('',(0.,0.,1.));
#1689=DIRECTION('',(0.,0.,-1.));
#1690=DIRECTION('',(0.,1.,0.));
#1691=DIRECTION('center_axis',(0.,0.,1.));
#1692=DIRECTION('ref_axis',(1.,0.,0.));
#1693=DIRECTION('',(-1.,0.,0.));
#1694=DIRECTION('',(1.,0.,0.));
#1695=DIRECTION('center_axis',(-1.,0.,0.));
#1696=DIRECTION('ref_axis',(0.,1.,0.));
#1697=DIRECTION('',(0.,-1.,0.));
#1698=DIRECTION('',(0.,0.,-1.));
#1699=DIRECTION('',(0.,1.,0.));
#1700=DIRECTION('',(0.,0.,-1.));
#1701=DIRECTION('center_axis',(0.,-1.,0.));
#1702=DIRECTION('ref_axis',(-1.,0.,0.));
#1703=DIRECTION('',(1.,0.,0.));
#1704=DIRECTION('',(-1.,0.,0.));
#1705=DIRECTION('',(0.,0.,-1.));
#1706=DIRECTION('center_axis',(1.,0.,0.));
#1707=DIRECTION('ref_axis',(0.,-1.,0.));
#1708=DIRECTION('',(0.,1.,0.));
#1709=DIRECTION('',(0.,-1.,0.));
#1710=DIRECTION('',(0.,0.,-1.));
#1711=DIRECTION('center_axis',(0.,1.,0.));
#1712=DIRECTION('ref_axis',(1.,0.,0.));
#1713=DIRECTION('',(-1.,0.,0.));
#1714=DIRECTION('',(1.,0.,0.));
#1715=DIRECTION('center_axis',(0.,0.,-1.));
#1716=DIRECTION('ref_axis',(-1.,0.,0.));
#1717=DIRECTION('center_axis',(0.,1.,0.));
#1718=DIRECTION('ref_axis',(1.,0.,0.));
#1719=DIRECTION('',(-1.,0.,0.));
#1720=DIRECTION('',(0.,0.,-1.));
#1721=DIRECTION('',(1.,0.,0.));
#1722=DIRECTION('',(0.,0.,-1.));
#1723=DIRECTION('center_axis',(-1.,0.,0.));
#1724=DIRECTION('ref_axis',(0.,1.,0.));
#1725=DIRECTION('',(0.,-1.,0.));
#1726=DIRECTION('',(0.,1.,0.));
#1727=DIRECTION('',(0.,0.,-1.));
#1728=DIRECTION('center_axis',(0.,-1.,0.));
#1729=DIRECTION('ref_axis',(-1.,0.,0.));
#1730=DIRECTION('',(1.,0.,0.));
#1731=DIRECTION('',(-1.,0.,0.));
#1732=DIRECTION('',(0.,0.,-1.));
#1733=DIRECTION('center_axis',(1.,0.,0.));
#1734=DIRECTION('ref_axis',(0.,-1.,0.));
#1735=DIRECTION('',(0.,1.,0.));
#1736=DIRECTION('',(0.,-1.,0.));
#1737=DIRECTION('center_axis',(0.,0.,-1.));
#1738=DIRECTION('ref_axis',(-1.,0.,0.));
#1739=DIRECTION('center_axis',(-1.,0.,0.));
#1740=DIRECTION('ref_axis',(0.,1.,0.));
#1741=DIRECTION('',(0.,-1.,0.));
#1742=DIRECTION('',(0.,0.,-1.));
#1743=DIRECTION('',(0.,1.,0.));
#1744=DIRECTION('',(0.,0.,-1.));
#1745=DIRECTION('center_axis',(0.,-1.,0.));
#1746=DIRECTION('ref_axis',(-1.,0.,0.));
#1747=DIRECTION('',(1.,0.,0.));
#1748=DIRECTION('',(-1.,0.,0.));
#1749=DIRECTION('',(0.,0.,-1.));
#1750=DIRECTION('center_axis',(1.,0.,0.));
#1751=DIRECTION('ref_axis',(0.,-1.,0.));
#1752=DIRECTION('',(0.,1.,0.));
#1753=DIRECTION('',(0.,-1.,0.));
#1754=DIRECTION('',(0.,0.,-1.));
#1755=DIRECTION('center_axis',(0.,1.,0.));
#1756=DIRECTION('ref_axis',(1.,0.,0.));
#1757=DIRECTION('',(-1.,0.,0.));
#1758=DIRECTION('',(1.,0.,0.));
#1759=DIRECTION('center_axis',(0.,0.,-1.));
#1760=DIRECTION('ref_axis',(-1.,0.,0.));
#1761=DIRECTION('center_axis',(-1.,0.,0.));
#1762=DIRECTION('ref_axis',(0.,1.,0.));
#1763=DIRECTION('',(0.,-1.,0.));
#1764=DIRECTION('',(0.,0.,-1.));
#1765=DIRECTION('',(0.,1.,0.));
#1766=DIRECTION('',(0.,0.,-1.));
#1767=DIRECTION('center_axis',(0.,-1.,0.));
#1768=DIRECTION('ref_axis',(-1.,0.,0.));
#1769=DIRECTION('',(1.,0.,0.));
#1770=DIRECTION('',(-1.,0.,0.));
#1771=DIRECTION('',(0.,0.,-1.));
#1772=DIRECTION('center_axis',(1.,0.,0.));
#1773=DIRECTION('ref_axis',(0.,-1.,0.));
#1774=DIRECTION('',(0.,1.,0.));
#1775=DIRECTION('',(0.,-1.,0.));
#1776=DIRECTION('',(0.,0.,-1.));
#1777=DIRECTION('center_axis',(0.,1.,0.));
#1778=DIRECTION('ref_axis',(1.,0.,0.));
#1779=DIRECTION('',(-1.,0.,0.));
#1780=DIRECTION('',(1.,0.,0.));
#1781=DIRECTION('center_axis',(0.,0.,-1.));
#1782=DIRECTION('ref_axis',(-1.,0.,0.));
#1783=DIRECTION('center_axis',(0.,0.,-1.));
#1784=DIRECTION('ref_axis',(-1.,0.,0.));
#1785=DIRECTION('center_axis',(0.,0.,-1.));
#1786=DIRECTION('ref_axis',(-1.,0.,0.));
#1787=DIRECTION('',(0.,0.,1.));
#1788=DIRECTION('center_axis',(0.,0.,1.));
#1789=DIRECTION('ref_axis',(-1.,0.,0.));
#1790=DIRECTION('center_axis',(0.,0.,-1.));
#1791=DIRECTION('ref_axis',(-1.,0.,0.));
#1792=DIRECTION('center_axis',(0.,0.,1.));
#1793=DIRECTION('ref_axis',(-1.,0.,0.));
#1794=DIRECTION('center_axis',(0.,0.,-1.));
#1795=DIRECTION('ref_axis',(-1.,0.,0.));
#1796=DIRECTION('center_axis',(0.,0.,-1.));
#1797=DIRECTION('ref_axis',(-1.,0.,0.));
#1798=DIRECTION('',(0.,0.,1.));
#1799=DIRECTION('center_axis',(0.,0.,1.));
#1800=DIRECTION('ref_axis',(-1.,0.,0.));
#1801=DIRECTION('center_axis',(0.,0.,-1.));
#1802=DIRECTION('ref_axis',(-1.,0.,0.));
#1803=DIRECTION('center_axis',(0.,0.,1.));
#1804=DIRECTION('ref_axis',(-1.,0.,0.));
#1805=DIRECTION('center_axis',(0.,0.,-1.));
#1806=DIRECTION('ref_axis',(-1.,0.,0.));
#1807=DIRECTION('center_axis',(0.,0.,-1.));
#1808=DIRECTION('ref_axis',(-1.,0.,0.));
#1809=DIRECTION('',(0.,0.,1.));
#1810=DIRECTION('center_axis',(0.,0.,1.));
#1811=DIRECTION('ref_axis',(-1.,0.,0.));
#1812=DIRECTION('center_axis',(0.,0.,-1.));
#1813=DIRECTION('ref_axis',(-1.,0.,0.));
#1814=DIRECTION('center_axis',(0.,0.,1.));
#1815=DIRECTION('ref_axis',(-1.,0.,0.));
#1816=DIRECTION('center_axis',(0.,0.,-1.));
#1817=DIRECTION('ref_axis',(-1.,0.,0.));
#1818=DIRECTION('center_axis',(0.,0.,-1.));
#1819=DIRECTION('ref_axis',(-1.,0.,0.));
#1820=DIRECTION('',(0.,0.,1.));
#1821=DIRECTION('center_axis',(0.,0.,1.));
#1822=DIRECTION('ref_axis',(-1.,0.,0.));
#1823=DIRECTION('center_axis',(0.,0.,-1.));
#1824=DIRECTION('ref_axis',(-1.,0.,0.));
#1825=DIRECTION('center_axis',(0.,0.,1.));
#1826=DIRECTION('ref_axis',(-1.,0.,0.));
#1827=DIRECTION('center_axis',(0.,0.,-1.));
#1828=DIRECTION('ref_axis',(-1.,0.,0.));
#1829=DIRECTION('center_axis',(0.,0.,-1.));
#1830=DIRECTION('ref_axis',(-1.,0.,0.));
#1831=DIRECTION('',(0.,0.,1.));
#1832=DIRECTION('center_axis',(0.,0.,1.));
#1833=DIRECTION('ref_axis',(-1.,0.,0.));
#1834=DIRECTION('center_axis',(0.,0.,-1.));
#1835=DIRECTION('ref_axis',(-1.,0.,0.));
#1836=DIRECTION('center_axis',(0.,0.,1.));
#1837=DIRECTION('ref_axis',(-1.,0.,0.));
#1838=DIRECTION('center_axis',(0.,0.,-1.));
#1839=DIRECTION('ref_axis',(-1.,0.,0.));
#1840=DIRECTION('center_axis',(0.,0.,-1.));
#1841=DIRECTION('ref_axis',(-1.,0.,0.));
#1842=DIRECTION('',(0.,0.,1.));
#1843=DIRECTION('center_axis',(0.,0.,1.));
#1844=DIRECTION('ref_axis',(-1.,0.,0.));
#1845=DIRECTION('center_axis',(0.,0.,-1.));
#1846=DIRECTION('ref_axis',(-1.,0.,0.));
#1847=DIRECTION('center_axis',(0.,0.,1.));
#1848=DIRECTION('ref_axis',(-1.,0.,0.));
#1849=DIRECTION('center_axis',(0.,0.,-1.));
#1850=DIRECTION('ref_axis',(-1.,0.,0.));
#1851=DIRECTION('center_axis',(0.,0.,-1.));
#1852=DIRECTION('ref_axis',(-1.,0.,0.));
#1853=DIRECTION('',(0.,0.,1.));
#1854=DIRECTION('center_axis',(0.,0.,1.));
#1855=DIRECTION('ref_axis',(-1.,0.,0.));
#1856=DIRECTION('center_axis',(0.,0.,-1.));
#1857=DIRECTION('ref_axis',(-1.,0.,0.));
#1858=DIRECTION('center_axis',(0.,0.,1.));
#1859=DIRECTION('ref_axis',(-1.,0.,0.));
#1860=DIRECTION('center_axis',(0.,0.,-1.));
#1861=DIRECTION('ref_axis',(-1.,0.,0.));
#1862=DIRECTION('center_axis',(0.,0.,-1.));
#1863=DIRECTION('ref_axis',(-1.,0.,0.));
#1864=DIRECTION('',(0.,0.,1.));
#1865=DIRECTION('center_axis',(0.,0.,1.));
#1866=DIRECTION('ref_axis',(-1.,0.,0.));
#1867=DIRECTION('center_axis',(0.,0.,-1.));
#1868=DIRECTION('ref_axis',(-1.,0.,0.));
#1869=DIRECTION('center_axis',(0.,0.,1.));
#1870=DIRECTION('ref_axis',(-1.,0.,0.));
#1871=DIRECTION('center_axis',(0.,0.,1.));
#1872=DIRECTION('ref_axis',(-1.,0.,0.));
#1873=DIRECTION('',(0.,0.,1.));
#1874=DIRECTION('center_axis',(0.,0.,-1.));
#1875=DIRECTION('ref_axis',(-1.,0.,0.));
#1876=DIRECTION('center_axis',(0.,0.,1.));
#1877=DIRECTION('ref_axis',(-1.,0.,0.));
#1878=DIRECTION('',(0.,0.,1.));
#1879=DIRECTION('center_axis',(0.,0.,-1.));
#1880=DIRECTION('ref_axis',(-1.,0.,0.));
#1881=DIRECTION('center_axis',(0.,0.,1.));
#1882=DIRECTION('ref_axis',(-1.,0.,0.));
#1883=DIRECTION('',(0.,0.,1.));
#1884=DIRECTION('center_axis',(0.,0.,-1.));
#1885=DIRECTION('ref_axis',(-1.,0.,0.));
#1886=DIRECTION('center_axis',(0.,0.,1.));
#1887=DIRECTION('ref_axis',(-1.,0.,0.));
#1888=DIRECTION('',(0.,0.,1.));
#1889=DIRECTION('center_axis',(0.,0.,-1.));
#1890=DIRECTION('ref_axis',(-1.,0.,0.));
#1891=DIRECTION('center_axis',(0.,0.,1.));
#1892=DIRECTION('ref_axis',(-1.,0.,0.));
#1893=DIRECTION('',(0.,0.,1.));
#1894=DIRECTION('center_axis',(0.,0.,-1.));
#1895=DIRECTION('ref_axis',(-1.,0.,0.));
#1896=DIRECTION('center_axis',(0.,0.,1.));
#1897=DIRECTION('ref_axis',(-1.,0.,0.));
#1898=DIRECTION('',(0.,0.,1.));
#1899=DIRECTION('center_axis',(0.,0.,-1.));
#1900=DIRECTION('ref_axis',(-1.,0.,0.));
#1901=DIRECTION('center_axis',(0.,0.,1.));
#1902=DIRECTION('ref_axis',(-1.,0.,0.));
#1903=DIRECTION('',(0.,0.,1.));
#1904=DIRECTION('center_axis',(0.,0.,-1.));
#1905=DIRECTION('ref_axis',(-1.,0.,0.));
#1906=DIRECTION('center_axis',(0.,0.,1.));
#1907=DIRECTION('ref_axis',(-1.,0.,0.));
#1908=DIRECTION('',(0.,0.,1.));
#1909=DIRECTION('center_axis',(0.,0.,-1.));
#1910=DIRECTION('ref_axis',(-1.,0.,0.));
#1911=DIRECTION('center_axis',(-1.,0.,0.));
#1912=DIRECTION('ref_axis',(0.,0.,-1.));
#1913=DIRECTION('center_axis',(1.,0.,0.));
#1914=DIRECTION('ref_axis',(0.,0.,-1.));
#1915=DIRECTION('',(-1.,0.,0.));
#1916=DIRECTION('center_axis',(-1.,0.,0.));
#1917=DIRECTION('ref_axis',(0.,0.,-1.));
#1918=DIRECTION('',(-1.,0.,0.));
#1919=DIRECTION('center_axis',(-1.,0.,0.));
#1920=DIRECTION('ref_axis',(0.,1.,0.));
#1921=DIRECTION('',(0.,-1.,0.));
#1922=DIRECTION('',(0.,0.,-1.));
#1923=DIRECTION('',(0.,1.,0.));
#1924=DIRECTION('',(0.,0.,-1.));
#1925=DIRECTION('',(0.,-1.,0.));
#1926=DIRECTION('center_axis',(1.,0.,0.));
#1927=DIRECTION('ref_axis',(0.,-1.,0.));
#1928=DIRECTION('',(0.,1.,0.));
#1929=DIRECTION('',(0.,0.,-1.));
#1930=DIRECTION('',(0.,-1.,0.));
#1931=DIRECTION('',(0.,0.,-1.));
#1932=DIRECTION('',(0.,1.,0.));
#1933=DIRECTION('center_axis',(0.,0.,-1.));
#1934=DIRECTION('ref_axis',(-1.,0.,0.));
#1935=DIRECTION('',(-1.,0.,0.));
#1936=DIRECTION('',(1.,0.,0.));
#1937=DIRECTION('center_axis',(0.,0.,-1.));
#1938=DIRECTION('ref_axis',(-1.,0.,0.));
#1939=DIRECTION('',(-1.,0.,0.));
#1940=DIRECTION('',(0.,1.,0.));
#1941=DIRECTION('',(-1.,0.,0.));
#1942=DIRECTION('',(-1.,0.,0.));
#1943=DIRECTION('',(0.,1.,0.));
#1944=DIRECTION('',(-1.,0.,0.));
#1945=DIRECTION('center_axis',(1.,0.,0.));
#1946=DIRECTION('ref_axis',(0.,0.,-1.));
#1947=DIRECTION('',(0.,0.,1.));
#1948=DIRECTION('',(0.,1.,0.));
#1949=DIRECTION('',(0.,0.,-1.));
#1950=DIRECTION('',(0.,1.,0.));
#1951=DIRECTION('center_axis',(0.,0.,1.));
#1952=DIRECTION('ref_axis',(1.,0.,0.));
#1953=DIRECTION('',(-1.,0.,0.));
#1954=DIRECTION('',(1.,0.,0.));
#1955=DIRECTION('',(0.,1.,0.));
#1956=DIRECTION('center_axis',(1.,0.,0.));
#1957=DIRECTION('ref_axis',(0.,0.,-1.));
#1958=DIRECTION('',(0.,0.,-1.));
#1959=DIRECTION('',(0.,0.,-1.));
#1960=DIRECTION('',(0.,1.,0.));
#1961=DIRECTION('center_axis',(0.,0.,1.));
#1962=DIRECTION('ref_axis',(1.,0.,0.));
#1963=DIRECTION('',(-1.,0.,0.));
#1964=DIRECTION('',(1.,0.,0.));
#1965=DIRECTION('',(0.,1.,0.));
#1966=DIRECTION('center_axis',(-1.,0.,0.));
#1967=DIRECTION('ref_axis',(0.,0.,1.));
#1968=DIRECTION('',(0.,0.,-1.));
#1969=DIRECTION('',(0.,0.,1.));
#1970=DIRECTION('',(0.,1.,0.));
#1971=DIRECTION('center_axis',(0.,0.,1.));
#1972=DIRECTION('ref_axis',(1.,0.,0.));
#1973=DIRECTION('',(1.,0.,0.));
#1974=DIRECTION('',(1.,0.,0.));
#1975=DIRECTION('',(0.,1.,0.));
#1976=DIRECTION('center_axis',(-1.,0.,0.));
#1977=DIRECTION('ref_axis',(0.,0.,1.));
#1978=DIRECTION('',(0.,0.,1.));
#1979=DIRECTION('',(0.,0.,1.));
#1980=DIRECTION('',(0.,1.,0.));
#1981=DIRECTION('center_axis',(0.,0.,-1.));
#1982=DIRECTION('ref_axis',(-1.,0.,0.));
#1983=DIRECTION('',(1.,0.,0.));
#1984=DIRECTION('',(-1.,0.,0.));
#1985=DIRECTION('',(0.,1.,0.));
#1986=DIRECTION('center_axis',(1.,0.,0.));
#1987=DIRECTION('ref_axis',(0.,0.,-1.));
#1988=DIRECTION('',(0.,0.,1.));
#1989=DIRECTION('',(0.,0.,-1.));
#1990=DIRECTION('center_axis',(-1.,0.,0.));
#1991=DIRECTION('ref_axis',(0.,0.,1.));
#1992=DIRECTION('',(0.,0.,1.));
#1993=DIRECTION('',(0.,0.,1.));
#1994=DIRECTION('',(0.,1.,0.));
#1995=DIRECTION('center_axis',(0.,0.,-1.));
#1996=DIRECTION('ref_axis',(-1.,0.,0.));
#1997=DIRECTION('',(-1.,0.,0.));
#1998=DIRECTION('',(-1.,0.,0.));
#1999=DIRECTION('center_axis',(0.,1.,0.));
#2000=DIRECTION('ref_axis',(0.,0.,1.));
#2001=DIRECTION('center_axis',(0.,1.,0.));
#2002=DIRECTION('ref_axis',(1.,0.,0.));
#2003=CARTESIAN_POINT('',(0.,0.,0.));
#2004=CARTESIAN_POINT('Origin',(70.5,108.,-8.5));
#2005=CARTESIAN_POINT('',(70.5,110.000001639128,-5.5));
#2006=CARTESIAN_POINT('',(70.5,110.000001639128,-8.5));
#2007=CARTESIAN_POINT('',(70.5,110.000001639128,-6.25));
#2008=CARTESIAN_POINT('',(70.5,108.,-5.5));
#2009=CARTESIAN_POINT('',(70.5,108.,-5.5));
#2010=CARTESIAN_POINT('',(70.5,108.,-8.5));
#2011=CARTESIAN_POINT('',(70.5,108.,-6.25));
#2012=CARTESIAN_POINT('',(70.5,108.,-8.5));
#2013=CARTESIAN_POINT('Origin',(73.5,108.,-8.5));
#2014=CARTESIAN_POINT('',(73.5,110.000001639128,-8.5));
#2015=CARTESIAN_POINT('',(71.25,110.000001639128,-8.5));
#2016=CARTESIAN_POINT('',(73.5,108.,-8.5));
#2017=CARTESIAN_POINT('',(74.25,108.,-8.5));
#2018=CARTESIAN_POINT('',(73.5,108.,-8.5));
#2019=CARTESIAN_POINT('Origin',(73.5,108.,-5.5));
#2020=CARTESIAN_POINT('',(73.5,110.000001639128,-5.5));
#2021=CARTESIAN_POINT('',(73.5,110.000001639128,-4.75));
#2022=CARTESIAN_POINT('',(73.5,108.,-5.5));
#2023=CARTESIAN_POINT('',(73.5,108.,-4.75));
#2024=CARTESIAN_POINT('',(73.5,108.,-5.5));
#2025=CARTESIAN_POINT('Origin',(70.5,108.,-5.5));
#2026=CARTESIAN_POINT('',(69.75,110.000001639128,-5.5));
#2027=CARTESIAN_POINT('',(72.75,108.,-5.5));
#2028=CARTESIAN_POINT('Origin',(108.5,108.,-8.5));
#2029=CARTESIAN_POINT('',(108.5,110.,-5.5));
#2030=CARTESIAN_POINT('',(108.5,110.,-8.5));
#2031=CARTESIAN_POINT('',(108.5,110.,-6.25));
#2032=CARTESIAN_POINT('',(108.5,108.,-5.5));
#2033=CARTESIAN_POINT('',(108.5,108.,-5.5));
#2034=CARTESIAN_POINT('',(108.5,108.,-8.5));
#2035=CARTESIAN_POINT('',(108.5,108.,-6.25));
#2036=CARTESIAN_POINT('',(108.5,108.,-8.5));
#2037=CARTESIAN_POINT('Origin',(111.5,108.,-8.5));
#2038=CARTESIAN_POINT('',(111.5,110.,-8.5));
#2039=CARTESIAN_POINT('',(109.25,110.,-8.5));
#2040=CARTESIAN_POINT('',(111.5,108.,-8.5));
#2041=CARTESIAN_POINT('',(112.25,108.,-8.5));
#2042=CARTESIAN_POINT('',(111.5,108.,-8.5));
#2043=CARTESIAN_POINT('Origin',(111.5,108.,-5.5));
#2044=CARTESIAN_POINT('',(111.5,110.,-5.5));
#2045=CARTESIAN_POINT('',(111.5,110.,-4.75));
#2046=CARTESIAN_POINT('',(111.5,108.,-5.5));
#2047=CARTESIAN_POINT('',(111.5,108.,-4.75));
#2048=CARTESIAN_POINT('',(111.5,108.,-5.5));
#2049=CARTESIAN_POINT('Origin',(108.5,108.,-5.5));
#2050=CARTESIAN_POINT('',(107.75,110.,-5.5));
#2051=CARTESIAN_POINT('',(110.75,108.,-5.5));
#2052=CARTESIAN_POINT('Origin',(32.5,108.,-8.5));
#2053=CARTESIAN_POINT('',(32.5,110.000001639128,-5.5));
#2054=CARTESIAN_POINT('',(32.5,110.000001639128,-8.5));
#2055=CARTESIAN_POINT('',(32.5,110.000001639128,-6.25));
#2056=CARTESIAN_POINT('',(32.5,108.,-5.5));
#2057=CARTESIAN_POINT('',(32.5,108.,-5.5));
#2058=CARTESIAN_POINT('',(32.5,108.,-8.5));
#2059=CARTESIAN_POINT('',(32.5,108.,-6.25));
#2060=CARTESIAN_POINT('',(32.5,108.,-8.5));
#2061=CARTESIAN_POINT('Origin',(35.5,108.,-8.5));
#2062=CARTESIAN_POINT('',(35.5,110.000001639128,-8.5));
#2063=CARTESIAN_POINT('',(33.25,110.000001639128,-8.5));
#2064=CARTESIAN_POINT('',(35.5,108.,-8.5));
#2065=CARTESIAN_POINT('',(36.25,108.,-8.5));
#2066=CARTESIAN_POINT('',(35.5,108.,-8.5));
#2067=CARTESIAN_POINT('Origin',(35.5,108.,-5.5));
#2068=CARTESIAN_POINT('',(35.5,110.000001639128,-5.5));
#2069=CARTESIAN_POINT('',(35.5,110.000001639128,-4.75));
#2070=CARTESIAN_POINT('',(35.5,108.,-5.5));
#2071=CARTESIAN_POINT('',(35.5,108.,-4.75));
#2072=CARTESIAN_POINT('',(35.5,108.,-5.5));
#2073=CARTESIAN_POINT('Origin',(32.5,108.,-5.5));
#2074=CARTESIAN_POINT('',(31.75,110.000001639128,-5.5));
#2075=CARTESIAN_POINT('',(34.75,108.,-5.5));
#2076=CARTESIAN_POINT('Origin',(146.5,108.,-8.5));
#2077=CARTESIAN_POINT('',(146.5,110.,-5.5));
#2078=CARTESIAN_POINT('',(146.5,110.,-8.5));
#2079=CARTESIAN_POINT('',(146.5,110.,-6.25));
#2080=CARTESIAN_POINT('',(146.5,108.,-5.5));
#2081=CARTESIAN_POINT('',(146.5,108.,-5.5));
#2082=CARTESIAN_POINT('',(146.5,108.,-8.5));
#2083=CARTESIAN_POINT('',(146.5,108.,-6.25));
#2084=CARTESIAN_POINT('',(146.5,108.,-8.5));
#2085=CARTESIAN_POINT('Origin',(149.5,108.,-8.5));
#2086=CARTESIAN_POINT('',(149.5,110.,-8.5));
#2087=CARTESIAN_POINT('',(147.25,110.,-8.5));
#2088=CARTESIAN_POINT('',(149.5,108.,-8.5));
#2089=CARTESIAN_POINT('',(150.25,108.,-8.5));
#2090=CARTESIAN_POINT('',(149.5,108.,-8.5));
#2091=CARTESIAN_POINT('Origin',(149.5,108.,-5.5));
#2092=CARTESIAN_POINT('',(149.5,110.,-5.5));
#2093=CARTESIAN_POINT('',(149.5,110.,-4.75));
#2094=CARTESIAN_POINT('',(149.5,108.,-5.5));
#2095=CARTESIAN_POINT('',(149.5,108.,-4.75));
#2096=CARTESIAN_POINT('',(149.5,108.,-5.5));
#2097=CARTESIAN_POINT('Origin',(146.5,108.,-5.5));
#2098=CARTESIAN_POINT('',(145.75,110.,-5.5));
#2099=CARTESIAN_POINT('',(148.75,108.,-5.5));
#2100=CARTESIAN_POINT('Origin',(31.,108.,-4.));
#2101=CARTESIAN_POINT('',(31.,110.000001639128,-4.));
#2102=CARTESIAN_POINT('',(31.,108.,-4.));
#2103=CARTESIAN_POINT('',(31.,54.,-4.));
#2104=CARTESIAN_POINT('',(31.,110.000001639128,-10.));
#2105=CARTESIAN_POINT('',(31.,110.000001639128,-4.));
#2106=CARTESIAN_POINT('',(31.,108.,-10.));
#2107=CARTESIAN_POINT('',(31.,110.000001639128,-10.));
#2108=CARTESIAN_POINT('',(31.,108.,-4.));
#2109=CARTESIAN_POINT('Origin',(37.,108.,-4.));
#2110=CARTESIAN_POINT('',(37.,108.,-4.));
#2111=CARTESIAN_POINT('',(114.5,108.,-4.));
#2112=CARTESIAN_POINT('',(37.,108.,-10.));
#2113=CARTESIAN_POINT('',(31.,108.,-10.));
#2114=CARTESIAN_POINT('',(37.,108.,-4.));
#2115=CARTESIAN_POINT('Origin',(37.,110.000001639128,-4.));
#2116=CARTESIAN_POINT('',(37.,110.000001639128,-4.));
#2117=CARTESIAN_POINT('',(37.,55.0000008195639,-4.));
#2118=CARTESIAN_POINT('',(37.,110.000001639128,-10.));
#2119=CARTESIAN_POINT('',(37.,108.,-10.));
#2120=CARTESIAN_POINT('',(37.,110.000001639128,-4.));
#2121=CARTESIAN_POINT('Origin',(31.,110.000001639128,-4.));
#2122=CARTESIAN_POINT('',(111.5,110.000001639128,-4.));
#2123=CARTESIAN_POINT('',(37.,110.000001639128,-10.));
#2124=CARTESIAN_POINT('Origin',(34.,109.000000819564,-10.));
#2125=CARTESIAN_POINT('Origin',(145.,110.,-4.));
#2126=CARTESIAN_POINT('',(151.,110.,-4.));
#2127=CARTESIAN_POINT('',(145.,110.,-4.));
#2128=CARTESIAN_POINT('',(168.5,110.,-4.));
#2129=CARTESIAN_POINT('',(151.,110.,-10.));
#2130=CARTESIAN_POINT('',(151.,110.,-4.));
#2131=CARTESIAN_POINT('',(145.,110.,-10.));
#2132=CARTESIAN_POINT('',(145.,110.,-10.));
#2133=CARTESIAN_POINT('',(145.,110.,-4.));
#2134=CARTESIAN_POINT('Origin',(145.,108.,-4.));
#2135=CARTESIAN_POINT('',(145.,108.,-4.));
#2136=CARTESIAN_POINT('',(145.,54.,-4.));
#2137=CARTESIAN_POINT('',(145.,108.,-10.));
#2138=CARTESIAN_POINT('',(145.,108.,-10.));
#2139=CARTESIAN_POINT('',(145.,108.,-4.));
#2140=CARTESIAN_POINT('Origin',(151.,108.,-4.));
#2141=CARTESIAN_POINT('',(151.,108.,-4.));
#2142=CARTESIAN_POINT('',(171.5,108.,-4.));
#2143=CARTESIAN_POINT('',(151.,108.,-10.));
#2144=CARTESIAN_POINT('',(151.,108.,-10.));
#2145=CARTESIAN_POINT('',(151.,108.,-4.));
#2146=CARTESIAN_POINT('Origin',(151.,110.,-4.));
#2147=CARTESIAN_POINT('',(151.,55.,-4.));
#2148=CARTESIAN_POINT('',(151.,110.,-10.));
#2149=CARTESIAN_POINT('Origin',(148.,109.,-10.));
#2150=CARTESIAN_POINT('Origin',(69.,108.,-4.));
#2151=CARTESIAN_POINT('',(69.,110.000001639128,-4.));
#2152=CARTESIAN_POINT('',(69.,108.,-4.));
#2153=CARTESIAN_POINT('',(69.,54.,-4.));
#2154=CARTESIAN_POINT('',(69.,110.000001639128,-10.));
#2155=CARTESIAN_POINT('',(69.,110.000001639128,-4.));
#2156=CARTESIAN_POINT('',(69.,108.,-10.));
#2157=CARTESIAN_POINT('',(69.,110.000001639128,-10.));
#2158=CARTESIAN_POINT('',(69.,108.,-4.));
#2159=CARTESIAN_POINT('Origin',(75.,108.,-4.));
#2160=CARTESIAN_POINT('',(75.,108.,-4.));
#2161=CARTESIAN_POINT('',(133.5,108.,-4.));
#2162=CARTESIAN_POINT('',(75.,108.,-10.));
#2163=CARTESIAN_POINT('',(69.,108.,-10.));
#2164=CARTESIAN_POINT('',(75.,108.,-4.));
#2165=CARTESIAN_POINT('Origin',(75.,110.000001639128,-4.));
#2166=CARTESIAN_POINT('',(75.,110.000001639128,-4.));
#2167=CARTESIAN_POINT('',(75.,55.0000008195639,-4.));
#2168=CARTESIAN_POINT('',(75.,110.000001639128,-10.));
#2169=CARTESIAN_POINT('',(75.,108.,-10.));
#2170=CARTESIAN_POINT('',(75.,110.000001639128,-4.));
#2171=CARTESIAN_POINT('Origin',(69.,110.000001639128,-4.));
#2172=CARTESIAN_POINT('',(130.5,110.000001639128,-4.));
#2173=CARTESIAN_POINT('',(75.,110.000001639128,-10.));
#2174=CARTESIAN_POINT('Origin',(72.,109.000000819564,-10.));
#2175=CARTESIAN_POINT('Origin',(107.,108.,-4.));
#2176=CARTESIAN_POINT('',(107.,110.,-4.));
#2177=CARTESIAN_POINT('',(107.,108.,-4.));
#2178=CARTESIAN_POINT('',(107.,54.,-4.));
#2179=CARTESIAN_POINT('',(107.,110.,-10.));
#2180=CARTESIAN_POINT('',(107.,110.,-4.));
#2181=CARTESIAN_POINT('',(107.,108.,-10.));
#2182=CARTESIAN_POINT('',(107.,110.,-10.));
#2183=CARTESIAN_POINT('',(107.,108.,-4.));
#2184=CARTESIAN_POINT('Origin',(113.,108.,-4.));
#2185=CARTESIAN_POINT('',(113.,108.,-4.));
#2186=CARTESIAN_POINT('',(152.5,108.,-4.));
#2187=CARTESIAN_POINT('',(113.,108.,-10.));
#2188=CARTESIAN_POINT('',(107.,108.,-10.));
#2189=CARTESIAN_POINT('',(113.,108.,-4.));
#2190=CARTESIAN_POINT('Origin',(113.,110.,-4.));
#2191=CARTESIAN_POINT('',(113.,110.,-4.));
#2192=CARTESIAN_POINT('',(113.,55.,-4.));
#2193=CARTESIAN_POINT('',(113.,110.,-10.));
#2194=CARTESIAN_POINT('',(113.,108.,-10.));
#2195=CARTESIAN_POINT('',(113.,110.,-4.));
#2196=CARTESIAN_POINT('Origin',(107.,110.,-4.));
#2197=CARTESIAN_POINT('',(149.5,110.,-4.));
#2198=CARTESIAN_POINT('',(113.,110.,-10.));
#2199=CARTESIAN_POINT('Origin',(110.,109.,-10.));
#2200=CARTESIAN_POINT('Origin',(97.,24.,-4.));
#2201=CARTESIAN_POINT('',(100.,24.,-7.));
#2202=CARTESIAN_POINT('Origin',(97.,24.,-7.));
#2203=CARTESIAN_POINT('',(100.,24.,-4.));
#2204=CARTESIAN_POINT('',(100.,24.,-4.));
#2205=CARTESIAN_POINT('Origin',(97.,24.,-4.));
#2206=CARTESIAN_POINT('Origin',(97.,24.,-7.));
#2207=CARTESIAN_POINT('',(98.875,24.,-7.));
#2208=CARTESIAN_POINT('Origin',(97.,24.,-7.));
#2209=CARTESIAN_POINT('Origin',(170.,24.,-4.));
#2210=CARTESIAN_POINT('',(173.,24.,-7.));
#2211=CARTESIAN_POINT('Origin',(170.,24.,-7.));
#2212=CARTESIAN_POINT('',(173.,24.,-4.));
#2213=CARTESIAN_POINT('',(173.,24.,-4.));
#2214=CARTESIAN_POINT('Origin',(170.,24.,-4.));
#2215=CARTESIAN_POINT('Origin',(170.,24.,-7.));
#2216=CARTESIAN_POINT('',(171.875,24.,-7.));
#2217=CARTESIAN_POINT('Origin',(170.,24.,-7.));
#2218=CARTESIAN_POINT('Origin',(170.,88.,-4.));
#2219=CARTESIAN_POINT('',(173.,88.,-7.));
#2220=CARTESIAN_POINT('Origin',(170.,88.,-7.));
#2221=CARTESIAN_POINT('',(173.,88.,-4.));
#2222=CARTESIAN_POINT('',(173.,88.,-4.));
#2223=CARTESIAN_POINT('Origin',(170.,88.,-4.));
#2224=CARTESIAN_POINT('Origin',(170.,88.,-7.));
#2225=CARTESIAN_POINT('',(171.875,88.,-7.));
#2226=CARTESIAN_POINT('Origin',(170.,88.,-7.));
#2227=CARTESIAN_POINT('Origin',(97.,88.,-4.));
#2228=CARTESIAN_POINT('',(100.,88.,-7.));
#2229=CARTESIAN_POINT('Origin',(97.,88.,-7.));
#2230=CARTESIAN_POINT('',(100.,88.,-4.));
#2231=CARTESIAN_POINT('',(100.,88.,-4.));
#2232=CARTESIAN_POINT('Origin',(97.,88.,-4.));
#2233=CARTESIAN_POINT('Origin',(97.,88.,-7.));
#2234=CARTESIAN_POINT('',(98.875,88.,-7.));
#2235=CARTESIAN_POINT('Origin',(97.,88.,-7.));
#2236=CARTESIAN_POINT('Origin',(50.,24.,-4.));
#2237=CARTESIAN_POINT('',(53.,24.,-7.));
#2238=CARTESIAN_POINT('Origin',(50.,24.,-7.));
#2239=CARTESIAN_POINT('',(53.,24.,-4.));
#2240=CARTESIAN_POINT('',(53.,24.,-4.));
#2241=CARTESIAN_POINT('Origin',(50.,24.,-4.));
#2242=CARTESIAN_POINT('Origin',(50.,24.,-7.));
#2243=CARTESIAN_POINT('',(51.875,24.,-7.));
#2244=CARTESIAN_POINT('Origin',(50.,24.,-7.));
#2245=CARTESIAN_POINT('Origin',(123.,24.,-4.));
#2246=CARTESIAN_POINT('',(126.,24.,-7.));
#2247=CARTESIAN_POINT('Origin',(123.,24.,-7.));
#2248=CARTESIAN_POINT('',(126.,24.,-4.));
#2249=CARTESIAN_POINT('',(126.,24.,-4.));
#2250=CARTESIAN_POINT('Origin',(123.,24.,-4.));
#2251=CARTESIAN_POINT('Origin',(123.,24.,-7.));
#2252=CARTESIAN_POINT('',(124.875,24.,-7.));
#2253=CARTESIAN_POINT('Origin',(123.,24.,-7.));
#2254=CARTESIAN_POINT('Origin',(123.,88.,-4.));
#2255=CARTESIAN_POINT('',(126.,88.,-7.));
#2256=CARTESIAN_POINT('Origin',(123.,88.,-7.));
#2257=CARTESIAN_POINT('',(126.,88.,-4.));
#2258=CARTESIAN_POINT('',(126.,88.,-4.));
#2259=CARTESIAN_POINT('Origin',(123.,88.,-4.));
#2260=CARTESIAN_POINT('Origin',(123.,88.,-7.));
#2261=CARTESIAN_POINT('',(124.875,88.,-7.));
#2262=CARTESIAN_POINT('Origin',(123.,88.,-7.));
#2263=CARTESIAN_POINT('Origin',(50.,88.,-4.));
#2264=CARTESIAN_POINT('',(53.,88.,-7.));
#2265=CARTESIAN_POINT('Origin',(50.,88.,-7.));
#2266=CARTESIAN_POINT('',(53.,88.,-4.));
#2267=CARTESIAN_POINT('',(53.,88.,-4.));
#2268=CARTESIAN_POINT('Origin',(50.,88.,-4.));
#2269=CARTESIAN_POINT('Origin',(50.,88.,-7.));
#2270=CARTESIAN_POINT('',(51.875,88.,-7.));
#2271=CARTESIAN_POINT('Origin',(50.,88.,-7.));
#2272=CARTESIAN_POINT('Origin',(50.,88.,-4.));
#2273=CARTESIAN_POINT('',(51.875,88.,0.));
#2274=CARTESIAN_POINT('',(51.875,88.,-4.));
#2275=CARTESIAN_POINT('Origin',(50.,88.,0.));
#2276=CARTESIAN_POINT('Origin',(123.,24.,-4.));
#2277=CARTESIAN_POINT('',(124.875,24.,0.));
#2278=CARTESIAN_POINT('',(124.875,24.,-4.));
#2279=CARTESIAN_POINT('Origin',(123.,24.,0.));
#2280=CARTESIAN_POINT('Origin',(123.,88.,-4.));
#2281=CARTESIAN_POINT('',(124.875,88.,0.));
#2282=CARTESIAN_POINT('',(124.875,88.,-4.));
#2283=CARTESIAN_POINT('Origin',(123.,88.,0.));
#2284=CARTESIAN_POINT('Origin',(50.,24.,-4.));
#2285=CARTESIAN_POINT('',(51.875,24.,0.));
#2286=CARTESIAN_POINT('',(51.875,24.,-4.));
#2287=CARTESIAN_POINT('Origin',(50.,24.,0.));
#2288=CARTESIAN_POINT('Origin',(97.,88.,-4.));
#2289=CARTESIAN_POINT('',(98.875,88.,0.));
#2290=CARTESIAN_POINT('',(98.875,88.,-4.));
#2291=CARTESIAN_POINT('Origin',(97.,88.,0.));
#2292=CARTESIAN_POINT('Origin',(170.,24.,-4.));
#2293=CARTESIAN_POINT('',(171.875,24.,0.));
#2294=CARTESIAN_POINT('',(171.875,24.,-4.));
#2295=CARTESIAN_POINT('Origin',(170.,24.,0.));
#2296=CARTESIAN_POINT('Origin',(170.,88.,-4.));
#2297=CARTESIAN_POINT('',(171.875,88.,0.));
#2298=CARTESIAN_POINT('',(171.875,88.,-4.));
#2299=CARTESIAN_POINT('Origin',(170.,88.,0.));
#2300=CARTESIAN_POINT('Origin',(97.,24.,-4.));
#2301=CARTESIAN_POINT('',(98.875,24.,0.));
#2302=CARTESIAN_POINT('',(98.875,24.,-4.));
#2303=CARTESIAN_POINT('Origin',(97.,24.,0.));
#2304=CARTESIAN_POINT('Origin',(28.,100.,-10.));
#2305=CARTESIAN_POINT('',(24.,92.,-4.));
#2306=CARTESIAN_POINT('',(24.,108.,-4.));
#2307=CARTESIAN_POINT('Origin',(24.,100.,-10.));
#2308=CARTESIAN_POINT('',(28.,92.,-4.));
#2309=CARTESIAN_POINT('',(28.,92.,-4.));
#2310=CARTESIAN_POINT('',(28.,108.,-4.));
#2311=CARTESIAN_POINT('Origin',(28.,100.,-10.));
#2312=CARTESIAN_POINT('',(28.,108.,-4.));
#2313=CARTESIAN_POINT('Origin',(24.,0.,-4.));
#2314=CARTESIAN_POINT('',(24.,120.,-4.));
#2315=CARTESIAN_POINT('',(24.,0.,-4.));
#2316=CARTESIAN_POINT('',(24.,120.,-40.));
#2317=CARTESIAN_POINT('',(24.,120.,-4.));
#2318=CARTESIAN_POINT('',(24.,0.,-40.));
#2319=CARTESIAN_POINT('',(24.,0.,-40.));
#2320=CARTESIAN_POINT('',(24.,0.,-4.));
#2321=CARTESIAN_POINT('',(24.,0.,-4.));
#2322=CARTESIAN_POINT('',(24.,0.,-4.));
#2323=CARTESIAN_POINT('Origin',(28.,120.,-4.));
#2324=CARTESIAN_POINT('',(28.,0.,-4.));
#2325=CARTESIAN_POINT('',(28.,60.,-4.));
#2326=CARTESIAN_POINT('',(28.,0.,-40.));
#2327=CARTESIAN_POINT('',(28.,0.,-4.));
#2328=CARTESIAN_POINT('',(28.,120.,-40.));
#2329=CARTESIAN_POINT('',(28.,120.,-40.));
#2330=CARTESIAN_POINT('',(28.,120.,-4.));
#2331=CARTESIAN_POINT('',(28.,120.,-4.));
#2332=CARTESIAN_POINT('',(28.,60.,-4.));
#2333=CARTESIAN_POINT('Origin',(26.,60.,-40.));
#2334=CARTESIAN_POINT('',(28.,0.,-40.));
#2335=CARTESIAN_POINT('',(24.,120.,-40.));
#2336=CARTESIAN_POINT('Origin',(192.,0.,-4.));
#2337=CARTESIAN_POINT('',(3.99999999999999,0.,-4.));
#2338=CARTESIAN_POINT('',(192.,0.,-4.));
#2339=CARTESIAN_POINT('',(3.99999999999999,120.,-4.));
#2340=CARTESIAN_POINT('',(3.99999999999999,0.,-4.));
#2341=CARTESIAN_POINT('',(192.,120.,-4.));
#2342=CARTESIAN_POINT('',(192.,120.,-4.));
#2343=CARTESIAN_POINT('',(192.,120.,-4.));
#2344=CARTESIAN_POINT('',(192.,0.,-4.));
#2345=CARTESIAN_POINT('',(192.,0.,-4.));
#2346=CARTESIAN_POINT('',(192.,0.,-4.));
#2347=CARTESIAN_POINT('Origin',(201.6,0.,-34.25));
#2348=CARTESIAN_POINT('',(201.6,0.,-40.));
#2349=CARTESIAN_POINT('',(201.6,0.,-34.25));
#2350=CARTESIAN_POINT('',(201.6,0.,-40.));
#2351=CARTESIAN_POINT('',(201.6,120.,-40.));
#2352=CARTESIAN_POINT('',(201.6,0.,-40.));
#2353=CARTESIAN_POINT('',(201.6,120.,-34.25));
#2354=CARTESIAN_POINT('',(201.6,120.,-40.));
#2355=CARTESIAN_POINT('',(201.6,0.,-34.25));
#2356=CARTESIAN_POINT('Origin',(196.,0.,-34.25));
#2357=CARTESIAN_POINT('',(196.,0.,-34.25));
#2358=CARTESIAN_POINT('',(201.6,0.,-34.25));
#2359=CARTESIAN_POINT('',(196.,120.,-34.25));
#2360=CARTESIAN_POINT('',(201.6,120.,-34.25));
#2361=CARTESIAN_POINT('',(196.,0.,-34.25));
#2362=CARTESIAN_POINT('Origin',(196.,0.,-8.56427856875568E-31));
#2363=CARTESIAN_POINT('',(196.,0.,-8.56427856875568E-31));
#2364=CARTESIAN_POINT('',(196.,0.,-8.56427856875568E-31));
#2365=CARTESIAN_POINT('',(196.,120.,0.));
#2366=CARTESIAN_POINT('',(196.,120.,-8.56427856875568E-31));
#2367=CARTESIAN_POINT('',(196.,0.,-8.56427856875568E-31));
#2368=CARTESIAN_POINT('Origin',(0.,0.,0.));
#2369=CARTESIAN_POINT('',(0.,0.,0.));
#2370=CARTESIAN_POINT('',(4.,0.,0.));
#2371=CARTESIAN_POINT('',(0.,120.,0.));
#2372=CARTESIAN_POINT('',(4.,120.,0.));
#2373=CARTESIAN_POINT('',(0.,0.,0.));
#2374=CARTESIAN_POINT('Origin',(0.,0.,-34.4));
#2375=CARTESIAN_POINT('',(0.,0.,-34.4));
#2376=CARTESIAN_POINT('',(0.,0.,0.));
#2377=CARTESIAN_POINT('',(0.,120.,-34.4));
#2378=CARTESIAN_POINT('',(0.,120.,0.));
#2379=CARTESIAN_POINT('',(0.,0.,-34.4));
#2380=CARTESIAN_POINT('Origin',(-6.,0.,-34.4));
#2381=CARTESIAN_POINT('',(-6.,0.,-34.4));
#2382=CARTESIAN_POINT('',(-6.,0.,-34.4));
#2383=CARTESIAN_POINT('',(-6.00000000000001,120.,-34.4));
#2384=CARTESIAN_POINT('',(-6.,120.,-34.4));
#2385=CARTESIAN_POINT('',(-6.,0.,-34.4));
#2386=CARTESIAN_POINT('Origin',(-6.,0.,-40.));
#2387=CARTESIAN_POINT('',(-6.,0.,-40.));
#2388=CARTESIAN_POINT('',(-6.,0.,-40.));
#2389=CARTESIAN_POINT('',(-6.00000000000001,120.,-40.));
#2390=CARTESIAN_POINT('',(-6.,120.,-40.));
#2391=CARTESIAN_POINT('',(-6.,0.,-40.));
#2392=CARTESIAN_POINT('Origin',(4.,0.,-40.));
#2393=CARTESIAN_POINT('',(4.,0.,-40.));
#2394=CARTESIAN_POINT('',(0.,0.,-40.));
#2395=CARTESIAN_POINT('',(3.99999999999999,120.,-40.));
#2396=CARTESIAN_POINT('',(0.,120.,-40.));
#2397=CARTESIAN_POINT('',(4.,0.,-40.));
#2398=CARTESIAN_POINT('Origin',(4.,0.,-4.));
#2399=CARTESIAN_POINT('',(4.,0.,-40.));
#2400=CARTESIAN_POINT('',(4.,120.,-40.));
#2401=CARTESIAN_POINT('Origin',(192.,0.,-40.));
#2402=CARTESIAN_POINT('',(192.,0.,-40.));
#2403=CARTESIAN_POINT('',(192.,0.,-40.));
#2404=CARTESIAN_POINT('',(192.,120.,-40.));
#2405=CARTESIAN_POINT('',(192.,120.,-40.));
#2406=CARTESIAN_POINT('',(192.,0.,-40.));
#2407=CARTESIAN_POINT('Origin',(201.6,0.,-40.));
#2408=CARTESIAN_POINT('',(196.,0.,-40.));
#2409=CARTESIAN_POINT('',(196.,120.,-40.));
#2410=CARTESIAN_POINT('Origin',(97.8,120.,-20.));
#2411=CARTESIAN_POINT('Origin',(97.8,0.,-20.));
#2412=UNCERTAINTY_MEASURE_WITH_UNIT(LENGTH_MEASURE(0.01),#2416,
'DISTANCE_ACCURACY_VALUE',
'Maximum model space distance between geometric entities at asserted c
onnectivities');
#2413=UNCERTAINTY_MEASURE_WITH_UNIT(LENGTH_MEASURE(0.01),#2416,
'DISTANCE_ACCURACY_VALUE',
'Maximum model space distance between geometric entities at asserted c
onnectivities');
#2414=(
GEOMETRIC_REPRESENTATION_CONTEXT(3)
GLOBAL_UNCERTAINTY_ASSIGNED_CONTEXT((#2412))
GLOBAL_UNIT_ASSIGNED_CONTEXT((#2416,#2418,#2419))
REPRESENTATION_CONTEXT('','3D')
);
#2415=(
GEOMETRIC_REPRESENTATION_CONTEXT(3)
GLOBAL_UNCERTAINTY_ASSIGNED_CONTEXT((#2413))
GLOBAL_UNIT_ASSIGNED_CONTEXT((#2416,#2418,#2419))
REPRESENTATION_CONTEXT('','3D')
);
#2416=(
LENGTH_UNIT()
NAMED_UNIT(*)
SI_UNIT(.MILLI.,.METRE.)
);
#2417=(
LENGTH_UNIT()
NAMED_UNIT(*)
SI_UNIT($,.METRE.)
);
#2418=(
NAMED_UNIT(*)
PLANE_ANGLE_UNIT()
SI_UNIT($,.RADIAN.)
);
#2419=(
NAMED_UNIT(*)
SI_UNIT($,.STERADIAN.)
SOLID_ANGLE_UNIT()
);
#2420=SHAPE_DEFINITION_REPRESENTATION(#2421,#2422);
#2421=PRODUCT_DEFINITION_SHAPE('',$,#2424);
#2422=SHAPE_REPRESENTATION('',(#1500),#2414);
#2423=PRODUCT_DEFINITION_CONTEXT('part definition',#2428,'design');
#2424=PRODUCT_DEFINITION('Electronics-Tray-3','Electronics-Tray-3 v2',#2425,
#2423);
#2425=PRODUCT_DEFINITION_FORMATION('',$,#2430);
#2426=PRODUCT_RELATED_PRODUCT_CATEGORY('Electronics-Tray-3 v2',
'Electronics-Tray-3 v2',(#2430));
#2427=APPLICATION_PROTOCOL_DEFINITION('international standard',
'automotive_design',2009,#2428);
#2428=APPLICATION_CONTEXT(
'Core Data for Automotive Mechanical Design Process');
#2429=PRODUCT_CONTEXT('part definition',#2428,'mechanical');
#2430=PRODUCT('Electronics-Tray-3','Electronics-Tray-3 v2',$,(#2429));
#2431=PRESENTATION_STYLE_ASSIGNMENT((#2432));
#2432=SURFACE_STYLE_USAGE(.BOTH.,#2433);
#2433=SURFACE_SIDE_STYLE('',(#2434));
#2434=SURFACE_STYLE_FILL_AREA(#2435);
#2435=FILL_AREA_STYLE('Steel - Satin',(#2436));
#2436=FILL_AREA_STYLE_COLOUR('Steel - Satin',#2437);
#2437=COLOUR_RGB('Steel - Satin',0.627450980392157,0.627450980392157,0.627450980392157);
ENDSEC;
END-ISO-10303-21;
