# Supplementary material for: Principles of computer-controlled linear motion applied to an open-source affordable liquid handler for automated micropipetting
Source: Sci Rep. 2020 Aug 12;10:13663. doi: 10.1038/s41598-020-70465-5 (PMC7424513; doi:10.1038/s41598-020-70465-5)
Supplement: Supplementary file 2 — Supplementary Information 2. [file 41598_2020_70465_MOESM2_ESM.zip › 3D-Printable-Components-STEP-Files/Pipette-Housing-Body.step]

ISO-10303-21;
HEADER;
/* Generated by software containing ST-Developer
 * from STEP Tools, Inc. (www.steptools.com) 
 */

FILE_DESCRIPTION(
/* description */ (''),
/* implementation_level */ '2;1');

FILE_NAME(
/* name */ 
'/Users/davidflorian/Library/Mobile Documents/com~apple~CloudDocs/Vand
erbilt/Papers/OTTO/Supplemental Material/3D-Printable-Components-STEP-
Files/Pipette-Housing-Body.step',
/* time_stamp */ '2020-06-30T22:43:49-05:00',
/* author */ (''),
/* organization */ (''),
/* preprocessor_version */ 'ST-DEVELOPER v18.1',
/* originating_system */ 'Autodesk Translation Framework v9.3.0.1241',
/* authorisation */ '');

FILE_SCHEMA (('AUTOMOTIVE_DESIGN { 1 0 10303 214 3 1 1 }'));
ENDSEC;

DATA;
#10=MECHANICAL_DESIGN_GEOMETRIC_PRESENTATION_REPRESENTATION('',(#13),#3476);
#11=SHAPE_REPRESENTATION_RELATIONSHIP('SRR','None',#3483,#12);
#12=ADVANCED_BREP_SHAPE_REPRESENTATION('',(#14),#3475);
#13=STYLED_ITEM('',(#3492),#14);
#14=MANIFOLD_SOLID_BREP('Body1',#2140);
#15=CYLINDRICAL_SURFACE('',#2169,2.20000000000001);
#16=CYLINDRICAL_SURFACE('',#2172,2.20000000000001);
#17=CYLINDRICAL_SURFACE('',#2188,2.7);
#18=CYLINDRICAL_SURFACE('',#2191,2.7);
#19=CYLINDRICAL_SURFACE('',#2208,2.675);
#20=CYLINDRICAL_SURFACE('',#2212,2.675);
#21=CYLINDRICAL_SURFACE('',#2216,2.675);
#22=CYLINDRICAL_SURFACE('',#2220,2.675);
#23=CYLINDRICAL_SURFACE('',#2244,5.);
#24=CYLINDRICAL_SURFACE('',#2248,5.);
#25=CYLINDRICAL_SURFACE('',#2252,1.49999999999999);
#26=CYLINDRICAL_SURFACE('',#2255,1.49999999999999);
#27=CYLINDRICAL_SURFACE('',#2258,1.49999999999999);
#28=CYLINDRICAL_SURFACE('',#2261,11.5);
#29=CYLINDRICAL_SURFACE('',#2264,1.5);
#30=CYLINDRICAL_SURFACE('',#2270,1.);
#31=CYLINDRICAL_SURFACE('',#2274,1.);
#32=CYLINDRICAL_SURFACE('',#2278,1.);
#33=CYLINDRICAL_SURFACE('',#2282,1.);
#34=CYLINDRICAL_SURFACE('',#2296,2.15);
#35=CYLINDRICAL_SURFACE('',#2297,2.15);
#36=CYLINDRICAL_SURFACE('',#2298,2.15);
#37=CYLINDRICAL_SURFACE('',#2299,2.15);
#38=CYLINDRICAL_SURFACE('',#2300,2.15);
#39=CYLINDRICAL_SURFACE('',#2301,2.15);
#40=CYLINDRICAL_SURFACE('',#2302,2.15);
#41=CYLINDRICAL_SURFACE('',#2303,2.15);
#42=FACE_BOUND('',#258,.T.);
#43=FACE_BOUND('',#259,.T.);
#44=FACE_BOUND('',#260,.T.);
#45=FACE_BOUND('',#261,.T.);
#46=FACE_BOUND('',#262,.T.);
#47=FACE_BOUND('',#263,.T.);
#48=FACE_BOUND('',#264,.T.);
#49=FACE_BOUND('',#265,.T.);
#50=FACE_BOUND('',#266,.T.);
#51=FACE_BOUND('',#267,.T.);
#52=FACE_BOUND('',#270,.T.);
#53=FACE_BOUND('',#271,.T.);
#54=FACE_BOUND('',#272,.T.);
#55=FACE_BOUND('',#276,.T.);
#56=FACE_BOUND('',#277,.T.);
#57=FACE_BOUND('',#280,.T.);
#58=FACE_BOUND('',#281,.T.);
#59=FACE_BOUND('',#301,.T.);
#60=FACE_BOUND('',#309,.T.);
#61=FACE_BOUND('',#327,.T.);
#62=FACE_BOUND('',#328,.T.);
#63=FACE_BOUND('',#330,.T.);
#64=FACE_BOUND('',#331,.T.);
#65=FACE_BOUND('',#337,.T.);
#66=FACE_BOUND('',#338,.T.);
#67=FACE_BOUND('',#340,.T.);
#68=FACE_BOUND('',#341,.T.);
#69=FACE_BOUND('',#352,.T.);
#70=FACE_BOUND('',#353,.T.);
#71=FACE_BOUND('',#354,.T.);
#72=FACE_BOUND('',#355,.T.);
#73=FACE_BOUND('',#356,.T.);
#74=FACE_BOUND('',#358,.T.);
#75=FACE_BOUND('',#359,.T.);
#76=FACE_BOUND('',#360,.T.);
#77=FACE_BOUND('',#361,.T.);
#78=FACE_BOUND('',#362,.T.);
#79=FACE_BOUND('',#377,.T.);
#80=FACE_BOUND('',#379,.T.);
#81=FACE_BOUND('',#380,.T.);
#82=FACE_BOUND('',#381,.T.);
#83=FACE_BOUND('',#382,.T.);
#84=FACE_BOUND('',#383,.T.);
#85=FACE_BOUND('',#384,.T.);
#86=FACE_BOUND('',#385,.T.);
#87=FACE_BOUND('',#386,.T.);
#88=FACE_BOUND('',#387,.T.);
#89=FACE_BOUND('',#388,.T.);
#90=FACE_BOUND('',#389,.T.);
#91=CIRCLE('',#2159,2.15);
#92=CIRCLE('',#2160,2.15);
#93=CIRCLE('',#2161,2.15);
#94=CIRCLE('',#2162,2.15);
#95=CIRCLE('',#2163,2.15);
#96=CIRCLE('',#2164,2.15);
#97=CIRCLE('',#2165,2.15);
#98=CIRCLE('',#2166,2.15);
#99=CIRCLE('',#2170,2.20000000000001);
#100=CIRCLE('',#2171,2.20000000000001);
#101=CIRCLE('',#2173,2.20000000000001);
#102=CIRCLE('',#2174,2.20000000000001);
#103=CIRCLE('',#2189,2.7);
#104=CIRCLE('',#2190,2.7);
#105=CIRCLE('',#2192,2.7);
#106=CIRCLE('',#2193,2.7);
#107=CIRCLE('',#2209,2.675);
#108=CIRCLE('',#2210,2.675);
#109=CIRCLE('',#2213,2.675);
#110=CIRCLE('',#2214,2.675);
#111=CIRCLE('',#2217,2.675);
#112=CIRCLE('',#2218,2.675);
#113=CIRCLE('',#2221,2.675);
#114=CIRCLE('',#2222,2.675);
#115=CIRCLE('',#2234,2.15);
#116=CIRCLE('',#2235,2.15);
#117=CIRCLE('',#2242,2.15);
#118=CIRCLE('',#2243,2.15);
#119=CIRCLE('',#2245,5.);
#120=CIRCLE('',#2246,5.);
#121=CIRCLE('',#2249,5.);
#122=CIRCLE('',#2250,5.);
#123=CIRCLE('',#2253,1.49999999999999);
#124=CIRCLE('',#2254,1.49999999999999);
#125=CIRCLE('',#2256,1.49999999999999);
#126=CIRCLE('',#2257,1.49999999999999);
#127=CIRCLE('',#2259,1.49999999999999);
#128=CIRCLE('',#2260,1.49999999999999);
#129=CIRCLE('',#2262,11.5);
#130=CIRCLE('',#2263,11.5);
#131=CIRCLE('',#2265,1.5);
#132=CIRCLE('',#2266,1.5);
#133=CIRCLE('',#2271,1.);
#134=CIRCLE('',#2272,1.);
#135=CIRCLE('',#2275,1.);
#136=CIRCLE('',#2276,1.);
#137=CIRCLE('',#2279,1.);
#138=CIRCLE('',#2280,1.);
#139=CIRCLE('',#2283,1.);
#140=CIRCLE('',#2284,1.);
#141=CIRCLE('',#2292,2.15);
#142=CIRCLE('',#2293,2.15);
#143=CIRCLE('',#2294,2.15);
#144=CIRCLE('',#2295,2.15);
#145=FACE_OUTER_BOUND('',#253,.T.);
#146=FACE_OUTER_BOUND('',#254,.T.);
#147=FACE_OUTER_BOUND('',#255,.T.);
#148=FACE_OUTER_BOUND('',#256,.T.);
#149=FACE_OUTER_BOUND('',#257,.T.);
#150=FACE_OUTER_BOUND('',#268,.T.);
#151=FACE_OUTER_BOUND('',#269,.T.);
#152=FACE_OUTER_BOUND('',#273,.T.);
#153=FACE_OUTER_BOUND('',#274,.T.);
#154=FACE_OUTER_BOUND('',#275,.T.);
#155=FACE_OUTER_BOUND('',#278,.T.);
#156=FACE_OUTER_BOUND('',#279,.T.);
#157=FACE_OUTER_BOUND('',#282,.T.);
#158=FACE_OUTER_BOUND('',#283,.T.);
#159=FACE_OUTER_BOUND('',#284,.T.);
#160=FACE_OUTER_BOUND('',#285,.T.);
#161=FACE_OUTER_BOUND('',#286,.T.);
#162=FACE_OUTER_BOUND('',#287,.T.);
#163=FACE_OUTER_BOUND('',#288,.T.);
#164=FACE_OUTER_BOUND('',#289,.T.);
#165=FACE_OUTER_BOUND('',#290,.T.);
#166=FACE_OUTER_BOUND('',#291,.T.);
#167=FACE_OUTER_BOUND('',#292,.T.);
#168=FACE_OUTER_BOUND('',#293,.T.);
#169=FACE_OUTER_BOUND('',#294,.T.);
#170=FACE_OUTER_BOUND('',#295,.T.);
#171=FACE_OUTER_BOUND('',#296,.T.);
#172=FACE_OUTER_BOUND('',#297,.T.);
#173=FACE_OUTER_BOUND('',#298,.T.);
#174=FACE_OUTER_BOUND('',#299,.T.);
#175=FACE_OUTER_BOUND('',#300,.T.);
#176=FACE_OUTER_BOUND('',#302,.T.);
#177=FACE_OUTER_BOUND('',#303,.T.);
#178=FACE_OUTER_BOUND('',#304,.T.);
#179=FACE_OUTER_BOUND('',#305,.T.);
#180=FACE_OUTER_BOUND('',#306,.T.);
#181=FACE_OUTER_BOUND('',#307,.T.);
#182=FACE_OUTER_BOUND('',#308,.T.);
#183=FACE_OUTER_BOUND('',#310,.T.);
#184=FACE_OUTER_BOUND('',#311,.T.);
#185=FACE_OUTER_BOUND('',#312,.T.);
#186=FACE_OUTER_BOUND('',#313,.T.);
#187=FACE_OUTER_BOUND('',#314,.T.);
#188=FACE_OUTER_BOUND('',#315,.T.);
#189=FACE_OUTER_BOUND('',#316,.T.);
#190=FACE_OUTER_BOUND('',#317,.T.);
#191=FACE_OUTER_BOUND('',#318,.T.);
#192=FACE_OUTER_BOUND('',#319,.T.);
#193=FACE_OUTER_BOUND('',#320,.T.);
#194=FACE_OUTER_BOUND('',#321,.T.);
#195=FACE_OUTER_BOUND('',#322,.T.);
#196=FACE_OUTER_BOUND('',#323,.T.);
#197=FACE_OUTER_BOUND('',#324,.T.);
#198=FACE_OUTER_BOUND('',#325,.T.);
#199=FACE_OUTER_BOUND('',#326,.T.);
#200=FACE_OUTER_BOUND('',#329,.T.);
#201=FACE_OUTER_BOUND('',#332,.T.);
#202=FACE_OUTER_BOUND('',#333,.T.);
#203=FACE_OUTER_BOUND('',#334,.T.);
#204=FACE_OUTER_BOUND('',#335,.T.);
#205=FACE_OUTER_BOUND('',#336,.T.);
#206=FACE_OUTER_BOUND('',#339,.T.);
#207=FACE_OUTER_BOUND('',#342,.T.);
#208=FACE_OUTER_BOUND('',#343,.T.);
#209=FACE_OUTER_BOUND('',#344,.T.);
#210=FACE_OUTER_BOUND('',#345,.T.);
#211=FACE_OUTER_BOUND('',#346,.T.);
#212=FACE_OUTER_BOUND('',#347,.T.);
#213=FACE_OUTER_BOUND('',#348,.T.);
#214=FACE_OUTER_BOUND('',#349,.T.);
#215=FACE_OUTER_BOUND('',#350,.T.);
#216=FACE_OUTER_BOUND('',#351,.T.);
#217=FACE_OUTER_BOUND('',#357,.T.);
#218=FACE_OUTER_BOUND('',#363,.T.);
#219=FACE_OUTER_BOUND('',#364,.T.);
#220=FACE_OUTER_BOUND('',#365,.T.);
#221=FACE_OUTER_BOUND('',#366,.T.);
#222=FACE_OUTER_BOUND('',#367,.T.);
#223=FACE_OUTER_BOUND('',#368,.T.);
#224=FACE_OUTER_BOUND('',#369,.T.);
#225=FACE_OUTER_BOUND('',#370,.T.);
#226=FACE_OUTER_BOUND('',#371,.T.);
#227=FACE_OUTER_BOUND('',#372,.T.);
#228=FACE_OUTER_BOUND('',#373,.T.);
#229=FACE_OUTER_BOUND('',#374,.T.);
#230=FACE_OUTER_BOUND('',#375,.T.);
#231=FACE_OUTER_BOUND('',#376,.T.);
#232=FACE_OUTER_BOUND('',#378,.T.);
#233=FACE_OUTER_BOUND('',#390,.T.);
#234=FACE_OUTER_BOUND('',#391,.T.);
#235=FACE_OUTER_BOUND('',#392,.T.);
#236=FACE_OUTER_BOUND('',#393,.T.);
#237=FACE_OUTER_BOUND('',#394,.T.);
#238=FACE_OUTER_BOUND('',#395,.T.);
#239=FACE_OUTER_BOUND('',#396,.T.);
#240=FACE_OUTER_BOUND('',#397,.T.);
#241=FACE_OUTER_BOUND('',#398,.T.);
#242=FACE_OUTER_BOUND('',#399,.T.);
#243=FACE_OUTER_BOUND('',#400,.T.);
#244=FACE_OUTER_BOUND('',#401,.T.);
#245=FACE_OUTER_BOUND('',#402,.T.);
#246=FACE_OUTER_BOUND('',#403,.T.);
#247=FACE_OUTER_BOUND('',#404,.T.);
#248=FACE_OUTER_BOUND('',#405,.T.);
#249=FACE_OUTER_BOUND('',#406,.T.);
#250=FACE_OUTER_BOUND('',#407,.T.);
#251=FACE_OUTER_BOUND('',#408,.T.);
#252=FACE_OUTER_BOUND('',#409,.T.);
#253=EDGE_LOOP('',(#1369,#1370,#1371,#1372));
#254=EDGE_LOOP('',(#1373,#1374,#1375,#1376));
#255=EDGE_LOOP('',(#1377,#1378,#1379,#1380));
#256=EDGE_LOOP('',(#1381,#1382,#1383,#1384));
#257=EDGE_LOOP('',(#1385,#1386,#1387,#1388));
#258=EDGE_LOOP('',(#1389));
#259=EDGE_LOOP('',(#1390));
#260=EDGE_LOOP('',(#1391));
#261=EDGE_LOOP('',(#1392,#1393,#1394,#1395,#1396,#1397));
#262=EDGE_LOOP('',(#1398));
#263=EDGE_LOOP('',(#1399));
#264=EDGE_LOOP('',(#1400));
#265=EDGE_LOOP('',(#1401));
#266=EDGE_LOOP('',(#1402));
#267=EDGE_LOOP('',(#1403,#1404,#1405,#1406,#1407,#1408));
#268=EDGE_LOOP('',(#1409,#1410,#1411,#1412,#1413,#1414,#1415,#1416));
#269=EDGE_LOOP('',(#1417,#1418,#1419,#1420));
#270=EDGE_LOOP('',(#1421,#1422,#1423,#1424));
#271=EDGE_LOOP('',(#1425,#1426,#1427,#1428));
#272=EDGE_LOOP('',(#1429,#1430,#1431,#1432));
#273=EDGE_LOOP('',(#1433,#1434,#1435,#1436));
#274=EDGE_LOOP('',(#1437,#1438,#1439,#1440));
#275=EDGE_LOOP('',(#1441,#1442,#1443,#1444));
#276=EDGE_LOOP('',(#1445));
#277=EDGE_LOOP('',(#1446));
#278=EDGE_LOOP('',(#1447,#1448,#1449,#1450));
#279=EDGE_LOOP('',(#1451,#1452,#1453,#1454));
#280=EDGE_LOOP('',(#1455));
#281=EDGE_LOOP('',(#1456));
#282=EDGE_LOOP('',(#1457,#1458,#1459,#1460));
#283=EDGE_LOOP('',(#1461,#1462,#1463,#1464,#1465,#1466,#1467,#1468,#1469,
#1470,#1471,#1472,#1473,#1474));
#284=EDGE_LOOP('',(#1475,#1476,#1477,#1478));
#285=EDGE_LOOP('',(#1479,#1480,#1481,#1482));
#286=EDGE_LOOP('',(#1483,#1484,#1485,#1486));
#287=EDGE_LOOP('',(#1487,#1488,#1489,#1490));
#288=EDGE_LOOP('',(#1491,#1492,#1493,#1494));
#289=EDGE_LOOP('',(#1495,#1496,#1497,#1498));
#290=EDGE_LOOP('',(#1499,#1500,#1501,#1502));
#291=EDGE_LOOP('',(#1503,#1504,#1505,#1506));
#292=EDGE_LOOP('',(#1507,#1508,#1509,#1510));
#293=EDGE_LOOP('',(#1511,#1512,#1513,#1514));
#294=EDGE_LOOP('',(#1515,#1516,#1517,#1518));
#295=EDGE_LOOP('',(#1519,#1520,#1521,#1522));
#296=EDGE_LOOP('',(#1523,#1524,#1525,#1526));
#297=EDGE_LOOP('',(#1527,#1528,#1529,#1530));
#298=EDGE_LOOP('',(#1531,#1532,#1533,#1534));
#299=EDGE_LOOP('',(#1535,#1536,#1537,#1538));
#300=EDGE_LOOP('',(#1539,#1540,#1541,#1542,#1543,#1544));
#301=EDGE_LOOP('',(#1545));
#302=EDGE_LOOP('',(#1546,#1547,#1548,#1549));
#303=EDGE_LOOP('',(#1550,#1551,#1552,#1553));
#304=EDGE_LOOP('',(#1554,#1555,#1556,#1557));
#305=EDGE_LOOP('',(#1558,#1559,#1560,#1561));
#306=EDGE_LOOP('',(#1562,#1563,#1564,#1565));
#307=EDGE_LOOP('',(#1566,#1567,#1568,#1569));
#308=EDGE_LOOP('',(#1570,#1571,#1572,#1573,#1574,#1575));
#309=EDGE_LOOP('',(#1576));
#310=EDGE_LOOP('',(#1577,#1578,#1579,#1580));
#311=EDGE_LOOP('',(#1581));
#312=EDGE_LOOP('',(#1582,#1583,#1584,#1585));
#313=EDGE_LOOP('',(#1586));
#314=EDGE_LOOP('',(#1587,#1588,#1589,#1590));
#315=EDGE_LOOP('',(#1591));
#316=EDGE_LOOP('',(#1592,#1593,#1594,#1595));
#317=EDGE_LOOP('',(#1596));
#318=EDGE_LOOP('',(#1597,#1598,#1599,#1600));
#319=EDGE_LOOP('',(#1601,#1602,#1603,#1604));
#320=EDGE_LOOP('',(#1605,#1606,#1607,#1608));
#321=EDGE_LOOP('',(#1609,#1610,#1611,#1612));
#322=EDGE_LOOP('',(#1613,#1614,#1615,#1616));
#323=EDGE_LOOP('',(#1617,#1618,#1619,#1620));
#324=EDGE_LOOP('',(#1621,#1622,#1623,#1624));
#325=EDGE_LOOP('',(#1625,#1626,#1627,#1628));
#326=EDGE_LOOP('',(#1629,#1630,#1631,#1632,#1633,#1634,#1635,#1636));
#327=EDGE_LOOP('',(#1637));
#328=EDGE_LOOP('',(#1638));
#329=EDGE_LOOP('',(#1639,#1640,#1641,#1642));
#330=EDGE_LOOP('',(#1643));
#331=EDGE_LOOP('',(#1644));
#332=EDGE_LOOP('',(#1645,#1646,#1647,#1648));
#333=EDGE_LOOP('',(#1649,#1650,#1651,#1652));
#334=EDGE_LOOP('',(#1653,#1654,#1655,#1656));
#335=EDGE_LOOP('',(#1657,#1658,#1659,#1660));
#336=EDGE_LOOP('',(#1661,#1662,#1663,#1664,#1665,#1666,#1667,#1668));
#337=EDGE_LOOP('',(#1669));
#338=EDGE_LOOP('',(#1670));
#339=EDGE_LOOP('',(#1671,#1672,#1673,#1674));
#340=EDGE_LOOP('',(#1675));
#341=EDGE_LOOP('',(#1676));
#342=EDGE_LOOP('',(#1677,#1678,#1679,#1680));
#343=EDGE_LOOP('',(#1681,#1682,#1683,#1684));
#344=EDGE_LOOP('',(#1685,#1686,#1687,#1688));
#345=EDGE_LOOP('',(#1689,#1690,#1691,#1692));
#346=EDGE_LOOP('',(#1693,#1694,#1695,#1696));
#347=EDGE_LOOP('',(#1697,#1698,#1699,#1700));
#348=EDGE_LOOP('',(#1701,#1702,#1703,#1704));
#349=EDGE_LOOP('',(#1705,#1706,#1707,#1708));
#350=EDGE_LOOP('',(#1709,#1710,#1711,#1712));
#351=EDGE_LOOP('',(#1713,#1714,#1715,#1716,#1717,#1718));
#352=EDGE_LOOP('',(#1719));
#353=EDGE_LOOP('',(#1720));
#354=EDGE_LOOP('',(#1721));
#355=EDGE_LOOP('',(#1722));
#356=EDGE_LOOP('',(#1723));
#357=EDGE_LOOP('',(#1724,#1725,#1726,#1727,#1728,#1729));
#358=EDGE_LOOP('',(#1730));
#359=EDGE_LOOP('',(#1731));
#360=EDGE_LOOP('',(#1732));
#361=EDGE_LOOP('',(#1733));
#362=EDGE_LOOP('',(#1734));
#363=EDGE_LOOP('',(#1735,#1736,#1737,#1738));
#364=EDGE_LOOP('',(#1739,#1740,#1741,#1742));
#365=EDGE_LOOP('',(#1743,#1744,#1745,#1746));
#366=EDGE_LOOP('',(#1747,#1748,#1749,#1750));
#367=EDGE_LOOP('',(#1751,#1752,#1753,#1754));
#368=EDGE_LOOP('',(#1755,#1756,#1757,#1758));
#369=EDGE_LOOP('',(#1759,#1760,#1761,#1762));
#370=EDGE_LOOP('',(#1763,#1764,#1765,#1766));
#371=EDGE_LOOP('',(#1767,#1768,#1769,#1770));
#372=EDGE_LOOP('',(#1771,#1772,#1773,#1774));
#373=EDGE_LOOP('',(#1775,#1776,#1777,#1778));
#374=EDGE_LOOP('',(#1779,#1780,#1781,#1782));
#375=EDGE_LOOP('',(#1783,#1784,#1785,#1786));
#376=EDGE_LOOP('',(#1787,#1788,#1789,#1790));
#377=EDGE_LOOP('',(#1791,#1792,#1793,#1794,#1795,#1796,#1797,#1798));
#378=EDGE_LOOP('',(#1799,#1800,#1801,#1802,#1803,#1804,#1805,#1806,#1807,
#1808,#1809,#1810));
#379=EDGE_LOOP('',(#1811,#1812,#1813,#1814));
#380=EDGE_LOOP('',(#1815,#1816,#1817,#1818));
#381=EDGE_LOOP('',(#1819,#1820,#1821,#1822));
#382=EDGE_LOOP('',(#1823));
#383=EDGE_LOOP('',(#1824));
#384=EDGE_LOOP('',(#1825,#1826,#1827,#1828));
#385=EDGE_LOOP('',(#1829));
#386=EDGE_LOOP('',(#1830));
#387=EDGE_LOOP('',(#1831));
#388=EDGE_LOOP('',(#1832));
#389=EDGE_LOOP('',(#1833,#1834,#1835,#1836));
#390=EDGE_LOOP('',(#1837,#1838,#1839,#1840));
#391=EDGE_LOOP('',(#1841,#1842,#1843,#1844));
#392=EDGE_LOOP('',(#1845,#1846,#1847,#1848));
#393=EDGE_LOOP('',(#1849,#1850,#1851,#1852));
#394=EDGE_LOOP('',(#1853,#1854,#1855,#1856));
#395=EDGE_LOOP('',(#1857,#1858,#1859,#1860));
#396=EDGE_LOOP('',(#1861,#1862,#1863,#1864));
#397=EDGE_LOOP('',(#1865,#1866,#1867,#1868));
#398=EDGE_LOOP('',(#1869,#1870,#1871,#1872));
#399=EDGE_LOOP('',(#1873,#1874,#1875,#1876,#1877,#1878,#1879,#1880));
#400=EDGE_LOOP('',(#1881,#1882,#1883,#1884));
#401=EDGE_LOOP('',(#1885,#1886,#1887,#1888));
#402=EDGE_LOOP('',(#1889,#1890,#1891,#1892,#1893,#1894,#1895,#1896,#1897,
#1898,#1899,#1900));
#403=EDGE_LOOP('',(#1901,#1902,#1903,#1904,#1905,#1906,#1907,#1908,#1909,
#1910));
#404=EDGE_LOOP('',(#1911,#1912,#1913,#1914,#1915,#1916,#1917,#1918));
#405=EDGE_LOOP('',(#1919,#1920,#1921,#1922));
#406=EDGE_LOOP('',(#1923,#1924,#1925,#1926,#1927,#1928,#1929,#1930));
#407=EDGE_LOOP('',(#1931,#1932,#1933,#1934));
#408=EDGE_LOOP('',(#1935,#1936,#1937,#1938,#1939,#1940,#1941,#1942));
#409=EDGE_LOOP('',(#1943,#1944,#1945,#1946,#1947,#1948,#1949,#1950));
#410=LINE('',#2883,#647);
#411=LINE('',#2885,#648);
#412=LINE('',#2887,#649);
#413=LINE('',#2888,#650);
#414=LINE('',#2891,#651);
#415=LINE('',#2893,#652);
#416=LINE('',#2894,#653);
#417=LINE('',#2897,#654);
#418=LINE('',#2899,#655);
#419=LINE('',#2900,#656);
#420=LINE('',#2902,#657);
#421=LINE('',#2903,#658);
#422=LINE('',#2907,#659);
#423=LINE('',#2909,#660);
#424=LINE('',#2911,#661);
#425=LINE('',#2912,#662);
#426=LINE('',#2921,#663);
#427=LINE('',#2923,#664);
#428=LINE('',#2925,#665);
#429=LINE('',#2927,#666);
#430=LINE('',#2929,#667);
#431=LINE('',#2930,#668);
#432=LINE('',#2943,#669);
#433=LINE('',#2945,#670);
#434=LINE('',#2947,#671);
#435=LINE('',#2949,#672);
#436=LINE('',#2951,#673);
#437=LINE('',#2952,#674);
#438=LINE('',#2956,#675);
#439=LINE('',#2958,#676);
#440=LINE('',#2960,#677);
#441=LINE('',#2962,#678);
#442=LINE('',#2964,#679);
#443=LINE('',#2966,#680);
#444=LINE('',#2968,#681);
#445=LINE('',#2969,#682);
#446=LINE('',#2973,#683);
#447=LINE('',#2975,#684);
#448=LINE('',#2977,#685);
#449=LINE('',#2978,#686);
#450=LINE('',#2981,#687);
#451=LINE('',#2983,#688);
#452=LINE('',#2985,#689);
#453=LINE('',#2986,#690);
#454=LINE('',#2989,#691);
#455=LINE('',#2991,#692);
#456=LINE('',#2993,#693);
#457=LINE('',#2994,#694);
#458=LINE('',#2999,#695);
#459=LINE('',#3005,#696);
#460=LINE('',#3010,#697);
#461=LINE('',#3012,#698);
#462=LINE('',#3014,#699);
#463=LINE('',#3015,#700);
#464=LINE('',#3018,#701);
#465=LINE('',#3020,#702);
#466=LINE('',#3021,#703);
#467=LINE('',#3024,#704);
#468=LINE('',#3026,#705);
#469=LINE('',#3027,#706);
#470=LINE('',#3029,#707);
#471=LINE('',#3031,#708);
#472=LINE('',#3033,#709);
#473=LINE('',#3035,#710);
#474=LINE('',#3036,#711);
#475=LINE('',#3038,#712);
#476=LINE('',#3040,#713);
#477=LINE('',#3042,#714);
#478=LINE('',#3044,#715);
#479=LINE('',#3045,#716);
#480=LINE('',#3048,#717);
#481=LINE('',#3050,#718);
#482=LINE('',#3051,#719);
#483=LINE('',#3054,#720);
#484=LINE('',#3055,#721);
#485=LINE('',#3058,#722);
#486=LINE('',#3059,#723);
#487=LINE('',#3061,#724);
#488=LINE('',#3064,#725);
#489=LINE('',#3066,#726);
#490=LINE('',#3067,#727);
#491=LINE('',#3070,#728);
#492=LINE('',#3071,#729);
#493=LINE('',#3074,#730);
#494=LINE('',#3075,#731);
#495=LINE('',#3077,#732);
#496=LINE('',#3082,#733);
#497=LINE('',#3088,#734);
#498=LINE('',#3092,#735);
#499=LINE('',#3094,#736);
#500=LINE('',#3095,#737);
#501=LINE('',#3098,#738);
#502=LINE('',#3099,#739);
#503=LINE('',#3102,#740);
#504=LINE('',#3103,#741);
#505=LINE('',#3106,#742);
#506=LINE('',#3107,#743);
#507=LINE('',#3110,#744);
#508=LINE('',#3111,#745);
#509=LINE('',#3113,#746);
#510=LINE('',#3117,#747);
#511=LINE('',#3119,#748);
#512=LINE('',#3120,#749);
#513=LINE('',#3123,#750);
#514=LINE('',#3124,#751);
#515=LINE('',#3127,#752);
#516=LINE('',#3128,#753);
#517=LINE('',#3131,#754);
#518=LINE('',#3132,#755);
#519=LINE('',#3135,#756);
#520=LINE('',#3136,#757);
#521=LINE('',#3138,#758);
#522=LINE('',#3144,#759);
#523=LINE('',#3151,#760);
#524=LINE('',#3158,#761);
#525=LINE('',#3165,#762);
#526=LINE('',#3171,#763);
#527=LINE('',#3173,#764);
#528=LINE('',#3175,#765);
#529=LINE('',#3176,#766);
#530=LINE('',#3179,#767);
#531=LINE('',#3181,#768);
#532=LINE('',#3182,#769);
#533=LINE('',#3185,#770);
#534=LINE('',#3187,#771);
#535=LINE('',#3188,#772);
#536=LINE('',#3191,#773);
#537=LINE('',#3192,#774);
#538=LINE('',#3196,#775);
#539=LINE('',#3198,#776);
#540=LINE('',#3200,#777);
#541=LINE('',#3201,#778);
#542=LINE('',#3204,#779);
#543=LINE('',#3206,#780);
#544=LINE('',#3207,#781);
#545=LINE('',#3210,#782);
#546=LINE('',#3212,#783);
#547=LINE('',#3213,#784);
#548=LINE('',#3216,#785);
#549=LINE('',#3218,#786);
#550=LINE('',#3219,#787);
#551=LINE('',#3222,#788);
#552=LINE('',#3223,#789);
#553=LINE('',#3224,#790);
#554=LINE('',#3228,#791);
#555=LINE('',#3230,#792);
#556=LINE('',#3232,#793);
#557=LINE('',#3233,#794);
#558=LINE('',#3241,#795);
#559=LINE('',#3243,#796);
#560=LINE('',#3245,#797);
#561=LINE('',#3246,#798);
#562=LINE('',#3249,#799);
#563=LINE('',#3251,#800);
#564=LINE('',#3252,#801);
#565=LINE('',#3255,#802);
#566=LINE('',#3257,#803);
#567=LINE('',#3258,#804);
#568=LINE('',#3261,#805);
#569=LINE('',#3263,#806);
#570=LINE('',#3264,#807);
#571=LINE('',#3266,#808);
#572=LINE('',#3267,#809);
#573=LINE('',#3270,#810);
#574=LINE('',#3272,#811);
#575=LINE('',#3273,#812);
#576=LINE('',#3283,#813);
#577=LINE('',#3286,#814);
#578=LINE('',#3289,#815);
#579=LINE('',#3291,#816);
#580=LINE('',#3292,#817);
#581=LINE('',#3298,#818);
#582=LINE('',#3301,#819);
#583=LINE('',#3304,#820);
#584=LINE('',#3306,#821);
#585=LINE('',#3307,#822);
#586=LINE('',#3312,#823);
#587=LINE('',#3318,#824);
#588=LINE('',#3324,#825);
#589=LINE('',#3330,#826);
#590=LINE('',#3336,#827);
#591=LINE('',#3339,#828);
#592=LINE('',#3340,#829);
#593=LINE('',#3342,#830);
#594=LINE('',#3343,#831);
#595=LINE('',#3350,#832);
#596=LINE('',#3353,#833);
#597=LINE('',#3356,#834);
#598=LINE('',#3358,#835);
#599=LINE('',#3359,#836);
#600=LINE('',#3365,#837);
#601=LINE('',#3368,#838);
#602=LINE('',#3370,#839);
#603=LINE('',#3371,#840);
#604=LINE('',#3377,#841);
#605=LINE('',#3380,#842);
#606=LINE('',#3382,#843);
#607=LINE('',#3383,#844);
#608=LINE('',#3389,#845);
#609=LINE('',#3391,#846);
#610=LINE('',#3392,#847);
#611=LINE('',#3396,#848);
#612=LINE('',#3398,#849);
#613=LINE('',#3400,#850);
#614=LINE('',#3401,#851);
#615=LINE('',#3404,#852);
#616=LINE('',#3406,#853);
#617=LINE('',#3407,#854);
#618=LINE('',#3410,#855);
#619=LINE('',#3412,#856);
#620=LINE('',#3413,#857);
#621=LINE('',#3415,#858);
#622=LINE('',#3416,#859);
#623=LINE('',#3419,#860);
#624=LINE('',#3421,#861);
#625=LINE('',#3423,#862);
#626=LINE('',#3424,#863);
#627=LINE('',#3434,#864);
#628=LINE('',#3436,#865);
#629=LINE('',#3438,#866);
#630=LINE('',#3440,#867);
#631=LINE('',#3442,#868);
#632=LINE('',#3444,#869);
#633=LINE('',#3446,#870);
#634=LINE('',#3448,#871);
#635=LINE('',#3450,#872);
#636=LINE('',#3451,#873);
#637=LINE('',#3453,#874);
#638=LINE('',#3456,#875);
#639=LINE('',#3457,#876);
#640=LINE('',#3459,#877);
#641=LINE('',#3461,#878);
#642=LINE('',#3462,#879);
#643=LINE('',#3463,#880);
#644=LINE('',#3465,#881);
#645=LINE('',#3467,#882);
#646=LINE('',#3470,#883);
#647=VECTOR('',#2320,10.);
#648=VECTOR('',#2321,10.);
#649=VECTOR('',#2322,10.);
#650=VECTOR('',#2323,10.);
#651=VECTOR('',#2326,10.);
#652=VECTOR('',#2327,10.);
#653=VECTOR('',#2328,10.);
#654=VECTOR('',#2331,10.);
#655=VECTOR('',#2332,10.);
#656=VECTOR('',#2333,10.);
#657=VECTOR('',#2336,10.);
#658=VECTOR('',#2337,10.);
#659=VECTOR('',#2340,10.);
#660=VECTOR('',#2341,10.);
#661=VECTOR('',#2342,10.);
#662=VECTOR('',#2343,10.);
#663=VECTOR('',#2350,10.);
#664=VECTOR('',#2351,10.);
#665=VECTOR('',#2352,10.);
#666=VECTOR('',#2353,10.);
#667=VECTOR('',#2354,10.);
#668=VECTOR('',#2355,10.);
#669=VECTOR('',#2366,10.);
#670=VECTOR('',#2367,10.);
#671=VECTOR('',#2368,10.);
#672=VECTOR('',#2369,10.);
#673=VECTOR('',#2370,10.);
#674=VECTOR('',#2371,10.);
#675=VECTOR('',#2374,10.);
#676=VECTOR('',#2375,10.);
#677=VECTOR('',#2376,10.);
#678=VECTOR('',#2377,10.);
#679=VECTOR('',#2378,10.);
#680=VECTOR('',#2379,10.);
#681=VECTOR('',#2380,10.);
#682=VECTOR('',#2381,10.);
#683=VECTOR('',#2384,10.);
#684=VECTOR('',#2385,10.);
#685=VECTOR('',#2386,10.);
#686=VECTOR('',#2387,10.);
#687=VECTOR('',#2388,10.);
#688=VECTOR('',#2389,10.);
#689=VECTOR('',#2390,10.);
#690=VECTOR('',#2391,10.);
#691=VECTOR('',#2392,10.);
#692=VECTOR('',#2393,10.);
#693=VECTOR('',#2394,10.);
#694=VECTOR('',#2395,10.);
#695=VECTOR('',#2400,2.20000000000001);
#696=VECTOR('',#2407,2.20000000000001);
#697=VECTOR('',#2412,10.);
#698=VECTOR('',#2413,10.);
#699=VECTOR('',#2414,10.);
#700=VECTOR('',#2415,10.);
#701=VECTOR('',#2418,10.);
#702=VECTOR('',#2419,10.);
#703=VECTOR('',#2420,10.);
#704=VECTOR('',#2423,10.);
#705=VECTOR('',#2424,10.);
#706=VECTOR('',#2425,10.);
#707=VECTOR('',#2428,10.);
#708=VECTOR('',#2431,10.);
#709=VECTOR('',#2432,10.);
#710=VECTOR('',#2433,10.);
#711=VECTOR('',#2434,10.);
#712=VECTOR('',#2435,10.);
#713=VECTOR('',#2436,10.);
#714=VECTOR('',#2437,10.);
#715=VECTOR('',#2438,10.);
#716=VECTOR('',#2439,10.);
#717=VECTOR('',#2442,10.);
#718=VECTOR('',#2443,10.);
#719=VECTOR('',#2444,10.);
#720=VECTOR('',#2447,10.);
#721=VECTOR('',#2448,10.);
#722=VECTOR('',#2451,10.);
#723=VECTOR('',#2452,10.);
#724=VECTOR('',#2455,10.);
#725=VECTOR('',#2458,10.);
#726=VECTOR('',#2459,10.);
#727=VECTOR('',#2460,10.);
#728=VECTOR('',#2463,10.);
#729=VECTOR('',#2464,10.);
#730=VECTOR('',#2467,10.);
#731=VECTOR('',#2468,10.);
#732=VECTOR('',#2471,10.);
#733=VECTOR('',#2476,2.7);
#734=VECTOR('',#2483,2.7);
#735=VECTOR('',#2488,10.);
#736=VECTOR('',#2489,10.);
#737=VECTOR('',#2490,10.);
#738=VECTOR('',#2493,10.);
#739=VECTOR('',#2494,10.);
#740=VECTOR('',#2497,10.);
#741=VECTOR('',#2498,10.);
#742=VECTOR('',#2501,10.);
#743=VECTOR('',#2502,10.);
#744=VECTOR('',#2505,10.);
#745=VECTOR('',#2506,10.);
#746=VECTOR('',#2509,10.);
#747=VECTOR('',#2514,10.);
#748=VECTOR('',#2515,10.);
#749=VECTOR('',#2516,10.);
#750=VECTOR('',#2519,10.);
#751=VECTOR('',#2520,10.);
#752=VECTOR('',#2523,10.);
#753=VECTOR('',#2524,10.);
#754=VECTOR('',#2527,10.);
#755=VECTOR('',#2528,10.);
#756=VECTOR('',#2531,10.);
#757=VECTOR('',#2532,10.);
#758=VECTOR('',#2535,10.);
#759=VECTOR('',#2542,2.675);
#760=VECTOR('',#2551,2.675);
#761=VECTOR('',#2560,2.675);
#762=VECTOR('',#2569,2.675);
#763=VECTOR('',#2576,10.);
#764=VECTOR('',#2577,10.);
#765=VECTOR('',#2578,10.);
#766=VECTOR('',#2579,10.);
#767=VECTOR('',#2582,10.);
#768=VECTOR('',#2583,10.);
#769=VECTOR('',#2584,10.);
#770=VECTOR('',#2587,10.);
#771=VECTOR('',#2588,10.);
#772=VECTOR('',#2589,10.);
#773=VECTOR('',#2592,10.);
#774=VECTOR('',#2593,10.);
#775=VECTOR('',#2596,10.);
#776=VECTOR('',#2597,10.);
#777=VECTOR('',#2598,10.);
#778=VECTOR('',#2599,10.);
#779=VECTOR('',#2602,10.);
#780=VECTOR('',#2603,10.);
#781=VECTOR('',#2604,10.);
#782=VECTOR('',#2607,10.);
#783=VECTOR('',#2608,10.);
#784=VECTOR('',#2609,10.);
#785=VECTOR('',#2612,10.);
#786=VECTOR('',#2613,10.);
#787=VECTOR('',#2614,10.);
#788=VECTOR('',#2617,10.);
#789=VECTOR('',#2618,10.);
#790=VECTOR('',#2619,10.);
#791=VECTOR('',#2622,10.);
#792=VECTOR('',#2623,10.);
#793=VECTOR('',#2624,10.);
#794=VECTOR('',#2625,10.);
#795=VECTOR('',#2632,10.);
#796=VECTOR('',#2633,10.);
#797=VECTOR('',#2634,10.);
#798=VECTOR('',#2635,10.);
#799=VECTOR('',#2638,10.);
#800=VECTOR('',#2639,10.);
#801=VECTOR('',#2640,10.);
#802=VECTOR('',#2643,10.);
#803=VECTOR('',#2644,10.);
#804=VECTOR('',#2645,10.);
#805=VECTOR('',#2648,10.);
#806=VECTOR('',#2649,10.);
#807=VECTOR('',#2650,10.);
#808=VECTOR('',#2653,10.);
#809=VECTOR('',#2654,10.);
#810=VECTOR('',#2657,10.);
#811=VECTOR('',#2658,10.);
#812=VECTOR('',#2659,10.);
#813=VECTOR('',#2668,10.);
#814=VECTOR('',#2671,10.);
#815=VECTOR('',#2674,10.);
#816=VECTOR('',#2675,10.);
#817=VECTOR('',#2676,10.);
#818=VECTOR('',#2681,10.);
#819=VECTOR('',#2684,10.);
#820=VECTOR('',#2687,10.);
#821=VECTOR('',#2688,10.);
#822=VECTOR('',#2689,10.);
#823=VECTOR('',#2694,1.49999999999999);
#824=VECTOR('',#2701,1.49999999999999);
#825=VECTOR('',#2708,1.49999999999999);
#826=VECTOR('',#2715,11.5);
#827=VECTOR('',#2722,1.5);
#828=VECTOR('',#2727,10.);
#829=VECTOR('',#2728,10.);
#830=VECTOR('',#2731,10.);
#831=VECTOR('',#2732,10.);
#832=VECTOR('',#2739,10.);
#833=VECTOR('',#2742,10.);
#834=VECTOR('',#2745,10.);
#835=VECTOR('',#2746,10.);
#836=VECTOR('',#2747,10.);
#837=VECTOR('',#2752,10.);
#838=VECTOR('',#2755,10.);
#839=VECTOR('',#2758,10.);
#840=VECTOR('',#2759,10.);
#841=VECTOR('',#2764,10.);
#842=VECTOR('',#2767,10.);
#843=VECTOR('',#2770,10.);
#844=VECTOR('',#2771,10.);
#845=VECTOR('',#2778,10.);
#846=VECTOR('',#2781,10.);
#847=VECTOR('',#2782,10.);
#848=VECTOR('',#2785,10.);
#849=VECTOR('',#2786,10.);
#850=VECTOR('',#2787,10.);
#851=VECTOR('',#2788,10.);
#852=VECTOR('',#2791,10.);
#853=VECTOR('',#2792,10.);
#854=VECTOR('',#2793,10.);
#855=VECTOR('',#2796,10.);
#856=VECTOR('',#2797,10.);
#857=VECTOR('',#2798,10.);
#858=VECTOR('',#2801,10.);
#859=VECTOR('',#2802,10.);
#860=VECTOR('',#2807,10.);
#861=VECTOR('',#2808,10.);
#862=VECTOR('',#2809,10.);
#863=VECTOR('',#2810,10.);
#864=VECTOR('',#2821,2.15);
#865=VECTOR('',#2824,2.15);
#866=VECTOR('',#2827,2.15);
#867=VECTOR('',#2830,2.15);
#868=VECTOR('',#2833,2.15);
#869=VECTOR('',#2836,2.15);
#870=VECTOR('',#2839,2.15);
#871=VECTOR('',#2842,2.15);
#872=VECTOR('',#2845,10.);
#873=VECTOR('',#2846,10.);
#874=VECTOR('',#2849,10.);
#875=VECTOR('',#2854,10.);
#876=VECTOR('',#2855,10.);
#877=VECTOR('',#2858,10.);
#878=VECTOR('',#2861,10.);
#879=VECTOR('',#2862,10.);
#880=VECTOR('',#2863,10.);
#881=VECTOR('',#2866,10.);
#882=VECTOR('',#2869,10.);
#883=VECTOR('',#2874,10.);
#884=VERTEX_POINT('',#2881);
#885=VERTEX_POINT('',#2882);
#886=VERTEX_POINT('',#2884);
#887=VERTEX_POINT('',#2886);
#888=VERTEX_POINT('',#2890);
#889=VERTEX_POINT('',#2892);
#890=VERTEX_POINT('',#2896);
#891=VERTEX_POINT('',#2898);
#892=VERTEX_POINT('',#2905);
#893=VERTEX_POINT('',#2906);
#894=VERTEX_POINT('',#2908);
#895=VERTEX_POINT('',#2910);
#896=VERTEX_POINT('',#2913);
#897=VERTEX_POINT('',#2915);
#898=VERTEX_POINT('',#2917);
#899=VERTEX_POINT('',#2919);
#900=VERTEX_POINT('',#2920);
#901=VERTEX_POINT('',#2922);
#902=VERTEX_POINT('',#2924);
#903=VERTEX_POINT('',#2926);
#904=VERTEX_POINT('',#2928);
#905=VERTEX_POINT('',#2931);
#906=VERTEX_POINT('',#2933);
#907=VERTEX_POINT('',#2935);
#908=VERTEX_POINT('',#2937);
#909=VERTEX_POINT('',#2939);
#910=VERTEX_POINT('',#2941);
#911=VERTEX_POINT('',#2942);
#912=VERTEX_POINT('',#2944);
#913=VERTEX_POINT('',#2946);
#914=VERTEX_POINT('',#2948);
#915=VERTEX_POINT('',#2950);
#916=VERTEX_POINT('',#2954);
#917=VERTEX_POINT('',#2955);
#918=VERTEX_POINT('',#2957);
#919=VERTEX_POINT('',#2959);
#920=VERTEX_POINT('',#2961);
#921=VERTEX_POINT('',#2963);
#922=VERTEX_POINT('',#2965);
#923=VERTEX_POINT('',#2967);
#924=VERTEX_POINT('',#2971);
#925=VERTEX_POINT('',#2972);
#926=VERTEX_POINT('',#2974);
#927=VERTEX_POINT('',#2976);
#928=VERTEX_POINT('',#2979);
#929=VERTEX_POINT('',#2980);
#930=VERTEX_POINT('',#2982);
#931=VERTEX_POINT('',#2984);
#932=VERTEX_POINT('',#2987);
#933=VERTEX_POINT('',#2988);
#934=VERTEX_POINT('',#2990);
#935=VERTEX_POINT('',#2992);
#936=VERTEX_POINT('',#2996);
#937=VERTEX_POINT('',#2998);
#938=VERTEX_POINT('',#3002);
#939=VERTEX_POINT('',#3004);
#940=VERTEX_POINT('',#3008);
#941=VERTEX_POINT('',#3009);
#942=VERTEX_POINT('',#3011);
#943=VERTEX_POINT('',#3013);
#944=VERTEX_POINT('',#3017);
#945=VERTEX_POINT('',#3019);
#946=VERTEX_POINT('',#3023);
#947=VERTEX_POINT('',#3025);
#948=VERTEX_POINT('',#3032);
#949=VERTEX_POINT('',#3034);
#950=VERTEX_POINT('',#3037);
#951=VERTEX_POINT('',#3039);
#952=VERTEX_POINT('',#3041);
#953=VERTEX_POINT('',#3043);
#954=VERTEX_POINT('',#3047);
#955=VERTEX_POINT('',#3049);
#956=VERTEX_POINT('',#3053);
#957=VERTEX_POINT('',#3057);
#958=VERTEX_POINT('',#3063);
#959=VERTEX_POINT('',#3065);
#960=VERTEX_POINT('',#3069);
#961=VERTEX_POINT('',#3073);
#962=VERTEX_POINT('',#3079);
#963=VERTEX_POINT('',#3081);
#964=VERTEX_POINT('',#3085);
#965=VERTEX_POINT('',#3087);
#966=VERTEX_POINT('',#3091);
#967=VERTEX_POINT('',#3093);
#968=VERTEX_POINT('',#3097);
#969=VERTEX_POINT('',#3101);
#970=VERTEX_POINT('',#3105);
#971=VERTEX_POINT('',#3109);
#972=VERTEX_POINT('',#3116);
#973=VERTEX_POINT('',#3118);
#974=VERTEX_POINT('',#3122);
#975=VERTEX_POINT('',#3126);
#976=VERTEX_POINT('',#3130);
#977=VERTEX_POINT('',#3134);
#978=VERTEX_POINT('',#3141);
#979=VERTEX_POINT('',#3143);
#980=VERTEX_POINT('',#3148);
#981=VERTEX_POINT('',#3150);
#982=VERTEX_POINT('',#3155);
#983=VERTEX_POINT('',#3157);
#984=VERTEX_POINT('',#3162);
#985=VERTEX_POINT('',#3164);
#986=VERTEX_POINT('',#3169);
#987=VERTEX_POINT('',#3170);
#988=VERTEX_POINT('',#3172);
#989=VERTEX_POINT('',#3174);
#990=VERTEX_POINT('',#3178);
#991=VERTEX_POINT('',#3180);
#992=VERTEX_POINT('',#3184);
#993=VERTEX_POINT('',#3186);
#994=VERTEX_POINT('',#3190);
#995=VERTEX_POINT('',#3194);
#996=VERTEX_POINT('',#3195);
#997=VERTEX_POINT('',#3197);
#998=VERTEX_POINT('',#3199);
#999=VERTEX_POINT('',#3203);
#1000=VERTEX_POINT('',#3205);
#1001=VERTEX_POINT('',#3209);
#1002=VERTEX_POINT('',#3211);
#1003=VERTEX_POINT('',#3215);
#1004=VERTEX_POINT('',#3217);
#1005=VERTEX_POINT('',#3221);
#1006=VERTEX_POINT('',#3226);
#1007=VERTEX_POINT('',#3227);
#1008=VERTEX_POINT('',#3229);
#1009=VERTEX_POINT('',#3231);
#1010=VERTEX_POINT('',#3234);
#1011=VERTEX_POINT('',#3236);
#1012=VERTEX_POINT('',#3239);
#1013=VERTEX_POINT('',#3240);
#1014=VERTEX_POINT('',#3242);
#1015=VERTEX_POINT('',#3244);
#1016=VERTEX_POINT('',#3248);
#1017=VERTEX_POINT('',#3250);
#1018=VERTEX_POINT('',#3254);
#1019=VERTEX_POINT('',#3256);
#1020=VERTEX_POINT('',#3260);
#1021=VERTEX_POINT('',#3262);
#1022=VERTEX_POINT('',#3269);
#1023=VERTEX_POINT('',#3271);
#1024=VERTEX_POINT('',#3274);
#1025=VERTEX_POINT('',#3276);
#1026=VERTEX_POINT('',#3279);
#1027=VERTEX_POINT('',#3280);
#1028=VERTEX_POINT('',#3282);
#1029=VERTEX_POINT('',#3284);
#1030=VERTEX_POINT('',#3288);
#1031=VERTEX_POINT('',#3290);
#1032=VERTEX_POINT('',#3294);
#1033=VERTEX_POINT('',#3295);
#1034=VERTEX_POINT('',#3297);
#1035=VERTEX_POINT('',#3299);
#1036=VERTEX_POINT('',#3303);
#1037=VERTEX_POINT('',#3305);
#1038=VERTEX_POINT('',#3309);
#1039=VERTEX_POINT('',#3311);
#1040=VERTEX_POINT('',#3315);
#1041=VERTEX_POINT('',#3317);
#1042=VERTEX_POINT('',#3321);
#1043=VERTEX_POINT('',#3323);
#1044=VERTEX_POINT('',#3327);
#1045=VERTEX_POINT('',#3329);
#1046=VERTEX_POINT('',#3333);
#1047=VERTEX_POINT('',#3335);
#1048=VERTEX_POINT('',#3346);
#1049=VERTEX_POINT('',#3347);
#1050=VERTEX_POINT('',#3349);
#1051=VERTEX_POINT('',#3351);
#1052=VERTEX_POINT('',#3355);
#1053=VERTEX_POINT('',#3357);
#1054=VERTEX_POINT('',#3361);
#1055=VERTEX_POINT('',#3362);
#1056=VERTEX_POINT('',#3364);
#1057=VERTEX_POINT('',#3366);
#1058=VERTEX_POINT('',#3373);
#1059=VERTEX_POINT('',#3374);
#1060=VERTEX_POINT('',#3376);
#1061=VERTEX_POINT('',#3378);
#1062=VERTEX_POINT('',#3385);
#1063=VERTEX_POINT('',#3387);
#1064=VERTEX_POINT('',#3394);
#1065=VERTEX_POINT('',#3395);
#1066=VERTEX_POINT('',#3397);
#1067=VERTEX_POINT('',#3399);
#1068=VERTEX_POINT('',#3403);
#1069=VERTEX_POINT('',#3405);
#1070=VERTEX_POINT('',#3409);
#1071=VERTEX_POINT('',#3411);
#1072=VERTEX_POINT('',#3420);
#1073=VERTEX_POINT('',#3422);
#1074=VERTEX_POINT('',#3425);
#1075=VERTEX_POINT('',#3427);
#1076=VERTEX_POINT('',#3429);
#1077=VERTEX_POINT('',#3431);
#1078=EDGE_CURVE('',#884,#885,#410,.T.);
#1079=EDGE_CURVE('',#886,#884,#411,.T.);
#1080=EDGE_CURVE('',#887,#886,#412,.T.);
#1081=EDGE_CURVE('',#887,#885,#413,.T.);
#1082=EDGE_CURVE('',#885,#888,#414,.T.);
#1083=EDGE_CURVE('',#889,#887,#415,.T.);
#1084=EDGE_CURVE('',#889,#888,#416,.T.);
#1085=EDGE_CURVE('',#888,#890,#417,.T.);
#1086=EDGE_CURVE('',#891,#889,#418,.T.);
#1087=EDGE_CURVE('',#891,#890,#419,.T.);
#1088=EDGE_CURVE('',#890,#884,#420,.T.);
#1089=EDGE_CURVE('',#886,#891,#421,.T.);
#1090=EDGE_CURVE('',#892,#893,#422,.T.);
#1091=EDGE_CURVE('',#893,#894,#423,.T.);
#1092=EDGE_CURVE('',#894,#895,#424,.T.);
#1093=EDGE_CURVE('',#895,#892,#425,.T.);
#1094=EDGE_CURVE('',#896,#896,#91,.T.);
#1095=EDGE_CURVE('',#897,#897,#92,.T.);
#1096=EDGE_CURVE('',#898,#898,#93,.T.);
#1097=EDGE_CURVE('',#899,#900,#426,.T.);
#1098=EDGE_CURVE('',#900,#901,#427,.T.);
#1099=EDGE_CURVE('',#901,#902,#428,.T.);
#1100=EDGE_CURVE('',#902,#903,#429,.T.);
#1101=EDGE_CURVE('',#903,#904,#430,.T.);
#1102=EDGE_CURVE('',#904,#899,#431,.T.);
#1103=EDGE_CURVE('',#905,#905,#94,.T.);
#1104=EDGE_CURVE('',#906,#906,#95,.T.);
#1105=EDGE_CURVE('',#907,#907,#96,.T.);
#1106=EDGE_CURVE('',#908,#908,#97,.T.);
#1107=EDGE_CURVE('',#909,#909,#98,.T.);
#1108=EDGE_CURVE('',#910,#911,#432,.T.);
#1109=EDGE_CURVE('',#911,#912,#433,.T.);
#1110=EDGE_CURVE('',#912,#913,#434,.T.);
#1111=EDGE_CURVE('',#913,#914,#435,.T.);
#1112=EDGE_CURVE('',#914,#915,#436,.T.);
#1113=EDGE_CURVE('',#915,#910,#437,.T.);
#1114=EDGE_CURVE('',#916,#917,#438,.T.);
#1115=EDGE_CURVE('',#918,#917,#439,.T.);
#1116=EDGE_CURVE('',#919,#918,#440,.T.);
#1117=EDGE_CURVE('',#920,#919,#441,.T.);
#1118=EDGE_CURVE('',#920,#921,#442,.T.);
#1119=EDGE_CURVE('',#922,#921,#443,.T.);
#1120=EDGE_CURVE('',#923,#922,#444,.T.);
#1121=EDGE_CURVE('',#923,#916,#445,.T.);
#1122=EDGE_CURVE('',#924,#925,#446,.T.);
#1123=EDGE_CURVE('',#926,#925,#447,.T.);
#1124=EDGE_CURVE('',#927,#926,#448,.T.);
#1125=EDGE_CURVE('',#924,#927,#449,.T.);
#1126=EDGE_CURVE('',#928,#929,#450,.T.);
#1127=EDGE_CURVE('',#929,#930,#451,.T.);
#1128=EDGE_CURVE('',#930,#931,#452,.T.);
#1129=EDGE_CURVE('',#931,#928,#453,.T.);
#1130=EDGE_CURVE('',#932,#933,#454,.T.);
#1131=EDGE_CURVE('',#933,#934,#455,.T.);
#1132=EDGE_CURVE('',#934,#935,#456,.T.);
#1133=EDGE_CURVE('',#935,#932,#457,.T.);
#1134=EDGE_CURVE('',#936,#936,#99,.T.);
#1135=EDGE_CURVE('',#936,#937,#458,.T.);
#1136=EDGE_CURVE('',#937,#937,#100,.T.);
#1137=EDGE_CURVE('',#938,#938,#101,.T.);
#1138=EDGE_CURVE('',#938,#939,#459,.T.);
#1139=EDGE_CURVE('',#939,#939,#102,.T.);
#1140=EDGE_CURVE('',#940,#941,#460,.T.);
#1141=EDGE_CURVE('',#940,#942,#461,.T.);
#1142=EDGE_CURVE('',#943,#942,#462,.T.);
#1143=EDGE_CURVE('',#941,#943,#463,.T.);
#1144=EDGE_CURVE('',#941,#944,#464,.T.);
#1145=EDGE_CURVE('',#945,#943,#465,.T.);
#1146=EDGE_CURVE('',#944,#945,#466,.T.);
#1147=EDGE_CURVE('',#944,#946,#467,.T.);
#1148=EDGE_CURVE('',#947,#945,#468,.T.);
#1149=EDGE_CURVE('',#946,#947,#469,.T.);
#1150=EDGE_CURVE('',#942,#947,#470,.T.);
#1151=EDGE_CURVE('',#926,#946,#471,.T.);
#1152=EDGE_CURVE('',#925,#948,#472,.T.);
#1153=EDGE_CURVE('',#949,#948,#473,.T.);
#1154=EDGE_CURVE('',#916,#949,#474,.T.);
#1155=EDGE_CURVE('',#923,#950,#475,.T.);
#1156=EDGE_CURVE('',#951,#950,#476,.T.);
#1157=EDGE_CURVE('',#952,#951,#477,.T.);
#1158=EDGE_CURVE('',#953,#952,#478,.T.);
#1159=EDGE_CURVE('',#940,#953,#479,.T.);
#1160=EDGE_CURVE('',#954,#934,#480,.T.);
#1161=EDGE_CURVE('',#955,#954,#481,.T.);
#1162=EDGE_CURVE('',#955,#935,#482,.T.);
#1163=EDGE_CURVE('',#956,#955,#483,.T.);
#1164=EDGE_CURVE('',#956,#932,#484,.T.);
#1165=EDGE_CURVE('',#957,#956,#485,.T.);
#1166=EDGE_CURVE('',#957,#933,#486,.T.);
#1167=EDGE_CURVE('',#954,#957,#487,.T.);
#1168=EDGE_CURVE('',#958,#930,#488,.T.);
#1169=EDGE_CURVE('',#959,#958,#489,.T.);
#1170=EDGE_CURVE('',#959,#931,#490,.T.);
#1171=EDGE_CURVE('',#960,#959,#491,.T.);
#1172=EDGE_CURVE('',#960,#928,#492,.T.);
#1173=EDGE_CURVE('',#961,#960,#493,.T.);
#1174=EDGE_CURVE('',#961,#929,#494,.T.);
#1175=EDGE_CURVE('',#958,#961,#495,.T.);
#1176=EDGE_CURVE('',#962,#962,#103,.T.);
#1177=EDGE_CURVE('',#962,#963,#496,.T.);
#1178=EDGE_CURVE('',#963,#963,#104,.T.);
#1179=EDGE_CURVE('',#964,#964,#105,.T.);
#1180=EDGE_CURVE('',#964,#965,#497,.T.);
#1181=EDGE_CURVE('',#965,#965,#106,.T.);
#1182=EDGE_CURVE('',#912,#966,#498,.T.);
#1183=EDGE_CURVE('',#966,#967,#499,.T.);
#1184=EDGE_CURVE('',#967,#913,#500,.T.);
#1185=EDGE_CURVE('',#911,#968,#501,.T.);
#1186=EDGE_CURVE('',#968,#966,#502,.T.);
#1187=EDGE_CURVE('',#910,#969,#503,.T.);
#1188=EDGE_CURVE('',#969,#968,#504,.T.);
#1189=EDGE_CURVE('',#915,#970,#505,.T.);
#1190=EDGE_CURVE('',#970,#969,#506,.T.);
#1191=EDGE_CURVE('',#914,#971,#507,.T.);
#1192=EDGE_CURVE('',#971,#970,#508,.T.);
#1193=EDGE_CURVE('',#967,#971,#509,.T.);
#1194=EDGE_CURVE('',#901,#972,#510,.T.);
#1195=EDGE_CURVE('',#972,#973,#511,.T.);
#1196=EDGE_CURVE('',#973,#902,#512,.T.);
#1197=EDGE_CURVE('',#900,#974,#513,.T.);
#1198=EDGE_CURVE('',#974,#972,#514,.T.);
#1199=EDGE_CURVE('',#899,#975,#515,.T.);
#1200=EDGE_CURVE('',#975,#974,#516,.T.);
#1201=EDGE_CURVE('',#904,#976,#517,.T.);
#1202=EDGE_CURVE('',#976,#975,#518,.T.);
#1203=EDGE_CURVE('',#903,#977,#519,.T.);
#1204=EDGE_CURVE('',#977,#976,#520,.T.);
#1205=EDGE_CURVE('',#973,#977,#521,.T.);
#1206=EDGE_CURVE('',#978,#978,#107,.T.);
#1207=EDGE_CURVE('',#978,#979,#522,.T.);
#1208=EDGE_CURVE('',#979,#979,#108,.T.);
#1209=EDGE_CURVE('',#980,#980,#109,.T.);
#1210=EDGE_CURVE('',#980,#981,#523,.T.);
#1211=EDGE_CURVE('',#981,#981,#110,.T.);
#1212=EDGE_CURVE('',#982,#982,#111,.T.);
#1213=EDGE_CURVE('',#982,#983,#524,.T.);
#1214=EDGE_CURVE('',#983,#983,#112,.T.);
#1215=EDGE_CURVE('',#984,#984,#113,.T.);
#1216=EDGE_CURVE('',#984,#985,#525,.T.);
#1217=EDGE_CURVE('',#985,#985,#114,.T.);
#1218=EDGE_CURVE('',#986,#987,#526,.T.);
#1219=EDGE_CURVE('',#986,#988,#527,.T.);
#1220=EDGE_CURVE('',#989,#988,#528,.T.);
#1221=EDGE_CURVE('',#987,#989,#529,.T.);
#1222=EDGE_CURVE('',#988,#990,#530,.T.);
#1223=EDGE_CURVE('',#990,#991,#531,.T.);
#1224=EDGE_CURVE('',#991,#989,#532,.T.);
#1225=EDGE_CURVE('',#952,#992,#533,.T.);
#1226=EDGE_CURVE('',#993,#951,#534,.T.);
#1227=EDGE_CURVE('',#992,#993,#535,.T.);
#1228=EDGE_CURVE('',#950,#994,#536,.T.);
#1229=EDGE_CURVE('',#994,#993,#537,.T.);
#1230=EDGE_CURVE('',#995,#996,#538,.T.);
#1231=EDGE_CURVE('',#995,#997,#539,.T.);
#1232=EDGE_CURVE('',#998,#997,#540,.T.);
#1233=EDGE_CURVE('',#996,#998,#541,.T.);
#1234=EDGE_CURVE('',#996,#999,#542,.T.);
#1235=EDGE_CURVE('',#1000,#998,#543,.T.);
#1236=EDGE_CURVE('',#999,#1000,#544,.T.);
#1237=EDGE_CURVE('',#999,#1001,#545,.T.);
#1238=EDGE_CURVE('',#1002,#1000,#546,.T.);
#1239=EDGE_CURVE('',#1001,#1002,#547,.T.);
#1240=EDGE_CURVE('',#1001,#1003,#548,.T.);
#1241=EDGE_CURVE('',#1004,#1002,#549,.T.);
#1242=EDGE_CURVE('',#1003,#1004,#550,.T.);
#1243=EDGE_CURVE('',#987,#1005,#551,.T.);
#1244=EDGE_CURVE('',#1005,#1004,#552,.T.);
#1245=EDGE_CURVE('',#997,#986,#553,.T.);
#1246=EDGE_CURVE('',#1006,#1007,#554,.T.);
#1247=EDGE_CURVE('',#1007,#1008,#555,.T.);
#1248=EDGE_CURVE('',#1008,#1009,#556,.T.);
#1249=EDGE_CURVE('',#1009,#1006,#557,.T.);
#1250=EDGE_CURVE('',#1010,#1010,#115,.T.);
#1251=EDGE_CURVE('',#1011,#1011,#116,.T.);
#1252=EDGE_CURVE('',#1012,#1013,#558,.T.);
#1253=EDGE_CURVE('',#1012,#1014,#559,.T.);
#1254=EDGE_CURVE('',#1015,#1014,#560,.T.);
#1255=EDGE_CURVE('',#1013,#1015,#561,.T.);
#1256=EDGE_CURVE('',#1013,#1016,#562,.T.);
#1257=EDGE_CURVE('',#1017,#1015,#563,.T.);
#1258=EDGE_CURVE('',#1016,#1017,#564,.T.);
#1259=EDGE_CURVE('',#1016,#1018,#565,.T.);
#1260=EDGE_CURVE('',#1019,#1017,#566,.T.);
#1261=EDGE_CURVE('',#1018,#1019,#567,.T.);
#1262=EDGE_CURVE('',#1018,#1020,#568,.T.);
#1263=EDGE_CURVE('',#1021,#1019,#569,.T.);
#1264=EDGE_CURVE('',#1020,#1021,#570,.T.);
#1265=EDGE_CURVE('',#992,#1021,#571,.T.);
#1266=EDGE_CURVE('',#1014,#953,#572,.T.);
#1267=EDGE_CURVE('',#948,#1022,#573,.T.);
#1268=EDGE_CURVE('',#1022,#1023,#574,.T.);
#1269=EDGE_CURVE('',#1023,#949,#575,.T.);
#1270=EDGE_CURVE('',#1024,#1024,#117,.T.);
#1271=EDGE_CURVE('',#1025,#1025,#118,.T.);
#1272=EDGE_CURVE('',#1026,#1027,#119,.T.);
#1273=EDGE_CURVE('',#1027,#1028,#576,.T.);
#1274=EDGE_CURVE('',#1028,#1029,#120,.T.);
#1275=EDGE_CURVE('',#1029,#1026,#577,.T.);
#1276=EDGE_CURVE('',#1027,#1030,#578,.T.);
#1277=EDGE_CURVE('',#1031,#1030,#579,.T.);
#1278=EDGE_CURVE('',#1028,#1031,#580,.T.);
#1279=EDGE_CURVE('',#1032,#1033,#121,.T.);
#1280=EDGE_CURVE('',#1033,#1034,#581,.T.);
#1281=EDGE_CURVE('',#1034,#1035,#122,.T.);
#1282=EDGE_CURVE('',#1035,#1032,#582,.T.);
#1283=EDGE_CURVE('',#1033,#1036,#583,.T.);
#1284=EDGE_CURVE('',#1037,#1036,#584,.T.);
#1285=EDGE_CURVE('',#1034,#1037,#585,.T.);
#1286=EDGE_CURVE('',#1038,#1038,#123,.T.);
#1287=EDGE_CURVE('',#1038,#1039,#586,.T.);
#1288=EDGE_CURVE('',#1039,#1039,#124,.T.);
#1289=EDGE_CURVE('',#1040,#1040,#125,.T.);
#1290=EDGE_CURVE('',#1040,#1041,#587,.T.);
#1291=EDGE_CURVE('',#1041,#1041,#126,.T.);
#1292=EDGE_CURVE('',#1042,#1042,#127,.T.);
#1293=EDGE_CURVE('',#1042,#1043,#588,.T.);
#1294=EDGE_CURVE('',#1043,#1043,#128,.T.);
#1295=EDGE_CURVE('',#1044,#1044,#129,.T.);
#1296=EDGE_CURVE('',#1044,#1045,#589,.T.);
#1297=EDGE_CURVE('',#1045,#1045,#130,.T.);
#1298=EDGE_CURVE('',#1046,#1046,#131,.T.);
#1299=EDGE_CURVE('',#1046,#1047,#590,.T.);
#1300=EDGE_CURVE('',#1047,#1047,#132,.T.);
#1301=EDGE_CURVE('',#1029,#1032,#591,.T.);
#1302=EDGE_CURVE('',#1036,#1031,#592,.T.);
#1303=EDGE_CURVE('',#1035,#1026,#593,.T.);
#1304=EDGE_CURVE('',#1030,#1037,#594,.T.);
#1305=EDGE_CURVE('',#1048,#1049,#133,.T.);
#1306=EDGE_CURVE('',#1049,#1050,#595,.T.);
#1307=EDGE_CURVE('',#1050,#1051,#134,.F.);
#1308=EDGE_CURVE('',#1051,#1048,#596,.T.);
#1309=EDGE_CURVE('',#1051,#1052,#597,.T.);
#1310=EDGE_CURVE('',#1053,#1052,#598,.T.);
#1311=EDGE_CURVE('',#1048,#1053,#599,.T.);
#1312=EDGE_CURVE('',#1054,#1055,#135,.T.);
#1313=EDGE_CURVE('',#1055,#1056,#600,.T.);
#1314=EDGE_CURVE('',#1056,#1057,#136,.F.);
#1315=EDGE_CURVE('',#1057,#1054,#601,.T.);
#1316=EDGE_CURVE('',#1054,#1049,#602,.T.);
#1317=EDGE_CURVE('',#1057,#1050,#603,.T.);
#1318=EDGE_CURVE('',#1058,#1059,#137,.T.);
#1319=EDGE_CURVE('',#1059,#1060,#604,.T.);
#1320=EDGE_CURVE('',#1060,#1061,#138,.F.);
#1321=EDGE_CURVE('',#1061,#1058,#605,.T.);
#1322=EDGE_CURVE('',#1058,#1055,#606,.T.);
#1323=EDGE_CURVE('',#1061,#1056,#607,.T.);
#1324=EDGE_CURVE('',#1062,#1053,#139,.T.);
#1325=EDGE_CURVE('',#1052,#1063,#140,.F.);
#1326=EDGE_CURVE('',#1063,#1062,#608,.T.);
#1327=EDGE_CURVE('',#1062,#1059,#609,.T.);
#1328=EDGE_CURVE('',#1063,#1060,#610,.T.);
#1329=EDGE_CURVE('',#1064,#1065,#611,.T.);
#1330=EDGE_CURVE('',#1064,#1066,#612,.T.);
#1331=EDGE_CURVE('',#1066,#1067,#613,.T.);
#1332=EDGE_CURVE('',#1065,#1067,#614,.T.);
#1333=EDGE_CURVE('',#1068,#1064,#615,.T.);
#1334=EDGE_CURVE('',#1068,#1069,#616,.T.);
#1335=EDGE_CURVE('',#1069,#1066,#617,.T.);
#1336=EDGE_CURVE('',#1070,#1068,#618,.T.);
#1337=EDGE_CURVE('',#1070,#1071,#619,.T.);
#1338=EDGE_CURVE('',#1071,#1069,#620,.T.);
#1339=EDGE_CURVE('',#1065,#1070,#621,.T.);
#1340=EDGE_CURVE('',#1067,#1071,#622,.T.);
#1341=EDGE_CURVE('',#1003,#1012,#623,.T.);
#1342=EDGE_CURVE('',#1020,#1072,#624,.T.);
#1343=EDGE_CURVE('',#1072,#1073,#625,.T.);
#1344=EDGE_CURVE('',#1073,#995,#626,.T.);
#1345=EDGE_CURVE('',#1074,#1074,#141,.T.);
#1346=EDGE_CURVE('',#1075,#1075,#142,.T.);
#1347=EDGE_CURVE('',#1076,#1076,#143,.T.);
#1348=EDGE_CURVE('',#1077,#1077,#144,.T.);
#1349=EDGE_CURVE('',#1025,#898,#627,.T.);
#1350=EDGE_CURVE('',#1074,#905,#628,.T.);
#1351=EDGE_CURVE('',#1024,#897,#629,.T.);
#1352=EDGE_CURVE('',#1075,#907,#630,.T.);
#1353=EDGE_CURVE('',#1010,#908,#631,.T.);
#1354=EDGE_CURVE('',#1076,#896,#632,.T.);
#1355=EDGE_CURVE('',#1077,#906,#633,.T.);
#1356=EDGE_CURVE('',#1011,#909,#634,.T.);
#1357=EDGE_CURVE('',#920,#1073,#635,.T.);
#1358=EDGE_CURVE('',#921,#1072,#636,.T.);
#1359=EDGE_CURVE('',#922,#994,#637,.T.);
#1360=EDGE_CURVE('',#892,#1023,#638,.T.);
#1361=EDGE_CURVE('',#893,#1022,#639,.T.);
#1362=EDGE_CURVE('',#927,#1005,#640,.T.);
#1363=EDGE_CURVE('',#918,#991,#641,.T.);
#1364=EDGE_CURVE('',#917,#1007,#642,.T.);
#1365=EDGE_CURVE('',#924,#1006,#643,.T.);
#1366=EDGE_CURVE('',#894,#1009,#644,.T.);
#1367=EDGE_CURVE('',#895,#1008,#645,.T.);
#1368=EDGE_CURVE('',#919,#990,#646,.T.);
#1369=ORIENTED_EDGE('',*,*,#1078,.F.);
#1370=ORIENTED_EDGE('',*,*,#1079,.F.);
#1371=ORIENTED_EDGE('',*,*,#1080,.F.);
#1372=ORIENTED_EDGE('',*,*,#1081,.T.);
#1373=ORIENTED_EDGE('',*,*,#1082,.F.);
#1374=ORIENTED_EDGE('',*,*,#1081,.F.);
#1375=ORIENTED_EDGE('',*,*,#1083,.F.);
#1376=ORIENTED_EDGE('',*,*,#1084,.T.);
#1377=ORIENTED_EDGE('',*,*,#1085,.F.);
#1378=ORIENTED_EDGE('',*,*,#1084,.F.);
#1379=ORIENTED_EDGE('',*,*,#1086,.F.);
#1380=ORIENTED_EDGE('',*,*,#1087,.T.);
#1381=ORIENTED_EDGE('',*,*,#1088,.F.);
#1382=ORIENTED_EDGE('',*,*,#1087,.F.);
#1383=ORIENTED_EDGE('',*,*,#1089,.F.);
#1384=ORIENTED_EDGE('',*,*,#1079,.T.);
#1385=ORIENTED_EDGE('',*,*,#1090,.T.);
#1386=ORIENTED_EDGE('',*,*,#1091,.T.);
#1387=ORIENTED_EDGE('',*,*,#1092,.T.);
#1388=ORIENTED_EDGE('',*,*,#1093,.T.);
#1389=ORIENTED_EDGE('',*,*,#1094,.T.);
#1390=ORIENTED_EDGE('',*,*,#1095,.T.);
#1391=ORIENTED_EDGE('',*,*,#1096,.T.);
#1392=ORIENTED_EDGE('',*,*,#1097,.T.);
#1393=ORIENTED_EDGE('',*,*,#1098,.T.);
#1394=ORIENTED_EDGE('',*,*,#1099,.T.);
#1395=ORIENTED_EDGE('',*,*,#1100,.T.);
#1396=ORIENTED_EDGE('',*,*,#1101,.T.);
#1397=ORIENTED_EDGE('',*,*,#1102,.T.);
#1398=ORIENTED_EDGE('',*,*,#1103,.T.);
#1399=ORIENTED_EDGE('',*,*,#1104,.T.);
#1400=ORIENTED_EDGE('',*,*,#1105,.T.);
#1401=ORIENTED_EDGE('',*,*,#1106,.T.);
#1402=ORIENTED_EDGE('',*,*,#1107,.T.);
#1403=ORIENTED_EDGE('',*,*,#1108,.T.);
#1404=ORIENTED_EDGE('',*,*,#1109,.T.);
#1405=ORIENTED_EDGE('',*,*,#1110,.T.);
#1406=ORIENTED_EDGE('',*,*,#1111,.T.);
#1407=ORIENTED_EDGE('',*,*,#1112,.T.);
#1408=ORIENTED_EDGE('',*,*,#1113,.T.);
#1409=ORIENTED_EDGE('',*,*,#1114,.T.);
#1410=ORIENTED_EDGE('',*,*,#1115,.F.);
#1411=ORIENTED_EDGE('',*,*,#1116,.F.);
#1412=ORIENTED_EDGE('',*,*,#1117,.F.);
#1413=ORIENTED_EDGE('',*,*,#1118,.T.);
#1414=ORIENTED_EDGE('',*,*,#1119,.F.);
#1415=ORIENTED_EDGE('',*,*,#1120,.F.);
#1416=ORIENTED_EDGE('',*,*,#1121,.T.);
#1417=ORIENTED_EDGE('',*,*,#1122,.T.);
#1418=ORIENTED_EDGE('',*,*,#1123,.F.);
#1419=ORIENTED_EDGE('',*,*,#1124,.F.);
#1420=ORIENTED_EDGE('',*,*,#1125,.F.);
#1421=ORIENTED_EDGE('',*,*,#1085,.T.);
#1422=ORIENTED_EDGE('',*,*,#1088,.T.);
#1423=ORIENTED_EDGE('',*,*,#1078,.T.);
#1424=ORIENTED_EDGE('',*,*,#1082,.T.);
#1425=ORIENTED_EDGE('',*,*,#1126,.T.);
#1426=ORIENTED_EDGE('',*,*,#1127,.T.);
#1427=ORIENTED_EDGE('',*,*,#1128,.T.);
#1428=ORIENTED_EDGE('',*,*,#1129,.T.);
#1429=ORIENTED_EDGE('',*,*,#1130,.T.);
#1430=ORIENTED_EDGE('',*,*,#1131,.T.);
#1431=ORIENTED_EDGE('',*,*,#1132,.T.);
#1432=ORIENTED_EDGE('',*,*,#1133,.T.);
#1433=ORIENTED_EDGE('',*,*,#1134,.F.);
#1434=ORIENTED_EDGE('',*,*,#1135,.T.);
#1435=ORIENTED_EDGE('',*,*,#1136,.F.);
#1436=ORIENTED_EDGE('',*,*,#1135,.F.);
#1437=ORIENTED_EDGE('',*,*,#1137,.F.);
#1438=ORIENTED_EDGE('',*,*,#1138,.T.);
#1439=ORIENTED_EDGE('',*,*,#1139,.F.);
#1440=ORIENTED_EDGE('',*,*,#1138,.F.);
#1441=ORIENTED_EDGE('',*,*,#1140,.F.);
#1442=ORIENTED_EDGE('',*,*,#1141,.T.);
#1443=ORIENTED_EDGE('',*,*,#1142,.F.);
#1444=ORIENTED_EDGE('',*,*,#1143,.F.);
#1445=ORIENTED_EDGE('',*,*,#1136,.T.);
#1446=ORIENTED_EDGE('',*,*,#1139,.T.);
#1447=ORIENTED_EDGE('',*,*,#1144,.F.);
#1448=ORIENTED_EDGE('',*,*,#1143,.T.);
#1449=ORIENTED_EDGE('',*,*,#1145,.F.);
#1450=ORIENTED_EDGE('',*,*,#1146,.F.);
#1451=ORIENTED_EDGE('',*,*,#1147,.F.);
#1452=ORIENTED_EDGE('',*,*,#1146,.T.);
#1453=ORIENTED_EDGE('',*,*,#1148,.F.);
#1454=ORIENTED_EDGE('',*,*,#1149,.F.);
#1455=ORIENTED_EDGE('',*,*,#1134,.T.);
#1456=ORIENTED_EDGE('',*,*,#1137,.T.);
#1457=ORIENTED_EDGE('',*,*,#1148,.T.);
#1458=ORIENTED_EDGE('',*,*,#1145,.T.);
#1459=ORIENTED_EDGE('',*,*,#1142,.T.);
#1460=ORIENTED_EDGE('',*,*,#1150,.T.);
#1461=ORIENTED_EDGE('',*,*,#1140,.T.);
#1462=ORIENTED_EDGE('',*,*,#1144,.T.);
#1463=ORIENTED_EDGE('',*,*,#1147,.T.);
#1464=ORIENTED_EDGE('',*,*,#1151,.F.);
#1465=ORIENTED_EDGE('',*,*,#1123,.T.);
#1466=ORIENTED_EDGE('',*,*,#1152,.T.);
#1467=ORIENTED_EDGE('',*,*,#1153,.F.);
#1468=ORIENTED_EDGE('',*,*,#1154,.F.);
#1469=ORIENTED_EDGE('',*,*,#1121,.F.);
#1470=ORIENTED_EDGE('',*,*,#1155,.T.);
#1471=ORIENTED_EDGE('',*,*,#1156,.F.);
#1472=ORIENTED_EDGE('',*,*,#1157,.F.);
#1473=ORIENTED_EDGE('',*,*,#1158,.F.);
#1474=ORIENTED_EDGE('',*,*,#1159,.F.);
#1475=ORIENTED_EDGE('',*,*,#1132,.F.);
#1476=ORIENTED_EDGE('',*,*,#1160,.F.);
#1477=ORIENTED_EDGE('',*,*,#1161,.F.);
#1478=ORIENTED_EDGE('',*,*,#1162,.T.);
#1479=ORIENTED_EDGE('',*,*,#1133,.F.);
#1480=ORIENTED_EDGE('',*,*,#1162,.F.);
#1481=ORIENTED_EDGE('',*,*,#1163,.F.);
#1482=ORIENTED_EDGE('',*,*,#1164,.T.);
#1483=ORIENTED_EDGE('',*,*,#1130,.F.);
#1484=ORIENTED_EDGE('',*,*,#1164,.F.);
#1485=ORIENTED_EDGE('',*,*,#1165,.F.);
#1486=ORIENTED_EDGE('',*,*,#1166,.T.);
#1487=ORIENTED_EDGE('',*,*,#1131,.F.);
#1488=ORIENTED_EDGE('',*,*,#1166,.F.);
#1489=ORIENTED_EDGE('',*,*,#1167,.F.);
#1490=ORIENTED_EDGE('',*,*,#1160,.T.);
#1491=ORIENTED_EDGE('',*,*,#1128,.F.);
#1492=ORIENTED_EDGE('',*,*,#1168,.F.);
#1493=ORIENTED_EDGE('',*,*,#1169,.F.);
#1494=ORIENTED_EDGE('',*,*,#1170,.T.);
#1495=ORIENTED_EDGE('',*,*,#1129,.F.);
#1496=ORIENTED_EDGE('',*,*,#1170,.F.);
#1497=ORIENTED_EDGE('',*,*,#1171,.F.);
#1498=ORIENTED_EDGE('',*,*,#1172,.T.);
#1499=ORIENTED_EDGE('',*,*,#1126,.F.);
#1500=ORIENTED_EDGE('',*,*,#1172,.F.);
#1501=ORIENTED_EDGE('',*,*,#1173,.F.);
#1502=ORIENTED_EDGE('',*,*,#1174,.T.);
#1503=ORIENTED_EDGE('',*,*,#1127,.F.);
#1504=ORIENTED_EDGE('',*,*,#1174,.F.);
#1505=ORIENTED_EDGE('',*,*,#1175,.F.);
#1506=ORIENTED_EDGE('',*,*,#1168,.T.);
#1507=ORIENTED_EDGE('',*,*,#1176,.F.);
#1508=ORIENTED_EDGE('',*,*,#1177,.T.);
#1509=ORIENTED_EDGE('',*,*,#1178,.F.);
#1510=ORIENTED_EDGE('',*,*,#1177,.F.);
#1511=ORIENTED_EDGE('',*,*,#1179,.F.);
#1512=ORIENTED_EDGE('',*,*,#1180,.T.);
#1513=ORIENTED_EDGE('',*,*,#1181,.F.);
#1514=ORIENTED_EDGE('',*,*,#1180,.F.);
#1515=ORIENTED_EDGE('',*,*,#1182,.T.);
#1516=ORIENTED_EDGE('',*,*,#1183,.T.);
#1517=ORIENTED_EDGE('',*,*,#1184,.T.);
#1518=ORIENTED_EDGE('',*,*,#1110,.F.);
#1519=ORIENTED_EDGE('',*,*,#1185,.T.);
#1520=ORIENTED_EDGE('',*,*,#1186,.T.);
#1521=ORIENTED_EDGE('',*,*,#1182,.F.);
#1522=ORIENTED_EDGE('',*,*,#1109,.F.);
#1523=ORIENTED_EDGE('',*,*,#1187,.T.);
#1524=ORIENTED_EDGE('',*,*,#1188,.T.);
#1525=ORIENTED_EDGE('',*,*,#1185,.F.);
#1526=ORIENTED_EDGE('',*,*,#1108,.F.);
#1527=ORIENTED_EDGE('',*,*,#1189,.T.);
#1528=ORIENTED_EDGE('',*,*,#1190,.T.);
#1529=ORIENTED_EDGE('',*,*,#1187,.F.);
#1530=ORIENTED_EDGE('',*,*,#1113,.F.);
#1531=ORIENTED_EDGE('',*,*,#1191,.T.);
#1532=ORIENTED_EDGE('',*,*,#1192,.T.);
#1533=ORIENTED_EDGE('',*,*,#1189,.F.);
#1534=ORIENTED_EDGE('',*,*,#1112,.F.);
#1535=ORIENTED_EDGE('',*,*,#1184,.F.);
#1536=ORIENTED_EDGE('',*,*,#1193,.T.);
#1537=ORIENTED_EDGE('',*,*,#1191,.F.);
#1538=ORIENTED_EDGE('',*,*,#1111,.F.);
#1539=ORIENTED_EDGE('',*,*,#1193,.F.);
#1540=ORIENTED_EDGE('',*,*,#1183,.F.);
#1541=ORIENTED_EDGE('',*,*,#1186,.F.);
#1542=ORIENTED_EDGE('',*,*,#1188,.F.);
#1543=ORIENTED_EDGE('',*,*,#1190,.F.);
#1544=ORIENTED_EDGE('',*,*,#1192,.F.);
#1545=ORIENTED_EDGE('',*,*,#1179,.T.);
#1546=ORIENTED_EDGE('',*,*,#1194,.T.);
#1547=ORIENTED_EDGE('',*,*,#1195,.T.);
#1548=ORIENTED_EDGE('',*,*,#1196,.T.);
#1549=ORIENTED_EDGE('',*,*,#1099,.F.);
#1550=ORIENTED_EDGE('',*,*,#1197,.T.);
#1551=ORIENTED_EDGE('',*,*,#1198,.T.);
#1552=ORIENTED_EDGE('',*,*,#1194,.F.);
#1553=ORIENTED_EDGE('',*,*,#1098,.F.);
#1554=ORIENTED_EDGE('',*,*,#1199,.T.);
#1555=ORIENTED_EDGE('',*,*,#1200,.T.);
#1556=ORIENTED_EDGE('',*,*,#1197,.F.);
#1557=ORIENTED_EDGE('',*,*,#1097,.F.);
#1558=ORIENTED_EDGE('',*,*,#1201,.T.);
#1559=ORIENTED_EDGE('',*,*,#1202,.T.);
#1560=ORIENTED_EDGE('',*,*,#1199,.F.);
#1561=ORIENTED_EDGE('',*,*,#1102,.F.);
#1562=ORIENTED_EDGE('',*,*,#1203,.T.);
#1563=ORIENTED_EDGE('',*,*,#1204,.T.);
#1564=ORIENTED_EDGE('',*,*,#1201,.F.);
#1565=ORIENTED_EDGE('',*,*,#1101,.F.);
#1566=ORIENTED_EDGE('',*,*,#1196,.F.);
#1567=ORIENTED_EDGE('',*,*,#1205,.T.);
#1568=ORIENTED_EDGE('',*,*,#1203,.F.);
#1569=ORIENTED_EDGE('',*,*,#1100,.F.);
#1570=ORIENTED_EDGE('',*,*,#1205,.F.);
#1571=ORIENTED_EDGE('',*,*,#1195,.F.);
#1572=ORIENTED_EDGE('',*,*,#1198,.F.);
#1573=ORIENTED_EDGE('',*,*,#1200,.F.);
#1574=ORIENTED_EDGE('',*,*,#1202,.F.);
#1575=ORIENTED_EDGE('',*,*,#1204,.F.);
#1576=ORIENTED_EDGE('',*,*,#1176,.T.);
#1577=ORIENTED_EDGE('',*,*,#1206,.F.);
#1578=ORIENTED_EDGE('',*,*,#1207,.T.);
#1579=ORIENTED_EDGE('',*,*,#1208,.T.);
#1580=ORIENTED_EDGE('',*,*,#1207,.F.);
#1581=ORIENTED_EDGE('',*,*,#1208,.F.);
#1582=ORIENTED_EDGE('',*,*,#1209,.F.);
#1583=ORIENTED_EDGE('',*,*,#1210,.T.);
#1584=ORIENTED_EDGE('',*,*,#1211,.T.);
#1585=ORIENTED_EDGE('',*,*,#1210,.F.);
#1586=ORIENTED_EDGE('',*,*,#1211,.F.);
#1587=ORIENTED_EDGE('',*,*,#1212,.F.);
#1588=ORIENTED_EDGE('',*,*,#1213,.T.);
#1589=ORIENTED_EDGE('',*,*,#1214,.T.);
#1590=ORIENTED_EDGE('',*,*,#1213,.F.);
#1591=ORIENTED_EDGE('',*,*,#1214,.F.);
#1592=ORIENTED_EDGE('',*,*,#1215,.F.);
#1593=ORIENTED_EDGE('',*,*,#1216,.T.);
#1594=ORIENTED_EDGE('',*,*,#1217,.T.);
#1595=ORIENTED_EDGE('',*,*,#1216,.F.);
#1596=ORIENTED_EDGE('',*,*,#1217,.F.);
#1597=ORIENTED_EDGE('',*,*,#1218,.F.);
#1598=ORIENTED_EDGE('',*,*,#1219,.T.);
#1599=ORIENTED_EDGE('',*,*,#1220,.F.);
#1600=ORIENTED_EDGE('',*,*,#1221,.F.);
#1601=ORIENTED_EDGE('',*,*,#1220,.T.);
#1602=ORIENTED_EDGE('',*,*,#1222,.T.);
#1603=ORIENTED_EDGE('',*,*,#1223,.T.);
#1604=ORIENTED_EDGE('',*,*,#1224,.T.);
#1605=ORIENTED_EDGE('',*,*,#1225,.F.);
#1606=ORIENTED_EDGE('',*,*,#1157,.T.);
#1607=ORIENTED_EDGE('',*,*,#1226,.F.);
#1608=ORIENTED_EDGE('',*,*,#1227,.F.);
#1609=ORIENTED_EDGE('',*,*,#1226,.T.);
#1610=ORIENTED_EDGE('',*,*,#1156,.T.);
#1611=ORIENTED_EDGE('',*,*,#1228,.T.);
#1612=ORIENTED_EDGE('',*,*,#1229,.T.);
#1613=ORIENTED_EDGE('',*,*,#1230,.F.);
#1614=ORIENTED_EDGE('',*,*,#1231,.T.);
#1615=ORIENTED_EDGE('',*,*,#1232,.F.);
#1616=ORIENTED_EDGE('',*,*,#1233,.F.);
#1617=ORIENTED_EDGE('',*,*,#1234,.F.);
#1618=ORIENTED_EDGE('',*,*,#1233,.T.);
#1619=ORIENTED_EDGE('',*,*,#1235,.F.);
#1620=ORIENTED_EDGE('',*,*,#1236,.F.);
#1621=ORIENTED_EDGE('',*,*,#1237,.F.);
#1622=ORIENTED_EDGE('',*,*,#1236,.T.);
#1623=ORIENTED_EDGE('',*,*,#1238,.F.);
#1624=ORIENTED_EDGE('',*,*,#1239,.F.);
#1625=ORIENTED_EDGE('',*,*,#1240,.F.);
#1626=ORIENTED_EDGE('',*,*,#1239,.T.);
#1627=ORIENTED_EDGE('',*,*,#1241,.F.);
#1628=ORIENTED_EDGE('',*,*,#1242,.F.);
#1629=ORIENTED_EDGE('',*,*,#1243,.T.);
#1630=ORIENTED_EDGE('',*,*,#1244,.T.);
#1631=ORIENTED_EDGE('',*,*,#1241,.T.);
#1632=ORIENTED_EDGE('',*,*,#1238,.T.);
#1633=ORIENTED_EDGE('',*,*,#1235,.T.);
#1634=ORIENTED_EDGE('',*,*,#1232,.T.);
#1635=ORIENTED_EDGE('',*,*,#1245,.T.);
#1636=ORIENTED_EDGE('',*,*,#1218,.T.);
#1637=ORIENTED_EDGE('',*,*,#1206,.T.);
#1638=ORIENTED_EDGE('',*,*,#1215,.T.);
#1639=ORIENTED_EDGE('',*,*,#1246,.T.);
#1640=ORIENTED_EDGE('',*,*,#1247,.T.);
#1641=ORIENTED_EDGE('',*,*,#1248,.T.);
#1642=ORIENTED_EDGE('',*,*,#1249,.T.);
#1643=ORIENTED_EDGE('',*,*,#1250,.T.);
#1644=ORIENTED_EDGE('',*,*,#1251,.T.);
#1645=ORIENTED_EDGE('',*,*,#1252,.F.);
#1646=ORIENTED_EDGE('',*,*,#1253,.T.);
#1647=ORIENTED_EDGE('',*,*,#1254,.F.);
#1648=ORIENTED_EDGE('',*,*,#1255,.F.);
#1649=ORIENTED_EDGE('',*,*,#1256,.F.);
#1650=ORIENTED_EDGE('',*,*,#1255,.T.);
#1651=ORIENTED_EDGE('',*,*,#1257,.F.);
#1652=ORIENTED_EDGE('',*,*,#1258,.F.);
#1653=ORIENTED_EDGE('',*,*,#1259,.F.);
#1654=ORIENTED_EDGE('',*,*,#1258,.T.);
#1655=ORIENTED_EDGE('',*,*,#1260,.F.);
#1656=ORIENTED_EDGE('',*,*,#1261,.F.);
#1657=ORIENTED_EDGE('',*,*,#1262,.F.);
#1658=ORIENTED_EDGE('',*,*,#1261,.T.);
#1659=ORIENTED_EDGE('',*,*,#1263,.F.);
#1660=ORIENTED_EDGE('',*,*,#1264,.F.);
#1661=ORIENTED_EDGE('',*,*,#1158,.T.);
#1662=ORIENTED_EDGE('',*,*,#1225,.T.);
#1663=ORIENTED_EDGE('',*,*,#1265,.T.);
#1664=ORIENTED_EDGE('',*,*,#1263,.T.);
#1665=ORIENTED_EDGE('',*,*,#1260,.T.);
#1666=ORIENTED_EDGE('',*,*,#1257,.T.);
#1667=ORIENTED_EDGE('',*,*,#1254,.T.);
#1668=ORIENTED_EDGE('',*,*,#1266,.T.);
#1669=ORIENTED_EDGE('',*,*,#1209,.T.);
#1670=ORIENTED_EDGE('',*,*,#1212,.T.);
#1671=ORIENTED_EDGE('',*,*,#1153,.T.);
#1672=ORIENTED_EDGE('',*,*,#1267,.T.);
#1673=ORIENTED_EDGE('',*,*,#1268,.T.);
#1674=ORIENTED_EDGE('',*,*,#1269,.T.);
#1675=ORIENTED_EDGE('',*,*,#1270,.T.);
#1676=ORIENTED_EDGE('',*,*,#1271,.T.);
#1677=ORIENTED_EDGE('',*,*,#1272,.T.);
#1678=ORIENTED_EDGE('',*,*,#1273,.T.);
#1679=ORIENTED_EDGE('',*,*,#1274,.T.);
#1680=ORIENTED_EDGE('',*,*,#1275,.T.);
#1681=ORIENTED_EDGE('',*,*,#1273,.F.);
#1682=ORIENTED_EDGE('',*,*,#1276,.T.);
#1683=ORIENTED_EDGE('',*,*,#1277,.F.);
#1684=ORIENTED_EDGE('',*,*,#1278,.F.);
#1685=ORIENTED_EDGE('',*,*,#1279,.T.);
#1686=ORIENTED_EDGE('',*,*,#1280,.T.);
#1687=ORIENTED_EDGE('',*,*,#1281,.T.);
#1688=ORIENTED_EDGE('',*,*,#1282,.T.);
#1689=ORIENTED_EDGE('',*,*,#1280,.F.);
#1690=ORIENTED_EDGE('',*,*,#1283,.T.);
#1691=ORIENTED_EDGE('',*,*,#1284,.F.);
#1692=ORIENTED_EDGE('',*,*,#1285,.F.);
#1693=ORIENTED_EDGE('',*,*,#1286,.F.);
#1694=ORIENTED_EDGE('',*,*,#1287,.T.);
#1695=ORIENTED_EDGE('',*,*,#1288,.F.);
#1696=ORIENTED_EDGE('',*,*,#1287,.F.);
#1697=ORIENTED_EDGE('',*,*,#1289,.F.);
#1698=ORIENTED_EDGE('',*,*,#1290,.T.);
#1699=ORIENTED_EDGE('',*,*,#1291,.F.);
#1700=ORIENTED_EDGE('',*,*,#1290,.F.);
#1701=ORIENTED_EDGE('',*,*,#1292,.F.);
#1702=ORIENTED_EDGE('',*,*,#1293,.T.);
#1703=ORIENTED_EDGE('',*,*,#1294,.F.);
#1704=ORIENTED_EDGE('',*,*,#1293,.F.);
#1705=ORIENTED_EDGE('',*,*,#1295,.F.);
#1706=ORIENTED_EDGE('',*,*,#1296,.T.);
#1707=ORIENTED_EDGE('',*,*,#1297,.F.);
#1708=ORIENTED_EDGE('',*,*,#1296,.F.);
#1709=ORIENTED_EDGE('',*,*,#1298,.F.);
#1710=ORIENTED_EDGE('',*,*,#1299,.T.);
#1711=ORIENTED_EDGE('',*,*,#1300,.F.);
#1712=ORIENTED_EDGE('',*,*,#1299,.F.);
#1713=ORIENTED_EDGE('',*,*,#1301,.F.);
#1714=ORIENTED_EDGE('',*,*,#1274,.F.);
#1715=ORIENTED_EDGE('',*,*,#1278,.T.);
#1716=ORIENTED_EDGE('',*,*,#1302,.F.);
#1717=ORIENTED_EDGE('',*,*,#1283,.F.);
#1718=ORIENTED_EDGE('',*,*,#1279,.F.);
#1719=ORIENTED_EDGE('',*,*,#1288,.T.);
#1720=ORIENTED_EDGE('',*,*,#1291,.T.);
#1721=ORIENTED_EDGE('',*,*,#1294,.T.);
#1722=ORIENTED_EDGE('',*,*,#1297,.T.);
#1723=ORIENTED_EDGE('',*,*,#1300,.T.);
#1724=ORIENTED_EDGE('',*,*,#1303,.F.);
#1725=ORIENTED_EDGE('',*,*,#1281,.F.);
#1726=ORIENTED_EDGE('',*,*,#1285,.T.);
#1727=ORIENTED_EDGE('',*,*,#1304,.F.);
#1728=ORIENTED_EDGE('',*,*,#1276,.F.);
#1729=ORIENTED_EDGE('',*,*,#1272,.F.);
#1730=ORIENTED_EDGE('',*,*,#1286,.T.);
#1731=ORIENTED_EDGE('',*,*,#1289,.T.);
#1732=ORIENTED_EDGE('',*,*,#1292,.T.);
#1733=ORIENTED_EDGE('',*,*,#1295,.T.);
#1734=ORIENTED_EDGE('',*,*,#1298,.T.);
#1735=ORIENTED_EDGE('',*,*,#1304,.T.);
#1736=ORIENTED_EDGE('',*,*,#1284,.T.);
#1737=ORIENTED_EDGE('',*,*,#1302,.T.);
#1738=ORIENTED_EDGE('',*,*,#1277,.T.);
#1739=ORIENTED_EDGE('',*,*,#1305,.T.);
#1740=ORIENTED_EDGE('',*,*,#1306,.T.);
#1741=ORIENTED_EDGE('',*,*,#1307,.T.);
#1742=ORIENTED_EDGE('',*,*,#1308,.T.);
#1743=ORIENTED_EDGE('',*,*,#1308,.F.);
#1744=ORIENTED_EDGE('',*,*,#1309,.T.);
#1745=ORIENTED_EDGE('',*,*,#1310,.F.);
#1746=ORIENTED_EDGE('',*,*,#1311,.F.);
#1747=ORIENTED_EDGE('',*,*,#1312,.T.);
#1748=ORIENTED_EDGE('',*,*,#1313,.T.);
#1749=ORIENTED_EDGE('',*,*,#1314,.T.);
#1750=ORIENTED_EDGE('',*,*,#1315,.T.);
#1751=ORIENTED_EDGE('',*,*,#1306,.F.);
#1752=ORIENTED_EDGE('',*,*,#1316,.F.);
#1753=ORIENTED_EDGE('',*,*,#1315,.F.);
#1754=ORIENTED_EDGE('',*,*,#1317,.T.);
#1755=ORIENTED_EDGE('',*,*,#1318,.T.);
#1756=ORIENTED_EDGE('',*,*,#1319,.T.);
#1757=ORIENTED_EDGE('',*,*,#1320,.T.);
#1758=ORIENTED_EDGE('',*,*,#1321,.T.);
#1759=ORIENTED_EDGE('',*,*,#1313,.F.);
#1760=ORIENTED_EDGE('',*,*,#1322,.F.);
#1761=ORIENTED_EDGE('',*,*,#1321,.F.);
#1762=ORIENTED_EDGE('',*,*,#1323,.T.);
#1763=ORIENTED_EDGE('',*,*,#1324,.T.);
#1764=ORIENTED_EDGE('',*,*,#1310,.T.);
#1765=ORIENTED_EDGE('',*,*,#1325,.T.);
#1766=ORIENTED_EDGE('',*,*,#1326,.T.);
#1767=ORIENTED_EDGE('',*,*,#1319,.F.);
#1768=ORIENTED_EDGE('',*,*,#1327,.F.);
#1769=ORIENTED_EDGE('',*,*,#1326,.F.);
#1770=ORIENTED_EDGE('',*,*,#1328,.T.);
#1771=ORIENTED_EDGE('',*,*,#1329,.F.);
#1772=ORIENTED_EDGE('',*,*,#1330,.T.);
#1773=ORIENTED_EDGE('',*,*,#1331,.T.);
#1774=ORIENTED_EDGE('',*,*,#1332,.F.);
#1775=ORIENTED_EDGE('',*,*,#1333,.F.);
#1776=ORIENTED_EDGE('',*,*,#1334,.T.);
#1777=ORIENTED_EDGE('',*,*,#1335,.T.);
#1778=ORIENTED_EDGE('',*,*,#1330,.F.);
#1779=ORIENTED_EDGE('',*,*,#1336,.F.);
#1780=ORIENTED_EDGE('',*,*,#1337,.T.);
#1781=ORIENTED_EDGE('',*,*,#1338,.T.);
#1782=ORIENTED_EDGE('',*,*,#1334,.F.);
#1783=ORIENTED_EDGE('',*,*,#1339,.F.);
#1784=ORIENTED_EDGE('',*,*,#1332,.T.);
#1785=ORIENTED_EDGE('',*,*,#1340,.T.);
#1786=ORIENTED_EDGE('',*,*,#1337,.F.);
#1787=ORIENTED_EDGE('',*,*,#1340,.F.);
#1788=ORIENTED_EDGE('',*,*,#1331,.F.);
#1789=ORIENTED_EDGE('',*,*,#1335,.F.);
#1790=ORIENTED_EDGE('',*,*,#1338,.F.);
#1791=ORIENTED_EDGE('',*,*,#1325,.F.);
#1792=ORIENTED_EDGE('',*,*,#1309,.F.);
#1793=ORIENTED_EDGE('',*,*,#1307,.F.);
#1794=ORIENTED_EDGE('',*,*,#1317,.F.);
#1795=ORIENTED_EDGE('',*,*,#1314,.F.);
#1796=ORIENTED_EDGE('',*,*,#1323,.F.);
#1797=ORIENTED_EDGE('',*,*,#1320,.F.);
#1798=ORIENTED_EDGE('',*,*,#1328,.F.);
#1799=ORIENTED_EDGE('',*,*,#1240,.T.);
#1800=ORIENTED_EDGE('',*,*,#1341,.T.);
#1801=ORIENTED_EDGE('',*,*,#1252,.T.);
#1802=ORIENTED_EDGE('',*,*,#1256,.T.);
#1803=ORIENTED_EDGE('',*,*,#1259,.T.);
#1804=ORIENTED_EDGE('',*,*,#1262,.T.);
#1805=ORIENTED_EDGE('',*,*,#1342,.T.);
#1806=ORIENTED_EDGE('',*,*,#1343,.T.);
#1807=ORIENTED_EDGE('',*,*,#1344,.T.);
#1808=ORIENTED_EDGE('',*,*,#1230,.T.);
#1809=ORIENTED_EDGE('',*,*,#1234,.T.);
#1810=ORIENTED_EDGE('',*,*,#1237,.T.);
#1811=ORIENTED_EDGE('',*,*,#1086,.T.);
#1812=ORIENTED_EDGE('',*,*,#1083,.T.);
#1813=ORIENTED_EDGE('',*,*,#1080,.T.);
#1814=ORIENTED_EDGE('',*,*,#1089,.T.);
#1815=ORIENTED_EDGE('',*,*,#1165,.T.);
#1816=ORIENTED_EDGE('',*,*,#1163,.T.);
#1817=ORIENTED_EDGE('',*,*,#1161,.T.);
#1818=ORIENTED_EDGE('',*,*,#1167,.T.);
#1819=ORIENTED_EDGE('',*,*,#1173,.T.);
#1820=ORIENTED_EDGE('',*,*,#1171,.T.);
#1821=ORIENTED_EDGE('',*,*,#1169,.T.);
#1822=ORIENTED_EDGE('',*,*,#1175,.T.);
#1823=ORIENTED_EDGE('',*,*,#1178,.T.);
#1824=ORIENTED_EDGE('',*,*,#1181,.T.);
#1825=ORIENTED_EDGE('',*,*,#1301,.T.);
#1826=ORIENTED_EDGE('',*,*,#1282,.F.);
#1827=ORIENTED_EDGE('',*,*,#1303,.T.);
#1828=ORIENTED_EDGE('',*,*,#1275,.F.);
#1829=ORIENTED_EDGE('',*,*,#1345,.T.);
#1830=ORIENTED_EDGE('',*,*,#1346,.T.);
#1831=ORIENTED_EDGE('',*,*,#1347,.T.);
#1832=ORIENTED_EDGE('',*,*,#1348,.T.);
#1833=ORIENTED_EDGE('',*,*,#1329,.T.);
#1834=ORIENTED_EDGE('',*,*,#1339,.T.);
#1835=ORIENTED_EDGE('',*,*,#1336,.T.);
#1836=ORIENTED_EDGE('',*,*,#1333,.T.);
#1837=ORIENTED_EDGE('',*,*,#1271,.F.);
#1838=ORIENTED_EDGE('',*,*,#1349,.T.);
#1839=ORIENTED_EDGE('',*,*,#1096,.F.);
#1840=ORIENTED_EDGE('',*,*,#1349,.F.);
#1841=ORIENTED_EDGE('',*,*,#1345,.F.);
#1842=ORIENTED_EDGE('',*,*,#1350,.T.);
#1843=ORIENTED_EDGE('',*,*,#1103,.F.);
#1844=ORIENTED_EDGE('',*,*,#1350,.F.);
#1845=ORIENTED_EDGE('',*,*,#1270,.F.);
#1846=ORIENTED_EDGE('',*,*,#1351,.T.);
#1847=ORIENTED_EDGE('',*,*,#1095,.F.);
#1848=ORIENTED_EDGE('',*,*,#1351,.F.);
#1849=ORIENTED_EDGE('',*,*,#1346,.F.);
#1850=ORIENTED_EDGE('',*,*,#1352,.T.);
#1851=ORIENTED_EDGE('',*,*,#1105,.F.);
#1852=ORIENTED_EDGE('',*,*,#1352,.F.);
#1853=ORIENTED_EDGE('',*,*,#1250,.F.);
#1854=ORIENTED_EDGE('',*,*,#1353,.T.);
#1855=ORIENTED_EDGE('',*,*,#1106,.F.);
#1856=ORIENTED_EDGE('',*,*,#1353,.F.);
#1857=ORIENTED_EDGE('',*,*,#1347,.F.);
#1858=ORIENTED_EDGE('',*,*,#1354,.T.);
#1859=ORIENTED_EDGE('',*,*,#1094,.F.);
#1860=ORIENTED_EDGE('',*,*,#1354,.F.);
#1861=ORIENTED_EDGE('',*,*,#1348,.F.);
#1862=ORIENTED_EDGE('',*,*,#1355,.T.);
#1863=ORIENTED_EDGE('',*,*,#1104,.F.);
#1864=ORIENTED_EDGE('',*,*,#1355,.F.);
#1865=ORIENTED_EDGE('',*,*,#1251,.F.);
#1866=ORIENTED_EDGE('',*,*,#1356,.T.);
#1867=ORIENTED_EDGE('',*,*,#1107,.F.);
#1868=ORIENTED_EDGE('',*,*,#1356,.F.);
#1869=ORIENTED_EDGE('',*,*,#1118,.F.);
#1870=ORIENTED_EDGE('',*,*,#1357,.T.);
#1871=ORIENTED_EDGE('',*,*,#1343,.F.);
#1872=ORIENTED_EDGE('',*,*,#1358,.F.);
#1873=ORIENTED_EDGE('',*,*,#1119,.T.);
#1874=ORIENTED_EDGE('',*,*,#1358,.T.);
#1875=ORIENTED_EDGE('',*,*,#1342,.F.);
#1876=ORIENTED_EDGE('',*,*,#1264,.T.);
#1877=ORIENTED_EDGE('',*,*,#1265,.F.);
#1878=ORIENTED_EDGE('',*,*,#1227,.T.);
#1879=ORIENTED_EDGE('',*,*,#1229,.F.);
#1880=ORIENTED_EDGE('',*,*,#1359,.F.);
#1881=ORIENTED_EDGE('',*,*,#1120,.T.);
#1882=ORIENTED_EDGE('',*,*,#1359,.T.);
#1883=ORIENTED_EDGE('',*,*,#1228,.F.);
#1884=ORIENTED_EDGE('',*,*,#1155,.F.);
#1885=ORIENTED_EDGE('',*,*,#1360,.T.);
#1886=ORIENTED_EDGE('',*,*,#1268,.F.);
#1887=ORIENTED_EDGE('',*,*,#1361,.F.);
#1888=ORIENTED_EDGE('',*,*,#1090,.F.);
#1889=ORIENTED_EDGE('',*,*,#1124,.T.);
#1890=ORIENTED_EDGE('',*,*,#1151,.T.);
#1891=ORIENTED_EDGE('',*,*,#1149,.T.);
#1892=ORIENTED_EDGE('',*,*,#1150,.F.);
#1893=ORIENTED_EDGE('',*,*,#1141,.F.);
#1894=ORIENTED_EDGE('',*,*,#1159,.T.);
#1895=ORIENTED_EDGE('',*,*,#1266,.F.);
#1896=ORIENTED_EDGE('',*,*,#1253,.F.);
#1897=ORIENTED_EDGE('',*,*,#1341,.F.);
#1898=ORIENTED_EDGE('',*,*,#1242,.T.);
#1899=ORIENTED_EDGE('',*,*,#1244,.F.);
#1900=ORIENTED_EDGE('',*,*,#1362,.F.);
#1901=ORIENTED_EDGE('',*,*,#1125,.T.);
#1902=ORIENTED_EDGE('',*,*,#1362,.T.);
#1903=ORIENTED_EDGE('',*,*,#1243,.F.);
#1904=ORIENTED_EDGE('',*,*,#1221,.T.);
#1905=ORIENTED_EDGE('',*,*,#1224,.F.);
#1906=ORIENTED_EDGE('',*,*,#1363,.F.);
#1907=ORIENTED_EDGE('',*,*,#1115,.T.);
#1908=ORIENTED_EDGE('',*,*,#1364,.T.);
#1909=ORIENTED_EDGE('',*,*,#1246,.F.);
#1910=ORIENTED_EDGE('',*,*,#1365,.F.);
#1911=ORIENTED_EDGE('',*,*,#1365,.T.);
#1912=ORIENTED_EDGE('',*,*,#1249,.F.);
#1913=ORIENTED_EDGE('',*,*,#1366,.F.);
#1914=ORIENTED_EDGE('',*,*,#1091,.F.);
#1915=ORIENTED_EDGE('',*,*,#1361,.T.);
#1916=ORIENTED_EDGE('',*,*,#1267,.F.);
#1917=ORIENTED_EDGE('',*,*,#1152,.F.);
#1918=ORIENTED_EDGE('',*,*,#1122,.F.);
#1919=ORIENTED_EDGE('',*,*,#1366,.T.);
#1920=ORIENTED_EDGE('',*,*,#1248,.F.);
#1921=ORIENTED_EDGE('',*,*,#1367,.F.);
#1922=ORIENTED_EDGE('',*,*,#1092,.F.);
#1923=ORIENTED_EDGE('',*,*,#1367,.T.);
#1924=ORIENTED_EDGE('',*,*,#1247,.F.);
#1925=ORIENTED_EDGE('',*,*,#1364,.F.);
#1926=ORIENTED_EDGE('',*,*,#1114,.F.);
#1927=ORIENTED_EDGE('',*,*,#1154,.T.);
#1928=ORIENTED_EDGE('',*,*,#1269,.F.);
#1929=ORIENTED_EDGE('',*,*,#1360,.F.);
#1930=ORIENTED_EDGE('',*,*,#1093,.F.);
#1931=ORIENTED_EDGE('',*,*,#1116,.T.);
#1932=ORIENTED_EDGE('',*,*,#1363,.T.);
#1933=ORIENTED_EDGE('',*,*,#1223,.F.);
#1934=ORIENTED_EDGE('',*,*,#1368,.F.);
#1935=ORIENTED_EDGE('',*,*,#1117,.T.);
#1936=ORIENTED_EDGE('',*,*,#1368,.T.);
#1937=ORIENTED_EDGE('',*,*,#1222,.F.);
#1938=ORIENTED_EDGE('',*,*,#1219,.F.);
#1939=ORIENTED_EDGE('',*,*,#1245,.F.);
#1940=ORIENTED_EDGE('',*,*,#1231,.F.);
#1941=ORIENTED_EDGE('',*,*,#1344,.F.);
#1942=ORIENTED_EDGE('',*,*,#1357,.F.);
#1943=ORIENTED_EDGE('',*,*,#1305,.F.);
#1944=ORIENTED_EDGE('',*,*,#1311,.T.);
#1945=ORIENTED_EDGE('',*,*,#1324,.F.);
#1946=ORIENTED_EDGE('',*,*,#1327,.T.);
#1947=ORIENTED_EDGE('',*,*,#1318,.F.);
#1948=ORIENTED_EDGE('',*,*,#1322,.T.);
#1949=ORIENTED_EDGE('',*,*,#1312,.F.);
#1950=ORIENTED_EDGE('',*,*,#1316,.T.);
#1951=PLANE('',#2154);
#1952=PLANE('',#2155);
#1953=PLANE('',#2156);
#1954=PLANE('',#2157);
#1955=PLANE('',#2158);
#1956=PLANE('',#2167);
#1957=PLANE('',#2168);
#1958=PLANE('',#2175);
#1959=PLANE('',#2176);
#1960=PLANE('',#2177);
#1961=PLANE('',#2178);
#1962=PLANE('',#2179);
#1963=PLANE('',#2180);
#1964=PLANE('',#2181);
#1965=PLANE('',#2182);
#1966=PLANE('',#2183);
#1967=PLANE('',#2184);
#1968=PLANE('',#2185);
#1969=PLANE('',#2186);
#1970=PLANE('',#2187);
#1971=PLANE('',#2194);
#1972=PLANE('',#2195);
#1973=PLANE('',#2196);
#1974=PLANE('',#2197);
#1975=PLANE('',#2198);
#1976=PLANE('',#2199);
#1977=PLANE('',#2200);
#1978=PLANE('',#2201);
#1979=PLANE('',#2202);
#1980=PLANE('',#2203);
#1981=PLANE('',#2204);
#1982=PLANE('',#2205);
#1983=PLANE('',#2206);
#1984=PLANE('',#2207);
#1985=PLANE('',#2211);
#1986=PLANE('',#2215);
#1987=PLANE('',#2219);
#1988=PLANE('',#2223);
#1989=PLANE('',#2224);
#1990=PLANE('',#2225);
#1991=PLANE('',#2226);
#1992=PLANE('',#2227);
#1993=PLANE('',#2228);
#1994=PLANE('',#2229);
#1995=PLANE('',#2230);
#1996=PLANE('',#2231);
#1997=PLANE('',#2232);
#1998=PLANE('',#2233);
#1999=PLANE('',#2236);
#2000=PLANE('',#2237);
#2001=PLANE('',#2238);
#2002=PLANE('',#2239);
#2003=PLANE('',#2240);
#2004=PLANE('',#2241);
#2005=PLANE('',#2247);
#2006=PLANE('',#2251);
#2007=PLANE('',#2267);
#2008=PLANE('',#2268);
#2009=PLANE('',#2269);
#2010=PLANE('',#2273);
#2011=PLANE('',#2277);
#2012=PLANE('',#2281);
#2013=PLANE('',#2285);
#2014=PLANE('',#2286);
#2015=PLANE('',#2287);
#2016=PLANE('',#2288);
#2017=PLANE('',#2289);
#2018=PLANE('',#2290);
#2019=PLANE('',#2291);
#2020=PLANE('',#2304);
#2021=PLANE('',#2305);
#2022=PLANE('',#2306);
#2023=PLANE('',#2307);
#2024=PLANE('',#2308);
#2025=PLANE('',#2309);
#2026=PLANE('',#2310);
#2027=PLANE('',#2311);
#2028=PLANE('',#2312);
#2029=PLANE('',#2313);
#2030=PLANE('',#2314);
#2031=PLANE('',#2315);
#2032=ADVANCED_FACE('',(#145),#1951,.F.);
#2033=ADVANCED_FACE('',(#146),#1952,.F.);
#2034=ADVANCED_FACE('',(#147),#1953,.F.);
#2035=ADVANCED_FACE('',(#148),#1954,.F.);
#2036=ADVANCED_FACE('',(#149,#42,#43,#44,#45,#46,#47,#48,#49,#50,#51),#1955,
 .T.);
#2037=ADVANCED_FACE('',(#150),#1956,.F.);
#2038=ADVANCED_FACE('',(#151,#52,#53,#54),#1957,.F.);
#2039=ADVANCED_FACE('',(#152),#15,.F.);
#2040=ADVANCED_FACE('',(#153),#16,.F.);
#2041=ADVANCED_FACE('',(#154,#55,#56),#1958,.T.);
#2042=ADVANCED_FACE('',(#155),#1959,.T.);
#2043=ADVANCED_FACE('',(#156,#57,#58),#1960,.T.);
#2044=ADVANCED_FACE('',(#157),#1961,.T.);
#2045=ADVANCED_FACE('',(#158),#1962,.T.);
#2046=ADVANCED_FACE('',(#159),#1963,.F.);
#2047=ADVANCED_FACE('',(#160),#1964,.F.);
#2048=ADVANCED_FACE('',(#161),#1965,.F.);
#2049=ADVANCED_FACE('',(#162),#1966,.F.);
#2050=ADVANCED_FACE('',(#163),#1967,.F.);
#2051=ADVANCED_FACE('',(#164),#1968,.F.);
#2052=ADVANCED_FACE('',(#165),#1969,.F.);
#2053=ADVANCED_FACE('',(#166),#1970,.F.);
#2054=ADVANCED_FACE('',(#167),#17,.F.);
#2055=ADVANCED_FACE('',(#168),#18,.F.);
#2056=ADVANCED_FACE('',(#169),#1971,.F.);
#2057=ADVANCED_FACE('',(#170),#1972,.F.);
#2058=ADVANCED_FACE('',(#171),#1973,.F.);
#2059=ADVANCED_FACE('',(#172),#1974,.F.);
#2060=ADVANCED_FACE('',(#173),#1975,.F.);
#2061=ADVANCED_FACE('',(#174),#1976,.F.);
#2062=ADVANCED_FACE('',(#175,#59),#1977,.F.);
#2063=ADVANCED_FACE('',(#176),#1978,.F.);
#2064=ADVANCED_FACE('',(#177),#1979,.F.);
#2065=ADVANCED_FACE('',(#178),#1980,.F.);
#2066=ADVANCED_FACE('',(#179),#1981,.F.);
#2067=ADVANCED_FACE('',(#180),#1982,.F.);
#2068=ADVANCED_FACE('',(#181),#1983,.F.);
#2069=ADVANCED_FACE('',(#182,#60),#1984,.F.);
#2070=ADVANCED_FACE('',(#183),#19,.F.);
#2071=ADVANCED_FACE('',(#184),#1985,.T.);
#2072=ADVANCED_FACE('',(#185),#20,.F.);
#2073=ADVANCED_FACE('',(#186),#1986,.T.);
#2074=ADVANCED_FACE('',(#187),#21,.F.);
#2075=ADVANCED_FACE('',(#188),#1987,.T.);
#2076=ADVANCED_FACE('',(#189),#22,.F.);
#2077=ADVANCED_FACE('',(#190),#1988,.T.);
#2078=ADVANCED_FACE('',(#191),#1989,.T.);
#2079=ADVANCED_FACE('',(#192),#1990,.T.);
#2080=ADVANCED_FACE('',(#193),#1991,.T.);
#2081=ADVANCED_FACE('',(#194),#1992,.T.);
#2082=ADVANCED_FACE('',(#195),#1993,.T.);
#2083=ADVANCED_FACE('',(#196),#1994,.T.);
#2084=ADVANCED_FACE('',(#197),#1995,.T.);
#2085=ADVANCED_FACE('',(#198),#1996,.T.);
#2086=ADVANCED_FACE('',(#199,#61,#62),#1997,.T.);
#2087=ADVANCED_FACE('',(#200,#63,#64),#1998,.T.);
#2088=ADVANCED_FACE('',(#201),#1999,.T.);
#2089=ADVANCED_FACE('',(#202),#2000,.T.);
#2090=ADVANCED_FACE('',(#203),#2001,.T.);
#2091=ADVANCED_FACE('',(#204),#2002,.T.);
#2092=ADVANCED_FACE('',(#205,#65,#66),#2003,.T.);
#2093=ADVANCED_FACE('',(#206,#67,#68),#2004,.T.);
#2094=ADVANCED_FACE('',(#207),#23,.F.);
#2095=ADVANCED_FACE('',(#208),#2005,.T.);
#2096=ADVANCED_FACE('',(#209),#24,.F.);
#2097=ADVANCED_FACE('',(#210),#2006,.T.);
#2098=ADVANCED_FACE('',(#211),#25,.F.);
#2099=ADVANCED_FACE('',(#212),#26,.F.);
#2100=ADVANCED_FACE('',(#213),#27,.F.);
#2101=ADVANCED_FACE('',(#214),#28,.F.);
#2102=ADVANCED_FACE('',(#215),#29,.F.);
#2103=ADVANCED_FACE('',(#216,#69,#70,#71,#72,#73),#2007,.T.);
#2104=ADVANCED_FACE('',(#217,#74,#75,#76,#77,#78),#2008,.T.);
#2105=ADVANCED_FACE('',(#218),#2009,.T.);
#2106=ADVANCED_FACE('',(#219),#30,.T.);
#2107=ADVANCED_FACE('',(#220),#2010,.F.);
#2108=ADVANCED_FACE('',(#221),#31,.T.);
#2109=ADVANCED_FACE('',(#222),#2011,.F.);
#2110=ADVANCED_FACE('',(#223),#32,.T.);
#2111=ADVANCED_FACE('',(#224),#2012,.F.);
#2112=ADVANCED_FACE('',(#225),#33,.T.);
#2113=ADVANCED_FACE('',(#226),#2013,.F.);
#2114=ADVANCED_FACE('',(#227),#2014,.F.);
#2115=ADVANCED_FACE('',(#228),#2015,.F.);
#2116=ADVANCED_FACE('',(#229),#2016,.F.);
#2117=ADVANCED_FACE('',(#230),#2017,.F.);
#2118=ADVANCED_FACE('',(#231,#79),#2018,.F.);
#2119=ADVANCED_FACE('',(#232,#80,#81,#82,#83,#84,#85,#86,#87,#88,#89,#90),
#2019,.T.);
#2120=ADVANCED_FACE('',(#233),#34,.F.);
#2121=ADVANCED_FACE('',(#234),#35,.F.);
#2122=ADVANCED_FACE('',(#235),#36,.F.);
#2123=ADVANCED_FACE('',(#236),#37,.F.);
#2124=ADVANCED_FACE('',(#237),#38,.F.);
#2125=ADVANCED_FACE('',(#238),#39,.F.);
#2126=ADVANCED_FACE('',(#239),#40,.F.);
#2127=ADVANCED_FACE('',(#240),#41,.F.);
#2128=ADVANCED_FACE('',(#241),#2020,.T.);
#2129=ADVANCED_FACE('',(#242),#2021,.T.);
#2130=ADVANCED_FACE('',(#243),#2022,.T.);
#2131=ADVANCED_FACE('',(#244),#2023,.T.);
#2132=ADVANCED_FACE('',(#245),#2024,.T.);
#2133=ADVANCED_FACE('',(#246),#2025,.T.);
#2134=ADVANCED_FACE('',(#247),#2026,.T.);
#2135=ADVANCED_FACE('',(#248),#2027,.T.);
#2136=ADVANCED_FACE('',(#249),#2028,.T.);
#2137=ADVANCED_FACE('',(#250),#2029,.T.);
#2138=ADVANCED_FACE('',(#251),#2030,.T.);
#2139=ADVANCED_FACE('',(#252),#2031,.T.);
#2140=CLOSED_SHELL('',(#2032,#2033,#2034,#2035,#2036,#2037,#2038,#2039,
#2040,#2041,#2042,#2043,#2044,#2045,#2046,#2047,#2048,#2049,#2050,#2051,
#2052,#2053,#2054,#2055,#2056,#2057,#2058,#2059,#2060,#2061,#2062,#2063,
#2064,#2065,#2066,#2067,#2068,#2069,#2070,#2071,#2072,#2073,#2074,#2075,
#2076,#2077,#2078,#2079,#2080,#2081,#2082,#2083,#2084,#2085,#2086,#2087,
#2088,#2089,#2090,#2091,#2092,#2093,#2094,#2095,#2096,#2097,#2098,#2099,
#2100,#2101,#2102,#2103,#2104,#2105,#2106,#2107,#2108,#2109,#2110,#2111,
#2112,#2113,#2114,#2115,#2116,#2117,#2118,#2119,#2120,#2121,#2122,#2123,
#2124,#2125,#2126,#2127,#2128,#2129,#2130,#2131,#2132,#2133,#2134,#2135,
#2136,#2137,#2138,#2139));
#2141=DERIVED_UNIT_ELEMENT(#2143,1.);
#2142=DERIVED_UNIT_ELEMENT(#3478,3.);
#2143=(
MASS_UNIT()
NAMED_UNIT(*)
SI_UNIT(.KILO.,.GRAM.)
);
#2144=DERIVED_UNIT((#2141,#2142));
#2145=MEASURE_REPRESENTATION_ITEM('density measure',
POSITIVE_RATIO_MEASURE(7850.),#2144);
#2146=PROPERTY_DEFINITION_REPRESENTATION(#2151,#2148);
#2147=PROPERTY_DEFINITION_REPRESENTATION(#2152,#2149);
#2148=REPRESENTATION('material name',(#2150),#3475);
#2149=REPRESENTATION('density',(#2145),#3475);
#2150=DESCRIPTIVE_REPRESENTATION_ITEM('Steel','Steel');
#2151=PROPERTY_DEFINITION('material property','material name',#3485);
#2152=PROPERTY_DEFINITION('material property','density of part',#3485);
#2153=AXIS2_PLACEMENT_3D('placement',#2879,#2316,#2317);
#2154=AXIS2_PLACEMENT_3D('',#2880,#2318,#2319);
#2155=AXIS2_PLACEMENT_3D('',#2889,#2324,#2325);
#2156=AXIS2_PLACEMENT_3D('',#2895,#2329,#2330);
#2157=AXIS2_PLACEMENT_3D('',#2901,#2334,#2335);
#2158=AXIS2_PLACEMENT_3D('',#2904,#2338,#2339);
#2159=AXIS2_PLACEMENT_3D('',#2914,#2344,#2345);
#2160=AXIS2_PLACEMENT_3D('',#2916,#2346,#2347);
#2161=AXIS2_PLACEMENT_3D('',#2918,#2348,#2349);
#2162=AXIS2_PLACEMENT_3D('',#2932,#2356,#2357);
#2163=AXIS2_PLACEMENT_3D('',#2934,#2358,#2359);
#2164=AXIS2_PLACEMENT_3D('',#2936,#2360,#2361);
#2165=AXIS2_PLACEMENT_3D('',#2938,#2362,#2363);
#2166=AXIS2_PLACEMENT_3D('',#2940,#2364,#2365);
#2167=AXIS2_PLACEMENT_3D('',#2953,#2372,#2373);
#2168=AXIS2_PLACEMENT_3D('',#2970,#2382,#2383);
#2169=AXIS2_PLACEMENT_3D('',#2995,#2396,#2397);
#2170=AXIS2_PLACEMENT_3D('',#2997,#2398,#2399);
#2171=AXIS2_PLACEMENT_3D('',#3000,#2401,#2402);
#2172=AXIS2_PLACEMENT_3D('',#3001,#2403,#2404);
#2173=AXIS2_PLACEMENT_3D('',#3003,#2405,#2406);
#2174=AXIS2_PLACEMENT_3D('',#3006,#2408,#2409);
#2175=AXIS2_PLACEMENT_3D('',#3007,#2410,#2411);
#2176=AXIS2_PLACEMENT_3D('',#3016,#2416,#2417);
#2177=AXIS2_PLACEMENT_3D('',#3022,#2421,#2422);
#2178=AXIS2_PLACEMENT_3D('',#3028,#2426,#2427);
#2179=AXIS2_PLACEMENT_3D('',#3030,#2429,#2430);
#2180=AXIS2_PLACEMENT_3D('',#3046,#2440,#2441);
#2181=AXIS2_PLACEMENT_3D('',#3052,#2445,#2446);
#2182=AXIS2_PLACEMENT_3D('',#3056,#2449,#2450);
#2183=AXIS2_PLACEMENT_3D('',#3060,#2453,#2454);
#2184=AXIS2_PLACEMENT_3D('',#3062,#2456,#2457);
#2185=AXIS2_PLACEMENT_3D('',#3068,#2461,#2462);
#2186=AXIS2_PLACEMENT_3D('',#3072,#2465,#2466);
#2187=AXIS2_PLACEMENT_3D('',#3076,#2469,#2470);
#2188=AXIS2_PLACEMENT_3D('',#3078,#2472,#2473);
#2189=AXIS2_PLACEMENT_3D('',#3080,#2474,#2475);
#2190=AXIS2_PLACEMENT_3D('',#3083,#2477,#2478);
#2191=AXIS2_PLACEMENT_3D('',#3084,#2479,#2480);
#2192=AXIS2_PLACEMENT_3D('',#3086,#2481,#2482);
#2193=AXIS2_PLACEMENT_3D('',#3089,#2484,#2485);
#2194=AXIS2_PLACEMENT_3D('',#3090,#2486,#2487);
#2195=AXIS2_PLACEMENT_3D('',#3096,#2491,#2492);
#2196=AXIS2_PLACEMENT_3D('',#3100,#2495,#2496);
#2197=AXIS2_PLACEMENT_3D('',#3104,#2499,#2500);
#2198=AXIS2_PLACEMENT_3D('',#3108,#2503,#2504);
#2199=AXIS2_PLACEMENT_3D('',#3112,#2507,#2508);
#2200=AXIS2_PLACEMENT_3D('',#3114,#2510,#2511);
#2201=AXIS2_PLACEMENT_3D('',#3115,#2512,#2513);
#2202=AXIS2_PLACEMENT_3D('',#3121,#2517,#2518);
#2203=AXIS2_PLACEMENT_3D('',#3125,#2521,#2522);
#2204=AXIS2_PLACEMENT_3D('',#3129,#2525,#2526);
#2205=AXIS2_PLACEMENT_3D('',#3133,#2529,#2530);
#2206=AXIS2_PLACEMENT_3D('',#3137,#2533,#2534);
#2207=AXIS2_PLACEMENT_3D('',#3139,#2536,#2537);
#2208=AXIS2_PLACEMENT_3D('',#3140,#2538,#2539);
#2209=AXIS2_PLACEMENT_3D('',#3142,#2540,#2541);
#2210=AXIS2_PLACEMENT_3D('',#3145,#2543,#2544);
#2211=AXIS2_PLACEMENT_3D('',#3146,#2545,#2546);
#2212=AXIS2_PLACEMENT_3D('',#3147,#2547,#2548);
#2213=AXIS2_PLACEMENT_3D('',#3149,#2549,#2550);
#2214=AXIS2_PLACEMENT_3D('',#3152,#2552,#2553);
#2215=AXIS2_PLACEMENT_3D('',#3153,#2554,#2555);
#2216=AXIS2_PLACEMENT_3D('',#3154,#2556,#2557);
#2217=AXIS2_PLACEMENT_3D('',#3156,#2558,#2559);
#2218=AXIS2_PLACEMENT_3D('',#3159,#2561,#2562);
#2219=AXIS2_PLACEMENT_3D('',#3160,#2563,#2564);
#2220=AXIS2_PLACEMENT_3D('',#3161,#2565,#2566);
#2221=AXIS2_PLACEMENT_3D('',#3163,#2567,#2568);
#2222=AXIS2_PLACEMENT_3D('',#3166,#2570,#2571);
#2223=AXIS2_PLACEMENT_3D('',#3167,#2572,#2573);
#2224=AXIS2_PLACEMENT_3D('',#3168,#2574,#2575);
#2225=AXIS2_PLACEMENT_3D('',#3177,#2580,#2581);
#2226=AXIS2_PLACEMENT_3D('',#3183,#2585,#2586);
#2227=AXIS2_PLACEMENT_3D('',#3189,#2590,#2591);
#2228=AXIS2_PLACEMENT_3D('',#3193,#2594,#2595);
#2229=AXIS2_PLACEMENT_3D('',#3202,#2600,#2601);
#2230=AXIS2_PLACEMENT_3D('',#3208,#2605,#2606);
#2231=AXIS2_PLACEMENT_3D('',#3214,#2610,#2611);
#2232=AXIS2_PLACEMENT_3D('',#3220,#2615,#2616);
#2233=AXIS2_PLACEMENT_3D('',#3225,#2620,#2621);
#2234=AXIS2_PLACEMENT_3D('',#3235,#2626,#2627);
#2235=AXIS2_PLACEMENT_3D('',#3237,#2628,#2629);
#2236=AXIS2_PLACEMENT_3D('',#3238,#2630,#2631);
#2237=AXIS2_PLACEMENT_3D('',#3247,#2636,#2637);
#2238=AXIS2_PLACEMENT_3D('',#3253,#2641,#2642);
#2239=AXIS2_PLACEMENT_3D('',#3259,#2646,#2647);
#2240=AXIS2_PLACEMENT_3D('',#3265,#2651,#2652);
#2241=AXIS2_PLACEMENT_3D('',#3268,#2655,#2656);
#2242=AXIS2_PLACEMENT_3D('',#3275,#2660,#2661);
#2243=AXIS2_PLACEMENT_3D('',#3277,#2662,#2663);
#2244=AXIS2_PLACEMENT_3D('',#3278,#2664,#2665);
#2245=AXIS2_PLACEMENT_3D('',#3281,#2666,#2667);
#2246=AXIS2_PLACEMENT_3D('',#3285,#2669,#2670);
#2247=AXIS2_PLACEMENT_3D('',#3287,#2672,#2673);
#2248=AXIS2_PLACEMENT_3D('',#3293,#2677,#2678);
#2249=AXIS2_PLACEMENT_3D('',#3296,#2679,#2680);
#2250=AXIS2_PLACEMENT_3D('',#3300,#2682,#2683);
#2251=AXIS2_PLACEMENT_3D('',#3302,#2685,#2686);
#2252=AXIS2_PLACEMENT_3D('',#3308,#2690,#2691);
#2253=AXIS2_PLACEMENT_3D('',#3310,#2692,#2693);
#2254=AXIS2_PLACEMENT_3D('',#3313,#2695,#2696);
#2255=AXIS2_PLACEMENT_3D('',#3314,#2697,#2698);
#2256=AXIS2_PLACEMENT_3D('',#3316,#2699,#2700);
#2257=AXIS2_PLACEMENT_3D('',#3319,#2702,#2703);
#2258=AXIS2_PLACEMENT_3D('',#3320,#2704,#2705);
#2259=AXIS2_PLACEMENT_3D('',#3322,#2706,#2707);
#2260=AXIS2_PLACEMENT_3D('',#3325,#2709,#2710);
#2261=AXIS2_PLACEMENT_3D('',#3326,#2711,#2712);
#2262=AXIS2_PLACEMENT_3D('',#3328,#2713,#2714);
#2263=AXIS2_PLACEMENT_3D('',#3331,#2716,#2717);
#2264=AXIS2_PLACEMENT_3D('',#3332,#2718,#2719);
#2265=AXIS2_PLACEMENT_3D('',#3334,#2720,#2721);
#2266=AXIS2_PLACEMENT_3D('',#3337,#2723,#2724);
#2267=AXIS2_PLACEMENT_3D('',#3338,#2725,#2726);
#2268=AXIS2_PLACEMENT_3D('',#3341,#2729,#2730);
#2269=AXIS2_PLACEMENT_3D('',#3344,#2733,#2734);
#2270=AXIS2_PLACEMENT_3D('',#3345,#2735,#2736);
#2271=AXIS2_PLACEMENT_3D('',#3348,#2737,#2738);
#2272=AXIS2_PLACEMENT_3D('',#3352,#2740,#2741);
#2273=AXIS2_PLACEMENT_3D('',#3354,#2743,#2744);
#2274=AXIS2_PLACEMENT_3D('',#3360,#2748,#2749);
#2275=AXIS2_PLACEMENT_3D('',#3363,#2750,#2751);
#2276=AXIS2_PLACEMENT_3D('',#3367,#2753,#2754);
#2277=AXIS2_PLACEMENT_3D('',#3369,#2756,#2757);
#2278=AXIS2_PLACEMENT_3D('',#3372,#2760,#2761);
#2279=AXIS2_PLACEMENT_3D('',#3375,#2762,#2763);
#2280=AXIS2_PLACEMENT_3D('',#3379,#2765,#2766);
#2281=AXIS2_PLACEMENT_3D('',#3381,#2768,#2769);
#2282=AXIS2_PLACEMENT_3D('',#3384,#2772,#2773);
#2283=AXIS2_PLACEMENT_3D('',#3386,#2774,#2775);
#2284=AXIS2_PLACEMENT_3D('',#3388,#2776,#2777);
#2285=AXIS2_PLACEMENT_3D('',#3390,#2779,#2780);
#2286=AXIS2_PLACEMENT_3D('',#3393,#2783,#2784);
#2287=AXIS2_PLACEMENT_3D('',#3402,#2789,#2790);
#2288=AXIS2_PLACEMENT_3D('',#3408,#2794,#2795);
#2289=AXIS2_PLACEMENT_3D('',#3414,#2799,#2800);
#2290=AXIS2_PLACEMENT_3D('',#3417,#2803,#2804);
#2291=AXIS2_PLACEMENT_3D('',#3418,#2805,#2806);
#2292=AXIS2_PLACEMENT_3D('',#3426,#2811,#2812);
#2293=AXIS2_PLACEMENT_3D('',#3428,#2813,#2814);
#2294=AXIS2_PLACEMENT_3D('',#3430,#2815,#2816);
#2295=AXIS2_PLACEMENT_3D('',#3432,#2817,#2818);
#2296=AXIS2_PLACEMENT_3D('',#3433,#2819,#2820);
#2297=AXIS2_PLACEMENT_3D('',#3435,#2822,#2823);
#2298=AXIS2_PLACEMENT_3D('',#3437,#2825,#2826);
#2299=AXIS2_PLACEMENT_3D('',#3439,#2828,#2829);
#2300=AXIS2_PLACEMENT_3D('',#3441,#2831,#2832);
#2301=AXIS2_PLACEMENT_3D('',#3443,#2834,#2835);
#2302=AXIS2_PLACEMENT_3D('',#3445,#2837,#2838);
#2303=AXIS2_PLACEMENT_3D('',#3447,#2840,#2841);
#2304=AXIS2_PLACEMENT_3D('',#3449,#2843,#2844);
#2305=AXIS2_PLACEMENT_3D('',#3452,#2847,#2848);
#2306=AXIS2_PLACEMENT_3D('',#3454,#2850,#2851);
#2307=AXIS2_PLACEMENT_3D('',#3455,#2852,#2853);
#2308=AXIS2_PLACEMENT_3D('',#3458,#2856,#2857);
#2309=AXIS2_PLACEMENT_3D('',#3460,#2859,#2860);
#2310=AXIS2_PLACEMENT_3D('',#3464,#2864,#2865);
#2311=AXIS2_PLACEMENT_3D('',#3466,#2867,#2868);
#2312=AXIS2_PLACEMENT_3D('',#3468,#2870,#2871);
#2313=AXIS2_PLACEMENT_3D('',#3469,#2872,#2873);
#2314=AXIS2_PLACEMENT_3D('',#3471,#2875,#2876);
#2315=AXIS2_PLACEMENT_3D('',#3472,#2877,#2878);
#2316=DIRECTION('axis',(0.,0.,1.));
#2317=DIRECTION('refdir',(1.,0.,0.));
#2318=DIRECTION('center_axis',(-1.,0.,0.));
#2319=DIRECTION('ref_axis',(0.,0.,-1.));
#2320=DIRECTION('',(0.,0.,1.));
#2321=DIRECTION('',(0.,-1.,0.));
#2322=DIRECTION('',(0.,0.,-1.));
#2323=DIRECTION('',(0.,-1.,0.));
#2324=DIRECTION('center_axis',(0.,0.,1.));
#2325=DIRECTION('ref_axis',(-1.,0.,0.));
#2326=DIRECTION('',(1.,0.,0.));
#2327=DIRECTION('',(-1.,0.,0.));
#2328=DIRECTION('',(0.,-1.,0.));
#2329=DIRECTION('center_axis',(1.,0.,0.));
#2330=DIRECTION('ref_axis',(0.,0.,1.));
#2331=DIRECTION('',(0.,0.,-1.));
#2332=DIRECTION('',(0.,0.,1.));
#2333=DIRECTION('',(0.,-1.,0.));
#2334=DIRECTION('center_axis',(0.,0.,-1.));
#2335=DIRECTION('ref_axis',(1.,0.,0.));
#2336=DIRECTION('',(-1.,0.,0.));
#2337=DIRECTION('',(1.,0.,0.));
#2338=DIRECTION('center_axis',(0.,-1.,0.));
#2339=DIRECTION('ref_axis',(1.,0.,0.));
#2340=DIRECTION('',(0.,0.,-1.));
#2341=DIRECTION('',(1.,0.,0.));
#2342=DIRECTION('',(0.,0.,1.));
#2343=DIRECTION('',(-1.,0.,0.));
#2344=DIRECTION('center_axis',(0.,1.,0.));
#2345=DIRECTION('ref_axis',(1.,0.,0.));
#2346=DIRECTION('center_axis',(0.,1.,0.));
#2347=DIRECTION('ref_axis',(1.,0.,0.));
#2348=DIRECTION('center_axis',(0.,1.,0.));
#2349=DIRECTION('ref_axis',(1.,0.,0.));
#2350=DIRECTION('',(-0.500000000000001,0.,-0.866025403784438));
#2351=DIRECTION('',(-1.,0.,0.));
#2352=DIRECTION('',(-0.500000000000001,0.,0.866025403784438));
#2353=DIRECTION('',(0.500000000000001,0.,0.866025403784438));
#2354=DIRECTION('',(1.,0.,-9.15696517325509E-16));
#2355=DIRECTION('',(0.500000000000001,0.,-0.866025403784438));
#2356=DIRECTION('center_axis',(0.,1.,0.));
#2357=DIRECTION('ref_axis',(1.,0.,0.));
#2358=DIRECTION('center_axis',(0.,1.,0.));
#2359=DIRECTION('ref_axis',(1.,0.,0.));
#2360=DIRECTION('center_axis',(0.,1.,0.));
#2361=DIRECTION('ref_axis',(1.,0.,0.));
#2362=DIRECTION('center_axis',(0.,1.,0.));
#2363=DIRECTION('ref_axis',(1.,0.,0.));
#2364=DIRECTION('center_axis',(0.,1.,0.));
#2365=DIRECTION('ref_axis',(1.,0.,0.));
#2366=DIRECTION('',(-1.,0.,9.15696517325509E-16));
#2367=DIRECTION('',(-0.500000000000001,0.,0.866025403784438));
#2368=DIRECTION('',(0.500000000000001,0.,0.866025403784438));
#2369=DIRECTION('',(1.,0.,-2.74708955197653E-15));
#2370=DIRECTION('',(0.5,0.,-0.866025403784439));
#2371=DIRECTION('',(-0.5,0.,-0.866025403784439));
#2372=DIRECTION('center_axis',(0.,1.,0.));
#2373=DIRECTION('ref_axis',(1.,0.,0.));
#2374=DIRECTION('',(1.,0.,0.));
#2375=DIRECTION('',(0.,0.,-1.));
#2376=DIRECTION('',(1.,0.,0.));
#2377=DIRECTION('',(0.,0.,1.));
#2378=DIRECTION('',(-1.,0.,-8.63426850000122E-17));
#2379=DIRECTION('',(0.,0.,-1.));
#2380=DIRECTION('',(1.,0.,-1.56645223933003E-16));
#2381=DIRECTION('',(0.,0.,-1.));
#2382=DIRECTION('center_axis',(0.,1.,0.));
#2383=DIRECTION('ref_axis',(1.,0.,0.));
#2384=DIRECTION('',(-1.,0.,0.));
#2385=DIRECTION('',(0.,0.,1.));
#2386=DIRECTION('',(-1.,0.,0.));
#2387=DIRECTION('',(0.,0.,-1.));
#2388=DIRECTION('',(0.,0.,-1.));
#2389=DIRECTION('',(-1.,0.,0.));
#2390=DIRECTION('',(0.,0.,1.));
#2391=DIRECTION('',(1.,0.,0.));
#2392=DIRECTION('',(0.,0.,-1.));
#2393=DIRECTION('',(-1.,0.,0.));
#2394=DIRECTION('',(0.,0.,1.));
#2395=DIRECTION('',(1.,0.,0.));
#2396=DIRECTION('center_axis',(0.,1.,0.));
#2397=DIRECTION('ref_axis',(1.,0.,0.));
#2398=DIRECTION('center_axis',(0.,1.,0.));
#2399=DIRECTION('ref_axis',(1.,0.,0.));
#2400=DIRECTION('',(0.,1.,0.));
#2401=DIRECTION('center_axis',(0.,-1.,0.));
#2402=DIRECTION('ref_axis',(1.,0.,0.));
#2403=DIRECTION('center_axis',(0.,1.,0.));
#2404=DIRECTION('ref_axis',(1.,0.,0.));
#2405=DIRECTION('center_axis',(0.,1.,0.));
#2406=DIRECTION('ref_axis',(1.,0.,0.));
#2407=DIRECTION('',(0.,1.,0.));
#2408=DIRECTION('center_axis',(0.,-1.,0.));
#2409=DIRECTION('ref_axis',(1.,0.,0.));
#2410=DIRECTION('center_axis',(0.,1.,0.));
#2411=DIRECTION('ref_axis',(0.,0.,-1.));
#2412=DIRECTION('',(0.,0.,1.));
#2413=DIRECTION('',(-1.,0.,0.));
#2414=DIRECTION('',(0.,0.,-1.));
#2415=DIRECTION('',(-1.,0.,0.));
#2416=DIRECTION('center_axis',(0.,0.,1.));
#2417=DIRECTION('ref_axis',(0.,1.,0.));
#2418=DIRECTION('',(0.,-1.,0.));
#2419=DIRECTION('',(0.,1.,0.));
#2420=DIRECTION('',(-1.,0.,0.));
#2421=DIRECTION('center_axis',(0.,-1.,0.));
#2422=DIRECTION('ref_axis',(0.,0.,1.));
#2423=DIRECTION('',(0.,0.,-1.));
#2424=DIRECTION('',(0.,0.,1.));
#2425=DIRECTION('',(-1.,0.,0.));
#2426=DIRECTION('center_axis',(-1.,0.,0.));
#2427=DIRECTION('ref_axis',(0.,0.,1.));
#2428=DIRECTION('',(0.,-1.,0.));
#2429=DIRECTION('center_axis',(-1.,0.,0.));
#2430=DIRECTION('ref_axis',(0.,0.,1.));
#2431=DIRECTION('',(0.,1.,0.));
#2432=DIRECTION('',(0.,1.,0.));
#2433=DIRECTION('',(0.,0.,-1.));
#2434=DIRECTION('',(0.,1.,0.));
#2435=DIRECTION('',(0.,1.,0.));
#2436=DIRECTION('',(0.,0.,1.));
#2437=DIRECTION('',(0.,1.,0.));
#2438=DIRECTION('',(0.,0.,1.));
#2439=DIRECTION('',(0.,1.,0.));
#2440=DIRECTION('center_axis',(-1.,0.,0.));
#2441=DIRECTION('ref_axis',(0.,0.,-1.));
#2442=DIRECTION('',(0.,-1.,0.));
#2443=DIRECTION('',(0.,0.,-1.));
#2444=DIRECTION('',(0.,-1.,0.));
#2445=DIRECTION('center_axis',(0.,0.,1.));
#2446=DIRECTION('ref_axis',(-1.,0.,0.));
#2447=DIRECTION('',(-1.,0.,0.));
#2448=DIRECTION('',(0.,-1.,0.));
#2449=DIRECTION('center_axis',(1.,0.,0.));
#2450=DIRECTION('ref_axis',(0.,0.,1.));
#2451=DIRECTION('',(0.,0.,1.));
#2452=DIRECTION('',(0.,-1.,0.));
#2453=DIRECTION('center_axis',(0.,0.,-1.));
#2454=DIRECTION('ref_axis',(1.,0.,0.));
#2455=DIRECTION('',(1.,0.,0.));
#2456=DIRECTION('center_axis',(-1.,0.,0.));
#2457=DIRECTION('ref_axis',(0.,0.,-1.));
#2458=DIRECTION('',(0.,-1.,0.));
#2459=DIRECTION('',(0.,0.,-1.));
#2460=DIRECTION('',(0.,-1.,0.));
#2461=DIRECTION('center_axis',(0.,0.,1.));
#2462=DIRECTION('ref_axis',(-1.,0.,0.));
#2463=DIRECTION('',(-1.,0.,0.));
#2464=DIRECTION('',(0.,-1.,0.));
#2465=DIRECTION('center_axis',(1.,0.,0.));
#2466=DIRECTION('ref_axis',(0.,0.,1.));
#2467=DIRECTION('',(0.,0.,1.));
#2468=DIRECTION('',(0.,-1.,0.));
#2469=DIRECTION('center_axis',(0.,0.,-1.));
#2470=DIRECTION('ref_axis',(1.,0.,0.));
#2471=DIRECTION('',(1.,0.,0.));
#2472=DIRECTION('center_axis',(0.,1.,0.));
#2473=DIRECTION('ref_axis',(1.,0.,0.));
#2474=DIRECTION('center_axis',(0.,1.,0.));
#2475=DIRECTION('ref_axis',(1.,0.,0.));
#2476=DIRECTION('',(0.,1.,0.));
#2477=DIRECTION('center_axis',(0.,-1.,0.));
#2478=DIRECTION('ref_axis',(1.,0.,0.));
#2479=DIRECTION('center_axis',(0.,1.,0.));
#2480=DIRECTION('ref_axis',(1.,0.,0.));
#2481=DIRECTION('center_axis',(0.,1.,0.));
#2482=DIRECTION('ref_axis',(1.,0.,0.));
#2483=DIRECTION('',(0.,1.,0.));
#2484=DIRECTION('center_axis',(0.,-1.,0.));
#2485=DIRECTION('ref_axis',(1.,0.,0.));
#2486=DIRECTION('center_axis',(-0.866025403784438,0.,0.500000000000001));
#2487=DIRECTION('ref_axis',(0.500000000000001,0.,0.866025403784438));
#2488=DIRECTION('',(0.,1.,0.));
#2489=DIRECTION('',(0.500000000000001,0.,0.866025403784438));
#2490=DIRECTION('',(0.,-1.,0.));
#2491=DIRECTION('center_axis',(-0.866025403784438,0.,-0.500000000000001));
#2492=DIRECTION('ref_axis',(-0.500000000000001,0.,0.866025403784438));
#2493=DIRECTION('',(0.,1.,0.));
#2494=DIRECTION('',(-0.500000000000001,0.,0.866025403784438));
#2495=DIRECTION('center_axis',(-9.15696517325509E-16,0.,-1.));
#2496=DIRECTION('ref_axis',(-1.,0.,9.15696517325509E-16));
#2497=DIRECTION('',(0.,1.,0.));
#2498=DIRECTION('',(-1.,0.,9.15696517325509E-16));
#2499=DIRECTION('center_axis',(0.866025403784439,0.,-0.5));
#2500=DIRECTION('ref_axis',(-0.5,0.,-0.866025403784439));
#2501=DIRECTION('',(0.,1.,0.));
#2502=DIRECTION('',(-0.5,0.,-0.866025403784439));
#2503=DIRECTION('center_axis',(0.866025403784439,0.,0.5));
#2504=DIRECTION('ref_axis',(0.5,0.,-0.866025403784439));
#2505=DIRECTION('',(0.,1.,0.));
#2506=DIRECTION('',(0.5,0.,-0.866025403784439));
#2507=DIRECTION('center_axis',(2.74708955197653E-15,0.,1.));
#2508=DIRECTION('ref_axis',(1.,0.,-2.74708955197653E-15));
#2509=DIRECTION('',(1.,0.,-2.74708955197653E-15));
#2510=DIRECTION('center_axis',(0.,1.,0.));
#2511=DIRECTION('ref_axis',(0.,0.,1.));
#2512=DIRECTION('center_axis',(-0.866025403784438,0.,-0.500000000000001));
#2513=DIRECTION('ref_axis',(-0.500000000000001,0.,0.866025403784438));
#2514=DIRECTION('',(0.,1.,0.));
#2515=DIRECTION('',(-0.500000000000001,0.,0.866025403784438));
#2516=DIRECTION('',(0.,-1.,0.));
#2517=DIRECTION('center_axis',(0.,0.,-1.));
#2518=DIRECTION('ref_axis',(-1.,0.,0.));
#2519=DIRECTION('',(0.,1.,0.));
#2520=DIRECTION('',(-1.,0.,0.));
#2521=DIRECTION('center_axis',(0.866025403784438,0.,-0.500000000000001));
#2522=DIRECTION('ref_axis',(-0.500000000000001,0.,-0.866025403784438));
#2523=DIRECTION('',(0.,1.,0.));
#2524=DIRECTION('',(-0.500000000000001,0.,-0.866025403784438));
#2525=DIRECTION('center_axis',(0.866025403784438,0.,0.500000000000001));
#2526=DIRECTION('ref_axis',(0.500000000000001,0.,-0.866025403784438));
#2527=DIRECTION('',(0.,1.,0.));
#2528=DIRECTION('',(0.500000000000001,0.,-0.866025403784438));
#2529=DIRECTION('center_axis',(9.15696517325509E-16,0.,1.));
#2530=DIRECTION('ref_axis',(1.,0.,-9.15696517325509E-16));
#2531=DIRECTION('',(0.,1.,0.));
#2532=DIRECTION('',(1.,0.,-9.15696517325509E-16));
#2533=DIRECTION('center_axis',(-0.866025403784438,0.,0.500000000000001));
#2534=DIRECTION('ref_axis',(0.500000000000001,0.,0.866025403784438));
#2535=DIRECTION('',(0.500000000000001,0.,0.866025403784438));
#2536=DIRECTION('center_axis',(0.,1.,0.));
#2537=DIRECTION('ref_axis',(0.,0.,1.));
#2538=DIRECTION('center_axis',(0.,-1.,0.));
#2539=DIRECTION('ref_axis',(-1.,0.,0.));
#2540=DIRECTION('center_axis',(0.,-1.,0.));
#2541=DIRECTION('ref_axis',(-1.,0.,0.));
#2542=DIRECTION('',(0.,-1.,0.));
#2543=DIRECTION('center_axis',(0.,-1.,0.));
#2544=DIRECTION('ref_axis',(-1.,0.,0.));
#2545=DIRECTION('center_axis',(0.,1.,0.));
#2546=DIRECTION('ref_axis',(-1.,0.,0.));
#2547=DIRECTION('center_axis',(0.,-1.,0.));
#2548=DIRECTION('ref_axis',(-1.,0.,0.));
#2549=DIRECTION('center_axis',(0.,-1.,0.));
#2550=DIRECTION('ref_axis',(-1.,0.,0.));
#2551=DIRECTION('',(0.,-1.,0.));
#2552=DIRECTION('center_axis',(0.,-1.,0.));
#2553=DIRECTION('ref_axis',(-1.,0.,0.));
#2554=DIRECTION('center_axis',(0.,1.,0.));
#2555=DIRECTION('ref_axis',(-1.,0.,0.));
#2556=DIRECTION('center_axis',(0.,-1.,0.));
#2557=DIRECTION('ref_axis',(-1.,0.,0.));
#2558=DIRECTION('center_axis',(0.,-1.,0.));
#2559=DIRECTION('ref_axis',(-1.,0.,0.));
#2560=DIRECTION('',(0.,-1.,0.));
#2561=DIRECTION('center_axis',(0.,-1.,0.));
#2562=DIRECTION('ref_axis',(-1.,0.,0.));
#2563=DIRECTION('center_axis',(0.,1.,0.));
#2564=DIRECTION('ref_axis',(-1.,0.,0.));
#2565=DIRECTION('center_axis',(0.,-1.,0.));
#2566=DIRECTION('ref_axis',(-1.,0.,0.));
#2567=DIRECTION('center_axis',(0.,-1.,0.));
#2568=DIRECTION('ref_axis',(-1.,0.,0.));
#2569=DIRECTION('',(0.,-1.,0.));
#2570=DIRECTION('center_axis',(0.,-1.,0.));
#2571=DIRECTION('ref_axis',(-1.,0.,0.));
#2572=DIRECTION('center_axis',(0.,1.,0.));
#2573=DIRECTION('ref_axis',(-1.,0.,0.));
#2574=DIRECTION('center_axis',(0.,0.,-1.));
#2575=DIRECTION('ref_axis',(-1.,0.,0.));
#2576=DIRECTION('',(1.,0.,0.));
#2577=DIRECTION('',(0.,1.,0.));
#2578=DIRECTION('',(-1.,0.,0.));
#2579=DIRECTION('',(0.,1.,0.));
#2580=DIRECTION('center_axis',(0.,1.,0.));
#2581=DIRECTION('ref_axis',(0.,0.,1.));
#2582=DIRECTION('',(0.,0.,1.));
#2583=DIRECTION('',(1.,0.,0.));
#2584=DIRECTION('',(0.,0.,-1.));
#2585=DIRECTION('center_axis',(0.,0.,-1.));
#2586=DIRECTION('ref_axis',(-1.,0.,0.));
#2587=DIRECTION('',(1.,0.,0.));
#2588=DIRECTION('',(-1.,0.,0.));
#2589=DIRECTION('',(0.,1.,0.));
#2590=DIRECTION('center_axis',(0.,1.,0.));
#2591=DIRECTION('ref_axis',(0.,0.,1.));
#2592=DIRECTION('',(1.,0.,-1.56645223933003E-16));
#2593=DIRECTION('',(0.,0.,-1.));
#2594=DIRECTION('center_axis',(0.,0.,-1.));
#2595=DIRECTION('ref_axis',(-1.,0.,0.));
#2596=DIRECTION('',(1.,0.,0.));
#2597=DIRECTION('',(0.,1.,0.));
#2598=DIRECTION('',(-1.,0.,0.));
#2599=DIRECTION('',(0.,1.,0.));
#2600=DIRECTION('center_axis',(-1.,0.,0.));
#2601=DIRECTION('ref_axis',(0.,0.,1.));
#2602=DIRECTION('',(0.,0.,-1.));
#2603=DIRECTION('',(0.,0.,1.));
#2604=DIRECTION('',(0.,1.,0.));
#2605=DIRECTION('center_axis',(0.,0.,1.));
#2606=DIRECTION('ref_axis',(1.,0.,0.));
#2607=DIRECTION('',(-1.,0.,0.));
#2608=DIRECTION('',(1.,0.,0.));
#2609=DIRECTION('',(0.,1.,0.));
#2610=DIRECTION('center_axis',(-1.,0.,0.));
#2611=DIRECTION('ref_axis',(0.,0.,1.));
#2612=DIRECTION('',(0.,0.,-1.));
#2613=DIRECTION('',(0.,0.,1.));
#2614=DIRECTION('',(0.,1.,0.));
#2615=DIRECTION('center_axis',(0.,1.,0.));
#2616=DIRECTION('ref_axis',(0.,0.,1.));
#2617=DIRECTION('',(0.,0.,-1.));
#2618=DIRECTION('',(-1.,0.,0.));
#2619=DIRECTION('',(0.,0.,1.));
#2620=DIRECTION('center_axis',(0.,1.,0.));
#2621=DIRECTION('ref_axis',(1.,0.,0.));
#2622=DIRECTION('',(0.,0.,1.));
#2623=DIRECTION('',(1.,0.,9.30260501439872E-33));
#2624=DIRECTION('',(0.,0.,-1.));
#2625=DIRECTION('',(-1.,0.,0.));
#2626=DIRECTION('center_axis',(0.,-1.,0.));
#2627=DIRECTION('ref_axis',(1.,0.,0.));
#2628=DIRECTION('center_axis',(0.,-1.,0.));
#2629=DIRECTION('ref_axis',(1.,0.,0.));
#2630=DIRECTION('center_axis',(1.,0.,0.));
#2631=DIRECTION('ref_axis',(0.,0.,-1.));
#2632=DIRECTION('',(0.,0.,1.));
#2633=DIRECTION('',(0.,1.,0.));
#2634=DIRECTION('',(0.,0.,-1.));
#2635=DIRECTION('',(0.,1.,0.));
#2636=DIRECTION('center_axis',(0.,0.,1.));
#2637=DIRECTION('ref_axis',(1.,0.,0.));
#2638=DIRECTION('',(-1.,0.,0.));
#2639=DIRECTION('',(1.,0.,0.));
#2640=DIRECTION('',(0.,1.,0.));
#2641=DIRECTION('center_axis',(1.,0.,-6.49728178273683E-17));
#2642=DIRECTION('ref_axis',(-6.49728178273683E-17,0.,-1.));
#2643=DIRECTION('',(6.49728178273683E-17,0.,1.));
#2644=DIRECTION('',(-6.49728178273683E-17,0.,-1.));
#2645=DIRECTION('',(0.,1.,0.));
#2646=DIRECTION('center_axis',(0.,0.,-1.));
#2647=DIRECTION('ref_axis',(-1.,0.,0.));
#2648=DIRECTION('',(1.,0.,0.));
#2649=DIRECTION('',(-1.,0.,0.));
#2650=DIRECTION('',(0.,1.,0.));
#2651=DIRECTION('center_axis',(0.,1.,0.));
#2652=DIRECTION('ref_axis',(0.,0.,1.));
#2653=DIRECTION('',(0.,0.,-1.));
#2654=DIRECTION('',(-1.,0.,0.));
#2655=DIRECTION('center_axis',(0.,1.,0.));
#2656=DIRECTION('ref_axis',(1.,0.,0.));
#2657=DIRECTION('',(-1.,0.,0.));
#2658=DIRECTION('',(0.,0.,1.));
#2659=DIRECTION('',(1.,0.,9.30260501439872E-33));
#2660=DIRECTION('center_axis',(0.,-1.,0.));
#2661=DIRECTION('ref_axis',(1.,0.,0.));
#2662=DIRECTION('center_axis',(0.,-1.,0.));
#2663=DIRECTION('ref_axis',(1.,0.,0.));
#2664=DIRECTION('center_axis',(0.,0.,-1.));
#2665=DIRECTION('ref_axis',(0.707106781186547,-0.707106781186547,0.));
#2666=DIRECTION('center_axis',(0.,0.,1.));
#2667=DIRECTION('ref_axis',(0.707106781186547,-0.707106781186547,0.));
#2668=DIRECTION('',(0.,0.,-1.));
#2669=DIRECTION('center_axis',(0.,0.,-1.));
#2670=DIRECTION('ref_axis',(0.707106781186547,-0.707106781186547,0.));
#2671=DIRECTION('',(0.,0.,1.));
#2672=DIRECTION('center_axis',(-1.,0.,0.));
#2673=DIRECTION('ref_axis',(0.,0.,1.));
#2674=DIRECTION('',(0.,1.,0.));
#2675=DIRECTION('',(0.,0.,1.));
#2676=DIRECTION('',(0.,1.,0.));
#2677=DIRECTION('center_axis',(0.,0.,1.));
#2678=DIRECTION('ref_axis',(-0.707106781186547,-0.707106781186547,0.));
#2679=DIRECTION('center_axis',(0.,0.,-1.));
#2680=DIRECTION('ref_axis',(-0.707106781186547,-0.707106781186547,0.));
#2681=DIRECTION('',(0.,0.,1.));
#2682=DIRECTION('center_axis',(0.,0.,1.));
#2683=DIRECTION('ref_axis',(-0.707106781186547,-0.707106781186547,0.));
#2684=DIRECTION('',(0.,0.,-1.));
#2685=DIRECTION('center_axis',(1.,0.,0.));
#2686=DIRECTION('ref_axis',(0.,0.,-1.));
#2687=DIRECTION('',(0.,1.,0.));
#2688=DIRECTION('',(0.,0.,-1.));
#2689=DIRECTION('',(0.,1.,0.));
#2690=DIRECTION('center_axis',(0.,0.,-1.));
#2691=DIRECTION('ref_axis',(1.,0.,0.));
#2692=DIRECTION('center_axis',(0.,0.,-1.));
#2693=DIRECTION('ref_axis',(1.,0.,0.));
#2694=DIRECTION('',(0.,0.,-1.));
#2695=DIRECTION('center_axis',(0.,0.,1.));
#2696=DIRECTION('ref_axis',(1.,0.,0.));
#2697=DIRECTION('center_axis',(0.,0.,-1.));
#2698=DIRECTION('ref_axis',(1.,0.,0.));
#2699=DIRECTION('center_axis',(0.,0.,-1.));
#2700=DIRECTION('ref_axis',(1.,0.,0.));
#2701=DIRECTION('',(0.,0.,-1.));
#2702=DIRECTION('center_axis',(0.,0.,1.));
#2703=DIRECTION('ref_axis',(1.,0.,0.));
#2704=DIRECTION('center_axis',(0.,0.,-1.));
#2705=DIRECTION('ref_axis',(1.,0.,0.));
#2706=DIRECTION('center_axis',(0.,0.,-1.));
#2707=DIRECTION('ref_axis',(1.,0.,0.));
#2708=DIRECTION('',(0.,0.,-1.));
#2709=DIRECTION('center_axis',(0.,0.,1.));
#2710=DIRECTION('ref_axis',(1.,0.,0.));
#2711=DIRECTION('center_axis',(0.,0.,-1.));
#2712=DIRECTION('ref_axis',(1.,0.,0.));
#2713=DIRECTION('center_axis',(0.,0.,-1.));
#2714=DIRECTION('ref_axis',(1.,0.,0.));
#2715=DIRECTION('',(0.,0.,-1.));
#2716=DIRECTION('center_axis',(0.,0.,1.));
#2717=DIRECTION('ref_axis',(1.,0.,0.));
#2718=DIRECTION('center_axis',(0.,0.,-1.));
#2719=DIRECTION('ref_axis',(1.,0.,0.));
#2720=DIRECTION('center_axis',(0.,0.,-1.));
#2721=DIRECTION('ref_axis',(1.,0.,0.));
#2722=DIRECTION('',(0.,0.,-1.));
#2723=DIRECTION('center_axis',(0.,0.,1.));
#2724=DIRECTION('ref_axis',(1.,0.,0.));
#2725=DIRECTION('center_axis',(0.,0.,-1.));
#2726=DIRECTION('ref_axis',(-1.,0.,0.));
#2727=DIRECTION('',(1.,0.,0.));
#2728=DIRECTION('',(-1.,0.,0.));
#2729=DIRECTION('center_axis',(0.,0.,1.));
#2730=DIRECTION('ref_axis',(1.,0.,0.));
#2731=DIRECTION('',(-1.,0.,0.));
#2732=DIRECTION('',(1.,0.,0.));
#2733=DIRECTION('center_axis',(0.,1.,0.));
#2734=DIRECTION('ref_axis',(0.,0.,1.));
#2735=DIRECTION('center_axis',(0.,-1.,0.));
#2736=DIRECTION('ref_axis',(-0.707106781186544,0.,-0.707106781186551));
#2737=DIRECTION('center_axis',(0.,-1.,0.));
#2738=DIRECTION('ref_axis',(-0.707106781186544,0.,-0.707106781186551));
#2739=DIRECTION('',(0.,-1.,0.));
#2740=DIRECTION('center_axis',(0.,-1.,0.));
#2741=DIRECTION('ref_axis',(-0.707106781186544,0.,-0.707106781186551));
#2742=DIRECTION('',(0.,1.,0.));
#2743=DIRECTION('center_axis',(1.,0.,0.));
#2744=DIRECTION('ref_axis',(0.,0.,1.));
#2745=DIRECTION('',(0.,0.,1.));
#2746=DIRECTION('',(0.,-1.,0.));
#2747=DIRECTION('',(0.,0.,1.));
#2748=DIRECTION('center_axis',(0.,-1.,0.));
#2749=DIRECTION('ref_axis',(0.707106781186548,0.,-0.707106781186548));
#2750=DIRECTION('center_axis',(0.,-1.,0.));
#2751=DIRECTION('ref_axis',(0.707106781186548,0.,-0.707106781186548));
#2752=DIRECTION('',(0.,-1.,0.));
#2753=DIRECTION('center_axis',(0.,-1.,0.));
#2754=DIRECTION('ref_axis',(0.707106781186548,0.,-0.707106781186548));
#2755=DIRECTION('',(0.,1.,0.));
#2756=DIRECTION('center_axis',(0.,0.,1.));
#2757=DIRECTION('ref_axis',(-1.,0.,0.));
#2758=DIRECTION('',(-1.,0.,0.));
#2759=DIRECTION('',(-1.,0.,0.));
#2760=DIRECTION('center_axis',(0.,-1.,0.));
#2761=DIRECTION('ref_axis',(0.707106781186544,0.,0.707106781186551));
#2762=DIRECTION('center_axis',(0.,-1.,0.));
#2763=DIRECTION('ref_axis',(0.707106781186544,0.,0.707106781186551));
#2764=DIRECTION('',(0.,-1.,0.));
#2765=DIRECTION('center_axis',(0.,-1.,0.));
#2766=DIRECTION('ref_axis',(0.707106781186544,0.,0.707106781186551));
#2767=DIRECTION('',(0.,1.,0.));
#2768=DIRECTION('center_axis',(-1.,0.,0.));
#2769=DIRECTION('ref_axis',(0.,0.,-1.));
#2770=DIRECTION('',(0.,0.,-1.));
#2771=DIRECTION('',(0.,0.,-1.));
#2772=DIRECTION('center_axis',(0.,-1.,0.));
#2773=DIRECTION('ref_axis',(-0.707106781186548,0.,0.707106781186548));
#2774=DIRECTION('center_axis',(0.,-1.,0.));
#2775=DIRECTION('ref_axis',(-0.707106781186548,0.,0.707106781186548));
#2776=DIRECTION('center_axis',(0.,-1.,0.));
#2777=DIRECTION('ref_axis',(-0.707106781186548,0.,0.707106781186548));
#2778=DIRECTION('',(0.,1.,0.));
#2779=DIRECTION('center_axis',(0.,0.,-1.));
#2780=DIRECTION('ref_axis',(1.,0.,0.));
#2781=DIRECTION('',(1.,0.,0.));
#2782=DIRECTION('',(1.,0.,0.));
#2783=DIRECTION('center_axis',(1.,0.,0.));
#2784=DIRECTION('ref_axis',(0.,0.,1.));
#2785=DIRECTION('',(0.,0.,1.));
#2786=DIRECTION('',(0.,-1.,0.));
#2787=DIRECTION('',(0.,0.,1.));
#2788=DIRECTION('',(0.,-1.,0.));
#2789=DIRECTION('center_axis',(0.,0.,-1.));
#2790=DIRECTION('ref_axis',(1.,0.,0.));
#2791=DIRECTION('',(1.,0.,0.));
#2792=DIRECTION('',(0.,-1.,0.));
#2793=DIRECTION('',(1.,0.,0.));
#2794=DIRECTION('center_axis',(-1.,0.,0.));
#2795=DIRECTION('ref_axis',(0.,0.,-1.));
#2796=DIRECTION('',(0.,0.,-1.));
#2797=DIRECTION('',(0.,-1.,0.));
#2798=DIRECTION('',(0.,0.,-1.));
#2799=DIRECTION('center_axis',(0.,0.,1.));
#2800=DIRECTION('ref_axis',(-1.,0.,0.));
#2801=DIRECTION('',(-1.,0.,0.));
#2802=DIRECTION('',(-1.,0.,0.));
#2803=DIRECTION('center_axis',(0.,-1.,0.));
#2804=DIRECTION('ref_axis',(0.,0.,-1.));
#2805=DIRECTION('center_axis',(0.,1.,0.));
#2806=DIRECTION('ref_axis',(1.,0.,0.));
#2807=DIRECTION('',(-1.,0.,0.));
#2808=DIRECTION('',(0.,0.,1.));
#2809=DIRECTION('',(1.,0.,8.63426850000122E-17));
#2810=DIRECTION('',(0.,0.,-1.));
#2811=DIRECTION('center_axis',(0.,-1.,0.));
#2812=DIRECTION('ref_axis',(1.,0.,0.));
#2813=DIRECTION('center_axis',(0.,-1.,0.));
#2814=DIRECTION('ref_axis',(1.,0.,0.));
#2815=DIRECTION('center_axis',(0.,-1.,0.));
#2816=DIRECTION('ref_axis',(1.,0.,0.));
#2817=DIRECTION('center_axis',(0.,-1.,0.));
#2818=DIRECTION('ref_axis',(1.,0.,0.));
#2819=DIRECTION('center_axis',(0.,1.,0.));
#2820=DIRECTION('ref_axis',(1.,0.,0.));
#2821=DIRECTION('',(0.,-1.,0.));
#2822=DIRECTION('center_axis',(0.,1.,0.));
#2823=DIRECTION('ref_axis',(1.,0.,0.));
#2824=DIRECTION('',(0.,-1.,0.));
#2825=DIRECTION('center_axis',(0.,1.,0.));
#2826=DIRECTION('ref_axis',(1.,0.,0.));
#2827=DIRECTION('',(0.,-1.,0.));
#2828=DIRECTION('center_axis',(0.,1.,0.));
#2829=DIRECTION('ref_axis',(1.,0.,0.));
#2830=DIRECTION('',(0.,-1.,0.));
#2831=DIRECTION('center_axis',(0.,1.,0.));
#2832=DIRECTION('ref_axis',(1.,0.,0.));
#2833=DIRECTION('',(0.,-1.,0.));
#2834=DIRECTION('center_axis',(0.,1.,0.));
#2835=DIRECTION('ref_axis',(1.,0.,0.));
#2836=DIRECTION('',(0.,-1.,0.));
#2837=DIRECTION('center_axis',(0.,1.,0.));
#2838=DIRECTION('ref_axis',(1.,0.,0.));
#2839=DIRECTION('',(0.,-1.,0.));
#2840=DIRECTION('center_axis',(0.,1.,0.));
#2841=DIRECTION('ref_axis',(1.,0.,0.));
#2842=DIRECTION('',(0.,-1.,0.));
#2843=DIRECTION('center_axis',(-8.63426850000122E-17,0.,1.));
#2844=DIRECTION('ref_axis',(1.,0.,8.63426850000122E-17));
#2845=DIRECTION('',(0.,1.,0.));
#2846=DIRECTION('',(0.,1.,0.));
#2847=DIRECTION('center_axis',(1.,0.,0.));
#2848=DIRECTION('ref_axis',(0.,0.,-1.));
#2849=DIRECTION('',(0.,1.,0.));
#2850=DIRECTION('center_axis',(1.56645223933003E-16,0.,1.));
#2851=DIRECTION('ref_axis',(1.,0.,-1.56645223933003E-16));
#2852=DIRECTION('center_axis',(-1.,0.,0.));
#2853=DIRECTION('ref_axis',(0.,0.,1.));
#2854=DIRECTION('',(0.,1.,0.));
#2855=DIRECTION('',(0.,1.,0.));
#2856=DIRECTION('center_axis',(0.,0.,-1.));
#2857=DIRECTION('ref_axis',(-1.,0.,0.));
#2858=DIRECTION('',(0.,1.,0.));
#2859=DIRECTION('center_axis',(1.,0.,0.));
#2860=DIRECTION('ref_axis',(0.,0.,-1.));
#2861=DIRECTION('',(0.,1.,0.));
#2862=DIRECTION('',(0.,1.,0.));
#2863=DIRECTION('',(0.,1.,0.));
#2864=DIRECTION('center_axis',(0.,0.,-1.));
#2865=DIRECTION('ref_axis',(-1.,0.,0.));
#2866=DIRECTION('',(0.,1.,0.));
#2867=DIRECTION('center_axis',(1.,0.,0.));
#2868=DIRECTION('ref_axis',(0.,0.,-1.));
#2869=DIRECTION('',(0.,1.,0.));
#2870=DIRECTION('center_axis',(-9.30260501439872E-33,0.,1.));
#2871=DIRECTION('ref_axis',(1.,0.,9.30260501439872E-33));
#2872=DIRECTION('center_axis',(0.,0.,1.));
#2873=DIRECTION('ref_axis',(1.,0.,0.));
#2874=DIRECTION('',(0.,1.,0.));
#2875=DIRECTION('center_axis',(-1.,0.,0.));
#2876=DIRECTION('ref_axis',(0.,0.,1.));
#2877=DIRECTION('center_axis',(0.,1.,0.));
#2878=DIRECTION('ref_axis',(1.,0.,0.));
#2879=CARTESIAN_POINT('',(0.,0.,0.));
#2880=CARTESIAN_POINT('Origin',(38.,8.,-59.));
#2881=CARTESIAN_POINT('',(38.,0.,-144.));
#2882=CARTESIAN_POINT('',(38.,0.,-59.));
#2883=CARTESIAN_POINT('',(38.,0.,-76.7375));
#2884=CARTESIAN_POINT('',(38.,8.,-144.));
#2885=CARTESIAN_POINT('',(38.,8.,-144.));
#2886=CARTESIAN_POINT('',(38.,8.,-59.));
#2887=CARTESIAN_POINT('',(38.,8.,-76.7375));
#2888=CARTESIAN_POINT('',(38.,8.,-59.));
#2889=CARTESIAN_POINT('Origin',(68.,8.,-59.));
#2890=CARTESIAN_POINT('',(68.,0.,-59.));
#2891=CARTESIAN_POINT('',(60.5,0.,-59.));
#2892=CARTESIAN_POINT('',(68.,8.,-59.));
#2893=CARTESIAN_POINT('',(60.5,8.,-59.));
#2894=CARTESIAN_POINT('',(68.,8.,-59.));
#2895=CARTESIAN_POINT('Origin',(68.,8.,-144.));
#2896=CARTESIAN_POINT('',(68.,0.,-144.));
#2897=CARTESIAN_POINT('',(68.,0.,-119.2375));
#2898=CARTESIAN_POINT('',(68.,8.,-144.));
#2899=CARTESIAN_POINT('',(68.,8.,-119.2375));
#2900=CARTESIAN_POINT('',(68.,8.,-144.));
#2901=CARTESIAN_POINT('Origin',(38.,8.,-144.));
#2902=CARTESIAN_POINT('',(45.5,0.,-144.));
#2903=CARTESIAN_POINT('',(45.5,8.,-144.));
#2904=CARTESIAN_POINT('Origin',(53.,-5.,-29.));
#2905=CARTESIAN_POINT('',(0.,-5.,0.));
#2906=CARTESIAN_POINT('',(0.,-5.,-58.));
#2907=CARTESIAN_POINT('',(0.,-5.,0.));
#2908=CARTESIAN_POINT('',(106.,-5.,-58.));
#2909=CARTESIAN_POINT('',(0.,-5.,-58.));
#2910=CARTESIAN_POINT('',(106.,-5.,0.));
#2911=CARTESIAN_POINT('',(106.,-5.,-58.));
#2912=CARTESIAN_POINT('',(106.,-5.,0.));
#2913=CARTESIAN_POINT('',(74.85,-5.,-50.));
#2914=CARTESIAN_POINT('Origin',(77.,-5.,-50.));
#2915=CARTESIAN_POINT('',(2.85,-5.,-50.));
#2916=CARTESIAN_POINT('Origin',(5.,-5.,-50.));
#2917=CARTESIAN_POINT('',(2.85,-5.,-8.00000000000001));
#2918=CARTESIAN_POINT('Origin',(5.,-5.,-8.00000000000001));
#2919=CARTESIAN_POINT('',(32.8497422611929,-5.,-29.));
#2920=CARTESIAN_POINT('',(30.4248711305964,-5.,-33.2));
#2921=CARTESIAN_POINT('',(32.8497422611929,-5.,-29.));
#2922=CARTESIAN_POINT('',(25.5751288694036,-5.,-33.2));
#2923=CARTESIAN_POINT('',(30.4248711305964,-5.,-33.2));
#2924=CARTESIAN_POINT('',(23.1502577388071,-5.,-29.));
#2925=CARTESIAN_POINT('',(25.5751288694036,-5.,-33.2));
#2926=CARTESIAN_POINT('',(25.5751288694036,-5.,-24.8));
#2927=CARTESIAN_POINT('',(23.1502577388071,-5.,-29.));
#2928=CARTESIAN_POINT('',(30.4248711305964,-5.,-24.8));
#2929=CARTESIAN_POINT('',(25.5751288694036,-5.,-24.8));
#2930=CARTESIAN_POINT('',(30.4248711305964,-5.,-24.8));
#2931=CARTESIAN_POINT('',(26.85,-5.,-8.00000000000001));
#2932=CARTESIAN_POINT('Origin',(29.,-5.,-8.00000000000001));
#2933=CARTESIAN_POINT('',(74.85,-5.,-8.00000000000001));
#2934=CARTESIAN_POINT('Origin',(77.,-5.,-8.00000000000001));
#2935=CARTESIAN_POINT('',(26.85,-5.,-50.));
#2936=CARTESIAN_POINT('Origin',(29.,-5.,-50.));
#2937=CARTESIAN_POINT('',(98.85,-5.,-50.));
#2938=CARTESIAN_POINT('Origin',(101.,-5.,-50.));
#2939=CARTESIAN_POINT('',(98.85,-5.,-8.00000000000001));
#2940=CARTESIAN_POINT('Origin',(101.,-5.,-8.00000000000001));
#2941=CARTESIAN_POINT('',(80.4248711305964,-5.,-33.2));
#2942=CARTESIAN_POINT('',(75.5751288694036,-5.,-33.2));
#2943=CARTESIAN_POINT('',(80.4248711305964,-5.,-33.2));
#2944=CARTESIAN_POINT('',(73.1502577388072,-5.,-29.));
#2945=CARTESIAN_POINT('',(75.5751288694036,-5.,-33.2));
#2946=CARTESIAN_POINT('',(75.5751288694036,-5.,-24.8));
#2947=CARTESIAN_POINT('',(73.1502577388072,-5.,-29.));
#2948=CARTESIAN_POINT('',(80.4248711305964,-5.,-24.8));
#2949=CARTESIAN_POINT('',(75.5751288694036,-5.,-24.8));
#2950=CARTESIAN_POINT('',(82.8497422611929,-5.,-29.));
#2951=CARTESIAN_POINT('',(80.4248711305964,-5.,-24.8));
#2952=CARTESIAN_POINT('',(82.8497422611929,-5.,-29.));
#2953=CARTESIAN_POINT('Origin',(53.,0.,-94.475));
#2954=CARTESIAN_POINT('',(14.425,0.,0.));
#2955=CARTESIAN_POINT('',(91.575,0.,0.));
#2956=CARTESIAN_POINT('',(79.5,0.,0.));
#2957=CARTESIAN_POINT('',(91.575,0.,8.05));
#2958=CARTESIAN_POINT('',(91.575,0.,8.05));
#2959=CARTESIAN_POINT('',(77.4,0.,8.05));
#2960=CARTESIAN_POINT('',(77.4,0.,8.05));
#2961=CARTESIAN_POINT('',(77.4,0.,4.875));
#2962=CARTESIAN_POINT('',(77.4,0.,4.875));
#2963=CARTESIAN_POINT('',(28.6,0.,4.875));
#2964=CARTESIAN_POINT('',(91.575,0.,4.875));
#2965=CARTESIAN_POINT('',(28.6,0.,8.05));
#2966=CARTESIAN_POINT('',(28.6,0.,8.05));
#2967=CARTESIAN_POINT('',(14.425,0.,8.05));
#2968=CARTESIAN_POINT('',(14.425,0.,8.05));
#2969=CARTESIAN_POINT('',(14.425,0.,4.87499999999999));
#2970=CARTESIAN_POINT('Origin',(53.,0.,-94.475));
#2971=CARTESIAN_POINT('',(91.575,0.,-58.));
#2972=CARTESIAN_POINT('',(14.425,0.,-58.));
#2973=CARTESIAN_POINT('',(26.5,0.,-58.));
#2974=CARTESIAN_POINT('',(14.425,0.,-197.));
#2975=CARTESIAN_POINT('',(14.425,0.,-197.));
#2976=CARTESIAN_POINT('',(91.575,0.,-197.));
#2977=CARTESIAN_POINT('',(91.575,0.,-197.));
#2978=CARTESIAN_POINT('',(91.575,0.,-58.));
#2979=CARTESIAN_POINT('',(79.1913333333333,0.,-167.));
#2980=CARTESIAN_POINT('',(79.1913333333333,0.,-187.));
#2981=CARTESIAN_POINT('',(79.1913333333333,0.,-140.7375));
#2982=CARTESIAN_POINT('',(59.1913333333333,0.,-187.));
#2983=CARTESIAN_POINT('',(56.0956666666667,0.,-187.));
#2984=CARTESIAN_POINT('',(59.1913333333333,0.,-167.));
#2985=CARTESIAN_POINT('',(59.1913333333333,0.,-130.7375));
#2986=CARTESIAN_POINT('',(66.0956666666667,0.,-167.));
#2987=CARTESIAN_POINT('',(46.8083333333333,0.,-167.));
#2988=CARTESIAN_POINT('',(46.8083333333333,0.,-187.));
#2989=CARTESIAN_POINT('',(46.8083333333333,0.,-140.7375));
#2990=CARTESIAN_POINT('',(26.8083333333333,0.,-187.));
#2991=CARTESIAN_POINT('',(39.9041666666667,0.,-187.));
#2992=CARTESIAN_POINT('',(26.8083333333333,0.,-167.));
#2993=CARTESIAN_POINT('',(26.8083333333333,0.,-130.7375));
#2994=CARTESIAN_POINT('',(49.9041666666667,0.,-167.));
#2995=CARTESIAN_POINT('Origin',(-5.775,20.,-188.));
#2996=CARTESIAN_POINT('',(-7.97500000000001,20.,-188.));
#2997=CARTESIAN_POINT('Origin',(-5.775,20.,-188.));
#2998=CARTESIAN_POINT('',(-7.97500000000001,23.5,-188.));
#2999=CARTESIAN_POINT('',(-7.97500000000001,20.,-188.));
#3000=CARTESIAN_POINT('Origin',(-5.775,23.5,-188.));
#3001=CARTESIAN_POINT('Origin',(5.225,20.,-188.));
#3002=CARTESIAN_POINT('',(3.02499999999999,20.,-188.));
#3003=CARTESIAN_POINT('Origin',(5.225,20.,-188.));
#3004=CARTESIAN_POINT('',(3.02499999999999,23.5,-188.));
#3005=CARTESIAN_POINT('',(3.02499999999999,20.,-188.));
#3006=CARTESIAN_POINT('Origin',(5.225,23.5,-188.));
#3007=CARTESIAN_POINT('Origin',(14.425,23.5,-177.));
#3008=CARTESIAN_POINT('',(14.425,23.5,-197.));
#3009=CARTESIAN_POINT('',(14.425,23.5,-177.));
#3010=CARTESIAN_POINT('',(14.425,23.5,-88.5));
#3011=CARTESIAN_POINT('',(-10.575,23.5,-197.));
#3012=CARTESIAN_POINT('',(14.425,23.5,-197.));
#3013=CARTESIAN_POINT('',(-10.575,23.5,-177.));
#3014=CARTESIAN_POINT('',(-10.575,23.5,-197.));
#3015=CARTESIAN_POINT('',(14.425,23.5,-177.));
#3016=CARTESIAN_POINT('Origin',(14.425,20.,-177.));
#3017=CARTESIAN_POINT('',(14.425,20.,-177.));
#3018=CARTESIAN_POINT('',(14.425,10.,-177.));
#3019=CARTESIAN_POINT('',(-10.575,20.,-177.));
#3020=CARTESIAN_POINT('',(-10.575,23.5,-177.));
#3021=CARTESIAN_POINT('',(14.425,20.,-177.));
#3022=CARTESIAN_POINT('Origin',(14.425,20.,-197.));
#3023=CARTESIAN_POINT('',(14.425,20.,-197.));
#3024=CARTESIAN_POINT('',(14.425,20.,-98.5));
#3025=CARTESIAN_POINT('',(-10.575,20.,-197.));
#3026=CARTESIAN_POINT('',(-10.575,20.,-177.));
#3027=CARTESIAN_POINT('',(14.425,20.,-197.));
#3028=CARTESIAN_POINT('Origin',(-10.575,21.75,-187.));
#3029=CARTESIAN_POINT('',(-10.575,20.,-197.));
#3030=CARTESIAN_POINT('Origin',(14.425,0.,0.));
#3031=CARTESIAN_POINT('',(14.425,0.,-197.));
#3032=CARTESIAN_POINT('',(14.425,8.,-58.));
#3033=CARTESIAN_POINT('',(14.425,0.,-58.));
#3034=CARTESIAN_POINT('',(14.425,8.,0.));
#3035=CARTESIAN_POINT('',(14.425,8.,-145.7375));
#3036=CARTESIAN_POINT('',(14.425,0.,0.));
#3037=CARTESIAN_POINT('',(14.425,71.175,8.05));
#3038=CARTESIAN_POINT('',(14.425,0.,8.05));
#3039=CARTESIAN_POINT('',(14.425,71.175,4.875));
#3040=CARTESIAN_POINT('',(14.425,71.175,4.87499999999999));
#3041=CARTESIAN_POINT('',(14.425,68.,4.875));
#3042=CARTESIAN_POINT('',(14.425,8.,4.875));
#3043=CARTESIAN_POINT('',(14.425,68.,-197.));
#3044=CARTESIAN_POINT('',(14.425,68.,-190.));
#3045=CARTESIAN_POINT('',(14.425,0.,-197.));
#3046=CARTESIAN_POINT('Origin',(26.8083333333333,8.,-167.));
#3047=CARTESIAN_POINT('',(26.8083333333333,8.,-187.));
#3048=CARTESIAN_POINT('',(26.8083333333333,8.,-187.));
#3049=CARTESIAN_POINT('',(26.8083333333333,8.,-167.));
#3050=CARTESIAN_POINT('',(26.8083333333333,8.,-130.7375));
#3051=CARTESIAN_POINT('',(26.8083333333333,8.,-167.));
#3052=CARTESIAN_POINT('Origin',(46.8083333333333,8.,-167.));
#3053=CARTESIAN_POINT('',(46.8083333333333,8.,-167.));
#3054=CARTESIAN_POINT('',(49.9041666666667,8.,-167.));
#3055=CARTESIAN_POINT('',(46.8083333333333,8.,-167.));
#3056=CARTESIAN_POINT('Origin',(46.8083333333333,8.,-187.));
#3057=CARTESIAN_POINT('',(46.8083333333333,8.,-187.));
#3058=CARTESIAN_POINT('',(46.8083333333333,8.,-140.7375));
#3059=CARTESIAN_POINT('',(46.8083333333333,8.,-187.));
#3060=CARTESIAN_POINT('Origin',(26.8083333333333,8.,-187.));
#3061=CARTESIAN_POINT('',(39.9041666666667,8.,-187.));
#3062=CARTESIAN_POINT('Origin',(59.1913333333333,8.,-167.));
#3063=CARTESIAN_POINT('',(59.1913333333333,8.,-187.));
#3064=CARTESIAN_POINT('',(59.1913333333333,8.,-187.));
#3065=CARTESIAN_POINT('',(59.1913333333333,8.,-167.));
#3066=CARTESIAN_POINT('',(59.1913333333333,8.,-130.7375));
#3067=CARTESIAN_POINT('',(59.1913333333333,8.,-167.));
#3068=CARTESIAN_POINT('Origin',(79.1913333333333,8.,-167.));
#3069=CARTESIAN_POINT('',(79.1913333333333,8.,-167.));
#3070=CARTESIAN_POINT('',(66.0956666666667,8.,-167.));
#3071=CARTESIAN_POINT('',(79.1913333333333,8.,-167.));
#3072=CARTESIAN_POINT('Origin',(79.1913333333333,8.,-187.));
#3073=CARTESIAN_POINT('',(79.1913333333333,8.,-187.));
#3074=CARTESIAN_POINT('',(79.1913333333333,8.,-140.7375));
#3075=CARTESIAN_POINT('',(79.1913333333333,8.,-187.));
#3076=CARTESIAN_POINT('Origin',(59.1913333333333,8.,-187.));
#3077=CARTESIAN_POINT('',(56.0956666666667,8.,-187.));
#3078=CARTESIAN_POINT('Origin',(28.,5.5,-29.));
#3079=CARTESIAN_POINT('',(25.3,5.5,-29.));
#3080=CARTESIAN_POINT('Origin',(28.,5.5,-29.));
#3081=CARTESIAN_POINT('',(25.3,8.,-29.));
#3082=CARTESIAN_POINT('',(25.3,5.5,-29.));
#3083=CARTESIAN_POINT('Origin',(28.,8.,-29.));
#3084=CARTESIAN_POINT('Origin',(78.,5.5,-29.));
#3085=CARTESIAN_POINT('',(75.3,5.5,-29.));
#3086=CARTESIAN_POINT('Origin',(78.,5.5,-29.));
#3087=CARTESIAN_POINT('',(75.3,8.,-29.));
#3088=CARTESIAN_POINT('',(75.3,5.5,-29.));
#3089=CARTESIAN_POINT('Origin',(78.,8.,-29.));
#3090=CARTESIAN_POINT('Origin',(73.1502577388072,0.,-29.));
#3091=CARTESIAN_POINT('',(73.1502577388072,5.5,-29.));
#3092=CARTESIAN_POINT('',(73.1502577388072,0.,-29.));
#3093=CARTESIAN_POINT('',(75.5751288694036,5.5,-24.8));
#3094=CARTESIAN_POINT('',(75.5751288694036,5.5,-24.8));
#3095=CARTESIAN_POINT('',(75.5751288694036,0.,-24.8));
#3096=CARTESIAN_POINT('Origin',(75.5751288694036,0.,-33.2));
#3097=CARTESIAN_POINT('',(75.5751288694036,5.5,-33.2));
#3098=CARTESIAN_POINT('',(75.5751288694036,0.,-33.2));
#3099=CARTESIAN_POINT('',(73.1502577388072,5.5,-29.));
#3100=CARTESIAN_POINT('Origin',(80.4248711305964,0.,-33.2));
#3101=CARTESIAN_POINT('',(80.4248711305964,5.5,-33.2));
#3102=CARTESIAN_POINT('',(80.4248711305964,0.,-33.2));
#3103=CARTESIAN_POINT('',(75.5751288694036,5.5,-33.2));
#3104=CARTESIAN_POINT('Origin',(82.8497422611929,0.,-29.));
#3105=CARTESIAN_POINT('',(82.8497422611929,5.5,-29.));
#3106=CARTESIAN_POINT('',(82.8497422611929,0.,-29.));
#3107=CARTESIAN_POINT('',(80.4248711305964,5.5,-33.2));
#3108=CARTESIAN_POINT('Origin',(80.4248711305964,0.,-24.8));
#3109=CARTESIAN_POINT('',(80.4248711305964,5.5,-24.8));
#3110=CARTESIAN_POINT('',(80.4248711305964,0.,-24.8));
#3111=CARTESIAN_POINT('',(82.8497422611929,5.5,-29.));
#3112=CARTESIAN_POINT('Origin',(75.5751288694036,0.,-24.8));
#3113=CARTESIAN_POINT('',(80.4248711305964,5.5,-24.8));
#3114=CARTESIAN_POINT('Origin',(78.,5.5,-29.));
#3115=CARTESIAN_POINT('Origin',(25.5751288694036,0.,-33.2));
#3116=CARTESIAN_POINT('',(25.5751288694036,5.5,-33.2));
#3117=CARTESIAN_POINT('',(25.5751288694036,0.,-33.2));
#3118=CARTESIAN_POINT('',(23.1502577388071,5.5,-29.));
#3119=CARTESIAN_POINT('',(23.1502577388071,5.5,-29.));
#3120=CARTESIAN_POINT('',(23.1502577388071,0.,-29.));
#3121=CARTESIAN_POINT('Origin',(30.4248711305964,0.,-33.2));
#3122=CARTESIAN_POINT('',(30.4248711305964,5.5,-33.2));
#3123=CARTESIAN_POINT('',(30.4248711305964,0.,-33.2));
#3124=CARTESIAN_POINT('',(25.5751288694036,5.5,-33.2));
#3125=CARTESIAN_POINT('Origin',(32.8497422611929,0.,-29.));
#3126=CARTESIAN_POINT('',(32.8497422611929,5.5,-29.));
#3127=CARTESIAN_POINT('',(32.8497422611929,0.,-29.));
#3128=CARTESIAN_POINT('',(30.4248711305964,5.5,-33.2));
#3129=CARTESIAN_POINT('Origin',(30.4248711305964,0.,-24.8));
#3130=CARTESIAN_POINT('',(30.4248711305964,5.5,-24.8));
#3131=CARTESIAN_POINT('',(30.4248711305964,0.,-24.8));
#3132=CARTESIAN_POINT('',(32.8497422611929,5.5,-29.));
#3133=CARTESIAN_POINT('Origin',(25.5751288694036,0.,-24.8));
#3134=CARTESIAN_POINT('',(25.5751288694036,5.5,-24.8));
#3135=CARTESIAN_POINT('',(25.5751288694036,0.,-24.8));
#3136=CARTESIAN_POINT('',(30.4248711305964,5.5,-24.8));
#3137=CARTESIAN_POINT('Origin',(23.1502577388071,0.,-29.));
#3138=CARTESIAN_POINT('',(25.5751288694036,5.5,-24.8));
#3139=CARTESIAN_POINT('Origin',(28.,5.5,-29.));
#3140=CARTESIAN_POINT('Origin',(81.575,68.,1.375));
#3141=CARTESIAN_POINT('',(84.25,68.,1.375));
#3142=CARTESIAN_POINT('Origin',(81.575,68.,1.375));
#3143=CARTESIAN_POINT('',(84.25,64.,1.375));
#3144=CARTESIAN_POINT('',(84.25,68.,1.375));
#3145=CARTESIAN_POINT('Origin',(81.575,64.,1.375));
#3146=CARTESIAN_POINT('Origin',(81.575,64.,1.375));
#3147=CARTESIAN_POINT('Origin',(24.425,68.,-193.5));
#3148=CARTESIAN_POINT('',(27.1,68.,-193.5));
#3149=CARTESIAN_POINT('Origin',(24.425,68.,-193.5));
#3150=CARTESIAN_POINT('',(27.1,64.,-193.5));
#3151=CARTESIAN_POINT('',(27.1,68.,-193.5));
#3152=CARTESIAN_POINT('Origin',(24.425,64.,-193.5));
#3153=CARTESIAN_POINT('Origin',(24.425,64.,-193.5));
#3154=CARTESIAN_POINT('Origin',(24.425,68.,1.375));
#3155=CARTESIAN_POINT('',(27.1,68.,1.375));
#3156=CARTESIAN_POINT('Origin',(24.425,68.,1.375));
#3157=CARTESIAN_POINT('',(27.1,64.,1.375));
#3158=CARTESIAN_POINT('',(27.1,68.,1.375));
#3159=CARTESIAN_POINT('Origin',(24.425,64.,1.375));
#3160=CARTESIAN_POINT('Origin',(24.425,64.,1.375));
#3161=CARTESIAN_POINT('Origin',(81.575,68.,-193.5));
#3162=CARTESIAN_POINT('',(84.25,68.,-193.5));
#3163=CARTESIAN_POINT('Origin',(81.575,68.,-193.5));
#3164=CARTESIAN_POINT('',(84.25,64.,-193.5));
#3165=CARTESIAN_POINT('',(84.25,68.,-193.5));
#3166=CARTESIAN_POINT('Origin',(81.575,64.,-193.5));
#3167=CARTESIAN_POINT('Origin',(81.575,64.,-193.5));
#3168=CARTESIAN_POINT('Origin',(91.575,8.,4.87500000000001));
#3169=CARTESIAN_POINT('',(77.4,68.,4.875));
#3170=CARTESIAN_POINT('',(91.575,68.,4.875));
#3171=CARTESIAN_POINT('',(77.4,68.,4.875));
#3172=CARTESIAN_POINT('',(77.4,71.175,4.875));
#3173=CARTESIAN_POINT('',(77.4,8.,4.875));
#3174=CARTESIAN_POINT('',(91.575,71.175,4.875));
#3175=CARTESIAN_POINT('',(65.2,71.175,4.87500000000001));
#3176=CARTESIAN_POINT('',(91.575,8.,4.875));
#3177=CARTESIAN_POINT('Origin',(53.,71.175,-94.475));
#3178=CARTESIAN_POINT('',(77.4,71.175,8.05));
#3179=CARTESIAN_POINT('',(77.4,71.175,4.875));
#3180=CARTESIAN_POINT('',(91.575,71.175,8.05));
#3181=CARTESIAN_POINT('',(77.4,71.175,8.05));
#3182=CARTESIAN_POINT('',(91.575,71.175,8.05));
#3183=CARTESIAN_POINT('Origin',(28.6,8.,4.87499999999999));
#3184=CARTESIAN_POINT('',(28.6,68.,4.875));
#3185=CARTESIAN_POINT('',(14.425,68.,4.875));
#3186=CARTESIAN_POINT('',(28.6,71.175,4.875));
#3187=CARTESIAN_POINT('',(33.7125,71.175,4.87499999999999));
#3188=CARTESIAN_POINT('',(28.6,8.,4.875));
#3189=CARTESIAN_POINT('Origin',(53.,71.175,-94.475));
#3190=CARTESIAN_POINT('',(28.6,71.175,8.05));
#3191=CARTESIAN_POINT('',(14.425,71.175,8.05));
#3192=CARTESIAN_POINT('',(28.6,71.175,8.05));
#3193=CARTESIAN_POINT('Origin',(84.4,8.,-2.125));
#3194=CARTESIAN_POINT('',(77.4,8.,-2.125));
#3195=CARTESIAN_POINT('',(84.4,8.,-2.125));
#3196=CARTESIAN_POINT('',(68.7,8.,-2.125));
#3197=CARTESIAN_POINT('',(77.4,68.,-2.125));
#3198=CARTESIAN_POINT('',(77.4,8.,-2.125));
#3199=CARTESIAN_POINT('',(84.4,68.,-2.125));
#3200=CARTESIAN_POINT('',(91.575,68.,-2.125));
#3201=CARTESIAN_POINT('',(84.4,8.,-2.125));
#3202=CARTESIAN_POINT('Origin',(84.4,8.,-190.));
#3203=CARTESIAN_POINT('',(84.4,8.,-190.));
#3204=CARTESIAN_POINT('',(84.4,8.,-142.2375));
#3205=CARTESIAN_POINT('',(84.4,68.,-190.));
#3206=CARTESIAN_POINT('',(84.4,68.,-197.));
#3207=CARTESIAN_POINT('',(84.4,8.,-190.));
#3208=CARTESIAN_POINT('Origin',(77.4,8.,-190.));
#3209=CARTESIAN_POINT('',(77.4,8.,-190.));
#3210=CARTESIAN_POINT('',(65.2,8.,-190.));
#3211=CARTESIAN_POINT('',(77.4,68.,-190.));
#3212=CARTESIAN_POINT('',(77.4,68.,-190.));
#3213=CARTESIAN_POINT('',(77.4,8.,-190.));
#3214=CARTESIAN_POINT('Origin',(77.4,8.,-197.));
#3215=CARTESIAN_POINT('',(77.4,8.,-197.));
#3216=CARTESIAN_POINT('',(77.4,8.,-145.7375));
#3217=CARTESIAN_POINT('',(77.4,68.,-197.));
#3218=CARTESIAN_POINT('',(77.4,68.,-197.));
#3219=CARTESIAN_POINT('',(77.4,8.,-197.));
#3220=CARTESIAN_POINT('Origin',(84.4875,68.,-96.0625));
#3221=CARTESIAN_POINT('',(91.575,68.,-197.));
#3222=CARTESIAN_POINT('',(91.575,68.,4.875));
#3223=CARTESIAN_POINT('',(91.575,68.,-197.));
#3224=CARTESIAN_POINT('',(77.4,68.,-2.125));
#3225=CARTESIAN_POINT('Origin',(53.,8.,-94.475));
#3226=CARTESIAN_POINT('',(91.575,8.,-58.));
#3227=CARTESIAN_POINT('',(91.575,8.,0.));
#3228=CARTESIAN_POINT('',(91.575,8.,-44.8));
#3229=CARTESIAN_POINT('',(106.,8.,0.));
#3230=CARTESIAN_POINT('',(0.,8.,0.));
#3231=CARTESIAN_POINT('',(106.,8.,-58.));
#3232=CARTESIAN_POINT('',(106.,8.,9.86076131526265E-31));
#3233=CARTESIAN_POINT('',(106.,8.,-58.));
#3234=CARTESIAN_POINT('',(98.85,8.,-50.));
#3235=CARTESIAN_POINT('Origin',(101.,8.,-50.));
#3236=CARTESIAN_POINT('',(98.85,8.,-8.00000000000001));
#3237=CARTESIAN_POINT('Origin',(101.,8.,-8.00000000000001));
#3238=CARTESIAN_POINT('Origin',(28.6,8.,-190.));
#3239=CARTESIAN_POINT('',(28.6,8.,-197.));
#3240=CARTESIAN_POINT('',(28.6,8.,-190.));
#3241=CARTESIAN_POINT('',(28.6,8.,-142.2375));
#3242=CARTESIAN_POINT('',(28.6,68.,-197.));
#3243=CARTESIAN_POINT('',(28.6,8.,-197.));
#3244=CARTESIAN_POINT('',(28.6,68.,-190.));
#3245=CARTESIAN_POINT('',(28.6,68.,-197.));
#3246=CARTESIAN_POINT('',(28.6,8.,-190.));
#3247=CARTESIAN_POINT('Origin',(21.6,8.,-190.));
#3248=CARTESIAN_POINT('',(21.6,8.,-190.));
#3249=CARTESIAN_POINT('',(37.3,8.,-190.));
#3250=CARTESIAN_POINT('',(21.6,68.,-190.));
#3251=CARTESIAN_POINT('',(28.6,68.,-190.));
#3252=CARTESIAN_POINT('',(21.6,8.,-190.));
#3253=CARTESIAN_POINT('Origin',(21.6,8.,-2.12500000000002));
#3254=CARTESIAN_POINT('',(21.6,8.,-2.125));
#3255=CARTESIAN_POINT('',(21.6,8.,-48.3));
#3256=CARTESIAN_POINT('',(21.6,68.,-2.125));
#3257=CARTESIAN_POINT('',(21.6,68.,-197.));
#3258=CARTESIAN_POINT('',(21.6,8.,-2.125));
#3259=CARTESIAN_POINT('Origin',(28.6,8.,-2.125));
#3260=CARTESIAN_POINT('',(28.6,8.,-2.125));
#3261=CARTESIAN_POINT('',(40.8,8.,-2.125));
#3262=CARTESIAN_POINT('',(28.6,68.,-2.125));
#3263=CARTESIAN_POINT('',(28.6,68.,-2.125));
#3264=CARTESIAN_POINT('',(28.6,8.,-2.125));
#3265=CARTESIAN_POINT('Origin',(21.5125,68.,-96.0625));
#3266=CARTESIAN_POINT('',(28.6,68.,4.875));
#3267=CARTESIAN_POINT('',(14.425,68.,-197.));
#3268=CARTESIAN_POINT('Origin',(53.,8.,-94.475));
#3269=CARTESIAN_POINT('',(0.,8.,-58.));
#3270=CARTESIAN_POINT('',(106.,8.,-58.));
#3271=CARTESIAN_POINT('',(0.,8.,0.));
#3272=CARTESIAN_POINT('',(0.,8.,-58.));
#3273=CARTESIAN_POINT('',(0.,8.,0.));
#3274=CARTESIAN_POINT('',(2.85,8.,-50.));
#3275=CARTESIAN_POINT('Origin',(5.,8.,-50.));
#3276=CARTESIAN_POINT('',(2.85,8.,-8.00000000000001));
#3277=CARTESIAN_POINT('Origin',(5.,8.,-8.00000000000001));
#3278=CARTESIAN_POINT('Origin',(31.85,13.,-125.6875));
#3279=CARTESIAN_POINT('',(31.85,8.,-151.9));
#3280=CARTESIAN_POINT('',(36.85,13.,-151.9));
#3281=CARTESIAN_POINT('Origin',(31.85,13.,-151.9));
#3282=CARTESIAN_POINT('',(36.85,13.,-156.9));
#3283=CARTESIAN_POINT('',(36.85,13.,-125.6875));
#3284=CARTESIAN_POINT('',(31.85,8.,-156.9));
#3285=CARTESIAN_POINT('Origin',(31.85,13.,-156.9));
#3286=CARTESIAN_POINT('',(31.85,8.,-125.6875));
#3287=CARTESIAN_POINT('Origin',(36.85,8.,-156.9));
#3288=CARTESIAN_POINT('',(36.85,40.2,-151.9));
#3289=CARTESIAN_POINT('',(36.85,8.,-151.9));
#3290=CARTESIAN_POINT('',(36.85,40.2,-156.9));
#3291=CARTESIAN_POINT('',(36.85,40.2,-151.9));
#3292=CARTESIAN_POINT('',(36.85,8.,-156.9));
#3293=CARTESIAN_POINT('Origin',(74.15,13.,-123.1875));
#3294=CARTESIAN_POINT('',(74.15,8.,-156.9));
#3295=CARTESIAN_POINT('',(69.15,13.,-156.9));
#3296=CARTESIAN_POINT('Origin',(74.15,13.,-156.9));
#3297=CARTESIAN_POINT('',(69.15,13.,-151.9));
#3298=CARTESIAN_POINT('',(69.15,13.,-123.1875));
#3299=CARTESIAN_POINT('',(74.15,8.,-151.9));
#3300=CARTESIAN_POINT('Origin',(74.15,13.,-151.9));
#3301=CARTESIAN_POINT('',(74.15,8.,-123.1875));
#3302=CARTESIAN_POINT('Origin',(69.15,8.,-151.9));
#3303=CARTESIAN_POINT('',(69.15,40.2,-156.9));
#3304=CARTESIAN_POINT('',(69.15,8.,-156.9));
#3305=CARTESIAN_POINT('',(69.15,40.2,-151.9));
#3306=CARTESIAN_POINT('',(69.15,40.2,-156.9));
#3307=CARTESIAN_POINT('',(69.15,8.,-151.9));
#3308=CARTESIAN_POINT('Origin',(41.45,12.6,-151.9));
#3309=CARTESIAN_POINT('',(39.95,12.6,-151.9));
#3310=CARTESIAN_POINT('Origin',(41.45,12.6,-151.9));
#3311=CARTESIAN_POINT('',(39.95,12.6,-156.9));
#3312=CARTESIAN_POINT('',(39.95,12.6,-151.9));
#3313=CARTESIAN_POINT('Origin',(41.45,12.6,-156.9));
#3314=CARTESIAN_POINT('Origin',(41.45,35.6,-151.9));
#3315=CARTESIAN_POINT('',(39.95,35.6,-151.9));
#3316=CARTESIAN_POINT('Origin',(41.45,35.6,-151.9));
#3317=CARTESIAN_POINT('',(39.95,35.6,-156.9));
#3318=CARTESIAN_POINT('',(39.95,35.6,-151.9));
#3319=CARTESIAN_POINT('Origin',(41.45,35.6,-156.9));
#3320=CARTESIAN_POINT('Origin',(64.55,12.6,-151.9));
#3321=CARTESIAN_POINT('',(63.05,12.6,-151.9));
#3322=CARTESIAN_POINT('Origin',(64.55,12.6,-151.9));
#3323=CARTESIAN_POINT('',(63.05,12.6,-156.9));
#3324=CARTESIAN_POINT('',(63.05,12.6,-151.9));
#3325=CARTESIAN_POINT('Origin',(64.55,12.6,-156.9));
#3326=CARTESIAN_POINT('Origin',(52.95,24.1,-151.9));
#3327=CARTESIAN_POINT('',(41.45,24.1,-151.9));
#3328=CARTESIAN_POINT('Origin',(52.95,24.1,-151.9));
#3329=CARTESIAN_POINT('',(41.45,24.1,-156.9));
#3330=CARTESIAN_POINT('',(41.45,24.1,-151.9));
#3331=CARTESIAN_POINT('Origin',(52.95,24.1,-156.9));
#3332=CARTESIAN_POINT('Origin',(64.55,35.6,-151.9));
#3333=CARTESIAN_POINT('',(63.05,35.6,-151.9));
#3334=CARTESIAN_POINT('Origin',(64.55,35.6,-151.9));
#3335=CARTESIAN_POINT('',(63.05,35.6,-156.9));
#3336=CARTESIAN_POINT('',(63.05,35.6,-151.9));
#3337=CARTESIAN_POINT('Origin',(64.55,35.6,-156.9));
#3338=CARTESIAN_POINT('Origin',(69.15,8.,-156.9));
#3339=CARTESIAN_POINT('',(61.075,8.,-156.9));
#3340=CARTESIAN_POINT('',(36.85,40.2,-156.9));
#3341=CARTESIAN_POINT('Origin',(36.85,8.,-151.9));
#3342=CARTESIAN_POINT('',(44.925,8.,-151.9));
#3343=CARTESIAN_POINT('',(69.15,40.2,-151.9));
#3344=CARTESIAN_POINT('Origin',(53.,40.2,-154.4));
#3345=CARTESIAN_POINT('Origin',(49.,8.,-33.));
#3346=CARTESIAN_POINT('',(48.,8.,-33.));
#3347=CARTESIAN_POINT('',(49.,8.,-34.));
#3348=CARTESIAN_POINT('Origin',(49.,8.,-33.));
#3349=CARTESIAN_POINT('',(49.,4.,-34.));
#3350=CARTESIAN_POINT('',(49.,8.,-34.));
#3351=CARTESIAN_POINT('',(48.,4.,-33.));
#3352=CARTESIAN_POINT('Origin',(49.,4.,-33.));
#3353=CARTESIAN_POINT('',(48.,8.,-33.));
#3354=CARTESIAN_POINT('Origin',(48.,8.,-34.));
#3355=CARTESIAN_POINT('',(48.,4.,-25.));
#3356=CARTESIAN_POINT('',(48.,4.,-24.));
#3357=CARTESIAN_POINT('',(48.,8.,-25.));
#3358=CARTESIAN_POINT('',(48.,8.,-25.));
#3359=CARTESIAN_POINT('',(48.,8.,-64.2375));
#3360=CARTESIAN_POINT('Origin',(57.,8.,-33.));
#3361=CARTESIAN_POINT('',(57.,8.,-34.));
#3362=CARTESIAN_POINT('',(58.,8.,-33.));
#3363=CARTESIAN_POINT('Origin',(57.,8.,-33.));
#3364=CARTESIAN_POINT('',(58.,4.,-33.));
#3365=CARTESIAN_POINT('',(58.,8.,-33.));
#3366=CARTESIAN_POINT('',(57.,4.,-34.));
#3367=CARTESIAN_POINT('Origin',(57.,4.,-33.));
#3368=CARTESIAN_POINT('',(57.,8.,-34.));
#3369=CARTESIAN_POINT('Origin',(58.,8.,-34.));
#3370=CARTESIAN_POINT('',(55.5,8.,-34.));
#3371=CARTESIAN_POINT('',(48.,4.,-34.));
#3372=CARTESIAN_POINT('Origin',(57.,8.,-25.));
#3373=CARTESIAN_POINT('',(58.,8.,-25.));
#3374=CARTESIAN_POINT('',(57.,8.,-24.));
#3375=CARTESIAN_POINT('Origin',(57.,8.,-25.));
#3376=CARTESIAN_POINT('',(57.,4.,-24.));
#3377=CARTESIAN_POINT('',(57.,8.,-24.));
#3378=CARTESIAN_POINT('',(58.,4.,-25.));
#3379=CARTESIAN_POINT('Origin',(57.,4.,-25.));
#3380=CARTESIAN_POINT('',(58.,8.,-25.));
#3381=CARTESIAN_POINT('Origin',(58.,8.,-24.));
#3382=CARTESIAN_POINT('',(58.,8.,-59.2375));
#3383=CARTESIAN_POINT('',(58.,4.,-34.));
#3384=CARTESIAN_POINT('Origin',(49.,8.,-25.));
#3385=CARTESIAN_POINT('',(49.,8.,-24.));
#3386=CARTESIAN_POINT('Origin',(49.,8.,-25.));
#3387=CARTESIAN_POINT('',(49.,4.,-24.));
#3388=CARTESIAN_POINT('Origin',(49.,4.,-25.));
#3389=CARTESIAN_POINT('',(49.,8.,-24.));
#3390=CARTESIAN_POINT('Origin',(48.,8.,-24.));
#3391=CARTESIAN_POINT('',(50.5,8.,-24.));
#3392=CARTESIAN_POINT('',(58.,4.,-24.));
#3393=CARTESIAN_POINT('Origin',(68.,8.,-44.));
#3394=CARTESIAN_POINT('',(68.,8.,-44.));
#3395=CARTESIAN_POINT('',(68.,8.,-14.));
#3396=CARTESIAN_POINT('',(68.,8.,-69.2375));
#3397=CARTESIAN_POINT('',(68.,4.,-44.));
#3398=CARTESIAN_POINT('',(68.,8.,-44.));
#3399=CARTESIAN_POINT('',(68.,4.,-14.));
#3400=CARTESIAN_POINT('',(68.,4.,-44.));
#3401=CARTESIAN_POINT('',(68.,8.,-14.));
#3402=CARTESIAN_POINT('Origin',(38.,8.,-44.));
#3403=CARTESIAN_POINT('',(38.,8.,-44.));
#3404=CARTESIAN_POINT('',(45.5,8.,-44.));
#3405=CARTESIAN_POINT('',(38.,4.,-44.));
#3406=CARTESIAN_POINT('',(38.,8.,-44.));
#3407=CARTESIAN_POINT('',(38.,4.,-44.));
#3408=CARTESIAN_POINT('Origin',(38.,8.,-14.));
#3409=CARTESIAN_POINT('',(38.,8.,-14.));
#3410=CARTESIAN_POINT('',(38.,8.,-54.2375));
#3411=CARTESIAN_POINT('',(38.,4.,-14.));
#3412=CARTESIAN_POINT('',(38.,8.,-14.));
#3413=CARTESIAN_POINT('',(38.,4.,-14.));
#3414=CARTESIAN_POINT('Origin',(68.,8.,-14.));
#3415=CARTESIAN_POINT('',(60.5,8.,-14.));
#3416=CARTESIAN_POINT('',(68.,4.,-14.));
#3417=CARTESIAN_POINT('Origin',(53.,4.,-29.));
#3418=CARTESIAN_POINT('Origin',(53.,8.,-94.475));
#3419=CARTESIAN_POINT('',(91.575,8.,-197.));
#3420=CARTESIAN_POINT('',(28.6,8.,4.875));
#3421=CARTESIAN_POINT('',(28.6,8.,-44.8));
#3422=CARTESIAN_POINT('',(77.4,8.,4.875));
#3423=CARTESIAN_POINT('',(91.575,8.,4.875));
#3424=CARTESIAN_POINT('',(77.4,8.,-48.3));
#3425=CARTESIAN_POINT('',(26.85,8.,-8.00000000000001));
#3426=CARTESIAN_POINT('Origin',(29.,8.,-8.00000000000001));
#3427=CARTESIAN_POINT('',(26.85,8.,-50.));
#3428=CARTESIAN_POINT('Origin',(29.,8.,-50.));
#3429=CARTESIAN_POINT('',(74.85,8.,-50.));
#3430=CARTESIAN_POINT('Origin',(77.,8.,-50.));
#3431=CARTESIAN_POINT('',(74.85,8.,-8.00000000000001));
#3432=CARTESIAN_POINT('Origin',(77.,8.,-8.00000000000001));
#3433=CARTESIAN_POINT('Origin',(5.,0.,-8.00000000000001));
#3434=CARTESIAN_POINT('',(2.85,0.,-8.00000000000001));
#3435=CARTESIAN_POINT('Origin',(29.,0.,-8.00000000000001));
#3436=CARTESIAN_POINT('',(26.85,0.,-8.00000000000001));
#3437=CARTESIAN_POINT('Origin',(5.,0.,-50.));
#3438=CARTESIAN_POINT('',(2.85,0.,-50.));
#3439=CARTESIAN_POINT('Origin',(29.,0.,-50.));
#3440=CARTESIAN_POINT('',(26.85,0.,-50.));
#3441=CARTESIAN_POINT('Origin',(101.,0.,-50.));
#3442=CARTESIAN_POINT('',(98.85,0.,-50.));
#3443=CARTESIAN_POINT('Origin',(77.,0.,-50.));
#3444=CARTESIAN_POINT('',(74.85,0.,-50.));
#3445=CARTESIAN_POINT('Origin',(77.,0.,-8.00000000000001));
#3446=CARTESIAN_POINT('',(74.85,0.,-8.00000000000001));
#3447=CARTESIAN_POINT('Origin',(101.,0.,-8.00000000000001));
#3448=CARTESIAN_POINT('',(98.85,0.,-8.00000000000001));
#3449=CARTESIAN_POINT('Origin',(28.6,0.,4.87499999999999));
#3450=CARTESIAN_POINT('',(77.4,0.,4.875));
#3451=CARTESIAN_POINT('',(28.6,0.,4.875));
#3452=CARTESIAN_POINT('Origin',(28.6,0.,8.05));
#3453=CARTESIAN_POINT('',(28.6,0.,8.05));
#3454=CARTESIAN_POINT('Origin',(14.425,0.,8.05));
#3455=CARTESIAN_POINT('Origin',(0.,0.,-58.));
#3456=CARTESIAN_POINT('',(0.,0.,0.));
#3457=CARTESIAN_POINT('',(0.,0.,-58.));
#3458=CARTESIAN_POINT('Origin',(91.575,0.,-197.));
#3459=CARTESIAN_POINT('',(91.575,0.,-197.));
#3460=CARTESIAN_POINT('Origin',(91.575,0.,-58.));
#3461=CARTESIAN_POINT('',(91.575,0.,8.05));
#3462=CARTESIAN_POINT('',(91.575,0.,0.));
#3463=CARTESIAN_POINT('',(91.575,0.,-58.));
#3464=CARTESIAN_POINT('Origin',(106.,0.,-58.));
#3465=CARTESIAN_POINT('',(106.,0.,-58.));
#3466=CARTESIAN_POINT('Origin',(106.,0.,9.86076131526265E-31));
#3467=CARTESIAN_POINT('',(106.,0.,9.86076131526265E-31));
#3468=CARTESIAN_POINT('Origin',(91.575,0.,8.51886054193563E-31));
#3469=CARTESIAN_POINT('Origin',(77.4,0.,8.05));
#3470=CARTESIAN_POINT('',(77.4,0.,8.05));
#3471=CARTESIAN_POINT('Origin',(77.4,0.,4.875));
#3472=CARTESIAN_POINT('Origin',(53.,8.,-94.475));
#3473=UNCERTAINTY_MEASURE_WITH_UNIT(LENGTH_MEASURE(0.01),#3477,
'DISTANCE_ACCURACY_VALUE',
'Maximum model space distance between geometric entities at asserted c
onnectivities');
#3474=UNCERTAINTY_MEASURE_WITH_UNIT(LENGTH_MEASURE(0.01),#3477,
'DISTANCE_ACCURACY_VALUE',
'Maximum model space distance between geometric entities at asserted c
onnectivities');
#3475=(
GEOMETRIC_REPRESENTATION_CONTEXT(3)
GLOBAL_UNCERTAINTY_ASSIGNED_CONTEXT((#3473))
GLOBAL_UNIT_ASSIGNED_CONTEXT((#3477,#3479,#3480))
REPRESENTATION_CONTEXT('','3D')
);
#3476=(
GEOMETRIC_REPRESENTATION_CONTEXT(3)
GLOBAL_UNCERTAINTY_ASSIGNED_CONTEXT((#3474))
GLOBAL_UNIT_ASSIGNED_CONTEXT((#3477,#3479,#3480))
REPRESENTATION_CONTEXT('','3D')
);
#3477=(
LENGTH_UNIT()
NAMED_UNIT(*)
SI_UNIT(.MILLI.,.METRE.)
);
#3478=(
LENGTH_UNIT()
NAMED_UNIT(*)
SI_UNIT($,.METRE.)
);
#3479=(
NAMED_UNIT(*)
PLANE_ANGLE_UNIT()
SI_UNIT($,.RADIAN.)
);
#3480=(
NAMED_UNIT(*)
SI_UNIT($,.STERADIAN.)
SOLID_ANGLE_UNIT()
);
#3481=SHAPE_DEFINITION_REPRESENTATION(#3482,#3483);
#3482=PRODUCT_DEFINITION_SHAPE('',$,#3485);
#3483=SHAPE_REPRESENTATION('',(#2153),#3475);
#3484=PRODUCT_DEFINITION_CONTEXT('part definition',#3489,'design');
#3485=PRODUCT_DEFINITION('Floating-Pipette','Floating-Pipette v7',#3486,
#3484);
#3486=PRODUCT_DEFINITION_FORMATION('',$,#3491);
#3487=PRODUCT_RELATED_PRODUCT_CATEGORY('Floating-Pipette v7',
'Floating-Pipette v7',(#3491));
#3488=APPLICATION_PROTOCOL_DEFINITION('international standard',
'automotive_design',2009,#3489);
#3489=APPLICATION_CONTEXT(
'Core Data for Automotive Mechanical Design Process');
#3490=PRODUCT_CONTEXT('part definition',#3489,'mechanical');
#3491=PRODUCT('Floating-Pipette','Floating-Pipette v7',$,(#3490));
#3492=PRESENTATION_STYLE_ASSIGNMENT((#3493));
#3493=SURFACE_STYLE_USAGE(.BOTH.,#3494);
#3494=SURFACE_SIDE_STYLE('',(#3495));
#3495=SURFACE_STYLE_FILL_AREA(#3496);
#3496=FILL_AREA_STYLE('Steel - Satin',(#3497));
#3497=FILL_AREA_STYLE_COLOUR('Steel - Satin',#3498);
#3498=COLOUR_RGB('Steel - Satin',0.627450980392157,0.627450980392157,0.627450980392157);
ENDSEC;
END-ISO-10303-21;
