# Supplementary material for: Principles of computer-controlled linear motion applied to an open-source affordable liquid handler for automated micropipetting
Source: Sci Rep. 2020 Aug 12;10:13663. doi: 10.1038/s41598-020-70465-5 (PMC7424513; doi:10.1038/s41598-020-70465-5)
Supplement: Supplementary file 2 — Supplementary Information 2. [file 41598_2020_70465_MOESM2_ESM.zip › 3D-Printable-Components-STEP-Files/Electronics-Tray-2.step]

ISO-10303-21;
HEADER;
/* Generated by software containing ST-Developer
 * from STEP Tools, Inc. (www.steptools.com) 
 */

FILE_DESCRIPTION(
/* description */ (''),
/* implementation_level */ '2;1');

FILE_NAME(
/* name */ 
'/Users/davidflorian/Library/Mobile Documents/com~apple~CloudDocs/Vand
erbilt/Papers/OTTO/Supplemental Material/3D-Printable-Components-STEP-
Files/Electronics-Tray-2.step',
/* time_stamp */ '2020-06-30T23:20:34-05:00',
/* author */ (''),
/* organization */ (''),
/* preprocessor_version */ 'ST-DEVELOPER v18.1',
/* originating_system */ 'Autodesk Translation Framework v9.3.0.1241',
/* authorisation */ '');

FILE_SCHEMA (('AUTOMOTIVE_DESIGN { 1 0 10303 214 3 1 1 }'));
ENDSEC;

DATA;
#10=MECHANICAL_DESIGN_GEOMETRIC_PRESENTATION_REPRESENTATION('',(#13),#6897);
#11=SHAPE_REPRESENTATION_RELATIONSHIP('SRR','None',#6904,#12);
#12=ADVANCED_BREP_SHAPE_REPRESENTATION('',(#14),#6896);
#13=STYLED_ITEM('',(#6913),#14);
#14=MANIFOLD_SOLID_BREP('Body1',#4167);
#15=B_SPLINE_SURFACE_WITH_KNOTS('',3,1,((#6206,#6207),(#6208,#6209),(#6210,
#6211),(#6212,#6213),(#6214,#6215)),.UNSPECIFIED.,.F.,.F.,.F.,(4,1,4),(2,
2),(0.,0.0676802552520953,0.124085722441197),(0.,0.4),.UNSPECIFIED.);
#16=B_SPLINE_SURFACE_WITH_KNOTS('',3,1,((#6223,#6224),(#6225,#6226),(#6227,
#6228),(#6229,#6230),(#6231,#6232)),.UNSPECIFIED.,.F.,.F.,.F.,(4,1,4),(2,
2),(0.,0.0790118426850359,0.154258660729346),(0.,0.4),.UNSPECIFIED.);
#17=B_SPLINE_SURFACE_WITH_KNOTS('',3,1,((#6244,#6245),(#6246,#6247),(#6248,
#6249),(#6250,#6251),(#6252,#6253)),.UNSPECIFIED.,.F.,.F.,.F.,(4,1,4),(2,
2),(0.,0.0556042332942426,0.103169577091101),(0.,0.4),.UNSPECIFIED.);
#18=B_SPLINE_SURFACE_WITH_KNOTS('',3,1,((#6261,#6262),(#6263,#6264),(#6265,
#6266),(#6267,#6268),(#6269,#6270)),.UNSPECIFIED.,.F.,.F.,.F.,(4,1,4),(2,
2),(0.,0.0475611143599595,0.103105957017327),(0.,0.4),.UNSPECIFIED.);
#19=B_SPLINE_SURFACE_WITH_KNOTS('',3,1,((#6288,#6289),(#6290,#6291),(#6292,
#6293),(#6294,#6295),(#6296,#6297)),.UNSPECIFIED.,.F.,.F.,.F.,(4,1,4),(2,
2),(0.,0.0313733171148464,0.0604445741148552),(0.,0.4),.UNSPECIFIED.);
#20=B_SPLINE_SURFACE_WITH_KNOTS('',3,1,((#6307,#6308),(#6309,#6310),(#6311,
#6312),(#6313,#6314),(#6315,#6316)),.UNSPECIFIED.,.F.,.F.,.F.,(4,1,4),(2,
2),(0.,0.0855726168498202,0.135791199546462),(0.,0.4),.UNSPECIFIED.);
#21=B_SPLINE_SURFACE_WITH_KNOTS('',3,1,((#6324,#6325),(#6326,#6327),(#6328,
#6329),(#6330,#6331),(#6332,#6333)),.UNSPECIFIED.,.F.,.F.,.F.,(4,1,4),(2,
2),(0.,0.0768651711375583,0.185108314826921),(0.,0.4),.UNSPECIFIED.);
#22=B_SPLINE_SURFACE_WITH_KNOTS('',3,1,((#6341,#6342),(#6343,#6344),(#6345,
#6346),(#6347,#6348),(#6349,#6350)),.UNSPECIFIED.,.F.,.F.,.F.,(4,1,4),(2,
2),(0.,0.0485946030250574,0.105428953012031),(0.,0.4),.UNSPECIFIED.);
#23=B_SPLINE_SURFACE_WITH_KNOTS('',3,1,((#6358,#6359),(#6360,#6361),(#6362,
#6363),(#6364,#6365),(#6366,#6367)),.UNSPECIFIED.,.F.,.F.,.F.,(4,1,4),(2,
2),(0.,0.0428285913786464,0.0867252183271948),(0.,0.4),.UNSPECIFIED.);
#24=B_SPLINE_SURFACE_WITH_KNOTS('',3,1,((#6375,#6376),(#6377,#6378),(#6379,
#6380),(#6381,#6382),(#6383,#6384)),.UNSPECIFIED.,.F.,.F.,.F.,(4,1,4),(2,
2),(0.,0.0782333576249761,0.157308636732725),(0.,0.4),.UNSPECIFIED.);
#25=B_SPLINE_SURFACE_WITH_KNOTS('',3,1,((#6392,#6393),(#6394,#6395),(#6396,
#6397),(#6398,#6399),(#6400,#6401)),.UNSPECIFIED.,.F.,.F.,.F.,(4,1,4),(2,
2),(0.,0.0933837890625,0.176139988744781),(0.,0.4),.UNSPECIFIED.);
#26=B_SPLINE_SURFACE_WITH_KNOTS('',3,1,((#6409,#6410),(#6411,#6412),(#6413,
#6414),(#6415,#6416),(#6417,#6418)),.UNSPECIFIED.,.F.,.F.,.F.,(4,1,4),(2,
2),(0.,0.0812947269356068,0.17392134303139),(0.,0.4),.UNSPECIFIED.);
#27=B_SPLINE_SURFACE_WITH_KNOTS('',3,1,((#6426,#6427),(#6428,#6429),(#6430,
#6431),(#6432,#6433),(#6434,#6435)),.UNSPECIFIED.,.F.,.F.,.F.,(4,1,4),(2,
2),(0.,0.0917503766732968,0.172394172549047),(0.,0.4),.UNSPECIFIED.);
#28=B_SPLINE_SURFACE_WITH_KNOTS('',3,1,((#6447,#6448),(#6449,#6450),(#6451,
#6452),(#6453,#6454),(#6455,#6456)),.UNSPECIFIED.,.F.,.F.,.F.,(4,1,4),(2,
2),(0.,0.0537121859318689,0.114579264076136),(0.,0.4),.UNSPECIFIED.);
#29=B_SPLINE_SURFACE_WITH_KNOTS('',3,1,((#6464,#6465),(#6466,#6467),(#6468,
#6469),(#6470,#6471),(#6472,#6473)),.UNSPECIFIED.,.F.,.F.,.F.,(4,1,4),(2,
2),(0.,0.05791692838907,0.110739955904258),(0.,0.4),.UNSPECIFIED.);
#30=B_SPLINE_SURFACE_WITH_KNOTS('',3,1,((#6481,#6482),(#6483,#6484),(#6485,
#6486),(#6487,#6488),(#6489,#6490)),.UNSPECIFIED.,.F.,.F.,.F.,(4,1,4),(2,
2),(0.,0.0507549070842239,0.105872390567169),(0.,0.4),.UNSPECIFIED.);
#31=B_SPLINE_SURFACE_WITH_KNOTS('',3,1,((#6498,#6499),(#6500,#6501),(#6502,
#6503),(#6504,#6505),(#6506,#6507)),.UNSPECIFIED.,.F.,.F.,.F.,(4,1,4),(2,
2),(0.,0.0490538149636244,0.0978707234653708),(0.,0.4),.UNSPECIFIED.);
#32=B_SPLINE_SURFACE_WITH_KNOTS('',3,1,((#6515,#6516),(#6517,#6518),(#6519,
#6520),(#6521,#6522),(#6523,#6524)),.UNSPECIFIED.,.F.,.F.,.F.,(4,1,4),(2,
2),(0.,0.0624797609461443,0.114824480268825),(0.,0.4),.UNSPECIFIED.);
#33=B_SPLINE_SURFACE_WITH_KNOTS('',3,1,((#6532,#6533),(#6534,#6535),(#6536,
#6537),(#6538,#6539),(#6540,#6541)),.UNSPECIFIED.,.F.,.F.,.F.,(4,1,4),(2,
2),(0.,0.130055434736712,0.219103301326235),(0.,0.4),.UNSPECIFIED.);
#34=B_SPLINE_SURFACE_WITH_KNOTS('',3,1,((#6549,#6550),(#6551,#6552),(#6553,
#6554),(#6555,#6556),(#6557,#6558)),.UNSPECIFIED.,.F.,.F.,.F.,(4,1,4),(2,
2),(0.,0.0701451163601316,0.158177047073097),(0.,0.4),.UNSPECIFIED.);
#35=B_SPLINE_SURFACE_WITH_KNOTS('',3,1,((#6566,#6567),(#6568,#6569),(#6570,
#6571),(#6572,#6573),(#6574,#6575)),.UNSPECIFIED.,.F.,.F.,.F.,(4,1,4),(2,
2),(0.,0.0534195713172438,0.111836465718218),(0.,0.4),.UNSPECIFIED.);
#36=B_SPLINE_SURFACE_WITH_KNOTS('',3,1,((#6583,#6584),(#6585,#6586),(#6587,
#6588),(#6589,#6590),(#6591,#6592)),.UNSPECIFIED.,.F.,.F.,.F.,(4,1,4),(2,
2),(0.,0.0311970261758227,0.0622024049553165),(0.,0.4),.UNSPECIFIED.);
#37=B_SPLINE_SURFACE_WITH_KNOTS('',3,1,((#6628,#6629),(#6630,#6631),(#6632,
#6633),(#6634,#6635),(#6636,#6637)),.UNSPECIFIED.,.F.,.F.,.F.,(4,1,4),(2,
2),(0.,0.0695249104556509,0.148664987312258),(0.,0.4),.UNSPECIFIED.);
#38=B_SPLINE_SURFACE_WITH_KNOTS('',3,1,((#6645,#6646),(#6647,#6648),(#6649,
#6650),(#6651,#6652),(#6653,#6654)),.UNSPECIFIED.,.F.,.F.,.F.,(4,1,4),(2,
2),(0.,0.0713351375145194,0.141287391364139),(0.,0.4),.UNSPECIFIED.);
#39=B_SPLINE_SURFACE_WITH_KNOTS('',3,1,((#6698,#6699),(#6700,#6701),(#6702,
#6703),(#6704,#6705),(#6706,#6707)),.UNSPECIFIED.,.F.,.F.,.F.,(4,1,4),(2,
2),(0.,0.0695249104556509,0.148664987312258),(0.,0.4),.UNSPECIFIED.);
#40=B_SPLINE_SURFACE_WITH_KNOTS('',3,1,((#6715,#6716),(#6717,#6718),(#6719,
#6720),(#6721,#6722),(#6723,#6724)),.UNSPECIFIED.,.F.,.F.,.F.,(4,1,4),(2,
2),(0.,0.0713351375145194,0.141287391364139),(0.,0.4),.UNSPECIFIED.);
#41=CYLINDRICAL_SURFACE('',#4275,1.875);
#42=CYLINDRICAL_SURFACE('',#4277,1.875);
#43=CYLINDRICAL_SURFACE('',#4279,1.875);
#44=CYLINDRICAL_SURFACE('',#4281,1.87);
#45=CYLINDRICAL_SURFACE('',#4357,10.);
#46=B_SPLINE_CURVE_WITH_KNOTS('',3,(#5619,#5620,#5621,#5622,#5623),
 .UNSPECIFIED.,.F.,.F.,(4,1,4),(0.,0.0475611143599595,0.103105957017327),
 .UNSPECIFIED.);
#47=B_SPLINE_CURVE_WITH_KNOTS('',3,(#5625,#5626,#5627,#5628,#5629),
 .UNSPECIFIED.,.F.,.F.,(4,1,4),(0.,0.0556042332942426,0.103169577091101),
 .UNSPECIFIED.);
#48=B_SPLINE_CURVE_WITH_KNOTS('',3,(#5633,#5634,#5635,#5636,#5637),
 .UNSPECIFIED.,.F.,.F.,(4,1,4),(0.,0.0790118426850359,0.154258660729346),
 .UNSPECIFIED.);
#49=B_SPLINE_CURVE_WITH_KNOTS('',3,(#5638,#5639,#5640,#5641,#5642),
 .UNSPECIFIED.,.F.,.F.,(4,1,4),(0.,0.0676802552520953,0.124085722441197),
 .UNSPECIFIED.);
#50=B_SPLINE_CURVE_WITH_KNOTS('',3,(#5645,#5646,#5647,#5648,#5649),
 .UNSPECIFIED.,.F.,.F.,(4,1,4),(0.,0.0313733171148464,0.0604445741148552),
 .UNSPECIFIED.);
#51=B_SPLINE_CURVE_WITH_KNOTS('',3,(#5657,#5658,#5659,#5660,#5661),
 .UNSPECIFIED.,.F.,.F.,(4,1,4),(0.,0.0311970261758227,0.0622024049553165),
 .UNSPECIFIED.);
#52=B_SPLINE_CURVE_WITH_KNOTS('',3,(#5663,#5664,#5665,#5666,#5667),
 .UNSPECIFIED.,.F.,.F.,(4,1,4),(0.,0.0534195713172438,0.111836465718218),
 .UNSPECIFIED.);
#53=B_SPLINE_CURVE_WITH_KNOTS('',3,(#5669,#5670,#5671,#5672,#5673),
 .UNSPECIFIED.,.F.,.F.,(4,1,4),(0.,0.0701451163601316,0.158177047073097),
 .UNSPECIFIED.);
#54=B_SPLINE_CURVE_WITH_KNOTS('',3,(#5675,#5676,#5677,#5678,#5679),
 .UNSPECIFIED.,.F.,.F.,(4,1,4),(0.,0.130055434736712,0.219103301326235),
 .UNSPECIFIED.);
#55=B_SPLINE_CURVE_WITH_KNOTS('',3,(#5681,#5682,#5683,#5684,#5685),
 .UNSPECIFIED.,.F.,.F.,(4,1,4),(0.,0.0624797609461443,0.114824480268825),
 .UNSPECIFIED.);
#56=B_SPLINE_CURVE_WITH_KNOTS('',3,(#5687,#5688,#5689,#5690,#5691),
 .UNSPECIFIED.,.F.,.F.,(4,1,4),(0.,0.0490538149636244,0.0978707234653708),
 .UNSPECIFIED.);
#57=B_SPLINE_CURVE_WITH_KNOTS('',3,(#5693,#5694,#5695,#5696,#5697),
 .UNSPECIFIED.,.F.,.F.,(4,1,4),(0.,0.0507549070842239,0.105872390567169),
 .UNSPECIFIED.);
#58=B_SPLINE_CURVE_WITH_KNOTS('',3,(#5699,#5700,#5701,#5702,#5703),
 .UNSPECIFIED.,.F.,.F.,(4,1,4),(0.,0.05791692838907,0.110739955904258),
 .UNSPECIFIED.);
#59=B_SPLINE_CURVE_WITH_KNOTS('',3,(#5705,#5706,#5707,#5708,#5709),
 .UNSPECIFIED.,.F.,.F.,(4,1,4),(0.,0.0537121859318689,0.114579264076136),
 .UNSPECIFIED.);
#60=B_SPLINE_CURVE_WITH_KNOTS('',3,(#5713,#5714,#5715,#5716,#5717),
 .UNSPECIFIED.,.F.,.F.,(4,1,4),(0.,0.0917503766732968,0.172394172549047),
 .UNSPECIFIED.);
#61=B_SPLINE_CURVE_WITH_KNOTS('',3,(#5719,#5720,#5721,#5722,#5723),
 .UNSPECIFIED.,.F.,.F.,(4,1,4),(0.,0.0812947269356068,0.17392134303139),
 .UNSPECIFIED.);
#62=B_SPLINE_CURVE_WITH_KNOTS('',3,(#5725,#5726,#5727,#5728,#5729),
 .UNSPECIFIED.,.F.,.F.,(4,1,4),(0.,0.0933837890625,0.176139988744781),
 .UNSPECIFIED.);
#63=B_SPLINE_CURVE_WITH_KNOTS('',3,(#5731,#5732,#5733,#5734,#5735),
 .UNSPECIFIED.,.F.,.F.,(4,1,4),(0.,0.0782333576249761,0.157308636732725),
 .UNSPECIFIED.);
#64=B_SPLINE_CURVE_WITH_KNOTS('',3,(#5737,#5738,#5739,#5740,#5741),
 .UNSPECIFIED.,.F.,.F.,(4,1,4),(0.,0.0428285913786464,0.0867252183271948),
 .UNSPECIFIED.);
#65=B_SPLINE_CURVE_WITH_KNOTS('',3,(#5743,#5744,#5745,#5746,#5747),
 .UNSPECIFIED.,.F.,.F.,(4,1,4),(0.,0.0485946030250574,0.105428953012031),
 .UNSPECIFIED.);
#66=B_SPLINE_CURVE_WITH_KNOTS('',3,(#5749,#5750,#5751,#5752,#5753),
 .UNSPECIFIED.,.F.,.F.,(4,1,4),(0.,0.0768651711375583,0.185108314826921),
 .UNSPECIFIED.);
#67=B_SPLINE_CURVE_WITH_KNOTS('',3,(#5754,#5755,#5756,#5757,#5758),
 .UNSPECIFIED.,.F.,.F.,(4,1,4),(0.,0.0855726168498202,0.135791199546462),
 .UNSPECIFIED.);
#68=B_SPLINE_CURVE_WITH_KNOTS('',3,(#5773,#5774,#5775,#5776,#5777),
 .UNSPECIFIED.,.F.,.F.,(4,1,4),(0.,0.0713351375145194,0.141287391364139),
 .UNSPECIFIED.);
#69=B_SPLINE_CURVE_WITH_KNOTS('',3,(#5779,#5780,#5781,#5782,#5783),
 .UNSPECIFIED.,.F.,.F.,(4,1,4),(0.,0.0695249104556509,0.148664987312258),
 .UNSPECIFIED.);
#70=B_SPLINE_CURVE_WITH_KNOTS('',3,(#5803,#5804,#5805,#5806,#5807),
 .UNSPECIFIED.,.F.,.F.,(4,1,4),(0.,0.0713351375145194,0.141287391364139),
 .UNSPECIFIED.);
#71=B_SPLINE_CURVE_WITH_KNOTS('',3,(#5809,#5810,#5811,#5812,#5813),
 .UNSPECIFIED.,.F.,.F.,(4,1,4),(0.,0.0695249104556509,0.148664987312258),
 .UNSPECIFIED.);
#72=B_SPLINE_CURVE_WITH_KNOTS('',3,(#6218,#6219,#6220,#6221,#6222),
 .UNSPECIFIED.,.F.,.F.,(4,1,4),(-0.124085722441197,-0.0676802552520953,
0.),.UNSPECIFIED.);
#73=B_SPLINE_CURVE_WITH_KNOTS('',3,(#6235,#6236,#6237,#6238,#6239),
 .UNSPECIFIED.,.F.,.F.,(4,1,4),(-0.154258660729346,-0.0790118426850359,
0.),.UNSPECIFIED.);
#74=B_SPLINE_CURVE_WITH_KNOTS('',3,(#6256,#6257,#6258,#6259,#6260),
 .UNSPECIFIED.,.F.,.F.,(4,1,4),(-0.103169577091101,-0.0556042332942426,
0.),.UNSPECIFIED.);
#75=B_SPLINE_CURVE_WITH_KNOTS('',3,(#6273,#6274,#6275,#6276,#6277),
 .UNSPECIFIED.,.F.,.F.,(4,1,4),(-0.103105957017327,-0.0475611143599595,
0.),.UNSPECIFIED.);
#76=B_SPLINE_CURVE_WITH_KNOTS('',3,(#6301,#6302,#6303,#6304,#6305),
 .UNSPECIFIED.,.F.,.F.,(4,1,4),(-0.0604445741148552,-0.0313733171148464,
0.),.UNSPECIFIED.);
#77=B_SPLINE_CURVE_WITH_KNOTS('',3,(#6319,#6320,#6321,#6322,#6323),
 .UNSPECIFIED.,.F.,.F.,(4,1,4),(-0.135791199546462,-0.0855726168498202,
0.),.UNSPECIFIED.);
#78=B_SPLINE_CURVE_WITH_KNOTS('',3,(#6336,#6337,#6338,#6339,#6340),
 .UNSPECIFIED.,.F.,.F.,(4,1,4),(-0.185108314826921,-0.0768651711375583,
0.),.UNSPECIFIED.);
#79=B_SPLINE_CURVE_WITH_KNOTS('',3,(#6353,#6354,#6355,#6356,#6357),
 .UNSPECIFIED.,.F.,.F.,(4,1,4),(-0.105428953012031,-0.0485946030250574,
0.),.UNSPECIFIED.);
#80=B_SPLINE_CURVE_WITH_KNOTS('',3,(#6370,#6371,#6372,#6373,#6374),
 .UNSPECIFIED.,.F.,.F.,(4,1,4),(-0.0867252183271948,-0.0428285913786464,
0.),.UNSPECIFIED.);
#81=B_SPLINE_CURVE_WITH_KNOTS('',3,(#6387,#6388,#6389,#6390,#6391),
 .UNSPECIFIED.,.F.,.F.,(4,1,4),(-0.157308636732725,-0.0782333576249761,
0.),.UNSPECIFIED.);
#82=B_SPLINE_CURVE_WITH_KNOTS('',3,(#6404,#6405,#6406,#6407,#6408),
 .UNSPECIFIED.,.F.,.F.,(4,1,4),(-0.176139988744781,-0.0933837890625,0.),
 .UNSPECIFIED.);
#83=B_SPLINE_CURVE_WITH_KNOTS('',3,(#6421,#6422,#6423,#6424,#6425),
 .UNSPECIFIED.,.F.,.F.,(4,1,4),(-0.17392134303139,-0.0812947269356068,0.),
 .UNSPECIFIED.);
#84=B_SPLINE_CURVE_WITH_KNOTS('',3,(#6438,#6439,#6440,#6441,#6442),
 .UNSPECIFIED.,.F.,.F.,(4,1,4),(-0.172394172549047,-0.0917503766732968,
0.),.UNSPECIFIED.);
#85=B_SPLINE_CURVE_WITH_KNOTS('',3,(#6459,#6460,#6461,#6462,#6463),
 .UNSPECIFIED.,.F.,.F.,(4,1,4),(-0.114579264076136,-0.0537121859318689,
0.),.UNSPECIFIED.);
#86=B_SPLINE_CURVE_WITH_KNOTS('',3,(#6476,#6477,#6478,#6479,#6480),
 .UNSPECIFIED.,.F.,.F.,(4,1,4),(-0.110739955904258,-0.05791692838907,0.),
 .UNSPECIFIED.);
#87=B_SPLINE_CURVE_WITH_KNOTS('',3,(#6493,#6494,#6495,#6496,#6497),
 .UNSPECIFIED.,.F.,.F.,(4,1,4),(-0.105872390567169,-0.0507549070842239,
0.),.UNSPECIFIED.);
#88=B_SPLINE_CURVE_WITH_KNOTS('',3,(#6510,#6511,#6512,#6513,#6514),
 .UNSPECIFIED.,.F.,.F.,(4,1,4),(-0.0978707234653708,-0.0490538149636244,
0.),.UNSPECIFIED.);
#89=B_SPLINE_CURVE_WITH_KNOTS('',3,(#6527,#6528,#6529,#6530,#6531),
 .UNSPECIFIED.,.F.,.F.,(4,1,4),(-0.114824480268825,-0.0624797609461443,
0.),.UNSPECIFIED.);
#90=B_SPLINE_CURVE_WITH_KNOTS('',3,(#6544,#6545,#6546,#6547,#6548),
 .UNSPECIFIED.,.F.,.F.,(4,1,4),(-0.219103301326235,-0.130055434736712,0.),
 .UNSPECIFIED.);
#91=B_SPLINE_CURVE_WITH_KNOTS('',3,(#6561,#6562,#6563,#6564,#6565),
 .UNSPECIFIED.,.F.,.F.,(4,1,4),(-0.158177047073097,-0.0701451163601316,
0.),.UNSPECIFIED.);
#92=B_SPLINE_CURVE_WITH_KNOTS('',3,(#6578,#6579,#6580,#6581,#6582),
 .UNSPECIFIED.,.F.,.F.,(4,1,4),(-0.111836465718218,-0.0534195713172438,
0.),.UNSPECIFIED.);
#93=B_SPLINE_CURVE_WITH_KNOTS('',3,(#6595,#6596,#6597,#6598,#6599),
 .UNSPECIFIED.,.F.,.F.,(4,1,4),(-0.0622024049553165,-0.0311970261758227,
0.),.UNSPECIFIED.);
#94=B_SPLINE_CURVE_WITH_KNOTS('',3,(#6640,#6641,#6642,#6643,#6644),
 .UNSPECIFIED.,.F.,.F.,(4,1,4),(-0.148664987312258,-0.0695249104556509,
0.),.UNSPECIFIED.);
#95=B_SPLINE_CURVE_WITH_KNOTS('',3,(#6657,#6658,#6659,#6660,#6661),
 .UNSPECIFIED.,.F.,.F.,(4,1,4),(-0.141287391364139,-0.0713351375145194,
0.),.UNSPECIFIED.);
#96=B_SPLINE_CURVE_WITH_KNOTS('',3,(#6710,#6711,#6712,#6713,#6714),
 .UNSPECIFIED.,.F.,.F.,(4,1,4),(-0.148664987312258,-0.0695249104556509,
0.),.UNSPECIFIED.);
#97=B_SPLINE_CURVE_WITH_KNOTS('',3,(#6727,#6728,#6729,#6730,#6731),
 .UNSPECIFIED.,.F.,.F.,(4,1,4),(-0.141287391364139,-0.0713351375145194,
0.),.UNSPECIFIED.);
#98=CIRCLE('',#4227,1.875);
#99=CIRCLE('',#4228,1.875);
#100=CIRCLE('',#4229,1.875);
#101=CIRCLE('',#4230,1.87);
#102=CIRCLE('',#4257,10.);
#103=CIRCLE('',#4265,10.);
#104=CIRCLE('',#4267,10.);
#105=CIRCLE('',#4276,1.875);
#106=CIRCLE('',#4278,1.875);
#107=CIRCLE('',#4280,1.875);
#108=CIRCLE('',#4282,1.87);
#109=CIRCLE('',#4358,10.);
#110=FACE_BOUND('',#401,.T.);
#111=FACE_BOUND('',#404,.T.);
#112=FACE_BOUND('',#407,.T.);
#113=FACE_BOUND('',#410,.T.);
#114=FACE_BOUND('',#414,.T.);
#115=FACE_BOUND('',#416,.T.);
#116=FACE_BOUND('',#420,.T.);
#117=FACE_BOUND('',#421,.T.);
#118=FACE_BOUND('',#422,.T.);
#119=FACE_BOUND('',#423,.T.);
#120=FACE_BOUND('',#424,.T.);
#121=FACE_BOUND('',#425,.T.);
#122=FACE_BOUND('',#426,.T.);
#123=FACE_BOUND('',#427,.T.);
#124=FACE_BOUND('',#428,.T.);
#125=FACE_BOUND('',#429,.T.);
#126=FACE_BOUND('',#430,.T.);
#127=FACE_BOUND('',#431,.T.);
#128=FACE_BOUND('',#432,.T.);
#129=FACE_BOUND('',#433,.T.);
#130=FACE_BOUND('',#434,.T.);
#131=FACE_BOUND('',#435,.T.);
#132=FACE_BOUND('',#436,.T.);
#133=FACE_BOUND('',#437,.T.);
#134=FACE_BOUND('',#438,.T.);
#135=FACE_BOUND('',#439,.T.);
#136=FACE_BOUND('',#440,.T.);
#137=FACE_BOUND('',#442,.T.);
#138=FACE_BOUND('',#445,.T.);
#139=FACE_BOUND('',#449,.T.);
#140=FACE_BOUND('',#452,.T.);
#141=FACE_BOUND('',#456,.T.);
#142=FACE_BOUND('',#459,.T.);
#143=FACE_BOUND('',#463,.T.);
#144=FACE_BOUND('',#466,.T.);
#145=FACE_BOUND('',#470,.T.);
#146=FACE_BOUND('',#473,.T.);
#147=FACE_BOUND('',#509,.T.);
#148=FACE_BOUND('',#512,.T.);
#149=FACE_BOUND('',#517,.T.);
#150=FACE_BOUND('',#520,.T.);
#151=FACE_BOUND('',#523,.T.);
#152=FACE_BOUND('',#526,.T.);
#153=FACE_BOUND('',#609,.T.);
#154=FACE_BOUND('',#610,.T.);
#155=FACE_BOUND('',#611,.T.);
#156=FACE_BOUND('',#612,.T.);
#157=FACE_BOUND('',#613,.T.);
#158=FACE_BOUND('',#614,.T.);
#159=FACE_BOUND('',#615,.T.);
#160=FACE_BOUND('',#616,.T.);
#161=FACE_OUTER_BOUND('',#368,.T.);
#162=FACE_OUTER_BOUND('',#369,.T.);
#163=FACE_OUTER_BOUND('',#370,.T.);
#164=FACE_OUTER_BOUND('',#371,.T.);
#165=FACE_OUTER_BOUND('',#372,.T.);
#166=FACE_OUTER_BOUND('',#373,.T.);
#167=FACE_OUTER_BOUND('',#374,.T.);
#168=FACE_OUTER_BOUND('',#375,.T.);
#169=FACE_OUTER_BOUND('',#376,.T.);
#170=FACE_OUTER_BOUND('',#377,.T.);
#171=FACE_OUTER_BOUND('',#378,.T.);
#172=FACE_OUTER_BOUND('',#379,.T.);
#173=FACE_OUTER_BOUND('',#380,.T.);
#174=FACE_OUTER_BOUND('',#381,.T.);
#175=FACE_OUTER_BOUND('',#382,.T.);
#176=FACE_OUTER_BOUND('',#383,.T.);
#177=FACE_OUTER_BOUND('',#384,.T.);
#178=FACE_OUTER_BOUND('',#385,.T.);
#179=FACE_OUTER_BOUND('',#386,.T.);
#180=FACE_OUTER_BOUND('',#387,.T.);
#181=FACE_OUTER_BOUND('',#388,.T.);
#182=FACE_OUTER_BOUND('',#389,.T.);
#183=FACE_OUTER_BOUND('',#390,.T.);
#184=FACE_OUTER_BOUND('',#391,.T.);
#185=FACE_OUTER_BOUND('',#392,.T.);
#186=FACE_OUTER_BOUND('',#393,.T.);
#187=FACE_OUTER_BOUND('',#394,.T.);
#188=FACE_OUTER_BOUND('',#395,.T.);
#189=FACE_OUTER_BOUND('',#396,.T.);
#190=FACE_OUTER_BOUND('',#397,.T.);
#191=FACE_OUTER_BOUND('',#398,.T.);
#192=FACE_OUTER_BOUND('',#399,.T.);
#193=FACE_OUTER_BOUND('',#400,.T.);
#194=FACE_OUTER_BOUND('',#402,.T.);
#195=FACE_OUTER_BOUND('',#403,.T.);
#196=FACE_OUTER_BOUND('',#405,.T.);
#197=FACE_OUTER_BOUND('',#406,.T.);
#198=FACE_OUTER_BOUND('',#408,.T.);
#199=FACE_OUTER_BOUND('',#409,.T.);
#200=FACE_OUTER_BOUND('',#411,.T.);
#201=FACE_OUTER_BOUND('',#412,.T.);
#202=FACE_OUTER_BOUND('',#413,.T.);
#203=FACE_OUTER_BOUND('',#415,.T.);
#204=FACE_OUTER_BOUND('',#417,.T.);
#205=FACE_OUTER_BOUND('',#418,.T.);
#206=FACE_OUTER_BOUND('',#419,.T.);
#207=FACE_OUTER_BOUND('',#441,.T.);
#208=FACE_OUTER_BOUND('',#443,.T.);
#209=FACE_OUTER_BOUND('',#444,.T.);
#210=FACE_OUTER_BOUND('',#446,.T.);
#211=FACE_OUTER_BOUND('',#447,.T.);
#212=FACE_OUTER_BOUND('',#448,.T.);
#213=FACE_OUTER_BOUND('',#450,.T.);
#214=FACE_OUTER_BOUND('',#451,.T.);
#215=FACE_OUTER_BOUND('',#453,.T.);
#216=FACE_OUTER_BOUND('',#454,.T.);
#217=FACE_OUTER_BOUND('',#455,.T.);
#218=FACE_OUTER_BOUND('',#457,.T.);
#219=FACE_OUTER_BOUND('',#458,.T.);
#220=FACE_OUTER_BOUND('',#460,.T.);
#221=FACE_OUTER_BOUND('',#461,.T.);
#222=FACE_OUTER_BOUND('',#462,.T.);
#223=FACE_OUTER_BOUND('',#464,.T.);
#224=FACE_OUTER_BOUND('',#465,.T.);
#225=FACE_OUTER_BOUND('',#467,.T.);
#226=FACE_OUTER_BOUND('',#468,.T.);
#227=FACE_OUTER_BOUND('',#469,.T.);
#228=FACE_OUTER_BOUND('',#471,.T.);
#229=FACE_OUTER_BOUND('',#472,.T.);
#230=FACE_OUTER_BOUND('',#474,.T.);
#231=FACE_OUTER_BOUND('',#475,.T.);
#232=FACE_OUTER_BOUND('',#476,.T.);
#233=FACE_OUTER_BOUND('',#477,.T.);
#234=FACE_OUTER_BOUND('',#478,.T.);
#235=FACE_OUTER_BOUND('',#479,.T.);
#236=FACE_OUTER_BOUND('',#480,.T.);
#237=FACE_OUTER_BOUND('',#481,.T.);
#238=FACE_OUTER_BOUND('',#482,.T.);
#239=FACE_OUTER_BOUND('',#483,.T.);
#240=FACE_OUTER_BOUND('',#484,.T.);
#241=FACE_OUTER_BOUND('',#485,.T.);
#242=FACE_OUTER_BOUND('',#486,.T.);
#243=FACE_OUTER_BOUND('',#487,.T.);
#244=FACE_OUTER_BOUND('',#488,.T.);
#245=FACE_OUTER_BOUND('',#489,.T.);
#246=FACE_OUTER_BOUND('',#490,.T.);
#247=FACE_OUTER_BOUND('',#491,.T.);
#248=FACE_OUTER_BOUND('',#492,.T.);
#249=FACE_OUTER_BOUND('',#493,.T.);
#250=FACE_OUTER_BOUND('',#494,.T.);
#251=FACE_OUTER_BOUND('',#495,.T.);
#252=FACE_OUTER_BOUND('',#496,.T.);
#253=FACE_OUTER_BOUND('',#497,.T.);
#254=FACE_OUTER_BOUND('',#498,.T.);
#255=FACE_OUTER_BOUND('',#499,.T.);
#256=FACE_OUTER_BOUND('',#500,.T.);
#257=FACE_OUTER_BOUND('',#501,.T.);
#258=FACE_OUTER_BOUND('',#502,.T.);
#259=FACE_OUTER_BOUND('',#503,.T.);
#260=FACE_OUTER_BOUND('',#504,.T.);
#261=FACE_OUTER_BOUND('',#505,.T.);
#262=FACE_OUTER_BOUND('',#506,.T.);
#263=FACE_OUTER_BOUND('',#507,.T.);
#264=FACE_OUTER_BOUND('',#508,.T.);
#265=FACE_OUTER_BOUND('',#510,.T.);
#266=FACE_OUTER_BOUND('',#511,.T.);
#267=FACE_OUTER_BOUND('',#513,.T.);
#268=FACE_OUTER_BOUND('',#514,.T.);
#269=FACE_OUTER_BOUND('',#515,.T.);
#270=FACE_OUTER_BOUND('',#516,.T.);
#271=FACE_OUTER_BOUND('',#518,.T.);
#272=FACE_OUTER_BOUND('',#519,.T.);
#273=FACE_OUTER_BOUND('',#521,.T.);
#274=FACE_OUTER_BOUND('',#522,.T.);
#275=FACE_OUTER_BOUND('',#524,.T.);
#276=FACE_OUTER_BOUND('',#525,.T.);
#277=FACE_OUTER_BOUND('',#527,.T.);
#278=FACE_OUTER_BOUND('',#528,.T.);
#279=FACE_OUTER_BOUND('',#529,.T.);
#280=FACE_OUTER_BOUND('',#530,.T.);
#281=FACE_OUTER_BOUND('',#531,.T.);
#282=FACE_OUTER_BOUND('',#532,.T.);
#283=FACE_OUTER_BOUND('',#533,.T.);
#284=FACE_OUTER_BOUND('',#534,.T.);
#285=FACE_OUTER_BOUND('',#535,.T.);
#286=FACE_OUTER_BOUND('',#536,.T.);
#287=FACE_OUTER_BOUND('',#537,.T.);
#288=FACE_OUTER_BOUND('',#538,.T.);
#289=FACE_OUTER_BOUND('',#539,.T.);
#290=FACE_OUTER_BOUND('',#540,.T.);
#291=FACE_OUTER_BOUND('',#541,.T.);
#292=FACE_OUTER_BOUND('',#542,.T.);
#293=FACE_OUTER_BOUND('',#543,.T.);
#294=FACE_OUTER_BOUND('',#544,.T.);
#295=FACE_OUTER_BOUND('',#545,.T.);
#296=FACE_OUTER_BOUND('',#546,.T.);
#297=FACE_OUTER_BOUND('',#547,.T.);
#298=FACE_OUTER_BOUND('',#548,.T.);
#299=FACE_OUTER_BOUND('',#549,.T.);
#300=FACE_OUTER_BOUND('',#550,.T.);
#301=FACE_OUTER_BOUND('',#551,.T.);
#302=FACE_OUTER_BOUND('',#552,.T.);
#303=FACE_OUTER_BOUND('',#553,.T.);
#304=FACE_OUTER_BOUND('',#554,.T.);
#305=FACE_OUTER_BOUND('',#555,.T.);
#306=FACE_OUTER_BOUND('',#556,.T.);
#307=FACE_OUTER_BOUND('',#557,.T.);
#308=FACE_OUTER_BOUND('',#558,.T.);
#309=FACE_OUTER_BOUND('',#559,.T.);
#310=FACE_OUTER_BOUND('',#560,.T.);
#311=FACE_OUTER_BOUND('',#561,.T.);
#312=FACE_OUTER_BOUND('',#562,.T.);
#313=FACE_OUTER_BOUND('',#563,.T.);
#314=FACE_OUTER_BOUND('',#564,.T.);
#315=FACE_OUTER_BOUND('',#565,.T.);
#316=FACE_OUTER_BOUND('',#566,.T.);
#317=FACE_OUTER_BOUND('',#567,.T.);
#318=FACE_OUTER_BOUND('',#568,.T.);
#319=FACE_OUTER_BOUND('',#569,.T.);
#320=FACE_OUTER_BOUND('',#570,.T.);
#321=FACE_OUTER_BOUND('',#571,.T.);
#322=FACE_OUTER_BOUND('',#572,.T.);
#323=FACE_OUTER_BOUND('',#573,.T.);
#324=FACE_OUTER_BOUND('',#574,.T.);
#325=FACE_OUTER_BOUND('',#575,.T.);
#326=FACE_OUTER_BOUND('',#576,.T.);
#327=FACE_OUTER_BOUND('',#577,.T.);
#328=FACE_OUTER_BOUND('',#578,.T.);
#329=FACE_OUTER_BOUND('',#579,.T.);
#330=FACE_OUTER_BOUND('',#580,.T.);
#331=FACE_OUTER_BOUND('',#581,.T.);
#332=FACE_OUTER_BOUND('',#582,.T.);
#333=FACE_OUTER_BOUND('',#583,.T.);
#334=FACE_OUTER_BOUND('',#584,.T.);
#335=FACE_OUTER_BOUND('',#585,.T.);
#336=FACE_OUTER_BOUND('',#586,.T.);
#337=FACE_OUTER_BOUND('',#587,.T.);
#338=FACE_OUTER_BOUND('',#588,.T.);
#339=FACE_OUTER_BOUND('',#589,.T.);
#340=FACE_OUTER_BOUND('',#590,.T.);
#341=FACE_OUTER_BOUND('',#591,.T.);
#342=FACE_OUTER_BOUND('',#592,.T.);
#343=FACE_OUTER_BOUND('',#593,.T.);
#344=FACE_OUTER_BOUND('',#594,.T.);
#345=FACE_OUTER_BOUND('',#595,.T.);
#346=FACE_OUTER_BOUND('',#596,.T.);
#347=FACE_OUTER_BOUND('',#597,.T.);
#348=FACE_OUTER_BOUND('',#598,.T.);
#349=FACE_OUTER_BOUND('',#599,.T.);
#350=FACE_OUTER_BOUND('',#600,.T.);
#351=FACE_OUTER_BOUND('',#601,.T.);
#352=FACE_OUTER_BOUND('',#602,.T.);
#353=FACE_OUTER_BOUND('',#603,.T.);
#354=FACE_OUTER_BOUND('',#604,.T.);
#355=FACE_OUTER_BOUND('',#605,.T.);
#356=FACE_OUTER_BOUND('',#606,.T.);
#357=FACE_OUTER_BOUND('',#607,.T.);
#358=FACE_OUTER_BOUND('',#608,.T.);
#359=FACE_OUTER_BOUND('',#617,.T.);
#360=FACE_OUTER_BOUND('',#618,.T.);
#361=FACE_OUTER_BOUND('',#619,.T.);
#362=FACE_OUTER_BOUND('',#620,.T.);
#363=FACE_OUTER_BOUND('',#621,.T.);
#364=FACE_OUTER_BOUND('',#622,.T.);
#365=FACE_OUTER_BOUND('',#623,.T.);
#366=FACE_OUTER_BOUND('',#624,.T.);
#367=FACE_OUTER_BOUND('',#625,.T.);
#368=EDGE_LOOP('',(#2624,#2625,#2626,#2627));
#369=EDGE_LOOP('',(#2628,#2629,#2630,#2631));
#370=EDGE_LOOP('',(#2632,#2633,#2634,#2635));
#371=EDGE_LOOP('',(#2636,#2637,#2638,#2639));
#372=EDGE_LOOP('',(#2640,#2641,#2642,#2643));
#373=EDGE_LOOP('',(#2644,#2645,#2646,#2647));
#374=EDGE_LOOP('',(#2648,#2649,#2650,#2651));
#375=EDGE_LOOP('',(#2652,#2653,#2654,#2655));
#376=EDGE_LOOP('',(#2656,#2657,#2658,#2659));
#377=EDGE_LOOP('',(#2660,#2661,#2662,#2663));
#378=EDGE_LOOP('',(#2664,#2665,#2666,#2667));
#379=EDGE_LOOP('',(#2668,#2669,#2670,#2671));
#380=EDGE_LOOP('',(#2672,#2673,#2674,#2675));
#381=EDGE_LOOP('',(#2676,#2677,#2678,#2679));
#382=EDGE_LOOP('',(#2680,#2681,#2682,#2683));
#383=EDGE_LOOP('',(#2684,#2685,#2686,#2687));
#384=EDGE_LOOP('',(#2688,#2689,#2690,#2691));
#385=EDGE_LOOP('',(#2692,#2693,#2694,#2695));
#386=EDGE_LOOP('',(#2696,#2697,#2698,#2699));
#387=EDGE_LOOP('',(#2700,#2701,#2702,#2703));
#388=EDGE_LOOP('',(#2704,#2705,#2706,#2707));
#389=EDGE_LOOP('',(#2708,#2709,#2710,#2711));
#390=EDGE_LOOP('',(#2712,#2713,#2714,#2715));
#391=EDGE_LOOP('',(#2716,#2717,#2718,#2719));
#392=EDGE_LOOP('',(#2720,#2721,#2722,#2723));
#393=EDGE_LOOP('',(#2724,#2725,#2726,#2727));
#394=EDGE_LOOP('',(#2728,#2729,#2730,#2731));
#395=EDGE_LOOP('',(#2732,#2733,#2734,#2735));
#396=EDGE_LOOP('',(#2736,#2737,#2738,#2739));
#397=EDGE_LOOP('',(#2740,#2741,#2742,#2743));
#398=EDGE_LOOP('',(#2744,#2745,#2746,#2747));
#399=EDGE_LOOP('',(#2748,#2749,#2750,#2751));
#400=EDGE_LOOP('',(#2752,#2753,#2754,#2755));
#401=EDGE_LOOP('',(#2756,#2757,#2758,#2759));
#402=EDGE_LOOP('',(#2760,#2761,#2762,#2763));
#403=EDGE_LOOP('',(#2764,#2765,#2766,#2767));
#404=EDGE_LOOP('',(#2768,#2769,#2770,#2771));
#405=EDGE_LOOP('',(#2772,#2773,#2774,#2775));
#406=EDGE_LOOP('',(#2776,#2777,#2778,#2779));
#407=EDGE_LOOP('',(#2780,#2781,#2782,#2783));
#408=EDGE_LOOP('',(#2784,#2785,#2786,#2787));
#409=EDGE_LOOP('',(#2788,#2789,#2790,#2791));
#410=EDGE_LOOP('',(#2792,#2793,#2794,#2795));
#411=EDGE_LOOP('',(#2796,#2797,#2798,#2799));
#412=EDGE_LOOP('',(#2800,#2801,#2802,#2803));
#413=EDGE_LOOP('',(#2804,#2805,#2806,#2807));
#414=EDGE_LOOP('',(#2808,#2809,#2810,#2811));
#415=EDGE_LOOP('',(#2812,#2813,#2814,#2815));
#416=EDGE_LOOP('',(#2816,#2817,#2818,#2819));
#417=EDGE_LOOP('',(#2820,#2821,#2822,#2823));
#418=EDGE_LOOP('',(#2824,#2825,#2826,#2827));
#419=EDGE_LOOP('',(#2828,#2829,#2830,#2831,#2832,#2833,#2834,#2835,#2836,
#2837,#2838,#2839,#2840,#2841,#2842,#2843,#2844,#2845,#2846,#2847,#2848,
#2849,#2850,#2851));
#420=EDGE_LOOP('',(#2852,#2853,#2854,#2855));
#421=EDGE_LOOP('',(#2856));
#422=EDGE_LOOP('',(#2857));
#423=EDGE_LOOP('',(#2858));
#424=EDGE_LOOP('',(#2859));
#425=EDGE_LOOP('',(#2860,#2861,#2862,#2863));
#426=EDGE_LOOP('',(#2864,#2865,#2866,#2867));
#427=EDGE_LOOP('',(#2868,#2869,#2870,#2871));
#428=EDGE_LOOP('',(#2872,#2873,#2874,#2875,#2876,#2877,#2878,#2879,#2880));
#429=EDGE_LOOP('',(#2881,#2882,#2883,#2884,#2885,#2886,#2887,#2888,#2889,
#2890,#2891,#2892,#2893,#2894,#2895,#2896,#2897,#2898,#2899,#2900,#2901,
#2902));
#430=EDGE_LOOP('',(#2903,#2904,#2905,#2906,#2907,#2908,#2909,#2910,#2911,
#2912,#2913));
#431=EDGE_LOOP('',(#2914,#2915,#2916,#2917,#2918,#2919,#2920,#2921,#2922,
#2923,#2924));
#432=EDGE_LOOP('',(#2925,#2926,#2927,#2928));
#433=EDGE_LOOP('',(#2929,#2930,#2931,#2932));
#434=EDGE_LOOP('',(#2933,#2934,#2935,#2936));
#435=EDGE_LOOP('',(#2937,#2938,#2939,#2940));
#436=EDGE_LOOP('',(#2941,#2942,#2943,#2944));
#437=EDGE_LOOP('',(#2945,#2946,#2947,#2948));
#438=EDGE_LOOP('',(#2949,#2950,#2951,#2952));
#439=EDGE_LOOP('',(#2953,#2954,#2955,#2956));
#440=EDGE_LOOP('',(#2957,#2958,#2959,#2960));
#441=EDGE_LOOP('',(#2961,#2962,#2963,#2964));
#442=EDGE_LOOP('',(#2965,#2966,#2967,#2968));
#443=EDGE_LOOP('',(#2969,#2970,#2971,#2972));
#444=EDGE_LOOP('',(#2973,#2974,#2975,#2976));
#445=EDGE_LOOP('',(#2977,#2978,#2979,#2980));
#446=EDGE_LOOP('',(#2981,#2982,#2983,#2984));
#447=EDGE_LOOP('',(#2985,#2986,#2987,#2988));
#448=EDGE_LOOP('',(#2989,#2990,#2991,#2992));
#449=EDGE_LOOP('',(#2993,#2994,#2995,#2996));
#450=EDGE_LOOP('',(#2997,#2998,#2999,#3000));
#451=EDGE_LOOP('',(#3001,#3002,#3003,#3004));
#452=EDGE_LOOP('',(#3005,#3006,#3007,#3008));
#453=EDGE_LOOP('',(#3009,#3010,#3011,#3012));
#454=EDGE_LOOP('',(#3013,#3014,#3015,#3016));
#455=EDGE_LOOP('',(#3017,#3018,#3019,#3020));
#456=EDGE_LOOP('',(#3021,#3022,#3023,#3024));
#457=EDGE_LOOP('',(#3025,#3026,#3027,#3028));
#458=EDGE_LOOP('',(#3029,#3030,#3031,#3032));
#459=EDGE_LOOP('',(#3033,#3034,#3035,#3036));
#460=EDGE_LOOP('',(#3037,#3038,#3039,#3040));
#461=EDGE_LOOP('',(#3041,#3042,#3043,#3044));
#462=EDGE_LOOP('',(#3045,#3046,#3047,#3048));
#463=EDGE_LOOP('',(#3049,#3050,#3051,#3052));
#464=EDGE_LOOP('',(#3053,#3054,#3055,#3056));
#465=EDGE_LOOP('',(#3057,#3058,#3059,#3060));
#466=EDGE_LOOP('',(#3061,#3062,#3063,#3064));
#467=EDGE_LOOP('',(#3065,#3066,#3067,#3068));
#468=EDGE_LOOP('',(#3069,#3070,#3071,#3072));
#469=EDGE_LOOP('',(#3073,#3074,#3075,#3076));
#470=EDGE_LOOP('',(#3077,#3078,#3079,#3080));
#471=EDGE_LOOP('',(#3081,#3082,#3083,#3084));
#472=EDGE_LOOP('',(#3085,#3086,#3087,#3088));
#473=EDGE_LOOP('',(#3089,#3090,#3091,#3092));
#474=EDGE_LOOP('',(#3093,#3094,#3095,#3096));
#475=EDGE_LOOP('',(#3097,#3098,#3099,#3100));
#476=EDGE_LOOP('',(#3101,#3102,#3103));
#477=EDGE_LOOP('',(#3104,#3105,#3106,#3107));
#478=EDGE_LOOP('',(#3108,#3109,#3110,#3111));
#479=EDGE_LOOP('',(#3112,#3113,#3114,#3115,#3116));
#480=EDGE_LOOP('',(#3117,#3118,#3119,#3120));
#481=EDGE_LOOP('',(#3121,#3122,#3123,#3124,#3125,#3126,#3127));
#482=EDGE_LOOP('',(#3128,#3129,#3130,#3131));
#483=EDGE_LOOP('',(#3132,#3133,#3134));
#484=EDGE_LOOP('',(#3135,#3136,#3137,#3138,#3139,#3140,#3141,#3142));
#485=EDGE_LOOP('',(#3143,#3144,#3145,#3146));
#486=EDGE_LOOP('',(#3147,#3148,#3149,#3150));
#487=EDGE_LOOP('',(#3151,#3152,#3153,#3154));
#488=EDGE_LOOP('',(#3155,#3156,#3157,#3158));
#489=EDGE_LOOP('',(#3159,#3160,#3161,#3162));
#490=EDGE_LOOP('',(#3163,#3164,#3165,#3166,#3167,#3168,#3169,#3170));
#491=EDGE_LOOP('',(#3171,#3172,#3173,#3174));
#492=EDGE_LOOP('',(#3175,#3176,#3177,#3178));
#493=EDGE_LOOP('',(#3179,#3180,#3181,#3182));
#494=EDGE_LOOP('',(#3183,#3184,#3185,#3186));
#495=EDGE_LOOP('',(#3187,#3188,#3189,#3190));
#496=EDGE_LOOP('',(#3191,#3192,#3193,#3194));
#497=EDGE_LOOP('',(#3195,#3196,#3197,#3198));
#498=EDGE_LOOP('',(#3199,#3200,#3201,#3202));
#499=EDGE_LOOP('',(#3203,#3204,#3205,#3206));
#500=EDGE_LOOP('',(#3207,#3208,#3209,#3210));
#501=EDGE_LOOP('',(#3211,#3212,#3213,#3214));
#502=EDGE_LOOP('',(#3215,#3216,#3217,#3218));
#503=EDGE_LOOP('',(#3219,#3220,#3221,#3222));
#504=EDGE_LOOP('',(#3223,#3224,#3225,#3226));
#505=EDGE_LOOP('',(#3227,#3228,#3229,#3230));
#506=EDGE_LOOP('',(#3231,#3232,#3233,#3234));
#507=EDGE_LOOP('',(#3235,#3236,#3237,#3238));
#508=EDGE_LOOP('',(#3239,#3240,#3241,#3242));
#509=EDGE_LOOP('',(#3243,#3244,#3245,#3246));
#510=EDGE_LOOP('',(#3247,#3248,#3249,#3250));
#511=EDGE_LOOP('',(#3251,#3252,#3253,#3254));
#512=EDGE_LOOP('',(#3255,#3256,#3257,#3258));
#513=EDGE_LOOP('',(#3259,#3260,#3261,#3262));
#514=EDGE_LOOP('',(#3263,#3264,#3265,#3266));
#515=EDGE_LOOP('',(#3267,#3268,#3269,#3270));
#516=EDGE_LOOP('',(#3271,#3272,#3273,#3274));
#517=EDGE_LOOP('',(#3275,#3276,#3277,#3278));
#518=EDGE_LOOP('',(#3279,#3280,#3281,#3282));
#519=EDGE_LOOP('',(#3283,#3284,#3285,#3286));
#520=EDGE_LOOP('',(#3287,#3288,#3289,#3290));
#521=EDGE_LOOP('',(#3291,#3292,#3293,#3294));
#522=EDGE_LOOP('',(#3295,#3296,#3297,#3298));
#523=EDGE_LOOP('',(#3299,#3300,#3301,#3302));
#524=EDGE_LOOP('',(#3303,#3304,#3305,#3306));
#525=EDGE_LOOP('',(#3307,#3308,#3309,#3310));
#526=EDGE_LOOP('',(#3311,#3312,#3313,#3314));
#527=EDGE_LOOP('',(#3315,#3316,#3317,#3318));
#528=EDGE_LOOP('',(#3319,#3320,#3321,#3322));
#529=EDGE_LOOP('',(#3323,#3324,#3325,#3326));
#530=EDGE_LOOP('',(#3327,#3328,#3329,#3330));
#531=EDGE_LOOP('',(#3331,#3332,#3333,#3334));
#532=EDGE_LOOP('',(#3335,#3336,#3337,#3338));
#533=EDGE_LOOP('',(#3339,#3340,#3341,#3342));
#534=EDGE_LOOP('',(#3343,#3344,#3345,#3346));
#535=EDGE_LOOP('',(#3347,#3348,#3349,#3350));
#536=EDGE_LOOP('',(#3351,#3352,#3353,#3354));
#537=EDGE_LOOP('',(#3355,#3356,#3357,#3358));
#538=EDGE_LOOP('',(#3359,#3360,#3361,#3362));
#539=EDGE_LOOP('',(#3363,#3364,#3365,#3366));
#540=EDGE_LOOP('',(#3367,#3368,#3369,#3370));
#541=EDGE_LOOP('',(#3371,#3372,#3373,#3374));
#542=EDGE_LOOP('',(#3375,#3376,#3377,#3378));
#543=EDGE_LOOP('',(#3379,#3380,#3381,#3382));
#544=EDGE_LOOP('',(#3383,#3384,#3385,#3386));
#545=EDGE_LOOP('',(#3387,#3388,#3389,#3390));
#546=EDGE_LOOP('',(#3391,#3392,#3393,#3394));
#547=EDGE_LOOP('',(#3395,#3396,#3397,#3398));
#548=EDGE_LOOP('',(#3399,#3400,#3401,#3402));
#549=EDGE_LOOP('',(#3403,#3404,#3405,#3406));
#550=EDGE_LOOP('',(#3407,#3408,#3409,#3410));
#551=EDGE_LOOP('',(#3411,#3412,#3413,#3414));
#552=EDGE_LOOP('',(#3415,#3416,#3417,#3418));
#553=EDGE_LOOP('',(#3419,#3420,#3421,#3422));
#554=EDGE_LOOP('',(#3423,#3424,#3425,#3426));
#555=EDGE_LOOP('',(#3427,#3428,#3429,#3430));
#556=EDGE_LOOP('',(#3431,#3432,#3433,#3434));
#557=EDGE_LOOP('',(#3435,#3436,#3437,#3438));
#558=EDGE_LOOP('',(#3439,#3440,#3441,#3442));
#559=EDGE_LOOP('',(#3443,#3444,#3445,#3446));
#560=EDGE_LOOP('',(#3447,#3448,#3449,#3450));
#561=EDGE_LOOP('',(#3451,#3452,#3453,#3454));
#562=EDGE_LOOP('',(#3455,#3456,#3457,#3458));
#563=EDGE_LOOP('',(#3459,#3460,#3461,#3462));
#564=EDGE_LOOP('',(#3463,#3464,#3465,#3466));
#565=EDGE_LOOP('',(#3467,#3468,#3469,#3470));
#566=EDGE_LOOP('',(#3471,#3472,#3473,#3474));
#567=EDGE_LOOP('',(#3475,#3476,#3477,#3478));
#568=EDGE_LOOP('',(#3479,#3480,#3481,#3482));
#569=EDGE_LOOP('',(#3483,#3484,#3485,#3486));
#570=EDGE_LOOP('',(#3487,#3488,#3489,#3490));
#571=EDGE_LOOP('',(#3491,#3492,#3493,#3494));
#572=EDGE_LOOP('',(#3495,#3496,#3497,#3498));
#573=EDGE_LOOP('',(#3499,#3500,#3501,#3502));
#574=EDGE_LOOP('',(#3503,#3504,#3505,#3506));
#575=EDGE_LOOP('',(#3507,#3508,#3509,#3510));
#576=EDGE_LOOP('',(#3511,#3512,#3513,#3514));
#577=EDGE_LOOP('',(#3515,#3516,#3517,#3518));
#578=EDGE_LOOP('',(#3519,#3520,#3521,#3522));
#579=EDGE_LOOP('',(#3523,#3524,#3525,#3526));
#580=EDGE_LOOP('',(#3527,#3528,#3529,#3530));
#581=EDGE_LOOP('',(#3531,#3532,#3533,#3534));
#582=EDGE_LOOP('',(#3535,#3536,#3537,#3538));
#583=EDGE_LOOP('',(#3539,#3540,#3541,#3542));
#584=EDGE_LOOP('',(#3543,#3544,#3545,#3546));
#585=EDGE_LOOP('',(#3547,#3548,#3549,#3550));
#586=EDGE_LOOP('',(#3551,#3552,#3553,#3554));
#587=EDGE_LOOP('',(#3555,#3556,#3557,#3558));
#588=EDGE_LOOP('',(#3559,#3560,#3561,#3562));
#589=EDGE_LOOP('',(#3563,#3564,#3565,#3566));
#590=EDGE_LOOP('',(#3567,#3568,#3569,#3570));
#591=EDGE_LOOP('',(#3571,#3572,#3573,#3574));
#592=EDGE_LOOP('',(#3575,#3576,#3577,#3578));
#593=EDGE_LOOP('',(#3579,#3580,#3581,#3582));
#594=EDGE_LOOP('',(#3583,#3584,#3585,#3586));
#595=EDGE_LOOP('',(#3587,#3588,#3589,#3590));
#596=EDGE_LOOP('',(#3591,#3592,#3593,#3594));
#597=EDGE_LOOP('',(#3595,#3596,#3597,#3598));
#598=EDGE_LOOP('',(#3599,#3600,#3601,#3602));
#599=EDGE_LOOP('',(#3603,#3604,#3605,#3606));
#600=EDGE_LOOP('',(#3607,#3608,#3609,#3610));
#601=EDGE_LOOP('',(#3611,#3612,#3613,#3614));
#602=EDGE_LOOP('',(#3615,#3616,#3617,#3618,#3619,#3620));
#603=EDGE_LOOP('',(#3621,#3622,#3623,#3624,#3625,#3626));
#604=EDGE_LOOP('',(#3627,#3628,#3629,#3630));
#605=EDGE_LOOP('',(#3631,#3632,#3633,#3634));
#606=EDGE_LOOP('',(#3635,#3636,#3637,#3638));
#607=EDGE_LOOP('',(#3639,#3640,#3641,#3642));
#608=EDGE_LOOP('',(#3643,#3644,#3645,#3646));
#609=EDGE_LOOP('',(#3647));
#610=EDGE_LOOP('',(#3648));
#611=EDGE_LOOP('',(#3649));
#612=EDGE_LOOP('',(#3650));
#613=EDGE_LOOP('',(#3651,#3652,#3653,#3654,#3655,#3656,#3657,#3658,#3659));
#614=EDGE_LOOP('',(#3660,#3661,#3662,#3663,#3664,#3665,#3666,#3667,#3668,
#3669,#3670,#3671,#3672,#3673,#3674,#3675,#3676,#3677,#3678,#3679,#3680,
#3681));
#615=EDGE_LOOP('',(#3682,#3683,#3684,#3685,#3686,#3687,#3688,#3689,#3690,
#3691,#3692));
#616=EDGE_LOOP('',(#3693,#3694,#3695,#3696,#3697,#3698,#3699,#3700,#3701,
#3702,#3703));
#617=EDGE_LOOP('',(#3704,#3705,#3706,#3707));
#618=EDGE_LOOP('',(#3708,#3709,#3710,#3711));
#619=EDGE_LOOP('',(#3712,#3713,#3714,#3715));
#620=EDGE_LOOP('',(#3716,#3717,#3718,#3719));
#621=EDGE_LOOP('',(#3720,#3721,#3722,#3723));
#622=EDGE_LOOP('',(#3724,#3725,#3726,#3727,#3728,#3729,#3730,#3731,#3732,
#3733));
#623=EDGE_LOOP('',(#3734,#3735,#3736,#3737));
#624=EDGE_LOOP('',(#3738,#3739,#3740,#3741,#3742,#3743,#3744,#3745,#3746,
#3747,#3748,#3749,#3750,#3751,#3752,#3753,#3754,#3755,#3756,#3757,#3758,
#3759,#3760,#3761));
#625=EDGE_LOOP('',(#3762,#3763,#3764,#3765,#3766,#3767,#3768,#3769,#3770,
#3771,#3772,#3773,#3774,#3775,#3776,#3777,#3778,#3779,#3780,#3781,#3782,
#3783));
#626=LINE('',#5282,#1142);
#627=LINE('',#5284,#1143);
#628=LINE('',#5286,#1144);
#629=LINE('',#5287,#1145);
#630=LINE('',#5290,#1146);
#631=LINE('',#5292,#1147);
#632=LINE('',#5293,#1148);
#633=LINE('',#5296,#1149);
#634=LINE('',#5298,#1150);
#635=LINE('',#5299,#1151);
#636=LINE('',#5301,#1152);
#637=LINE('',#5302,#1153);
#638=LINE('',#5306,#1154);
#639=LINE('',#5308,#1155);
#640=LINE('',#5310,#1156);
#641=LINE('',#5311,#1157);
#642=LINE('',#5314,#1158);
#643=LINE('',#5316,#1159);
#644=LINE('',#5317,#1160);
#645=LINE('',#5320,#1161);
#646=LINE('',#5322,#1162);
#647=LINE('',#5323,#1163);
#648=LINE('',#5325,#1164);
#649=LINE('',#5326,#1165);
#650=LINE('',#5330,#1166);
#651=LINE('',#5332,#1167);
#652=LINE('',#5334,#1168);
#653=LINE('',#5335,#1169);
#654=LINE('',#5338,#1170);
#655=LINE('',#5340,#1171);
#656=LINE('',#5341,#1172);
#657=LINE('',#5344,#1173);
#658=LINE('',#5346,#1174);
#659=LINE('',#5347,#1175);
#660=LINE('',#5349,#1176);
#661=LINE('',#5350,#1177);
#662=LINE('',#5354,#1178);
#663=LINE('',#5356,#1179);
#664=LINE('',#5358,#1180);
#665=LINE('',#5359,#1181);
#666=LINE('',#5362,#1182);
#667=LINE('',#5364,#1183);
#668=LINE('',#5365,#1184);
#669=LINE('',#5368,#1185);
#670=LINE('',#5370,#1186);
#671=LINE('',#5371,#1187);
#672=LINE('',#5373,#1188);
#673=LINE('',#5374,#1189);
#674=LINE('',#5378,#1190);
#675=LINE('',#5380,#1191);
#676=LINE('',#5382,#1192);
#677=LINE('',#5383,#1193);
#678=LINE('',#5386,#1194);
#679=LINE('',#5388,#1195);
#680=LINE('',#5389,#1196);
#681=LINE('',#5392,#1197);
#682=LINE('',#5394,#1198);
#683=LINE('',#5395,#1199);
#684=LINE('',#5397,#1200);
#685=LINE('',#5398,#1201);
#686=LINE('',#5402,#1202);
#687=LINE('',#5404,#1203);
#688=LINE('',#5406,#1204);
#689=LINE('',#5407,#1205);
#690=LINE('',#5410,#1206);
#691=LINE('',#5412,#1207);
#692=LINE('',#5413,#1208);
#693=LINE('',#5416,#1209);
#694=LINE('',#5418,#1210);
#695=LINE('',#5419,#1211);
#696=LINE('',#5421,#1212);
#697=LINE('',#5422,#1213);
#698=LINE('',#5426,#1214);
#699=LINE('',#5428,#1215);
#700=LINE('',#5430,#1216);
#701=LINE('',#5431,#1217);
#702=LINE('',#5434,#1218);
#703=LINE('',#5436,#1219);
#704=LINE('',#5437,#1220);
#705=LINE('',#5440,#1221);
#706=LINE('',#5442,#1222);
#707=LINE('',#5443,#1223);
#708=LINE('',#5445,#1224);
#709=LINE('',#5446,#1225);
#710=LINE('',#5450,#1226);
#711=LINE('',#5452,#1227);
#712=LINE('',#5454,#1228);
#713=LINE('',#5455,#1229);
#714=LINE('',#5458,#1230);
#715=LINE('',#5460,#1231);
#716=LINE('',#5461,#1232);
#717=LINE('',#5464,#1233);
#718=LINE('',#5466,#1234);
#719=LINE('',#5467,#1235);
#720=LINE('',#5469,#1236);
#721=LINE('',#5470,#1237);
#722=LINE('',#5474,#1238);
#723=LINE('',#5476,#1239);
#724=LINE('',#5478,#1240);
#725=LINE('',#5479,#1241);
#726=LINE('',#5482,#1242);
#727=LINE('',#5484,#1243);
#728=LINE('',#5485,#1244);
#729=LINE('',#5488,#1245);
#730=LINE('',#5490,#1246);
#731=LINE('',#5491,#1247);
#732=LINE('',#5493,#1248);
#733=LINE('',#5497,#1249);
#734=LINE('',#5499,#1250);
#735=LINE('',#5501,#1251);
#736=LINE('',#5502,#1252);
#737=LINE('',#5505,#1253);
#738=LINE('',#5507,#1254);
#739=LINE('',#5508,#1255);
#740=LINE('',#5511,#1256);
#741=LINE('',#5513,#1257);
#742=LINE('',#5514,#1258);
#743=LINE('',#5516,#1259);
#744=LINE('',#5517,#1260);
#745=LINE('',#5522,#1261);
#746=LINE('',#5524,#1262);
#747=LINE('',#5526,#1263);
#748=LINE('',#5527,#1264);
#749=LINE('',#5531,#1265);
#750=LINE('',#5533,#1266);
#751=LINE('',#5535,#1267);
#752=LINE('',#5536,#1268);
#753=LINE('',#5538,#1269);
#754=LINE('',#5539,#1270);
#755=LINE('',#5541,#1271);
#756=LINE('',#5544,#1272);
#757=LINE('',#5546,#1273);
#758=LINE('',#5548,#1274);
#759=LINE('',#5550,#1275);
#760=LINE('',#5552,#1276);
#761=LINE('',#5554,#1277);
#762=LINE('',#5556,#1278);
#763=LINE('',#5558,#1279);
#764=LINE('',#5560,#1280);
#765=LINE('',#5562,#1281);
#766=LINE('',#5564,#1282);
#767=LINE('',#5566,#1283);
#768=LINE('',#5567,#1284);
#769=LINE('',#5569,#1285);
#770=LINE('',#5571,#1286);
#771=LINE('',#5573,#1287);
#772=LINE('',#5575,#1288);
#773=LINE('',#5576,#1289);
#774=LINE('',#5587,#1290);
#775=LINE('',#5589,#1291);
#776=LINE('',#5591,#1292);
#777=LINE('',#5592,#1293);
#778=LINE('',#5595,#1294);
#779=LINE('',#5597,#1295);
#780=LINE('',#5599,#1296);
#781=LINE('',#5600,#1297);
#782=LINE('',#5603,#1298);
#783=LINE('',#5605,#1299);
#784=LINE('',#5607,#1300);
#785=LINE('',#5608,#1301);
#786=LINE('',#5611,#1302);
#787=LINE('',#5613,#1303);
#788=LINE('',#5615,#1304);
#789=LINE('',#5617,#1305);
#790=LINE('',#5631,#1306);
#791=LINE('',#5651,#1307);
#792=LINE('',#5653,#1308);
#793=LINE('',#5655,#1309);
#794=LINE('',#5711,#1310);
#795=LINE('',#5761,#1311);
#796=LINE('',#5763,#1312);
#797=LINE('',#5765,#1313);
#798=LINE('',#5767,#1314);
#799=LINE('',#5769,#1315);
#800=LINE('',#5771,#1316);
#801=LINE('',#5785,#1317);
#802=LINE('',#5787,#1318);
#803=LINE('',#5788,#1319);
#804=LINE('',#5791,#1320);
#805=LINE('',#5793,#1321);
#806=LINE('',#5795,#1322);
#807=LINE('',#5797,#1323);
#808=LINE('',#5799,#1324);
#809=LINE('',#5801,#1325);
#810=LINE('',#5815,#1326);
#811=LINE('',#5817,#1327);
#812=LINE('',#5818,#1328);
#813=LINE('',#5821,#1329);
#814=LINE('',#5823,#1330);
#815=LINE('',#5825,#1331);
#816=LINE('',#5826,#1332);
#817=LINE('',#5829,#1333);
#818=LINE('',#5831,#1334);
#819=LINE('',#5833,#1335);
#820=LINE('',#5834,#1336);
#821=LINE('',#5837,#1337);
#822=LINE('',#5839,#1338);
#823=LINE('',#5841,#1339);
#824=LINE('',#5842,#1340);
#825=LINE('',#5845,#1341);
#826=LINE('',#5847,#1342);
#827=LINE('',#5849,#1343);
#828=LINE('',#5850,#1344);
#829=LINE('',#5853,#1345);
#830=LINE('',#5855,#1346);
#831=LINE('',#5857,#1347);
#832=LINE('',#5858,#1348);
#833=LINE('',#5861,#1349);
#834=LINE('',#5863,#1350);
#835=LINE('',#5865,#1351);
#836=LINE('',#5866,#1352);
#837=LINE('',#5869,#1353);
#838=LINE('',#5871,#1354);
#839=LINE('',#5873,#1355);
#840=LINE('',#5874,#1356);
#841=LINE('',#5877,#1357);
#842=LINE('',#5879,#1358);
#843=LINE('',#5881,#1359);
#844=LINE('',#5882,#1360);
#845=LINE('',#5885,#1361);
#846=LINE('',#5887,#1362);
#847=LINE('',#5889,#1363);
#848=LINE('',#5890,#1364);
#849=LINE('',#5893,#1365);
#850=LINE('',#5895,#1366);
#851=LINE('',#5896,#1367);
#852=LINE('',#5899,#1368);
#853=LINE('',#5900,#1369);
#854=LINE('',#5903,#1370);
#855=LINE('',#5904,#1371);
#856=LINE('',#5906,#1372);
#857=LINE('',#5910,#1373);
#858=LINE('',#5912,#1374);
#859=LINE('',#5913,#1375);
#860=LINE('',#5916,#1376);
#861=LINE('',#5917,#1377);
#862=LINE('',#5920,#1378);
#863=LINE('',#5921,#1379);
#864=LINE('',#5923,#1380);
#865=LINE('',#5927,#1381);
#866=LINE('',#5929,#1382);
#867=LINE('',#5930,#1383);
#868=LINE('',#5933,#1384);
#869=LINE('',#5934,#1385);
#870=LINE('',#5937,#1386);
#871=LINE('',#5938,#1387);
#872=LINE('',#5940,#1388);
#873=LINE('',#5944,#1389);
#874=LINE('',#5946,#1390);
#875=LINE('',#5947,#1391);
#876=LINE('',#5950,#1392);
#877=LINE('',#5951,#1393);
#878=LINE('',#5954,#1394);
#879=LINE('',#5955,#1395);
#880=LINE('',#5957,#1396);
#881=LINE('',#5961,#1397);
#882=LINE('',#5963,#1398);
#883=LINE('',#5964,#1399);
#884=LINE('',#5967,#1400);
#885=LINE('',#5968,#1401);
#886=LINE('',#5971,#1402);
#887=LINE('',#5972,#1403);
#888=LINE('',#5974,#1404);
#889=LINE('',#5981,#1405);
#890=LINE('',#5982,#1406);
#891=LINE('',#5986,#1407);
#892=LINE('',#5988,#1408);
#893=LINE('',#5990,#1409);
#894=LINE('',#5991,#1410);
#895=LINE('',#5994,#1411);
#896=LINE('',#5996,#1412);
#897=LINE('',#5997,#1413);
#898=LINE('',#5999,#1414);
#899=LINE('',#6001,#1415);
#900=LINE('',#6002,#1416);
#901=LINE('',#6005,#1417);
#902=LINE('',#6006,#1418);
#903=LINE('',#6008,#1419);
#904=LINE('',#6009,#1420);
#905=LINE('',#6012,#1421);
#906=LINE('',#6013,#1422);
#907=LINE('',#6019,#1423);
#908=LINE('',#6021,#1424);
#909=LINE('',#6022,#1425);
#910=LINE('',#6026,#1426);
#911=LINE('',#6028,#1427);
#912=LINE('',#6030,#1428);
#913=LINE('',#6031,#1429);
#914=LINE('',#6034,#1430);
#915=LINE('',#6036,#1431);
#916=LINE('',#6037,#1432);
#917=LINE('',#6040,#1433);
#918=LINE('',#6042,#1434);
#919=LINE('',#6043,#1435);
#920=LINE('',#6046,#1436);
#921=LINE('',#6048,#1437);
#922=LINE('',#6049,#1438);
#923=LINE('',#6052,#1439);
#924=LINE('',#6053,#1440);
#925=LINE('',#6056,#1441);
#926=LINE('',#6057,#1442);
#927=LINE('',#6058,#1443);
#928=LINE('',#6060,#1444);
#929=LINE('',#6063,#1445);
#930=LINE('',#6067,#1446);
#931=LINE('',#6071,#1447);
#932=LINE('',#6075,#1448);
#933=LINE('',#6080,#1449);
#934=LINE('',#6082,#1450);
#935=LINE('',#6084,#1451);
#936=LINE('',#6085,#1452);
#937=LINE('',#6088,#1453);
#938=LINE('',#6090,#1454);
#939=LINE('',#6091,#1455);
#940=LINE('',#6094,#1456);
#941=LINE('',#6096,#1457);
#942=LINE('',#6097,#1458);
#943=LINE('',#6099,#1459);
#944=LINE('',#6100,#1460);
#945=LINE('',#6104,#1461);
#946=LINE('',#6106,#1462);
#947=LINE('',#6108,#1463);
#948=LINE('',#6109,#1464);
#949=LINE('',#6112,#1465);
#950=LINE('',#6114,#1466);
#951=LINE('',#6115,#1467);
#952=LINE('',#6118,#1468);
#953=LINE('',#6120,#1469);
#954=LINE('',#6121,#1470);
#955=LINE('',#6123,#1471);
#956=LINE('',#6124,#1472);
#957=LINE('',#6128,#1473);
#958=LINE('',#6130,#1474);
#959=LINE('',#6132,#1475);
#960=LINE('',#6133,#1476);
#961=LINE('',#6136,#1477);
#962=LINE('',#6138,#1478);
#963=LINE('',#6139,#1479);
#964=LINE('',#6142,#1480);
#965=LINE('',#6144,#1481);
#966=LINE('',#6145,#1482);
#967=LINE('',#6147,#1483);
#968=LINE('',#6148,#1484);
#969=LINE('',#6151,#1485);
#970=LINE('',#6153,#1486);
#971=LINE('',#6154,#1487);
#972=LINE('',#6157,#1488);
#973=LINE('',#6158,#1489);
#974=LINE('',#6161,#1490);
#975=LINE('',#6162,#1491);
#976=LINE('',#6164,#1492);
#977=LINE('',#6168,#1493);
#978=LINE('',#6170,#1494);
#979=LINE('',#6171,#1495);
#980=LINE('',#6174,#1496);
#981=LINE('',#6175,#1497);
#982=LINE('',#6178,#1498);
#983=LINE('',#6179,#1499);
#984=LINE('',#6181,#1500);
#985=LINE('',#6185,#1501);
#986=LINE('',#6187,#1502);
#987=LINE('',#6188,#1503);
#988=LINE('',#6191,#1504);
#989=LINE('',#6192,#1505);
#990=LINE('',#6195,#1506);
#991=LINE('',#6196,#1507);
#992=LINE('',#6198,#1508);
#993=LINE('',#6202,#1509);
#994=LINE('',#6204,#1510);
#995=LINE('',#6205,#1511);
#996=LINE('',#6217,#1512);
#997=LINE('',#6234,#1513);
#998=LINE('',#6242,#1514);
#999=LINE('',#6243,#1515);
#1000=LINE('',#6255,#1516);
#1001=LINE('',#6272,#1517);
#1002=LINE('',#6280,#1518);
#1003=LINE('',#6281,#1519);
#1004=LINE('',#6284,#1520);
#1005=LINE('',#6285,#1521);
#1006=LINE('',#6287,#1522);
#1007=LINE('',#6299,#1523);
#1008=LINE('',#6306,#1524);
#1009=LINE('',#6318,#1525);
#1010=LINE('',#6335,#1526);
#1011=LINE('',#6352,#1527);
#1012=LINE('',#6369,#1528);
#1013=LINE('',#6386,#1529);
#1014=LINE('',#6403,#1530);
#1015=LINE('',#6420,#1531);
#1016=LINE('',#6437,#1532);
#1017=LINE('',#6445,#1533);
#1018=LINE('',#6446,#1534);
#1019=LINE('',#6458,#1535);
#1020=LINE('',#6475,#1536);
#1021=LINE('',#6492,#1537);
#1022=LINE('',#6509,#1538);
#1023=LINE('',#6526,#1539);
#1024=LINE('',#6543,#1540);
#1025=LINE('',#6560,#1541);
#1026=LINE('',#6577,#1542);
#1027=LINE('',#6594,#1543);
#1028=LINE('',#6602,#1544);
#1029=LINE('',#6603,#1545);
#1030=LINE('',#6606,#1546);
#1031=LINE('',#6607,#1547);
#1032=LINE('',#6609,#1548);
#1033=LINE('',#6612,#1549);
#1034=LINE('',#6614,#1550);
#1035=LINE('',#6615,#1551);
#1036=LINE('',#6618,#1552);
#1037=LINE('',#6619,#1553);
#1038=LINE('',#6622,#1554);
#1039=LINE('',#6623,#1555);
#1040=LINE('',#6626,#1556);
#1041=LINE('',#6627,#1557);
#1042=LINE('',#6639,#1558);
#1043=LINE('',#6656,#1559);
#1044=LINE('',#6664,#1560);
#1045=LINE('',#6665,#1561);
#1046=LINE('',#6668,#1562);
#1047=LINE('',#6669,#1563);
#1048=LINE('',#6672,#1564);
#1049=LINE('',#6673,#1565);
#1050=LINE('',#6676,#1566);
#1051=LINE('',#6677,#1567);
#1052=LINE('',#6679,#1568);
#1053=LINE('',#6682,#1569);
#1054=LINE('',#6684,#1570);
#1055=LINE('',#6685,#1571);
#1056=LINE('',#6688,#1572);
#1057=LINE('',#6689,#1573);
#1058=LINE('',#6692,#1574);
#1059=LINE('',#6693,#1575);
#1060=LINE('',#6696,#1576);
#1061=LINE('',#6697,#1577);
#1062=LINE('',#6709,#1578);
#1063=LINE('',#6726,#1579);
#1064=LINE('',#6734,#1580);
#1065=LINE('',#6735,#1581);
#1066=LINE('',#6738,#1582);
#1067=LINE('',#6739,#1583);
#1068=LINE('',#6742,#1584);
#1069=LINE('',#6743,#1585);
#1070=LINE('',#6746,#1586);
#1071=LINE('',#6747,#1587);
#1072=LINE('',#6749,#1588);
#1073=LINE('',#6752,#1589);
#1074=LINE('',#6754,#1590);
#1075=LINE('',#6755,#1591);
#1076=LINE('',#6758,#1592);
#1077=LINE('',#6759,#1593);
#1078=LINE('',#6762,#1594);
#1079=LINE('',#6763,#1595);
#1080=LINE('',#6765,#1596);
#1081=LINE('',#6769,#1597);
#1082=LINE('',#6771,#1598);
#1083=LINE('',#6772,#1599);
#1084=LINE('',#6775,#1600);
#1085=LINE('',#6776,#1601);
#1086=LINE('',#6779,#1602);
#1087=LINE('',#6780,#1603);
#1088=LINE('',#6782,#1604);
#1089=LINE('',#6786,#1605);
#1090=LINE('',#6788,#1606);
#1091=LINE('',#6789,#1607);
#1092=LINE('',#6792,#1608);
#1093=LINE('',#6793,#1609);
#1094=LINE('',#6796,#1610);
#1095=LINE('',#6797,#1611);
#1096=LINE('',#6799,#1612);
#1097=LINE('',#6803,#1613);
#1098=LINE('',#6805,#1614);
#1099=LINE('',#6806,#1615);
#1100=LINE('',#6809,#1616);
#1101=LINE('',#6810,#1617);
#1102=LINE('',#6813,#1618);
#1103=LINE('',#6814,#1619);
#1104=LINE('',#6816,#1620);
#1105=LINE('',#6822,#1621);
#1106=LINE('',#6824,#1622);
#1107=LINE('',#6825,#1623);
#1108=LINE('',#6827,#1624);
#1109=LINE('',#6828,#1625);
#1110=LINE('',#6832,#1626);
#1111=LINE('',#6834,#1627);
#1112=LINE('',#6836,#1628);
#1113=LINE('',#6837,#1629);
#1114=LINE('',#6840,#1630);
#1115=LINE('',#6842,#1631);
#1116=LINE('',#6843,#1632);
#1117=LINE('',#6846,#1633);
#1118=LINE('',#6848,#1634);
#1119=LINE('',#6849,#1635);
#1120=LINE('',#6852,#1636);
#1121=LINE('',#6854,#1637);
#1122=LINE('',#6855,#1638);
#1123=LINE('',#6858,#1639);
#1124=LINE('',#6860,#1640);
#1125=LINE('',#6861,#1641);
#1126=LINE('',#6864,#1642);
#1127=LINE('',#6866,#1643);
#1128=LINE('',#6867,#1644);
#1129=LINE('',#6870,#1645);
#1130=LINE('',#6872,#1646);
#1131=LINE('',#6873,#1647);
#1132=LINE('',#6876,#1648);
#1133=LINE('',#6878,#1649);
#1134=LINE('',#6879,#1650);
#1135=LINE('',#6881,#1651);
#1136=LINE('',#6882,#1652);
#1137=LINE('',#6885,#1653);
#1138=LINE('',#6887,#1654);
#1139=LINE('',#6888,#1655);
#1140=LINE('',#6890,#1656);
#1141=LINE('',#6891,#1657);
#1142=VECTOR('',#4378,10.);
#1143=VECTOR('',#4379,10.);
#1144=VECTOR('',#4380,10.);
#1145=VECTOR('',#4381,10.);
#1146=VECTOR('',#4384,10.);
#1147=VECTOR('',#4385,10.);
#1148=VECTOR('',#4386,10.);
#1149=VECTOR('',#4389,10.);
#1150=VECTOR('',#4390,10.);
#1151=VECTOR('',#4391,10.);
#1152=VECTOR('',#4394,10.);
#1153=VECTOR('',#4395,10.);
#1154=VECTOR('',#4398,10.);
#1155=VECTOR('',#4399,10.);
#1156=VECTOR('',#4400,10.);
#1157=VECTOR('',#4401,10.);
#1158=VECTOR('',#4404,10.);
#1159=VECTOR('',#4405,10.);
#1160=VECTOR('',#4406,10.);
#1161=VECTOR('',#4409,10.);
#1162=VECTOR('',#4410,10.);
#1163=VECTOR('',#4411,10.);
#1164=VECTOR('',#4414,10.);
#1165=VECTOR('',#4415,10.);
#1166=VECTOR('',#4418,10.);
#1167=VECTOR('',#4419,10.);
#1168=VECTOR('',#4420,10.);
#1169=VECTOR('',#4421,10.);
#1170=VECTOR('',#4424,10.);
#1171=VECTOR('',#4425,10.);
#1172=VECTOR('',#4426,10.);
#1173=VECTOR('',#4429,10.);
#1174=VECTOR('',#4430,10.);
#1175=VECTOR('',#4431,10.);
#1176=VECTOR('',#4434,10.);
#1177=VECTOR('',#4435,10.);
#1178=VECTOR('',#4438,10.);
#1179=VECTOR('',#4439,10.);
#1180=VECTOR('',#4440,10.);
#1181=VECTOR('',#4441,10.);
#1182=VECTOR('',#4444,10.);
#1183=VECTOR('',#4445,10.);
#1184=VECTOR('',#4446,10.);
#1185=VECTOR('',#4449,10.);
#1186=VECTOR('',#4450,10.);
#1187=VECTOR('',#4451,10.);
#1188=VECTOR('',#4454,10.);
#1189=VECTOR('',#4455,10.);
#1190=VECTOR('',#4458,10.);
#1191=VECTOR('',#4459,10.);
#1192=VECTOR('',#4460,10.);
#1193=VECTOR('',#4461,10.);
#1194=VECTOR('',#4464,10.);
#1195=VECTOR('',#4465,10.);
#1196=VECTOR('',#4466,10.);
#1197=VECTOR('',#4469,10.);
#1198=VECTOR('',#4470,10.);
#1199=VECTOR('',#4471,10.);
#1200=VECTOR('',#4474,10.);
#1201=VECTOR('',#4475,10.);
#1202=VECTOR('',#4478,10.);
#1203=VECTOR('',#4479,10.);
#1204=VECTOR('',#4480,10.);
#1205=VECTOR('',#4481,10.);
#1206=VECTOR('',#4484,10.);
#1207=VECTOR('',#4485,10.);
#1208=VECTOR('',#4486,10.);
#1209=VECTOR('',#4489,10.);
#1210=VECTOR('',#4490,10.);
#1211=VECTOR('',#4491,10.);
#1212=VECTOR('',#4494,10.);
#1213=VECTOR('',#4495,10.);
#1214=VECTOR('',#4498,10.);
#1215=VECTOR('',#4499,10.);
#1216=VECTOR('',#4500,10.);
#1217=VECTOR('',#4501,10.);
#1218=VECTOR('',#4504,10.);
#1219=VECTOR('',#4505,10.);
#1220=VECTOR('',#4506,10.);
#1221=VECTOR('',#4509,10.);
#1222=VECTOR('',#4510,10.);
#1223=VECTOR('',#4511,10.);
#1224=VECTOR('',#4514,10.);
#1225=VECTOR('',#4515,10.);
#1226=VECTOR('',#4518,10.);
#1227=VECTOR('',#4519,10.);
#1228=VECTOR('',#4520,10.);
#1229=VECTOR('',#4521,10.);
#1230=VECTOR('',#4524,10.);
#1231=VECTOR('',#4525,10.);
#1232=VECTOR('',#4526,10.);
#1233=VECTOR('',#4529,10.);
#1234=VECTOR('',#4530,10.);
#1235=VECTOR('',#4531,10.);
#1236=VECTOR('',#4534,10.);
#1237=VECTOR('',#4535,10.);
#1238=VECTOR('',#4538,10.);
#1239=VECTOR('',#4539,10.);
#1240=VECTOR('',#4540,10.);
#1241=VECTOR('',#4541,10.);
#1242=VECTOR('',#4544,10.);
#1243=VECTOR('',#4545,10.);
#1244=VECTOR('',#4546,10.);
#1245=VECTOR('',#4549,10.);
#1246=VECTOR('',#4550,10.);
#1247=VECTOR('',#4551,10.);
#1248=VECTOR('',#4554,10.);
#1249=VECTOR('',#4557,10.);
#1250=VECTOR('',#4558,10.);
#1251=VECTOR('',#4559,10.);
#1252=VECTOR('',#4560,10.);
#1253=VECTOR('',#4563,10.);
#1254=VECTOR('',#4564,10.);
#1255=VECTOR('',#4565,10.);
#1256=VECTOR('',#4568,10.);
#1257=VECTOR('',#4569,10.);
#1258=VECTOR('',#4570,10.);
#1259=VECTOR('',#4573,10.);
#1260=VECTOR('',#4574,10.);
#1261=VECTOR('',#4579,10.);
#1262=VECTOR('',#4580,10.);
#1263=VECTOR('',#4581,10.);
#1264=VECTOR('',#4582,10.);
#1265=VECTOR('',#4585,10.);
#1266=VECTOR('',#4586,10.);
#1267=VECTOR('',#4587,10.);
#1268=VECTOR('',#4588,10.);
#1269=VECTOR('',#4591,10.);
#1270=VECTOR('',#4592,10.);
#1271=VECTOR('',#4595,10.);
#1272=VECTOR('',#4598,10.);
#1273=VECTOR('',#4599,10.);
#1274=VECTOR('',#4600,10.);
#1275=VECTOR('',#4601,10.);
#1276=VECTOR('',#4602,10.);
#1277=VECTOR('',#4603,10.);
#1278=VECTOR('',#4604,10.);
#1279=VECTOR('',#4605,10.);
#1280=VECTOR('',#4606,10.);
#1281=VECTOR('',#4607,10.);
#1282=VECTOR('',#4608,10.);
#1283=VECTOR('',#4609,10.);
#1284=VECTOR('',#4610,10.);
#1285=VECTOR('',#4611,10.);
#1286=VECTOR('',#4612,10.);
#1287=VECTOR('',#4613,10.);
#1288=VECTOR('',#4614,10.);
#1289=VECTOR('',#4615,10.);
#1290=VECTOR('',#4624,10.);
#1291=VECTOR('',#4625,10.);
#1292=VECTOR('',#4626,10.);
#1293=VECTOR('',#4627,10.);
#1294=VECTOR('',#4628,10.);
#1295=VECTOR('',#4629,10.);
#1296=VECTOR('',#4630,10.);
#1297=VECTOR('',#4631,10.);
#1298=VECTOR('',#4632,10.);
#1299=VECTOR('',#4633,10.);
#1300=VECTOR('',#4634,10.);
#1301=VECTOR('',#4635,10.);
#1302=VECTOR('',#4636,10.);
#1303=VECTOR('',#4637,10.);
#1304=VECTOR('',#4638,10.);
#1305=VECTOR('',#4639,10.);
#1306=VECTOR('',#4640,10.);
#1307=VECTOR('',#4641,10.);
#1308=VECTOR('',#4642,10.);
#1309=VECTOR('',#4643,10.);
#1310=VECTOR('',#4644,10.);
#1311=VECTOR('',#4645,10.);
#1312=VECTOR('',#4646,10.);
#1313=VECTOR('',#4647,10.);
#1314=VECTOR('',#4648,10.);
#1315=VECTOR('',#4649,10.);
#1316=VECTOR('',#4650,10.);
#1317=VECTOR('',#4651,10.);
#1318=VECTOR('',#4652,10.);
#1319=VECTOR('',#4653,10.);
#1320=VECTOR('',#4654,10.);
#1321=VECTOR('',#4655,10.);
#1322=VECTOR('',#4656,10.);
#1323=VECTOR('',#4657,10.);
#1324=VECTOR('',#4658,10.);
#1325=VECTOR('',#4659,10.);
#1326=VECTOR('',#4660,10.);
#1327=VECTOR('',#4661,10.);
#1328=VECTOR('',#4662,10.);
#1329=VECTOR('',#4663,10.);
#1330=VECTOR('',#4664,10.);
#1331=VECTOR('',#4665,10.);
#1332=VECTOR('',#4666,10.);
#1333=VECTOR('',#4667,10.);
#1334=VECTOR('',#4668,10.);
#1335=VECTOR('',#4669,10.);
#1336=VECTOR('',#4670,10.);
#1337=VECTOR('',#4671,10.);
#1338=VECTOR('',#4672,10.);
#1339=VECTOR('',#4673,10.);
#1340=VECTOR('',#4674,10.);
#1341=VECTOR('',#4675,10.);
#1342=VECTOR('',#4676,10.);
#1343=VECTOR('',#4677,10.);
#1344=VECTOR('',#4678,10.);
#1345=VECTOR('',#4679,10.);
#1346=VECTOR('',#4680,10.);
#1347=VECTOR('',#4681,10.);
#1348=VECTOR('',#4682,10.);
#1349=VECTOR('',#4683,10.);
#1350=VECTOR('',#4684,10.);
#1351=VECTOR('',#4685,10.);
#1352=VECTOR('',#4686,10.);
#1353=VECTOR('',#4687,10.);
#1354=VECTOR('',#4688,10.);
#1355=VECTOR('',#4689,10.);
#1356=VECTOR('',#4690,10.);
#1357=VECTOR('',#4691,10.);
#1358=VECTOR('',#4692,10.);
#1359=VECTOR('',#4693,10.);
#1360=VECTOR('',#4694,10.);
#1361=VECTOR('',#4695,10.);
#1362=VECTOR('',#4696,10.);
#1363=VECTOR('',#4697,10.);
#1364=VECTOR('',#4698,10.);
#1365=VECTOR('',#4701,10.);
#1366=VECTOR('',#4702,10.);
#1367=VECTOR('',#4703,10.);
#1368=VECTOR('',#4706,10.);
#1369=VECTOR('',#4707,10.);
#1370=VECTOR('',#4710,10.);
#1371=VECTOR('',#4711,10.);
#1372=VECTOR('',#4714,10.);
#1373=VECTOR('',#4719,10.);
#1374=VECTOR('',#4720,10.);
#1375=VECTOR('',#4721,10.);
#1376=VECTOR('',#4724,10.);
#1377=VECTOR('',#4725,10.);
#1378=VECTOR('',#4728,10.);
#1379=VECTOR('',#4729,10.);
#1380=VECTOR('',#4732,10.);
#1381=VECTOR('',#4737,10.);
#1382=VECTOR('',#4738,10.);
#1383=VECTOR('',#4739,10.);
#1384=VECTOR('',#4742,10.);
#1385=VECTOR('',#4743,10.);
#1386=VECTOR('',#4746,10.);
#1387=VECTOR('',#4747,10.);
#1388=VECTOR('',#4750,10.);
#1389=VECTOR('',#4755,10.);
#1390=VECTOR('',#4756,10.);
#1391=VECTOR('',#4757,10.);
#1392=VECTOR('',#4760,10.);
#1393=VECTOR('',#4761,10.);
#1394=VECTOR('',#4764,10.);
#1395=VECTOR('',#4765,10.);
#1396=VECTOR('',#4768,10.);
#1397=VECTOR('',#4773,10.);
#1398=VECTOR('',#4774,10.);
#1399=VECTOR('',#4775,10.);
#1400=VECTOR('',#4778,10.);
#1401=VECTOR('',#4779,10.);
#1402=VECTOR('',#4782,10.);
#1403=VECTOR('',#4783,10.);
#1404=VECTOR('',#4786,10.);
#1405=VECTOR('',#4793,10.);
#1406=VECTOR('',#4794,10.);
#1407=VECTOR('',#4797,10.);
#1408=VECTOR('',#4798,10.);
#1409=VECTOR('',#4799,10.);
#1410=VECTOR('',#4800,10.);
#1411=VECTOR('',#4803,10.);
#1412=VECTOR('',#4804,10.);
#1413=VECTOR('',#4805,10.);
#1414=VECTOR('',#4808,10.);
#1415=VECTOR('',#4809,10.);
#1416=VECTOR('',#4810,10.);
#1417=VECTOR('',#4813,10.);
#1418=VECTOR('',#4814,10.);
#1419=VECTOR('',#4817,10.);
#1420=VECTOR('',#4818,10.);
#1421=VECTOR('',#4821,10.);
#1422=VECTOR('',#4822,10.);
#1423=VECTOR('',#4831,10.);
#1424=VECTOR('',#4832,10.);
#1425=VECTOR('',#4833,10.);
#1426=VECTOR('',#4836,10.);
#1427=VECTOR('',#4837,10.);
#1428=VECTOR('',#4838,10.);
#1429=VECTOR('',#4839,10.);
#1430=VECTOR('',#4842,10.);
#1431=VECTOR('',#4843,10.);
#1432=VECTOR('',#4844,10.);
#1433=VECTOR('',#4847,10.);
#1434=VECTOR('',#4848,10.);
#1435=VECTOR('',#4849,10.);
#1436=VECTOR('',#4852,10.);
#1437=VECTOR('',#4853,10.);
#1438=VECTOR('',#4854,10.);
#1439=VECTOR('',#4857,10.);
#1440=VECTOR('',#4858,10.);
#1441=VECTOR('',#4861,10.);
#1442=VECTOR('',#4862,10.);
#1443=VECTOR('',#4863,10.);
#1444=VECTOR('',#4866,10.);
#1445=VECTOR('',#4869,1.875);
#1446=VECTOR('',#4874,1.875);
#1447=VECTOR('',#4879,1.875);
#1448=VECTOR('',#4884,1.87);
#1449=VECTOR('',#4889,10.);
#1450=VECTOR('',#4890,10.);
#1451=VECTOR('',#4891,10.);
#1452=VECTOR('',#4892,10.);
#1453=VECTOR('',#4895,10.);
#1454=VECTOR('',#4896,10.);
#1455=VECTOR('',#4897,10.);
#1456=VECTOR('',#4900,10.);
#1457=VECTOR('',#4901,10.);
#1458=VECTOR('',#4902,10.);
#1459=VECTOR('',#4905,10.);
#1460=VECTOR('',#4906,10.);
#1461=VECTOR('',#4909,10.);
#1462=VECTOR('',#4910,10.);
#1463=VECTOR('',#4911,10.);
#1464=VECTOR('',#4912,10.);
#1465=VECTOR('',#4915,10.);
#1466=VECTOR('',#4916,10.);
#1467=VECTOR('',#4917,10.);
#1468=VECTOR('',#4920,10.);
#1469=VECTOR('',#4921,10.);
#1470=VECTOR('',#4922,10.);
#1471=VECTOR('',#4925,10.);
#1472=VECTOR('',#4926,10.);
#1473=VECTOR('',#4929,10.);
#1474=VECTOR('',#4930,10.);
#1475=VECTOR('',#4931,10.);
#1476=VECTOR('',#4932,10.);
#1477=VECTOR('',#4935,10.);
#1478=VECTOR('',#4936,10.);
#1479=VECTOR('',#4937,10.);
#1480=VECTOR('',#4940,10.);
#1481=VECTOR('',#4941,10.);
#1482=VECTOR('',#4942,10.);
#1483=VECTOR('',#4945,10.);
#1484=VECTOR('',#4946,10.);
#1485=VECTOR('',#4949,10.);
#1486=VECTOR('',#4950,10.);
#1487=VECTOR('',#4951,10.);
#1488=VECTOR('',#4954,10.);
#1489=VECTOR('',#4955,10.);
#1490=VECTOR('',#4958,10.);
#1491=VECTOR('',#4959,10.);
#1492=VECTOR('',#4962,10.);
#1493=VECTOR('',#4967,10.);
#1494=VECTOR('',#4968,10.);
#1495=VECTOR('',#4969,10.);
#1496=VECTOR('',#4972,10.);
#1497=VECTOR('',#4973,10.);
#1498=VECTOR('',#4976,10.);
#1499=VECTOR('',#4977,10.);
#1500=VECTOR('',#4980,10.);
#1501=VECTOR('',#4985,10.);
#1502=VECTOR('',#4986,10.);
#1503=VECTOR('',#4987,10.);
#1504=VECTOR('',#4990,10.);
#1505=VECTOR('',#4991,10.);
#1506=VECTOR('',#4994,10.);
#1507=VECTOR('',#4995,10.);
#1508=VECTOR('',#4998,10.);
#1509=VECTOR('',#5003,10.);
#1510=VECTOR('',#5004,10.);
#1511=VECTOR('',#5005,10.);
#1512=VECTOR('',#5006,10.);
#1513=VECTOR('',#5007,10.);
#1514=VECTOR('',#5010,10.);
#1515=VECTOR('',#5011,10.);
#1516=VECTOR('',#5012,10.);
#1517=VECTOR('',#5013,10.);
#1518=VECTOR('',#5016,10.);
#1519=VECTOR('',#5017,10.);
#1520=VECTOR('',#5020,10.);
#1521=VECTOR('',#5021,10.);
#1522=VECTOR('',#5024,10.);
#1523=VECTOR('',#5025,10.);
#1524=VECTOR('',#5026,10.);
#1525=VECTOR('',#5027,10.);
#1526=VECTOR('',#5028,10.);
#1527=VECTOR('',#5029,10.);
#1528=VECTOR('',#5030,10.);
#1529=VECTOR('',#5031,10.);
#1530=VECTOR('',#5032,10.);
#1531=VECTOR('',#5033,10.);
#1532=VECTOR('',#5034,10.);
#1533=VECTOR('',#5037,10.);
#1534=VECTOR('',#5038,10.);
#1535=VECTOR('',#5039,10.);
#1536=VECTOR('',#5040,10.);
#1537=VECTOR('',#5041,10.);
#1538=VECTOR('',#5042,10.);
#1539=VECTOR('',#5043,10.);
#1540=VECTOR('',#5044,10.);
#1541=VECTOR('',#5045,10.);
#1542=VECTOR('',#5046,10.);
#1543=VECTOR('',#5047,10.);
#1544=VECTOR('',#5050,10.);
#1545=VECTOR('',#5051,10.);
#1546=VECTOR('',#5054,10.);
#1547=VECTOR('',#5055,10.);
#1548=VECTOR('',#5058,10.);
#1549=VECTOR('',#5061,10.);
#1550=VECTOR('',#5062,10.);
#1551=VECTOR('',#5063,10.);
#1552=VECTOR('',#5066,10.);
#1553=VECTOR('',#5067,10.);
#1554=VECTOR('',#5070,10.);
#1555=VECTOR('',#5071,10.);
#1556=VECTOR('',#5074,10.);
#1557=VECTOR('',#5075,10.);
#1558=VECTOR('',#5076,10.);
#1559=VECTOR('',#5077,10.);
#1560=VECTOR('',#5080,10.);
#1561=VECTOR('',#5081,10.);
#1562=VECTOR('',#5084,10.);
#1563=VECTOR('',#5085,10.);
#1564=VECTOR('',#5088,10.);
#1565=VECTOR('',#5089,10.);
#1566=VECTOR('',#5092,10.);
#1567=VECTOR('',#5093,10.);
#1568=VECTOR('',#5096,10.);
#1569=VECTOR('',#5099,10.);
#1570=VECTOR('',#5100,10.);
#1571=VECTOR('',#5101,10.);
#1572=VECTOR('',#5104,10.);
#1573=VECTOR('',#5105,10.);
#1574=VECTOR('',#5108,10.);
#1575=VECTOR('',#5109,10.);
#1576=VECTOR('',#5112,10.);
#1577=VECTOR('',#5113,10.);
#1578=VECTOR('',#5114,10.);
#1579=VECTOR('',#5115,10.);
#1580=VECTOR('',#5118,10.);
#1581=VECTOR('',#5119,10.);
#1582=VECTOR('',#5122,10.);
#1583=VECTOR('',#5123,10.);
#1584=VECTOR('',#5126,10.);
#1585=VECTOR('',#5127,10.);
#1586=VECTOR('',#5130,10.);
#1587=VECTOR('',#5131,10.);
#1588=VECTOR('',#5134,10.);
#1589=VECTOR('',#5137,10.);
#1590=VECTOR('',#5138,10.);
#1591=VECTOR('',#5139,10.);
#1592=VECTOR('',#5142,10.);
#1593=VECTOR('',#5143,10.);
#1594=VECTOR('',#5146,10.);
#1595=VECTOR('',#5147,10.);
#1596=VECTOR('',#5150,10.);
#1597=VECTOR('',#5155,10.);
#1598=VECTOR('',#5156,10.);
#1599=VECTOR('',#5157,10.);
#1600=VECTOR('',#5160,10.);
#1601=VECTOR('',#5161,10.);
#1602=VECTOR('',#5164,10.);
#1603=VECTOR('',#5165,10.);
#1604=VECTOR('',#5168,10.);
#1605=VECTOR('',#5173,10.);
#1606=VECTOR('',#5174,10.);
#1607=VECTOR('',#5175,10.);
#1608=VECTOR('',#5178,10.);
#1609=VECTOR('',#5179,10.);
#1610=VECTOR('',#5182,10.);
#1611=VECTOR('',#5183,10.);
#1612=VECTOR('',#5186,10.);
#1613=VECTOR('',#5191,10.);
#1614=VECTOR('',#5192,10.);
#1615=VECTOR('',#5193,10.);
#1616=VECTOR('',#5196,10.);
#1617=VECTOR('',#5197,10.);
#1618=VECTOR('',#5200,10.);
#1619=VECTOR('',#5201,10.);
#1620=VECTOR('',#5204,10.);
#1621=VECTOR('',#5213,10.);
#1622=VECTOR('',#5214,10.);
#1623=VECTOR('',#5215,10.);
#1624=VECTOR('',#5218,10.);
#1625=VECTOR('',#5219,10.);
#1626=VECTOR('',#5222,10.);
#1627=VECTOR('',#5223,10.);
#1628=VECTOR('',#5224,10.);
#1629=VECTOR('',#5225,10.);
#1630=VECTOR('',#5228,10.);
#1631=VECTOR('',#5229,10.);
#1632=VECTOR('',#5230,10.);
#1633=VECTOR('',#5233,10.);
#1634=VECTOR('',#5234,10.);
#1635=VECTOR('',#5235,10.);
#1636=VECTOR('',#5238,10.);
#1637=VECTOR('',#5239,10.);
#1638=VECTOR('',#5240,10.);
#1639=VECTOR('',#5243,10.);
#1640=VECTOR('',#5244,10.);
#1641=VECTOR('',#5245,10.);
#1642=VECTOR('',#5248,10.);
#1643=VECTOR('',#5249,10.);
#1644=VECTOR('',#5250,10.);
#1645=VECTOR('',#5253,10.);
#1646=VECTOR('',#5254,10.);
#1647=VECTOR('',#5255,10.);
#1648=VECTOR('',#5258,10.);
#1649=VECTOR('',#5259,10.);
#1650=VECTOR('',#5260,10.);
#1651=VECTOR('',#5263,10.);
#1652=VECTOR('',#5264,10.);
#1653=VECTOR('',#5267,10.);
#1654=VECTOR('',#5268,10.);
#1655=VECTOR('',#5269,10.);
#1656=VECTOR('',#5272,10.);
#1657=VECTOR('',#5273,10.);
#1658=VERTEX_POINT('',#5280);
#1659=VERTEX_POINT('',#5281);
#1660=VERTEX_POINT('',#5283);
#1661=VERTEX_POINT('',#5285);
#1662=VERTEX_POINT('',#5289);
#1663=VERTEX_POINT('',#5291);
#1664=VERTEX_POINT('',#5295);
#1665=VERTEX_POINT('',#5297);
#1666=VERTEX_POINT('',#5304);
#1667=VERTEX_POINT('',#5305);
#1668=VERTEX_POINT('',#5307);
#1669=VERTEX_POINT('',#5309);
#1670=VERTEX_POINT('',#5313);
#1671=VERTEX_POINT('',#5315);
#1672=VERTEX_POINT('',#5319);
#1673=VERTEX_POINT('',#5321);
#1674=VERTEX_POINT('',#5328);
#1675=VERTEX_POINT('',#5329);
#1676=VERTEX_POINT('',#5331);
#1677=VERTEX_POINT('',#5333);
#1678=VERTEX_POINT('',#5337);
#1679=VERTEX_POINT('',#5339);
#1680=VERTEX_POINT('',#5343);
#1681=VERTEX_POINT('',#5345);
#1682=VERTEX_POINT('',#5352);
#1683=VERTEX_POINT('',#5353);
#1684=VERTEX_POINT('',#5355);
#1685=VERTEX_POINT('',#5357);
#1686=VERTEX_POINT('',#5361);
#1687=VERTEX_POINT('',#5363);
#1688=VERTEX_POINT('',#5367);
#1689=VERTEX_POINT('',#5369);
#1690=VERTEX_POINT('',#5376);
#1691=VERTEX_POINT('',#5377);
#1692=VERTEX_POINT('',#5379);
#1693=VERTEX_POINT('',#5381);
#1694=VERTEX_POINT('',#5385);
#1695=VERTEX_POINT('',#5387);
#1696=VERTEX_POINT('',#5391);
#1697=VERTEX_POINT('',#5393);
#1698=VERTEX_POINT('',#5400);
#1699=VERTEX_POINT('',#5401);
#1700=VERTEX_POINT('',#5403);
#1701=VERTEX_POINT('',#5405);
#1702=VERTEX_POINT('',#5409);
#1703=VERTEX_POINT('',#5411);
#1704=VERTEX_POINT('',#5415);
#1705=VERTEX_POINT('',#5417);
#1706=VERTEX_POINT('',#5424);
#1707=VERTEX_POINT('',#5425);
#1708=VERTEX_POINT('',#5427);
#1709=VERTEX_POINT('',#5429);
#1710=VERTEX_POINT('',#5433);
#1711=VERTEX_POINT('',#5435);
#1712=VERTEX_POINT('',#5439);
#1713=VERTEX_POINT('',#5441);
#1714=VERTEX_POINT('',#5448);
#1715=VERTEX_POINT('',#5449);
#1716=VERTEX_POINT('',#5451);
#1717=VERTEX_POINT('',#5453);
#1718=VERTEX_POINT('',#5457);
#1719=VERTEX_POINT('',#5459);
#1720=VERTEX_POINT('',#5463);
#1721=VERTEX_POINT('',#5465);
#1722=VERTEX_POINT('',#5472);
#1723=VERTEX_POINT('',#5473);
#1724=VERTEX_POINT('',#5475);
#1725=VERTEX_POINT('',#5477);
#1726=VERTEX_POINT('',#5481);
#1727=VERTEX_POINT('',#5483);
#1728=VERTEX_POINT('',#5487);
#1729=VERTEX_POINT('',#5489);
#1730=VERTEX_POINT('',#5495);
#1731=VERTEX_POINT('',#5496);
#1732=VERTEX_POINT('',#5498);
#1733=VERTEX_POINT('',#5500);
#1734=VERTEX_POINT('',#5504);
#1735=VERTEX_POINT('',#5506);
#1736=VERTEX_POINT('',#5510);
#1737=VERTEX_POINT('',#5512);
#1738=VERTEX_POINT('',#5520);
#1739=VERTEX_POINT('',#5521);
#1740=VERTEX_POINT('',#5523);
#1741=VERTEX_POINT('',#5525);
#1742=VERTEX_POINT('',#5529);
#1743=VERTEX_POINT('',#5530);
#1744=VERTEX_POINT('',#5532);
#1745=VERTEX_POINT('',#5534);
#1746=VERTEX_POINT('',#5543);
#1747=VERTEX_POINT('',#5545);
#1748=VERTEX_POINT('',#5547);
#1749=VERTEX_POINT('',#5549);
#1750=VERTEX_POINT('',#5551);
#1751=VERTEX_POINT('',#5553);
#1752=VERTEX_POINT('',#5555);
#1753=VERTEX_POINT('',#5557);
#1754=VERTEX_POINT('',#5559);
#1755=VERTEX_POINT('',#5561);
#1756=VERTEX_POINT('',#5563);
#1757=VERTEX_POINT('',#5565);
#1758=VERTEX_POINT('',#5568);
#1759=VERTEX_POINT('',#5570);
#1760=VERTEX_POINT('',#5572);
#1761=VERTEX_POINT('',#5574);
#1762=VERTEX_POINT('',#5577);
#1763=VERTEX_POINT('',#5579);
#1764=VERTEX_POINT('',#5581);
#1765=VERTEX_POINT('',#5583);
#1766=VERTEX_POINT('',#5585);
#1767=VERTEX_POINT('',#5586);
#1768=VERTEX_POINT('',#5588);
#1769=VERTEX_POINT('',#5590);
#1770=VERTEX_POINT('',#5593);
#1771=VERTEX_POINT('',#5594);
#1772=VERTEX_POINT('',#5596);
#1773=VERTEX_POINT('',#5598);
#1774=VERTEX_POINT('',#5601);
#1775=VERTEX_POINT('',#5602);
#1776=VERTEX_POINT('',#5604);
#1777=VERTEX_POINT('',#5606);
#1778=VERTEX_POINT('',#5609);
#1779=VERTEX_POINT('',#5610);
#1780=VERTEX_POINT('',#5612);
#1781=VERTEX_POINT('',#5614);
#1782=VERTEX_POINT('',#5616);
#1783=VERTEX_POINT('',#5618);
#1784=VERTEX_POINT('',#5624);
#1785=VERTEX_POINT('',#5630);
#1786=VERTEX_POINT('',#5632);
#1787=VERTEX_POINT('',#5643);
#1788=VERTEX_POINT('',#5644);
#1789=VERTEX_POINT('',#5650);
#1790=VERTEX_POINT('',#5652);
#1791=VERTEX_POINT('',#5654);
#1792=VERTEX_POINT('',#5656);
#1793=VERTEX_POINT('',#5662);
#1794=VERTEX_POINT('',#5668);
#1795=VERTEX_POINT('',#5674);
#1796=VERTEX_POINT('',#5680);
#1797=VERTEX_POINT('',#5686);
#1798=VERTEX_POINT('',#5692);
#1799=VERTEX_POINT('',#5698);
#1800=VERTEX_POINT('',#5704);
#1801=VERTEX_POINT('',#5710);
#1802=VERTEX_POINT('',#5712);
#1803=VERTEX_POINT('',#5718);
#1804=VERTEX_POINT('',#5724);
#1805=VERTEX_POINT('',#5730);
#1806=VERTEX_POINT('',#5736);
#1807=VERTEX_POINT('',#5742);
#1808=VERTEX_POINT('',#5748);
#1809=VERTEX_POINT('',#5759);
#1810=VERTEX_POINT('',#5760);
#1811=VERTEX_POINT('',#5762);
#1812=VERTEX_POINT('',#5764);
#1813=VERTEX_POINT('',#5766);
#1814=VERTEX_POINT('',#5768);
#1815=VERTEX_POINT('',#5770);
#1816=VERTEX_POINT('',#5772);
#1817=VERTEX_POINT('',#5778);
#1818=VERTEX_POINT('',#5784);
#1819=VERTEX_POINT('',#5786);
#1820=VERTEX_POINT('',#5789);
#1821=VERTEX_POINT('',#5790);
#1822=VERTEX_POINT('',#5792);
#1823=VERTEX_POINT('',#5794);
#1824=VERTEX_POINT('',#5796);
#1825=VERTEX_POINT('',#5798);
#1826=VERTEX_POINT('',#5800);
#1827=VERTEX_POINT('',#5802);
#1828=VERTEX_POINT('',#5808);
#1829=VERTEX_POINT('',#5814);
#1830=VERTEX_POINT('',#5816);
#1831=VERTEX_POINT('',#5819);
#1832=VERTEX_POINT('',#5820);
#1833=VERTEX_POINT('',#5822);
#1834=VERTEX_POINT('',#5824);
#1835=VERTEX_POINT('',#5827);
#1836=VERTEX_POINT('',#5828);
#1837=VERTEX_POINT('',#5830);
#1838=VERTEX_POINT('',#5832);
#1839=VERTEX_POINT('',#5835);
#1840=VERTEX_POINT('',#5836);
#1841=VERTEX_POINT('',#5838);
#1842=VERTEX_POINT('',#5840);
#1843=VERTEX_POINT('',#5843);
#1844=VERTEX_POINT('',#5844);
#1845=VERTEX_POINT('',#5846);
#1846=VERTEX_POINT('',#5848);
#1847=VERTEX_POINT('',#5851);
#1848=VERTEX_POINT('',#5852);
#1849=VERTEX_POINT('',#5854);
#1850=VERTEX_POINT('',#5856);
#1851=VERTEX_POINT('',#5859);
#1852=VERTEX_POINT('',#5860);
#1853=VERTEX_POINT('',#5862);
#1854=VERTEX_POINT('',#5864);
#1855=VERTEX_POINT('',#5867);
#1856=VERTEX_POINT('',#5868);
#1857=VERTEX_POINT('',#5870);
#1858=VERTEX_POINT('',#5872);
#1859=VERTEX_POINT('',#5875);
#1860=VERTEX_POINT('',#5876);
#1861=VERTEX_POINT('',#5878);
#1862=VERTEX_POINT('',#5880);
#1863=VERTEX_POINT('',#5883);
#1864=VERTEX_POINT('',#5884);
#1865=VERTEX_POINT('',#5886);
#1866=VERTEX_POINT('',#5888);
#1867=VERTEX_POINT('',#5892);
#1868=VERTEX_POINT('',#5894);
#1869=VERTEX_POINT('',#5898);
#1870=VERTEX_POINT('',#5902);
#1871=VERTEX_POINT('',#5909);
#1872=VERTEX_POINT('',#5911);
#1873=VERTEX_POINT('',#5915);
#1874=VERTEX_POINT('',#5919);
#1875=VERTEX_POINT('',#5926);
#1876=VERTEX_POINT('',#5928);
#1877=VERTEX_POINT('',#5932);
#1878=VERTEX_POINT('',#5936);
#1879=VERTEX_POINT('',#5943);
#1880=VERTEX_POINT('',#5945);
#1881=VERTEX_POINT('',#5949);
#1882=VERTEX_POINT('',#5953);
#1883=VERTEX_POINT('',#5960);
#1884=VERTEX_POINT('',#5962);
#1885=VERTEX_POINT('',#5966);
#1886=VERTEX_POINT('',#5970);
#1887=VERTEX_POINT('',#5977);
#1888=VERTEX_POINT('',#5978);
#1889=VERTEX_POINT('',#5980);
#1890=VERTEX_POINT('',#5984);
#1891=VERTEX_POINT('',#5985);
#1892=VERTEX_POINT('',#5987);
#1893=VERTEX_POINT('',#5989);
#1894=VERTEX_POINT('',#5993);
#1895=VERTEX_POINT('',#5995);
#1896=VERTEX_POINT('',#6000);
#1897=VERTEX_POINT('',#6004);
#1898=VERTEX_POINT('',#6011);
#1899=VERTEX_POINT('',#6018);
#1900=VERTEX_POINT('',#6020);
#1901=VERTEX_POINT('',#6024);
#1902=VERTEX_POINT('',#6025);
#1903=VERTEX_POINT('',#6027);
#1904=VERTEX_POINT('',#6029);
#1905=VERTEX_POINT('',#6033);
#1906=VERTEX_POINT('',#6035);
#1907=VERTEX_POINT('',#6039);
#1908=VERTEX_POINT('',#6041);
#1909=VERTEX_POINT('',#6045);
#1910=VERTEX_POINT('',#6047);
#1911=VERTEX_POINT('',#6051);
#1912=VERTEX_POINT('',#6055);
#1913=VERTEX_POINT('',#6062);
#1914=VERTEX_POINT('',#6066);
#1915=VERTEX_POINT('',#6070);
#1916=VERTEX_POINT('',#6074);
#1917=VERTEX_POINT('',#6078);
#1918=VERTEX_POINT('',#6079);
#1919=VERTEX_POINT('',#6081);
#1920=VERTEX_POINT('',#6083);
#1921=VERTEX_POINT('',#6087);
#1922=VERTEX_POINT('',#6089);
#1923=VERTEX_POINT('',#6093);
#1924=VERTEX_POINT('',#6095);
#1925=VERTEX_POINT('',#6102);
#1926=VERTEX_POINT('',#6103);
#1927=VERTEX_POINT('',#6105);
#1928=VERTEX_POINT('',#6107);
#1929=VERTEX_POINT('',#6111);
#1930=VERTEX_POINT('',#6113);
#1931=VERTEX_POINT('',#6117);
#1932=VERTEX_POINT('',#6119);
#1933=VERTEX_POINT('',#6126);
#1934=VERTEX_POINT('',#6127);
#1935=VERTEX_POINT('',#6129);
#1936=VERTEX_POINT('',#6131);
#1937=VERTEX_POINT('',#6135);
#1938=VERTEX_POINT('',#6137);
#1939=VERTEX_POINT('',#6141);
#1940=VERTEX_POINT('',#6143);
#1941=VERTEX_POINT('',#6150);
#1942=VERTEX_POINT('',#6152);
#1943=VERTEX_POINT('',#6156);
#1944=VERTEX_POINT('',#6160);
#1945=VERTEX_POINT('',#6167);
#1946=VERTEX_POINT('',#6169);
#1947=VERTEX_POINT('',#6173);
#1948=VERTEX_POINT('',#6177);
#1949=VERTEX_POINT('',#6184);
#1950=VERTEX_POINT('',#6186);
#1951=VERTEX_POINT('',#6190);
#1952=VERTEX_POINT('',#6194);
#1953=VERTEX_POINT('',#6201);
#1954=VERTEX_POINT('',#6203);
#1955=VERTEX_POINT('',#6216);
#1956=VERTEX_POINT('',#6233);
#1957=VERTEX_POINT('',#6241);
#1958=VERTEX_POINT('',#6254);
#1959=VERTEX_POINT('',#6271);
#1960=VERTEX_POINT('',#6279);
#1961=VERTEX_POINT('',#6283);
#1962=VERTEX_POINT('',#6298);
#1963=VERTEX_POINT('',#6300);
#1964=VERTEX_POINT('',#6317);
#1965=VERTEX_POINT('',#6334);
#1966=VERTEX_POINT('',#6351);
#1967=VERTEX_POINT('',#6368);
#1968=VERTEX_POINT('',#6385);
#1969=VERTEX_POINT('',#6402);
#1970=VERTEX_POINT('',#6419);
#1971=VERTEX_POINT('',#6436);
#1972=VERTEX_POINT('',#6444);
#1973=VERTEX_POINT('',#6457);
#1974=VERTEX_POINT('',#6474);
#1975=VERTEX_POINT('',#6491);
#1976=VERTEX_POINT('',#6508);
#1977=VERTEX_POINT('',#6525);
#1978=VERTEX_POINT('',#6542);
#1979=VERTEX_POINT('',#6559);
#1980=VERTEX_POINT('',#6576);
#1981=VERTEX_POINT('',#6593);
#1982=VERTEX_POINT('',#6601);
#1983=VERTEX_POINT('',#6605);
#1984=VERTEX_POINT('',#6611);
#1985=VERTEX_POINT('',#6613);
#1986=VERTEX_POINT('',#6617);
#1987=VERTEX_POINT('',#6621);
#1988=VERTEX_POINT('',#6625);
#1989=VERTEX_POINT('',#6638);
#1990=VERTEX_POINT('',#6655);
#1991=VERTEX_POINT('',#6663);
#1992=VERTEX_POINT('',#6667);
#1993=VERTEX_POINT('',#6671);
#1994=VERTEX_POINT('',#6675);
#1995=VERTEX_POINT('',#6681);
#1996=VERTEX_POINT('',#6683);
#1997=VERTEX_POINT('',#6687);
#1998=VERTEX_POINT('',#6691);
#1999=VERTEX_POINT('',#6695);
#2000=VERTEX_POINT('',#6708);
#2001=VERTEX_POINT('',#6725);
#2002=VERTEX_POINT('',#6733);
#2003=VERTEX_POINT('',#6737);
#2004=VERTEX_POINT('',#6741);
#2005=VERTEX_POINT('',#6745);
#2006=VERTEX_POINT('',#6751);
#2007=VERTEX_POINT('',#6753);
#2008=VERTEX_POINT('',#6757);
#2009=VERTEX_POINT('',#6761);
#2010=VERTEX_POINT('',#6768);
#2011=VERTEX_POINT('',#6770);
#2012=VERTEX_POINT('',#6774);
#2013=VERTEX_POINT('',#6778);
#2014=VERTEX_POINT('',#6785);
#2015=VERTEX_POINT('',#6787);
#2016=VERTEX_POINT('',#6791);
#2017=VERTEX_POINT('',#6795);
#2018=VERTEX_POINT('',#6802);
#2019=VERTEX_POINT('',#6804);
#2020=VERTEX_POINT('',#6808);
#2021=VERTEX_POINT('',#6812);
#2022=VERTEX_POINT('',#6821);
#2023=VERTEX_POINT('',#6823);
#2024=VERTEX_POINT('',#6830);
#2025=VERTEX_POINT('',#6831);
#2026=VERTEX_POINT('',#6833);
#2027=VERTEX_POINT('',#6835);
#2028=VERTEX_POINT('',#6839);
#2029=VERTEX_POINT('',#6841);
#2030=VERTEX_POINT('',#6845);
#2031=VERTEX_POINT('',#6847);
#2032=VERTEX_POINT('',#6851);
#2033=VERTEX_POINT('',#6853);
#2034=VERTEX_POINT('',#6857);
#2035=VERTEX_POINT('',#6859);
#2036=VERTEX_POINT('',#6863);
#2037=VERTEX_POINT('',#6865);
#2038=VERTEX_POINT('',#6869);
#2039=VERTEX_POINT('',#6871);
#2040=VERTEX_POINT('',#6875);
#2041=VERTEX_POINT('',#6877);
#2042=VERTEX_POINT('',#6884);
#2043=VERTEX_POINT('',#6886);
#2044=EDGE_CURVE('',#1658,#1659,#626,.T.);
#2045=EDGE_CURVE('',#1660,#1658,#627,.T.);
#2046=EDGE_CURVE('',#1661,#1660,#628,.T.);
#2047=EDGE_CURVE('',#1661,#1659,#629,.T.);
#2048=EDGE_CURVE('',#1659,#1662,#630,.T.);
#2049=EDGE_CURVE('',#1663,#1661,#631,.T.);
#2050=EDGE_CURVE('',#1663,#1662,#632,.T.);
#2051=EDGE_CURVE('',#1662,#1664,#633,.T.);
#2052=EDGE_CURVE('',#1665,#1663,#634,.T.);
#2053=EDGE_CURVE('',#1665,#1664,#635,.T.);
#2054=EDGE_CURVE('',#1664,#1658,#636,.T.);
#2055=EDGE_CURVE('',#1660,#1665,#637,.T.);
#2056=EDGE_CURVE('',#1666,#1667,#638,.T.);
#2057=EDGE_CURVE('',#1668,#1666,#639,.T.);
#2058=EDGE_CURVE('',#1669,#1668,#640,.T.);
#2059=EDGE_CURVE('',#1669,#1667,#641,.T.);
#2060=EDGE_CURVE('',#1667,#1670,#642,.T.);
#2061=EDGE_CURVE('',#1671,#1669,#643,.T.);
#2062=EDGE_CURVE('',#1671,#1670,#644,.T.);
#2063=EDGE_CURVE('',#1670,#1672,#645,.T.);
#2064=EDGE_CURVE('',#1673,#1671,#646,.T.);
#2065=EDGE_CURVE('',#1673,#1672,#647,.T.);
#2066=EDGE_CURVE('',#1672,#1666,#648,.T.);
#2067=EDGE_CURVE('',#1668,#1673,#649,.T.);
#2068=EDGE_CURVE('',#1674,#1675,#650,.T.);
#2069=EDGE_CURVE('',#1676,#1674,#651,.T.);
#2070=EDGE_CURVE('',#1677,#1676,#652,.T.);
#2071=EDGE_CURVE('',#1677,#1675,#653,.T.);
#2072=EDGE_CURVE('',#1675,#1678,#654,.T.);
#2073=EDGE_CURVE('',#1679,#1677,#655,.T.);
#2074=EDGE_CURVE('',#1679,#1678,#656,.T.);
#2075=EDGE_CURVE('',#1678,#1680,#657,.T.);
#2076=EDGE_CURVE('',#1681,#1679,#658,.T.);
#2077=EDGE_CURVE('',#1681,#1680,#659,.T.);
#2078=EDGE_CURVE('',#1680,#1674,#660,.T.);
#2079=EDGE_CURVE('',#1676,#1681,#661,.T.);
#2080=EDGE_CURVE('',#1682,#1683,#662,.T.);
#2081=EDGE_CURVE('',#1684,#1682,#663,.T.);
#2082=EDGE_CURVE('',#1685,#1684,#664,.T.);
#2083=EDGE_CURVE('',#1685,#1683,#665,.T.);
#2084=EDGE_CURVE('',#1683,#1686,#666,.T.);
#2085=EDGE_CURVE('',#1687,#1685,#667,.T.);
#2086=EDGE_CURVE('',#1687,#1686,#668,.T.);
#2087=EDGE_CURVE('',#1686,#1688,#669,.T.);
#2088=EDGE_CURVE('',#1689,#1687,#670,.T.);
#2089=EDGE_CURVE('',#1689,#1688,#671,.T.);
#2090=EDGE_CURVE('',#1688,#1682,#672,.T.);
#2091=EDGE_CURVE('',#1684,#1689,#673,.T.);
#2092=EDGE_CURVE('',#1690,#1691,#674,.T.);
#2093=EDGE_CURVE('',#1692,#1690,#675,.T.);
#2094=EDGE_CURVE('',#1693,#1692,#676,.T.);
#2095=EDGE_CURVE('',#1693,#1691,#677,.T.);
#2096=EDGE_CURVE('',#1691,#1694,#678,.T.);
#2097=EDGE_CURVE('',#1695,#1693,#679,.T.);
#2098=EDGE_CURVE('',#1695,#1694,#680,.T.);
#2099=EDGE_CURVE('',#1694,#1696,#681,.T.);
#2100=EDGE_CURVE('',#1697,#1695,#682,.T.);
#2101=EDGE_CURVE('',#1697,#1696,#683,.T.);
#2102=EDGE_CURVE('',#1696,#1690,#684,.T.);
#2103=EDGE_CURVE('',#1692,#1697,#685,.T.);
#2104=EDGE_CURVE('',#1698,#1699,#686,.T.);
#2105=EDGE_CURVE('',#1700,#1698,#687,.T.);
#2106=EDGE_CURVE('',#1701,#1700,#688,.T.);
#2107=EDGE_CURVE('',#1701,#1699,#689,.T.);
#2108=EDGE_CURVE('',#1699,#1702,#690,.T.);
#2109=EDGE_CURVE('',#1703,#1701,#691,.T.);
#2110=EDGE_CURVE('',#1703,#1702,#692,.T.);
#2111=EDGE_CURVE('',#1702,#1704,#693,.T.);
#2112=EDGE_CURVE('',#1705,#1703,#694,.T.);
#2113=EDGE_CURVE('',#1705,#1704,#695,.T.);
#2114=EDGE_CURVE('',#1704,#1698,#696,.T.);
#2115=EDGE_CURVE('',#1700,#1705,#697,.T.);
#2116=EDGE_CURVE('',#1706,#1707,#698,.T.);
#2117=EDGE_CURVE('',#1708,#1706,#699,.T.);
#2118=EDGE_CURVE('',#1709,#1708,#700,.T.);
#2119=EDGE_CURVE('',#1709,#1707,#701,.T.);
#2120=EDGE_CURVE('',#1707,#1710,#702,.T.);
#2121=EDGE_CURVE('',#1711,#1709,#703,.T.);
#2122=EDGE_CURVE('',#1711,#1710,#704,.T.);
#2123=EDGE_CURVE('',#1710,#1712,#705,.T.);
#2124=EDGE_CURVE('',#1713,#1711,#706,.T.);
#2125=EDGE_CURVE('',#1713,#1712,#707,.T.);
#2126=EDGE_CURVE('',#1712,#1706,#708,.T.);
#2127=EDGE_CURVE('',#1708,#1713,#709,.T.);
#2128=EDGE_CURVE('',#1714,#1715,#710,.T.);
#2129=EDGE_CURVE('',#1716,#1714,#711,.T.);
#2130=EDGE_CURVE('',#1717,#1716,#712,.T.);
#2131=EDGE_CURVE('',#1717,#1715,#713,.T.);
#2132=EDGE_CURVE('',#1715,#1718,#714,.T.);
#2133=EDGE_CURVE('',#1719,#1717,#715,.T.);
#2134=EDGE_CURVE('',#1719,#1718,#716,.T.);
#2135=EDGE_CURVE('',#1718,#1720,#717,.T.);
#2136=EDGE_CURVE('',#1721,#1719,#718,.T.);
#2137=EDGE_CURVE('',#1721,#1720,#719,.T.);
#2138=EDGE_CURVE('',#1720,#1714,#720,.T.);
#2139=EDGE_CURVE('',#1716,#1721,#721,.T.);
#2140=EDGE_CURVE('',#1722,#1723,#722,.T.);
#2141=EDGE_CURVE('',#1722,#1724,#723,.T.);
#2142=EDGE_CURVE('',#1725,#1724,#724,.T.);
#2143=EDGE_CURVE('',#1723,#1725,#725,.T.);
#2144=EDGE_CURVE('',#1723,#1726,#726,.T.);
#2145=EDGE_CURVE('',#1727,#1725,#727,.T.);
#2146=EDGE_CURVE('',#1726,#1727,#728,.T.);
#2147=EDGE_CURVE('',#1726,#1728,#729,.T.);
#2148=EDGE_CURVE('',#1729,#1727,#730,.T.);
#2149=EDGE_CURVE('',#1728,#1729,#731,.T.);
#2150=EDGE_CURVE('',#1724,#1729,#732,.T.);
#2151=EDGE_CURVE('',#1730,#1731,#733,.T.);
#2152=EDGE_CURVE('',#1730,#1732,#734,.T.);
#2153=EDGE_CURVE('',#1733,#1732,#735,.T.);
#2154=EDGE_CURVE('',#1731,#1733,#736,.T.);
#2155=EDGE_CURVE('',#1731,#1734,#737,.T.);
#2156=EDGE_CURVE('',#1735,#1733,#738,.T.);
#2157=EDGE_CURVE('',#1734,#1735,#739,.T.);
#2158=EDGE_CURVE('',#1734,#1736,#740,.T.);
#2159=EDGE_CURVE('',#1737,#1735,#741,.T.);
#2160=EDGE_CURVE('',#1736,#1737,#742,.T.);
#2161=EDGE_CURVE('',#1736,#1730,#743,.T.);
#2162=EDGE_CURVE('',#1732,#1737,#744,.T.);
#2163=EDGE_CURVE('',#1738,#1739,#745,.T.);
#2164=EDGE_CURVE('',#1738,#1740,#746,.T.);
#2165=EDGE_CURVE('',#1741,#1740,#747,.T.);
#2166=EDGE_CURVE('',#1739,#1741,#748,.T.);
#2167=EDGE_CURVE('',#1742,#1743,#749,.T.);
#2168=EDGE_CURVE('',#1742,#1744,#750,.T.);
#2169=EDGE_CURVE('',#1745,#1744,#751,.T.);
#2170=EDGE_CURVE('',#1743,#1745,#752,.T.);
#2171=EDGE_CURVE('',#1743,#1738,#753,.T.);
#2172=EDGE_CURVE('',#1740,#1745,#754,.T.);
#2173=EDGE_CURVE('',#1744,#1741,#755,.T.);
#2174=EDGE_CURVE('',#1728,#1746,#756,.T.);
#2175=EDGE_CURVE('',#1746,#1747,#757,.T.);
#2176=EDGE_CURVE('',#1747,#1748,#758,.T.);
#2177=EDGE_CURVE('',#1748,#1749,#759,.T.);
#2178=EDGE_CURVE('',#1749,#1750,#760,.T.);
#2179=EDGE_CURVE('',#1750,#1751,#761,.T.);
#2180=EDGE_CURVE('',#1752,#1751,#762,.T.);
#2181=EDGE_CURVE('',#1752,#1753,#763,.T.);
#2182=EDGE_CURVE('',#1754,#1753,#764,.T.);
#2183=EDGE_CURVE('',#1754,#1755,#765,.T.);
#2184=EDGE_CURVE('',#1755,#1756,#766,.T.);
#2185=EDGE_CURVE('',#1756,#1757,#767,.T.);
#2186=EDGE_CURVE('',#1742,#1757,#768,.T.);
#2187=EDGE_CURVE('',#1758,#1739,#769,.T.);
#2188=EDGE_CURVE('',#1759,#1758,#770,.T.);
#2189=EDGE_CURVE('',#1759,#1760,#771,.T.);
#2190=EDGE_CURVE('',#1760,#1761,#772,.T.);
#2191=EDGE_CURVE('',#1761,#1722,#773,.T.);
#2192=EDGE_CURVE('',#1762,#1762,#98,.T.);
#2193=EDGE_CURVE('',#1763,#1763,#99,.T.);
#2194=EDGE_CURVE('',#1764,#1764,#100,.T.);
#2195=EDGE_CURVE('',#1765,#1765,#101,.T.);
#2196=EDGE_CURVE('',#1766,#1767,#774,.T.);
#2197=EDGE_CURVE('',#1767,#1768,#775,.T.);
#2198=EDGE_CURVE('',#1768,#1769,#776,.T.);
#2199=EDGE_CURVE('',#1769,#1766,#777,.T.);
#2200=EDGE_CURVE('',#1770,#1771,#778,.T.);
#2201=EDGE_CURVE('',#1771,#1772,#779,.T.);
#2202=EDGE_CURVE('',#1772,#1773,#780,.T.);
#2203=EDGE_CURVE('',#1773,#1770,#781,.T.);
#2204=EDGE_CURVE('',#1774,#1775,#782,.T.);
#2205=EDGE_CURVE('',#1775,#1776,#783,.T.);
#2206=EDGE_CURVE('',#1776,#1777,#784,.T.);
#2207=EDGE_CURVE('',#1777,#1774,#785,.T.);
#2208=EDGE_CURVE('',#1778,#1779,#786,.T.);
#2209=EDGE_CURVE('',#1779,#1780,#787,.T.);
#2210=EDGE_CURVE('',#1780,#1781,#788,.T.);
#2211=EDGE_CURVE('',#1781,#1782,#789,.T.);
#2212=EDGE_CURVE('',#1782,#1783,#46,.T.);
#2213=EDGE_CURVE('',#1783,#1784,#47,.T.);
#2214=EDGE_CURVE('',#1784,#1785,#790,.T.);
#2215=EDGE_CURVE('',#1785,#1786,#48,.T.);
#2216=EDGE_CURVE('',#1786,#1778,#49,.T.);
#2217=EDGE_CURVE('',#1787,#1788,#50,.T.);
#2218=EDGE_CURVE('',#1788,#1789,#791,.T.);
#2219=EDGE_CURVE('',#1789,#1790,#792,.T.);
#2220=EDGE_CURVE('',#1790,#1791,#793,.T.);
#2221=EDGE_CURVE('',#1791,#1792,#51,.T.);
#2222=EDGE_CURVE('',#1792,#1793,#52,.T.);
#2223=EDGE_CURVE('',#1793,#1794,#53,.T.);
#2224=EDGE_CURVE('',#1794,#1795,#54,.T.);
#2225=EDGE_CURVE('',#1795,#1796,#55,.T.);
#2226=EDGE_CURVE('',#1796,#1797,#56,.T.);
#2227=EDGE_CURVE('',#1797,#1798,#57,.T.);
#2228=EDGE_CURVE('',#1798,#1799,#58,.T.);
#2229=EDGE_CURVE('',#1799,#1800,#59,.T.);
#2230=EDGE_CURVE('',#1800,#1801,#794,.T.);
#2231=EDGE_CURVE('',#1801,#1802,#60,.T.);
#2232=EDGE_CURVE('',#1802,#1803,#61,.T.);
#2233=EDGE_CURVE('',#1803,#1804,#62,.T.);
#2234=EDGE_CURVE('',#1804,#1805,#63,.T.);
#2235=EDGE_CURVE('',#1805,#1806,#64,.T.);
#2236=EDGE_CURVE('',#1806,#1807,#65,.T.);
#2237=EDGE_CURVE('',#1807,#1808,#66,.T.);
#2238=EDGE_CURVE('',#1808,#1787,#67,.T.);
#2239=EDGE_CURVE('',#1809,#1810,#795,.T.);
#2240=EDGE_CURVE('',#1810,#1811,#796,.T.);
#2241=EDGE_CURVE('',#1811,#1812,#797,.T.);
#2242=EDGE_CURVE('',#1812,#1813,#798,.T.);
#2243=EDGE_CURVE('',#1813,#1814,#799,.T.);
#2244=EDGE_CURVE('',#1814,#1815,#800,.T.);
#2245=EDGE_CURVE('',#1815,#1816,#68,.T.);
#2246=EDGE_CURVE('',#1816,#1817,#69,.T.);
#2247=EDGE_CURVE('',#1817,#1818,#801,.T.);
#2248=EDGE_CURVE('',#1818,#1819,#802,.T.);
#2249=EDGE_CURVE('',#1819,#1809,#803,.T.);
#2250=EDGE_CURVE('',#1820,#1821,#804,.T.);
#2251=EDGE_CURVE('',#1821,#1822,#805,.T.);
#2252=EDGE_CURVE('',#1822,#1823,#806,.T.);
#2253=EDGE_CURVE('',#1823,#1824,#807,.T.);
#2254=EDGE_CURVE('',#1824,#1825,#808,.T.);
#2255=EDGE_CURVE('',#1825,#1826,#809,.T.);
#2256=EDGE_CURVE('',#1826,#1827,#70,.T.);
#2257=EDGE_CURVE('',#1827,#1828,#71,.T.);
#2258=EDGE_CURVE('',#1828,#1829,#810,.T.);
#2259=EDGE_CURVE('',#1829,#1830,#811,.T.);
#2260=EDGE_CURVE('',#1830,#1820,#812,.T.);
#2261=EDGE_CURVE('',#1831,#1832,#813,.T.);
#2262=EDGE_CURVE('',#1832,#1833,#814,.T.);
#2263=EDGE_CURVE('',#1833,#1834,#815,.T.);
#2264=EDGE_CURVE('',#1834,#1831,#816,.T.);
#2265=EDGE_CURVE('',#1835,#1836,#817,.T.);
#2266=EDGE_CURVE('',#1836,#1837,#818,.T.);
#2267=EDGE_CURVE('',#1837,#1838,#819,.T.);
#2268=EDGE_CURVE('',#1838,#1835,#820,.T.);
#2269=EDGE_CURVE('',#1839,#1840,#821,.T.);
#2270=EDGE_CURVE('',#1840,#1841,#822,.T.);
#2271=EDGE_CURVE('',#1841,#1842,#823,.T.);
#2272=EDGE_CURVE('',#1842,#1839,#824,.T.);
#2273=EDGE_CURVE('',#1843,#1844,#825,.T.);
#2274=EDGE_CURVE('',#1844,#1845,#826,.T.);
#2275=EDGE_CURVE('',#1845,#1846,#827,.T.);
#2276=EDGE_CURVE('',#1846,#1843,#828,.T.);
#2277=EDGE_CURVE('',#1847,#1848,#829,.T.);
#2278=EDGE_CURVE('',#1848,#1849,#830,.T.);
#2279=EDGE_CURVE('',#1849,#1850,#831,.T.);
#2280=EDGE_CURVE('',#1850,#1847,#832,.T.);
#2281=EDGE_CURVE('',#1851,#1852,#833,.T.);
#2282=EDGE_CURVE('',#1852,#1853,#834,.T.);
#2283=EDGE_CURVE('',#1853,#1854,#835,.T.);
#2284=EDGE_CURVE('',#1854,#1851,#836,.T.);
#2285=EDGE_CURVE('',#1855,#1856,#837,.T.);
#2286=EDGE_CURVE('',#1856,#1857,#838,.T.);
#2287=EDGE_CURVE('',#1857,#1858,#839,.T.);
#2288=EDGE_CURVE('',#1858,#1855,#840,.T.);
#2289=EDGE_CURVE('',#1859,#1860,#841,.T.);
#2290=EDGE_CURVE('',#1860,#1861,#842,.T.);
#2291=EDGE_CURVE('',#1861,#1862,#843,.T.);
#2292=EDGE_CURVE('',#1862,#1859,#844,.T.);
#2293=EDGE_CURVE('',#1863,#1864,#845,.T.);
#2294=EDGE_CURVE('',#1864,#1865,#846,.T.);
#2295=EDGE_CURVE('',#1865,#1866,#847,.T.);
#2296=EDGE_CURVE('',#1866,#1863,#848,.T.);
#2297=EDGE_CURVE('',#1863,#1867,#849,.T.);
#2298=EDGE_CURVE('',#1868,#1867,#850,.T.);
#2299=EDGE_CURVE('',#1864,#1868,#851,.T.);
#2300=EDGE_CURVE('',#1869,#1868,#852,.T.);
#2301=EDGE_CURVE('',#1865,#1869,#853,.T.);
#2302=EDGE_CURVE('',#1870,#1869,#854,.T.);
#2303=EDGE_CURVE('',#1866,#1870,#855,.T.);
#2304=EDGE_CURVE('',#1867,#1870,#856,.T.);
#2305=EDGE_CURVE('',#1859,#1871,#857,.T.);
#2306=EDGE_CURVE('',#1872,#1871,#858,.T.);
#2307=EDGE_CURVE('',#1860,#1872,#859,.T.);
#2308=EDGE_CURVE('',#1873,#1872,#860,.T.);
#2309=EDGE_CURVE('',#1861,#1873,#861,.T.);
#2310=EDGE_CURVE('',#1874,#1873,#862,.T.);
#2311=EDGE_CURVE('',#1862,#1874,#863,.T.);
#2312=EDGE_CURVE('',#1871,#1874,#864,.T.);
#2313=EDGE_CURVE('',#1855,#1875,#865,.T.);
#2314=EDGE_CURVE('',#1876,#1875,#866,.T.);
#2315=EDGE_CURVE('',#1856,#1876,#867,.T.);
#2316=EDGE_CURVE('',#1877,#1876,#868,.T.);
#2317=EDGE_CURVE('',#1857,#1877,#869,.T.);
#2318=EDGE_CURVE('',#1878,#1877,#870,.T.);
#2319=EDGE_CURVE('',#1858,#1878,#871,.T.);
#2320=EDGE_CURVE('',#1875,#1878,#872,.T.);
#2321=EDGE_CURVE('',#1851,#1879,#873,.T.);
#2322=EDGE_CURVE('',#1880,#1879,#874,.T.);
#2323=EDGE_CURVE('',#1852,#1880,#875,.T.);
#2324=EDGE_CURVE('',#1881,#1880,#876,.T.);
#2325=EDGE_CURVE('',#1853,#1881,#877,.T.);
#2326=EDGE_CURVE('',#1882,#1881,#878,.T.);
#2327=EDGE_CURVE('',#1854,#1882,#879,.T.);
#2328=EDGE_CURVE('',#1879,#1882,#880,.T.);
#2329=EDGE_CURVE('',#1847,#1883,#881,.T.);
#2330=EDGE_CURVE('',#1884,#1883,#882,.T.);
#2331=EDGE_CURVE('',#1848,#1884,#883,.T.);
#2332=EDGE_CURVE('',#1885,#1884,#884,.T.);
#2333=EDGE_CURVE('',#1849,#1885,#885,.T.);
#2334=EDGE_CURVE('',#1886,#1885,#886,.T.);
#2335=EDGE_CURVE('',#1850,#1886,#887,.T.);
#2336=EDGE_CURVE('',#1883,#1886,#888,.T.);
#2337=EDGE_CURVE('',#1887,#1888,#102,.T.);
#2338=EDGE_CURVE('',#1889,#1888,#889,.T.);
#2339=EDGE_CURVE('',#1887,#1889,#890,.T.);
#2340=EDGE_CURVE('',#1890,#1891,#891,.T.);
#2341=EDGE_CURVE('',#1890,#1892,#892,.T.);
#2342=EDGE_CURVE('',#1893,#1892,#893,.T.);
#2343=EDGE_CURVE('',#1891,#1893,#894,.T.);
#2344=EDGE_CURVE('',#1891,#1894,#895,.T.);
#2345=EDGE_CURVE('',#1895,#1893,#896,.T.);
#2346=EDGE_CURVE('',#1894,#1895,#897,.T.);
#2347=EDGE_CURVE('',#1887,#1755,#898,.T.);
#2348=EDGE_CURVE('',#1896,#1889,#899,.T.);
#2349=EDGE_CURVE('',#1756,#1896,#900,.T.);
#2350=EDGE_CURVE('',#1897,#1896,#901,.T.);
#2351=EDGE_CURVE('',#1757,#1897,#902,.T.);
#2352=EDGE_CURVE('',#1895,#1888,#903,.T.);
#2353=EDGE_CURVE('',#1892,#1897,#904,.T.);
#2354=EDGE_CURVE('',#1894,#1898,#905,.T.);
#2355=EDGE_CURVE('',#1890,#1898,#906,.T.);
#2356=EDGE_CURVE('',#1754,#1887,#103,.T.);
#2357=EDGE_CURVE('',#1888,#1747,#104,.T.);
#2358=EDGE_CURVE('',#1746,#1899,#907,.T.);
#2359=EDGE_CURVE('',#1900,#1899,#908,.T.);
#2360=EDGE_CURVE('',#1898,#1900,#909,.T.);
#2361=EDGE_CURVE('',#1901,#1902,#910,.T.);
#2362=EDGE_CURVE('',#1903,#1901,#911,.T.);
#2363=EDGE_CURVE('',#1904,#1903,#912,.T.);
#2364=EDGE_CURVE('',#1902,#1904,#913,.T.);
#2365=EDGE_CURVE('',#1902,#1905,#914,.T.);
#2366=EDGE_CURVE('',#1906,#1904,#915,.T.);
#2367=EDGE_CURVE('',#1905,#1906,#916,.T.);
#2368=EDGE_CURVE('',#1905,#1907,#917,.T.);
#2369=EDGE_CURVE('',#1908,#1906,#918,.T.);
#2370=EDGE_CURVE('',#1907,#1908,#919,.T.);
#2371=EDGE_CURVE('',#1909,#1759,#920,.T.);
#2372=EDGE_CURVE('',#1910,#1909,#921,.T.);
#2373=EDGE_CURVE('',#1760,#1910,#922,.T.);
#2374=EDGE_CURVE('',#1911,#1910,#923,.T.);
#2375=EDGE_CURVE('',#1761,#1911,#924,.T.);
#2376=EDGE_CURVE('',#1912,#1903,#925,.T.);
#2377=EDGE_CURVE('',#1912,#1911,#926,.T.);
#2378=EDGE_CURVE('',#1908,#1909,#927,.T.);
#2379=EDGE_CURVE('',#1901,#1907,#928,.T.);
#2380=EDGE_CURVE('',#1762,#1913,#929,.T.);
#2381=EDGE_CURVE('',#1913,#1913,#105,.T.);
#2382=EDGE_CURVE('',#1763,#1914,#930,.T.);
#2383=EDGE_CURVE('',#1914,#1914,#106,.T.);
#2384=EDGE_CURVE('',#1764,#1915,#931,.T.);
#2385=EDGE_CURVE('',#1915,#1915,#107,.T.);
#2386=EDGE_CURVE('',#1765,#1916,#932,.T.);
#2387=EDGE_CURVE('',#1916,#1916,#108,.T.);
#2388=EDGE_CURVE('',#1917,#1918,#933,.T.);
#2389=EDGE_CURVE('',#1919,#1917,#934,.T.);
#2390=EDGE_CURVE('',#1920,#1919,#935,.T.);
#2391=EDGE_CURVE('',#1920,#1918,#936,.T.);
#2392=EDGE_CURVE('',#1918,#1921,#937,.T.);
#2393=EDGE_CURVE('',#1922,#1920,#938,.T.);
#2394=EDGE_CURVE('',#1922,#1921,#939,.T.);
#2395=EDGE_CURVE('',#1921,#1923,#940,.T.);
#2396=EDGE_CURVE('',#1924,#1922,#941,.T.);
#2397=EDGE_CURVE('',#1924,#1923,#942,.T.);
#2398=EDGE_CURVE('',#1923,#1917,#943,.T.);
#2399=EDGE_CURVE('',#1919,#1924,#944,.T.);
#2400=EDGE_CURVE('',#1925,#1926,#945,.T.);
#2401=EDGE_CURVE('',#1927,#1925,#946,.T.);
#2402=EDGE_CURVE('',#1928,#1927,#947,.T.);
#2403=EDGE_CURVE('',#1928,#1926,#948,.T.);
#2404=EDGE_CURVE('',#1926,#1929,#949,.T.);
#2405=EDGE_CURVE('',#1930,#1928,#950,.T.);
#2406=EDGE_CURVE('',#1930,#1929,#951,.T.);
#2407=EDGE_CURVE('',#1929,#1931,#952,.T.);
#2408=EDGE_CURVE('',#1932,#1930,#953,.T.);
#2409=EDGE_CURVE('',#1932,#1931,#954,.T.);
#2410=EDGE_CURVE('',#1931,#1925,#955,.T.);
#2411=EDGE_CURVE('',#1927,#1932,#956,.T.);
#2412=EDGE_CURVE('',#1933,#1934,#957,.T.);
#2413=EDGE_CURVE('',#1935,#1933,#958,.T.);
#2414=EDGE_CURVE('',#1936,#1935,#959,.T.);
#2415=EDGE_CURVE('',#1936,#1934,#960,.T.);
#2416=EDGE_CURVE('',#1934,#1937,#961,.T.);
#2417=EDGE_CURVE('',#1938,#1936,#962,.T.);
#2418=EDGE_CURVE('',#1938,#1937,#963,.T.);
#2419=EDGE_CURVE('',#1937,#1939,#964,.T.);
#2420=EDGE_CURVE('',#1940,#1938,#965,.T.);
#2421=EDGE_CURVE('',#1940,#1939,#966,.T.);
#2422=EDGE_CURVE('',#1939,#1933,#967,.T.);
#2423=EDGE_CURVE('',#1935,#1940,#968,.T.);
#2424=EDGE_CURVE('',#1766,#1941,#969,.T.);
#2425=EDGE_CURVE('',#1942,#1941,#970,.T.);
#2426=EDGE_CURVE('',#1767,#1942,#971,.T.);
#2427=EDGE_CURVE('',#1943,#1942,#972,.T.);
#2428=EDGE_CURVE('',#1768,#1943,#973,.T.);
#2429=EDGE_CURVE('',#1944,#1943,#974,.T.);
#2430=EDGE_CURVE('',#1769,#1944,#975,.T.);
#2431=EDGE_CURVE('',#1941,#1944,#976,.T.);
#2432=EDGE_CURVE('',#1770,#1945,#977,.T.);
#2433=EDGE_CURVE('',#1946,#1945,#978,.T.);
#2434=EDGE_CURVE('',#1771,#1946,#979,.T.);
#2435=EDGE_CURVE('',#1947,#1946,#980,.T.);
#2436=EDGE_CURVE('',#1772,#1947,#981,.T.);
#2437=EDGE_CURVE('',#1948,#1947,#982,.T.);
#2438=EDGE_CURVE('',#1773,#1948,#983,.T.);
#2439=EDGE_CURVE('',#1945,#1948,#984,.T.);
#2440=EDGE_CURVE('',#1774,#1949,#985,.T.);
#2441=EDGE_CURVE('',#1950,#1949,#986,.T.);
#2442=EDGE_CURVE('',#1775,#1950,#987,.T.);
#2443=EDGE_CURVE('',#1951,#1950,#988,.T.);
#2444=EDGE_CURVE('',#1776,#1951,#989,.T.);
#2445=EDGE_CURVE('',#1952,#1951,#990,.T.);
#2446=EDGE_CURVE('',#1777,#1952,#991,.T.);
#2447=EDGE_CURVE('',#1949,#1952,#992,.T.);
#2448=EDGE_CURVE('',#1778,#1953,#993,.T.);
#2449=EDGE_CURVE('',#1954,#1953,#994,.T.);
#2450=EDGE_CURVE('',#1779,#1954,#995,.T.);
#2451=EDGE_CURVE('',#1786,#1955,#996,.T.);
#2452=EDGE_CURVE('',#1953,#1955,#72,.T.);
#2453=EDGE_CURVE('',#1785,#1956,#997,.T.);
#2454=EDGE_CURVE('',#1955,#1956,#73,.T.);
#2455=EDGE_CURVE('',#1784,#1957,#998,.T.);
#2456=EDGE_CURVE('',#1956,#1957,#999,.T.);
#2457=EDGE_CURVE('',#1783,#1958,#1000,.T.);
#2458=EDGE_CURVE('',#1957,#1958,#74,.T.);
#2459=EDGE_CURVE('',#1782,#1959,#1001,.T.);
#2460=EDGE_CURVE('',#1958,#1959,#75,.T.);
#2461=EDGE_CURVE('',#1781,#1960,#1002,.T.);
#2462=EDGE_CURVE('',#1959,#1960,#1003,.T.);
#2463=EDGE_CURVE('',#1780,#1961,#1004,.T.);
#2464=EDGE_CURVE('',#1960,#1961,#1005,.T.);
#2465=EDGE_CURVE('',#1961,#1954,#1006,.T.);
#2466=EDGE_CURVE('',#1787,#1962,#1007,.T.);
#2467=EDGE_CURVE('',#1963,#1962,#76,.T.);
#2468=EDGE_CURVE('',#1788,#1963,#1008,.T.);
#2469=EDGE_CURVE('',#1808,#1964,#1009,.T.);
#2470=EDGE_CURVE('',#1962,#1964,#77,.T.);
#2471=EDGE_CURVE('',#1807,#1965,#1010,.T.);
#2472=EDGE_CURVE('',#1964,#1965,#78,.T.);
#2473=EDGE_CURVE('',#1806,#1966,#1011,.T.);
#2474=EDGE_CURVE('',#1965,#1966,#79,.T.);
#2475=EDGE_CURVE('',#1805,#1967,#1012,.T.);
#2476=EDGE_CURVE('',#1966,#1967,#80,.T.);
#2477=EDGE_CURVE('',#1804,#1968,#1013,.T.);
#2478=EDGE_CURVE('',#1967,#1968,#81,.T.);
#2479=EDGE_CURVE('',#1803,#1969,#1014,.T.);
#2480=EDGE_CURVE('',#1968,#1969,#82,.T.);
#2481=EDGE_CURVE('',#1802,#1970,#1015,.T.);
#2482=EDGE_CURVE('',#1969,#1970,#83,.T.);
#2483=EDGE_CURVE('',#1801,#1971,#1016,.T.);
#2484=EDGE_CURVE('',#1970,#1971,#84,.T.);
#2485=EDGE_CURVE('',#1800,#1972,#1017,.T.);
#2486=EDGE_CURVE('',#1971,#1972,#1018,.T.);
#2487=EDGE_CURVE('',#1799,#1973,#1019,.T.);
#2488=EDGE_CURVE('',#1972,#1973,#85,.T.);
#2489=EDGE_CURVE('',#1798,#1974,#1020,.T.);
#2490=EDGE_CURVE('',#1973,#1974,#86,.T.);
#2491=EDGE_CURVE('',#1797,#1975,#1021,.T.);
#2492=EDGE_CURVE('',#1974,#1975,#87,.T.);
#2493=EDGE_CURVE('',#1796,#1976,#1022,.T.);
#2494=EDGE_CURVE('',#1975,#1976,#88,.T.);
#2495=EDGE_CURVE('',#1795,#1977,#1023,.T.);
#2496=EDGE_CURVE('',#1976,#1977,#89,.T.);
#2497=EDGE_CURVE('',#1794,#1978,#1024,.T.);
#2498=EDGE_CURVE('',#1977,#1978,#90,.T.);
#2499=EDGE_CURVE('',#1793,#1979,#1025,.T.);
#2500=EDGE_CURVE('',#1978,#1979,#91,.T.);
#2501=EDGE_CURVE('',#1792,#1980,#1026,.T.);
#2502=EDGE_CURVE('',#1979,#1980,#92,.T.);
#2503=EDGE_CURVE('',#1791,#1981,#1027,.T.);
#2504=EDGE_CURVE('',#1980,#1981,#93,.T.);
#2505=EDGE_CURVE('',#1790,#1982,#1028,.T.);
#2506=EDGE_CURVE('',#1981,#1982,#1029,.T.);
#2507=EDGE_CURVE('',#1789,#1983,#1030,.T.);
#2508=EDGE_CURVE('',#1982,#1983,#1031,.T.);
#2509=EDGE_CURVE('',#1983,#1963,#1032,.T.);
#2510=EDGE_CURVE('',#1809,#1984,#1033,.T.);
#2511=EDGE_CURVE('',#1985,#1984,#1034,.T.);
#2512=EDGE_CURVE('',#1810,#1985,#1035,.T.);
#2513=EDGE_CURVE('',#1819,#1986,#1036,.T.);
#2514=EDGE_CURVE('',#1984,#1986,#1037,.T.);
#2515=EDGE_CURVE('',#1818,#1987,#1038,.T.);
#2516=EDGE_CURVE('',#1986,#1987,#1039,.T.);
#2517=EDGE_CURVE('',#1817,#1988,#1040,.T.);
#2518=EDGE_CURVE('',#1987,#1988,#1041,.T.);
#2519=EDGE_CURVE('',#1816,#1989,#1042,.T.);
#2520=EDGE_CURVE('',#1988,#1989,#94,.T.);
#2521=EDGE_CURVE('',#1815,#1990,#1043,.T.);
#2522=EDGE_CURVE('',#1989,#1990,#95,.T.);
#2523=EDGE_CURVE('',#1814,#1991,#1044,.T.);
#2524=EDGE_CURVE('',#1990,#1991,#1045,.T.);
#2525=EDGE_CURVE('',#1813,#1992,#1046,.T.);
#2526=EDGE_CURVE('',#1991,#1992,#1047,.T.);
#2527=EDGE_CURVE('',#1812,#1993,#1048,.T.);
#2528=EDGE_CURVE('',#1992,#1993,#1049,.T.);
#2529=EDGE_CURVE('',#1811,#1994,#1050,.T.);
#2530=EDGE_CURVE('',#1993,#1994,#1051,.T.);
#2531=EDGE_CURVE('',#1994,#1985,#1052,.T.);
#2532=EDGE_CURVE('',#1820,#1995,#1053,.T.);
#2533=EDGE_CURVE('',#1996,#1995,#1054,.T.);
#2534=EDGE_CURVE('',#1821,#1996,#1055,.T.);
#2535=EDGE_CURVE('',#1830,#1997,#1056,.T.);
#2536=EDGE_CURVE('',#1995,#1997,#1057,.T.);
#2537=EDGE_CURVE('',#1829,#1998,#1058,.T.);
#2538=EDGE_CURVE('',#1997,#1998,#1059,.T.);
#2539=EDGE_CURVE('',#1828,#1999,#1060,.T.);
#2540=EDGE_CURVE('',#1998,#1999,#1061,.T.);
#2541=EDGE_CURVE('',#1827,#2000,#1062,.T.);
#2542=EDGE_CURVE('',#1999,#2000,#96,.T.);
#2543=EDGE_CURVE('',#1826,#2001,#1063,.T.);
#2544=EDGE_CURVE('',#2000,#2001,#97,.T.);
#2545=EDGE_CURVE('',#1825,#2002,#1064,.T.);
#2546=EDGE_CURVE('',#2001,#2002,#1065,.T.);
#2547=EDGE_CURVE('',#1824,#2003,#1066,.T.);
#2548=EDGE_CURVE('',#2002,#2003,#1067,.T.);
#2549=EDGE_CURVE('',#1823,#2004,#1068,.T.);
#2550=EDGE_CURVE('',#2003,#2004,#1069,.T.);
#2551=EDGE_CURVE('',#1822,#2005,#1070,.T.);
#2552=EDGE_CURVE('',#2004,#2005,#1071,.T.);
#2553=EDGE_CURVE('',#2005,#1996,#1072,.T.);
#2554=EDGE_CURVE('',#1831,#2006,#1073,.T.);
#2555=EDGE_CURVE('',#2006,#2007,#1074,.T.);
#2556=EDGE_CURVE('',#1832,#2007,#1075,.T.);
#2557=EDGE_CURVE('',#1834,#2008,#1076,.T.);
#2558=EDGE_CURVE('',#2008,#2006,#1077,.T.);
#2559=EDGE_CURVE('',#1833,#2009,#1078,.T.);
#2560=EDGE_CURVE('',#2009,#2008,#1079,.T.);
#2561=EDGE_CURVE('',#2007,#2009,#1080,.T.);
#2562=EDGE_CURVE('',#1835,#2010,#1081,.T.);
#2563=EDGE_CURVE('',#2010,#2011,#1082,.T.);
#2564=EDGE_CURVE('',#1836,#2011,#1083,.T.);
#2565=EDGE_CURVE('',#1838,#2012,#1084,.T.);
#2566=EDGE_CURVE('',#2012,#2010,#1085,.T.);
#2567=EDGE_CURVE('',#1837,#2013,#1086,.T.);
#2568=EDGE_CURVE('',#2013,#2012,#1087,.T.);
#2569=EDGE_CURVE('',#2011,#2013,#1088,.T.);
#2570=EDGE_CURVE('',#1839,#2014,#1089,.T.);
#2571=EDGE_CURVE('',#2014,#2015,#1090,.T.);
#2572=EDGE_CURVE('',#1840,#2015,#1091,.T.);
#2573=EDGE_CURVE('',#1842,#2016,#1092,.T.);
#2574=EDGE_CURVE('',#2016,#2014,#1093,.T.);
#2575=EDGE_CURVE('',#1841,#2017,#1094,.T.);
#2576=EDGE_CURVE('',#2017,#2016,#1095,.T.);
#2577=EDGE_CURVE('',#2015,#2017,#1096,.T.);
#2578=EDGE_CURVE('',#1843,#2018,#1097,.T.);
#2579=EDGE_CURVE('',#2018,#2019,#1098,.T.);
#2580=EDGE_CURVE('',#1844,#2019,#1099,.T.);
#2581=EDGE_CURVE('',#1846,#2020,#1100,.T.);
#2582=EDGE_CURVE('',#2020,#2018,#1101,.T.);
#2583=EDGE_CURVE('',#1845,#2021,#1102,.T.);
#2584=EDGE_CURVE('',#2021,#2020,#1103,.T.);
#2585=EDGE_CURVE('',#2019,#2021,#1104,.T.);
#2586=EDGE_CURVE('',#1748,#1753,#109,.T.);
#2587=EDGE_CURVE('',#1752,#2022,#1105,.T.);
#2588=EDGE_CURVE('',#2023,#2022,#1106,.T.);
#2589=EDGE_CURVE('',#1749,#2023,#1107,.T.);
#2590=EDGE_CURVE('',#1899,#2023,#1108,.T.);
#2591=EDGE_CURVE('',#2022,#1900,#1109,.T.);
#2592=EDGE_CURVE('',#2024,#2025,#1110,.T.);
#2593=EDGE_CURVE('',#2024,#2026,#1111,.T.);
#2594=EDGE_CURVE('',#2027,#2026,#1112,.T.);
#2595=EDGE_CURVE('',#2025,#2027,#1113,.T.);
#2596=EDGE_CURVE('',#2025,#2028,#1114,.T.);
#2597=EDGE_CURVE('',#2029,#2027,#1115,.T.);
#2598=EDGE_CURVE('',#2028,#2029,#1116,.T.);
#2599=EDGE_CURVE('',#2030,#2028,#1117,.T.);
#2600=EDGE_CURVE('',#2031,#2029,#1118,.T.);
#2601=EDGE_CURVE('',#2030,#2031,#1119,.T.);
#2602=EDGE_CURVE('',#2030,#2032,#1120,.T.);
#2603=EDGE_CURVE('',#2033,#2031,#1121,.T.);
#2604=EDGE_CURVE('',#2032,#2033,#1122,.T.);
#2605=EDGE_CURVE('',#2032,#2034,#1123,.T.);
#2606=EDGE_CURVE('',#2035,#2033,#1124,.T.);
#2607=EDGE_CURVE('',#2034,#2035,#1125,.T.);
#2608=EDGE_CURVE('',#2036,#2034,#1126,.T.);
#2609=EDGE_CURVE('',#2037,#2035,#1127,.T.);
#2610=EDGE_CURVE('',#2036,#2037,#1128,.T.);
#2611=EDGE_CURVE('',#2038,#2036,#1129,.T.);
#2612=EDGE_CURVE('',#2039,#2037,#1130,.T.);
#2613=EDGE_CURVE('',#2038,#2039,#1131,.T.);
#2614=EDGE_CURVE('',#2038,#2040,#1132,.T.);
#2615=EDGE_CURVE('',#2041,#2039,#1133,.T.);
#2616=EDGE_CURVE('',#2040,#2041,#1134,.T.);
#2617=EDGE_CURVE('',#2040,#1750,#1135,.T.);
#2618=EDGE_CURVE('',#1751,#2041,#1136,.T.);
#2619=EDGE_CURVE('',#2042,#1758,#1137,.T.);
#2620=EDGE_CURVE('',#2043,#2042,#1138,.T.);
#2621=EDGE_CURVE('',#2043,#1912,#1139,.T.);
#2622=EDGE_CURVE('',#2024,#2043,#1140,.T.);
#2623=EDGE_CURVE('',#2026,#2042,#1141,.T.);
#2624=ORIENTED_EDGE('',*,*,#2044,.F.);
#2625=ORIENTED_EDGE('',*,*,#2045,.F.);
#2626=ORIENTED_EDGE('',*,*,#2046,.F.);
#2627=ORIENTED_EDGE('',*,*,#2047,.T.);
#2628=ORIENTED_EDGE('',*,*,#2048,.F.);
#2629=ORIENTED_EDGE('',*,*,#2047,.F.);
#2630=ORIENTED_EDGE('',*,*,#2049,.F.);
#2631=ORIENTED_EDGE('',*,*,#2050,.T.);
#2632=ORIENTED_EDGE('',*,*,#2051,.F.);
#2633=ORIENTED_EDGE('',*,*,#2050,.F.);
#2634=ORIENTED_EDGE('',*,*,#2052,.F.);
#2635=ORIENTED_EDGE('',*,*,#2053,.T.);
#2636=ORIENTED_EDGE('',*,*,#2054,.F.);
#2637=ORIENTED_EDGE('',*,*,#2053,.F.);
#2638=ORIENTED_EDGE('',*,*,#2055,.F.);
#2639=ORIENTED_EDGE('',*,*,#2045,.T.);
#2640=ORIENTED_EDGE('',*,*,#2056,.F.);
#2641=ORIENTED_EDGE('',*,*,#2057,.F.);
#2642=ORIENTED_EDGE('',*,*,#2058,.F.);
#2643=ORIENTED_EDGE('',*,*,#2059,.T.);
#2644=ORIENTED_EDGE('',*,*,#2060,.F.);
#2645=ORIENTED_EDGE('',*,*,#2059,.F.);
#2646=ORIENTED_EDGE('',*,*,#2061,.F.);
#2647=ORIENTED_EDGE('',*,*,#2062,.T.);
#2648=ORIENTED_EDGE('',*,*,#2063,.F.);
#2649=ORIENTED_EDGE('',*,*,#2062,.F.);
#2650=ORIENTED_EDGE('',*,*,#2064,.F.);
#2651=ORIENTED_EDGE('',*,*,#2065,.T.);
#2652=ORIENTED_EDGE('',*,*,#2066,.F.);
#2653=ORIENTED_EDGE('',*,*,#2065,.F.);
#2654=ORIENTED_EDGE('',*,*,#2067,.F.);
#2655=ORIENTED_EDGE('',*,*,#2057,.T.);
#2656=ORIENTED_EDGE('',*,*,#2068,.F.);
#2657=ORIENTED_EDGE('',*,*,#2069,.F.);
#2658=ORIENTED_EDGE('',*,*,#2070,.F.);
#2659=ORIENTED_EDGE('',*,*,#2071,.T.);
#2660=ORIENTED_EDGE('',*,*,#2072,.F.);
#2661=ORIENTED_EDGE('',*,*,#2071,.F.);
#2662=ORIENTED_EDGE('',*,*,#2073,.F.);
#2663=ORIENTED_EDGE('',*,*,#2074,.T.);
#2664=ORIENTED_EDGE('',*,*,#2075,.F.);
#2665=ORIENTED_EDGE('',*,*,#2074,.F.);
#2666=ORIENTED_EDGE('',*,*,#2076,.F.);
#2667=ORIENTED_EDGE('',*,*,#2077,.T.);
#2668=ORIENTED_EDGE('',*,*,#2078,.F.);
#2669=ORIENTED_EDGE('',*,*,#2077,.F.);
#2670=ORIENTED_EDGE('',*,*,#2079,.F.);
#2671=ORIENTED_EDGE('',*,*,#2069,.T.);
#2672=ORIENTED_EDGE('',*,*,#2080,.F.);
#2673=ORIENTED_EDGE('',*,*,#2081,.F.);
#2674=ORIENTED_EDGE('',*,*,#2082,.F.);
#2675=ORIENTED_EDGE('',*,*,#2083,.T.);
#2676=ORIENTED_EDGE('',*,*,#2084,.F.);
#2677=ORIENTED_EDGE('',*,*,#2083,.F.);
#2678=ORIENTED_EDGE('',*,*,#2085,.F.);
#2679=ORIENTED_EDGE('',*,*,#2086,.T.);
#2680=ORIENTED_EDGE('',*,*,#2087,.F.);
#2681=ORIENTED_EDGE('',*,*,#2086,.F.);
#2682=ORIENTED_EDGE('',*,*,#2088,.F.);
#2683=ORIENTED_EDGE('',*,*,#2089,.T.);
#2684=ORIENTED_EDGE('',*,*,#2090,.F.);
#2685=ORIENTED_EDGE('',*,*,#2089,.F.);
#2686=ORIENTED_EDGE('',*,*,#2091,.F.);
#2687=ORIENTED_EDGE('',*,*,#2081,.T.);
#2688=ORIENTED_EDGE('',*,*,#2092,.F.);
#2689=ORIENTED_EDGE('',*,*,#2093,.F.);
#2690=ORIENTED_EDGE('',*,*,#2094,.F.);
#2691=ORIENTED_EDGE('',*,*,#2095,.T.);
#2692=ORIENTED_EDGE('',*,*,#2096,.F.);
#2693=ORIENTED_EDGE('',*,*,#2095,.F.);
#2694=ORIENTED_EDGE('',*,*,#2097,.F.);
#2695=ORIENTED_EDGE('',*,*,#2098,.T.);
#2696=ORIENTED_EDGE('',*,*,#2099,.F.);
#2697=ORIENTED_EDGE('',*,*,#2098,.F.);
#2698=ORIENTED_EDGE('',*,*,#2100,.F.);
#2699=ORIENTED_EDGE('',*,*,#2101,.T.);
#2700=ORIENTED_EDGE('',*,*,#2102,.F.);
#2701=ORIENTED_EDGE('',*,*,#2101,.F.);
#2702=ORIENTED_EDGE('',*,*,#2103,.F.);
#2703=ORIENTED_EDGE('',*,*,#2093,.T.);
#2704=ORIENTED_EDGE('',*,*,#2104,.F.);
#2705=ORIENTED_EDGE('',*,*,#2105,.F.);
#2706=ORIENTED_EDGE('',*,*,#2106,.F.);
#2707=ORIENTED_EDGE('',*,*,#2107,.T.);
#2708=ORIENTED_EDGE('',*,*,#2108,.F.);
#2709=ORIENTED_EDGE('',*,*,#2107,.F.);
#2710=ORIENTED_EDGE('',*,*,#2109,.F.);
#2711=ORIENTED_EDGE('',*,*,#2110,.T.);
#2712=ORIENTED_EDGE('',*,*,#2111,.F.);
#2713=ORIENTED_EDGE('',*,*,#2110,.F.);
#2714=ORIENTED_EDGE('',*,*,#2112,.F.);
#2715=ORIENTED_EDGE('',*,*,#2113,.T.);
#2716=ORIENTED_EDGE('',*,*,#2114,.F.);
#2717=ORIENTED_EDGE('',*,*,#2113,.F.);
#2718=ORIENTED_EDGE('',*,*,#2115,.F.);
#2719=ORIENTED_EDGE('',*,*,#2105,.T.);
#2720=ORIENTED_EDGE('',*,*,#2116,.F.);
#2721=ORIENTED_EDGE('',*,*,#2117,.F.);
#2722=ORIENTED_EDGE('',*,*,#2118,.F.);
#2723=ORIENTED_EDGE('',*,*,#2119,.T.);
#2724=ORIENTED_EDGE('',*,*,#2120,.F.);
#2725=ORIENTED_EDGE('',*,*,#2119,.F.);
#2726=ORIENTED_EDGE('',*,*,#2121,.F.);
#2727=ORIENTED_EDGE('',*,*,#2122,.T.);
#2728=ORIENTED_EDGE('',*,*,#2123,.F.);
#2729=ORIENTED_EDGE('',*,*,#2122,.F.);
#2730=ORIENTED_EDGE('',*,*,#2124,.F.);
#2731=ORIENTED_EDGE('',*,*,#2125,.T.);
#2732=ORIENTED_EDGE('',*,*,#2126,.F.);
#2733=ORIENTED_EDGE('',*,*,#2125,.F.);
#2734=ORIENTED_EDGE('',*,*,#2127,.F.);
#2735=ORIENTED_EDGE('',*,*,#2117,.T.);
#2736=ORIENTED_EDGE('',*,*,#2128,.F.);
#2737=ORIENTED_EDGE('',*,*,#2129,.F.);
#2738=ORIENTED_EDGE('',*,*,#2130,.F.);
#2739=ORIENTED_EDGE('',*,*,#2131,.T.);
#2740=ORIENTED_EDGE('',*,*,#2132,.F.);
#2741=ORIENTED_EDGE('',*,*,#2131,.F.);
#2742=ORIENTED_EDGE('',*,*,#2133,.F.);
#2743=ORIENTED_EDGE('',*,*,#2134,.T.);
#2744=ORIENTED_EDGE('',*,*,#2135,.F.);
#2745=ORIENTED_EDGE('',*,*,#2134,.F.);
#2746=ORIENTED_EDGE('',*,*,#2136,.F.);
#2747=ORIENTED_EDGE('',*,*,#2137,.T.);
#2748=ORIENTED_EDGE('',*,*,#2138,.F.);
#2749=ORIENTED_EDGE('',*,*,#2137,.F.);
#2750=ORIENTED_EDGE('',*,*,#2139,.F.);
#2751=ORIENTED_EDGE('',*,*,#2129,.T.);
#2752=ORIENTED_EDGE('',*,*,#2140,.F.);
#2753=ORIENTED_EDGE('',*,*,#2141,.T.);
#2754=ORIENTED_EDGE('',*,*,#2142,.F.);
#2755=ORIENTED_EDGE('',*,*,#2143,.F.);
#2756=ORIENTED_EDGE('',*,*,#2135,.T.);
#2757=ORIENTED_EDGE('',*,*,#2138,.T.);
#2758=ORIENTED_EDGE('',*,*,#2128,.T.);
#2759=ORIENTED_EDGE('',*,*,#2132,.T.);
#2760=ORIENTED_EDGE('',*,*,#2144,.F.);
#2761=ORIENTED_EDGE('',*,*,#2143,.T.);
#2762=ORIENTED_EDGE('',*,*,#2145,.F.);
#2763=ORIENTED_EDGE('',*,*,#2146,.F.);
#2764=ORIENTED_EDGE('',*,*,#2147,.F.);
#2765=ORIENTED_EDGE('',*,*,#2146,.T.);
#2766=ORIENTED_EDGE('',*,*,#2148,.F.);
#2767=ORIENTED_EDGE('',*,*,#2149,.F.);
#2768=ORIENTED_EDGE('',*,*,#2136,.T.);
#2769=ORIENTED_EDGE('',*,*,#2133,.T.);
#2770=ORIENTED_EDGE('',*,*,#2130,.T.);
#2771=ORIENTED_EDGE('',*,*,#2139,.T.);
#2772=ORIENTED_EDGE('',*,*,#2150,.T.);
#2773=ORIENTED_EDGE('',*,*,#2148,.T.);
#2774=ORIENTED_EDGE('',*,*,#2145,.T.);
#2775=ORIENTED_EDGE('',*,*,#2142,.T.);
#2776=ORIENTED_EDGE('',*,*,#2151,.F.);
#2777=ORIENTED_EDGE('',*,*,#2152,.T.);
#2778=ORIENTED_EDGE('',*,*,#2153,.F.);
#2779=ORIENTED_EDGE('',*,*,#2154,.F.);
#2780=ORIENTED_EDGE('',*,*,#2123,.T.);
#2781=ORIENTED_EDGE('',*,*,#2126,.T.);
#2782=ORIENTED_EDGE('',*,*,#2116,.T.);
#2783=ORIENTED_EDGE('',*,*,#2120,.T.);
#2784=ORIENTED_EDGE('',*,*,#2155,.F.);
#2785=ORIENTED_EDGE('',*,*,#2154,.T.);
#2786=ORIENTED_EDGE('',*,*,#2156,.F.);
#2787=ORIENTED_EDGE('',*,*,#2157,.F.);
#2788=ORIENTED_EDGE('',*,*,#2158,.F.);
#2789=ORIENTED_EDGE('',*,*,#2157,.T.);
#2790=ORIENTED_EDGE('',*,*,#2159,.F.);
#2791=ORIENTED_EDGE('',*,*,#2160,.F.);
#2792=ORIENTED_EDGE('',*,*,#2124,.T.);
#2793=ORIENTED_EDGE('',*,*,#2121,.T.);
#2794=ORIENTED_EDGE('',*,*,#2118,.T.);
#2795=ORIENTED_EDGE('',*,*,#2127,.T.);
#2796=ORIENTED_EDGE('',*,*,#2161,.F.);
#2797=ORIENTED_EDGE('',*,*,#2160,.T.);
#2798=ORIENTED_EDGE('',*,*,#2162,.F.);
#2799=ORIENTED_EDGE('',*,*,#2152,.F.);
#2800=ORIENTED_EDGE('',*,*,#2162,.T.);
#2801=ORIENTED_EDGE('',*,*,#2159,.T.);
#2802=ORIENTED_EDGE('',*,*,#2156,.T.);
#2803=ORIENTED_EDGE('',*,*,#2153,.T.);
#2804=ORIENTED_EDGE('',*,*,#2163,.F.);
#2805=ORIENTED_EDGE('',*,*,#2164,.T.);
#2806=ORIENTED_EDGE('',*,*,#2165,.F.);
#2807=ORIENTED_EDGE('',*,*,#2166,.F.);
#2808=ORIENTED_EDGE('',*,*,#2111,.T.);
#2809=ORIENTED_EDGE('',*,*,#2114,.T.);
#2810=ORIENTED_EDGE('',*,*,#2104,.T.);
#2811=ORIENTED_EDGE('',*,*,#2108,.T.);
#2812=ORIENTED_EDGE('',*,*,#2167,.F.);
#2813=ORIENTED_EDGE('',*,*,#2168,.T.);
#2814=ORIENTED_EDGE('',*,*,#2169,.F.);
#2815=ORIENTED_EDGE('',*,*,#2170,.F.);
#2816=ORIENTED_EDGE('',*,*,#2112,.T.);
#2817=ORIENTED_EDGE('',*,*,#2109,.T.);
#2818=ORIENTED_EDGE('',*,*,#2106,.T.);
#2819=ORIENTED_EDGE('',*,*,#2115,.T.);
#2820=ORIENTED_EDGE('',*,*,#2171,.F.);
#2821=ORIENTED_EDGE('',*,*,#2170,.T.);
#2822=ORIENTED_EDGE('',*,*,#2172,.F.);
#2823=ORIENTED_EDGE('',*,*,#2164,.F.);
#2824=ORIENTED_EDGE('',*,*,#2172,.T.);
#2825=ORIENTED_EDGE('',*,*,#2169,.T.);
#2826=ORIENTED_EDGE('',*,*,#2173,.T.);
#2827=ORIENTED_EDGE('',*,*,#2165,.T.);
#2828=ORIENTED_EDGE('',*,*,#2147,.T.);
#2829=ORIENTED_EDGE('',*,*,#2174,.T.);
#2830=ORIENTED_EDGE('',*,*,#2175,.T.);
#2831=ORIENTED_EDGE('',*,*,#2176,.T.);
#2832=ORIENTED_EDGE('',*,*,#2177,.T.);
#2833=ORIENTED_EDGE('',*,*,#2178,.T.);
#2834=ORIENTED_EDGE('',*,*,#2179,.T.);
#2835=ORIENTED_EDGE('',*,*,#2180,.F.);
#2836=ORIENTED_EDGE('',*,*,#2181,.T.);
#2837=ORIENTED_EDGE('',*,*,#2182,.F.);
#2838=ORIENTED_EDGE('',*,*,#2183,.T.);
#2839=ORIENTED_EDGE('',*,*,#2184,.T.);
#2840=ORIENTED_EDGE('',*,*,#2185,.T.);
#2841=ORIENTED_EDGE('',*,*,#2186,.F.);
#2842=ORIENTED_EDGE('',*,*,#2167,.T.);
#2843=ORIENTED_EDGE('',*,*,#2171,.T.);
#2844=ORIENTED_EDGE('',*,*,#2163,.T.);
#2845=ORIENTED_EDGE('',*,*,#2187,.F.);
#2846=ORIENTED_EDGE('',*,*,#2188,.F.);
#2847=ORIENTED_EDGE('',*,*,#2189,.T.);
#2848=ORIENTED_EDGE('',*,*,#2190,.T.);
#2849=ORIENTED_EDGE('',*,*,#2191,.T.);
#2850=ORIENTED_EDGE('',*,*,#2140,.T.);
#2851=ORIENTED_EDGE('',*,*,#2144,.T.);
#2852=ORIENTED_EDGE('',*,*,#2151,.T.);
#2853=ORIENTED_EDGE('',*,*,#2155,.T.);
#2854=ORIENTED_EDGE('',*,*,#2158,.T.);
#2855=ORIENTED_EDGE('',*,*,#2161,.T.);
#2856=ORIENTED_EDGE('',*,*,#2192,.T.);
#2857=ORIENTED_EDGE('',*,*,#2193,.T.);
#2858=ORIENTED_EDGE('',*,*,#2194,.T.);
#2859=ORIENTED_EDGE('',*,*,#2195,.T.);
#2860=ORIENTED_EDGE('',*,*,#2196,.T.);
#2861=ORIENTED_EDGE('',*,*,#2197,.T.);
#2862=ORIENTED_EDGE('',*,*,#2198,.T.);
#2863=ORIENTED_EDGE('',*,*,#2199,.T.);
#2864=ORIENTED_EDGE('',*,*,#2200,.T.);
#2865=ORIENTED_EDGE('',*,*,#2201,.T.);
#2866=ORIENTED_EDGE('',*,*,#2202,.T.);
#2867=ORIENTED_EDGE('',*,*,#2203,.T.);
#2868=ORIENTED_EDGE('',*,*,#2204,.T.);
#2869=ORIENTED_EDGE('',*,*,#2205,.T.);
#2870=ORIENTED_EDGE('',*,*,#2206,.T.);
#2871=ORIENTED_EDGE('',*,*,#2207,.T.);
#2872=ORIENTED_EDGE('',*,*,#2208,.T.);
#2873=ORIENTED_EDGE('',*,*,#2209,.T.);
#2874=ORIENTED_EDGE('',*,*,#2210,.T.);
#2875=ORIENTED_EDGE('',*,*,#2211,.T.);
#2876=ORIENTED_EDGE('',*,*,#2212,.T.);
#2877=ORIENTED_EDGE('',*,*,#2213,.T.);
#2878=ORIENTED_EDGE('',*,*,#2214,.T.);
#2879=ORIENTED_EDGE('',*,*,#2215,.T.);
#2880=ORIENTED_EDGE('',*,*,#2216,.T.);
#2881=ORIENTED_EDGE('',*,*,#2217,.T.);
#2882=ORIENTED_EDGE('',*,*,#2218,.T.);
#2883=ORIENTED_EDGE('',*,*,#2219,.T.);
#2884=ORIENTED_EDGE('',*,*,#2220,.T.);
#2885=ORIENTED_EDGE('',*,*,#2221,.T.);
#2886=ORIENTED_EDGE('',*,*,#2222,.T.);
#2887=ORIENTED_EDGE('',*,*,#2223,.T.);
#2888=ORIENTED_EDGE('',*,*,#2224,.T.);
#2889=ORIENTED_EDGE('',*,*,#2225,.T.);
#2890=ORIENTED_EDGE('',*,*,#2226,.T.);
#2891=ORIENTED_EDGE('',*,*,#2227,.T.);
#2892=ORIENTED_EDGE('',*,*,#2228,.T.);
#2893=ORIENTED_EDGE('',*,*,#2229,.T.);
#2894=ORIENTED_EDGE('',*,*,#2230,.T.);
#2895=ORIENTED_EDGE('',*,*,#2231,.T.);
#2896=ORIENTED_EDGE('',*,*,#2232,.T.);
#2897=ORIENTED_EDGE('',*,*,#2233,.T.);
#2898=ORIENTED_EDGE('',*,*,#2234,.T.);
#2899=ORIENTED_EDGE('',*,*,#2235,.T.);
#2900=ORIENTED_EDGE('',*,*,#2236,.T.);
#2901=ORIENTED_EDGE('',*,*,#2237,.T.);
#2902=ORIENTED_EDGE('',*,*,#2238,.T.);
#2903=ORIENTED_EDGE('',*,*,#2239,.T.);
#2904=ORIENTED_EDGE('',*,*,#2240,.T.);
#2905=ORIENTED_EDGE('',*,*,#2241,.T.);
#2906=ORIENTED_EDGE('',*,*,#2242,.T.);
#2907=ORIENTED_EDGE('',*,*,#2243,.T.);
#2908=ORIENTED_EDGE('',*,*,#2244,.T.);
#2909=ORIENTED_EDGE('',*,*,#2245,.T.);
#2910=ORIENTED_EDGE('',*,*,#2246,.T.);
#2911=ORIENTED_EDGE('',*,*,#2247,.T.);
#2912=ORIENTED_EDGE('',*,*,#2248,.T.);
#2913=ORIENTED_EDGE('',*,*,#2249,.T.);
#2914=ORIENTED_EDGE('',*,*,#2250,.T.);
#2915=ORIENTED_EDGE('',*,*,#2251,.T.);
#2916=ORIENTED_EDGE('',*,*,#2252,.T.);
#2917=ORIENTED_EDGE('',*,*,#2253,.T.);
#2918=ORIENTED_EDGE('',*,*,#2254,.T.);
#2919=ORIENTED_EDGE('',*,*,#2255,.T.);
#2920=ORIENTED_EDGE('',*,*,#2256,.T.);
#2921=ORIENTED_EDGE('',*,*,#2257,.T.);
#2922=ORIENTED_EDGE('',*,*,#2258,.T.);
#2923=ORIENTED_EDGE('',*,*,#2259,.T.);
#2924=ORIENTED_EDGE('',*,*,#2260,.T.);
#2925=ORIENTED_EDGE('',*,*,#2261,.T.);
#2926=ORIENTED_EDGE('',*,*,#2262,.T.);
#2927=ORIENTED_EDGE('',*,*,#2263,.T.);
#2928=ORIENTED_EDGE('',*,*,#2264,.T.);
#2929=ORIENTED_EDGE('',*,*,#2265,.T.);
#2930=ORIENTED_EDGE('',*,*,#2266,.T.);
#2931=ORIENTED_EDGE('',*,*,#2267,.T.);
#2932=ORIENTED_EDGE('',*,*,#2268,.T.);
#2933=ORIENTED_EDGE('',*,*,#2269,.T.);
#2934=ORIENTED_EDGE('',*,*,#2270,.T.);
#2935=ORIENTED_EDGE('',*,*,#2271,.T.);
#2936=ORIENTED_EDGE('',*,*,#2272,.T.);
#2937=ORIENTED_EDGE('',*,*,#2273,.T.);
#2938=ORIENTED_EDGE('',*,*,#2274,.T.);
#2939=ORIENTED_EDGE('',*,*,#2275,.T.);
#2940=ORIENTED_EDGE('',*,*,#2276,.T.);
#2941=ORIENTED_EDGE('',*,*,#2277,.T.);
#2942=ORIENTED_EDGE('',*,*,#2278,.T.);
#2943=ORIENTED_EDGE('',*,*,#2279,.T.);
#2944=ORIENTED_EDGE('',*,*,#2280,.T.);
#2945=ORIENTED_EDGE('',*,*,#2281,.T.);
#2946=ORIENTED_EDGE('',*,*,#2282,.T.);
#2947=ORIENTED_EDGE('',*,*,#2283,.T.);
#2948=ORIENTED_EDGE('',*,*,#2284,.T.);
#2949=ORIENTED_EDGE('',*,*,#2285,.T.);
#2950=ORIENTED_EDGE('',*,*,#2286,.T.);
#2951=ORIENTED_EDGE('',*,*,#2287,.T.);
#2952=ORIENTED_EDGE('',*,*,#2288,.T.);
#2953=ORIENTED_EDGE('',*,*,#2289,.T.);
#2954=ORIENTED_EDGE('',*,*,#2290,.T.);
#2955=ORIENTED_EDGE('',*,*,#2291,.T.);
#2956=ORIENTED_EDGE('',*,*,#2292,.T.);
#2957=ORIENTED_EDGE('',*,*,#2293,.T.);
#2958=ORIENTED_EDGE('',*,*,#2294,.T.);
#2959=ORIENTED_EDGE('',*,*,#2295,.T.);
#2960=ORIENTED_EDGE('',*,*,#2296,.T.);
#2961=ORIENTED_EDGE('',*,*,#2293,.F.);
#2962=ORIENTED_EDGE('',*,*,#2297,.T.);
#2963=ORIENTED_EDGE('',*,*,#2298,.F.);
#2964=ORIENTED_EDGE('',*,*,#2299,.F.);
#2965=ORIENTED_EDGE('',*,*,#2099,.T.);
#2966=ORIENTED_EDGE('',*,*,#2102,.T.);
#2967=ORIENTED_EDGE('',*,*,#2092,.T.);
#2968=ORIENTED_EDGE('',*,*,#2096,.T.);
#2969=ORIENTED_EDGE('',*,*,#2294,.F.);
#2970=ORIENTED_EDGE('',*,*,#2299,.T.);
#2971=ORIENTED_EDGE('',*,*,#2300,.F.);
#2972=ORIENTED_EDGE('',*,*,#2301,.F.);
#2973=ORIENTED_EDGE('',*,*,#2295,.F.);
#2974=ORIENTED_EDGE('',*,*,#2301,.T.);
#2975=ORIENTED_EDGE('',*,*,#2302,.F.);
#2976=ORIENTED_EDGE('',*,*,#2303,.F.);
#2977=ORIENTED_EDGE('',*,*,#2100,.T.);
#2978=ORIENTED_EDGE('',*,*,#2097,.T.);
#2979=ORIENTED_EDGE('',*,*,#2094,.T.);
#2980=ORIENTED_EDGE('',*,*,#2103,.T.);
#2981=ORIENTED_EDGE('',*,*,#2296,.F.);
#2982=ORIENTED_EDGE('',*,*,#2303,.T.);
#2983=ORIENTED_EDGE('',*,*,#2304,.F.);
#2984=ORIENTED_EDGE('',*,*,#2297,.F.);
#2985=ORIENTED_EDGE('',*,*,#2304,.T.);
#2986=ORIENTED_EDGE('',*,*,#2302,.T.);
#2987=ORIENTED_EDGE('',*,*,#2300,.T.);
#2988=ORIENTED_EDGE('',*,*,#2298,.T.);
#2989=ORIENTED_EDGE('',*,*,#2289,.F.);
#2990=ORIENTED_EDGE('',*,*,#2305,.T.);
#2991=ORIENTED_EDGE('',*,*,#2306,.F.);
#2992=ORIENTED_EDGE('',*,*,#2307,.F.);
#2993=ORIENTED_EDGE('',*,*,#2087,.T.);
#2994=ORIENTED_EDGE('',*,*,#2090,.T.);
#2995=ORIENTED_EDGE('',*,*,#2080,.T.);
#2996=ORIENTED_EDGE('',*,*,#2084,.T.);
#2997=ORIENTED_EDGE('',*,*,#2290,.F.);
#2998=ORIENTED_EDGE('',*,*,#2307,.T.);
#2999=ORIENTED_EDGE('',*,*,#2308,.F.);
#3000=ORIENTED_EDGE('',*,*,#2309,.F.);
#3001=ORIENTED_EDGE('',*,*,#2291,.F.);
#3002=ORIENTED_EDGE('',*,*,#2309,.T.);
#3003=ORIENTED_EDGE('',*,*,#2310,.F.);
#3004=ORIENTED_EDGE('',*,*,#2311,.F.);
#3005=ORIENTED_EDGE('',*,*,#2088,.T.);
#3006=ORIENTED_EDGE('',*,*,#2085,.T.);
#3007=ORIENTED_EDGE('',*,*,#2082,.T.);
#3008=ORIENTED_EDGE('',*,*,#2091,.T.);
#3009=ORIENTED_EDGE('',*,*,#2292,.F.);
#3010=ORIENTED_EDGE('',*,*,#2311,.T.);
#3011=ORIENTED_EDGE('',*,*,#2312,.F.);
#3012=ORIENTED_EDGE('',*,*,#2305,.F.);
#3013=ORIENTED_EDGE('',*,*,#2312,.T.);
#3014=ORIENTED_EDGE('',*,*,#2310,.T.);
#3015=ORIENTED_EDGE('',*,*,#2308,.T.);
#3016=ORIENTED_EDGE('',*,*,#2306,.T.);
#3017=ORIENTED_EDGE('',*,*,#2285,.F.);
#3018=ORIENTED_EDGE('',*,*,#2313,.T.);
#3019=ORIENTED_EDGE('',*,*,#2314,.F.);
#3020=ORIENTED_EDGE('',*,*,#2315,.F.);
#3021=ORIENTED_EDGE('',*,*,#2075,.T.);
#3022=ORIENTED_EDGE('',*,*,#2078,.T.);
#3023=ORIENTED_EDGE('',*,*,#2068,.T.);
#3024=ORIENTED_EDGE('',*,*,#2072,.T.);
#3025=ORIENTED_EDGE('',*,*,#2286,.F.);
#3026=ORIENTED_EDGE('',*,*,#2315,.T.);
#3027=ORIENTED_EDGE('',*,*,#2316,.F.);
#3028=ORIENTED_EDGE('',*,*,#2317,.F.);
#3029=ORIENTED_EDGE('',*,*,#2287,.F.);
#3030=ORIENTED_EDGE('',*,*,#2317,.T.);
#3031=ORIENTED_EDGE('',*,*,#2318,.F.);
#3032=ORIENTED_EDGE('',*,*,#2319,.F.);
#3033=ORIENTED_EDGE('',*,*,#2076,.T.);
#3034=ORIENTED_EDGE('',*,*,#2073,.T.);
#3035=ORIENTED_EDGE('',*,*,#2070,.T.);
#3036=ORIENTED_EDGE('',*,*,#2079,.T.);
#3037=ORIENTED_EDGE('',*,*,#2288,.F.);
#3038=ORIENTED_EDGE('',*,*,#2319,.T.);
#3039=ORIENTED_EDGE('',*,*,#2320,.F.);
#3040=ORIENTED_EDGE('',*,*,#2313,.F.);
#3041=ORIENTED_EDGE('',*,*,#2320,.T.);
#3042=ORIENTED_EDGE('',*,*,#2318,.T.);
#3043=ORIENTED_EDGE('',*,*,#2316,.T.);
#3044=ORIENTED_EDGE('',*,*,#2314,.T.);
#3045=ORIENTED_EDGE('',*,*,#2281,.F.);
#3046=ORIENTED_EDGE('',*,*,#2321,.T.);
#3047=ORIENTED_EDGE('',*,*,#2322,.F.);
#3048=ORIENTED_EDGE('',*,*,#2323,.F.);
#3049=ORIENTED_EDGE('',*,*,#2063,.T.);
#3050=ORIENTED_EDGE('',*,*,#2066,.T.);
#3051=ORIENTED_EDGE('',*,*,#2056,.T.);
#3052=ORIENTED_EDGE('',*,*,#2060,.T.);
#3053=ORIENTED_EDGE('',*,*,#2282,.F.);
#3054=ORIENTED_EDGE('',*,*,#2323,.T.);
#3055=ORIENTED_EDGE('',*,*,#2324,.F.);
#3056=ORIENTED_EDGE('',*,*,#2325,.F.);
#3057=ORIENTED_EDGE('',*,*,#2283,.F.);
#3058=ORIENTED_EDGE('',*,*,#2325,.T.);
#3059=ORIENTED_EDGE('',*,*,#2326,.F.);
#3060=ORIENTED_EDGE('',*,*,#2327,.F.);
#3061=ORIENTED_EDGE('',*,*,#2064,.T.);
#3062=ORIENTED_EDGE('',*,*,#2061,.T.);
#3063=ORIENTED_EDGE('',*,*,#2058,.T.);
#3064=ORIENTED_EDGE('',*,*,#2067,.T.);
#3065=ORIENTED_EDGE('',*,*,#2284,.F.);
#3066=ORIENTED_EDGE('',*,*,#2327,.T.);
#3067=ORIENTED_EDGE('',*,*,#2328,.F.);
#3068=ORIENTED_EDGE('',*,*,#2321,.F.);
#3069=ORIENTED_EDGE('',*,*,#2328,.T.);
#3070=ORIENTED_EDGE('',*,*,#2326,.T.);
#3071=ORIENTED_EDGE('',*,*,#2324,.T.);
#3072=ORIENTED_EDGE('',*,*,#2322,.T.);
#3073=ORIENTED_EDGE('',*,*,#2277,.F.);
#3074=ORIENTED_EDGE('',*,*,#2329,.T.);
#3075=ORIENTED_EDGE('',*,*,#2330,.F.);
#3076=ORIENTED_EDGE('',*,*,#2331,.F.);
#3077=ORIENTED_EDGE('',*,*,#2051,.T.);
#3078=ORIENTED_EDGE('',*,*,#2054,.T.);
#3079=ORIENTED_EDGE('',*,*,#2044,.T.);
#3080=ORIENTED_EDGE('',*,*,#2048,.T.);
#3081=ORIENTED_EDGE('',*,*,#2278,.F.);
#3082=ORIENTED_EDGE('',*,*,#2331,.T.);
#3083=ORIENTED_EDGE('',*,*,#2332,.F.);
#3084=ORIENTED_EDGE('',*,*,#2333,.F.);
#3085=ORIENTED_EDGE('',*,*,#2279,.F.);
#3086=ORIENTED_EDGE('',*,*,#2333,.T.);
#3087=ORIENTED_EDGE('',*,*,#2334,.F.);
#3088=ORIENTED_EDGE('',*,*,#2335,.F.);
#3089=ORIENTED_EDGE('',*,*,#2052,.T.);
#3090=ORIENTED_EDGE('',*,*,#2049,.T.);
#3091=ORIENTED_EDGE('',*,*,#2046,.T.);
#3092=ORIENTED_EDGE('',*,*,#2055,.T.);
#3093=ORIENTED_EDGE('',*,*,#2280,.F.);
#3094=ORIENTED_EDGE('',*,*,#2335,.T.);
#3095=ORIENTED_EDGE('',*,*,#2336,.F.);
#3096=ORIENTED_EDGE('',*,*,#2329,.F.);
#3097=ORIENTED_EDGE('',*,*,#2336,.T.);
#3098=ORIENTED_EDGE('',*,*,#2334,.T.);
#3099=ORIENTED_EDGE('',*,*,#2332,.T.);
#3100=ORIENTED_EDGE('',*,*,#2330,.T.);
#3101=ORIENTED_EDGE('',*,*,#2337,.T.);
#3102=ORIENTED_EDGE('',*,*,#2338,.F.);
#3103=ORIENTED_EDGE('',*,*,#2339,.F.);
#3104=ORIENTED_EDGE('',*,*,#2340,.F.);
#3105=ORIENTED_EDGE('',*,*,#2341,.T.);
#3106=ORIENTED_EDGE('',*,*,#2342,.F.);
#3107=ORIENTED_EDGE('',*,*,#2343,.F.);
#3108=ORIENTED_EDGE('',*,*,#2344,.F.);
#3109=ORIENTED_EDGE('',*,*,#2343,.T.);
#3110=ORIENTED_EDGE('',*,*,#2345,.F.);
#3111=ORIENTED_EDGE('',*,*,#2346,.F.);
#3112=ORIENTED_EDGE('',*,*,#2184,.F.);
#3113=ORIENTED_EDGE('',*,*,#2347,.F.);
#3114=ORIENTED_EDGE('',*,*,#2339,.T.);
#3115=ORIENTED_EDGE('',*,*,#2348,.F.);
#3116=ORIENTED_EDGE('',*,*,#2349,.F.);
#3117=ORIENTED_EDGE('',*,*,#2185,.F.);
#3118=ORIENTED_EDGE('',*,*,#2349,.T.);
#3119=ORIENTED_EDGE('',*,*,#2350,.F.);
#3120=ORIENTED_EDGE('',*,*,#2351,.F.);
#3121=ORIENTED_EDGE('',*,*,#2350,.T.);
#3122=ORIENTED_EDGE('',*,*,#2348,.T.);
#3123=ORIENTED_EDGE('',*,*,#2338,.T.);
#3124=ORIENTED_EDGE('',*,*,#2352,.F.);
#3125=ORIENTED_EDGE('',*,*,#2345,.T.);
#3126=ORIENTED_EDGE('',*,*,#2342,.T.);
#3127=ORIENTED_EDGE('',*,*,#2353,.T.);
#3128=ORIENTED_EDGE('',*,*,#2340,.T.);
#3129=ORIENTED_EDGE('',*,*,#2344,.T.);
#3130=ORIENTED_EDGE('',*,*,#2354,.T.);
#3131=ORIENTED_EDGE('',*,*,#2355,.F.);
#3132=ORIENTED_EDGE('',*,*,#2347,.T.);
#3133=ORIENTED_EDGE('',*,*,#2183,.F.);
#3134=ORIENTED_EDGE('',*,*,#2356,.T.);
#3135=ORIENTED_EDGE('',*,*,#2346,.T.);
#3136=ORIENTED_EDGE('',*,*,#2352,.T.);
#3137=ORIENTED_EDGE('',*,*,#2357,.T.);
#3138=ORIENTED_EDGE('',*,*,#2175,.F.);
#3139=ORIENTED_EDGE('',*,*,#2358,.T.);
#3140=ORIENTED_EDGE('',*,*,#2359,.F.);
#3141=ORIENTED_EDGE('',*,*,#2360,.F.);
#3142=ORIENTED_EDGE('',*,*,#2354,.F.);
#3143=ORIENTED_EDGE('',*,*,#2361,.F.);
#3144=ORIENTED_EDGE('',*,*,#2362,.F.);
#3145=ORIENTED_EDGE('',*,*,#2363,.F.);
#3146=ORIENTED_EDGE('',*,*,#2364,.F.);
#3147=ORIENTED_EDGE('',*,*,#2365,.F.);
#3148=ORIENTED_EDGE('',*,*,#2364,.T.);
#3149=ORIENTED_EDGE('',*,*,#2366,.F.);
#3150=ORIENTED_EDGE('',*,*,#2367,.F.);
#3151=ORIENTED_EDGE('',*,*,#2368,.F.);
#3152=ORIENTED_EDGE('',*,*,#2367,.T.);
#3153=ORIENTED_EDGE('',*,*,#2369,.F.);
#3154=ORIENTED_EDGE('',*,*,#2370,.F.);
#3155=ORIENTED_EDGE('',*,*,#2189,.F.);
#3156=ORIENTED_EDGE('',*,*,#2371,.F.);
#3157=ORIENTED_EDGE('',*,*,#2372,.F.);
#3158=ORIENTED_EDGE('',*,*,#2373,.F.);
#3159=ORIENTED_EDGE('',*,*,#2190,.F.);
#3160=ORIENTED_EDGE('',*,*,#2373,.T.);
#3161=ORIENTED_EDGE('',*,*,#2374,.F.);
#3162=ORIENTED_EDGE('',*,*,#2375,.F.);
#3163=ORIENTED_EDGE('',*,*,#2376,.F.);
#3164=ORIENTED_EDGE('',*,*,#2377,.T.);
#3165=ORIENTED_EDGE('',*,*,#2374,.T.);
#3166=ORIENTED_EDGE('',*,*,#2372,.T.);
#3167=ORIENTED_EDGE('',*,*,#2378,.F.);
#3168=ORIENTED_EDGE('',*,*,#2369,.T.);
#3169=ORIENTED_EDGE('',*,*,#2366,.T.);
#3170=ORIENTED_EDGE('',*,*,#2363,.T.);
#3171=ORIENTED_EDGE('',*,*,#2368,.T.);
#3172=ORIENTED_EDGE('',*,*,#2379,.F.);
#3173=ORIENTED_EDGE('',*,*,#2361,.T.);
#3174=ORIENTED_EDGE('',*,*,#2365,.T.);
#3175=ORIENTED_EDGE('',*,*,#2192,.F.);
#3176=ORIENTED_EDGE('',*,*,#2380,.T.);
#3177=ORIENTED_EDGE('',*,*,#2381,.F.);
#3178=ORIENTED_EDGE('',*,*,#2380,.F.);
#3179=ORIENTED_EDGE('',*,*,#2193,.F.);
#3180=ORIENTED_EDGE('',*,*,#2382,.T.);
#3181=ORIENTED_EDGE('',*,*,#2383,.F.);
#3182=ORIENTED_EDGE('',*,*,#2382,.F.);
#3183=ORIENTED_EDGE('',*,*,#2194,.F.);
#3184=ORIENTED_EDGE('',*,*,#2384,.T.);
#3185=ORIENTED_EDGE('',*,*,#2385,.F.);
#3186=ORIENTED_EDGE('',*,*,#2384,.F.);
#3187=ORIENTED_EDGE('',*,*,#2195,.F.);
#3188=ORIENTED_EDGE('',*,*,#2386,.T.);
#3189=ORIENTED_EDGE('',*,*,#2387,.F.);
#3190=ORIENTED_EDGE('',*,*,#2386,.F.);
#3191=ORIENTED_EDGE('',*,*,#2388,.F.);
#3192=ORIENTED_EDGE('',*,*,#2389,.F.);
#3193=ORIENTED_EDGE('',*,*,#2390,.F.);
#3194=ORIENTED_EDGE('',*,*,#2391,.T.);
#3195=ORIENTED_EDGE('',*,*,#2392,.F.);
#3196=ORIENTED_EDGE('',*,*,#2391,.F.);
#3197=ORIENTED_EDGE('',*,*,#2393,.F.);
#3198=ORIENTED_EDGE('',*,*,#2394,.T.);
#3199=ORIENTED_EDGE('',*,*,#2395,.F.);
#3200=ORIENTED_EDGE('',*,*,#2394,.F.);
#3201=ORIENTED_EDGE('',*,*,#2396,.F.);
#3202=ORIENTED_EDGE('',*,*,#2397,.T.);
#3203=ORIENTED_EDGE('',*,*,#2398,.F.);
#3204=ORIENTED_EDGE('',*,*,#2397,.F.);
#3205=ORIENTED_EDGE('',*,*,#2399,.F.);
#3206=ORIENTED_EDGE('',*,*,#2389,.T.);
#3207=ORIENTED_EDGE('',*,*,#2400,.F.);
#3208=ORIENTED_EDGE('',*,*,#2401,.F.);
#3209=ORIENTED_EDGE('',*,*,#2402,.F.);
#3210=ORIENTED_EDGE('',*,*,#2403,.T.);
#3211=ORIENTED_EDGE('',*,*,#2404,.F.);
#3212=ORIENTED_EDGE('',*,*,#2403,.F.);
#3213=ORIENTED_EDGE('',*,*,#2405,.F.);
#3214=ORIENTED_EDGE('',*,*,#2406,.T.);
#3215=ORIENTED_EDGE('',*,*,#2407,.F.);
#3216=ORIENTED_EDGE('',*,*,#2406,.F.);
#3217=ORIENTED_EDGE('',*,*,#2408,.F.);
#3218=ORIENTED_EDGE('',*,*,#2409,.T.);
#3219=ORIENTED_EDGE('',*,*,#2410,.F.);
#3220=ORIENTED_EDGE('',*,*,#2409,.F.);
#3221=ORIENTED_EDGE('',*,*,#2411,.F.);
#3222=ORIENTED_EDGE('',*,*,#2401,.T.);
#3223=ORIENTED_EDGE('',*,*,#2412,.F.);
#3224=ORIENTED_EDGE('',*,*,#2413,.F.);
#3225=ORIENTED_EDGE('',*,*,#2414,.F.);
#3226=ORIENTED_EDGE('',*,*,#2415,.T.);
#3227=ORIENTED_EDGE('',*,*,#2416,.F.);
#3228=ORIENTED_EDGE('',*,*,#2415,.F.);
#3229=ORIENTED_EDGE('',*,*,#2417,.F.);
#3230=ORIENTED_EDGE('',*,*,#2418,.T.);
#3231=ORIENTED_EDGE('',*,*,#2419,.F.);
#3232=ORIENTED_EDGE('',*,*,#2418,.F.);
#3233=ORIENTED_EDGE('',*,*,#2420,.F.);
#3234=ORIENTED_EDGE('',*,*,#2421,.T.);
#3235=ORIENTED_EDGE('',*,*,#2422,.F.);
#3236=ORIENTED_EDGE('',*,*,#2421,.F.);
#3237=ORIENTED_EDGE('',*,*,#2423,.F.);
#3238=ORIENTED_EDGE('',*,*,#2413,.T.);
#3239=ORIENTED_EDGE('',*,*,#2196,.F.);
#3240=ORIENTED_EDGE('',*,*,#2424,.T.);
#3241=ORIENTED_EDGE('',*,*,#2425,.F.);
#3242=ORIENTED_EDGE('',*,*,#2426,.F.);
#3243=ORIENTED_EDGE('',*,*,#2420,.T.);
#3244=ORIENTED_EDGE('',*,*,#2417,.T.);
#3245=ORIENTED_EDGE('',*,*,#2414,.T.);
#3246=ORIENTED_EDGE('',*,*,#2423,.T.);
#3247=ORIENTED_EDGE('',*,*,#2197,.F.);
#3248=ORIENTED_EDGE('',*,*,#2426,.T.);
#3249=ORIENTED_EDGE('',*,*,#2427,.F.);
#3250=ORIENTED_EDGE('',*,*,#2428,.F.);
#3251=ORIENTED_EDGE('',*,*,#2198,.F.);
#3252=ORIENTED_EDGE('',*,*,#2428,.T.);
#3253=ORIENTED_EDGE('',*,*,#2429,.F.);
#3254=ORIENTED_EDGE('',*,*,#2430,.F.);
#3255=ORIENTED_EDGE('',*,*,#2419,.T.);
#3256=ORIENTED_EDGE('',*,*,#2422,.T.);
#3257=ORIENTED_EDGE('',*,*,#2412,.T.);
#3258=ORIENTED_EDGE('',*,*,#2416,.T.);
#3259=ORIENTED_EDGE('',*,*,#2199,.F.);
#3260=ORIENTED_EDGE('',*,*,#2430,.T.);
#3261=ORIENTED_EDGE('',*,*,#2431,.F.);
#3262=ORIENTED_EDGE('',*,*,#2424,.F.);
#3263=ORIENTED_EDGE('',*,*,#2431,.T.);
#3264=ORIENTED_EDGE('',*,*,#2429,.T.);
#3265=ORIENTED_EDGE('',*,*,#2427,.T.);
#3266=ORIENTED_EDGE('',*,*,#2425,.T.);
#3267=ORIENTED_EDGE('',*,*,#2200,.F.);
#3268=ORIENTED_EDGE('',*,*,#2432,.T.);
#3269=ORIENTED_EDGE('',*,*,#2433,.F.);
#3270=ORIENTED_EDGE('',*,*,#2434,.F.);
#3271=ORIENTED_EDGE('',*,*,#2201,.F.);
#3272=ORIENTED_EDGE('',*,*,#2434,.T.);
#3273=ORIENTED_EDGE('',*,*,#2435,.F.);
#3274=ORIENTED_EDGE('',*,*,#2436,.F.);
#3275=ORIENTED_EDGE('',*,*,#2395,.T.);
#3276=ORIENTED_EDGE('',*,*,#2398,.T.);
#3277=ORIENTED_EDGE('',*,*,#2388,.T.);
#3278=ORIENTED_EDGE('',*,*,#2392,.T.);
#3279=ORIENTED_EDGE('',*,*,#2202,.F.);
#3280=ORIENTED_EDGE('',*,*,#2436,.T.);
#3281=ORIENTED_EDGE('',*,*,#2437,.F.);
#3282=ORIENTED_EDGE('',*,*,#2438,.F.);
#3283=ORIENTED_EDGE('',*,*,#2203,.F.);
#3284=ORIENTED_EDGE('',*,*,#2438,.T.);
#3285=ORIENTED_EDGE('',*,*,#2439,.F.);
#3286=ORIENTED_EDGE('',*,*,#2432,.F.);
#3287=ORIENTED_EDGE('',*,*,#2396,.T.);
#3288=ORIENTED_EDGE('',*,*,#2393,.T.);
#3289=ORIENTED_EDGE('',*,*,#2390,.T.);
#3290=ORIENTED_EDGE('',*,*,#2399,.T.);
#3291=ORIENTED_EDGE('',*,*,#2439,.T.);
#3292=ORIENTED_EDGE('',*,*,#2437,.T.);
#3293=ORIENTED_EDGE('',*,*,#2435,.T.);
#3294=ORIENTED_EDGE('',*,*,#2433,.T.);
#3295=ORIENTED_EDGE('',*,*,#2204,.F.);
#3296=ORIENTED_EDGE('',*,*,#2440,.T.);
#3297=ORIENTED_EDGE('',*,*,#2441,.F.);
#3298=ORIENTED_EDGE('',*,*,#2442,.F.);
#3299=ORIENTED_EDGE('',*,*,#2408,.T.);
#3300=ORIENTED_EDGE('',*,*,#2405,.T.);
#3301=ORIENTED_EDGE('',*,*,#2402,.T.);
#3302=ORIENTED_EDGE('',*,*,#2411,.T.);
#3303=ORIENTED_EDGE('',*,*,#2205,.F.);
#3304=ORIENTED_EDGE('',*,*,#2442,.T.);
#3305=ORIENTED_EDGE('',*,*,#2443,.F.);
#3306=ORIENTED_EDGE('',*,*,#2444,.F.);
#3307=ORIENTED_EDGE('',*,*,#2206,.F.);
#3308=ORIENTED_EDGE('',*,*,#2444,.T.);
#3309=ORIENTED_EDGE('',*,*,#2445,.F.);
#3310=ORIENTED_EDGE('',*,*,#2446,.F.);
#3311=ORIENTED_EDGE('',*,*,#2407,.T.);
#3312=ORIENTED_EDGE('',*,*,#2410,.T.);
#3313=ORIENTED_EDGE('',*,*,#2400,.T.);
#3314=ORIENTED_EDGE('',*,*,#2404,.T.);
#3315=ORIENTED_EDGE('',*,*,#2207,.F.);
#3316=ORIENTED_EDGE('',*,*,#2446,.T.);
#3317=ORIENTED_EDGE('',*,*,#2447,.F.);
#3318=ORIENTED_EDGE('',*,*,#2440,.F.);
#3319=ORIENTED_EDGE('',*,*,#2447,.T.);
#3320=ORIENTED_EDGE('',*,*,#2445,.T.);
#3321=ORIENTED_EDGE('',*,*,#2443,.T.);
#3322=ORIENTED_EDGE('',*,*,#2441,.T.);
#3323=ORIENTED_EDGE('',*,*,#2208,.F.);
#3324=ORIENTED_EDGE('',*,*,#2448,.T.);
#3325=ORIENTED_EDGE('',*,*,#2449,.F.);
#3326=ORIENTED_EDGE('',*,*,#2450,.F.);
#3327=ORIENTED_EDGE('',*,*,#2216,.F.);
#3328=ORIENTED_EDGE('',*,*,#2451,.T.);
#3329=ORIENTED_EDGE('',*,*,#2452,.F.);
#3330=ORIENTED_EDGE('',*,*,#2448,.F.);
#3331=ORIENTED_EDGE('',*,*,#2215,.F.);
#3332=ORIENTED_EDGE('',*,*,#2453,.T.);
#3333=ORIENTED_EDGE('',*,*,#2454,.F.);
#3334=ORIENTED_EDGE('',*,*,#2451,.F.);
#3335=ORIENTED_EDGE('',*,*,#2214,.F.);
#3336=ORIENTED_EDGE('',*,*,#2455,.T.);
#3337=ORIENTED_EDGE('',*,*,#2456,.F.);
#3338=ORIENTED_EDGE('',*,*,#2453,.F.);
#3339=ORIENTED_EDGE('',*,*,#2213,.F.);
#3340=ORIENTED_EDGE('',*,*,#2457,.T.);
#3341=ORIENTED_EDGE('',*,*,#2458,.F.);
#3342=ORIENTED_EDGE('',*,*,#2455,.F.);
#3343=ORIENTED_EDGE('',*,*,#2212,.F.);
#3344=ORIENTED_EDGE('',*,*,#2459,.T.);
#3345=ORIENTED_EDGE('',*,*,#2460,.F.);
#3346=ORIENTED_EDGE('',*,*,#2457,.F.);
#3347=ORIENTED_EDGE('',*,*,#2211,.F.);
#3348=ORIENTED_EDGE('',*,*,#2461,.T.);
#3349=ORIENTED_EDGE('',*,*,#2462,.F.);
#3350=ORIENTED_EDGE('',*,*,#2459,.F.);
#3351=ORIENTED_EDGE('',*,*,#2210,.F.);
#3352=ORIENTED_EDGE('',*,*,#2463,.T.);
#3353=ORIENTED_EDGE('',*,*,#2464,.F.);
#3354=ORIENTED_EDGE('',*,*,#2461,.F.);
#3355=ORIENTED_EDGE('',*,*,#2209,.F.);
#3356=ORIENTED_EDGE('',*,*,#2450,.T.);
#3357=ORIENTED_EDGE('',*,*,#2465,.F.);
#3358=ORIENTED_EDGE('',*,*,#2463,.F.);
#3359=ORIENTED_EDGE('',*,*,#2217,.F.);
#3360=ORIENTED_EDGE('',*,*,#2466,.T.);
#3361=ORIENTED_EDGE('',*,*,#2467,.F.);
#3362=ORIENTED_EDGE('',*,*,#2468,.F.);
#3363=ORIENTED_EDGE('',*,*,#2238,.F.);
#3364=ORIENTED_EDGE('',*,*,#2469,.T.);
#3365=ORIENTED_EDGE('',*,*,#2470,.F.);
#3366=ORIENTED_EDGE('',*,*,#2466,.F.);
#3367=ORIENTED_EDGE('',*,*,#2237,.F.);
#3368=ORIENTED_EDGE('',*,*,#2471,.T.);
#3369=ORIENTED_EDGE('',*,*,#2472,.F.);
#3370=ORIENTED_EDGE('',*,*,#2469,.F.);
#3371=ORIENTED_EDGE('',*,*,#2236,.F.);
#3372=ORIENTED_EDGE('',*,*,#2473,.T.);
#3373=ORIENTED_EDGE('',*,*,#2474,.F.);
#3374=ORIENTED_EDGE('',*,*,#2471,.F.);
#3375=ORIENTED_EDGE('',*,*,#2235,.F.);
#3376=ORIENTED_EDGE('',*,*,#2475,.T.);
#3377=ORIENTED_EDGE('',*,*,#2476,.F.);
#3378=ORIENTED_EDGE('',*,*,#2473,.F.);
#3379=ORIENTED_EDGE('',*,*,#2234,.F.);
#3380=ORIENTED_EDGE('',*,*,#2477,.T.);
#3381=ORIENTED_EDGE('',*,*,#2478,.F.);
#3382=ORIENTED_EDGE('',*,*,#2475,.F.);
#3383=ORIENTED_EDGE('',*,*,#2233,.F.);
#3384=ORIENTED_EDGE('',*,*,#2479,.T.);
#3385=ORIENTED_EDGE('',*,*,#2480,.F.);
#3386=ORIENTED_EDGE('',*,*,#2477,.F.);
#3387=ORIENTED_EDGE('',*,*,#2232,.F.);
#3388=ORIENTED_EDGE('',*,*,#2481,.T.);
#3389=ORIENTED_EDGE('',*,*,#2482,.F.);
#3390=ORIENTED_EDGE('',*,*,#2479,.F.);
#3391=ORIENTED_EDGE('',*,*,#2231,.F.);
#3392=ORIENTED_EDGE('',*,*,#2483,.T.);
#3393=ORIENTED_EDGE('',*,*,#2484,.F.);
#3394=ORIENTED_EDGE('',*,*,#2481,.F.);
#3395=ORIENTED_EDGE('',*,*,#2230,.F.);
#3396=ORIENTED_EDGE('',*,*,#2485,.T.);
#3397=ORIENTED_EDGE('',*,*,#2486,.F.);
#3398=ORIENTED_EDGE('',*,*,#2483,.F.);
#3399=ORIENTED_EDGE('',*,*,#2229,.F.);
#3400=ORIENTED_EDGE('',*,*,#2487,.T.);
#3401=ORIENTED_EDGE('',*,*,#2488,.F.);
#3402=ORIENTED_EDGE('',*,*,#2485,.F.);
#3403=ORIENTED_EDGE('',*,*,#2228,.F.);
#3404=ORIENTED_EDGE('',*,*,#2489,.T.);
#3405=ORIENTED_EDGE('',*,*,#2490,.F.);
#3406=ORIENTED_EDGE('',*,*,#2487,.F.);
#3407=ORIENTED_EDGE('',*,*,#2227,.F.);
#3408=ORIENTED_EDGE('',*,*,#2491,.T.);
#3409=ORIENTED_EDGE('',*,*,#2492,.F.);
#3410=ORIENTED_EDGE('',*,*,#2489,.F.);
#3411=ORIENTED_EDGE('',*,*,#2226,.F.);
#3412=ORIENTED_EDGE('',*,*,#2493,.T.);
#3413=ORIENTED_EDGE('',*,*,#2494,.F.);
#3414=ORIENTED_EDGE('',*,*,#2491,.F.);
#3415=ORIENTED_EDGE('',*,*,#2225,.F.);
#3416=ORIENTED_EDGE('',*,*,#2495,.T.);
#3417=ORIENTED_EDGE('',*,*,#2496,.F.);
#3418=ORIENTED_EDGE('',*,*,#2493,.F.);
#3419=ORIENTED_EDGE('',*,*,#2224,.F.);
#3420=ORIENTED_EDGE('',*,*,#2497,.T.);
#3421=ORIENTED_EDGE('',*,*,#2498,.F.);
#3422=ORIENTED_EDGE('',*,*,#2495,.F.);
#3423=ORIENTED_EDGE('',*,*,#2223,.F.);
#3424=ORIENTED_EDGE('',*,*,#2499,.T.);
#3425=ORIENTED_EDGE('',*,*,#2500,.F.);
#3426=ORIENTED_EDGE('',*,*,#2497,.F.);
#3427=ORIENTED_EDGE('',*,*,#2222,.F.);
#3428=ORIENTED_EDGE('',*,*,#2501,.T.);
#3429=ORIENTED_EDGE('',*,*,#2502,.F.);
#3430=ORIENTED_EDGE('',*,*,#2499,.F.);
#3431=ORIENTED_EDGE('',*,*,#2221,.F.);
#3432=ORIENTED_EDGE('',*,*,#2503,.T.);
#3433=ORIENTED_EDGE('',*,*,#2504,.F.);
#3434=ORIENTED_EDGE('',*,*,#2501,.F.);
#3435=ORIENTED_EDGE('',*,*,#2220,.F.);
#3436=ORIENTED_EDGE('',*,*,#2505,.T.);
#3437=ORIENTED_EDGE('',*,*,#2506,.F.);
#3438=ORIENTED_EDGE('',*,*,#2503,.F.);
#3439=ORIENTED_EDGE('',*,*,#2219,.F.);
#3440=ORIENTED_EDGE('',*,*,#2507,.T.);
#3441=ORIENTED_EDGE('',*,*,#2508,.F.);
#3442=ORIENTED_EDGE('',*,*,#2505,.F.);
#3443=ORIENTED_EDGE('',*,*,#2218,.F.);
#3444=ORIENTED_EDGE('',*,*,#2468,.T.);
#3445=ORIENTED_EDGE('',*,*,#2509,.F.);
#3446=ORIENTED_EDGE('',*,*,#2507,.F.);
#3447=ORIENTED_EDGE('',*,*,#2239,.F.);
#3448=ORIENTED_EDGE('',*,*,#2510,.T.);
#3449=ORIENTED_EDGE('',*,*,#2511,.F.);
#3450=ORIENTED_EDGE('',*,*,#2512,.F.);
#3451=ORIENTED_EDGE('',*,*,#2249,.F.);
#3452=ORIENTED_EDGE('',*,*,#2513,.T.);
#3453=ORIENTED_EDGE('',*,*,#2514,.F.);
#3454=ORIENTED_EDGE('',*,*,#2510,.F.);
#3455=ORIENTED_EDGE('',*,*,#2248,.F.);
#3456=ORIENTED_EDGE('',*,*,#2515,.T.);
#3457=ORIENTED_EDGE('',*,*,#2516,.F.);
#3458=ORIENTED_EDGE('',*,*,#2513,.F.);
#3459=ORIENTED_EDGE('',*,*,#2247,.F.);
#3460=ORIENTED_EDGE('',*,*,#2517,.T.);
#3461=ORIENTED_EDGE('',*,*,#2518,.F.);
#3462=ORIENTED_EDGE('',*,*,#2515,.F.);
#3463=ORIENTED_EDGE('',*,*,#2246,.F.);
#3464=ORIENTED_EDGE('',*,*,#2519,.T.);
#3465=ORIENTED_EDGE('',*,*,#2520,.F.);
#3466=ORIENTED_EDGE('',*,*,#2517,.F.);
#3467=ORIENTED_EDGE('',*,*,#2245,.F.);
#3468=ORIENTED_EDGE('',*,*,#2521,.T.);
#3469=ORIENTED_EDGE('',*,*,#2522,.F.);
#3470=ORIENTED_EDGE('',*,*,#2519,.F.);
#3471=ORIENTED_EDGE('',*,*,#2244,.F.);
#3472=ORIENTED_EDGE('',*,*,#2523,.T.);
#3473=ORIENTED_EDGE('',*,*,#2524,.F.);
#3474=ORIENTED_EDGE('',*,*,#2521,.F.);
#3475=ORIENTED_EDGE('',*,*,#2243,.F.);
#3476=ORIENTED_EDGE('',*,*,#2525,.T.);
#3477=ORIENTED_EDGE('',*,*,#2526,.F.);
#3478=ORIENTED_EDGE('',*,*,#2523,.F.);
#3479=ORIENTED_EDGE('',*,*,#2242,.F.);
#3480=ORIENTED_EDGE('',*,*,#2527,.T.);
#3481=ORIENTED_EDGE('',*,*,#2528,.F.);
#3482=ORIENTED_EDGE('',*,*,#2525,.F.);
#3483=ORIENTED_EDGE('',*,*,#2241,.F.);
#3484=ORIENTED_EDGE('',*,*,#2529,.T.);
#3485=ORIENTED_EDGE('',*,*,#2530,.F.);
#3486=ORIENTED_EDGE('',*,*,#2527,.F.);
#3487=ORIENTED_EDGE('',*,*,#2240,.F.);
#3488=ORIENTED_EDGE('',*,*,#2512,.T.);
#3489=ORIENTED_EDGE('',*,*,#2531,.F.);
#3490=ORIENTED_EDGE('',*,*,#2529,.F.);
#3491=ORIENTED_EDGE('',*,*,#2250,.F.);
#3492=ORIENTED_EDGE('',*,*,#2532,.T.);
#3493=ORIENTED_EDGE('',*,*,#2533,.F.);
#3494=ORIENTED_EDGE('',*,*,#2534,.F.);
#3495=ORIENTED_EDGE('',*,*,#2260,.F.);
#3496=ORIENTED_EDGE('',*,*,#2535,.T.);
#3497=ORIENTED_EDGE('',*,*,#2536,.F.);
#3498=ORIENTED_EDGE('',*,*,#2532,.F.);
#3499=ORIENTED_EDGE('',*,*,#2259,.F.);
#3500=ORIENTED_EDGE('',*,*,#2537,.T.);
#3501=ORIENTED_EDGE('',*,*,#2538,.F.);
#3502=ORIENTED_EDGE('',*,*,#2535,.F.);
#3503=ORIENTED_EDGE('',*,*,#2258,.F.);
#3504=ORIENTED_EDGE('',*,*,#2539,.T.);
#3505=ORIENTED_EDGE('',*,*,#2540,.F.);
#3506=ORIENTED_EDGE('',*,*,#2537,.F.);
#3507=ORIENTED_EDGE('',*,*,#2257,.F.);
#3508=ORIENTED_EDGE('',*,*,#2541,.T.);
#3509=ORIENTED_EDGE('',*,*,#2542,.F.);
#3510=ORIENTED_EDGE('',*,*,#2539,.F.);
#3511=ORIENTED_EDGE('',*,*,#2256,.F.);
#3512=ORIENTED_EDGE('',*,*,#2543,.T.);
#3513=ORIENTED_EDGE('',*,*,#2544,.F.);
#3514=ORIENTED_EDGE('',*,*,#2541,.F.);
#3515=ORIENTED_EDGE('',*,*,#2255,.F.);
#3516=ORIENTED_EDGE('',*,*,#2545,.T.);
#3517=ORIENTED_EDGE('',*,*,#2546,.F.);
#3518=ORIENTED_EDGE('',*,*,#2543,.F.);
#3519=ORIENTED_EDGE('',*,*,#2254,.F.);
#3520=ORIENTED_EDGE('',*,*,#2547,.T.);
#3521=ORIENTED_EDGE('',*,*,#2548,.F.);
#3522=ORIENTED_EDGE('',*,*,#2545,.F.);
#3523=ORIENTED_EDGE('',*,*,#2253,.F.);
#3524=ORIENTED_EDGE('',*,*,#2549,.T.);
#3525=ORIENTED_EDGE('',*,*,#2550,.F.);
#3526=ORIENTED_EDGE('',*,*,#2547,.F.);
#3527=ORIENTED_EDGE('',*,*,#2252,.F.);
#3528=ORIENTED_EDGE('',*,*,#2551,.T.);
#3529=ORIENTED_EDGE('',*,*,#2552,.F.);
#3530=ORIENTED_EDGE('',*,*,#2549,.F.);
#3531=ORIENTED_EDGE('',*,*,#2251,.F.);
#3532=ORIENTED_EDGE('',*,*,#2534,.T.);
#3533=ORIENTED_EDGE('',*,*,#2553,.F.);
#3534=ORIENTED_EDGE('',*,*,#2551,.F.);
#3535=ORIENTED_EDGE('',*,*,#2261,.F.);
#3536=ORIENTED_EDGE('',*,*,#2554,.T.);
#3537=ORIENTED_EDGE('',*,*,#2555,.T.);
#3538=ORIENTED_EDGE('',*,*,#2556,.F.);
#3539=ORIENTED_EDGE('',*,*,#2264,.F.);
#3540=ORIENTED_EDGE('',*,*,#2557,.T.);
#3541=ORIENTED_EDGE('',*,*,#2558,.T.);
#3542=ORIENTED_EDGE('',*,*,#2554,.F.);
#3543=ORIENTED_EDGE('',*,*,#2263,.F.);
#3544=ORIENTED_EDGE('',*,*,#2559,.T.);
#3545=ORIENTED_EDGE('',*,*,#2560,.T.);
#3546=ORIENTED_EDGE('',*,*,#2557,.F.);
#3547=ORIENTED_EDGE('',*,*,#2262,.F.);
#3548=ORIENTED_EDGE('',*,*,#2556,.T.);
#3549=ORIENTED_EDGE('',*,*,#2561,.T.);
#3550=ORIENTED_EDGE('',*,*,#2559,.F.);
#3551=ORIENTED_EDGE('',*,*,#2561,.F.);
#3552=ORIENTED_EDGE('',*,*,#2555,.F.);
#3553=ORIENTED_EDGE('',*,*,#2558,.F.);
#3554=ORIENTED_EDGE('',*,*,#2560,.F.);
#3555=ORIENTED_EDGE('',*,*,#2265,.F.);
#3556=ORIENTED_EDGE('',*,*,#2562,.T.);
#3557=ORIENTED_EDGE('',*,*,#2563,.T.);
#3558=ORIENTED_EDGE('',*,*,#2564,.F.);
#3559=ORIENTED_EDGE('',*,*,#2268,.F.);
#3560=ORIENTED_EDGE('',*,*,#2565,.T.);
#3561=ORIENTED_EDGE('',*,*,#2566,.T.);
#3562=ORIENTED_EDGE('',*,*,#2562,.F.);
#3563=ORIENTED_EDGE('',*,*,#2267,.F.);
#3564=ORIENTED_EDGE('',*,*,#2567,.T.);
#3565=ORIENTED_EDGE('',*,*,#2568,.T.);
#3566=ORIENTED_EDGE('',*,*,#2565,.F.);
#3567=ORIENTED_EDGE('',*,*,#2266,.F.);
#3568=ORIENTED_EDGE('',*,*,#2564,.T.);
#3569=ORIENTED_EDGE('',*,*,#2569,.T.);
#3570=ORIENTED_EDGE('',*,*,#2567,.F.);
#3571=ORIENTED_EDGE('',*,*,#2569,.F.);
#3572=ORIENTED_EDGE('',*,*,#2563,.F.);
#3573=ORIENTED_EDGE('',*,*,#2566,.F.);
#3574=ORIENTED_EDGE('',*,*,#2568,.F.);
#3575=ORIENTED_EDGE('',*,*,#2269,.F.);
#3576=ORIENTED_EDGE('',*,*,#2570,.T.);
#3577=ORIENTED_EDGE('',*,*,#2571,.T.);
#3578=ORIENTED_EDGE('',*,*,#2572,.F.);
#3579=ORIENTED_EDGE('',*,*,#2272,.F.);
#3580=ORIENTED_EDGE('',*,*,#2573,.T.);
#3581=ORIENTED_EDGE('',*,*,#2574,.T.);
#3582=ORIENTED_EDGE('',*,*,#2570,.F.);
#3583=ORIENTED_EDGE('',*,*,#2271,.F.);
#3584=ORIENTED_EDGE('',*,*,#2575,.T.);
#3585=ORIENTED_EDGE('',*,*,#2576,.T.);
#3586=ORIENTED_EDGE('',*,*,#2573,.F.);
#3587=ORIENTED_EDGE('',*,*,#2270,.F.);
#3588=ORIENTED_EDGE('',*,*,#2572,.T.);
#3589=ORIENTED_EDGE('',*,*,#2577,.T.);
#3590=ORIENTED_EDGE('',*,*,#2575,.F.);
#3591=ORIENTED_EDGE('',*,*,#2577,.F.);
#3592=ORIENTED_EDGE('',*,*,#2571,.F.);
#3593=ORIENTED_EDGE('',*,*,#2574,.F.);
#3594=ORIENTED_EDGE('',*,*,#2576,.F.);
#3595=ORIENTED_EDGE('',*,*,#2273,.F.);
#3596=ORIENTED_EDGE('',*,*,#2578,.T.);
#3597=ORIENTED_EDGE('',*,*,#2579,.T.);
#3598=ORIENTED_EDGE('',*,*,#2580,.F.);
#3599=ORIENTED_EDGE('',*,*,#2276,.F.);
#3600=ORIENTED_EDGE('',*,*,#2581,.T.);
#3601=ORIENTED_EDGE('',*,*,#2582,.T.);
#3602=ORIENTED_EDGE('',*,*,#2578,.F.);
#3603=ORIENTED_EDGE('',*,*,#2275,.F.);
#3604=ORIENTED_EDGE('',*,*,#2583,.T.);
#3605=ORIENTED_EDGE('',*,*,#2584,.T.);
#3606=ORIENTED_EDGE('',*,*,#2581,.F.);
#3607=ORIENTED_EDGE('',*,*,#2274,.F.);
#3608=ORIENTED_EDGE('',*,*,#2580,.T.);
#3609=ORIENTED_EDGE('',*,*,#2585,.T.);
#3610=ORIENTED_EDGE('',*,*,#2583,.F.);
#3611=ORIENTED_EDGE('',*,*,#2585,.F.);
#3612=ORIENTED_EDGE('',*,*,#2579,.F.);
#3613=ORIENTED_EDGE('',*,*,#2582,.F.);
#3614=ORIENTED_EDGE('',*,*,#2584,.F.);
#3615=ORIENTED_EDGE('',*,*,#2586,.F.);
#3616=ORIENTED_EDGE('',*,*,#2176,.F.);
#3617=ORIENTED_EDGE('',*,*,#2357,.F.);
#3618=ORIENTED_EDGE('',*,*,#2337,.F.);
#3619=ORIENTED_EDGE('',*,*,#2356,.F.);
#3620=ORIENTED_EDGE('',*,*,#2182,.T.);
#3621=ORIENTED_EDGE('',*,*,#2586,.T.);
#3622=ORIENTED_EDGE('',*,*,#2181,.F.);
#3623=ORIENTED_EDGE('',*,*,#2587,.T.);
#3624=ORIENTED_EDGE('',*,*,#2588,.F.);
#3625=ORIENTED_EDGE('',*,*,#2589,.F.);
#3626=ORIENTED_EDGE('',*,*,#2177,.F.);
#3627=ORIENTED_EDGE('',*,*,#2359,.T.);
#3628=ORIENTED_EDGE('',*,*,#2590,.T.);
#3629=ORIENTED_EDGE('',*,*,#2588,.T.);
#3630=ORIENTED_EDGE('',*,*,#2591,.T.);
#3631=ORIENTED_EDGE('',*,*,#2592,.F.);
#3632=ORIENTED_EDGE('',*,*,#2593,.T.);
#3633=ORIENTED_EDGE('',*,*,#2594,.F.);
#3634=ORIENTED_EDGE('',*,*,#2595,.F.);
#3635=ORIENTED_EDGE('',*,*,#2596,.F.);
#3636=ORIENTED_EDGE('',*,*,#2595,.T.);
#3637=ORIENTED_EDGE('',*,*,#2597,.F.);
#3638=ORIENTED_EDGE('',*,*,#2598,.F.);
#3639=ORIENTED_EDGE('',*,*,#2599,.T.);
#3640=ORIENTED_EDGE('',*,*,#2598,.T.);
#3641=ORIENTED_EDGE('',*,*,#2600,.F.);
#3642=ORIENTED_EDGE('',*,*,#2601,.F.);
#3643=ORIENTED_EDGE('',*,*,#2602,.F.);
#3644=ORIENTED_EDGE('',*,*,#2601,.T.);
#3645=ORIENTED_EDGE('',*,*,#2603,.F.);
#3646=ORIENTED_EDGE('',*,*,#2604,.F.);
#3647=ORIENTED_EDGE('',*,*,#2381,.T.);
#3648=ORIENTED_EDGE('',*,*,#2383,.T.);
#3649=ORIENTED_EDGE('',*,*,#2385,.T.);
#3650=ORIENTED_EDGE('',*,*,#2387,.T.);
#3651=ORIENTED_EDGE('',*,*,#2449,.T.);
#3652=ORIENTED_EDGE('',*,*,#2452,.T.);
#3653=ORIENTED_EDGE('',*,*,#2454,.T.);
#3654=ORIENTED_EDGE('',*,*,#2456,.T.);
#3655=ORIENTED_EDGE('',*,*,#2458,.T.);
#3656=ORIENTED_EDGE('',*,*,#2460,.T.);
#3657=ORIENTED_EDGE('',*,*,#2462,.T.);
#3658=ORIENTED_EDGE('',*,*,#2464,.T.);
#3659=ORIENTED_EDGE('',*,*,#2465,.T.);
#3660=ORIENTED_EDGE('',*,*,#2467,.T.);
#3661=ORIENTED_EDGE('',*,*,#2470,.T.);
#3662=ORIENTED_EDGE('',*,*,#2472,.T.);
#3663=ORIENTED_EDGE('',*,*,#2474,.T.);
#3664=ORIENTED_EDGE('',*,*,#2476,.T.);
#3665=ORIENTED_EDGE('',*,*,#2478,.T.);
#3666=ORIENTED_EDGE('',*,*,#2480,.T.);
#3667=ORIENTED_EDGE('',*,*,#2482,.T.);
#3668=ORIENTED_EDGE('',*,*,#2484,.T.);
#3669=ORIENTED_EDGE('',*,*,#2486,.T.);
#3670=ORIENTED_EDGE('',*,*,#2488,.T.);
#3671=ORIENTED_EDGE('',*,*,#2490,.T.);
#3672=ORIENTED_EDGE('',*,*,#2492,.T.);
#3673=ORIENTED_EDGE('',*,*,#2494,.T.);
#3674=ORIENTED_EDGE('',*,*,#2496,.T.);
#3675=ORIENTED_EDGE('',*,*,#2498,.T.);
#3676=ORIENTED_EDGE('',*,*,#2500,.T.);
#3677=ORIENTED_EDGE('',*,*,#2502,.T.);
#3678=ORIENTED_EDGE('',*,*,#2504,.T.);
#3679=ORIENTED_EDGE('',*,*,#2506,.T.);
#3680=ORIENTED_EDGE('',*,*,#2508,.T.);
#3681=ORIENTED_EDGE('',*,*,#2509,.T.);
#3682=ORIENTED_EDGE('',*,*,#2511,.T.);
#3683=ORIENTED_EDGE('',*,*,#2514,.T.);
#3684=ORIENTED_EDGE('',*,*,#2516,.T.);
#3685=ORIENTED_EDGE('',*,*,#2518,.T.);
#3686=ORIENTED_EDGE('',*,*,#2520,.T.);
#3687=ORIENTED_EDGE('',*,*,#2522,.T.);
#3688=ORIENTED_EDGE('',*,*,#2524,.T.);
#3689=ORIENTED_EDGE('',*,*,#2526,.T.);
#3690=ORIENTED_EDGE('',*,*,#2528,.T.);
#3691=ORIENTED_EDGE('',*,*,#2530,.T.);
#3692=ORIENTED_EDGE('',*,*,#2531,.T.);
#3693=ORIENTED_EDGE('',*,*,#2533,.T.);
#3694=ORIENTED_EDGE('',*,*,#2536,.T.);
#3695=ORIENTED_EDGE('',*,*,#2538,.T.);
#3696=ORIENTED_EDGE('',*,*,#2540,.T.);
#3697=ORIENTED_EDGE('',*,*,#2542,.T.);
#3698=ORIENTED_EDGE('',*,*,#2544,.T.);
#3699=ORIENTED_EDGE('',*,*,#2546,.T.);
#3700=ORIENTED_EDGE('',*,*,#2548,.T.);
#3701=ORIENTED_EDGE('',*,*,#2550,.T.);
#3702=ORIENTED_EDGE('',*,*,#2552,.T.);
#3703=ORIENTED_EDGE('',*,*,#2553,.T.);
#3704=ORIENTED_EDGE('',*,*,#2605,.F.);
#3705=ORIENTED_EDGE('',*,*,#2604,.T.);
#3706=ORIENTED_EDGE('',*,*,#2606,.F.);
#3707=ORIENTED_EDGE('',*,*,#2607,.F.);
#3708=ORIENTED_EDGE('',*,*,#2608,.T.);
#3709=ORIENTED_EDGE('',*,*,#2607,.T.);
#3710=ORIENTED_EDGE('',*,*,#2609,.F.);
#3711=ORIENTED_EDGE('',*,*,#2610,.F.);
#3712=ORIENTED_EDGE('',*,*,#2611,.T.);
#3713=ORIENTED_EDGE('',*,*,#2610,.T.);
#3714=ORIENTED_EDGE('',*,*,#2612,.F.);
#3715=ORIENTED_EDGE('',*,*,#2613,.F.);
#3716=ORIENTED_EDGE('',*,*,#2614,.F.);
#3717=ORIENTED_EDGE('',*,*,#2613,.T.);
#3718=ORIENTED_EDGE('',*,*,#2615,.F.);
#3719=ORIENTED_EDGE('',*,*,#2616,.F.);
#3720=ORIENTED_EDGE('',*,*,#2617,.F.);
#3721=ORIENTED_EDGE('',*,*,#2616,.T.);
#3722=ORIENTED_EDGE('',*,*,#2618,.F.);
#3723=ORIENTED_EDGE('',*,*,#2179,.F.);
#3724=ORIENTED_EDGE('',*,*,#2371,.T.);
#3725=ORIENTED_EDGE('',*,*,#2188,.T.);
#3726=ORIENTED_EDGE('',*,*,#2619,.F.);
#3727=ORIENTED_EDGE('',*,*,#2620,.F.);
#3728=ORIENTED_EDGE('',*,*,#2621,.T.);
#3729=ORIENTED_EDGE('',*,*,#2376,.T.);
#3730=ORIENTED_EDGE('',*,*,#2362,.T.);
#3731=ORIENTED_EDGE('',*,*,#2379,.T.);
#3732=ORIENTED_EDGE('',*,*,#2370,.T.);
#3733=ORIENTED_EDGE('',*,*,#2378,.T.);
#3734=ORIENTED_EDGE('',*,*,#2622,.T.);
#3735=ORIENTED_EDGE('',*,*,#2620,.T.);
#3736=ORIENTED_EDGE('',*,*,#2623,.F.);
#3737=ORIENTED_EDGE('',*,*,#2593,.F.);
#3738=ORIENTED_EDGE('',*,*,#2623,.T.);
#3739=ORIENTED_EDGE('',*,*,#2619,.T.);
#3740=ORIENTED_EDGE('',*,*,#2187,.T.);
#3741=ORIENTED_EDGE('',*,*,#2166,.T.);
#3742=ORIENTED_EDGE('',*,*,#2173,.F.);
#3743=ORIENTED_EDGE('',*,*,#2168,.F.);
#3744=ORIENTED_EDGE('',*,*,#2186,.T.);
#3745=ORIENTED_EDGE('',*,*,#2351,.T.);
#3746=ORIENTED_EDGE('',*,*,#2353,.F.);
#3747=ORIENTED_EDGE('',*,*,#2341,.F.);
#3748=ORIENTED_EDGE('',*,*,#2355,.T.);
#3749=ORIENTED_EDGE('',*,*,#2360,.T.);
#3750=ORIENTED_EDGE('',*,*,#2591,.F.);
#3751=ORIENTED_EDGE('',*,*,#2587,.F.);
#3752=ORIENTED_EDGE('',*,*,#2180,.T.);
#3753=ORIENTED_EDGE('',*,*,#2618,.T.);
#3754=ORIENTED_EDGE('',*,*,#2615,.T.);
#3755=ORIENTED_EDGE('',*,*,#2612,.T.);
#3756=ORIENTED_EDGE('',*,*,#2609,.T.);
#3757=ORIENTED_EDGE('',*,*,#2606,.T.);
#3758=ORIENTED_EDGE('',*,*,#2603,.T.);
#3759=ORIENTED_EDGE('',*,*,#2600,.T.);
#3760=ORIENTED_EDGE('',*,*,#2597,.T.);
#3761=ORIENTED_EDGE('',*,*,#2594,.T.);
#3762=ORIENTED_EDGE('',*,*,#2622,.F.);
#3763=ORIENTED_EDGE('',*,*,#2592,.T.);
#3764=ORIENTED_EDGE('',*,*,#2596,.T.);
#3765=ORIENTED_EDGE('',*,*,#2599,.F.);
#3766=ORIENTED_EDGE('',*,*,#2602,.T.);
#3767=ORIENTED_EDGE('',*,*,#2605,.T.);
#3768=ORIENTED_EDGE('',*,*,#2608,.F.);
#3769=ORIENTED_EDGE('',*,*,#2611,.F.);
#3770=ORIENTED_EDGE('',*,*,#2614,.T.);
#3771=ORIENTED_EDGE('',*,*,#2617,.T.);
#3772=ORIENTED_EDGE('',*,*,#2178,.F.);
#3773=ORIENTED_EDGE('',*,*,#2589,.T.);
#3774=ORIENTED_EDGE('',*,*,#2590,.F.);
#3775=ORIENTED_EDGE('',*,*,#2358,.F.);
#3776=ORIENTED_EDGE('',*,*,#2174,.F.);
#3777=ORIENTED_EDGE('',*,*,#2149,.T.);
#3778=ORIENTED_EDGE('',*,*,#2150,.F.);
#3779=ORIENTED_EDGE('',*,*,#2141,.F.);
#3780=ORIENTED_EDGE('',*,*,#2191,.F.);
#3781=ORIENTED_EDGE('',*,*,#2375,.T.);
#3782=ORIENTED_EDGE('',*,*,#2377,.F.);
#3783=ORIENTED_EDGE('',*,*,#2621,.F.);
#3784=PLANE('',#4181);
#3785=PLANE('',#4182);
#3786=PLANE('',#4183);
#3787=PLANE('',#4184);
#3788=PLANE('',#4185);
#3789=PLANE('',#4186);
#3790=PLANE('',#4187);
#3791=PLANE('',#4188);
#3792=PLANE('',#4189);
#3793=PLANE('',#4190);
#3794=PLANE('',#4191);
#3795=PLANE('',#4192);
#3796=PLANE('',#4193);
#3797=PLANE('',#4194);
#3798=PLANE('',#4195);
#3799=PLANE('',#4196);
#3800=PLANE('',#4197);
#3801=PLANE('',#4198);
#3802=PLANE('',#4199);
#3803=PLANE('',#4200);
#3804=PLANE('',#4201);
#3805=PLANE('',#4202);
#3806=PLANE('',#4203);
#3807=PLANE('',#4204);
#3808=PLANE('',#4205);
#3809=PLANE('',#4206);
#3810=PLANE('',#4207);
#3811=PLANE('',#4208);
#3812=PLANE('',#4209);
#3813=PLANE('',#4210);
#3814=PLANE('',#4211);
#3815=PLANE('',#4212);
#3816=PLANE('',#4213);
#3817=PLANE('',#4214);
#3818=PLANE('',#4215);
#3819=PLANE('',#4216);
#3820=PLANE('',#4217);
#3821=PLANE('',#4218);
#3822=PLANE('',#4219);
#3823=PLANE('',#4220);
#3824=PLANE('',#4221);
#3825=PLANE('',#4222);
#3826=PLANE('',#4223);
#3827=PLANE('',#4224);
#3828=PLANE('',#4225);
#3829=PLANE('',#4226);
#3830=PLANE('',#4231);
#3831=PLANE('',#4232);
#3832=PLANE('',#4233);
#3833=PLANE('',#4234);
#3834=PLANE('',#4235);
#3835=PLANE('',#4236);
#3836=PLANE('',#4237);
#3837=PLANE('',#4238);
#3838=PLANE('',#4239);
#3839=PLANE('',#4240);
#3840=PLANE('',#4241);
#3841=PLANE('',#4242);
#3842=PLANE('',#4243);
#3843=PLANE('',#4244);
#3844=PLANE('',#4245);
#3845=PLANE('',#4246);
#3846=PLANE('',#4247);
#3847=PLANE('',#4248);
#3848=PLANE('',#4249);
#3849=PLANE('',#4250);
#3850=PLANE('',#4251);
#3851=PLANE('',#4252);
#3852=PLANE('',#4253);
#3853=PLANE('',#4254);
#3854=PLANE('',#4255);
#3855=PLANE('',#4256);
#3856=PLANE('',#4258);
#3857=PLANE('',#4259);
#3858=PLANE('',#4260);
#3859=PLANE('',#4261);
#3860=PLANE('',#4262);
#3861=PLANE('',#4263);
#3862=PLANE('',#4264);
#3863=PLANE('',#4266);
#3864=PLANE('',#4268);
#3865=PLANE('',#4269);
#3866=PLANE('',#4270);
#3867=PLANE('',#4271);
#3868=PLANE('',#4272);
#3869=PLANE('',#4273);
#3870=PLANE('',#4274);
#3871=PLANE('',#4283);
#3872=PLANE('',#4284);
#3873=PLANE('',#4285);
#3874=PLANE('',#4286);
#3875=PLANE('',#4287);
#3876=PLANE('',#4288);
#3877=PLANE('',#4289);
#3878=PLANE('',#4290);
#3879=PLANE('',#4291);
#3880=PLANE('',#4292);
#3881=PLANE('',#4293);
#3882=PLANE('',#4294);
#3883=PLANE('',#4295);
#3884=PLANE('',#4296);
#3885=PLANE('',#4297);
#3886=PLANE('',#4298);
#3887=PLANE('',#4299);
#3888=PLANE('',#4300);
#3889=PLANE('',#4301);
#3890=PLANE('',#4302);
#3891=PLANE('',#4303);
#3892=PLANE('',#4304);
#3893=PLANE('',#4305);
#3894=PLANE('',#4306);
#3895=PLANE('',#4307);
#3896=PLANE('',#4308);
#3897=PLANE('',#4309);
#3898=PLANE('',#4310);
#3899=PLANE('',#4311);
#3900=PLANE('',#4312);
#3901=PLANE('',#4313);
#3902=PLANE('',#4314);
#3903=PLANE('',#4315);
#3904=PLANE('',#4316);
#3905=PLANE('',#4317);
#3906=PLANE('',#4318);
#3907=PLANE('',#4319);
#3908=PLANE('',#4320);
#3909=PLANE('',#4321);
#3910=PLANE('',#4322);
#3911=PLANE('',#4323);
#3912=PLANE('',#4324);
#3913=PLANE('',#4325);
#3914=PLANE('',#4326);
#3915=PLANE('',#4327);
#3916=PLANE('',#4328);
#3917=PLANE('',#4329);
#3918=PLANE('',#4330);
#3919=PLANE('',#4331);
#3920=PLANE('',#4332);
#3921=PLANE('',#4333);
#3922=PLANE('',#4334);
#3923=PLANE('',#4335);
#3924=PLANE('',#4336);
#3925=PLANE('',#4337);
#3926=PLANE('',#4338);
#3927=PLANE('',#4339);
#3928=PLANE('',#4340);
#3929=PLANE('',#4341);
#3930=PLANE('',#4342);
#3931=PLANE('',#4343);
#3932=PLANE('',#4344);
#3933=PLANE('',#4345);
#3934=PLANE('',#4346);
#3935=PLANE('',#4347);
#3936=PLANE('',#4348);
#3937=PLANE('',#4349);
#3938=PLANE('',#4350);
#3939=PLANE('',#4351);
#3940=PLANE('',#4352);
#3941=PLANE('',#4353);
#3942=PLANE('',#4354);
#3943=PLANE('',#4355);
#3944=PLANE('',#4356);
#3945=PLANE('',#4359);
#3946=PLANE('',#4360);
#3947=PLANE('',#4361);
#3948=PLANE('',#4362);
#3949=PLANE('',#4363);
#3950=PLANE('',#4364);
#3951=PLANE('',#4365);
#3952=PLANE('',#4366);
#3953=PLANE('',#4367);
#3954=PLANE('',#4368);
#3955=PLANE('',#4369);
#3956=PLANE('',#4370);
#3957=PLANE('',#4371);
#3958=PLANE('',#4372);
#3959=PLANE('',#4373);
#3960=ADVANCED_FACE('',(#161),#3784,.F.);
#3961=ADVANCED_FACE('',(#162),#3785,.F.);
#3962=ADVANCED_FACE('',(#163),#3786,.F.);
#3963=ADVANCED_FACE('',(#164),#3787,.F.);
#3964=ADVANCED_FACE('',(#165),#3788,.F.);
#3965=ADVANCED_FACE('',(#166),#3789,.F.);
#3966=ADVANCED_FACE('',(#167),#3790,.F.);
#3967=ADVANCED_FACE('',(#168),#3791,.F.);
#3968=ADVANCED_FACE('',(#169),#3792,.F.);
#3969=ADVANCED_FACE('',(#170),#3793,.F.);
#3970=ADVANCED_FACE('',(#171),#3794,.F.);
#3971=ADVANCED_FACE('',(#172),#3795,.F.);
#3972=ADVANCED_FACE('',(#173),#3796,.F.);
#3973=ADVANCED_FACE('',(#174),#3797,.F.);
#3974=ADVANCED_FACE('',(#175),#3798,.F.);
#3975=ADVANCED_FACE('',(#176),#3799,.F.);
#3976=ADVANCED_FACE('',(#177),#3800,.F.);
#3977=ADVANCED_FACE('',(#178),#3801,.F.);
#3978=ADVANCED_FACE('',(#179),#3802,.F.);
#3979=ADVANCED_FACE('',(#180),#3803,.F.);
#3980=ADVANCED_FACE('',(#181),#3804,.F.);
#3981=ADVANCED_FACE('',(#182),#3805,.F.);
#3982=ADVANCED_FACE('',(#183),#3806,.F.);
#3983=ADVANCED_FACE('',(#184),#3807,.F.);
#3984=ADVANCED_FACE('',(#185),#3808,.F.);
#3985=ADVANCED_FACE('',(#186),#3809,.F.);
#3986=ADVANCED_FACE('',(#187),#3810,.F.);
#3987=ADVANCED_FACE('',(#188),#3811,.F.);
#3988=ADVANCED_FACE('',(#189),#3812,.F.);
#3989=ADVANCED_FACE('',(#190),#3813,.F.);
#3990=ADVANCED_FACE('',(#191),#3814,.F.);
#3991=ADVANCED_FACE('',(#192),#3815,.F.);
#3992=ADVANCED_FACE('',(#193,#110),#3816,.T.);
#3993=ADVANCED_FACE('',(#194),#3817,.T.);
#3994=ADVANCED_FACE('',(#195,#111),#3818,.T.);
#3995=ADVANCED_FACE('',(#196),#3819,.T.);
#3996=ADVANCED_FACE('',(#197,#112),#3820,.T.);
#3997=ADVANCED_FACE('',(#198),#3821,.T.);
#3998=ADVANCED_FACE('',(#199,#113),#3822,.T.);
#3999=ADVANCED_FACE('',(#200),#3823,.T.);
#4000=ADVANCED_FACE('',(#201),#3824,.T.);
#4001=ADVANCED_FACE('',(#202,#114),#3825,.T.);
#4002=ADVANCED_FACE('',(#203,#115),#3826,.T.);
#4003=ADVANCED_FACE('',(#204),#3827,.T.);
#4004=ADVANCED_FACE('',(#205),#3828,.T.);
#4005=ADVANCED_FACE('',(#206,#116,#117,#118,#119,#120,#121,#122,#123,#124,
#125,#126,#127,#128,#129,#130,#131,#132,#133,#134,#135,#136),#3829,.T.);
#4006=ADVANCED_FACE('',(#207,#137),#3830,.T.);
#4007=ADVANCED_FACE('',(#208),#3831,.T.);
#4008=ADVANCED_FACE('',(#209,#138),#3832,.T.);
#4009=ADVANCED_FACE('',(#210),#3833,.T.);
#4010=ADVANCED_FACE('',(#211),#3834,.T.);
#4011=ADVANCED_FACE('',(#212,#139),#3835,.T.);
#4012=ADVANCED_FACE('',(#213),#3836,.T.);
#4013=ADVANCED_FACE('',(#214,#140),#3837,.T.);
#4014=ADVANCED_FACE('',(#215),#3838,.T.);
#4015=ADVANCED_FACE('',(#216),#3839,.T.);
#4016=ADVANCED_FACE('',(#217,#141),#3840,.T.);
#4017=ADVANCED_FACE('',(#218),#3841,.T.);
#4018=ADVANCED_FACE('',(#219,#142),#3842,.T.);
#4019=ADVANCED_FACE('',(#220),#3843,.T.);
#4020=ADVANCED_FACE('',(#221),#3844,.T.);
#4021=ADVANCED_FACE('',(#222,#143),#3845,.T.);
#4022=ADVANCED_FACE('',(#223),#3846,.T.);
#4023=ADVANCED_FACE('',(#224,#144),#3847,.T.);
#4024=ADVANCED_FACE('',(#225),#3848,.T.);
#4025=ADVANCED_FACE('',(#226),#3849,.T.);
#4026=ADVANCED_FACE('',(#227,#145),#3850,.T.);
#4027=ADVANCED_FACE('',(#228),#3851,.T.);
#4028=ADVANCED_FACE('',(#229,#146),#3852,.T.);
#4029=ADVANCED_FACE('',(#230),#3853,.T.);
#4030=ADVANCED_FACE('',(#231),#3854,.T.);
#4031=ADVANCED_FACE('',(#232),#3855,.T.);
#4032=ADVANCED_FACE('',(#233),#3856,.T.);
#4033=ADVANCED_FACE('',(#234),#3857,.T.);
#4034=ADVANCED_FACE('',(#235),#3858,.T.);
#4035=ADVANCED_FACE('',(#236),#3859,.T.);
#4036=ADVANCED_FACE('',(#237),#3860,.T.);
#4037=ADVANCED_FACE('',(#238),#3861,.T.);
#4038=ADVANCED_FACE('',(#239),#3862,.T.);
#4039=ADVANCED_FACE('',(#240),#3863,.T.);
#4040=ADVANCED_FACE('',(#241),#3864,.T.);
#4041=ADVANCED_FACE('',(#242),#3865,.T.);
#4042=ADVANCED_FACE('',(#243),#3866,.T.);
#4043=ADVANCED_FACE('',(#244),#3867,.T.);
#4044=ADVANCED_FACE('',(#245),#3868,.T.);
#4045=ADVANCED_FACE('',(#246),#3869,.T.);
#4046=ADVANCED_FACE('',(#247),#3870,.T.);
#4047=ADVANCED_FACE('',(#248),#41,.F.);
#4048=ADVANCED_FACE('',(#249),#42,.F.);
#4049=ADVANCED_FACE('',(#250),#43,.F.);
#4050=ADVANCED_FACE('',(#251),#44,.F.);
#4051=ADVANCED_FACE('',(#252),#3871,.F.);
#4052=ADVANCED_FACE('',(#253),#3872,.F.);
#4053=ADVANCED_FACE('',(#254),#3873,.F.);
#4054=ADVANCED_FACE('',(#255),#3874,.F.);
#4055=ADVANCED_FACE('',(#256),#3875,.F.);
#4056=ADVANCED_FACE('',(#257),#3876,.F.);
#4057=ADVANCED_FACE('',(#258),#3877,.F.);
#4058=ADVANCED_FACE('',(#259),#3878,.F.);
#4059=ADVANCED_FACE('',(#260),#3879,.F.);
#4060=ADVANCED_FACE('',(#261),#3880,.F.);
#4061=ADVANCED_FACE('',(#262),#3881,.F.);
#4062=ADVANCED_FACE('',(#263),#3882,.F.);
#4063=ADVANCED_FACE('',(#264,#147),#3883,.T.);
#4064=ADVANCED_FACE('',(#265),#3884,.T.);
#4065=ADVANCED_FACE('',(#266,#148),#3885,.T.);
#4066=ADVANCED_FACE('',(#267),#3886,.T.);
#4067=ADVANCED_FACE('',(#268),#3887,.T.);
#4068=ADVANCED_FACE('',(#269),#3888,.T.);
#4069=ADVANCED_FACE('',(#270,#149),#3889,.T.);
#4070=ADVANCED_FACE('',(#271),#3890,.T.);
#4071=ADVANCED_FACE('',(#272,#150),#3891,.T.);
#4072=ADVANCED_FACE('',(#273),#3892,.T.);
#4073=ADVANCED_FACE('',(#274,#151),#3893,.T.);
#4074=ADVANCED_FACE('',(#275),#3894,.T.);
#4075=ADVANCED_FACE('',(#276,#152),#3895,.T.);
#4076=ADVANCED_FACE('',(#277),#3896,.T.);
#4077=ADVANCED_FACE('',(#278),#3897,.T.);
#4078=ADVANCED_FACE('',(#279),#3898,.F.);
#4079=ADVANCED_FACE('',(#280),#15,.F.);
#4080=ADVANCED_FACE('',(#281),#16,.F.);
#4081=ADVANCED_FACE('',(#282),#3899,.F.);
#4082=ADVANCED_FACE('',(#283),#17,.F.);
#4083=ADVANCED_FACE('',(#284),#18,.F.);
#4084=ADVANCED_FACE('',(#285),#3900,.F.);
#4085=ADVANCED_FACE('',(#286),#3901,.F.);
#4086=ADVANCED_FACE('',(#287),#3902,.F.);
#4087=ADVANCED_FACE('',(#288),#19,.F.);
#4088=ADVANCED_FACE('',(#289),#20,.F.);
#4089=ADVANCED_FACE('',(#290),#21,.F.);
#4090=ADVANCED_FACE('',(#291),#22,.F.);
#4091=ADVANCED_FACE('',(#292),#23,.F.);
#4092=ADVANCED_FACE('',(#293),#24,.F.);
#4093=ADVANCED_FACE('',(#294),#25,.F.);
#4094=ADVANCED_FACE('',(#295),#26,.F.);
#4095=ADVANCED_FACE('',(#296),#27,.F.);
#4096=ADVANCED_FACE('',(#297),#3903,.F.);
#4097=ADVANCED_FACE('',(#298),#28,.F.);
#4098=ADVANCED_FACE('',(#299),#29,.F.);
#4099=ADVANCED_FACE('',(#300),#30,.F.);
#4100=ADVANCED_FACE('',(#301),#31,.F.);
#4101=ADVANCED_FACE('',(#302),#32,.F.);
#4102=ADVANCED_FACE('',(#303),#33,.F.);
#4103=ADVANCED_FACE('',(#304),#34,.F.);
#4104=ADVANCED_FACE('',(#305),#35,.F.);
#4105=ADVANCED_FACE('',(#306),#36,.F.);
#4106=ADVANCED_FACE('',(#307),#3904,.F.);
#4107=ADVANCED_FACE('',(#308),#3905,.F.);
#4108=ADVANCED_FACE('',(#309),#3906,.F.);
#4109=ADVANCED_FACE('',(#310),#3907,.F.);
#4110=ADVANCED_FACE('',(#311),#3908,.F.);
#4111=ADVANCED_FACE('',(#312),#3909,.F.);
#4112=ADVANCED_FACE('',(#313),#3910,.F.);
#4113=ADVANCED_FACE('',(#314),#37,.F.);
#4114=ADVANCED_FACE('',(#315),#38,.F.);
#4115=ADVANCED_FACE('',(#316),#3911,.F.);
#4116=ADVANCED_FACE('',(#317),#3912,.F.);
#4117=ADVANCED_FACE('',(#318),#3913,.F.);
#4118=ADVANCED_FACE('',(#319),#3914,.F.);
#4119=ADVANCED_FACE('',(#320),#3915,.F.);
#4120=ADVANCED_FACE('',(#321),#3916,.F.);
#4121=ADVANCED_FACE('',(#322),#3917,.F.);
#4122=ADVANCED_FACE('',(#323),#3918,.F.);
#4123=ADVANCED_FACE('',(#324),#3919,.F.);
#4124=ADVANCED_FACE('',(#325),#39,.F.);
#4125=ADVANCED_FACE('',(#326),#40,.F.);
#4126=ADVANCED_FACE('',(#327),#3920,.F.);
#4127=ADVANCED_FACE('',(#328),#3921,.F.);
#4128=ADVANCED_FACE('',(#329),#3922,.F.);
#4129=ADVANCED_FACE('',(#330),#3923,.F.);
#4130=ADVANCED_FACE('',(#331),#3924,.F.);
#4131=ADVANCED_FACE('',(#332),#3925,.F.);
#4132=ADVANCED_FACE('',(#333),#3926,.F.);
#4133=ADVANCED_FACE('',(#334),#3927,.F.);
#4134=ADVANCED_FACE('',(#335),#3928,.F.);
#4135=ADVANCED_FACE('',(#336),#3929,.F.);
#4136=ADVANCED_FACE('',(#337),#3930,.F.);
#4137=ADVANCED_FACE('',(#338),#3931,.F.);
#4138=ADVANCED_FACE('',(#339),#3932,.F.);
#4139=ADVANCED_FACE('',(#340),#3933,.F.);
#4140=ADVANCED_FACE('',(#341),#3934,.F.);
#4141=ADVANCED_FACE('',(#342),#3935,.F.);
#4142=ADVANCED_FACE('',(#343),#3936,.F.);
#4143=ADVANCED_FACE('',(#344),#3937,.F.);
#4144=ADVANCED_FACE('',(#345),#3938,.F.);
#4145=ADVANCED_FACE('',(#346),#3939,.F.);
#4146=ADVANCED_FACE('',(#347),#3940,.F.);
#4147=ADVANCED_FACE('',(#348),#3941,.F.);
#4148=ADVANCED_FACE('',(#349),#3942,.F.);
#4149=ADVANCED_FACE('',(#350),#3943,.F.);
#4150=ADVANCED_FACE('',(#351),#3944,.F.);
#4151=ADVANCED_FACE('',(#352),#45,.F.);
#4152=ADVANCED_FACE('',(#353),#3945,.T.);
#4153=ADVANCED_FACE('',(#354),#3946,.T.);
#4154=ADVANCED_FACE('',(#355),#3947,.T.);
#4155=ADVANCED_FACE('',(#356),#3948,.T.);
#4156=ADVANCED_FACE('',(#357),#3949,.T.);
#4157=ADVANCED_FACE('',(#358,#153,#154,#155,#156,#157,#158,#159,#160),#3950,
 .T.);
#4158=ADVANCED_FACE('',(#359),#3951,.T.);
#4159=ADVANCED_FACE('',(#360),#3952,.T.);
#4160=ADVANCED_FACE('',(#361),#3953,.T.);
#4161=ADVANCED_FACE('',(#362),#3954,.T.);
#4162=ADVANCED_FACE('',(#363),#3955,.T.);
#4163=ADVANCED_FACE('',(#364),#3956,.T.);
#4164=ADVANCED_FACE('',(#365),#3957,.T.);
#4165=ADVANCED_FACE('',(#366),#3958,.T.);
#4166=ADVANCED_FACE('',(#367),#3959,.F.);
#4167=CLOSED_SHELL('',(#3960,#3961,#3962,#3963,#3964,#3965,#3966,#3967,
#3968,#3969,#3970,#3971,#3972,#3973,#3974,#3975,#3976,#3977,#3978,#3979,
#3980,#3981,#3982,#3983,#3984,#3985,#3986,#3987,#3988,#3989,#3990,#3991,
#3992,#3993,#3994,#3995,#3996,#3997,#3998,#3999,#4000,#4001,#4002,#4003,
#4004,#4005,#4006,#4007,#4008,#4009,#4010,#4011,#4012,#4013,#4014,#4015,
#4016,#4017,#4018,#4019,#4020,#4021,#4022,#4023,#4024,#4025,#4026,#4027,
#4028,#4029,#4030,#4031,#4032,#4033,#4034,#4035,#4036,#4037,#4038,#4039,
#4040,#4041,#4042,#4043,#4044,#4045,#4046,#4047,#4048,#4049,#4050,#4051,
#4052,#4053,#4054,#4055,#4056,#4057,#4058,#4059,#4060,#4061,#4062,#4063,
#4064,#4065,#4066,#4067,#4068,#4069,#4070,#4071,#4072,#4073,#4074,#4075,
#4076,#4077,#4078,#4079,#4080,#4081,#4082,#4083,#4084,#4085,#4086,#4087,
#4088,#4089,#4090,#4091,#4092,#4093,#4094,#4095,#4096,#4097,#4098,#4099,
#4100,#4101,#4102,#4103,#4104,#4105,#4106,#4107,#4108,#4109,#4110,#4111,
#4112,#4113,#4114,#4115,#4116,#4117,#4118,#4119,#4120,#4121,#4122,#4123,
#4124,#4125,#4126,#4127,#4128,#4129,#4130,#4131,#4132,#4133,#4134,#4135,
#4136,#4137,#4138,#4139,#4140,#4141,#4142,#4143,#4144,#4145,#4146,#4147,
#4148,#4149,#4150,#4151,#4152,#4153,#4154,#4155,#4156,#4157,#4158,#4159,
#4160,#4161,#4162,#4163,#4164,#4165,#4166));
#4168=DERIVED_UNIT_ELEMENT(#4170,1.);
#4169=DERIVED_UNIT_ELEMENT(#6899,3.);
#4170=(
MASS_UNIT()
NAMED_UNIT(*)
SI_UNIT(.KILO.,.GRAM.)
);
#4171=DERIVED_UNIT((#4168,#4169));
#4172=MEASURE_REPRESENTATION_ITEM('density measure',
POSITIVE_RATIO_MEASURE(7850.),#4171);
#4173=PROPERTY_DEFINITION_REPRESENTATION(#4178,#4175);
#4174=PROPERTY_DEFINITION_REPRESENTATION(#4179,#4176);
#4175=REPRESENTATION('material name',(#4177),#6896);
#4176=REPRESENTATION('density',(#4172),#6896);
#4177=DESCRIPTIVE_REPRESENTATION_ITEM('Steel','Steel');
#4178=PROPERTY_DEFINITION('material property','material name',#6906);
#4179=PROPERTY_DEFINITION('material property','density of part',#6906);
#4180=AXIS2_PLACEMENT_3D('placement',#5278,#4374,#4375);
#4181=AXIS2_PLACEMENT_3D('',#5279,#4376,#4377);
#4182=AXIS2_PLACEMENT_3D('',#5288,#4382,#4383);
#4183=AXIS2_PLACEMENT_3D('',#5294,#4387,#4388);
#4184=AXIS2_PLACEMENT_3D('',#5300,#4392,#4393);
#4185=AXIS2_PLACEMENT_3D('',#5303,#4396,#4397);
#4186=AXIS2_PLACEMENT_3D('',#5312,#4402,#4403);
#4187=AXIS2_PLACEMENT_3D('',#5318,#4407,#4408);
#4188=AXIS2_PLACEMENT_3D('',#5324,#4412,#4413);
#4189=AXIS2_PLACEMENT_3D('',#5327,#4416,#4417);
#4190=AXIS2_PLACEMENT_3D('',#5336,#4422,#4423);
#4191=AXIS2_PLACEMENT_3D('',#5342,#4427,#4428);
#4192=AXIS2_PLACEMENT_3D('',#5348,#4432,#4433);
#4193=AXIS2_PLACEMENT_3D('',#5351,#4436,#4437);
#4194=AXIS2_PLACEMENT_3D('',#5360,#4442,#4443);
#4195=AXIS2_PLACEMENT_3D('',#5366,#4447,#4448);
#4196=AXIS2_PLACEMENT_3D('',#5372,#4452,#4453);
#4197=AXIS2_PLACEMENT_3D('',#5375,#4456,#4457);
#4198=AXIS2_PLACEMENT_3D('',#5384,#4462,#4463);
#4199=AXIS2_PLACEMENT_3D('',#5390,#4467,#4468);
#4200=AXIS2_PLACEMENT_3D('',#5396,#4472,#4473);
#4201=AXIS2_PLACEMENT_3D('',#5399,#4476,#4477);
#4202=AXIS2_PLACEMENT_3D('',#5408,#4482,#4483);
#4203=AXIS2_PLACEMENT_3D('',#5414,#4487,#4488);
#4204=AXIS2_PLACEMENT_3D('',#5420,#4492,#4493);
#4205=AXIS2_PLACEMENT_3D('',#5423,#4496,#4497);
#4206=AXIS2_PLACEMENT_3D('',#5432,#4502,#4503);
#4207=AXIS2_PLACEMENT_3D('',#5438,#4507,#4508);
#4208=AXIS2_PLACEMENT_3D('',#5444,#4512,#4513);
#4209=AXIS2_PLACEMENT_3D('',#5447,#4516,#4517);
#4210=AXIS2_PLACEMENT_3D('',#5456,#4522,#4523);
#4211=AXIS2_PLACEMENT_3D('',#5462,#4527,#4528);
#4212=AXIS2_PLACEMENT_3D('',#5468,#4532,#4533);
#4213=AXIS2_PLACEMENT_3D('',#5471,#4536,#4537);
#4214=AXIS2_PLACEMENT_3D('',#5480,#4542,#4543);
#4215=AXIS2_PLACEMENT_3D('',#5486,#4547,#4548);
#4216=AXIS2_PLACEMENT_3D('',#5492,#4552,#4553);
#4217=AXIS2_PLACEMENT_3D('',#5494,#4555,#4556);
#4218=AXIS2_PLACEMENT_3D('',#5503,#4561,#4562);
#4219=AXIS2_PLACEMENT_3D('',#5509,#4566,#4567);
#4220=AXIS2_PLACEMENT_3D('',#5515,#4571,#4572);
#4221=AXIS2_PLACEMENT_3D('',#5518,#4575,#4576);
#4222=AXIS2_PLACEMENT_3D('',#5519,#4577,#4578);
#4223=AXIS2_PLACEMENT_3D('',#5528,#4583,#4584);
#4224=AXIS2_PLACEMENT_3D('',#5537,#4589,#4590);
#4225=AXIS2_PLACEMENT_3D('',#5540,#4593,#4594);
#4226=AXIS2_PLACEMENT_3D('',#5542,#4596,#4597);
#4227=AXIS2_PLACEMENT_3D('',#5578,#4616,#4617);
#4228=AXIS2_PLACEMENT_3D('',#5580,#4618,#4619);
#4229=AXIS2_PLACEMENT_3D('',#5582,#4620,#4621);
#4230=AXIS2_PLACEMENT_3D('',#5584,#4622,#4623);
#4231=AXIS2_PLACEMENT_3D('',#5891,#4699,#4700);
#4232=AXIS2_PLACEMENT_3D('',#5897,#4704,#4705);
#4233=AXIS2_PLACEMENT_3D('',#5901,#4708,#4709);
#4234=AXIS2_PLACEMENT_3D('',#5905,#4712,#4713);
#4235=AXIS2_PLACEMENT_3D('',#5907,#4715,#4716);
#4236=AXIS2_PLACEMENT_3D('',#5908,#4717,#4718);
#4237=AXIS2_PLACEMENT_3D('',#5914,#4722,#4723);
#4238=AXIS2_PLACEMENT_3D('',#5918,#4726,#4727);
#4239=AXIS2_PLACEMENT_3D('',#5922,#4730,#4731);
#4240=AXIS2_PLACEMENT_3D('',#5924,#4733,#4734);
#4241=AXIS2_PLACEMENT_3D('',#5925,#4735,#4736);
#4242=AXIS2_PLACEMENT_3D('',#5931,#4740,#4741);
#4243=AXIS2_PLACEMENT_3D('',#5935,#4744,#4745);
#4244=AXIS2_PLACEMENT_3D('',#5939,#4748,#4749);
#4245=AXIS2_PLACEMENT_3D('',#5941,#4751,#4752);
#4246=AXIS2_PLACEMENT_3D('',#5942,#4753,#4754);
#4247=AXIS2_PLACEMENT_3D('',#5948,#4758,#4759);
#4248=AXIS2_PLACEMENT_3D('',#5952,#4762,#4763);
#4249=AXIS2_PLACEMENT_3D('',#5956,#4766,#4767);
#4250=AXIS2_PLACEMENT_3D('',#5958,#4769,#4770);
#4251=AXIS2_PLACEMENT_3D('',#5959,#4771,#4772);
#4252=AXIS2_PLACEMENT_3D('',#5965,#4776,#4777);
#4253=AXIS2_PLACEMENT_3D('',#5969,#4780,#4781);
#4254=AXIS2_PLACEMENT_3D('',#5973,#4784,#4785);
#4255=AXIS2_PLACEMENT_3D('',#5975,#4787,#4788);
#4256=AXIS2_PLACEMENT_3D('',#5976,#4789,#4790);
#4257=AXIS2_PLACEMENT_3D('',#5979,#4791,#4792);
#4258=AXIS2_PLACEMENT_3D('',#5983,#4795,#4796);
#4259=AXIS2_PLACEMENT_3D('',#5992,#4801,#4802);
#4260=AXIS2_PLACEMENT_3D('',#5998,#4806,#4807);
#4261=AXIS2_PLACEMENT_3D('',#6003,#4811,#4812);
#4262=AXIS2_PLACEMENT_3D('',#6007,#4815,#4816);
#4263=AXIS2_PLACEMENT_3D('',#6010,#4819,#4820);
#4264=AXIS2_PLACEMENT_3D('',#6014,#4823,#4824);
#4265=AXIS2_PLACEMENT_3D('',#6015,#4825,#4826);
#4266=AXIS2_PLACEMENT_3D('',#6016,#4827,#4828);
#4267=AXIS2_PLACEMENT_3D('',#6017,#4829,#4830);
#4268=AXIS2_PLACEMENT_3D('',#6023,#4834,#4835);
#4269=AXIS2_PLACEMENT_3D('',#6032,#4840,#4841);
#4270=AXIS2_PLACEMENT_3D('',#6038,#4845,#4846);
#4271=AXIS2_PLACEMENT_3D('',#6044,#4850,#4851);
#4272=AXIS2_PLACEMENT_3D('',#6050,#4855,#4856);
#4273=AXIS2_PLACEMENT_3D('',#6054,#4859,#4860);
#4274=AXIS2_PLACEMENT_3D('',#6059,#4864,#4865);
#4275=AXIS2_PLACEMENT_3D('',#6061,#4867,#4868);
#4276=AXIS2_PLACEMENT_3D('',#6064,#4870,#4871);
#4277=AXIS2_PLACEMENT_3D('',#6065,#4872,#4873);
#4278=AXIS2_PLACEMENT_3D('',#6068,#4875,#4876);
#4279=AXIS2_PLACEMENT_3D('',#6069,#4877,#4878);
#4280=AXIS2_PLACEMENT_3D('',#6072,#4880,#4881);
#4281=AXIS2_PLACEMENT_3D('',#6073,#4882,#4883);
#4282=AXIS2_PLACEMENT_3D('',#6076,#4885,#4886);
#4283=AXIS2_PLACEMENT_3D('',#6077,#4887,#4888);
#4284=AXIS2_PLACEMENT_3D('',#6086,#4893,#4894);
#4285=AXIS2_PLACEMENT_3D('',#6092,#4898,#4899);
#4286=AXIS2_PLACEMENT_3D('',#6098,#4903,#4904);
#4287=AXIS2_PLACEMENT_3D('',#6101,#4907,#4908);
#4288=AXIS2_PLACEMENT_3D('',#6110,#4913,#4914);
#4289=AXIS2_PLACEMENT_3D('',#6116,#4918,#4919);
#4290=AXIS2_PLACEMENT_3D('',#6122,#4923,#4924);
#4291=AXIS2_PLACEMENT_3D('',#6125,#4927,#4928);
#4292=AXIS2_PLACEMENT_3D('',#6134,#4933,#4934);
#4293=AXIS2_PLACEMENT_3D('',#6140,#4938,#4939);
#4294=AXIS2_PLACEMENT_3D('',#6146,#4943,#4944);
#4295=AXIS2_PLACEMENT_3D('',#6149,#4947,#4948);
#4296=AXIS2_PLACEMENT_3D('',#6155,#4952,#4953);
#4297=AXIS2_PLACEMENT_3D('',#6159,#4956,#4957);
#4298=AXIS2_PLACEMENT_3D('',#6163,#4960,#4961);
#4299=AXIS2_PLACEMENT_3D('',#6165,#4963,#4964);
#4300=AXIS2_PLACEMENT_3D('',#6166,#4965,#4966);
#4301=AXIS2_PLACEMENT_3D('',#6172,#4970,#4971);
#4302=AXIS2_PLACEMENT_3D('',#6176,#4974,#4975);
#4303=AXIS2_PLACEMENT_3D('',#6180,#4978,#4979);
#4304=AXIS2_PLACEMENT_3D('',#6182,#4981,#4982);
#4305=AXIS2_PLACEMENT_3D('',#6183,#4983,#4984);
#4306=AXIS2_PLACEMENT_3D('',#6189,#4988,#4989);
#4307=AXIS2_PLACEMENT_3D('',#6193,#4992,#4993);
#4308=AXIS2_PLACEMENT_3D('',#6197,#4996,#4997);
#4309=AXIS2_PLACEMENT_3D('',#6199,#4999,#5000);
#4310=AXIS2_PLACEMENT_3D('',#6200,#5001,#5002);
#4311=AXIS2_PLACEMENT_3D('',#6240,#5008,#5009);
#4312=AXIS2_PLACEMENT_3D('',#6278,#5014,#5015);
#4313=AXIS2_PLACEMENT_3D('',#6282,#5018,#5019);
#4314=AXIS2_PLACEMENT_3D('',#6286,#5022,#5023);
#4315=AXIS2_PLACEMENT_3D('',#6443,#5035,#5036);
#4316=AXIS2_PLACEMENT_3D('',#6600,#5048,#5049);
#4317=AXIS2_PLACEMENT_3D('',#6604,#5052,#5053);
#4318=AXIS2_PLACEMENT_3D('',#6608,#5056,#5057);
#4319=AXIS2_PLACEMENT_3D('',#6610,#5059,#5060);
#4320=AXIS2_PLACEMENT_3D('',#6616,#5064,#5065);
#4321=AXIS2_PLACEMENT_3D('',#6620,#5068,#5069);
#4322=AXIS2_PLACEMENT_3D('',#6624,#5072,#5073);
#4323=AXIS2_PLACEMENT_3D('',#6662,#5078,#5079);
#4324=AXIS2_PLACEMENT_3D('',#6666,#5082,#5083);
#4325=AXIS2_PLACEMENT_3D('',#6670,#5086,#5087);
#4326=AXIS2_PLACEMENT_3D('',#6674,#5090,#5091);
#4327=AXIS2_PLACEMENT_3D('',#6678,#5094,#5095);
#4328=AXIS2_PLACEMENT_3D('',#6680,#5097,#5098);
#4329=AXIS2_PLACEMENT_3D('',#6686,#5102,#5103);
#4330=AXIS2_PLACEMENT_3D('',#6690,#5106,#5107);
#4331=AXIS2_PLACEMENT_3D('',#6694,#5110,#5111);
#4332=AXIS2_PLACEMENT_3D('',#6732,#5116,#5117);
#4333=AXIS2_PLACEMENT_3D('',#6736,#5120,#5121);
#4334=AXIS2_PLACEMENT_3D('',#6740,#5124,#5125);
#4335=AXIS2_PLACEMENT_3D('',#6744,#5128,#5129);
#4336=AXIS2_PLACEMENT_3D('',#6748,#5132,#5133);
#4337=AXIS2_PLACEMENT_3D('',#6750,#5135,#5136);
#4338=AXIS2_PLACEMENT_3D('',#6756,#5140,#5141);
#4339=AXIS2_PLACEMENT_3D('',#6760,#5144,#5145);
#4340=AXIS2_PLACEMENT_3D('',#6764,#5148,#5149);
#4341=AXIS2_PLACEMENT_3D('',#6766,#5151,#5152);
#4342=AXIS2_PLACEMENT_3D('',#6767,#5153,#5154);
#4343=AXIS2_PLACEMENT_3D('',#6773,#5158,#5159);
#4344=AXIS2_PLACEMENT_3D('',#6777,#5162,#5163);
#4345=AXIS2_PLACEMENT_3D('',#6781,#5166,#5167);
#4346=AXIS2_PLACEMENT_3D('',#6783,#5169,#5170);
#4347=AXIS2_PLACEMENT_3D('',#6784,#5171,#5172);
#4348=AXIS2_PLACEMENT_3D('',#6790,#5176,#5177);
#4349=AXIS2_PLACEMENT_3D('',#6794,#5180,#5181);
#4350=AXIS2_PLACEMENT_3D('',#6798,#5184,#5185);
#4351=AXIS2_PLACEMENT_3D('',#6800,#5187,#5188);
#4352=AXIS2_PLACEMENT_3D('',#6801,#5189,#5190);
#4353=AXIS2_PLACEMENT_3D('',#6807,#5194,#5195);
#4354=AXIS2_PLACEMENT_3D('',#6811,#5198,#5199);
#4355=AXIS2_PLACEMENT_3D('',#6815,#5202,#5203);
#4356=AXIS2_PLACEMENT_3D('',#6817,#5205,#5206);
#4357=AXIS2_PLACEMENT_3D('',#6818,#5207,#5208);
#4358=AXIS2_PLACEMENT_3D('',#6819,#5209,#5210);
#4359=AXIS2_PLACEMENT_3D('',#6820,#5211,#5212);
#4360=AXIS2_PLACEMENT_3D('',#6826,#5216,#5217);
#4361=AXIS2_PLACEMENT_3D('',#6829,#5220,#5221);
#4362=AXIS2_PLACEMENT_3D('',#6838,#5226,#5227);
#4363=AXIS2_PLACEMENT_3D('',#6844,#5231,#5232);
#4364=AXIS2_PLACEMENT_3D('',#6850,#5236,#5237);
#4365=AXIS2_PLACEMENT_3D('',#6856,#5241,#5242);
#4366=AXIS2_PLACEMENT_3D('',#6862,#5246,#5247);
#4367=AXIS2_PLACEMENT_3D('',#6868,#5251,#5252);
#4368=AXIS2_PLACEMENT_3D('',#6874,#5256,#5257);
#4369=AXIS2_PLACEMENT_3D('',#6880,#5261,#5262);
#4370=AXIS2_PLACEMENT_3D('',#6883,#5265,#5266);
#4371=AXIS2_PLACEMENT_3D('',#6889,#5270,#5271);
#4372=AXIS2_PLACEMENT_3D('',#6892,#5274,#5275);
#4373=AXIS2_PLACEMENT_3D('',#6893,#5276,#5277);
#4374=DIRECTION('axis',(0.,0.,1.));
#4375=DIRECTION('refdir',(1.,0.,0.));
#4376=DIRECTION('center_axis',(0.,0.,1.));
#4377=DIRECTION('ref_axis',(0.,-1.,0.));
#4378=DIRECTION('',(0.,1.,0.));
#4379=DIRECTION('',(1.,0.,0.));
#4380=DIRECTION('',(0.,-1.,0.));
#4381=DIRECTION('',(1.,0.,0.));
#4382=DIRECTION('center_axis',(0.,1.,0.));
#4383=DIRECTION('ref_axis',(0.,0.,1.));
#4384=DIRECTION('',(0.,0.,-1.));
#4385=DIRECTION('',(0.,0.,1.));
#4386=DIRECTION('',(1.,0.,0.));
#4387=DIRECTION('center_axis',(0.,0.,-1.));
#4388=DIRECTION('ref_axis',(0.,1.,0.));
#4389=DIRECTION('',(0.,-1.,0.));
#4390=DIRECTION('',(0.,1.,0.));
#4391=DIRECTION('',(1.,0.,0.));
#4392=DIRECTION('center_axis',(0.,-1.,0.));
#4393=DIRECTION('ref_axis',(0.,0.,-1.));
#4394=DIRECTION('',(0.,0.,1.));
#4395=DIRECTION('',(0.,0.,-1.));
#4396=DIRECTION('center_axis',(0.,0.,1.));
#4397=DIRECTION('ref_axis',(0.,-1.,0.));
#4398=DIRECTION('',(0.,1.,0.));
#4399=DIRECTION('',(1.,0.,0.));
#4400=DIRECTION('',(0.,-1.,0.));
#4401=DIRECTION('',(1.,0.,0.));
#4402=DIRECTION('center_axis',(0.,1.,0.));
#4403=DIRECTION('ref_axis',(0.,0.,1.));
#4404=DIRECTION('',(0.,0.,-1.));
#4405=DIRECTION('',(0.,0.,1.));
#4406=DIRECTION('',(1.,0.,0.));
#4407=DIRECTION('center_axis',(0.,0.,-1.));
#4408=DIRECTION('ref_axis',(0.,1.,0.));
#4409=DIRECTION('',(0.,-1.,0.));
#4410=DIRECTION('',(0.,1.,0.));
#4411=DIRECTION('',(1.,0.,0.));
#4412=DIRECTION('center_axis',(0.,-1.,0.));
#4413=DIRECTION('ref_axis',(0.,0.,-1.));
#4414=DIRECTION('',(0.,0.,1.));
#4415=DIRECTION('',(0.,0.,-1.));
#4416=DIRECTION('center_axis',(0.,0.,1.));
#4417=DIRECTION('ref_axis',(0.,-1.,0.));
#4418=DIRECTION('',(0.,1.,0.));
#4419=DIRECTION('',(1.,0.,0.));
#4420=DIRECTION('',(0.,-1.,0.));
#4421=DIRECTION('',(1.,0.,0.));
#4422=DIRECTION('center_axis',(0.,1.,0.));
#4423=DIRECTION('ref_axis',(0.,0.,1.));
#4424=DIRECTION('',(0.,0.,-1.));
#4425=DIRECTION('',(0.,0.,1.));
#4426=DIRECTION('',(1.,0.,0.));
#4427=DIRECTION('center_axis',(0.,0.,-1.));
#4428=DIRECTION('ref_axis',(0.,1.,0.));
#4429=DIRECTION('',(0.,-1.,0.));
#4430=DIRECTION('',(0.,1.,0.));
#4431=DIRECTION('',(1.,0.,0.));
#4432=DIRECTION('center_axis',(0.,-1.,0.));
#4433=DIRECTION('ref_axis',(0.,0.,-1.));
#4434=DIRECTION('',(0.,0.,1.));
#4435=DIRECTION('',(0.,0.,-1.));
#4436=DIRECTION('center_axis',(0.,0.,1.));
#4437=DIRECTION('ref_axis',(0.,-1.,0.));
#4438=DIRECTION('',(0.,1.,0.));
#4439=DIRECTION('',(1.,0.,0.));
#4440=DIRECTION('',(0.,-1.,0.));
#4441=DIRECTION('',(1.,0.,0.));
#4442=DIRECTION('center_axis',(0.,1.,0.));
#4443=DIRECTION('ref_axis',(0.,0.,1.));
#4444=DIRECTION('',(0.,0.,-1.));
#4445=DIRECTION('',(0.,0.,1.));
#4446=DIRECTION('',(1.,0.,0.));
#4447=DIRECTION('center_axis',(0.,0.,-1.));
#4448=DIRECTION('ref_axis',(0.,1.,0.));
#4449=DIRECTION('',(0.,-1.,0.));
#4450=DIRECTION('',(0.,1.,0.));
#4451=DIRECTION('',(1.,0.,0.));
#4452=DIRECTION('center_axis',(0.,-1.,0.));
#4453=DIRECTION('ref_axis',(0.,0.,-1.));
#4454=DIRECTION('',(0.,0.,1.));
#4455=DIRECTION('',(0.,0.,-1.));
#4456=DIRECTION('center_axis',(0.,0.,1.));
#4457=DIRECTION('ref_axis',(0.,-1.,0.));
#4458=DIRECTION('',(0.,1.,0.));
#4459=DIRECTION('',(1.,0.,0.));
#4460=DIRECTION('',(0.,-1.,0.));
#4461=DIRECTION('',(1.,0.,0.));
#4462=DIRECTION('center_axis',(0.,1.,0.));
#4463=DIRECTION('ref_axis',(0.,0.,1.));
#4464=DIRECTION('',(0.,0.,-1.));
#4465=DIRECTION('',(0.,0.,1.));
#4466=DIRECTION('',(1.,0.,0.));
#4467=DIRECTION('center_axis',(0.,0.,-1.));
#4468=DIRECTION('ref_axis',(0.,1.,0.));
#4469=DIRECTION('',(0.,-1.,0.));
#4470=DIRECTION('',(0.,1.,0.));
#4471=DIRECTION('',(1.,0.,0.));
#4472=DIRECTION('center_axis',(0.,-1.,0.));
#4473=DIRECTION('ref_axis',(0.,0.,-1.));
#4474=DIRECTION('',(0.,0.,1.));
#4475=DIRECTION('',(0.,0.,-1.));
#4476=DIRECTION('center_axis',(0.,0.,1.));
#4477=DIRECTION('ref_axis',(0.,-1.,0.));
#4478=DIRECTION('',(0.,1.,0.));
#4479=DIRECTION('',(1.,0.,0.));
#4480=DIRECTION('',(0.,-1.,0.));
#4481=DIRECTION('',(1.,0.,0.));
#4482=DIRECTION('center_axis',(0.,1.,0.));
#4483=DIRECTION('ref_axis',(0.,0.,1.));
#4484=DIRECTION('',(0.,0.,-1.));
#4485=DIRECTION('',(0.,0.,1.));
#4486=DIRECTION('',(1.,0.,0.));
#4487=DIRECTION('center_axis',(0.,0.,-1.));
#4488=DIRECTION('ref_axis',(0.,1.,0.));
#4489=DIRECTION('',(0.,-1.,0.));
#4490=DIRECTION('',(0.,1.,0.));
#4491=DIRECTION('',(1.,0.,0.));
#4492=DIRECTION('center_axis',(0.,-1.,0.));
#4493=DIRECTION('ref_axis',(0.,0.,-1.));
#4494=DIRECTION('',(0.,0.,1.));
#4495=DIRECTION('',(0.,0.,-1.));
#4496=DIRECTION('center_axis',(0.,0.,1.));
#4497=DIRECTION('ref_axis',(0.,-1.,0.));
#4498=DIRECTION('',(0.,1.,0.));
#4499=DIRECTION('',(1.,0.,0.));
#4500=DIRECTION('',(0.,-1.,0.));
#4501=DIRECTION('',(1.,0.,0.));
#4502=DIRECTION('center_axis',(0.,1.,0.));
#4503=DIRECTION('ref_axis',(0.,0.,1.));
#4504=DIRECTION('',(0.,0.,-1.));
#4505=DIRECTION('',(0.,0.,1.));
#4506=DIRECTION('',(1.,0.,0.));
#4507=DIRECTION('center_axis',(0.,0.,-1.));
#4508=DIRECTION('ref_axis',(0.,1.,0.));
#4509=DIRECTION('',(0.,-1.,0.));
#4510=DIRECTION('',(0.,1.,0.));
#4511=DIRECTION('',(1.,0.,0.));
#4512=DIRECTION('center_axis',(0.,-1.,0.));
#4513=DIRECTION('ref_axis',(0.,0.,-1.));
#4514=DIRECTION('',(0.,0.,1.));
#4515=DIRECTION('',(0.,0.,-1.));
#4516=DIRECTION('center_axis',(0.,0.,-1.));
#4517=DIRECTION('ref_axis',(0.,1.,0.));
#4518=DIRECTION('',(0.,-1.,0.));
#4519=DIRECTION('',(1.,0.,0.));
#4520=DIRECTION('',(0.,1.,0.));
#4521=DIRECTION('',(1.,0.,0.));
#4522=DIRECTION('center_axis',(0.,-1.,0.));
#4523=DIRECTION('ref_axis',(0.,0.,-1.));
#4524=DIRECTION('',(0.,0.,1.));
#4525=DIRECTION('',(0.,0.,-1.));
#4526=DIRECTION('',(1.,0.,0.));
#4527=DIRECTION('center_axis',(0.,0.,1.));
#4528=DIRECTION('ref_axis',(0.,-1.,0.));
#4529=DIRECTION('',(0.,1.,0.));
#4530=DIRECTION('',(0.,-1.,0.));
#4531=DIRECTION('',(1.,0.,0.));
#4532=DIRECTION('center_axis',(0.,1.,0.));
#4533=DIRECTION('ref_axis',(0.,0.,1.));
#4534=DIRECTION('',(0.,0.,-1.));
#4535=DIRECTION('',(0.,0.,1.));
#4536=DIRECTION('center_axis',(1.,0.,0.));
#4537=DIRECTION('ref_axis',(0.,-1.,0.));
#4538=DIRECTION('',(0.,1.,0.));
#4539=DIRECTION('',(0.,0.,-1.));
#4540=DIRECTION('',(0.,-1.,0.));
#4541=DIRECTION('',(0.,0.,-1.));
#4542=DIRECTION('center_axis',(0.,1.,0.));
#4543=DIRECTION('ref_axis',(1.,0.,0.));
#4544=DIRECTION('',(-1.,0.,0.));
#4545=DIRECTION('',(1.,0.,0.));
#4546=DIRECTION('',(0.,0.,-1.));
#4547=DIRECTION('center_axis',(-1.,0.,0.));
#4548=DIRECTION('ref_axis',(0.,1.,0.));
#4549=DIRECTION('',(0.,-1.,0.));
#4550=DIRECTION('',(0.,1.,0.));
#4551=DIRECTION('',(0.,0.,-1.));
#4552=DIRECTION('center_axis',(0.,0.,-1.));
#4553=DIRECTION('ref_axis',(-1.,0.,0.));
#4554=DIRECTION('',(-1.,0.,0.));
#4555=DIRECTION('center_axis',(1.,0.,0.));
#4556=DIRECTION('ref_axis',(0.,-1.,0.));
#4557=DIRECTION('',(0.,1.,0.));
#4558=DIRECTION('',(0.,0.,-1.));
#4559=DIRECTION('',(0.,-1.,0.));
#4560=DIRECTION('',(0.,0.,-1.));
#4561=DIRECTION('center_axis',(0.,1.,0.));
#4562=DIRECTION('ref_axis',(1.,0.,0.));
#4563=DIRECTION('',(-1.,0.,0.));
#4564=DIRECTION('',(1.,0.,0.));
#4565=DIRECTION('',(0.,0.,-1.));
#4566=DIRECTION('center_axis',(-1.,0.,0.));
#4567=DIRECTION('ref_axis',(0.,1.,0.));
#4568=DIRECTION('',(0.,-1.,0.));
#4569=DIRECTION('',(0.,1.,0.));
#4570=DIRECTION('',(0.,0.,-1.));
#4571=DIRECTION('center_axis',(0.,-1.,0.));
#4572=DIRECTION('ref_axis',(-1.,0.,0.));
#4573=DIRECTION('',(1.,0.,0.));
#4574=DIRECTION('',(-1.,0.,0.));
#4575=DIRECTION('center_axis',(0.,0.,-1.));
#4576=DIRECTION('ref_axis',(-1.,0.,0.));
#4577=DIRECTION('center_axis',(1.,0.,0.));
#4578=DIRECTION('ref_axis',(0.,-1.,0.));
#4579=DIRECTION('',(0.,1.,0.));
#4580=DIRECTION('',(0.,0.,-1.));
#4581=DIRECTION('',(0.,-1.,0.));
#4582=DIRECTION('',(0.,0.,-1.));
#4583=DIRECTION('center_axis',(-1.,0.,0.));
#4584=DIRECTION('ref_axis',(0.,1.,0.));
#4585=DIRECTION('',(0.,-1.,0.));
#4586=DIRECTION('',(0.,0.,-1.));
#4587=DIRECTION('',(0.,1.,0.));
#4588=DIRECTION('',(0.,0.,-1.));
#4589=DIRECTION('center_axis',(0.,-1.,0.));
#4590=DIRECTION('ref_axis',(-1.,0.,0.));
#4591=DIRECTION('',(1.,0.,0.));
#4592=DIRECTION('',(-1.,0.,0.));
#4593=DIRECTION('center_axis',(0.,0.,-1.));
#4594=DIRECTION('ref_axis',(-1.,0.,0.));
#4595=DIRECTION('',(1.,0.,0.));
#4596=DIRECTION('center_axis',(0.,0.,-1.));
#4597=DIRECTION('ref_axis',(-1.,0.,0.));
#4598=DIRECTION('',(-1.,0.,0.));
#4599=DIRECTION('',(0.,1.,0.));
#4600=DIRECTION('',(-1.,0.,0.));
#4601=DIRECTION('',(0.,-1.,0.));
#4602=DIRECTION('',(-1.,0.,0.));
#4603=DIRECTION('',(0.,1.,0.));
#4604=DIRECTION('',(-1.,0.,0.));
#4605=DIRECTION('',(0.,-1.,0.));
#4606=DIRECTION('',(-1.,0.,0.));
#4607=DIRECTION('',(0.,1.,0.));
#4608=DIRECTION('',(1.,0.,0.));
#4609=DIRECTION('',(0.,1.,0.));
#4610=DIRECTION('',(-1.,0.,0.));
#4611=DIRECTION('',(-1.,0.,0.));
#4612=DIRECTION('',(0.,1.,0.));
#4613=DIRECTION('',(-1.,0.,0.));
#4614=DIRECTION('',(0.,-1.,0.));
#4615=DIRECTION('',(-1.,0.,0.));
#4616=DIRECTION('center_axis',(0.,0.,1.));
#4617=DIRECTION('ref_axis',(1.,0.,0.));
#4618=DIRECTION('center_axis',(0.,0.,1.));
#4619=DIRECTION('ref_axis',(1.,0.,0.));
#4620=DIRECTION('center_axis',(0.,0.,1.));
#4621=DIRECTION('ref_axis',(1.,0.,0.));
#4622=DIRECTION('center_axis',(0.,0.,1.));
#4623=DIRECTION('ref_axis',(1.,0.,0.));
#4624=DIRECTION('',(1.,0.,0.));
#4625=DIRECTION('',(0.,1.,0.));
#4626=DIRECTION('',(-1.,0.,0.));
#4627=DIRECTION('',(0.,-1.,0.));
#4628=DIRECTION('',(0.,1.,0.));
#4629=DIRECTION('',(-1.,0.,0.));
#4630=DIRECTION('',(0.,-1.,0.));
#4631=DIRECTION('',(1.,0.,0.));
#4632=DIRECTION('',(1.,0.,0.));
#4633=DIRECTION('',(0.,1.,0.));
#4634=DIRECTION('',(-1.,0.,0.));
#4635=DIRECTION('',(0.,-1.,0.));
#4636=DIRECTION('',(-1.,0.,0.));
#4637=DIRECTION('',(0.,-1.,0.));
#4638=DIRECTION('',(1.,0.,0.));
#4639=DIRECTION('',(0.,1.,0.));
#4640=DIRECTION('',(0.,1.,0.));
#4641=DIRECTION('',(-1.,0.,0.));
#4642=DIRECTION('',(0.,-1.,0.));
#4643=DIRECTION('',(1.,0.,0.));
#4644=DIRECTION('',(0.994767435444908,0.102165304180828,0.));
#4645=DIRECTION('',(0.,-1.,0.));
#4646=DIRECTION('',(1.,0.,0.));
#4647=DIRECTION('',(0.,1.,0.));
#4648=DIRECTION('',(0.555834808972697,0.831292767401645,0.));
#4649=DIRECTION('',(-1.,0.,0.));
#4650=DIRECTION('',(-0.547249362982703,-0.836969613973546,0.));
#4651=DIRECTION('',(-0.550221267808709,0.835018895864625,0.));
#4652=DIRECTION('',(-1.,0.,0.));
#4653=DIRECTION('',(0.569209978830308,-0.822192191643779,0.));
#4654=DIRECTION('',(0.,-1.,0.));
#4655=DIRECTION('',(1.,0.,0.));
#4656=DIRECTION('',(0.,1.,0.));
#4657=DIRECTION('',(0.555834808972697,0.831292767401645,0.));
#4658=DIRECTION('',(-1.,0.,0.));
#4659=DIRECTION('',(-0.547249362982703,-0.836969613973546,0.));
#4660=DIRECTION('',(-0.550221267808709,0.835018895864625,0.));
#4661=DIRECTION('',(-1.,0.,0.));
#4662=DIRECTION('',(0.569209978830308,-0.822192191643779,0.));
#4663=DIRECTION('',(-1.,0.,0.));
#4664=DIRECTION('',(0.,-1.,0.));
#4665=DIRECTION('',(1.,0.,0.));
#4666=DIRECTION('',(0.,1.,0.));
#4667=DIRECTION('',(0.,-1.,0.));
#4668=DIRECTION('',(1.,0.,0.));
#4669=DIRECTION('',(0.,1.,0.));
#4670=DIRECTION('',(-1.,0.,0.));
#4671=DIRECTION('',(0.,-1.,0.));
#4672=DIRECTION('',(1.,0.,0.));
#4673=DIRECTION('',(0.,1.,0.));
#4674=DIRECTION('',(-1.,0.,0.));
#4675=DIRECTION('',(-1.,0.,0.));
#4676=DIRECTION('',(0.,-1.,0.));
#4677=DIRECTION('',(1.,0.,0.));
#4678=DIRECTION('',(0.,1.,0.));
#4679=DIRECTION('',(0.,1.,0.));
#4680=DIRECTION('',(-1.,0.,0.));
#4681=DIRECTION('',(0.,-1.,0.));
#4682=DIRECTION('',(1.,0.,0.));
#4683=DIRECTION('',(0.,1.,0.));
#4684=DIRECTION('',(-1.,0.,0.));
#4685=DIRECTION('',(0.,-1.,0.));
#4686=DIRECTION('',(1.,0.,0.));
#4687=DIRECTION('',(0.,1.,0.));
#4688=DIRECTION('',(-1.,0.,0.));
#4689=DIRECTION('',(0.,-1.,0.));
#4690=DIRECTION('',(1.,0.,0.));
#4691=DIRECTION('',(0.,1.,0.));
#4692=DIRECTION('',(-1.,0.,0.));
#4693=DIRECTION('',(0.,-1.,0.));
#4694=DIRECTION('',(1.,0.,0.));
#4695=DIRECTION('',(0.,1.,0.));
#4696=DIRECTION('',(-1.,0.,0.));
#4697=DIRECTION('',(0.,-1.,0.));
#4698=DIRECTION('',(1.,0.,0.));
#4699=DIRECTION('center_axis',(1.,0.,0.));
#4700=DIRECTION('ref_axis',(0.,-1.,0.));
#4701=DIRECTION('',(0.,0.,-1.));
#4702=DIRECTION('',(0.,-1.,0.));
#4703=DIRECTION('',(0.,0.,-1.));
#4704=DIRECTION('center_axis',(0.,1.,0.));
#4705=DIRECTION('ref_axis',(1.,0.,0.));
#4706=DIRECTION('',(1.,0.,0.));
#4707=DIRECTION('',(0.,0.,-1.));
#4708=DIRECTION('center_axis',(-1.,0.,0.));
#4709=DIRECTION('ref_axis',(0.,1.,0.));
#4710=DIRECTION('',(0.,1.,0.));
#4711=DIRECTION('',(0.,0.,-1.));
#4712=DIRECTION('center_axis',(0.,-1.,0.));
#4713=DIRECTION('ref_axis',(-1.,0.,0.));
#4714=DIRECTION('',(-1.,0.,0.));
#4715=DIRECTION('center_axis',(0.,0.,-1.));
#4716=DIRECTION('ref_axis',(-1.,0.,0.));
#4717=DIRECTION('center_axis',(1.,0.,0.));
#4718=DIRECTION('ref_axis',(0.,-1.,0.));
#4719=DIRECTION('',(0.,0.,-1.));
#4720=DIRECTION('',(0.,-1.,0.));
#4721=DIRECTION('',(0.,0.,-1.));
#4722=DIRECTION('center_axis',(0.,1.,0.));
#4723=DIRECTION('ref_axis',(1.,0.,0.));
#4724=DIRECTION('',(1.,0.,0.));
#4725=DIRECTION('',(0.,0.,-1.));
#4726=DIRECTION('center_axis',(-1.,0.,0.));
#4727=DIRECTION('ref_axis',(0.,1.,0.));
#4728=DIRECTION('',(0.,1.,0.));
#4729=DIRECTION('',(0.,0.,-1.));
#4730=DIRECTION('center_axis',(0.,-1.,0.));
#4731=DIRECTION('ref_axis',(-1.,0.,0.));
#4732=DIRECTION('',(-1.,0.,0.));
#4733=DIRECTION('center_axis',(0.,0.,-1.));
#4734=DIRECTION('ref_axis',(-1.,0.,0.));
#4735=DIRECTION('center_axis',(1.,0.,0.));
#4736=DIRECTION('ref_axis',(0.,-1.,0.));
#4737=DIRECTION('',(0.,0.,-1.));
#4738=DIRECTION('',(0.,-1.,0.));
#4739=DIRECTION('',(0.,0.,-1.));
#4740=DIRECTION('center_axis',(0.,1.,0.));
#4741=DIRECTION('ref_axis',(1.,0.,0.));
#4742=DIRECTION('',(1.,0.,0.));
#4743=DIRECTION('',(0.,0.,-1.));
#4744=DIRECTION('center_axis',(-1.,0.,0.));
#4745=DIRECTION('ref_axis',(0.,1.,0.));
#4746=DIRECTION('',(0.,1.,0.));
#4747=DIRECTION('',(0.,0.,-1.));
#4748=DIRECTION('center_axis',(0.,-1.,0.));
#4749=DIRECTION('ref_axis',(-1.,0.,0.));
#4750=DIRECTION('',(-1.,0.,0.));
#4751=DIRECTION('center_axis',(0.,0.,-1.));
#4752=DIRECTION('ref_axis',(-1.,0.,0.));
#4753=DIRECTION('center_axis',(1.,0.,0.));
#4754=DIRECTION('ref_axis',(0.,-1.,0.));
#4755=DIRECTION('',(0.,0.,-1.));
#4756=DIRECTION('',(0.,-1.,0.));
#4757=DIRECTION('',(0.,0.,-1.));
#4758=DIRECTION('center_axis',(0.,1.,0.));
#4759=DIRECTION('ref_axis',(1.,0.,0.));
#4760=DIRECTION('',(1.,0.,0.));
#4761=DIRECTION('',(0.,0.,-1.));
#4762=DIRECTION('center_axis',(-1.,0.,0.));
#4763=DIRECTION('ref_axis',(0.,1.,0.));
#4764=DIRECTION('',(0.,1.,0.));
#4765=DIRECTION('',(0.,0.,-1.));
#4766=DIRECTION('center_axis',(0.,-1.,0.));
#4767=DIRECTION('ref_axis',(-1.,0.,0.));
#4768=DIRECTION('',(-1.,0.,0.));
#4769=DIRECTION('center_axis',(0.,0.,-1.));
#4770=DIRECTION('ref_axis',(-1.,0.,0.));
#4771=DIRECTION('center_axis',(1.,0.,0.));
#4772=DIRECTION('ref_axis',(0.,-1.,0.));
#4773=DIRECTION('',(0.,0.,-1.));
#4774=DIRECTION('',(0.,-1.,0.));
#4775=DIRECTION('',(0.,0.,-1.));
#4776=DIRECTION('center_axis',(0.,1.,0.));
#4777=DIRECTION('ref_axis',(1.,0.,0.));
#4778=DIRECTION('',(1.,0.,0.));
#4779=DIRECTION('',(0.,0.,-1.));
#4780=DIRECTION('center_axis',(-1.,0.,0.));
#4781=DIRECTION('ref_axis',(0.,1.,0.));
#4782=DIRECTION('',(0.,1.,0.));
#4783=DIRECTION('',(0.,0.,-1.));
#4784=DIRECTION('center_axis',(0.,-1.,0.));
#4785=DIRECTION('ref_axis',(-1.,0.,0.));
#4786=DIRECTION('',(-1.,0.,0.));
#4787=DIRECTION('center_axis',(0.,0.,-1.));
#4788=DIRECTION('ref_axis',(-1.,0.,0.));
#4789=DIRECTION('center_axis',(-1.,0.,0.));
#4790=DIRECTION('ref_axis',(0.,1.,0.));
#4791=DIRECTION('center_axis',(-1.,0.,0.));
#4792=DIRECTION('ref_axis',(0.,0.,-1.));
#4793=DIRECTION('',(0.,1.,0.));
#4794=DIRECTION('',(0.,0.,-1.));
#4795=DIRECTION('center_axis',(-1.,0.,0.));
#4796=DIRECTION('ref_axis',(0.,1.,0.));
#4797=DIRECTION('',(0.,-1.,0.));
#4798=DIRECTION('',(0.,0.,-1.));
#4799=DIRECTION('',(0.,1.,0.));
#4800=DIRECTION('',(0.,0.,-1.));
#4801=DIRECTION('center_axis',(0.,1.,0.));
#4802=DIRECTION('ref_axis',(1.,0.,0.));
#4803=DIRECTION('',(-1.,0.,0.));
#4804=DIRECTION('',(1.,0.,0.));
#4805=DIRECTION('',(0.,0.,-1.));
#4806=DIRECTION('center_axis',(0.,-1.,0.));
#4807=DIRECTION('ref_axis',(-1.,0.,0.));
#4808=DIRECTION('',(0.,0.,1.));
#4809=DIRECTION('',(-1.,0.,0.));
#4810=DIRECTION('',(0.,0.,-1.));
#4811=DIRECTION('center_axis',(1.,0.,0.));
#4812=DIRECTION('ref_axis',(0.,-1.,0.));
#4813=DIRECTION('',(0.,-1.,0.));
#4814=DIRECTION('',(0.,0.,-1.));
#4815=DIRECTION('center_axis',(0.,0.,-1.));
#4816=DIRECTION('ref_axis',(-1.,0.,0.));
#4817=DIRECTION('',(0.,-1.,0.));
#4818=DIRECTION('',(1.,0.,0.));
#4819=DIRECTION('center_axis',(0.,0.,-1.));
#4820=DIRECTION('ref_axis',(-1.,0.,0.));
#4821=DIRECTION('',(0.,1.,0.));
#4822=DIRECTION('',(-1.,0.,0.));
#4823=DIRECTION('center_axis',(1.,0.,0.));
#4824=DIRECTION('ref_axis',(0.,-1.,0.));
#4825=DIRECTION('center_axis',(-1.,0.,0.));
#4826=DIRECTION('ref_axis',(0.,0.,-1.));
#4827=DIRECTION('center_axis',(1.,0.,0.));
#4828=DIRECTION('ref_axis',(0.,-1.,0.));
#4829=DIRECTION('center_axis',(-1.,0.,0.));
#4830=DIRECTION('ref_axis',(0.,0.,-1.));
#4831=DIRECTION('',(0.,0.,-1.));
#4832=DIRECTION('',(0.,-1.,0.));
#4833=DIRECTION('',(0.,0.,-1.));
#4834=DIRECTION('center_axis',(0.,1.,0.));
#4835=DIRECTION('ref_axis',(1.,0.,0.));
#4836=DIRECTION('',(-1.,0.,0.));
#4837=DIRECTION('',(0.,0.,1.));
#4838=DIRECTION('',(1.,0.,0.));
#4839=DIRECTION('',(0.,0.,-1.));
#4840=DIRECTION('center_axis',(1.,0.,0.));
#4841=DIRECTION('ref_axis',(0.,-1.,0.));
#4842=DIRECTION('',(0.,1.,0.));
#4843=DIRECTION('',(0.,-1.,0.));
#4844=DIRECTION('',(0.,0.,-1.));
#4845=DIRECTION('center_axis',(0.,-1.,0.));
#4846=DIRECTION('ref_axis',(-1.,0.,0.));
#4847=DIRECTION('',(1.,0.,0.));
#4848=DIRECTION('',(-1.,0.,0.));
#4849=DIRECTION('',(0.,0.,-1.));
#4850=DIRECTION('center_axis',(0.,1.,0.));
#4851=DIRECTION('ref_axis',(1.,0.,0.));
#4852=DIRECTION('',(0.,0.,1.));
#4853=DIRECTION('',(1.,0.,0.));
#4854=DIRECTION('',(0.,0.,-1.));
#4855=DIRECTION('center_axis',(-1.,0.,0.));
#4856=DIRECTION('ref_axis',(0.,1.,0.));
#4857=DIRECTION('',(0.,1.,0.));
#4858=DIRECTION('',(0.,0.,-1.));
#4859=DIRECTION('center_axis',(0.,0.,-1.));
#4860=DIRECTION('ref_axis',(-1.,0.,0.));
#4861=DIRECTION('',(0.,1.,0.));
#4862=DIRECTION('',(-1.,0.,0.));
#4863=DIRECTION('',(0.,1.,0.));
#4864=DIRECTION('center_axis',(0.,0.,-1.));
#4865=DIRECTION('ref_axis',(-1.,0.,0.));
#4866=DIRECTION('',(0.,1.,0.));
#4867=DIRECTION('center_axis',(0.,0.,1.));
#4868=DIRECTION('ref_axis',(1.,0.,0.));
#4869=DIRECTION('',(0.,0.,1.));
#4870=DIRECTION('center_axis',(0.,0.,-1.));
#4871=DIRECTION('ref_axis',(1.,0.,0.));
#4872=DIRECTION('center_axis',(0.,0.,1.));
#4873=DIRECTION('ref_axis',(1.,0.,0.));
#4874=DIRECTION('',(0.,0.,1.));
#4875=DIRECTION('center_axis',(0.,0.,-1.));
#4876=DIRECTION('ref_axis',(1.,0.,0.));
#4877=DIRECTION('center_axis',(0.,0.,1.));
#4878=DIRECTION('ref_axis',(1.,0.,0.));
#4879=DIRECTION('',(0.,0.,1.));
#4880=DIRECTION('center_axis',(0.,0.,-1.));
#4881=DIRECTION('ref_axis',(1.,0.,0.));
#4882=DIRECTION('center_axis',(0.,0.,1.));
#4883=DIRECTION('ref_axis',(1.,0.,0.));
#4884=DIRECTION('',(0.,0.,1.));
#4885=DIRECTION('center_axis',(0.,0.,-1.));
#4886=DIRECTION('ref_axis',(1.,0.,0.));
#4887=DIRECTION('center_axis',(-1.,0.,0.));
#4888=DIRECTION('ref_axis',(0.,0.,1.));
#4889=DIRECTION('',(0.,0.,-1.));
#4890=DIRECTION('',(0.,1.,0.));
#4891=DIRECTION('',(0.,0.,1.));
#4892=DIRECTION('',(0.,1.,0.));
#4893=DIRECTION('center_axis',(0.,0.,-1.));
#4894=DIRECTION('ref_axis',(-1.,0.,0.));
#4895=DIRECTION('',(1.,0.,0.));
#4896=DIRECTION('',(-1.,0.,0.));
#4897=DIRECTION('',(0.,1.,0.));
#4898=DIRECTION('center_axis',(1.,0.,0.));
#4899=DIRECTION('ref_axis',(0.,0.,-1.));
#4900=DIRECTION('',(0.,0.,1.));
#4901=DIRECTION('',(0.,0.,-1.));
#4902=DIRECTION('',(0.,1.,0.));
#4903=DIRECTION('center_axis',(0.,0.,1.));
#4904=DIRECTION('ref_axis',(1.,0.,0.));
#4905=DIRECTION('',(-1.,0.,0.));
#4906=DIRECTION('',(1.,0.,0.));
#4907=DIRECTION('center_axis',(-1.,0.,0.));
#4908=DIRECTION('ref_axis',(0.,0.,1.));
#4909=DIRECTION('',(0.,0.,-1.));
#4910=DIRECTION('',(0.,1.,0.));
#4911=DIRECTION('',(0.,0.,1.));
#4912=DIRECTION('',(0.,1.,0.));
#4913=DIRECTION('center_axis',(0.,0.,-1.));
#4914=DIRECTION('ref_axis',(-1.,0.,0.));
#4915=DIRECTION('',(1.,0.,0.));
#4916=DIRECTION('',(-1.,0.,0.));
#4917=DIRECTION('',(0.,1.,0.));
#4918=DIRECTION('center_axis',(1.,0.,0.));
#4919=DIRECTION('ref_axis',(0.,0.,-1.));
#4920=DIRECTION('',(0.,0.,1.));
#4921=DIRECTION('',(0.,0.,-1.));
#4922=DIRECTION('',(0.,1.,0.));
#4923=DIRECTION('center_axis',(0.,0.,1.));
#4924=DIRECTION('ref_axis',(1.,0.,0.));
#4925=DIRECTION('',(-1.,0.,0.));
#4926=DIRECTION('',(1.,0.,0.));
#4927=DIRECTION('center_axis',(-1.,0.,0.));
#4928=DIRECTION('ref_axis',(0.,0.,1.));
#4929=DIRECTION('',(0.,0.,-1.));
#4930=DIRECTION('',(0.,1.,0.));
#4931=DIRECTION('',(0.,0.,1.));
#4932=DIRECTION('',(0.,1.,0.));
#4933=DIRECTION('center_axis',(0.,0.,-1.));
#4934=DIRECTION('ref_axis',(-1.,0.,0.));
#4935=DIRECTION('',(1.,0.,0.));
#4936=DIRECTION('',(-1.,0.,0.));
#4937=DIRECTION('',(0.,1.,0.));
#4938=DIRECTION('center_axis',(1.,0.,0.));
#4939=DIRECTION('ref_axis',(0.,0.,-1.));
#4940=DIRECTION('',(0.,0.,1.));
#4941=DIRECTION('',(0.,0.,-1.));
#4942=DIRECTION('',(0.,1.,0.));
#4943=DIRECTION('center_axis',(0.,0.,1.));
#4944=DIRECTION('ref_axis',(1.,0.,0.));
#4945=DIRECTION('',(-1.,0.,0.));
#4946=DIRECTION('',(1.,0.,0.));
#4947=DIRECTION('center_axis',(0.,-1.,0.));
#4948=DIRECTION('ref_axis',(-1.,0.,0.));
#4949=DIRECTION('',(0.,0.,-1.));
#4950=DIRECTION('',(-1.,0.,0.));
#4951=DIRECTION('',(0.,0.,-1.));
#4952=DIRECTION('center_axis',(1.,0.,0.));
#4953=DIRECTION('ref_axis',(0.,-1.,0.));
#4954=DIRECTION('',(0.,-1.,0.));
#4955=DIRECTION('',(0.,0.,-1.));
#4956=DIRECTION('center_axis',(0.,1.,0.));
#4957=DIRECTION('ref_axis',(1.,0.,0.));
#4958=DIRECTION('',(1.,0.,0.));
#4959=DIRECTION('',(0.,0.,-1.));
#4960=DIRECTION('center_axis',(-1.,0.,0.));
#4961=DIRECTION('ref_axis',(0.,1.,0.));
#4962=DIRECTION('',(0.,1.,0.));
#4963=DIRECTION('center_axis',(0.,0.,-1.));
#4964=DIRECTION('ref_axis',(-1.,0.,0.));
#4965=DIRECTION('center_axis',(1.,0.,0.));
#4966=DIRECTION('ref_axis',(0.,-1.,0.));
#4967=DIRECTION('',(0.,0.,-1.));
#4968=DIRECTION('',(0.,-1.,0.));
#4969=DIRECTION('',(0.,0.,-1.));
#4970=DIRECTION('center_axis',(0.,1.,0.));
#4971=DIRECTION('ref_axis',(1.,0.,0.));
#4972=DIRECTION('',(1.,0.,0.));
#4973=DIRECTION('',(0.,0.,-1.));
#4974=DIRECTION('center_axis',(-1.,0.,0.));
#4975=DIRECTION('ref_axis',(0.,1.,0.));
#4976=DIRECTION('',(0.,1.,0.));
#4977=DIRECTION('',(0.,0.,-1.));
#4978=DIRECTION('center_axis',(0.,-1.,0.));
#4979=DIRECTION('ref_axis',(-1.,0.,0.));
#4980=DIRECTION('',(-1.,0.,0.));
#4981=DIRECTION('center_axis',(0.,0.,-1.));
#4982=DIRECTION('ref_axis',(-1.,0.,0.));
#4983=DIRECTION('center_axis',(0.,-1.,0.));
#4984=DIRECTION('ref_axis',(-1.,0.,0.));
#4985=DIRECTION('',(0.,0.,-1.));
#4986=DIRECTION('',(-1.,0.,0.));
#4987=DIRECTION('',(0.,0.,-1.));
#4988=DIRECTION('center_axis',(1.,0.,0.));
#4989=DIRECTION('ref_axis',(0.,-1.,0.));
#4990=DIRECTION('',(0.,-1.,0.));
#4991=DIRECTION('',(0.,0.,-1.));
#4992=DIRECTION('center_axis',(0.,1.,0.));
#4993=DIRECTION('ref_axis',(1.,0.,0.));
#4994=DIRECTION('',(1.,0.,0.));
#4995=DIRECTION('',(0.,0.,-1.));
#4996=DIRECTION('center_axis',(-1.,0.,0.));
#4997=DIRECTION('ref_axis',(0.,1.,0.));
#4998=DIRECTION('',(0.,1.,0.));
#4999=DIRECTION('center_axis',(0.,0.,-1.));
#5000=DIRECTION('ref_axis',(-1.,0.,0.));
#5001=DIRECTION('center_axis',(0.,1.,0.));
#5002=DIRECTION('ref_axis',(-1.,0.,0.));
#5003=DIRECTION('',(0.,0.,1.));
#5004=DIRECTION('',(1.,0.,0.));
#5005=DIRECTION('',(0.,0.,1.));
#5006=DIRECTION('',(0.,0.,1.));
#5007=DIRECTION('',(0.,0.,1.));
#5008=DIRECTION('center_axis',(1.,0.,0.));
#5009=DIRECTION('ref_axis',(0.,1.,0.));
#5010=DIRECTION('',(0.,0.,1.));
#5011=DIRECTION('',(0.,-1.,0.));
#5012=DIRECTION('',(0.,0.,1.));
#5013=DIRECTION('',(0.,0.,1.));
#5014=DIRECTION('center_axis',(1.,0.,0.));
#5015=DIRECTION('ref_axis',(0.,1.,0.));
#5016=DIRECTION('',(0.,0.,1.));
#5017=DIRECTION('',(0.,-1.,0.));
#5018=DIRECTION('center_axis',(0.,-1.,0.));
#5019=DIRECTION('ref_axis',(1.,0.,0.));
#5020=DIRECTION('',(0.,0.,1.));
#5021=DIRECTION('',(-1.,0.,0.));
#5022=DIRECTION('center_axis',(-1.,0.,0.));
#5023=DIRECTION('ref_axis',(0.,-1.,0.));
#5024=DIRECTION('',(0.,1.,0.));
#5025=DIRECTION('',(0.,0.,1.));
#5026=DIRECTION('',(0.,0.,1.));
#5027=DIRECTION('',(0.,0.,1.));
#5028=DIRECTION('',(0.,0.,1.));
#5029=DIRECTION('',(0.,0.,1.));
#5030=DIRECTION('',(0.,0.,1.));
#5031=DIRECTION('',(0.,0.,1.));
#5032=DIRECTION('',(0.,0.,1.));
#5033=DIRECTION('',(0.,0.,1.));
#5034=DIRECTION('',(0.,0.,1.));
#5035=DIRECTION('center_axis',(0.102165304180828,-0.994767435444908,0.));
#5036=DIRECTION('ref_axis',(0.994767435444908,0.102165304180828,0.));
#5037=DIRECTION('',(0.,0.,1.));
#5038=DIRECTION('',(-0.994767435444908,-0.102165304180828,0.));
#5039=DIRECTION('',(0.,0.,1.));
#5040=DIRECTION('',(0.,0.,1.));
#5041=DIRECTION('',(0.,0.,1.));
#5042=DIRECTION('',(0.,0.,1.));
#5043=DIRECTION('',(0.,0.,1.));
#5044=DIRECTION('',(0.,0.,1.));
#5045=DIRECTION('',(0.,0.,1.));
#5046=DIRECTION('',(0.,0.,1.));
#5047=DIRECTION('',(0.,0.,1.));
#5048=DIRECTION('center_axis',(0.,-1.,0.));
#5049=DIRECTION('ref_axis',(1.,0.,0.));
#5050=DIRECTION('',(0.,0.,1.));
#5051=DIRECTION('',(-1.,0.,0.));
#5052=DIRECTION('center_axis',(-1.,0.,0.));
#5053=DIRECTION('ref_axis',(0.,-1.,0.));
#5054=DIRECTION('',(0.,0.,1.));
#5055=DIRECTION('',(0.,1.,0.));
#5056=DIRECTION('center_axis',(0.,1.,0.));
#5057=DIRECTION('ref_axis',(-1.,0.,0.));
#5058=DIRECTION('',(1.,0.,0.));
#5059=DIRECTION('center_axis',(-1.,0.,0.));
#5060=DIRECTION('ref_axis',(0.,-1.,0.));
#5061=DIRECTION('',(0.,0.,1.));
#5062=DIRECTION('',(0.,1.,0.));
#5063=DIRECTION('',(0.,0.,1.));
#5064=DIRECTION('center_axis',(-0.822192191643779,-0.569209978830308,0.));
#5065=DIRECTION('ref_axis',(0.569209978830308,-0.822192191643779,0.));
#5066=DIRECTION('',(0.,0.,1.));
#5067=DIRECTION('',(-0.569209978830308,0.822192191643779,0.));
#5068=DIRECTION('center_axis',(0.,1.,0.));
#5069=DIRECTION('ref_axis',(-1.,0.,0.));
#5070=DIRECTION('',(0.,0.,1.));
#5071=DIRECTION('',(1.,0.,0.));
#5072=DIRECTION('center_axis',(0.835018895864625,0.550221267808709,0.));
#5073=DIRECTION('ref_axis',(-0.550221267808709,0.835018895864625,0.));
#5074=DIRECTION('',(0.,0.,1.));
#5075=DIRECTION('',(0.550221267808709,-0.835018895864625,0.));
#5076=DIRECTION('',(0.,0.,1.));
#5077=DIRECTION('',(0.,0.,1.));
#5078=DIRECTION('center_axis',(-0.836969613973546,0.547249362982703,0.));
#5079=DIRECTION('ref_axis',(-0.547249362982703,-0.836969613973546,0.));
#5080=DIRECTION('',(0.,0.,1.));
#5081=DIRECTION('',(0.547249362982703,0.836969613973546,0.));
#5082=DIRECTION('center_axis',(0.,1.,0.));
#5083=DIRECTION('ref_axis',(-1.,0.,0.));
#5084=DIRECTION('',(0.,0.,1.));
#5085=DIRECTION('',(1.,0.,0.));
#5086=DIRECTION('center_axis',(0.831292767401645,-0.555834808972697,0.));
#5087=DIRECTION('ref_axis',(0.555834808972697,0.831292767401645,0.));
#5088=DIRECTION('',(0.,0.,1.));
#5089=DIRECTION('',(-0.555834808972697,-0.831292767401645,0.));
#5090=DIRECTION('center_axis',(1.,0.,0.));
#5091=DIRECTION('ref_axis',(0.,1.,0.));
#5092=DIRECTION('',(0.,0.,1.));
#5093=DIRECTION('',(0.,-1.,0.));
#5094=DIRECTION('center_axis',(0.,-1.,0.));
#5095=DIRECTION('ref_axis',(1.,0.,0.));
#5096=DIRECTION('',(-1.,0.,0.));
#5097=DIRECTION('center_axis',(-1.,0.,0.));
#5098=DIRECTION('ref_axis',(0.,-1.,0.));
#5099=DIRECTION('',(0.,0.,1.));
#5100=DIRECTION('',(0.,1.,0.));
#5101=DIRECTION('',(0.,0.,1.));
#5102=DIRECTION('center_axis',(-0.822192191643779,-0.569209978830308,0.));
#5103=DIRECTION('ref_axis',(0.569209978830308,-0.822192191643779,0.));
#5104=DIRECTION('',(0.,0.,1.));
#5105=DIRECTION('',(-0.569209978830308,0.822192191643779,0.));
#5106=DIRECTION('center_axis',(0.,1.,0.));
#5107=DIRECTION('ref_axis',(-1.,0.,0.));
#5108=DIRECTION('',(0.,0.,1.));
#5109=DIRECTION('',(1.,0.,0.));
#5110=DIRECTION('center_axis',(0.835018895864625,0.550221267808709,0.));
#5111=DIRECTION('ref_axis',(-0.550221267808709,0.835018895864625,0.));
#5112=DIRECTION('',(0.,0.,1.));
#5113=DIRECTION('',(0.550221267808709,-0.835018895864625,0.));
#5114=DIRECTION('',(0.,0.,1.));
#5115=DIRECTION('',(0.,0.,1.));
#5116=DIRECTION('center_axis',(-0.836969613973546,0.547249362982703,0.));
#5117=DIRECTION('ref_axis',(-0.547249362982703,-0.836969613973546,0.));
#5118=DIRECTION('',(0.,0.,1.));
#5119=DIRECTION('',(0.547249362982703,0.836969613973546,0.));
#5120=DIRECTION('center_axis',(0.,1.,0.));
#5121=DIRECTION('ref_axis',(-1.,0.,0.));
#5122=DIRECTION('',(0.,0.,1.));
#5123=DIRECTION('',(1.,0.,0.));
#5124=DIRECTION('center_axis',(0.831292767401645,-0.555834808972697,0.));
#5125=DIRECTION('ref_axis',(0.555834808972697,0.831292767401645,0.));
#5126=DIRECTION('',(0.,0.,1.));
#5127=DIRECTION('',(-0.555834808972697,-0.831292767401645,0.));
#5128=DIRECTION('center_axis',(1.,0.,0.));
#5129=DIRECTION('ref_axis',(0.,1.,0.));
#5130=DIRECTION('',(0.,0.,1.));
#5131=DIRECTION('',(0.,-1.,0.));
#5132=DIRECTION('center_axis',(0.,-1.,0.));
#5133=DIRECTION('ref_axis',(1.,0.,0.));
#5134=DIRECTION('',(-1.,0.,0.));
#5135=DIRECTION('center_axis',(0.,1.,0.));
#5136=DIRECTION('ref_axis',(-1.,0.,0.));
#5137=DIRECTION('',(0.,0.,1.));
#5138=DIRECTION('',(-1.,0.,0.));
#5139=DIRECTION('',(0.,0.,1.));
#5140=DIRECTION('center_axis',(1.,0.,0.));
#5141=DIRECTION('ref_axis',(0.,1.,0.));
#5142=DIRECTION('',(0.,0.,1.));
#5143=DIRECTION('',(0.,1.,0.));
#5144=DIRECTION('center_axis',(0.,-1.,0.));
#5145=DIRECTION('ref_axis',(1.,0.,0.));
#5146=DIRECTION('',(0.,0.,1.));
#5147=DIRECTION('',(1.,0.,0.));
#5148=DIRECTION('center_axis',(-1.,0.,0.));
#5149=DIRECTION('ref_axis',(0.,-1.,0.));
#5150=DIRECTION('',(0.,-1.,0.));
#5151=DIRECTION('center_axis',(0.,0.,1.));
#5152=DIRECTION('ref_axis',(1.,0.,0.));
#5153=DIRECTION('center_axis',(-1.,0.,0.));
#5154=DIRECTION('ref_axis',(0.,-1.,0.));
#5155=DIRECTION('',(0.,0.,1.));
#5156=DIRECTION('',(0.,-1.,0.));
#5157=DIRECTION('',(0.,0.,1.));
#5158=DIRECTION('center_axis',(0.,1.,0.));
#5159=DIRECTION('ref_axis',(-1.,0.,0.));
#5160=DIRECTION('',(0.,0.,1.));
#5161=DIRECTION('',(-1.,0.,0.));
#5162=DIRECTION('center_axis',(1.,0.,0.));
#5163=DIRECTION('ref_axis',(0.,1.,0.));
#5164=DIRECTION('',(0.,0.,1.));
#5165=DIRECTION('',(0.,1.,0.));
#5166=DIRECTION('center_axis',(0.,-1.,0.));
#5167=DIRECTION('ref_axis',(1.,0.,0.));
#5168=DIRECTION('',(1.,0.,0.));
#5169=DIRECTION('center_axis',(0.,0.,1.));
#5170=DIRECTION('ref_axis',(1.,0.,0.));
#5171=DIRECTION('center_axis',(-1.,0.,0.));
#5172=DIRECTION('ref_axis',(0.,-1.,0.));
#5173=DIRECTION('',(0.,0.,1.));
#5174=DIRECTION('',(0.,-1.,0.));
#5175=DIRECTION('',(0.,0.,1.));
#5176=DIRECTION('center_axis',(0.,1.,0.));
#5177=DIRECTION('ref_axis',(-1.,0.,0.));
#5178=DIRECTION('',(0.,0.,1.));
#5179=DIRECTION('',(-1.,0.,0.));
#5180=DIRECTION('center_axis',(1.,0.,0.));
#5181=DIRECTION('ref_axis',(0.,1.,0.));
#5182=DIRECTION('',(0.,0.,1.));
#5183=DIRECTION('',(0.,1.,0.));
#5184=DIRECTION('center_axis',(0.,-1.,0.));
#5185=DIRECTION('ref_axis',(1.,0.,0.));
#5186=DIRECTION('',(1.,0.,0.));
#5187=DIRECTION('center_axis',(0.,0.,1.));
#5188=DIRECTION('ref_axis',(1.,0.,0.));
#5189=DIRECTION('center_axis',(0.,1.,0.));
#5190=DIRECTION('ref_axis',(-1.,0.,0.));
#5191=DIRECTION('',(0.,0.,1.));
#5192=DIRECTION('',(-1.,0.,0.));
#5193=DIRECTION('',(0.,0.,1.));
#5194=DIRECTION('center_axis',(1.,0.,0.));
#5195=DIRECTION('ref_axis',(0.,1.,0.));
#5196=DIRECTION('',(0.,0.,1.));
#5197=DIRECTION('',(0.,1.,0.));
#5198=DIRECTION('center_axis',(0.,-1.,0.));
#5199=DIRECTION('ref_axis',(1.,0.,0.));
#5200=DIRECTION('',(0.,0.,1.));
#5201=DIRECTION('',(1.,0.,0.));
#5202=DIRECTION('center_axis',(-1.,0.,0.));
#5203=DIRECTION('ref_axis',(0.,-1.,0.));
#5204=DIRECTION('',(0.,-1.,0.));
#5205=DIRECTION('center_axis',(0.,0.,1.));
#5206=DIRECTION('ref_axis',(1.,0.,0.));
#5207=DIRECTION('center_axis',(-1.,0.,0.));
#5208=DIRECTION('ref_axis',(0.,0.,-1.));
#5209=DIRECTION('center_axis',(1.,0.,0.));
#5210=DIRECTION('ref_axis',(0.,0.,-1.));
#5211=DIRECTION('center_axis',(-1.,0.,0.));
#5212=DIRECTION('ref_axis',(0.,1.,0.));
#5213=DIRECTION('',(0.,0.,-1.));
#5214=DIRECTION('',(0.,1.,0.));
#5215=DIRECTION('',(0.,0.,-1.));
#5216=DIRECTION('center_axis',(0.,0.,-1.));
#5217=DIRECTION('ref_axis',(-1.,0.,0.));
#5218=DIRECTION('',(-1.,0.,0.));
#5219=DIRECTION('',(1.,0.,0.));
#5220=DIRECTION('center_axis',(1.,0.,0.));
#5221=DIRECTION('ref_axis',(0.,0.,-1.));
#5222=DIRECTION('',(0.,0.,1.));
#5223=DIRECTION('',(0.,1.,0.));
#5224=DIRECTION('',(0.,0.,-1.));
#5225=DIRECTION('',(0.,1.,0.));
#5226=DIRECTION('center_axis',(0.,0.,1.));
#5227=DIRECTION('ref_axis',(1.,0.,0.));
#5228=DIRECTION('',(-1.,0.,0.));
#5229=DIRECTION('',(1.,0.,0.));
#5230=DIRECTION('',(0.,1.,0.));
#5231=DIRECTION('center_axis',(1.,0.,0.));
#5232=DIRECTION('ref_axis',(0.,0.,-1.));
#5233=DIRECTION('',(0.,0.,-1.));
#5234=DIRECTION('',(0.,0.,-1.));
#5235=DIRECTION('',(0.,1.,0.));
#5236=DIRECTION('center_axis',(0.,0.,1.));
#5237=DIRECTION('ref_axis',(1.,0.,0.));
#5238=DIRECTION('',(-1.,0.,0.));
#5239=DIRECTION('',(1.,0.,0.));
#5240=DIRECTION('',(0.,1.,0.));
#5241=DIRECTION('center_axis',(-1.,0.,0.));
#5242=DIRECTION('ref_axis',(0.,0.,1.));
#5243=DIRECTION('',(0.,0.,-1.));
#5244=DIRECTION('',(0.,0.,1.));
#5245=DIRECTION('',(0.,1.,0.));
#5246=DIRECTION('center_axis',(0.,0.,1.));
#5247=DIRECTION('ref_axis',(1.,0.,0.));
#5248=DIRECTION('',(1.,0.,0.));
#5249=DIRECTION('',(1.,0.,0.));
#5250=DIRECTION('',(0.,1.,0.));
#5251=DIRECTION('center_axis',(-1.,0.,0.));
#5252=DIRECTION('ref_axis',(0.,0.,1.));
#5253=DIRECTION('',(0.,0.,1.));
#5254=DIRECTION('',(0.,0.,1.));
#5255=DIRECTION('',(0.,1.,0.));
#5256=DIRECTION('center_axis',(0.,0.,-1.));
#5257=DIRECTION('ref_axis',(-1.,0.,0.));
#5258=DIRECTION('',(1.,0.,0.));
#5259=DIRECTION('',(-1.,0.,0.));
#5260=DIRECTION('',(0.,1.,0.));
#5261=DIRECTION('center_axis',(1.,0.,0.));
#5262=DIRECTION('ref_axis',(0.,0.,-1.));
#5263=DIRECTION('',(0.,0.,1.));
#5264=DIRECTION('',(0.,0.,-1.));
#5265=DIRECTION('center_axis',(-1.,0.,0.));
#5266=DIRECTION('ref_axis',(0.,0.,1.));
#5267=DIRECTION('',(0.,0.,1.));
#5268=DIRECTION('',(0.,1.,0.));
#5269=DIRECTION('',(0.,0.,1.));
#5270=DIRECTION('center_axis',(0.,0.,-1.));
#5271=DIRECTION('ref_axis',(-1.,0.,0.));
#5272=DIRECTION('',(-1.,0.,0.));
#5273=DIRECTION('',(-1.,0.,0.));
#5274=DIRECTION('center_axis',(0.,1.,0.));
#5275=DIRECTION('ref_axis',(0.,0.,1.));
#5276=DIRECTION('center_axis',(0.,1.,0.));
#5277=DIRECTION('ref_axis',(1.,0.,0.));
#5278=CARTESIAN_POINT('',(0.,0.,0.));
#5279=CARTESIAN_POINT('Origin',(124.5,39.9285714285714,-5.5));
#5280=CARTESIAN_POINT('',(126.5,36.9285714285714,-5.5));
#5281=CARTESIAN_POINT('',(126.5,39.9285714285714,-5.5));
#5282=CARTESIAN_POINT('',(126.5,40.6785714285714,-5.5));
#5283=CARTESIAN_POINT('',(124.5,36.9285714285714,-5.5));
#5284=CARTESIAN_POINT('',(124.5,36.9285714285714,-5.5));
#5285=CARTESIAN_POINT('',(124.5,39.9285714285714,-5.5));
#5286=CARTESIAN_POINT('',(124.5,37.6785714285714,-5.5));
#5287=CARTESIAN_POINT('',(124.5,39.9285714285714,-5.5));
#5288=CARTESIAN_POINT('Origin',(124.5,39.9285714285714,-8.5));
#5289=CARTESIAN_POINT('',(126.5,39.9285714285714,-8.5));
#5290=CARTESIAN_POINT('',(126.5,39.9285714285714,-6.25));
#5291=CARTESIAN_POINT('',(124.5,39.9285714285714,-8.5));
#5292=CARTESIAN_POINT('',(124.5,39.9285714285714,-6.25));
#5293=CARTESIAN_POINT('',(124.5,39.9285714285714,-8.5));
#5294=CARTESIAN_POINT('Origin',(124.5,36.9285714285714,-8.5));
#5295=CARTESIAN_POINT('',(126.5,36.9285714285714,-8.5));
#5296=CARTESIAN_POINT('',(126.5,39.1785714285714,-8.5));
#5297=CARTESIAN_POINT('',(124.5,36.9285714285714,-8.5));
#5298=CARTESIAN_POINT('',(124.5,36.1785714285714,-8.5));
#5299=CARTESIAN_POINT('',(124.5,36.9285714285714,-8.5));
#5300=CARTESIAN_POINT('Origin',(124.5,36.9285714285714,-5.5));
#5301=CARTESIAN_POINT('',(126.5,36.9285714285714,-4.75));
#5302=CARTESIAN_POINT('',(124.5,36.9285714285714,-4.75));
#5303=CARTESIAN_POINT('Origin',(124.5,110.785714285714,-5.5));
#5304=CARTESIAN_POINT('',(126.5,107.785714285714,-5.5));
#5305=CARTESIAN_POINT('',(126.5,110.785714285714,-5.5));
#5306=CARTESIAN_POINT('',(126.5,111.535714285714,-5.5));
#5307=CARTESIAN_POINT('',(124.5,107.785714285714,-5.5));
#5308=CARTESIAN_POINT('',(124.5,107.785714285714,-5.5));
#5309=CARTESIAN_POINT('',(124.5,110.785714285714,-5.5));
#5310=CARTESIAN_POINT('',(124.5,108.535714285714,-5.5));
#5311=CARTESIAN_POINT('',(124.5,110.785714285714,-5.5));
#5312=CARTESIAN_POINT('Origin',(124.5,110.785714285714,-8.5));
#5313=CARTESIAN_POINT('',(126.5,110.785714285714,-8.5));
#5314=CARTESIAN_POINT('',(126.5,110.785714285714,-6.25));
#5315=CARTESIAN_POINT('',(124.5,110.785714285714,-8.5));
#5316=CARTESIAN_POINT('',(124.5,110.785714285714,-6.25));
#5317=CARTESIAN_POINT('',(124.5,110.785714285714,-8.5));
#5318=CARTESIAN_POINT('Origin',(124.5,107.785714285714,-8.5));
#5319=CARTESIAN_POINT('',(126.5,107.785714285714,-8.5));
#5320=CARTESIAN_POINT('',(126.5,110.035714285714,-8.5));
#5321=CARTESIAN_POINT('',(124.5,107.785714285714,-8.5));
#5322=CARTESIAN_POINT('',(124.5,107.035714285714,-8.5));
#5323=CARTESIAN_POINT('',(124.5,107.785714285714,-8.5));
#5324=CARTESIAN_POINT('Origin',(124.5,107.785714285714,-5.5));
#5325=CARTESIAN_POINT('',(126.5,107.785714285714,-4.75));
#5326=CARTESIAN_POINT('',(124.5,107.785714285714,-4.75));
#5327=CARTESIAN_POINT('Origin',(124.5,93.0714285714286,-5.5));
#5328=CARTESIAN_POINT('',(126.5,90.0714285714286,-5.5));
#5329=CARTESIAN_POINT('',(126.5,93.0714285714286,-5.5));
#5330=CARTESIAN_POINT('',(126.5,93.8214285714286,-5.5));
#5331=CARTESIAN_POINT('',(124.5,90.0714285714286,-5.5));
#5332=CARTESIAN_POINT('',(124.5,90.0714285714286,-5.5));
#5333=CARTESIAN_POINT('',(124.5,93.0714285714286,-5.5));
#5334=CARTESIAN_POINT('',(124.5,90.8214285714286,-5.5));
#5335=CARTESIAN_POINT('',(124.5,93.0714285714286,-5.5));
#5336=CARTESIAN_POINT('Origin',(124.5,93.0714285714286,-8.5));
#5337=CARTESIAN_POINT('',(126.5,93.0714285714286,-8.5));
#5338=CARTESIAN_POINT('',(126.5,93.0714285714286,-6.25));
#5339=CARTESIAN_POINT('',(124.5,93.0714285714286,-8.5));
#5340=CARTESIAN_POINT('',(124.5,93.0714285714286,-6.25));
#5341=CARTESIAN_POINT('',(124.5,93.0714285714286,-8.5));
#5342=CARTESIAN_POINT('Origin',(124.5,90.0714285714286,-8.5));
#5343=CARTESIAN_POINT('',(126.5,90.0714285714286,-8.5));
#5344=CARTESIAN_POINT('',(126.5,92.3214285714286,-8.5));
#5345=CARTESIAN_POINT('',(124.5,90.0714285714286,-8.5));
#5346=CARTESIAN_POINT('',(124.5,89.3214285714286,-8.5));
#5347=CARTESIAN_POINT('',(124.5,90.0714285714286,-8.5));
#5348=CARTESIAN_POINT('Origin',(124.5,90.0714285714286,-5.5));
#5349=CARTESIAN_POINT('',(126.5,90.0714285714286,-4.75));
#5350=CARTESIAN_POINT('',(124.5,90.0714285714286,-4.75));
#5351=CARTESIAN_POINT('Origin',(124.5,22.2142857142857,-5.5));
#5352=CARTESIAN_POINT('',(126.5,19.2142857142857,-5.5));
#5353=CARTESIAN_POINT('',(126.5,22.2142857142857,-5.5));
#5354=CARTESIAN_POINT('',(126.5,22.9642857142857,-5.5));
#5355=CARTESIAN_POINT('',(124.5,19.2142857142857,-5.5));
#5356=CARTESIAN_POINT('',(124.5,19.2142857142857,-5.5));
#5357=CARTESIAN_POINT('',(124.5,22.2142857142857,-5.5));
#5358=CARTESIAN_POINT('',(124.5,19.9642857142857,-5.5));
#5359=CARTESIAN_POINT('',(124.5,22.2142857142857,-5.5));
#5360=CARTESIAN_POINT('Origin',(124.5,22.2142857142857,-8.5));
#5361=CARTESIAN_POINT('',(126.5,22.2142857142857,-8.5));
#5362=CARTESIAN_POINT('',(126.5,22.2142857142857,-6.25));
#5363=CARTESIAN_POINT('',(124.5,22.2142857142857,-8.5));
#5364=CARTESIAN_POINT('',(124.5,22.2142857142857,-6.25));
#5365=CARTESIAN_POINT('',(124.5,22.2142857142857,-8.5));
#5366=CARTESIAN_POINT('Origin',(124.5,19.2142857142857,-8.5));
#5367=CARTESIAN_POINT('',(126.5,19.2142857142857,-8.5));
#5368=CARTESIAN_POINT('',(126.5,21.4642857142857,-8.5));
#5369=CARTESIAN_POINT('',(124.5,19.2142857142857,-8.5));
#5370=CARTESIAN_POINT('',(124.5,18.4642857142857,-8.5));
#5371=CARTESIAN_POINT('',(124.5,19.2142857142857,-8.5));
#5372=CARTESIAN_POINT('Origin',(124.5,19.2142857142857,-5.5));
#5373=CARTESIAN_POINT('',(126.5,19.2142857142857,-4.75));
#5374=CARTESIAN_POINT('',(124.5,19.2142857142857,-4.75));
#5375=CARTESIAN_POINT('Origin',(124.5,57.6428571428572,-5.5));
#5376=CARTESIAN_POINT('',(126.5,54.6428571428572,-5.5));
#5377=CARTESIAN_POINT('',(126.5,57.6428571428572,-5.5));
#5378=CARTESIAN_POINT('',(126.5,58.3928571428572,-5.5));
#5379=CARTESIAN_POINT('',(124.5,54.6428571428572,-5.5));
#5380=CARTESIAN_POINT('',(124.5,54.6428571428572,-5.5));
#5381=CARTESIAN_POINT('',(124.5,57.6428571428572,-5.5));
#5382=CARTESIAN_POINT('',(124.5,55.3928571428571,-5.5));
#5383=CARTESIAN_POINT('',(124.5,57.6428571428572,-5.5));
#5384=CARTESIAN_POINT('Origin',(124.5,57.6428571428572,-8.5));
#5385=CARTESIAN_POINT('',(126.5,57.6428571428572,-8.5));
#5386=CARTESIAN_POINT('',(126.5,57.6428571428572,-6.25));
#5387=CARTESIAN_POINT('',(124.5,57.6428571428572,-8.5));
#5388=CARTESIAN_POINT('',(124.5,57.6428571428571,-6.25));
#5389=CARTESIAN_POINT('',(124.5,57.6428571428572,-8.5));
#5390=CARTESIAN_POINT('Origin',(124.5,54.6428571428572,-8.5));
#5391=CARTESIAN_POINT('',(126.5,54.6428571428572,-8.5));
#5392=CARTESIAN_POINT('',(126.5,56.8928571428572,-8.5));
#5393=CARTESIAN_POINT('',(124.5,54.6428571428572,-8.5));
#5394=CARTESIAN_POINT('',(124.5,53.8928571428572,-8.5));
#5395=CARTESIAN_POINT('',(124.5,54.6428571428572,-8.5));
#5396=CARTESIAN_POINT('Origin',(124.5,54.6428571428572,-5.5));
#5397=CARTESIAN_POINT('',(126.5,54.6428571428572,-4.75));
#5398=CARTESIAN_POINT('',(124.5,54.6428571428572,-4.75));
#5399=CARTESIAN_POINT('Origin',(124.5,128.5,-5.5));
#5400=CARTESIAN_POINT('',(126.5,125.5,-5.5));
#5401=CARTESIAN_POINT('',(126.5,128.5,-5.5));
#5402=CARTESIAN_POINT('',(126.5,129.25,-5.5));
#5403=CARTESIAN_POINT('',(124.5,125.5,-5.5));
#5404=CARTESIAN_POINT('',(124.5,125.5,-5.5));
#5405=CARTESIAN_POINT('',(124.5,128.5,-5.5));
#5406=CARTESIAN_POINT('',(124.5,126.25,-5.5));
#5407=CARTESIAN_POINT('',(124.5,128.5,-5.5));
#5408=CARTESIAN_POINT('Origin',(124.5,128.5,-8.5));
#5409=CARTESIAN_POINT('',(126.5,128.5,-8.5));
#5410=CARTESIAN_POINT('',(126.5,128.5,-6.25));
#5411=CARTESIAN_POINT('',(124.5,128.5,-8.5));
#5412=CARTESIAN_POINT('',(124.5,128.5,-6.25));
#5413=CARTESIAN_POINT('',(124.5,128.5,-8.5));
#5414=CARTESIAN_POINT('Origin',(124.5,125.5,-8.5));
#5415=CARTESIAN_POINT('',(126.5,125.5,-8.5));
#5416=CARTESIAN_POINT('',(126.5,127.75,-8.5));
#5417=CARTESIAN_POINT('',(124.5,125.5,-8.5));
#5418=CARTESIAN_POINT('',(124.5,124.75,-8.5));
#5419=CARTESIAN_POINT('',(124.5,125.5,-8.5));
#5420=CARTESIAN_POINT('Origin',(124.5,125.5,-5.5));
#5421=CARTESIAN_POINT('',(126.5,125.5,-4.75));
#5422=CARTESIAN_POINT('',(124.5,125.5,-4.75));
#5423=CARTESIAN_POINT('Origin',(124.5,75.3571428571429,-5.5));
#5424=CARTESIAN_POINT('',(126.5,72.3571428571429,-5.5));
#5425=CARTESIAN_POINT('',(126.5,75.3571428571429,-5.5));
#5426=CARTESIAN_POINT('',(126.5,76.1071428571429,-5.5));
#5427=CARTESIAN_POINT('',(124.5,72.3571428571429,-5.5));
#5428=CARTESIAN_POINT('',(124.5,72.3571428571429,-5.5));
#5429=CARTESIAN_POINT('',(124.5,75.3571428571429,-5.5));
#5430=CARTESIAN_POINT('',(124.5,73.1071428571429,-5.5));
#5431=CARTESIAN_POINT('',(124.5,75.3571428571429,-5.5));
#5432=CARTESIAN_POINT('Origin',(124.5,75.3571428571429,-8.5));
#5433=CARTESIAN_POINT('',(126.5,75.3571428571429,-8.5));
#5434=CARTESIAN_POINT('',(126.5,75.3571428571429,-6.25));
#5435=CARTESIAN_POINT('',(124.5,75.3571428571429,-8.5));
#5436=CARTESIAN_POINT('',(124.5,75.3571428571429,-6.25));
#5437=CARTESIAN_POINT('',(124.5,75.3571428571429,-8.5));
#5438=CARTESIAN_POINT('Origin',(124.5,72.3571428571429,-8.5));
#5439=CARTESIAN_POINT('',(126.5,72.3571428571429,-8.5));
#5440=CARTESIAN_POINT('',(126.5,74.6071428571429,-8.5));
#5441=CARTESIAN_POINT('',(124.5,72.3571428571429,-8.5));
#5442=CARTESIAN_POINT('',(124.5,71.6071428571429,-8.5));
#5443=CARTESIAN_POINT('',(124.5,72.3571428571429,-8.5));
#5444=CARTESIAN_POINT('Origin',(124.5,72.3571428571429,-5.5));
#5445=CARTESIAN_POINT('',(126.5,72.3571428571429,-4.75));
#5446=CARTESIAN_POINT('',(124.5,72.3571428571429,-4.75));
#5447=CARTESIAN_POINT('Origin',(124.5,1.5,-8.5));
#5448=CARTESIAN_POINT('',(126.5,4.5,-8.5));
#5449=CARTESIAN_POINT('',(126.5,1.5,-8.5));
#5450=CARTESIAN_POINT('',(126.5,3.75,-8.5));
#5451=CARTESIAN_POINT('',(124.5,4.5,-8.5));
#5452=CARTESIAN_POINT('',(124.5,4.5,-8.5));
#5453=CARTESIAN_POINT('',(124.5,1.5,-8.5));
#5454=CARTESIAN_POINT('',(124.5,0.75,-8.5));
#5455=CARTESIAN_POINT('',(124.5,1.5,-8.5));
#5456=CARTESIAN_POINT('Origin',(124.5,1.5,-5.5));
#5457=CARTESIAN_POINT('',(126.5,1.5,-5.5));
#5458=CARTESIAN_POINT('',(126.5,1.5,-4.75));
#5459=CARTESIAN_POINT('',(124.5,1.5,-5.5));
#5460=CARTESIAN_POINT('',(124.5,1.5,-4.75));
#5461=CARTESIAN_POINT('',(124.5,1.5,-5.5));
#5462=CARTESIAN_POINT('Origin',(124.5,4.5,-5.5));
#5463=CARTESIAN_POINT('',(126.5,4.5,-5.5));
#5464=CARTESIAN_POINT('',(126.5,5.25,-5.5));
#5465=CARTESIAN_POINT('',(124.5,4.5,-5.5));
#5466=CARTESIAN_POINT('',(124.5,2.25,-5.5));
#5467=CARTESIAN_POINT('',(124.5,4.5,-5.5));
#5468=CARTESIAN_POINT('Origin',(124.5,4.5,-8.5));
#5469=CARTESIAN_POINT('',(126.5,4.5,-6.25));
#5470=CARTESIAN_POINT('',(124.5,4.5,-6.25));
#5471=CARTESIAN_POINT('Origin',(126.5,6.,-4.));
#5472=CARTESIAN_POINT('',(126.5,0.,-4.));
#5473=CARTESIAN_POINT('',(126.5,6.,-4.));
#5474=CARTESIAN_POINT('',(126.5,3.,-4.));
#5475=CARTESIAN_POINT('',(126.5,0.,-10.));
#5476=CARTESIAN_POINT('',(126.5,0.,-4.));
#5477=CARTESIAN_POINT('',(126.5,6.,-10.));
#5478=CARTESIAN_POINT('',(126.5,0.,-10.));
#5479=CARTESIAN_POINT('',(126.5,6.,-4.));
#5480=CARTESIAN_POINT('Origin',(124.5,6.,-4.));
#5481=CARTESIAN_POINT('',(124.5,6.,-4.));
#5482=CARTESIAN_POINT('',(158.25,6.,-4.));
#5483=CARTESIAN_POINT('',(124.5,6.,-10.));
#5484=CARTESIAN_POINT('',(126.5,6.,-10.));
#5485=CARTESIAN_POINT('',(124.5,6.,-4.));
#5486=CARTESIAN_POINT('Origin',(124.5,0.,-4.));
#5487=CARTESIAN_POINT('',(124.5,0.,-4.));
#5488=CARTESIAN_POINT('',(124.5,0.,-4.));
#5489=CARTESIAN_POINT('',(124.5,0.,-10.));
#5490=CARTESIAN_POINT('',(124.5,6.,-10.));
#5491=CARTESIAN_POINT('',(124.5,0.,-4.));
#5492=CARTESIAN_POINT('Origin',(125.5,3.,-10.));
#5493=CARTESIAN_POINT('',(130.5,0.,-10.));
#5494=CARTESIAN_POINT('Origin',(126.5,76.8571428571429,-4.));
#5495=CARTESIAN_POINT('',(126.5,70.8571428571429,-4.));
#5496=CARTESIAN_POINT('',(126.5,76.8571428571429,-4.));
#5497=CARTESIAN_POINT('',(126.5,38.4285714285714,-4.));
#5498=CARTESIAN_POINT('',(126.5,70.8571428571429,-10.));
#5499=CARTESIAN_POINT('',(126.5,70.8571428571429,-4.));
#5500=CARTESIAN_POINT('',(126.5,76.8571428571429,-10.));
#5501=CARTESIAN_POINT('',(126.5,70.8571428571429,-10.));
#5502=CARTESIAN_POINT('',(126.5,76.8571428571429,-4.));
#5503=CARTESIAN_POINT('Origin',(124.5,76.8571428571429,-4.));
#5504=CARTESIAN_POINT('',(124.5,76.8571428571429,-4.));
#5505=CARTESIAN_POINT('',(158.25,76.8571428571429,-4.));
#5506=CARTESIAN_POINT('',(124.5,76.8571428571429,-10.));
#5507=CARTESIAN_POINT('',(126.5,76.8571428571429,-10.));
#5508=CARTESIAN_POINT('',(124.5,76.8571428571429,-4.));
#5509=CARTESIAN_POINT('Origin',(124.5,70.8571428571429,-4.));
#5510=CARTESIAN_POINT('',(124.5,70.8571428571429,-4.));
#5511=CARTESIAN_POINT('',(124.5,35.4285714285714,-4.));
#5512=CARTESIAN_POINT('',(124.5,70.8571428571429,-10.));
#5513=CARTESIAN_POINT('',(124.5,76.8571428571429,-10.));
#5514=CARTESIAN_POINT('',(124.5,70.8571428571429,-4.));
#5515=CARTESIAN_POINT('Origin',(126.5,70.8571428571429,-4.));
#5516=CARTESIAN_POINT('',(159.25,70.8571428571429,-4.));
#5517=CARTESIAN_POINT('',(124.5,70.8571428571429,-10.));
#5518=CARTESIAN_POINT('Origin',(125.5,73.8571428571429,-10.));
#5519=CARTESIAN_POINT('Origin',(126.5,130.,-4.));
#5520=CARTESIAN_POINT('',(126.5,124.,-4.));
#5521=CARTESIAN_POINT('',(126.5,130.,-4.));
#5522=CARTESIAN_POINT('',(126.5,65.,-4.));
#5523=CARTESIAN_POINT('',(126.5,124.,-10.));
#5524=CARTESIAN_POINT('',(126.5,124.,-4.));
#5525=CARTESIAN_POINT('',(126.5,130.,-10.));
#5526=CARTESIAN_POINT('',(126.5,124.,-10.));
#5527=CARTESIAN_POINT('',(126.5,130.,-4.));
#5528=CARTESIAN_POINT('Origin',(124.5,124.,-4.));
#5529=CARTESIAN_POINT('',(124.5,130.,-4.));
#5530=CARTESIAN_POINT('',(124.5,124.,-4.));
#5531=CARTESIAN_POINT('',(124.5,62.,-4.));
#5532=CARTESIAN_POINT('',(124.5,130.,-10.));
#5533=CARTESIAN_POINT('',(124.5,130.,-4.));
#5534=CARTESIAN_POINT('',(124.5,124.,-10.));
#5535=CARTESIAN_POINT('',(124.5,130.,-10.));
#5536=CARTESIAN_POINT('',(124.5,124.,-4.));
#5537=CARTESIAN_POINT('Origin',(126.5,124.,-4.));
#5538=CARTESIAN_POINT('',(159.25,124.,-4.));
#5539=CARTESIAN_POINT('',(124.5,124.,-10.));
#5540=CARTESIAN_POINT('Origin',(125.5,127.,-10.));
#5541=CARTESIAN_POINT('',(126.5,130.,-10.));
#5542=CARTESIAN_POINT('Origin',(192.,0.,-4.));
#5543=CARTESIAN_POINT('',(28.,0.,-4.));
#5544=CARTESIAN_POINT('',(192.,0.,-4.));
#5545=CARTESIAN_POINT('',(28.,52.,-4.));
#5546=CARTESIAN_POINT('',(28.,65.,-4.));
#5547=CARTESIAN_POINT('',(24.,52.,-4.));
#5548=CARTESIAN_POINT('',(28.,52.,-4.));
#5549=CARTESIAN_POINT('',(24.,0.,-4.));
#5550=CARTESIAN_POINT('',(24.,0.,-4.));
#5551=CARTESIAN_POINT('',(3.99999999999999,0.,-4.));
#5552=CARTESIAN_POINT('',(192.,0.,-4.));
#5553=CARTESIAN_POINT('',(3.99999999999999,130.,-4.));
#5554=CARTESIAN_POINT('',(3.99999999999999,0.,-4.));
#5555=CARTESIAN_POINT('',(24.,130.,-4.));
#5556=CARTESIAN_POINT('',(192.,130.,-4.));
#5557=CARTESIAN_POINT('',(24.,68.,-4.));
#5558=CARTESIAN_POINT('',(24.,0.,-4.));
#5559=CARTESIAN_POINT('',(28.,68.,-4.));
#5560=CARTESIAN_POINT('',(28.,68.,-4.));
#5561=CARTESIAN_POINT('',(28.,69.,-4.));
#5562=CARTESIAN_POINT('',(28.,65.,-4.));
#5563=CARTESIAN_POINT('',(118.,69.,-4.));
#5564=CARTESIAN_POINT('',(155.,69.,-4.));
#5565=CARTESIAN_POINT('',(118.,130.,-4.));
#5566=CARTESIAN_POINT('',(118.,65.,-4.));
#5567=CARTESIAN_POINT('',(192.,130.,-4.));
#5568=CARTESIAN_POINT('',(192.,130.,-4.));
#5569=CARTESIAN_POINT('',(192.,130.,-4.));
#5570=CARTESIAN_POINT('',(192.,95.,-4.));
#5571=CARTESIAN_POINT('',(192.,0.,-4.));
#5572=CARTESIAN_POINT('',(130.5,95.,-4.));
#5573=CARTESIAN_POINT('',(161.25,95.,-4.));
#5574=CARTESIAN_POINT('',(130.5,0.,-4.));
#5575=CARTESIAN_POINT('',(130.5,0.,-4.));
#5576=CARTESIAN_POINT('',(192.,0.,-4.));
#5577=CARTESIAN_POINT('',(73.825,38.65,-4.));
#5578=CARTESIAN_POINT('Origin',(75.7,38.65,-4.));
#5579=CARTESIAN_POINT('',(67.425,38.65,-4.));
#5580=CARTESIAN_POINT('Origin',(69.3,38.65,-4.));
#5581=CARTESIAN_POINT('',(106.225,38.65,-4.));
#5582=CARTESIAN_POINT('Origin',(108.1,38.65,-4.));
#5583=CARTESIAN_POINT('',(35.03,38.65,-4.));
#5584=CARTESIAN_POINT('Origin',(36.9,38.65,-4.));
#5585=CARTESIAN_POINT('',(108.3,50.7,-4.));
#5586=CARTESIAN_POINT('',(114.3,50.7,-4.));
#5587=CARTESIAN_POINT('',(153.15,50.7,-4.));
#5588=CARTESIAN_POINT('',(114.3,52.7,-4.));
#5589=CARTESIAN_POINT('',(114.3,26.35,-4.));
#5590=CARTESIAN_POINT('',(108.3,52.7,-4.));
#5591=CARTESIAN_POINT('',(150.15,52.7,-4.));
#5592=CARTESIAN_POINT('',(108.3,25.35,-4.));
#5593=CARTESIAN_POINT('',(37.,50.7,-4.));
#5594=CARTESIAN_POINT('',(37.,52.7,-4.));
#5595=CARTESIAN_POINT('',(37.,26.35,-4.));
#5596=CARTESIAN_POINT('',(31.,52.7,-4.));
#5597=CARTESIAN_POINT('',(111.5,52.7,-4.));
#5598=CARTESIAN_POINT('',(31.,50.7,-4.));
#5599=CARTESIAN_POINT('',(31.,25.35,-4.));
#5600=CARTESIAN_POINT('',(114.5,50.7,-4.));
#5601=CARTESIAN_POINT('',(69.5,50.7,-4.));
#5602=CARTESIAN_POINT('',(75.5,50.7,-4.));
#5603=CARTESIAN_POINT('',(133.75,50.7,-4.));
#5604=CARTESIAN_POINT('',(75.5,52.7,-4.));
#5605=CARTESIAN_POINT('',(75.5,26.35,-4.));
#5606=CARTESIAN_POINT('',(69.5,52.7,-4.));
#5607=CARTESIAN_POINT('',(130.75,52.7,-4.));
#5608=CARTESIAN_POINT('',(69.5,25.35,-4.));
#5609=CARTESIAN_POINT('',(105.913950019261,28.2616013006577,-4.));
#5610=CARTESIAN_POINT('',(105.347543769261,28.2616013006577,-4.));
#5611=CARTESIAN_POINT('',(148.956975009631,28.2616013006577,-4.));
#5612=CARTESIAN_POINT('',(105.347543769261,21.0741013006577,-4.));
#5613=CARTESIAN_POINT('',(105.347543769261,14.1308006503288,-4.));
#5614=CARTESIAN_POINT('',(106.226450019261,21.0741013006577,-4.));
#5615=CARTESIAN_POINT('',(148.673771884631,21.0741013006577,-4.));
#5616=CARTESIAN_POINT('',(106.226450019261,26.6746872381577,-4.));
#5617=CARTESIAN_POINT('',(106.226450019261,10.5370506503288,-4.));
#5618=CARTESIAN_POINT('',(107.058969550511,26.0692184881577,-4.));
#5619=CARTESIAN_POINT('Ctrl Pts',(106.226450019261,26.6746872381577,-4.));
#5620=CARTESIAN_POINT('Ctrl Pts',(106.346268222403,26.5704304360107,-4.));
#5621=CARTESIAN_POINT('Ctrl Pts',(106.606017613672,26.3444160226483,-4.));
#5622=CARTESIAN_POINT('Ctrl Pts',(106.900387657986,26.1655672225121,-4.));
#5623=CARTESIAN_POINT('Ctrl Pts',(107.058969550511,26.0692184881577,-4.));
#5624=CARTESIAN_POINT('',(107.984262519261,25.6151169256577,-4.));
#5625=CARTESIAN_POINT('Ctrl Pts',(107.058969550511,26.0692184881577,-4.));
#5626=CARTESIAN_POINT('Ctrl Pts',(107.220023275304,25.9769950099961,-4.));
#5627=CARTESIAN_POINT('Ctrl Pts',(107.518846650639,25.8058811095588,-4.));
#5628=CARTESIAN_POINT('Ctrl Pts',(107.837397641042,25.6753137528954,-4.));
#5629=CARTESIAN_POINT('Ctrl Pts',(107.984262519261,25.6151169256577,-4.));
#5630=CARTESIAN_POINT('',(107.984262519261,26.4647263006577,-4.));
#5631=CARTESIAN_POINT('',(107.984262519261,12.8075584628288,-4.));
#5632=CARTESIAN_POINT('',(106.695200019261,27.3045700506577,-4.));
#5633=CARTESIAN_POINT('Ctrl Pts',(107.984262519261,26.4647263006577,-4.));
#5634=CARTESIAN_POINT('Ctrl Pts',(107.74859163416,26.5842906609507,-4.));
#5635=CARTESIAN_POINT('Ctrl Pts',(107.288479910738,26.8177219728021,-4.));
#5636=CARTESIAN_POINT('Ctrl Pts',(106.889715741857,27.1449495966041,-4.));
#5637=CARTESIAN_POINT('Ctrl Pts',(106.695200019261,27.3045700506577,-4.));
#5638=CARTESIAN_POINT('Ctrl Pts',(106.695200019261,27.3045700506577,-4.));
#5639=CARTESIAN_POINT('Ctrl Pts',(106.52912243942,27.4592863195297,-4.));
#5640=CARTESIAN_POINT('Ctrl Pts',(106.224633982644,27.7429448241393,-4.));
#5641=CARTESIAN_POINT('Ctrl Pts',(106.011042149568,28.0995154895519,-4.));
#5642=CARTESIAN_POINT('Ctrl Pts',(105.913950019261,28.2616013006577,-4.));
#5643=CARTESIAN_POINT('',(69.0252867647079,22.4695774955147,-4.));
#5644=CARTESIAN_POINT('',(69.3963805147079,21.9935032767647,-4.));
#5645=CARTESIAN_POINT('Ctrl Pts',(69.0252867647079,22.4695774955147,-4.));
#5646=CARTESIAN_POINT('Ctrl Pts',(69.0958880801142,22.3921756307787,-4.));
#5647=CARTESIAN_POINT('Ctrl Pts',(69.2319102427074,22.2430513691477,-4.));
#5648=CARTESIAN_POINT('Ctrl Pts',(69.342966973364,22.0745467819992,-4.));
#5649=CARTESIAN_POINT('Ctrl Pts',(69.3963805147079,21.9935032767647,-4.));
#5650=CARTESIAN_POINT('',(65.8856383272079,21.9935032767647,-4.));
#5651=CARTESIAN_POINT('',(130.698190257354,21.9935032767647,-4.));
#5652=CARTESIAN_POINT('',(65.8856383272079,21.1487767142647,-4.));
#5653=CARTESIAN_POINT('',(65.8856383272079,10.9967516383824,-4.));
#5654=CARTESIAN_POINT('',(70.6170836397079,21.1487767142647,-4.));
#5655=CARTESIAN_POINT('',(128.942819163604,21.1487767142647,-4.));
#5656=CARTESIAN_POINT('',(70.5145445772079,21.7591282767647,-4.));
#5657=CARTESIAN_POINT('Ctrl Pts',(70.6170836397079,21.1487767142647,-4.));
#5658=CARTESIAN_POINT('Ctrl Pts',(70.6153105136094,21.2534023423753,-4.));
#5659=CARTESIAN_POINT('Ctrl Pts',(70.6117751539571,21.4620108697318,-4.));
#5660=CARTESIAN_POINT('Ctrl Pts',(70.5468881298627,21.6602927785058,-4.));
#5661=CARTESIAN_POINT('Ctrl Pts',(70.5145445772079,21.7591282767647,-4.));
#5662=CARTESIAN_POINT('',(69.9359312959579,22.7112767142647,-4.));
#5663=CARTESIAN_POINT('Ctrl Pts',(70.5145445772079,21.7591282767647,-4.));
#5664=CARTESIAN_POINT('Ctrl Pts',(70.4425249234494,21.9228407212174,-4.));
#5665=CARTESIAN_POINT('Ctrl Pts',(70.2917482822298,22.2655806708314,-4.));
#5666=CARTESIAN_POINT('Ctrl Pts',(70.0580183038065,22.5583506358252,-4.));
#5667=CARTESIAN_POINT('Ctrl Pts',(69.9359312959579,22.7112767142647,-4.));
#5668=CARTESIAN_POINT('',(68.7860289522079,23.7952610892647,-4.));
#5669=CARTESIAN_POINT('Ctrl Pts',(69.9359312959579,22.7112767142647,-4.));
#5670=CARTESIAN_POINT('Ctrl Pts',(69.7769000873643,22.8830097034664,-4.));
#5671=CARTESIAN_POINT('Ctrl Pts',(69.4182851434722,23.2702671281672,-4.));
#5672=CARTESIAN_POINT('Ctrl Pts',(69.0120919240894,23.6075496888778,-4.));
#5673=CARTESIAN_POINT('Ctrl Pts',(68.7860289522079,23.7952610892647,-4.));
#5674=CARTESIAN_POINT('',(67.2088805147079,25.3113743705147,-4.));
#5675=CARTESIAN_POINT('Ctrl Pts',(68.7860289522079,23.7952610892647,-4.));
#5676=CARTESIAN_POINT('Ctrl Pts',(68.4499704443474,24.0707902533038,-4.));
#5677=CARTESIAN_POINT('Ctrl Pts',(67.8838154915761,24.5349719276402,-4.));
#5678=CARTESIAN_POINT('Ctrl Pts',(67.4039195930384,25.0870137697729,-4.));
#5679=CARTESIAN_POINT('Ctrl Pts',(67.2088805147079,25.3113743705147,-4.));
#5680=CARTESIAN_POINT('',(66.7987242647079,26.3685032767647,-4.));
#5681=CARTESIAN_POINT('Ctrl Pts',(67.2088805147079,25.3113743705147,-4.));
#5682=CARTESIAN_POINT('Ctrl Pts',(67.0895436749951,25.4864031177807,-4.));
#5683=CARTESIAN_POINT('Ctrl Pts',(66.8702280055775,25.8080686400646,-4.));
#5684=CARTESIAN_POINT('Ctrl Pts',(66.821113815268,26.1930176380917,-4.));
#5685=CARTESIAN_POINT('Ctrl Pts',(66.7987242647079,26.3685032767647,-4.));
#5686=CARTESIAN_POINT('',(67.1722594209579,27.2498509330147,-4.));
#5687=CARTESIAN_POINT('Ctrl Pts',(66.7987242647079,26.3685032767647,-4.));
#5688=CARTESIAN_POINT('Ctrl Pts',(66.8141369841496,26.5356957602152,-4.));
#5689=CARTESIAN_POINT('Ctrl Pts',(66.8448879869705,26.8692732673959,-4.));
#5690=CARTESIAN_POINT('Ctrl Pts',(67.0633118490002,27.1231965939189,-4.));
#5691=CARTESIAN_POINT('Ctrl Pts',(67.1722594209579,27.2498509330147,-4.));
#5692=CARTESIAN_POINT('',(68.1463805147079,27.6087376517647,-4.));
#5693=CARTESIAN_POINT('Ctrl Pts',(67.1722594209579,27.2498509330147,-4.));
#5694=CARTESIAN_POINT('Ctrl Pts',(67.3100606007535,27.3544774551546,-4.));
#5695=CARTESIAN_POINT('Ctrl Pts',(67.5975074934003,27.5727235450805,-4.));
#5696=CARTESIAN_POINT('Ctrl Pts',(67.9584649711704,27.5964076406877,-4.));
#5697=CARTESIAN_POINT('Ctrl Pts',(68.1463805147079,27.6087376517647,-4.));
#5698=CARTESIAN_POINT('',(69.1620055147079,27.2278782767647,-4.));
#5699=CARTESIAN_POINT('Ctrl Pts',(68.1463805147079,27.6087376517647,-4.));
#5700=CARTESIAN_POINT('Ctrl Pts',(68.3441412873933,27.5959995321063,-4.));
#5701=CARTESIAN_POINT('Ctrl Pts',(68.7222694073733,27.5716436339515,-4.));
#5702=CARTESIAN_POINT('Ctrl Pts',(69.0199917655603,27.3388980597365,-4.));
#5703=CARTESIAN_POINT('Ctrl Pts',(69.1620055147079,27.2278782767647,-4.));
#5704=CARTESIAN_POINT('',(69.5477477022079,26.1731907767647,-4.));
#5705=CARTESIAN_POINT('Ctrl Pts',(69.1620055147079,27.2278782767647,-4.));
#5706=CARTESIAN_POINT('Ctrl Pts',(69.2732228019021,27.0824400174606,-4.));
#5707=CARTESIAN_POINT('Ctrl Pts',(69.5104724073344,26.7721899609702,-4.));
#5708=CARTESIAN_POINT('Ctrl Pts',(69.534815894926,26.380999783735,-4.));
#5709=CARTESIAN_POINT('Ctrl Pts',(69.5477477022079,26.1731907767647,-4.));
#5710=CARTESIAN_POINT('',(70.4510680147079,26.2659642142647,-4.));
#5711=CARTESIAN_POINT('',(128.804810810281,32.2590513121884,-4.));
#5712=CARTESIAN_POINT('',(69.7528258272079,27.8064915580147,-4.));
#5713=CARTESIAN_POINT('Ctrl Pts',(70.4510680147079,26.2659642142647,-4.));
#5714=CARTESIAN_POINT('Ctrl Pts',(70.4059883363684,26.5761885176343,-4.));
#5715=CARTESIAN_POINT('Ctrl Pts',(70.3212859718887,27.1590838039877,-4.));
#5716=CARTESIAN_POINT('Ctrl Pts',(69.9339954127706,27.6001611836083,-4.));
#5717=CARTESIAN_POINT('Ctrl Pts',(69.7528258272079,27.8064915580147,-4.));
#5718=CARTESIAN_POINT('',(68.1268492647079,28.3362767142647,-4.));
#5719=CARTESIAN_POINT('Ctrl Pts',(69.7528258272079,27.8064915580147,-4.));
#5720=CARTESIAN_POINT('Ctrl Pts',(69.5238456173749,27.9608362724172,-4.));
#5721=CARTESIAN_POINT('Ctrl Pts',(69.0339670345573,28.2910402232828,-4.));
#5722=CARTESIAN_POINT('Ctrl Pts',(68.4420767745963,28.3205568299429,-4.));
#5723=CARTESIAN_POINT('Ctrl Pts',(68.1268492647079,28.3362767142647,-4.));
#5724=CARTESIAN_POINT('',(66.4959898897079,27.7649876517647,-4.));
#5725=CARTESIAN_POINT('Ctrl Pts',(68.1268492647079,28.3362767142647,-4.));
#5726=CARTESIAN_POINT('Ctrl Pts',(67.808282246728,28.3187712106774,-4.));
#5727=CARTESIAN_POINT('Ctrl Pts',(67.2074028914913,28.2857524261989,-4.));
#5728=CARTESIAN_POINT('Ctrl Pts',(66.7233931465494,27.9314501783952,-4.));
#5729=CARTESIAN_POINT('Ctrl Pts',(66.4959898897079,27.7649876517647,-4.));
#5730=CARTESIAN_POINT('',(65.8954039522079,26.3489720267647,-4.));
#5731=CARTESIAN_POINT('Ctrl Pts',(66.4959898897079,27.7649876517647,-4.));
#5732=CARTESIAN_POINT('Ctrl Pts',(66.3208204172516,27.5624186073058,-4.));
#5733=CARTESIAN_POINT('Ctrl Pts',(65.968596356495,27.1551005374253,-4.));
#5734=CARTESIAN_POINT('Ctrl Pts',(65.9198883160319,26.6186385848744,-4.));
#5735=CARTESIAN_POINT('Ctrl Pts',(65.8954039522079,26.3489720267647,-4.));
#5736=CARTESIAN_POINT('',(66.0711852022079,25.5042454642647,-4.));
#5737=CARTESIAN_POINT('Ctrl Pts',(65.8954039522079,26.3489720267647,-4.));
#5738=CARTESIAN_POINT('Ctrl Pts',(65.9030823830616,26.2055222421147,-4.));
#5739=CARTESIAN_POINT('Ctrl Pts',(65.9186307252031,25.915045401941,-4.));
#5740=CARTESIAN_POINT('Ctrl Pts',(66.0199179202898,25.642298418398,-4.));
#5741=CARTESIAN_POINT('Ctrl Pts',(66.0711852022079,25.5042454642647,-4.));
#5742=CARTESIAN_POINT('',(66.6546812959579,24.6302220267647,-4.));
#5743=CARTESIAN_POINT('Ctrl Pts',(66.0711852022079,25.5042454642647,-4.));
#5744=CARTESIAN_POINT('Ctrl Pts',(66.1440931927999,25.3589354621301,-4.));
#5745=CARTESIAN_POINT('Ctrl Pts',(66.3022715219935,25.0436765561292,-4.));
#5746=CARTESIAN_POINT('Ctrl Pts',(66.5312462366306,24.7750386241795,-4.));
#5747=CARTESIAN_POINT('Ctrl Pts',(66.6546812959579,24.6302220267647,-4.));
#5748=CARTESIAN_POINT('',(68.0096617647079,23.3704564017647,-4.));
#5749=CARTESIAN_POINT('Ctrl Pts',(66.6546812959579,24.6302220267647,-4.));
#5750=CARTESIAN_POINT('Ctrl Pts',(66.83317638694,24.446220515968,-4.));
#5751=CARTESIAN_POINT('Ctrl Pts',(67.2630320030479,24.0031042243482,-4.));
#5752=CARTESIAN_POINT('Ctrl Pts',(67.7341644040236,23.6038958041492,-4.));
#5753=CARTESIAN_POINT('Ctrl Pts',(68.0096617647079,23.3704564017647,-4.));
#5754=CARTESIAN_POINT('Ctrl Pts',(68.0096617647079,23.3704564017647,-4.));
#5755=CARTESIAN_POINT('Ctrl Pts',(68.228799771084,23.1876775810404,-4.));
#5756=CARTESIAN_POINT('Ctrl Pts',(68.5765396655439,22.8976343846124,-4.));
#5757=CARTESIAN_POINT('Ctrl Pts',(68.9041348390539,22.5851435158863,-4.));
#5758=CARTESIAN_POINT('Ctrl Pts',(69.0252867647079,22.4695774955147,-4.));
#5759=CARTESIAN_POINT('',(73.8543883272079,24.1810032767647,-4.));
#5760=CARTESIAN_POINT('',(73.8543883272079,21.1487767142647,-4.));
#5761=CARTESIAN_POINT('',(73.8543883272079,12.0905016383824,-4.));
#5762=CARTESIAN_POINT('',(74.8016539522079,21.1487767142647,-4.));
#5763=CARTESIAN_POINT('',(132.927194163604,21.1487767142647,-4.));
#5764=CARTESIAN_POINT('',(74.8016539522079,24.1810032767647,-4.));
#5765=CARTESIAN_POINT('',(74.8016539522079,10.5743883571324,-4.));
#5766=CARTESIAN_POINT('',(77.5604430147079,28.3069798392647,-4.));
#5767=CARTESIAN_POINT('',(87.3194504814589,42.9023095904232,-4.));
#5768=CARTESIAN_POINT('',(76.4080992647079,28.3069798392647,-4.));
#5769=CARTESIAN_POINT('',(134.780221507354,28.3069798392647,-4.));
#5770=CARTESIAN_POINT('',(74.9969664522079,26.1487767142647,-4.));
#5771=CARTESIAN_POINT('',(87.2341998986688,44.8645455147342,-4.));
#5772=CARTESIAN_POINT('',(74.2694273897079,24.9378392142647,-4.));
#5773=CARTESIAN_POINT('Ctrl Pts',(74.9969664522079,26.1487767142647,-4.));
#5774=CARTESIAN_POINT('Ctrl Pts',(74.8695569770495,25.9479610179979,-4.));
#5775=CARTESIAN_POINT('Ctrl Pts',(74.6172079523274,25.5502225841899,-4.));
#5776=CARTESIAN_POINT('Ctrl Pts',(74.3845953269372,25.1406306784472,-4.));
#5777=CARTESIAN_POINT('Ctrl Pts',(74.2694273897079,24.9378392142647,-4.));
#5778=CARTESIAN_POINT('',(73.4881773897079,26.2024876517647,-4.));
#5779=CARTESIAN_POINT('Ctrl Pts',(74.2694273897079,24.9378392142647,-4.));
#5780=CARTESIAN_POINT('Ctrl Pts',(74.1519176460652,25.1376185742913,-4.));
#5781=CARTESIAN_POINT('Ctrl Pts',(73.9006467787857,25.5648064099743,-4.));
#5782=CARTESIAN_POINT('Ctrl Pts',(73.6314703374381,25.9809555156402,-4.));
#5783=CARTESIAN_POINT('Ctrl Pts',(73.4881773897079,26.2024876517647,-4.));
#5784=CARTESIAN_POINT('',(72.1014586397079,28.3069798392647,-4.));
#5785=CARTESIAN_POINT('',(97.4468190360412,-10.1572818889734,-4.));
#5786=CARTESIAN_POINT('',(70.9979430147079,28.3069798392647,-4.));
#5787=CARTESIAN_POINT('',(132.050729319854,28.3069798392647,-4.));
#5788=CARTESIAN_POINT('',(97.2241095287132,-9.57526068096511,-4.));
#5789=CARTESIAN_POINT('',(112.007700019261,24.1063278631577,-4.));
#5790=CARTESIAN_POINT('',(112.007700019261,21.0741013006577,-4.));
#5791=CARTESIAN_POINT('',(112.007700019261,12.0531639315788,-4.));
#5792=CARTESIAN_POINT('',(112.954965644261,21.0741013006577,-4.));
#5793=CARTESIAN_POINT('',(152.003850009631,21.0741013006577,-4.));
#5794=CARTESIAN_POINT('',(112.954965644261,24.1063278631577,-4.));
#5795=CARTESIAN_POINT('',(112.954965644261,10.5370506503288,-4.));
#5796=CARTESIAN_POINT('',(115.713754706761,28.2323044256577,-4.));
#5797=CARTESIAN_POINT('',(119.596237123643,34.0388489252421,-4.));
#5798=CARTESIAN_POINT('',(114.561410956761,28.2323044256577,-4.));
#5799=CARTESIAN_POINT('',(153.856877353381,28.2323044256577,-4.));
#5800=CARTESIAN_POINT('',(113.150278144261,26.0741013006577,-4.));
#5801=CARTESIAN_POINT('',(119.691500945028,36.0783244077131,-4.));
#5802=CARTESIAN_POINT('',(112.422739081761,24.8631638006577,-4.));
#5803=CARTESIAN_POINT('Ctrl Pts',(113.150278144261,26.0741013006577,-4.));
#5804=CARTESIAN_POINT('Ctrl Pts',(113.022868669103,25.8732856043909,-4.));
#5805=CARTESIAN_POINT('Ctrl Pts',(112.770519644381,25.4755471705829,-4.));
#5806=CARTESIAN_POINT('Ctrl Pts',(112.53790701899,25.0659552648402,-4.));
#5807=CARTESIAN_POINT('Ctrl Pts',(112.422739081761,24.8631638006577,-4.));
#5808=CARTESIAN_POINT('',(111.641489081761,26.1278122381577,-4.));
#5809=CARTESIAN_POINT('Ctrl Pts',(112.422739081761,24.8631638006577,-4.));
#5810=CARTESIAN_POINT('Ctrl Pts',(112.305229338118,25.0629431606842,-4.));
#5811=CARTESIAN_POINT('Ctrl Pts',(112.053958470839,25.4901309963672,-4.));
#5812=CARTESIAN_POINT('Ctrl Pts',(111.784782029491,25.9062801020331,-4.));
#5813=CARTESIAN_POINT('Ctrl Pts',(111.641489081761,26.1278122381577,-4.));
#5814=CARTESIAN_POINT('',(110.254770331761,28.2323044256577,-4.));
#5815=CARTESIAN_POINT('',(129.807643617359,-1.44124622959878,-4.));
#5816=CARTESIAN_POINT('',(109.151254706761,28.2323044256577,-4.));
#5817=CARTESIAN_POINT('',(151.127385165881,28.2323044256577,-4.));
#5818=CARTESIAN_POINT('',(129.17911067987,-0.696820868832559,-4.));
#5819=CARTESIAN_POINT('',(78.2,36.15,-4.));
#5820=CARTESIAN_POINT('',(73.2,36.15,-4.));
#5821=CARTESIAN_POINT('',(135.1,36.15,-4.));
#5822=CARTESIAN_POINT('',(73.2,31.15,-4.));
#5823=CARTESIAN_POINT('',(73.2,18.075,-4.));
#5824=CARTESIAN_POINT('',(78.2,31.15,-4.));
#5825=CARTESIAN_POINT('',(132.6,31.15,-4.));
#5826=CARTESIAN_POINT('',(78.2,15.575,-4.));
#5827=CARTESIAN_POINT('',(66.8,36.15,-4.));
#5828=CARTESIAN_POINT('',(66.8,31.15,-4.));
#5829=CARTESIAN_POINT('',(66.8,18.075,-4.));
#5830=CARTESIAN_POINT('',(71.8,31.15,-4.));
#5831=CARTESIAN_POINT('',(129.4,31.15,-4.));
#5832=CARTESIAN_POINT('',(71.8,36.15,-4.));
#5833=CARTESIAN_POINT('',(71.8,15.575,-4.));
#5834=CARTESIAN_POINT('',(131.9,36.15,-4.));
#5835=CARTESIAN_POINT('',(105.6,36.15,-4.));
#5836=CARTESIAN_POINT('',(105.6,31.15,-4.));
#5837=CARTESIAN_POINT('',(105.6,18.075,-4.));
#5838=CARTESIAN_POINT('',(110.6,31.15,-4.));
#5839=CARTESIAN_POINT('',(148.8,31.15,-4.));
#5840=CARTESIAN_POINT('',(110.6,36.15,-4.));
#5841=CARTESIAN_POINT('',(110.6,15.575,-4.));
#5842=CARTESIAN_POINT('',(151.3,36.15,-4.));
#5843=CARTESIAN_POINT('',(39.4,36.15,-4.));
#5844=CARTESIAN_POINT('',(34.4,36.15,-4.));
#5845=CARTESIAN_POINT('',(115.7,36.15,-4.));
#5846=CARTESIAN_POINT('',(34.4,31.15,-4.));
#5847=CARTESIAN_POINT('',(34.4,18.075,-4.));
#5848=CARTESIAN_POINT('',(39.4,31.15,-4.));
#5849=CARTESIAN_POINT('',(113.2,31.15,-4.));
#5850=CARTESIAN_POINT('',(39.4,15.575,-4.));
#5851=CARTESIAN_POINT('',(126.5,35.4285714285714,-4.));
#5852=CARTESIAN_POINT('',(126.5,41.4285714285714,-4.));
#5853=CARTESIAN_POINT('',(126.5,20.7142857142857,-4.));
#5854=CARTESIAN_POINT('',(124.5,41.4285714285714,-4.));
#5855=CARTESIAN_POINT('',(158.25,41.4285714285714,-4.));
#5856=CARTESIAN_POINT('',(124.5,35.4285714285714,-4.));
#5857=CARTESIAN_POINT('',(124.5,17.7142857142857,-4.));
#5858=CARTESIAN_POINT('',(159.25,35.4285714285714,-4.));
#5859=CARTESIAN_POINT('',(126.5,106.285714285714,-4.));
#5860=CARTESIAN_POINT('',(126.5,112.285714285714,-4.));
#5861=CARTESIAN_POINT('',(126.5,56.1428571428571,-4.));
#5862=CARTESIAN_POINT('',(124.5,112.285714285714,-4.));
#5863=CARTESIAN_POINT('',(158.25,112.285714285714,-4.));
#5864=CARTESIAN_POINT('',(124.5,106.285714285714,-4.));
#5865=CARTESIAN_POINT('',(124.5,53.1428571428572,-4.));
#5866=CARTESIAN_POINT('',(159.25,106.285714285714,-4.));
#5867=CARTESIAN_POINT('',(126.5,88.5714285714286,-4.));
#5868=CARTESIAN_POINT('',(126.5,94.5714285714286,-4.));
#5869=CARTESIAN_POINT('',(126.5,47.2857142857143,-4.));
#5870=CARTESIAN_POINT('',(124.5,94.5714285714286,-4.));
#5871=CARTESIAN_POINT('',(158.25,94.5714285714286,-4.));
#5872=CARTESIAN_POINT('',(124.5,88.5714285714286,-4.));
#5873=CARTESIAN_POINT('',(124.5,44.2857142857143,-4.));
#5874=CARTESIAN_POINT('',(159.25,88.5714285714286,-4.));
#5875=CARTESIAN_POINT('',(126.5,17.7142857142857,-4.));
#5876=CARTESIAN_POINT('',(126.5,23.7142857142857,-4.));
#5877=CARTESIAN_POINT('',(126.5,11.8571428571429,-4.));
#5878=CARTESIAN_POINT('',(124.5,23.7142857142857,-4.));
#5879=CARTESIAN_POINT('',(158.25,23.7142857142857,-4.));
#5880=CARTESIAN_POINT('',(124.5,17.7142857142857,-4.));
#5881=CARTESIAN_POINT('',(124.5,8.85714285714286,-4.));
#5882=CARTESIAN_POINT('',(159.25,17.7142857142857,-4.));
#5883=CARTESIAN_POINT('',(126.5,53.1428571428572,-4.));
#5884=CARTESIAN_POINT('',(126.5,59.1428571428571,-4.));
#5885=CARTESIAN_POINT('',(126.5,29.5714285714286,-4.));
#5886=CARTESIAN_POINT('',(124.5,59.1428571428571,-4.));
#5887=CARTESIAN_POINT('',(158.25,59.1428571428571,-4.));
#5888=CARTESIAN_POINT('',(124.5,53.1428571428572,-4.));
#5889=CARTESIAN_POINT('',(124.5,26.5714285714286,-4.));
#5890=CARTESIAN_POINT('',(159.25,53.1428571428572,-4.));
#5891=CARTESIAN_POINT('Origin',(126.5,59.1428571428571,-4.));
#5892=CARTESIAN_POINT('',(126.5,53.1428571428572,-10.));
#5893=CARTESIAN_POINT('',(126.5,53.1428571428572,-4.));
#5894=CARTESIAN_POINT('',(126.5,59.1428571428571,-10.));
#5895=CARTESIAN_POINT('',(126.5,53.1428571428572,-10.));
#5896=CARTESIAN_POINT('',(126.5,59.1428571428571,-4.));
#5897=CARTESIAN_POINT('Origin',(124.5,59.1428571428571,-4.));
#5898=CARTESIAN_POINT('',(124.5,59.1428571428571,-10.));
#5899=CARTESIAN_POINT('',(126.5,59.1428571428571,-10.));
#5900=CARTESIAN_POINT('',(124.5,59.1428571428571,-4.));
#5901=CARTESIAN_POINT('Origin',(124.5,53.1428571428572,-4.));
#5902=CARTESIAN_POINT('',(124.5,53.1428571428572,-10.));
#5903=CARTESIAN_POINT('',(124.5,59.1428571428571,-10.));
#5904=CARTESIAN_POINT('',(124.5,53.1428571428572,-4.));
#5905=CARTESIAN_POINT('Origin',(126.5,53.1428571428572,-4.));
#5906=CARTESIAN_POINT('',(124.5,53.1428571428572,-10.));
#5907=CARTESIAN_POINT('Origin',(125.5,56.1428571428571,-10.));
#5908=CARTESIAN_POINT('Origin',(126.5,23.7142857142857,-4.));
#5909=CARTESIAN_POINT('',(126.5,17.7142857142857,-10.));
#5910=CARTESIAN_POINT('',(126.5,17.7142857142857,-4.));
#5911=CARTESIAN_POINT('',(126.5,23.7142857142857,-10.));
#5912=CARTESIAN_POINT('',(126.5,17.7142857142857,-10.));
#5913=CARTESIAN_POINT('',(126.5,23.7142857142857,-4.));
#5914=CARTESIAN_POINT('Origin',(124.5,23.7142857142857,-4.));
#5915=CARTESIAN_POINT('',(124.5,23.7142857142857,-10.));
#5916=CARTESIAN_POINT('',(126.5,23.7142857142857,-10.));
#5917=CARTESIAN_POINT('',(124.5,23.7142857142857,-4.));
#5918=CARTESIAN_POINT('Origin',(124.5,17.7142857142857,-4.));
#5919=CARTESIAN_POINT('',(124.5,17.7142857142857,-10.));
#5920=CARTESIAN_POINT('',(124.5,23.7142857142857,-10.));
#5921=CARTESIAN_POINT('',(124.5,17.7142857142857,-4.));
#5922=CARTESIAN_POINT('Origin',(126.5,17.7142857142857,-4.));
#5923=CARTESIAN_POINT('',(124.5,17.7142857142857,-10.));
#5924=CARTESIAN_POINT('Origin',(125.5,20.7142857142857,-10.));
#5925=CARTESIAN_POINT('Origin',(126.5,94.5714285714286,-4.));
#5926=CARTESIAN_POINT('',(126.5,88.5714285714286,-10.));
#5927=CARTESIAN_POINT('',(126.5,88.5714285714286,-4.));
#5928=CARTESIAN_POINT('',(126.5,94.5714285714286,-10.));
#5929=CARTESIAN_POINT('',(126.5,88.5714285714286,-10.));
#5930=CARTESIAN_POINT('',(126.5,94.5714285714286,-4.));
#5931=CARTESIAN_POINT('Origin',(124.5,94.5714285714286,-4.));
#5932=CARTESIAN_POINT('',(124.5,94.5714285714286,-10.));
#5933=CARTESIAN_POINT('',(126.5,94.5714285714286,-10.));
#5934=CARTESIAN_POINT('',(124.5,94.5714285714286,-4.));
#5935=CARTESIAN_POINT('Origin',(124.5,88.5714285714286,-4.));
#5936=CARTESIAN_POINT('',(124.5,88.5714285714286,-10.));
#5937=CARTESIAN_POINT('',(124.5,94.5714285714286,-10.));
#5938=CARTESIAN_POINT('',(124.5,88.5714285714286,-4.));
#5939=CARTESIAN_POINT('Origin',(126.5,88.5714285714286,-4.));
#5940=CARTESIAN_POINT('',(124.5,88.5714285714286,-10.));
#5941=CARTESIAN_POINT('Origin',(125.5,91.5714285714286,-10.));
#5942=CARTESIAN_POINT('Origin',(126.5,112.285714285714,-4.));
#5943=CARTESIAN_POINT('',(126.5,106.285714285714,-10.));
#5944=CARTESIAN_POINT('',(126.5,106.285714285714,-4.));
#5945=CARTESIAN_POINT('',(126.5,112.285714285714,-10.));
#5946=CARTESIAN_POINT('',(126.5,106.285714285714,-10.));
#5947=CARTESIAN_POINT('',(126.5,112.285714285714,-4.));
#5948=CARTESIAN_POINT('Origin',(124.5,112.285714285714,-4.));
#5949=CARTESIAN_POINT('',(124.5,112.285714285714,-10.));
#5950=CARTESIAN_POINT('',(126.5,112.285714285714,-10.));
#5951=CARTESIAN_POINT('',(124.5,112.285714285714,-4.));
#5952=CARTESIAN_POINT('Origin',(124.5,106.285714285714,-4.));
#5953=CARTESIAN_POINT('',(124.5,106.285714285714,-10.));
#5954=CARTESIAN_POINT('',(124.5,112.285714285714,-10.));
#5955=CARTESIAN_POINT('',(124.5,106.285714285714,-4.));
#5956=CARTESIAN_POINT('Origin',(126.5,106.285714285714,-4.));
#5957=CARTESIAN_POINT('',(124.5,106.285714285714,-10.));
#5958=CARTESIAN_POINT('Origin',(125.5,109.285714285714,-10.));
#5959=CARTESIAN_POINT('Origin',(126.5,41.4285714285714,-4.));
#5960=CARTESIAN_POINT('',(126.5,35.4285714285714,-10.));
#5961=CARTESIAN_POINT('',(126.5,35.4285714285714,-4.));
#5962=CARTESIAN_POINT('',(126.5,41.4285714285714,-10.));
#5963=CARTESIAN_POINT('',(126.5,35.4285714285714,-10.));
#5964=CARTESIAN_POINT('',(126.5,41.4285714285714,-4.));
#5965=CARTESIAN_POINT('Origin',(124.5,41.4285714285714,-4.));
#5966=CARTESIAN_POINT('',(124.5,41.4285714285714,-10.));
#5967=CARTESIAN_POINT('',(126.5,41.4285714285714,-10.));
#5968=CARTESIAN_POINT('',(124.5,41.4285714285714,-4.));
#5969=CARTESIAN_POINT('Origin',(124.5,35.4285714285714,-4.));
#5970=CARTESIAN_POINT('',(124.5,35.4285714285714,-10.));
#5971=CARTESIAN_POINT('',(124.5,41.4285714285714,-10.));
#5972=CARTESIAN_POINT('',(124.5,35.4285714285714,-4.));
#5973=CARTESIAN_POINT('Origin',(126.5,35.4285714285714,-4.));
#5974=CARTESIAN_POINT('',(124.5,35.4285714285714,-10.));
#5975=CARTESIAN_POINT('Origin',(125.5,38.4285714285714,-10.));
#5976=CARTESIAN_POINT('Origin',(28.,69.,-4.));
#5977=CARTESIAN_POINT('',(28.,69.,-5.64110105645932));
#5978=CARTESIAN_POINT('',(28.,69.1651513899117,-14.));
#5979=CARTESIAN_POINT('Origin',(28.,60.,-10.));
#5980=CARTESIAN_POINT('',(28.,69.,-14.));
#5981=CARTESIAN_POINT('',(28.,68.,-14.));
#5982=CARTESIAN_POINT('',(28.,69.,-4.));
#5983=CARTESIAN_POINT('Origin',(113.,74.,-4.));
#5984=CARTESIAN_POINT('',(113.,130.,-4.));
#5985=CARTESIAN_POINT('',(113.,74.,-4.));
#5986=CARTESIAN_POINT('',(113.,37.,-4.));
#5987=CARTESIAN_POINT('',(113.,130.,-14.));
#5988=CARTESIAN_POINT('',(113.,130.,-4.));
#5989=CARTESIAN_POINT('',(113.,74.,-14.));
#5990=CARTESIAN_POINT('',(113.,130.,-14.));
#5991=CARTESIAN_POINT('',(113.,74.,-4.));
#5992=CARTESIAN_POINT('Origin',(28.,74.,-4.));
#5993=CARTESIAN_POINT('',(28.,74.,-4.));
#5994=CARTESIAN_POINT('',(110.,74.,-4.));
#5995=CARTESIAN_POINT('',(28.,74.,-14.));
#5996=CARTESIAN_POINT('',(113.,74.,-14.));
#5997=CARTESIAN_POINT('',(28.,74.,-4.));
#5998=CARTESIAN_POINT('Origin',(118.,69.,-4.));
#5999=CARTESIAN_POINT('',(28.,69.,-4.));
#6000=CARTESIAN_POINT('',(118.,69.,-14.));
#6001=CARTESIAN_POINT('',(118.,69.,-14.));
#6002=CARTESIAN_POINT('',(118.,69.,-4.));
#6003=CARTESIAN_POINT('Origin',(118.,130.,-4.));
#6004=CARTESIAN_POINT('',(118.,130.,-14.));
#6005=CARTESIAN_POINT('',(118.,130.,-14.));
#6006=CARTESIAN_POINT('',(118.,130.,-4.));
#6007=CARTESIAN_POINT('Origin',(73.,99.5,-14.));
#6008=CARTESIAN_POINT('',(28.,114.75,-14.));
#6009=CARTESIAN_POINT('',(28.,130.,-14.));
#6010=CARTESIAN_POINT('Origin',(192.,0.,-4.));
#6011=CARTESIAN_POINT('',(28.,130.,-4.));
#6012=CARTESIAN_POINT('',(28.,65.,-4.));
#6013=CARTESIAN_POINT('',(192.,130.,-4.));
#6014=CARTESIAN_POINT('Origin',(28.,130.,-4.));
#6015=CARTESIAN_POINT('Origin',(28.,60.,-10.));
#6016=CARTESIAN_POINT('Origin',(28.,130.,-4.));
#6017=CARTESIAN_POINT('Origin',(28.,60.,-10.));
#6018=CARTESIAN_POINT('',(28.,0.,-40.));
#6019=CARTESIAN_POINT('',(28.,0.,-4.));
#6020=CARTESIAN_POINT('',(28.,130.,-40.));
#6021=CARTESIAN_POINT('',(28.,130.,-40.));
#6022=CARTESIAN_POINT('',(28.,130.,-4.));
#6023=CARTESIAN_POINT('Origin',(135.5,5.,-4.));
#6024=CARTESIAN_POINT('',(192.,5.,-4.));
#6025=CARTESIAN_POINT('',(135.5,5.,-4.));
#6026=CARTESIAN_POINT('',(163.75,5.,-4.));
#6027=CARTESIAN_POINT('',(192.,5.,-14.));
#6028=CARTESIAN_POINT('',(192.,5.,-22.));
#6029=CARTESIAN_POINT('',(135.5,5.,-14.));
#6030=CARTESIAN_POINT('',(192.,5.,-14.));
#6031=CARTESIAN_POINT('',(135.5,5.,-4.));
#6032=CARTESIAN_POINT('Origin',(135.5,90.,-4.));
#6033=CARTESIAN_POINT('',(135.5,90.,-4.));
#6034=CARTESIAN_POINT('',(135.5,45.,-4.));
#6035=CARTESIAN_POINT('',(135.5,90.,-14.));
#6036=CARTESIAN_POINT('',(135.5,5.,-14.));
#6037=CARTESIAN_POINT('',(135.5,90.,-4.));
#6038=CARTESIAN_POINT('Origin',(192.,90.,-4.));
#6039=CARTESIAN_POINT('',(192.,90.,-4.));
#6040=CARTESIAN_POINT('',(192.,90.,-4.));
#6041=CARTESIAN_POINT('',(192.,90.,-14.));
#6042=CARTESIAN_POINT('',(135.5,90.,-14.));
#6043=CARTESIAN_POINT('',(192.,90.,-22.));
#6044=CARTESIAN_POINT('Origin',(130.5,95.,-4.));
#6045=CARTESIAN_POINT('',(192.,95.,-14.));
#6046=CARTESIAN_POINT('',(192.,95.,-22.));
#6047=CARTESIAN_POINT('',(130.5,95.,-14.));
#6048=CARTESIAN_POINT('',(130.5,95.,-14.));
#6049=CARTESIAN_POINT('',(130.5,95.,-4.));
#6050=CARTESIAN_POINT('Origin',(130.5,0.,-4.));
#6051=CARTESIAN_POINT('',(130.5,0.,-14.));
#6052=CARTESIAN_POINT('',(130.5,0.,-14.));
#6053=CARTESIAN_POINT('',(130.5,0.,-4.));
#6054=CARTESIAN_POINT('Origin',(161.25,47.5,-14.));
#6055=CARTESIAN_POINT('',(192.,0.,-14.));
#6056=CARTESIAN_POINT('',(192.,23.75,-14.));
#6057=CARTESIAN_POINT('',(192.,0.,-14.));
#6058=CARTESIAN_POINT('',(192.,23.75,-14.));
#6059=CARTESIAN_POINT('Origin',(192.,0.,-4.));
#6060=CARTESIAN_POINT('',(192.,0.,-4.));
#6061=CARTESIAN_POINT('Origin',(75.7,38.65,-4.));
#6062=CARTESIAN_POINT('',(73.825,38.65,0.));
#6063=CARTESIAN_POINT('',(73.825,38.65,-4.));
#6064=CARTESIAN_POINT('Origin',(75.7,38.65,0.));
#6065=CARTESIAN_POINT('Origin',(69.3,38.65,-4.));
#6066=CARTESIAN_POINT('',(67.425,38.65,0.));
#6067=CARTESIAN_POINT('',(67.425,38.65,-4.));
#6068=CARTESIAN_POINT('Origin',(69.3,38.65,0.));
#6069=CARTESIAN_POINT('Origin',(108.1,38.65,-4.));
#6070=CARTESIAN_POINT('',(106.225,38.65,0.));
#6071=CARTESIAN_POINT('',(106.225,38.65,-4.));
#6072=CARTESIAN_POINT('Origin',(108.1,38.65,0.));
#6073=CARTESIAN_POINT('Origin',(36.9,38.65,-4.));
#6074=CARTESIAN_POINT('',(35.03,38.65,0.));
#6075=CARTESIAN_POINT('',(35.03,38.65,-4.));
#6076=CARTESIAN_POINT('Origin',(36.9,38.65,0.));
#6077=CARTESIAN_POINT('Origin',(32.5,50.7,-8.5));
#6078=CARTESIAN_POINT('',(32.5,52.7,-5.5));
#6079=CARTESIAN_POINT('',(32.5,52.7,-8.5));
#6080=CARTESIAN_POINT('',(32.5,52.7,-6.25));
#6081=CARTESIAN_POINT('',(32.5,50.7,-5.5));
#6082=CARTESIAN_POINT('',(32.5,50.7,-5.5));
#6083=CARTESIAN_POINT('',(32.5,50.7,-8.5));
#6084=CARTESIAN_POINT('',(32.5,50.7,-6.25));
#6085=CARTESIAN_POINT('',(32.5,50.7,-8.5));
#6086=CARTESIAN_POINT('Origin',(35.5,50.7,-8.5));
#6087=CARTESIAN_POINT('',(35.5,52.7,-8.5));
#6088=CARTESIAN_POINT('',(33.25,52.7,-8.5));
#6089=CARTESIAN_POINT('',(35.5,50.7,-8.5));
#6090=CARTESIAN_POINT('',(36.25,50.7,-8.5));
#6091=CARTESIAN_POINT('',(35.5,50.7,-8.5));
#6092=CARTESIAN_POINT('Origin',(35.5,50.7,-5.5));
#6093=CARTESIAN_POINT('',(35.5,52.7,-5.5));
#6094=CARTESIAN_POINT('',(35.5,52.7,-4.75));
#6095=CARTESIAN_POINT('',(35.5,50.7,-5.5));
#6096=CARTESIAN_POINT('',(35.5,50.7,-4.75));
#6097=CARTESIAN_POINT('',(35.5,50.7,-5.5));
#6098=CARTESIAN_POINT('Origin',(32.5,50.7,-5.5));
#6099=CARTESIAN_POINT('',(31.75,52.7,-5.5));
#6100=CARTESIAN_POINT('',(34.75,50.7,-5.5));
#6101=CARTESIAN_POINT('Origin',(71.,50.7,-8.5));
#6102=CARTESIAN_POINT('',(71.,52.7,-5.5));
#6103=CARTESIAN_POINT('',(71.,52.7,-8.5));
#6104=CARTESIAN_POINT('',(71.,52.7,-6.25));
#6105=CARTESIAN_POINT('',(71.,50.7,-5.5));
#6106=CARTESIAN_POINT('',(71.,50.7,-5.5));
#6107=CARTESIAN_POINT('',(71.,50.7,-8.5));
#6108=CARTESIAN_POINT('',(71.,50.7,-6.25));
#6109=CARTESIAN_POINT('',(71.,50.7,-8.5));
#6110=CARTESIAN_POINT('Origin',(74.,50.7,-8.5));
#6111=CARTESIAN_POINT('',(74.,52.7,-8.5));
#6112=CARTESIAN_POINT('',(71.75,52.7,-8.5));
#6113=CARTESIAN_POINT('',(74.,50.7,-8.5));
#6114=CARTESIAN_POINT('',(74.75,50.7,-8.5));
#6115=CARTESIAN_POINT('',(74.,50.7,-8.5));
#6116=CARTESIAN_POINT('Origin',(74.,50.7,-5.5));
#6117=CARTESIAN_POINT('',(74.,52.7,-5.5));
#6118=CARTESIAN_POINT('',(74.,52.7,-4.75));
#6119=CARTESIAN_POINT('',(74.,50.7,-5.5));
#6120=CARTESIAN_POINT('',(74.,50.7,-4.75));
#6121=CARTESIAN_POINT('',(74.,50.7,-5.5));
#6122=CARTESIAN_POINT('Origin',(71.,50.7,-5.5));
#6123=CARTESIAN_POINT('',(70.25,52.7,-5.5));
#6124=CARTESIAN_POINT('',(73.25,50.7,-5.5));
#6125=CARTESIAN_POINT('Origin',(109.8,50.7,-8.5));
#6126=CARTESIAN_POINT('',(109.8,52.7,-5.5));
#6127=CARTESIAN_POINT('',(109.8,52.7,-8.5));
#6128=CARTESIAN_POINT('',(109.8,52.7,-6.25));
#6129=CARTESIAN_POINT('',(109.8,50.7,-5.5));
#6130=CARTESIAN_POINT('',(109.8,50.7,-5.5));
#6131=CARTESIAN_POINT('',(109.8,50.7,-8.5));
#6132=CARTESIAN_POINT('',(109.8,50.7,-6.25));
#6133=CARTESIAN_POINT('',(109.8,50.7,-8.5));
#6134=CARTESIAN_POINT('Origin',(112.8,50.7,-8.5));
#6135=CARTESIAN_POINT('',(112.8,52.7,-8.5));
#6136=CARTESIAN_POINT('',(110.55,52.7,-8.5));
#6137=CARTESIAN_POINT('',(112.8,50.7,-8.5));
#6138=CARTESIAN_POINT('',(113.55,50.7,-8.5));
#6139=CARTESIAN_POINT('',(112.8,50.7,-8.5));
#6140=CARTESIAN_POINT('Origin',(112.8,50.7,-5.5));
#6141=CARTESIAN_POINT('',(112.8,52.7,-5.5));
#6142=CARTESIAN_POINT('',(112.8,52.7,-4.75));
#6143=CARTESIAN_POINT('',(112.8,50.7,-5.5));
#6144=CARTESIAN_POINT('',(112.8,50.7,-4.75));
#6145=CARTESIAN_POINT('',(112.8,50.7,-5.5));
#6146=CARTESIAN_POINT('Origin',(109.8,50.7,-5.5));
#6147=CARTESIAN_POINT('',(109.05,52.7,-5.5));
#6148=CARTESIAN_POINT('',(112.05,50.7,-5.5));
#6149=CARTESIAN_POINT('Origin',(114.3,50.7,-4.));
#6150=CARTESIAN_POINT('',(108.3,50.7,-10.));
#6151=CARTESIAN_POINT('',(108.3,50.7,-4.));
#6152=CARTESIAN_POINT('',(114.3,50.7,-10.));
#6153=CARTESIAN_POINT('',(114.3,50.7,-10.));
#6154=CARTESIAN_POINT('',(114.3,50.7,-4.));
#6155=CARTESIAN_POINT('Origin',(114.3,52.7,-4.));
#6156=CARTESIAN_POINT('',(114.3,52.7,-10.));
#6157=CARTESIAN_POINT('',(114.3,52.7,-10.));
#6158=CARTESIAN_POINT('',(114.3,52.7,-4.));
#6159=CARTESIAN_POINT('Origin',(108.3,52.7,-4.));
#6160=CARTESIAN_POINT('',(108.3,52.7,-10.));
#6161=CARTESIAN_POINT('',(108.3,52.7,-10.));
#6162=CARTESIAN_POINT('',(108.3,52.7,-4.));
#6163=CARTESIAN_POINT('Origin',(108.3,50.7,-4.));
#6164=CARTESIAN_POINT('',(108.3,50.7,-10.));
#6165=CARTESIAN_POINT('Origin',(111.3,51.7,-10.));
#6166=CARTESIAN_POINT('Origin',(37.,52.7,-4.));
#6167=CARTESIAN_POINT('',(37.,50.7,-10.));
#6168=CARTESIAN_POINT('',(37.,50.7,-4.));
#6169=CARTESIAN_POINT('',(37.,52.7,-10.));
#6170=CARTESIAN_POINT('',(37.,50.7,-10.));
#6171=CARTESIAN_POINT('',(37.,52.7,-4.));
#6172=CARTESIAN_POINT('Origin',(31.,52.7,-4.));
#6173=CARTESIAN_POINT('',(31.,52.7,-10.));
#6174=CARTESIAN_POINT('',(37.,52.7,-10.));
#6175=CARTESIAN_POINT('',(31.,52.7,-4.));
#6176=CARTESIAN_POINT('Origin',(31.,50.7,-4.));
#6177=CARTESIAN_POINT('',(31.,50.7,-10.));
#6178=CARTESIAN_POINT('',(31.,52.7,-10.));
#6179=CARTESIAN_POINT('',(31.,50.7,-4.));
#6180=CARTESIAN_POINT('Origin',(37.,50.7,-4.));
#6181=CARTESIAN_POINT('',(31.,50.7,-10.));
#6182=CARTESIAN_POINT('Origin',(34.,51.7,-10.));
#6183=CARTESIAN_POINT('Origin',(75.5,50.7,-4.));
#6184=CARTESIAN_POINT('',(69.5,50.7,-10.));
#6185=CARTESIAN_POINT('',(69.5,50.7,-4.));
#6186=CARTESIAN_POINT('',(75.5,50.7,-10.));
#6187=CARTESIAN_POINT('',(75.5,50.7,-10.));
#6188=CARTESIAN_POINT('',(75.5,50.7,-4.));
#6189=CARTESIAN_POINT('Origin',(75.5,52.7,-4.));
#6190=CARTESIAN_POINT('',(75.5,52.7,-10.));
#6191=CARTESIAN_POINT('',(75.5,52.7,-10.));
#6192=CARTESIAN_POINT('',(75.5,52.7,-4.));
#6193=CARTESIAN_POINT('Origin',(69.5,52.7,-4.));
#6194=CARTESIAN_POINT('',(69.5,52.7,-10.));
#6195=CARTESIAN_POINT('',(69.5,52.7,-10.));
#6196=CARTESIAN_POINT('',(69.5,52.7,-4.));
#6197=CARTESIAN_POINT('Origin',(69.5,50.7,-4.));
#6198=CARTESIAN_POINT('',(69.5,50.7,-10.));
#6199=CARTESIAN_POINT('Origin',(72.5,51.7,-10.));
#6200=CARTESIAN_POINT('Origin',(105.913950019261,28.2616013006577,-4.));
#6201=CARTESIAN_POINT('',(105.913950019261,28.2616013006577,0.));
#6202=CARTESIAN_POINT('',(105.913950019261,28.2616013006577,-4.));
#6203=CARTESIAN_POINT('',(105.347543769261,28.2616013006577,0.));
#6204=CARTESIAN_POINT('',(52.9569750096305,28.2616013006577,0.));
#6205=CARTESIAN_POINT('',(105.347543769261,28.2616013006577,-4.));
#6206=CARTESIAN_POINT('Ctrl Pts',(106.695200019261,27.3045700506577,-4.));
#6207=CARTESIAN_POINT('Ctrl Pts',(106.695200019261,27.3045700506577,0.));
#6208=CARTESIAN_POINT('Ctrl Pts',(106.52912243942,27.4592863195297,-4.));
#6209=CARTESIAN_POINT('Ctrl Pts',(106.52912243942,27.4592863195297,0.));
#6210=CARTESIAN_POINT('Ctrl Pts',(106.224633982644,27.7429448241393,-4.));
#6211=CARTESIAN_POINT('Ctrl Pts',(106.224633982644,27.7429448241393,0.));
#6212=CARTESIAN_POINT('Ctrl Pts',(106.011042149568,28.0995154895519,-4.));
#6213=CARTESIAN_POINT('Ctrl Pts',(106.011042149568,28.0995154895519,0.));
#6214=CARTESIAN_POINT('Ctrl Pts',(105.913950019261,28.2616013006577,-4.));
#6215=CARTESIAN_POINT('Ctrl Pts',(105.913950019261,28.2616013006577,0.));
#6216=CARTESIAN_POINT('',(106.695200019261,27.3045700506577,0.));
#6217=CARTESIAN_POINT('',(106.695200019261,27.3045700506577,-4.));
#6218=CARTESIAN_POINT('Ctrl Pts',(105.913950019261,28.2616013006577,0.));
#6219=CARTESIAN_POINT('Ctrl Pts',(106.011042149568,28.0995154895519,0.));
#6220=CARTESIAN_POINT('Ctrl Pts',(106.224633982644,27.7429448241393,0.));
#6221=CARTESIAN_POINT('Ctrl Pts',(106.52912243942,27.4592863195297,0.));
#6222=CARTESIAN_POINT('Ctrl Pts',(106.695200019261,27.3045700506577,0.));
#6223=CARTESIAN_POINT('Ctrl Pts',(107.984262519261,26.4647263006577,-4.));
#6224=CARTESIAN_POINT('Ctrl Pts',(107.984262519261,26.4647263006577,0.));
#6225=CARTESIAN_POINT('Ctrl Pts',(107.74859163416,26.5842906609507,-4.));
#6226=CARTESIAN_POINT('Ctrl Pts',(107.74859163416,26.5842906609507,0.));
#6227=CARTESIAN_POINT('Ctrl Pts',(107.288479910738,26.8177219728021,-4.));
#6228=CARTESIAN_POINT('Ctrl Pts',(107.288479910738,26.8177219728021,0.));
#6229=CARTESIAN_POINT('Ctrl Pts',(106.889715741857,27.1449495966041,-4.));
#6230=CARTESIAN_POINT('Ctrl Pts',(106.889715741857,27.1449495966041,0.));
#6231=CARTESIAN_POINT('Ctrl Pts',(106.695200019261,27.3045700506577,-4.));
#6232=CARTESIAN_POINT('Ctrl Pts',(106.695200019261,27.3045700506577,0.));
#6233=CARTESIAN_POINT('',(107.984262519261,26.4647263006577,0.));
#6234=CARTESIAN_POINT('',(107.984262519261,26.4647263006577,-4.));
#6235=CARTESIAN_POINT('Ctrl Pts',(106.695200019261,27.3045700506577,0.));
#6236=CARTESIAN_POINT('Ctrl Pts',(106.889715741857,27.1449495966041,0.));
#6237=CARTESIAN_POINT('Ctrl Pts',(107.288479910738,26.8177219728021,0.));
#6238=CARTESIAN_POINT('Ctrl Pts',(107.74859163416,26.5842906609507,0.));
#6239=CARTESIAN_POINT('Ctrl Pts',(107.984262519261,26.4647263006577,0.));
#6240=CARTESIAN_POINT('Origin',(107.984262519261,25.6151169256577,-4.));
#6241=CARTESIAN_POINT('',(107.984262519261,25.6151169256577,0.));
#6242=CARTESIAN_POINT('',(107.984262519261,25.6151169256577,-4.));
#6243=CARTESIAN_POINT('',(107.984262519261,12.8075584628288,0.));
#6244=CARTESIAN_POINT('Ctrl Pts',(107.058969550511,26.0692184881577,-4.));
#6245=CARTESIAN_POINT('Ctrl Pts',(107.058969550511,26.0692184881577,0.));
#6246=CARTESIAN_POINT('Ctrl Pts',(107.220023275304,25.9769950099961,-4.));
#6247=CARTESIAN_POINT('Ctrl Pts',(107.220023275304,25.9769950099961,0.));
#6248=CARTESIAN_POINT('Ctrl Pts',(107.518846650639,25.8058811095588,-4.));
#6249=CARTESIAN_POINT('Ctrl Pts',(107.518846650639,25.8058811095588,0.));
#6250=CARTESIAN_POINT('Ctrl Pts',(107.837397641042,25.6753137528954,-4.));
#6251=CARTESIAN_POINT('Ctrl Pts',(107.837397641042,25.6753137528954,0.));
#6252=CARTESIAN_POINT('Ctrl Pts',(107.984262519261,25.6151169256577,-4.));
#6253=CARTESIAN_POINT('Ctrl Pts',(107.984262519261,25.6151169256577,0.));
#6254=CARTESIAN_POINT('',(107.058969550511,26.0692184881577,0.));
#6255=CARTESIAN_POINT('',(107.058969550511,26.0692184881577,-4.));
#6256=CARTESIAN_POINT('Ctrl Pts',(107.984262519261,25.6151169256577,0.));
#6257=CARTESIAN_POINT('Ctrl Pts',(107.837397641042,25.6753137528954,0.));
#6258=CARTESIAN_POINT('Ctrl Pts',(107.518846650639,25.8058811095588,0.));
#6259=CARTESIAN_POINT('Ctrl Pts',(107.220023275304,25.9769950099961,0.));
#6260=CARTESIAN_POINT('Ctrl Pts',(107.058969550511,26.0692184881577,0.));
#6261=CARTESIAN_POINT('Ctrl Pts',(106.226450019261,26.6746872381577,-4.));
#6262=CARTESIAN_POINT('Ctrl Pts',(106.226450019261,26.6746872381577,0.));
#6263=CARTESIAN_POINT('Ctrl Pts',(106.346268222403,26.5704304360107,-4.));
#6264=CARTESIAN_POINT('Ctrl Pts',(106.346268222403,26.5704304360107,0.));
#6265=CARTESIAN_POINT('Ctrl Pts',(106.606017613672,26.3444160226483,-4.));
#6266=CARTESIAN_POINT('Ctrl Pts',(106.606017613672,26.3444160226483,0.));
#6267=CARTESIAN_POINT('Ctrl Pts',(106.900387657986,26.1655672225121,-4.));
#6268=CARTESIAN_POINT('Ctrl Pts',(106.900387657986,26.1655672225121,0.));
#6269=CARTESIAN_POINT('Ctrl Pts',(107.058969550511,26.0692184881577,-4.));
#6270=CARTESIAN_POINT('Ctrl Pts',(107.058969550511,26.0692184881577,0.));
#6271=CARTESIAN_POINT('',(106.226450019261,26.6746872381577,0.));
#6272=CARTESIAN_POINT('',(106.226450019261,26.6746872381577,-4.));
#6273=CARTESIAN_POINT('Ctrl Pts',(107.058969550511,26.0692184881577,0.));
#6274=CARTESIAN_POINT('Ctrl Pts',(106.900387657986,26.1655672225121,0.));
#6275=CARTESIAN_POINT('Ctrl Pts',(106.606017613672,26.3444160226483,0.));
#6276=CARTESIAN_POINT('Ctrl Pts',(106.346268222403,26.5704304360107,0.));
#6277=CARTESIAN_POINT('Ctrl Pts',(106.226450019261,26.6746872381577,0.));
#6278=CARTESIAN_POINT('Origin',(106.226450019261,21.0741013006577,-4.));
#6279=CARTESIAN_POINT('',(106.226450019261,21.0741013006577,0.));
#6280=CARTESIAN_POINT('',(106.226450019261,21.0741013006577,-4.));
#6281=CARTESIAN_POINT('',(106.226450019261,10.5370506503288,0.));
#6282=CARTESIAN_POINT('Origin',(105.347543769261,21.0741013006577,-4.));
#6283=CARTESIAN_POINT('',(105.347543769261,21.0741013006577,0.));
#6284=CARTESIAN_POINT('',(105.347543769261,21.0741013006577,-4.));
#6285=CARTESIAN_POINT('',(52.6737718846305,21.0741013006577,0.));
#6286=CARTESIAN_POINT('Origin',(105.347543769261,28.2616013006577,-4.));
#6287=CARTESIAN_POINT('',(105.347543769261,14.1308006503288,0.));
#6288=CARTESIAN_POINT('Ctrl Pts',(69.0252867647079,22.4695774955147,-4.));
#6289=CARTESIAN_POINT('Ctrl Pts',(69.0252867647079,22.4695774955147,0.));
#6290=CARTESIAN_POINT('Ctrl Pts',(69.0958880801142,22.3921756307787,-4.));
#6291=CARTESIAN_POINT('Ctrl Pts',(69.0958880801142,22.3921756307787,0.));
#6292=CARTESIAN_POINT('Ctrl Pts',(69.2319102427074,22.2430513691477,-4.));
#6293=CARTESIAN_POINT('Ctrl Pts',(69.2319102427074,22.2430513691477,0.));
#6294=CARTESIAN_POINT('Ctrl Pts',(69.342966973364,22.0745467819992,-4.));
#6295=CARTESIAN_POINT('Ctrl Pts',(69.342966973364,22.0745467819992,0.));
#6296=CARTESIAN_POINT('Ctrl Pts',(69.3963805147079,21.9935032767647,-4.));
#6297=CARTESIAN_POINT('Ctrl Pts',(69.3963805147079,21.9935032767647,0.));
#6298=CARTESIAN_POINT('',(69.0252867647079,22.4695774955147,0.));
#6299=CARTESIAN_POINT('',(69.0252867647079,22.4695774955147,-4.));
#6300=CARTESIAN_POINT('',(69.3963805147079,21.9935032767647,0.));
#6301=CARTESIAN_POINT('Ctrl Pts',(69.3963805147079,21.9935032767647,0.));
#6302=CARTESIAN_POINT('Ctrl Pts',(69.342966973364,22.0745467819992,0.));
#6303=CARTESIAN_POINT('Ctrl Pts',(69.2319102427074,22.2430513691477,0.));
#6304=CARTESIAN_POINT('Ctrl Pts',(69.0958880801142,22.3921756307787,0.));
#6305=CARTESIAN_POINT('Ctrl Pts',(69.0252867647079,22.4695774955147,0.));
#6306=CARTESIAN_POINT('',(69.3963805147079,21.9935032767647,-4.));
#6307=CARTESIAN_POINT('Ctrl Pts',(68.0096617647079,23.3704564017647,-4.));
#6308=CARTESIAN_POINT('Ctrl Pts',(68.0096617647079,23.3704564017647,0.));
#6309=CARTESIAN_POINT('Ctrl Pts',(68.228799771084,23.1876775810404,-4.));
#6310=CARTESIAN_POINT('Ctrl Pts',(68.228799771084,23.1876775810404,0.));
#6311=CARTESIAN_POINT('Ctrl Pts',(68.5765396655439,22.8976343846124,-4.));
#6312=CARTESIAN_POINT('Ctrl Pts',(68.5765396655439,22.8976343846124,0.));
#6313=CARTESIAN_POINT('Ctrl Pts',(68.9041348390539,22.5851435158863,-4.));
#6314=CARTESIAN_POINT('Ctrl Pts',(68.9041348390539,22.5851435158863,0.));
#6315=CARTESIAN_POINT('Ctrl Pts',(69.0252867647079,22.4695774955147,-4.));
#6316=CARTESIAN_POINT('Ctrl Pts',(69.0252867647079,22.4695774955147,0.));
#6317=CARTESIAN_POINT('',(68.0096617647079,23.3704564017647,0.));
#6318=CARTESIAN_POINT('',(68.0096617647079,23.3704564017647,-4.));
#6319=CARTESIAN_POINT('Ctrl Pts',(69.0252867647079,22.4695774955147,0.));
#6320=CARTESIAN_POINT('Ctrl Pts',(68.9041348390539,22.5851435158863,0.));
#6321=CARTESIAN_POINT('Ctrl Pts',(68.5765396655439,22.8976343846124,0.));
#6322=CARTESIAN_POINT('Ctrl Pts',(68.228799771084,23.1876775810404,0.));
#6323=CARTESIAN_POINT('Ctrl Pts',(68.0096617647079,23.3704564017647,0.));
#6324=CARTESIAN_POINT('Ctrl Pts',(66.6546812959579,24.6302220267647,-4.));
#6325=CARTESIAN_POINT('Ctrl Pts',(66.6546812959579,24.6302220267647,0.));
#6326=CARTESIAN_POINT('Ctrl Pts',(66.83317638694,24.446220515968,-4.));
#6327=CARTESIAN_POINT('Ctrl Pts',(66.83317638694,24.446220515968,0.));
#6328=CARTESIAN_POINT('Ctrl Pts',(67.2630320030479,24.0031042243482,-4.));
#6329=CARTESIAN_POINT('Ctrl Pts',(67.2630320030479,24.0031042243482,0.));
#6330=CARTESIAN_POINT('Ctrl Pts',(67.7341644040236,23.6038958041492,-4.));
#6331=CARTESIAN_POINT('Ctrl Pts',(67.7341644040236,23.6038958041492,0.));
#6332=CARTESIAN_POINT('Ctrl Pts',(68.0096617647079,23.3704564017647,-4.));
#6333=CARTESIAN_POINT('Ctrl Pts',(68.0096617647079,23.3704564017647,0.));
#6334=CARTESIAN_POINT('',(66.6546812959579,24.6302220267647,0.));
#6335=CARTESIAN_POINT('',(66.6546812959579,24.6302220267647,-4.));
#6336=CARTESIAN_POINT('Ctrl Pts',(68.0096617647079,23.3704564017647,0.));
#6337=CARTESIAN_POINT('Ctrl Pts',(67.7341644040236,23.6038958041492,0.));
#6338=CARTESIAN_POINT('Ctrl Pts',(67.2630320030479,24.0031042243482,0.));
#6339=CARTESIAN_POINT('Ctrl Pts',(66.83317638694,24.446220515968,0.));
#6340=CARTESIAN_POINT('Ctrl Pts',(66.6546812959579,24.6302220267647,0.));
#6341=CARTESIAN_POINT('Ctrl Pts',(66.0711852022079,25.5042454642647,-4.));
#6342=CARTESIAN_POINT('Ctrl Pts',(66.0711852022079,25.5042454642647,0.));
#6343=CARTESIAN_POINT('Ctrl Pts',(66.1440931927999,25.3589354621301,-4.));
#6344=CARTESIAN_POINT('Ctrl Pts',(66.1440931927999,25.3589354621301,0.));
#6345=CARTESIAN_POINT('Ctrl Pts',(66.3022715219935,25.0436765561292,-4.));
#6346=CARTESIAN_POINT('Ctrl Pts',(66.3022715219935,25.0436765561292,0.));
#6347=CARTESIAN_POINT('Ctrl Pts',(66.5312462366306,24.7750386241795,-4.));
#6348=CARTESIAN_POINT('Ctrl Pts',(66.5312462366306,24.7750386241795,0.));
#6349=CARTESIAN_POINT('Ctrl Pts',(66.6546812959579,24.6302220267647,-4.));
#6350=CARTESIAN_POINT('Ctrl Pts',(66.6546812959579,24.6302220267647,0.));
#6351=CARTESIAN_POINT('',(66.0711852022079,25.5042454642647,0.));
#6352=CARTESIAN_POINT('',(66.0711852022079,25.5042454642647,-4.));
#6353=CARTESIAN_POINT('Ctrl Pts',(66.6546812959579,24.6302220267647,0.));
#6354=CARTESIAN_POINT('Ctrl Pts',(66.5312462366306,24.7750386241795,0.));
#6355=CARTESIAN_POINT('Ctrl Pts',(66.3022715219935,25.0436765561292,0.));
#6356=CARTESIAN_POINT('Ctrl Pts',(66.1440931927999,25.3589354621301,0.));
#6357=CARTESIAN_POINT('Ctrl Pts',(66.0711852022079,25.5042454642647,0.));
#6358=CARTESIAN_POINT('Ctrl Pts',(65.8954039522079,26.3489720267647,-4.));
#6359=CARTESIAN_POINT('Ctrl Pts',(65.8954039522079,26.3489720267647,0.));
#6360=CARTESIAN_POINT('Ctrl Pts',(65.9030823830616,26.2055222421147,-4.));
#6361=CARTESIAN_POINT('Ctrl Pts',(65.9030823830616,26.2055222421147,0.));
#6362=CARTESIAN_POINT('Ctrl Pts',(65.9186307252031,25.915045401941,-4.));
#6363=CARTESIAN_POINT('Ctrl Pts',(65.9186307252031,25.915045401941,0.));
#6364=CARTESIAN_POINT('Ctrl Pts',(66.0199179202898,25.642298418398,-4.));
#6365=CARTESIAN_POINT('Ctrl Pts',(66.0199179202898,25.642298418398,0.));
#6366=CARTESIAN_POINT('Ctrl Pts',(66.0711852022079,25.5042454642647,-4.));
#6367=CARTESIAN_POINT('Ctrl Pts',(66.0711852022079,25.5042454642647,0.));
#6368=CARTESIAN_POINT('',(65.8954039522079,26.3489720267647,0.));
#6369=CARTESIAN_POINT('',(65.8954039522079,26.3489720267647,-4.));
#6370=CARTESIAN_POINT('Ctrl Pts',(66.0711852022079,25.5042454642647,0.));
#6371=CARTESIAN_POINT('Ctrl Pts',(66.0199179202898,25.642298418398,0.));
#6372=CARTESIAN_POINT('Ctrl Pts',(65.9186307252031,25.915045401941,0.));
#6373=CARTESIAN_POINT('Ctrl Pts',(65.9030823830616,26.2055222421147,0.));
#6374=CARTESIAN_POINT('Ctrl Pts',(65.8954039522079,26.3489720267647,0.));
#6375=CARTESIAN_POINT('Ctrl Pts',(66.4959898897079,27.7649876517647,-4.));
#6376=CARTESIAN_POINT('Ctrl Pts',(66.4959898897079,27.7649876517647,0.));
#6377=CARTESIAN_POINT('Ctrl Pts',(66.3208204172516,27.5624186073058,-4.));
#6378=CARTESIAN_POINT('Ctrl Pts',(66.3208204172516,27.5624186073058,0.));
#6379=CARTESIAN_POINT('Ctrl Pts',(65.968596356495,27.1551005374253,-4.));
#6380=CARTESIAN_POINT('Ctrl Pts',(65.968596356495,27.1551005374253,0.));
#6381=CARTESIAN_POINT('Ctrl Pts',(65.9198883160319,26.6186385848744,-4.));
#6382=CARTESIAN_POINT('Ctrl Pts',(65.9198883160319,26.6186385848744,0.));
#6383=CARTESIAN_POINT('Ctrl Pts',(65.8954039522079,26.3489720267647,-4.));
#6384=CARTESIAN_POINT('Ctrl Pts',(65.8954039522079,26.3489720267647,0.));
#6385=CARTESIAN_POINT('',(66.4959898897079,27.7649876517647,0.));
#6386=CARTESIAN_POINT('',(66.4959898897079,27.7649876517647,-4.));
#6387=CARTESIAN_POINT('Ctrl Pts',(65.8954039522079,26.3489720267647,0.));
#6388=CARTESIAN_POINT('Ctrl Pts',(65.9198883160319,26.6186385848744,0.));
#6389=CARTESIAN_POINT('Ctrl Pts',(65.968596356495,27.1551005374253,0.));
#6390=CARTESIAN_POINT('Ctrl Pts',(66.3208204172516,27.5624186073058,0.));
#6391=CARTESIAN_POINT('Ctrl Pts',(66.4959898897079,27.7649876517647,0.));
#6392=CARTESIAN_POINT('Ctrl Pts',(68.1268492647079,28.3362767142647,-4.));
#6393=CARTESIAN_POINT('Ctrl Pts',(68.1268492647079,28.3362767142647,0.));
#6394=CARTESIAN_POINT('Ctrl Pts',(67.808282246728,28.3187712106774,-4.));
#6395=CARTESIAN_POINT('Ctrl Pts',(67.808282246728,28.3187712106774,0.));
#6396=CARTESIAN_POINT('Ctrl Pts',(67.2074028914913,28.2857524261989,-4.));
#6397=CARTESIAN_POINT('Ctrl Pts',(67.2074028914913,28.2857524261989,0.));
#6398=CARTESIAN_POINT('Ctrl Pts',(66.7233931465494,27.9314501783952,-4.));
#6399=CARTESIAN_POINT('Ctrl Pts',(66.7233931465494,27.9314501783952,0.));
#6400=CARTESIAN_POINT('Ctrl Pts',(66.4959898897079,27.7649876517647,-4.));
#6401=CARTESIAN_POINT('Ctrl Pts',(66.4959898897079,27.7649876517647,0.));
#6402=CARTESIAN_POINT('',(68.1268492647079,28.3362767142647,0.));
#6403=CARTESIAN_POINT('',(68.1268492647079,28.3362767142647,-4.));
#6404=CARTESIAN_POINT('Ctrl Pts',(66.4959898897079,27.7649876517647,0.));
#6405=CARTESIAN_POINT('Ctrl Pts',(66.7233931465494,27.9314501783952,0.));
#6406=CARTESIAN_POINT('Ctrl Pts',(67.2074028914913,28.2857524261989,0.));
#6407=CARTESIAN_POINT('Ctrl Pts',(67.808282246728,28.3187712106774,0.));
#6408=CARTESIAN_POINT('Ctrl Pts',(68.1268492647079,28.3362767142647,0.));
#6409=CARTESIAN_POINT('Ctrl Pts',(69.7528258272079,27.8064915580147,-4.));
#6410=CARTESIAN_POINT('Ctrl Pts',(69.7528258272079,27.8064915580147,0.));
#6411=CARTESIAN_POINT('Ctrl Pts',(69.5238456173749,27.9608362724172,-4.));
#6412=CARTESIAN_POINT('Ctrl Pts',(69.5238456173749,27.9608362724172,0.));
#6413=CARTESIAN_POINT('Ctrl Pts',(69.0339670345573,28.2910402232828,-4.));
#6414=CARTESIAN_POINT('Ctrl Pts',(69.0339670345573,28.2910402232828,0.));
#6415=CARTESIAN_POINT('Ctrl Pts',(68.4420767745963,28.3205568299429,-4.));
#6416=CARTESIAN_POINT('Ctrl Pts',(68.4420767745963,28.3205568299429,0.));
#6417=CARTESIAN_POINT('Ctrl Pts',(68.1268492647079,28.3362767142647,-4.));
#6418=CARTESIAN_POINT('Ctrl Pts',(68.1268492647079,28.3362767142647,0.));
#6419=CARTESIAN_POINT('',(69.7528258272079,27.8064915580147,0.));
#6420=CARTESIAN_POINT('',(69.7528258272079,27.8064915580147,-4.));
#6421=CARTESIAN_POINT('Ctrl Pts',(68.1268492647079,28.3362767142647,0.));
#6422=CARTESIAN_POINT('Ctrl Pts',(68.4420767745963,28.3205568299429,0.));
#6423=CARTESIAN_POINT('Ctrl Pts',(69.0339670345573,28.2910402232828,0.));
#6424=CARTESIAN_POINT('Ctrl Pts',(69.5238456173749,27.9608362724172,0.));
#6425=CARTESIAN_POINT('Ctrl Pts',(69.7528258272079,27.8064915580147,0.));
#6426=CARTESIAN_POINT('Ctrl Pts',(70.4510680147079,26.2659642142647,-4.));
#6427=CARTESIAN_POINT('Ctrl Pts',(70.4510680147079,26.2659642142647,0.));
#6428=CARTESIAN_POINT('Ctrl Pts',(70.4059883363684,26.5761885176343,-4.));
#6429=CARTESIAN_POINT('Ctrl Pts',(70.4059883363684,26.5761885176343,0.));
#6430=CARTESIAN_POINT('Ctrl Pts',(70.3212859718887,27.1590838039877,-4.));
#6431=CARTESIAN_POINT('Ctrl Pts',(70.3212859718887,27.1590838039877,0.));
#6432=CARTESIAN_POINT('Ctrl Pts',(69.9339954127706,27.6001611836083,-4.));
#6433=CARTESIAN_POINT('Ctrl Pts',(69.9339954127706,27.6001611836083,0.));
#6434=CARTESIAN_POINT('Ctrl Pts',(69.7528258272079,27.8064915580147,-4.));
#6435=CARTESIAN_POINT('Ctrl Pts',(69.7528258272079,27.8064915580147,0.));
#6436=CARTESIAN_POINT('',(70.4510680147079,26.2659642142647,0.));
#6437=CARTESIAN_POINT('',(70.4510680147079,26.2659642142647,-4.));
#6438=CARTESIAN_POINT('Ctrl Pts',(69.7528258272079,27.8064915580147,0.));
#6439=CARTESIAN_POINT('Ctrl Pts',(69.9339954127706,27.6001611836083,0.));
#6440=CARTESIAN_POINT('Ctrl Pts',(70.3212859718887,27.1590838039877,0.));
#6441=CARTESIAN_POINT('Ctrl Pts',(70.4059883363684,26.5761885176343,0.));
#6442=CARTESIAN_POINT('Ctrl Pts',(70.4510680147079,26.2659642142647,0.));
#6443=CARTESIAN_POINT('Origin',(69.5477477022079,26.1731907767647,-4.));
#6444=CARTESIAN_POINT('',(69.5477477022079,26.1731907767647,0.));
#6445=CARTESIAN_POINT('',(69.5477477022079,26.1731907767647,-4.));
#6446=CARTESIAN_POINT('',(33.8068347506033,22.5025024195729,-2.77555756156289E-16));
#6447=CARTESIAN_POINT('Ctrl Pts',(69.1620055147079,27.2278782767647,-4.));
#6448=CARTESIAN_POINT('Ctrl Pts',(69.1620055147079,27.2278782767647,0.));
#6449=CARTESIAN_POINT('Ctrl Pts',(69.2732228019021,27.0824400174606,-4.));
#6450=CARTESIAN_POINT('Ctrl Pts',(69.2732228019021,27.0824400174606,0.));
#6451=CARTESIAN_POINT('Ctrl Pts',(69.5104724073344,26.7721899609702,-4.));
#6452=CARTESIAN_POINT('Ctrl Pts',(69.5104724073344,26.7721899609702,0.));
#6453=CARTESIAN_POINT('Ctrl Pts',(69.534815894926,26.380999783735,-4.));
#6454=CARTESIAN_POINT('Ctrl Pts',(69.534815894926,26.380999783735,0.));
#6455=CARTESIAN_POINT('Ctrl Pts',(69.5477477022079,26.1731907767647,-4.));
#6456=CARTESIAN_POINT('Ctrl Pts',(69.5477477022079,26.1731907767647,0.));
#6457=CARTESIAN_POINT('',(69.1620055147079,27.2278782767647,0.));
#6458=CARTESIAN_POINT('',(69.1620055147079,27.2278782767647,-4.));
#6459=CARTESIAN_POINT('Ctrl Pts',(69.5477477022079,26.1731907767647,0.));
#6460=CARTESIAN_POINT('Ctrl Pts',(69.534815894926,26.380999783735,0.));
#6461=CARTESIAN_POINT('Ctrl Pts',(69.5104724073344,26.7721899609702,0.));
#6462=CARTESIAN_POINT('Ctrl Pts',(69.2732228019021,27.0824400174606,0.));
#6463=CARTESIAN_POINT('Ctrl Pts',(69.1620055147079,27.2278782767647,0.));
#6464=CARTESIAN_POINT('Ctrl Pts',(68.1463805147079,27.6087376517647,-4.));
#6465=CARTESIAN_POINT('Ctrl Pts',(68.1463805147079,27.6087376517647,0.));
#6466=CARTESIAN_POINT('Ctrl Pts',(68.3441412873933,27.5959995321063,-4.));
#6467=CARTESIAN_POINT('Ctrl Pts',(68.3441412873933,27.5959995321063,0.));
#6468=CARTESIAN_POINT('Ctrl Pts',(68.7222694073733,27.5716436339515,-4.));
#6469=CARTESIAN_POINT('Ctrl Pts',(68.7222694073733,27.5716436339515,0.));
#6470=CARTESIAN_POINT('Ctrl Pts',(69.0199917655603,27.3388980597365,-4.));
#6471=CARTESIAN_POINT('Ctrl Pts',(69.0199917655603,27.3388980597365,0.));
#6472=CARTESIAN_POINT('Ctrl Pts',(69.1620055147079,27.2278782767647,-4.));
#6473=CARTESIAN_POINT('Ctrl Pts',(69.1620055147079,27.2278782767647,0.));
#6474=CARTESIAN_POINT('',(68.1463805147079,27.6087376517647,0.));
#6475=CARTESIAN_POINT('',(68.1463805147079,27.6087376517647,-4.));
#6476=CARTESIAN_POINT('Ctrl Pts',(69.1620055147079,27.2278782767647,0.));
#6477=CARTESIAN_POINT('Ctrl Pts',(69.0199917655603,27.3388980597365,0.));
#6478=CARTESIAN_POINT('Ctrl Pts',(68.7222694073733,27.5716436339515,0.));
#6479=CARTESIAN_POINT('Ctrl Pts',(68.3441412873933,27.5959995321063,0.));
#6480=CARTESIAN_POINT('Ctrl Pts',(68.1463805147079,27.6087376517647,0.));
#6481=CARTESIAN_POINT('Ctrl Pts',(67.1722594209579,27.2498509330147,-4.));
#6482=CARTESIAN_POINT('Ctrl Pts',(67.1722594209579,27.2498509330147,0.));
#6483=CARTESIAN_POINT('Ctrl Pts',(67.3100606007535,27.3544774551546,-4.));
#6484=CARTESIAN_POINT('Ctrl Pts',(67.3100606007535,27.3544774551546,0.));
#6485=CARTESIAN_POINT('Ctrl Pts',(67.5975074934003,27.5727235450805,-4.));
#6486=CARTESIAN_POINT('Ctrl Pts',(67.5975074934003,27.5727235450805,0.));
#6487=CARTESIAN_POINT('Ctrl Pts',(67.9584649711704,27.5964076406877,-4.));
#6488=CARTESIAN_POINT('Ctrl Pts',(67.9584649711704,27.5964076406877,0.));
#6489=CARTESIAN_POINT('Ctrl Pts',(68.1463805147079,27.6087376517647,-4.));
#6490=CARTESIAN_POINT('Ctrl Pts',(68.1463805147079,27.6087376517647,0.));
#6491=CARTESIAN_POINT('',(67.1722594209579,27.2498509330147,0.));
#6492=CARTESIAN_POINT('',(67.1722594209579,27.2498509330147,-4.));
#6493=CARTESIAN_POINT('Ctrl Pts',(68.1463805147079,27.6087376517647,0.));
#6494=CARTESIAN_POINT('Ctrl Pts',(67.9584649711704,27.5964076406877,0.));
#6495=CARTESIAN_POINT('Ctrl Pts',(67.5975074934003,27.5727235450805,0.));
#6496=CARTESIAN_POINT('Ctrl Pts',(67.3100606007535,27.3544774551546,0.));
#6497=CARTESIAN_POINT('Ctrl Pts',(67.1722594209579,27.2498509330147,0.));
#6498=CARTESIAN_POINT('Ctrl Pts',(66.7987242647079,26.3685032767647,-4.));
#6499=CARTESIAN_POINT('Ctrl Pts',(66.7987242647079,26.3685032767647,0.));
#6500=CARTESIAN_POINT('Ctrl Pts',(66.8141369841496,26.5356957602152,-4.));
#6501=CARTESIAN_POINT('Ctrl Pts',(66.8141369841496,26.5356957602152,0.));
#6502=CARTESIAN_POINT('Ctrl Pts',(66.8448879869705,26.8692732673959,-4.));
#6503=CARTESIAN_POINT('Ctrl Pts',(66.8448879869705,26.8692732673959,0.));
#6504=CARTESIAN_POINT('Ctrl Pts',(67.0633118490002,27.1231965939189,-4.));
#6505=CARTESIAN_POINT('Ctrl Pts',(67.0633118490002,27.1231965939189,0.));
#6506=CARTESIAN_POINT('Ctrl Pts',(67.1722594209579,27.2498509330147,-4.));
#6507=CARTESIAN_POINT('Ctrl Pts',(67.1722594209579,27.2498509330147,0.));
#6508=CARTESIAN_POINT('',(66.7987242647079,26.3685032767647,0.));
#6509=CARTESIAN_POINT('',(66.7987242647079,26.3685032767647,-4.));
#6510=CARTESIAN_POINT('Ctrl Pts',(67.1722594209579,27.2498509330147,0.));
#6511=CARTESIAN_POINT('Ctrl Pts',(67.0633118490002,27.1231965939189,0.));
#6512=CARTESIAN_POINT('Ctrl Pts',(66.8448879869705,26.8692732673959,0.));
#6513=CARTESIAN_POINT('Ctrl Pts',(66.8141369841496,26.5356957602152,0.));
#6514=CARTESIAN_POINT('Ctrl Pts',(66.7987242647079,26.3685032767647,0.));
#6515=CARTESIAN_POINT('Ctrl Pts',(67.2088805147079,25.3113743705147,-4.));
#6516=CARTESIAN_POINT('Ctrl Pts',(67.2088805147079,25.3113743705147,0.));
#6517=CARTESIAN_POINT('Ctrl Pts',(67.0895436749951,25.4864031177807,-4.));
#6518=CARTESIAN_POINT('Ctrl Pts',(67.0895436749951,25.4864031177807,0.));
#6519=CARTESIAN_POINT('Ctrl Pts',(66.8702280055775,25.8080686400646,-4.));
#6520=CARTESIAN_POINT('Ctrl Pts',(66.8702280055775,25.8080686400646,0.));
#6521=CARTESIAN_POINT('Ctrl Pts',(66.821113815268,26.1930176380917,-4.));
#6522=CARTESIAN_POINT('Ctrl Pts',(66.821113815268,26.1930176380917,0.));
#6523=CARTESIAN_POINT('Ctrl Pts',(66.7987242647079,26.3685032767647,-4.));
#6524=CARTESIAN_POINT('Ctrl Pts',(66.7987242647079,26.3685032767647,0.));
#6525=CARTESIAN_POINT('',(67.2088805147079,25.3113743705147,0.));
#6526=CARTESIAN_POINT('',(67.2088805147079,25.3113743705147,-4.));
#6527=CARTESIAN_POINT('Ctrl Pts',(66.7987242647079,26.3685032767647,0.));
#6528=CARTESIAN_POINT('Ctrl Pts',(66.821113815268,26.1930176380917,0.));
#6529=CARTESIAN_POINT('Ctrl Pts',(66.8702280055775,25.8080686400646,0.));
#6530=CARTESIAN_POINT('Ctrl Pts',(67.0895436749951,25.4864031177807,0.));
#6531=CARTESIAN_POINT('Ctrl Pts',(67.2088805147079,25.3113743705147,0.));
#6532=CARTESIAN_POINT('Ctrl Pts',(68.7860289522079,23.7952610892647,-4.));
#6533=CARTESIAN_POINT('Ctrl Pts',(68.7860289522079,23.7952610892647,0.));
#6534=CARTESIAN_POINT('Ctrl Pts',(68.4499704443474,24.0707902533038,-4.));
#6535=CARTESIAN_POINT('Ctrl Pts',(68.4499704443474,24.0707902533038,0.));
#6536=CARTESIAN_POINT('Ctrl Pts',(67.8838154915761,24.5349719276402,-4.));
#6537=CARTESIAN_POINT('Ctrl Pts',(67.8838154915761,24.5349719276402,0.));
#6538=CARTESIAN_POINT('Ctrl Pts',(67.4039195930384,25.0870137697729,-4.));
#6539=CARTESIAN_POINT('Ctrl Pts',(67.4039195930384,25.0870137697729,0.));
#6540=CARTESIAN_POINT('Ctrl Pts',(67.2088805147079,25.3113743705147,-4.));
#6541=CARTESIAN_POINT('Ctrl Pts',(67.2088805147079,25.3113743705147,0.));
#6542=CARTESIAN_POINT('',(68.7860289522079,23.7952610892647,0.));
#6543=CARTESIAN_POINT('',(68.7860289522079,23.7952610892647,-4.));
#6544=CARTESIAN_POINT('Ctrl Pts',(67.2088805147079,25.3113743705147,0.));
#6545=CARTESIAN_POINT('Ctrl Pts',(67.4039195930384,25.0870137697729,0.));
#6546=CARTESIAN_POINT('Ctrl Pts',(67.8838154915761,24.5349719276402,0.));
#6547=CARTESIAN_POINT('Ctrl Pts',(68.4499704443474,24.0707902533038,0.));
#6548=CARTESIAN_POINT('Ctrl Pts',(68.7860289522079,23.7952610892647,0.));
#6549=CARTESIAN_POINT('Ctrl Pts',(69.9359312959579,22.7112767142647,-4.));
#6550=CARTESIAN_POINT('Ctrl Pts',(69.9359312959579,22.7112767142647,0.));
#6551=CARTESIAN_POINT('Ctrl Pts',(69.7769000873643,22.8830097034664,-4.));
#6552=CARTESIAN_POINT('Ctrl Pts',(69.7769000873643,22.8830097034664,0.));
#6553=CARTESIAN_POINT('Ctrl Pts',(69.4182851434722,23.2702671281672,-4.));
#6554=CARTESIAN_POINT('Ctrl Pts',(69.4182851434722,23.2702671281672,0.));
#6555=CARTESIAN_POINT('Ctrl Pts',(69.0120919240894,23.6075496888778,-4.));
#6556=CARTESIAN_POINT('Ctrl Pts',(69.0120919240894,23.6075496888778,0.));
#6557=CARTESIAN_POINT('Ctrl Pts',(68.7860289522079,23.7952610892647,-4.));
#6558=CARTESIAN_POINT('Ctrl Pts',(68.7860289522079,23.7952610892647,0.));
#6559=CARTESIAN_POINT('',(69.9359312959579,22.7112767142647,0.));
#6560=CARTESIAN_POINT('',(69.9359312959579,22.7112767142647,-4.));
#6561=CARTESIAN_POINT('Ctrl Pts',(68.7860289522079,23.7952610892647,0.));
#6562=CARTESIAN_POINT('Ctrl Pts',(69.0120919240894,23.6075496888778,0.));
#6563=CARTESIAN_POINT('Ctrl Pts',(69.4182851434722,23.2702671281672,0.));
#6564=CARTESIAN_POINT('Ctrl Pts',(69.7769000873643,22.8830097034664,0.));
#6565=CARTESIAN_POINT('Ctrl Pts',(69.9359312959579,22.7112767142647,0.));
#6566=CARTESIAN_POINT('Ctrl Pts',(70.5145445772079,21.7591282767647,-4.));
#6567=CARTESIAN_POINT('Ctrl Pts',(70.5145445772079,21.7591282767647,0.));
#6568=CARTESIAN_POINT('Ctrl Pts',(70.4425249234494,21.9228407212174,-4.));
#6569=CARTESIAN_POINT('Ctrl Pts',(70.4425249234494,21.9228407212174,0.));
#6570=CARTESIAN_POINT('Ctrl Pts',(70.2917482822298,22.2655806708314,-4.));
#6571=CARTESIAN_POINT('Ctrl Pts',(70.2917482822298,22.2655806708314,0.));
#6572=CARTESIAN_POINT('Ctrl Pts',(70.0580183038065,22.5583506358252,-4.));
#6573=CARTESIAN_POINT('Ctrl Pts',(70.0580183038065,22.5583506358252,0.));
#6574=CARTESIAN_POINT('Ctrl Pts',(69.9359312959579,22.7112767142647,-4.));
#6575=CARTESIAN_POINT('Ctrl Pts',(69.9359312959579,22.7112767142647,0.));
#6576=CARTESIAN_POINT('',(70.5145445772079,21.7591282767647,0.));
#6577=CARTESIAN_POINT('',(70.5145445772079,21.7591282767647,-4.));
#6578=CARTESIAN_POINT('Ctrl Pts',(69.9359312959579,22.7112767142647,0.));
#6579=CARTESIAN_POINT('Ctrl Pts',(70.0580183038065,22.5583506358252,0.));
#6580=CARTESIAN_POINT('Ctrl Pts',(70.2917482822298,22.2655806708314,0.));
#6581=CARTESIAN_POINT('Ctrl Pts',(70.4425249234494,21.9228407212174,0.));
#6582=CARTESIAN_POINT('Ctrl Pts',(70.5145445772079,21.7591282767647,0.));
#6583=CARTESIAN_POINT('Ctrl Pts',(70.6170836397079,21.1487767142647,-4.));
#6584=CARTESIAN_POINT('Ctrl Pts',(70.6170836397079,21.1487767142647,0.));
#6585=CARTESIAN_POINT('Ctrl Pts',(70.6153105136094,21.2534023423753,-4.));
#6586=CARTESIAN_POINT('Ctrl Pts',(70.6153105136094,21.2534023423753,0.));
#6587=CARTESIAN_POINT('Ctrl Pts',(70.6117751539571,21.4620108697318,-4.));
#6588=CARTESIAN_POINT('Ctrl Pts',(70.6117751539571,21.4620108697318,0.));
#6589=CARTESIAN_POINT('Ctrl Pts',(70.5468881298627,21.6602927785058,-4.));
#6590=CARTESIAN_POINT('Ctrl Pts',(70.5468881298627,21.6602927785058,0.));
#6591=CARTESIAN_POINT('Ctrl Pts',(70.5145445772079,21.7591282767647,-4.));
#6592=CARTESIAN_POINT('Ctrl Pts',(70.5145445772079,21.7591282767647,0.));
#6593=CARTESIAN_POINT('',(70.6170836397079,21.1487767142647,0.));
#6594=CARTESIAN_POINT('',(70.6170836397079,21.1487767142647,-4.));
#6595=CARTESIAN_POINT('Ctrl Pts',(70.5145445772079,21.7591282767647,0.));
#6596=CARTESIAN_POINT('Ctrl Pts',(70.5468881298627,21.6602927785058,0.));
#6597=CARTESIAN_POINT('Ctrl Pts',(70.6117751539571,21.4620108697318,0.));
#6598=CARTESIAN_POINT('Ctrl Pts',(70.6153105136094,21.2534023423753,0.));
#6599=CARTESIAN_POINT('Ctrl Pts',(70.6170836397079,21.1487767142647,0.));
#6600=CARTESIAN_POINT('Origin',(65.8856383272079,21.1487767142647,-4.));
#6601=CARTESIAN_POINT('',(65.8856383272079,21.1487767142647,0.));
#6602=CARTESIAN_POINT('',(65.8856383272079,21.1487767142647,-4.));
#6603=CARTESIAN_POINT('',(32.942819163604,21.1487767142647,0.));
#6604=CARTESIAN_POINT('Origin',(65.8856383272079,21.9935032767647,-4.));
#6605=CARTESIAN_POINT('',(65.8856383272079,21.9935032767647,0.));
#6606=CARTESIAN_POINT('',(65.8856383272079,21.9935032767647,-4.));
#6607=CARTESIAN_POINT('',(65.8856383272079,10.9967516383824,0.));
#6608=CARTESIAN_POINT('Origin',(69.3963805147079,21.9935032767647,-4.));
#6609=CARTESIAN_POINT('',(34.698190257354,21.9935032767647,0.));
#6610=CARTESIAN_POINT('Origin',(73.8543883272079,24.1810032767647,-4.));
#6611=CARTESIAN_POINT('',(73.8543883272079,24.1810032767647,0.));
#6612=CARTESIAN_POINT('',(73.8543883272079,24.1810032767647,-4.));
#6613=CARTESIAN_POINT('',(73.8543883272079,21.1487767142647,0.));
#6614=CARTESIAN_POINT('',(73.8543883272079,12.0905016383824,0.));
#6615=CARTESIAN_POINT('',(73.8543883272079,21.1487767142647,-4.));
#6616=CARTESIAN_POINT('Origin',(70.9979430147079,28.3069798392647,-4.));
#6617=CARTESIAN_POINT('',(70.9979430147079,28.3069798392647,0.));
#6618=CARTESIAN_POINT('',(70.9979430147079,28.3069798392647,-4.));
#6619=CARTESIAN_POINT('',(66.1201095287132,35.3527393190349,0.));
#6620=CARTESIAN_POINT('Origin',(72.1014586397079,28.3069798392647,-4.));
#6621=CARTESIAN_POINT('',(72.1014586397079,28.3069798392647,0.));
#6622=CARTESIAN_POINT('',(72.1014586397079,28.3069798392647,-4.));
#6623=CARTESIAN_POINT('',(36.050729319854,28.3069798392647,0.));
#6624=CARTESIAN_POINT('Origin',(73.4881773897079,26.2024876517647,-4.));
#6625=CARTESIAN_POINT('',(73.4881773897079,26.2024876517647,0.));
#6626=CARTESIAN_POINT('',(73.4881773897079,26.2024876517647,-4.));
#6627=CARTESIAN_POINT('',(68.383448455335,33.9494530416053,0.));
#6628=CARTESIAN_POINT('Ctrl Pts',(74.2694273897079,24.9378392142647,-4.));
#6629=CARTESIAN_POINT('Ctrl Pts',(74.2694273897079,24.9378392142647,0.));
#6630=CARTESIAN_POINT('Ctrl Pts',(74.1519176460652,25.1376185742913,-4.));
#6631=CARTESIAN_POINT('Ctrl Pts',(74.1519176460652,25.1376185742913,0.));
#6632=CARTESIAN_POINT('Ctrl Pts',(73.9006467787857,25.5648064099743,-4.));
#6633=CARTESIAN_POINT('Ctrl Pts',(73.9006467787857,25.5648064099743,0.));
#6634=CARTESIAN_POINT('Ctrl Pts',(73.6314703374381,25.9809555156402,-4.));
#6635=CARTESIAN_POINT('Ctrl Pts',(73.6314703374381,25.9809555156402,0.));
#6636=CARTESIAN_POINT('Ctrl Pts',(73.4881773897079,26.2024876517647,-4.));
#6637=CARTESIAN_POINT('Ctrl Pts',(73.4881773897079,26.2024876517647,0.));
#6638=CARTESIAN_POINT('',(74.2694273897079,24.9378392142647,0.));
#6639=CARTESIAN_POINT('',(74.2694273897079,24.9378392142647,-4.));
#6640=CARTESIAN_POINT('Ctrl Pts',(73.4881773897079,26.2024876517647,0.));
#6641=CARTESIAN_POINT('Ctrl Pts',(73.6314703374381,25.9809555156402,0.));
#6642=CARTESIAN_POINT('Ctrl Pts',(73.9006467787857,25.5648064099743,0.));
#6643=CARTESIAN_POINT('Ctrl Pts',(74.1519176460652,25.1376185742913,0.));
#6644=CARTESIAN_POINT('Ctrl Pts',(74.2694273897079,24.9378392142647,0.));
#6645=CARTESIAN_POINT('Ctrl Pts',(74.9969664522079,26.1487767142647,-4.));
#6646=CARTESIAN_POINT('Ctrl Pts',(74.9969664522079,26.1487767142647,0.));
#6647=CARTESIAN_POINT('Ctrl Pts',(74.8695569770495,25.9479610179979,-4.));
#6648=CARTESIAN_POINT('Ctrl Pts',(74.8695569770495,25.9479610179979,0.));
#6649=CARTESIAN_POINT('Ctrl Pts',(74.6172079523274,25.5502225841899,-4.));
#6650=CARTESIAN_POINT('Ctrl Pts',(74.6172079523274,25.5502225841899,0.));
#6651=CARTESIAN_POINT('Ctrl Pts',(74.3845953269372,25.1406306784472,-4.));
#6652=CARTESIAN_POINT('Ctrl Pts',(74.3845953269372,25.1406306784472,0.));
#6653=CARTESIAN_POINT('Ctrl Pts',(74.2694273897079,24.9378392142647,-4.));
#6654=CARTESIAN_POINT('Ctrl Pts',(74.2694273897079,24.9378392142647,0.));
#6655=CARTESIAN_POINT('',(74.9969664522079,26.1487767142647,0.));
#6656=CARTESIAN_POINT('',(74.9969664522079,26.1487767142647,-4.));
#6657=CARTESIAN_POINT('Ctrl Pts',(74.2694273897079,24.9378392142647,0.));
#6658=CARTESIAN_POINT('Ctrl Pts',(74.3845953269372,25.1406306784472,0.));
#6659=CARTESIAN_POINT('Ctrl Pts',(74.6172079523274,25.5502225841899,0.));
#6660=CARTESIAN_POINT('Ctrl Pts',(74.8695569770495,25.9479610179979,0.));
#6661=CARTESIAN_POINT('Ctrl Pts',(74.9969664522079,26.1487767142647,0.));
#6662=CARTESIAN_POINT('Origin',(76.4080992647079,28.3069798392647,-4.));
#6663=CARTESIAN_POINT('',(76.4080992647079,28.3069798392647,0.));
#6664=CARTESIAN_POINT('',(76.4080992647079,28.3069798392647,-4.));
#6665=CARTESIAN_POINT('',(58.4839408313112,0.893561058775669,2.77555756156289E-16));
#6666=CARTESIAN_POINT('Origin',(77.5604430147079,28.3069798392647,-4.));
#6667=CARTESIAN_POINT('',(77.5604430147079,28.3069798392647,0.));
#6668=CARTESIAN_POINT('',(77.5604430147079,28.3069798392647,-4.));
#6669=CARTESIAN_POINT('',(38.780221507354,28.3069798392647,0.));
#6670=CARTESIAN_POINT('Origin',(74.8016539522079,24.1810032767647,-4.));
#6671=CARTESIAN_POINT('',(74.8016539522079,24.1810032767647,0.));
#6672=CARTESIAN_POINT('',(74.8016539522079,24.1810032767647,-4.));
#6673=CARTESIAN_POINT('',(57.6600263343502,-1.45559024020834,0.));
#6674=CARTESIAN_POINT('Origin',(74.8016539522079,21.1487767142647,-4.));
#6675=CARTESIAN_POINT('',(74.8016539522079,21.1487767142647,0.));
#6676=CARTESIAN_POINT('',(74.8016539522079,21.1487767142647,-4.));
#6677=CARTESIAN_POINT('',(74.8016539522079,10.5743883571324,0.));
#6678=CARTESIAN_POINT('Origin',(73.8543883272079,21.1487767142647,-4.));
#6679=CARTESIAN_POINT('',(36.927194163604,21.1487767142647,0.));
#6680=CARTESIAN_POINT('Origin',(112.007700019261,24.1063278631577,-4.));
#6681=CARTESIAN_POINT('',(112.007700019261,24.1063278631577,0.));
#6682=CARTESIAN_POINT('',(112.007700019261,24.1063278631577,-4.));
#6683=CARTESIAN_POINT('',(112.007700019261,21.0741013006577,0.));
#6684=CARTESIAN_POINT('',(112.007700019261,12.0531639315788,0.));
#6685=CARTESIAN_POINT('',(112.007700019261,21.0741013006577,-4.));
#6686=CARTESIAN_POINT('Origin',(109.151254706761,28.2323044256577,-4.));
#6687=CARTESIAN_POINT('',(109.151254706761,28.2323044256577,0.));
#6688=CARTESIAN_POINT('',(109.151254706761,28.2323044256577,-4.));
#6689=CARTESIAN_POINT('',(98.0751106798696,44.2311791311674,0.));
#6690=CARTESIAN_POINT('Origin',(110.254770331761,28.2323044256577,-4.));
#6691=CARTESIAN_POINT('',(110.254770331761,28.2323044256577,0.));
#6692=CARTESIAN_POINT('',(110.254770331761,28.2323044256577,-4.));
#6693=CARTESIAN_POINT('',(55.1273851658805,28.2323044256577,0.));
#6694=CARTESIAN_POINT('Origin',(111.641489081761,26.1278122381577,-4.));
#6695=CARTESIAN_POINT('',(111.641489081761,26.1278122381577,0.));
#6696=CARTESIAN_POINT('',(111.641489081761,26.1278122381577,-4.));
#6697=CARTESIAN_POINT('',(100.744273036653,42.66548870098,0.));
#6698=CARTESIAN_POINT('Ctrl Pts',(112.422739081761,24.8631638006577,-4.));
#6699=CARTESIAN_POINT('Ctrl Pts',(112.422739081761,24.8631638006577,0.));
#6700=CARTESIAN_POINT('Ctrl Pts',(112.305229338118,25.0629431606842,-4.));
#6701=CARTESIAN_POINT('Ctrl Pts',(112.305229338118,25.0629431606842,0.));
#6702=CARTESIAN_POINT('Ctrl Pts',(112.053958470839,25.4901309963672,-4.));
#6703=CARTESIAN_POINT('Ctrl Pts',(112.053958470839,25.4901309963672,0.));
#6704=CARTESIAN_POINT('Ctrl Pts',(111.784782029491,25.9062801020331,-4.));
#6705=CARTESIAN_POINT('Ctrl Pts',(111.784782029491,25.9062801020331,0.));
#6706=CARTESIAN_POINT('Ctrl Pts',(111.641489081761,26.1278122381577,-4.));
#6707=CARTESIAN_POINT('Ctrl Pts',(111.641489081761,26.1278122381577,0.));
#6708=CARTESIAN_POINT('',(112.422739081761,24.8631638006577,0.));
#6709=CARTESIAN_POINT('',(112.422739081761,24.8631638006577,-4.));
#6710=CARTESIAN_POINT('Ctrl Pts',(111.641489081761,26.1278122381577,0.));
#6711=CARTESIAN_POINT('Ctrl Pts',(111.784782029491,25.9062801020331,0.));
#6712=CARTESIAN_POINT('Ctrl Pts',(112.053958470839,25.4901309963672,0.));
#6713=CARTESIAN_POINT('Ctrl Pts',(112.305229338118,25.0629431606842,0.));
#6714=CARTESIAN_POINT('Ctrl Pts',(112.422739081761,24.8631638006577,0.));
#6715=CARTESIAN_POINT('Ctrl Pts',(113.150278144261,26.0741013006577,-4.));
#6716=CARTESIAN_POINT('Ctrl Pts',(113.150278144261,26.0741013006577,0.));
#6717=CARTESIAN_POINT('Ctrl Pts',(113.022868669103,25.8732856043909,-4.));
#6718=CARTESIAN_POINT('Ctrl Pts',(113.022868669103,25.8732856043909,0.));
#6719=CARTESIAN_POINT('Ctrl Pts',(112.770519644381,25.4755471705829,-4.));
#6720=CARTESIAN_POINT('Ctrl Pts',(112.770519644381,25.4755471705829,0.));
#6721=CARTESIAN_POINT('Ctrl Pts',(112.53790701899,25.0659552648402,-4.));
#6722=CARTESIAN_POINT('Ctrl Pts',(112.53790701899,25.0659552648402,0.));
#6723=CARTESIAN_POINT('Ctrl Pts',(112.422739081761,24.8631638006577,-4.));
#6724=CARTESIAN_POINT('Ctrl Pts',(112.422739081761,24.8631638006577,0.));
#6725=CARTESIAN_POINT('',(113.150278144261,26.0741013006577,0.));
#6726=CARTESIAN_POINT('',(113.150278144261,26.0741013006577,-4.));
#6727=CARTESIAN_POINT('Ctrl Pts',(112.422739081761,24.8631638006577,0.));
#6728=CARTESIAN_POINT('Ctrl Pts',(112.53790701899,25.0659552648402,0.));
#6729=CARTESIAN_POINT('Ctrl Pts',(112.770519644381,25.4755471705829,0.));
#6730=CARTESIAN_POINT('Ctrl Pts',(113.022868669103,25.8732856043909,0.));
#6731=CARTESIAN_POINT('Ctrl Pts',(113.150278144261,26.0741013006577,0.));
#6732=CARTESIAN_POINT('Origin',(114.561410956761,28.2323044256577,-4.));
#6733=CARTESIAN_POINT('',(114.561410956761,28.2323044256577,0.));
#6734=CARTESIAN_POINT('',(114.561410956761,28.2323044256577,-4.));
#6735=CARTESIAN_POINT('',(90.9412418776705,-7.89266004824542,2.77555756156289E-16));
#6736=CARTESIAN_POINT('Origin',(115.713754706761,28.2323044256577,-4.));
#6737=CARTESIAN_POINT('',(115.713754706761,28.2323044256577,0.));
#6738=CARTESIAN_POINT('',(115.713754706761,28.2323044256577,-4.));
#6739=CARTESIAN_POINT('',(57.8568773533805,28.2323044256577,0.));
#6740=CARTESIAN_POINT('Origin',(112.954965644261,24.1063278631577,-4.));
#6741=CARTESIAN_POINT('',(112.954965644261,24.1063278631577,0.));
#6742=CARTESIAN_POINT('',(112.954965644261,24.1063278631577,-4.));
#6743=CARTESIAN_POINT('',(89.9368129765343,-10.3190509053894,0.));
#6744=CARTESIAN_POINT('Origin',(112.954965644261,21.0741013006577,-4.));
#6745=CARTESIAN_POINT('',(112.954965644261,21.0741013006577,0.));
#6746=CARTESIAN_POINT('',(112.954965644261,21.0741013006577,-4.));
#6747=CARTESIAN_POINT('',(112.954965644261,10.5370506503288,0.));
#6748=CARTESIAN_POINT('Origin',(112.007700019261,21.0741013006577,-4.));
#6749=CARTESIAN_POINT('',(56.0038500096305,21.0741013006577,0.));
#6750=CARTESIAN_POINT('Origin',(78.2,36.15,-4.));
#6751=CARTESIAN_POINT('',(78.2,36.15,-1.));
#6752=CARTESIAN_POINT('',(78.2,36.15,-4.));
#6753=CARTESIAN_POINT('',(73.2,36.15,-1.));
#6754=CARTESIAN_POINT('',(73.2,36.15,-1.));
#6755=CARTESIAN_POINT('',(73.2,36.15,-4.));
#6756=CARTESIAN_POINT('Origin',(78.2,31.15,-4.));
#6757=CARTESIAN_POINT('',(78.2,31.15,-1.));
#6758=CARTESIAN_POINT('',(78.2,31.15,-4.));
#6759=CARTESIAN_POINT('',(78.2,36.15,-1.));
#6760=CARTESIAN_POINT('Origin',(73.2,31.15,-4.));
#6761=CARTESIAN_POINT('',(73.2,31.15,-1.));
#6762=CARTESIAN_POINT('',(73.2,31.15,-4.));
#6763=CARTESIAN_POINT('',(78.2,31.15,-1.));
#6764=CARTESIAN_POINT('Origin',(73.2,36.15,-4.));
#6765=CARTESIAN_POINT('',(73.2,31.15,-1.));
#6766=CARTESIAN_POINT('Origin',(75.7,33.65,-1.));
#6767=CARTESIAN_POINT('Origin',(66.8,36.15,-4.));
#6768=CARTESIAN_POINT('',(66.8,36.15,-1.));
#6769=CARTESIAN_POINT('',(66.8,36.15,-4.));
#6770=CARTESIAN_POINT('',(66.8,31.15,-1.));
#6771=CARTESIAN_POINT('',(66.8,36.15,-1.));
#6772=CARTESIAN_POINT('',(66.8,31.15,-4.));
#6773=CARTESIAN_POINT('Origin',(71.8,36.15,-4.));
#6774=CARTESIAN_POINT('',(71.8,36.15,-1.));
#6775=CARTESIAN_POINT('',(71.8,36.15,-4.));
#6776=CARTESIAN_POINT('',(71.8,36.15,-1.));
#6777=CARTESIAN_POINT('Origin',(71.8,31.15,-4.));
#6778=CARTESIAN_POINT('',(71.8,31.15,-1.));
#6779=CARTESIAN_POINT('',(71.8,31.15,-4.));
#6780=CARTESIAN_POINT('',(71.8,31.15,-1.));
#6781=CARTESIAN_POINT('Origin',(66.8,31.15,-4.));
#6782=CARTESIAN_POINT('',(66.8,31.15,-1.));
#6783=CARTESIAN_POINT('Origin',(69.3,33.65,-1.));
#6784=CARTESIAN_POINT('Origin',(105.6,36.15,-4.));
#6785=CARTESIAN_POINT('',(105.6,36.15,-1.));
#6786=CARTESIAN_POINT('',(105.6,36.15,-4.));
#6787=CARTESIAN_POINT('',(105.6,31.15,-1.));
#6788=CARTESIAN_POINT('',(105.6,36.15,-1.));
#6789=CARTESIAN_POINT('',(105.6,31.15,-4.));
#6790=CARTESIAN_POINT('Origin',(110.6,36.15,-4.));
#6791=CARTESIAN_POINT('',(110.6,36.15,-1.));
#6792=CARTESIAN_POINT('',(110.6,36.15,-4.));
#6793=CARTESIAN_POINT('',(110.6,36.15,-1.));
#6794=CARTESIAN_POINT('Origin',(110.6,31.15,-4.));
#6795=CARTESIAN_POINT('',(110.6,31.15,-1.));
#6796=CARTESIAN_POINT('',(110.6,31.15,-4.));
#6797=CARTESIAN_POINT('',(110.6,31.15,-1.));
#6798=CARTESIAN_POINT('Origin',(105.6,31.15,-4.));
#6799=CARTESIAN_POINT('',(105.6,31.15,-1.));
#6800=CARTESIAN_POINT('Origin',(108.1,33.65,-1.));
#6801=CARTESIAN_POINT('Origin',(39.4,36.15,-4.));
#6802=CARTESIAN_POINT('',(39.4,36.15,-1.));
#6803=CARTESIAN_POINT('',(39.4,36.15,-4.));
#6804=CARTESIAN_POINT('',(34.4,36.15,-1.));
#6805=CARTESIAN_POINT('',(34.4,36.15,-1.));
#6806=CARTESIAN_POINT('',(34.4,36.15,-4.));
#6807=CARTESIAN_POINT('Origin',(39.4,31.15,-4.));
#6808=CARTESIAN_POINT('',(39.4,31.15,-1.));
#6809=CARTESIAN_POINT('',(39.4,31.15,-4.));
#6810=CARTESIAN_POINT('',(39.4,36.15,-1.));
#6811=CARTESIAN_POINT('Origin',(34.4,31.15,-4.));
#6812=CARTESIAN_POINT('',(34.4,31.15,-1.));
#6813=CARTESIAN_POINT('',(34.4,31.15,-4.));
#6814=CARTESIAN_POINT('',(39.4,31.15,-1.));
#6815=CARTESIAN_POINT('Origin',(34.4,36.15,-4.));
#6816=CARTESIAN_POINT('',(34.4,31.15,-1.));
#6817=CARTESIAN_POINT('Origin',(36.9,33.65,-1.));
#6818=CARTESIAN_POINT('Origin',(28.,60.,-10.));
#6819=CARTESIAN_POINT('Origin',(24.,60.,-10.));
#6820=CARTESIAN_POINT('Origin',(24.,0.,-4.));
#6821=CARTESIAN_POINT('',(24.,130.,-40.));
#6822=CARTESIAN_POINT('',(24.,130.,-4.));
#6823=CARTESIAN_POINT('',(24.,0.,-40.));
#6824=CARTESIAN_POINT('',(24.,0.,-40.));
#6825=CARTESIAN_POINT('',(24.,0.,-4.));
#6826=CARTESIAN_POINT('Origin',(26.,65.,-40.));
#6827=CARTESIAN_POINT('',(28.,0.,-40.));
#6828=CARTESIAN_POINT('',(24.,130.,-40.));
#6829=CARTESIAN_POINT('Origin',(201.6,0.,-34.25));
#6830=CARTESIAN_POINT('',(201.6,0.,-40.));
#6831=CARTESIAN_POINT('',(201.6,0.,-34.25));
#6832=CARTESIAN_POINT('',(201.6,0.,-40.));
#6833=CARTESIAN_POINT('',(201.6,130.,-40.));
#6834=CARTESIAN_POINT('',(201.6,0.,-40.));
#6835=CARTESIAN_POINT('',(201.6,130.,-34.25));
#6836=CARTESIAN_POINT('',(201.6,130.,-40.));
#6837=CARTESIAN_POINT('',(201.6,0.,-34.25));
#6838=CARTESIAN_POINT('Origin',(196.,0.,-34.25));
#6839=CARTESIAN_POINT('',(196.,0.,-34.25));
#6840=CARTESIAN_POINT('',(201.6,0.,-34.25));
#6841=CARTESIAN_POINT('',(196.,130.,-34.25));
#6842=CARTESIAN_POINT('',(201.6,130.,-34.25));
#6843=CARTESIAN_POINT('',(196.,0.,-34.25));
#6844=CARTESIAN_POINT('Origin',(196.,0.,-8.56427856875568E-31));
#6845=CARTESIAN_POINT('',(196.,0.,-8.56427856875568E-31));
#6846=CARTESIAN_POINT('',(196.,0.,-8.56427856875568E-31));
#6847=CARTESIAN_POINT('',(196.,130.,0.));
#6848=CARTESIAN_POINT('',(196.,130.,-8.56427856875568E-31));
#6849=CARTESIAN_POINT('',(196.,0.,-8.56427856875568E-31));
#6850=CARTESIAN_POINT('Origin',(0.,0.,0.));
#6851=CARTESIAN_POINT('',(0.,0.,0.));
#6852=CARTESIAN_POINT('',(4.,0.,0.));
#6853=CARTESIAN_POINT('',(0.,130.,0.));
#6854=CARTESIAN_POINT('',(4.,130.,0.));
#6855=CARTESIAN_POINT('',(0.,0.,0.));
#6856=CARTESIAN_POINT('Origin',(0.,0.,-34.4));
#6857=CARTESIAN_POINT('',(0.,0.,-34.4));
#6858=CARTESIAN_POINT('',(0.,0.,0.));
#6859=CARTESIAN_POINT('',(0.,130.,-34.4));
#6860=CARTESIAN_POINT('',(0.,130.,0.));
#6861=CARTESIAN_POINT('',(0.,0.,-34.4));
#6862=CARTESIAN_POINT('Origin',(-6.,0.,-34.4));
#6863=CARTESIAN_POINT('',(-6.,0.,-34.4));
#6864=CARTESIAN_POINT('',(-6.,0.,-34.4));
#6865=CARTESIAN_POINT('',(-6.00000000000001,130.,-34.4));
#6866=CARTESIAN_POINT('',(-6.,130.,-34.4));
#6867=CARTESIAN_POINT('',(-6.,0.,-34.4));
#6868=CARTESIAN_POINT('Origin',(-6.,0.,-40.));
#6869=CARTESIAN_POINT('',(-6.,0.,-40.));
#6870=CARTESIAN_POINT('',(-6.,0.,-40.));
#6871=CARTESIAN_POINT('',(-6.00000000000001,130.,-40.));
#6872=CARTESIAN_POINT('',(-6.,130.,-40.));
#6873=CARTESIAN_POINT('',(-6.,0.,-40.));
#6874=CARTESIAN_POINT('Origin',(4.,0.,-40.));
#6875=CARTESIAN_POINT('',(4.,0.,-40.));
#6876=CARTESIAN_POINT('',(0.,0.,-40.));
#6877=CARTESIAN_POINT('',(3.99999999999999,130.,-40.));
#6878=CARTESIAN_POINT('',(0.,130.,-40.));
#6879=CARTESIAN_POINT('',(4.,0.,-40.));
#6880=CARTESIAN_POINT('Origin',(4.,0.,-4.));
#6881=CARTESIAN_POINT('',(4.,0.,-40.));
#6882=CARTESIAN_POINT('',(4.,130.,-40.));
#6883=CARTESIAN_POINT('Origin',(192.,0.,-40.));
#6884=CARTESIAN_POINT('',(192.,130.,-40.));
#6885=CARTESIAN_POINT('',(192.,130.,-40.));
#6886=CARTESIAN_POINT('',(192.,0.,-40.));
#6887=CARTESIAN_POINT('',(192.,0.,-40.));
#6888=CARTESIAN_POINT('',(192.,0.,-40.));
#6889=CARTESIAN_POINT('Origin',(201.6,0.,-40.));
#6890=CARTESIAN_POINT('',(196.,0.,-40.));
#6891=CARTESIAN_POINT('',(196.,130.,-40.));
#6892=CARTESIAN_POINT('Origin',(97.8,130.,-20.));
#6893=CARTESIAN_POINT('Origin',(97.8,0.,-20.));
#6894=UNCERTAINTY_MEASURE_WITH_UNIT(LENGTH_MEASURE(0.01),#6898,
'DISTANCE_ACCURACY_VALUE',
'Maximum model space distance between geometric entities at asserted c
onnectivities');
#6895=UNCERTAINTY_MEASURE_WITH_UNIT(LENGTH_MEASURE(0.01),#6898,
'DISTANCE_ACCURACY_VALUE',
'Maximum model space distance between geometric entities at asserted c
onnectivities');
#6896=(
GEOMETRIC_REPRESENTATION_CONTEXT(3)
GLOBAL_UNCERTAINTY_ASSIGNED_CONTEXT((#6894))
GLOBAL_UNIT_ASSIGNED_CONTEXT((#6898,#6900,#6901))
REPRESENTATION_CONTEXT('','3D')
);
#6897=(
GEOMETRIC_REPRESENTATION_CONTEXT(3)
GLOBAL_UNCERTAINTY_ASSIGNED_CONTEXT((#6895))
GLOBAL_UNIT_ASSIGNED_CONTEXT((#6898,#6900,#6901))
REPRESENTATION_CONTEXT('','3D')
);
#6898=(
LENGTH_UNIT()
NAMED_UNIT(*)
SI_UNIT(.MILLI.,.METRE.)
);
#6899=(
LENGTH_UNIT()
NAMED_UNIT(*)
SI_UNIT($,.METRE.)
);
#6900=(
NAMED_UNIT(*)
PLANE_ANGLE_UNIT()
SI_UNIT($,.RADIAN.)
);
#6901=(
NAMED_UNIT(*)
SI_UNIT($,.STERADIAN.)
SOLID_ANGLE_UNIT()
);
#6902=SHAPE_DEFINITION_REPRESENTATION(#6903,#6904);
#6903=PRODUCT_DEFINITION_SHAPE('',$,#6906);
#6904=SHAPE_REPRESENTATION('',(#4180),#6896);
#6905=PRODUCT_DEFINITION_CONTEXT('part definition',#6910,'design');
#6906=PRODUCT_DEFINITION('Electronics-Tray-2','Electronics-Tray-2 v5',#6907,
#6905);
#6907=PRODUCT_DEFINITION_FORMATION('',$,#6912);
#6908=PRODUCT_RELATED_PRODUCT_CATEGORY('Electronics-Tray-2 v5',
'Electronics-Tray-2 v5',(#6912));
#6909=APPLICATION_PROTOCOL_DEFINITION('international standard',
'automotive_design',2009,#6910);
#6910=APPLICATION_CONTEXT(
'Core Data for Automotive Mechanical Design Process');
#6911=PRODUCT_CONTEXT('part definition',#6910,'mechanical');
#6912=PRODUCT('Electronics-Tray-2','Electronics-Tray-2 v5',$,(#6911));
#6913=PRESENTATION_STYLE_ASSIGNMENT((#6914));
#6914=SURFACE_STYLE_USAGE(.BOTH.,#6915);
#6915=SURFACE_SIDE_STYLE('',(#6916));
#6916=SURFACE_STYLE_FILL_AREA(#6917);
#6917=FILL_AREA_STYLE('Steel - Satin',(#6918));
#6918=FILL_AREA_STYLE_COLOUR('Steel - Satin',#6919);
#6919=COLOUR_RGB('Steel - Satin',0.627450980392157,0.627450980392157,0.627450980392157);
ENDSEC;
END-ISO-10303-21;
