# Supplementary material for: Principles of computer-controlled linear motion applied to an open-source affordable liquid handler for automated micropipetting
Source: Sci Rep. 2020 Aug 12;10:13663. doi: 10.1038/s41598-020-70465-5 (PMC7424513; doi:10.1038/s41598-020-70465-5)
Supplement: Supplementary file 2 — Supplementary Information 2. [file 41598_2020_70465_MOESM2_ESM.zip › 3D-Printable-Components-STEP-Files/Floating-Head-Plate.step]

ISO-10303-21;
HEADER;
/* Generated by software containing ST-Developer
 * from STEP Tools, Inc. (www.steptools.com) 
 */

FILE_DESCRIPTION(
/* description */ (''),
/* implementation_level */ '2;1');

FILE_NAME(
/* name */ 
'/Users/davidflorian/Library/Mobile Documents/com~apple~CloudDocs/Vand
erbilt/Papers/OTTO/Supplemental Material/3D-Printable-Components-STEP-
Files/Floating-Head-Plate.step',
/* time_stamp */ '2020-06-30T23:00:07-05:00',
/* author */ (''),
/* organization */ (''),
/* preprocessor_version */ 'ST-DEVELOPER v18.1',
/* originating_system */ 'Autodesk Translation Framework v9.3.0.1241',
/* authorisation */ '');

FILE_SCHEMA (('AUTOMOTIVE_DESIGN { 1 0 10303 214 3 1 1 }'));
ENDSEC;

DATA;
#10=MECHANICAL_DESIGN_GEOMETRIC_PRESENTATION_REPRESENTATION('',(#13),#1181);
#11=SHAPE_REPRESENTATION_RELATIONSHIP('SRR','None',#1188,#12);
#12=ADVANCED_BREP_SHAPE_REPRESENTATION('',(#14),#1180);
#13=STYLED_ITEM('',(#1197),#14);
#14=MANIFOLD_SOLID_BREP('Body1',#689);
#15=FACE_BOUND('',#128,.T.);
#16=FACE_BOUND('',#129,.T.);
#17=FACE_BOUND('',#130,.T.);
#18=FACE_BOUND('',#131,.T.);
#19=FACE_BOUND('',#132,.T.);
#20=FACE_BOUND('',#133,.T.);
#21=FACE_BOUND('',#134,.T.);
#22=FACE_BOUND('',#135,.T.);
#23=FACE_BOUND('',#136,.T.);
#24=FACE_BOUND('',#137,.T.);
#25=FACE_BOUND('',#138,.T.);
#26=FACE_BOUND('',#139,.T.);
#27=FACE_BOUND('',#140,.T.);
#28=FACE_BOUND('',#141,.T.);
#29=FACE_BOUND('',#142,.T.);
#30=FACE_BOUND('',#143,.T.);
#31=FACE_BOUND('',#144,.T.);
#32=FACE_BOUND('',#145,.T.);
#33=FACE_BOUND('',#146,.T.);
#34=FACE_BOUND('',#147,.T.);
#35=FACE_BOUND('',#148,.T.);
#36=FACE_BOUND('',#149,.T.);
#37=FACE_BOUND('',#151,.T.);
#38=FACE_BOUND('',#152,.T.);
#39=FACE_BOUND('',#153,.T.);
#40=FACE_BOUND('',#154,.T.);
#41=FACE_BOUND('',#155,.T.);
#42=FACE_BOUND('',#156,.T.);
#43=FACE_BOUND('',#157,.T.);
#44=FACE_BOUND('',#158,.T.);
#45=FACE_BOUND('',#159,.T.);
#46=FACE_BOUND('',#160,.T.);
#47=FACE_BOUND('',#161,.T.);
#48=FACE_BOUND('',#162,.T.);
#49=FACE_BOUND('',#163,.T.);
#50=FACE_BOUND('',#164,.T.);
#51=FACE_BOUND('',#165,.T.);
#52=FACE_BOUND('',#166,.T.);
#53=FACE_BOUND('',#167,.T.);
#54=FACE_BOUND('',#168,.T.);
#55=FACE_BOUND('',#169,.T.);
#56=FACE_BOUND('',#170,.T.);
#57=FACE_BOUND('',#171,.T.);
#58=FACE_BOUND('',#172,.T.);
#59=PLANE('',#769);
#60=PLANE('',#773);
#61=PLANE('',#777);
#62=PLANE('',#781);
#63=PLANE('',#785);
#64=PLANE('',#786);
#65=FACE_OUTER_BOUND('',#97,.T.);
#66=FACE_OUTER_BOUND('',#98,.T.);
#67=FACE_OUTER_BOUND('',#99,.T.);
#68=FACE_OUTER_BOUND('',#100,.T.);
#69=FACE_OUTER_BOUND('',#101,.T.);
#70=FACE_OUTER_BOUND('',#102,.T.);
#71=FACE_OUTER_BOUND('',#103,.T.);
#72=FACE_OUTER_BOUND('',#104,.T.);
#73=FACE_OUTER_BOUND('',#105,.T.);
#74=FACE_OUTER_BOUND('',#106,.T.);
#75=FACE_OUTER_BOUND('',#107,.T.);
#76=FACE_OUTER_BOUND('',#108,.T.);
#77=FACE_OUTER_BOUND('',#109,.T.);
#78=FACE_OUTER_BOUND('',#110,.T.);
#79=FACE_OUTER_BOUND('',#111,.T.);
#80=FACE_OUTER_BOUND('',#112,.T.);
#81=FACE_OUTER_BOUND('',#113,.T.);
#82=FACE_OUTER_BOUND('',#114,.T.);
#83=FACE_OUTER_BOUND('',#115,.T.);
#84=FACE_OUTER_BOUND('',#116,.T.);
#85=FACE_OUTER_BOUND('',#117,.T.);
#86=FACE_OUTER_BOUND('',#118,.T.);
#87=FACE_OUTER_BOUND('',#119,.T.);
#88=FACE_OUTER_BOUND('',#120,.T.);
#89=FACE_OUTER_BOUND('',#121,.T.);
#90=FACE_OUTER_BOUND('',#122,.T.);
#91=FACE_OUTER_BOUND('',#123,.T.);
#92=FACE_OUTER_BOUND('',#124,.T.);
#93=FACE_OUTER_BOUND('',#125,.T.);
#94=FACE_OUTER_BOUND('',#126,.T.);
#95=FACE_OUTER_BOUND('',#127,.T.);
#96=FACE_OUTER_BOUND('',#150,.T.);
#97=EDGE_LOOP('',(#451,#452,#453,#454));
#98=EDGE_LOOP('',(#455,#456,#457,#458));
#99=EDGE_LOOP('',(#459,#460,#461,#462));
#100=EDGE_LOOP('',(#463,#464,#465,#466));
#101=EDGE_LOOP('',(#467,#468,#469,#470));
#102=EDGE_LOOP('',(#471,#472,#473,#474));
#103=EDGE_LOOP('',(#475,#476,#477,#478));
#104=EDGE_LOOP('',(#479,#480,#481,#482));
#105=EDGE_LOOP('',(#483,#484,#485,#486));
#106=EDGE_LOOP('',(#487,#488,#489,#490));
#107=EDGE_LOOP('',(#491,#492,#493,#494));
#108=EDGE_LOOP('',(#495,#496,#497,#498));
#109=EDGE_LOOP('',(#499,#500,#501,#502));
#110=EDGE_LOOP('',(#503,#504,#505,#506));
#111=EDGE_LOOP('',(#507,#508,#509,#510));
#112=EDGE_LOOP('',(#511,#512,#513,#514));
#113=EDGE_LOOP('',(#515,#516,#517,#518));
#114=EDGE_LOOP('',(#519,#520,#521,#522));
#115=EDGE_LOOP('',(#523,#524,#525,#526));
#116=EDGE_LOOP('',(#527,#528,#529,#530));
#117=EDGE_LOOP('',(#531,#532,#533,#534));
#118=EDGE_LOOP('',(#535,#536,#537,#538));
#119=EDGE_LOOP('',(#539,#540,#541,#542));
#120=EDGE_LOOP('',(#543,#544,#545,#546));
#121=EDGE_LOOP('',(#547,#548,#549,#550));
#122=EDGE_LOOP('',(#551,#552,#553,#554));
#123=EDGE_LOOP('',(#555,#556,#557,#558));
#124=EDGE_LOOP('',(#559,#560,#561,#562));
#125=EDGE_LOOP('',(#563,#564,#565,#566));
#126=EDGE_LOOP('',(#567,#568,#569,#570));
#127=EDGE_LOOP('',(#571,#572,#573,#574,#575,#576,#577,#578));
#128=EDGE_LOOP('',(#579));
#129=EDGE_LOOP('',(#580));
#130=EDGE_LOOP('',(#581));
#131=EDGE_LOOP('',(#582));
#132=EDGE_LOOP('',(#583));
#133=EDGE_LOOP('',(#584));
#134=EDGE_LOOP('',(#585));
#135=EDGE_LOOP('',(#586));
#136=EDGE_LOOP('',(#587));
#137=EDGE_LOOP('',(#588));
#138=EDGE_LOOP('',(#589));
#139=EDGE_LOOP('',(#590));
#140=EDGE_LOOP('',(#591));
#141=EDGE_LOOP('',(#592));
#142=EDGE_LOOP('',(#593));
#143=EDGE_LOOP('',(#594));
#144=EDGE_LOOP('',(#595));
#145=EDGE_LOOP('',(#596));
#146=EDGE_LOOP('',(#597));
#147=EDGE_LOOP('',(#598));
#148=EDGE_LOOP('',(#599));
#149=EDGE_LOOP('',(#600));
#150=EDGE_LOOP('',(#601,#602,#603,#604,#605,#606,#607,#608));
#151=EDGE_LOOP('',(#609));
#152=EDGE_LOOP('',(#610));
#153=EDGE_LOOP('',(#611));
#154=EDGE_LOOP('',(#612));
#155=EDGE_LOOP('',(#613));
#156=EDGE_LOOP('',(#614));
#157=EDGE_LOOP('',(#615));
#158=EDGE_LOOP('',(#616));
#159=EDGE_LOOP('',(#617));
#160=EDGE_LOOP('',(#618));
#161=EDGE_LOOP('',(#619));
#162=EDGE_LOOP('',(#620));
#163=EDGE_LOOP('',(#621));
#164=EDGE_LOOP('',(#622));
#165=EDGE_LOOP('',(#623));
#166=EDGE_LOOP('',(#624));
#167=EDGE_LOOP('',(#625));
#168=EDGE_LOOP('',(#626));
#169=EDGE_LOOP('',(#627));
#170=EDGE_LOOP('',(#628));
#171=EDGE_LOOP('',(#629));
#172=EDGE_LOOP('',(#630));
#173=LINE('',#1000,#211);
#174=LINE('',#1006,#212);
#175=LINE('',#1012,#213);
#176=LINE('',#1018,#214);
#177=LINE('',#1024,#215);
#178=LINE('',#1030,#216);
#179=LINE('',#1036,#217);
#180=LINE('',#1042,#218);
#181=LINE('',#1048,#219);
#182=LINE('',#1054,#220);
#183=LINE('',#1060,#221);
#184=LINE('',#1066,#222);
#185=LINE('',#1072,#223);
#186=LINE('',#1078,#224);
#187=LINE('',#1084,#225);
#188=LINE('',#1090,#226);
#189=LINE('',#1096,#227);
#190=LINE('',#1102,#228);
#191=LINE('',#1108,#229);
#192=LINE('',#1114,#230);
#193=LINE('',#1120,#231);
#194=LINE('',#1126,#232);
#195=LINE('',#1131,#233);
#196=LINE('',#1133,#234);
#197=LINE('',#1135,#235);
#198=LINE('',#1136,#236);
#199=LINE('',#1142,#237);
#200=LINE('',#1145,#238);
#201=LINE('',#1147,#239);
#202=LINE('',#1148,#240);
#203=LINE('',#1154,#241);
#204=LINE('',#1157,#242);
#205=LINE('',#1159,#243);
#206=LINE('',#1160,#244);
#207=LINE('',#1166,#245);
#208=LINE('',#1169,#246);
#209=LINE('',#1171,#247);
#210=LINE('',#1172,#248);
#211=VECTOR('',#793,3.);
#212=VECTOR('',#800,3.);
#213=VECTOR('',#807,2.1);
#214=VECTOR('',#814,2.1);
#215=VECTOR('',#821,3.);
#216=VECTOR('',#828,2.1);
#217=VECTOR('',#835,2.1);
#218=VECTOR('',#842,2.10000000000001);
#219=VECTOR('',#849,2.1);
#220=VECTOR('',#856,2.1);
#221=VECTOR('',#863,2.1);
#222=VECTOR('',#870,2.10000000000001);
#223=VECTOR('',#877,2.10000000000001);
#224=VECTOR('',#884,2.10000000000001);
#225=VECTOR('',#891,3.);
#226=VECTOR('',#898,2.10000000000001);
#227=VECTOR('',#905,2.1);
#228=VECTOR('',#912,2.10000000000001);
#229=VECTOR('',#919,2.10000000000001);
#230=VECTOR('',#926,2.1);
#231=VECTOR('',#933,2.1);
#232=VECTOR('',#940,2.1);
#233=VECTOR('',#945,10.);
#234=VECTOR('',#946,10.);
#235=VECTOR('',#947,10.);
#236=VECTOR('',#948,10.);
#237=VECTOR('',#955,10.);
#238=VECTOR('',#958,10.);
#239=VECTOR('',#959,10.);
#240=VECTOR('',#960,10.);
#241=VECTOR('',#967,10.);
#242=VECTOR('',#970,10.);
#243=VECTOR('',#971,10.);
#244=VECTOR('',#972,10.);
#245=VECTOR('',#979,10.);
#246=VECTOR('',#982,10.);
#247=VECTOR('',#983,10.);
#248=VECTOR('',#984,10.);
#249=CIRCLE('',#704,3.);
#250=CIRCLE('',#705,3.);
#251=CIRCLE('',#707,3.);
#252=CIRCLE('',#708,3.);
#253=CIRCLE('',#710,2.1);
#254=CIRCLE('',#711,2.1);
#255=CIRCLE('',#713,2.1);
#256=CIRCLE('',#714,2.1);
#257=CIRCLE('',#716,3.);
#258=CIRCLE('',#717,3.);
#259=CIRCLE('',#719,2.1);
#260=CIRCLE('',#720,2.1);
#261=CIRCLE('',#722,2.1);
#262=CIRCLE('',#723,2.1);
#263=CIRCLE('',#725,2.10000000000001);
#264=CIRCLE('',#726,2.10000000000001);
#265=CIRCLE('',#728,2.1);
#266=CIRCLE('',#729,2.1);
#267=CIRCLE('',#731,2.1);
#268=CIRCLE('',#732,2.1);
#269=CIRCLE('',#734,2.1);
#270=CIRCLE('',#735,2.1);
#271=CIRCLE('',#737,2.10000000000001);
#272=CIRCLE('',#738,2.10000000000001);
#273=CIRCLE('',#740,2.10000000000001);
#274=CIRCLE('',#741,2.10000000000001);
#275=CIRCLE('',#743,2.10000000000001);
#276=CIRCLE('',#744,2.10000000000001);
#277=CIRCLE('',#746,3.);
#278=CIRCLE('',#747,3.);
#279=CIRCLE('',#749,2.10000000000001);
#280=CIRCLE('',#750,2.10000000000001);
#281=CIRCLE('',#752,2.1);
#282=CIRCLE('',#753,2.1);
#283=CIRCLE('',#755,2.10000000000001);
#284=CIRCLE('',#756,2.10000000000001);
#285=CIRCLE('',#758,2.10000000000001);
#286=CIRCLE('',#759,2.10000000000001);
#287=CIRCLE('',#761,2.1);
#288=CIRCLE('',#762,2.1);
#289=CIRCLE('',#764,2.1);
#290=CIRCLE('',#765,2.1);
#291=CIRCLE('',#767,2.1);
#292=CIRCLE('',#768,2.1);
#293=CIRCLE('',#771,4.00000000000002);
#294=CIRCLE('',#772,4.00000000000002);
#295=CIRCLE('',#775,4.00000000000002);
#296=CIRCLE('',#776,4.00000000000002);
#297=CIRCLE('',#779,4.00000000000001);
#298=CIRCLE('',#780,4.00000000000001);
#299=CIRCLE('',#783,4.);
#300=CIRCLE('',#784,4.);
#301=VERTEX_POINT('',#997);
#302=VERTEX_POINT('',#999);
#303=VERTEX_POINT('',#1003);
#304=VERTEX_POINT('',#1005);
#305=VERTEX_POINT('',#1009);
#306=VERTEX_POINT('',#1011);
#307=VERTEX_POINT('',#1015);
#308=VERTEX_POINT('',#1017);
#309=VERTEX_POINT('',#1021);
#310=VERTEX_POINT('',#1023);
#311=VERTEX_POINT('',#1027);
#312=VERTEX_POINT('',#1029);
#313=VERTEX_POINT('',#1033);
#314=VERTEX_POINT('',#1035);
#315=VERTEX_POINT('',#1039);
#316=VERTEX_POINT('',#1041);
#317=VERTEX_POINT('',#1045);
#318=VERTEX_POINT('',#1047);
#319=VERTEX_POINT('',#1051);
#320=VERTEX_POINT('',#1053);
#321=VERTEX_POINT('',#1057);
#322=VERTEX_POINT('',#1059);
#323=VERTEX_POINT('',#1063);
#324=VERTEX_POINT('',#1065);
#325=VERTEX_POINT('',#1069);
#326=VERTEX_POINT('',#1071);
#327=VERTEX_POINT('',#1075);
#328=VERTEX_POINT('',#1077);
#329=VERTEX_POINT('',#1081);
#330=VERTEX_POINT('',#1083);
#331=VERTEX_POINT('',#1087);
#332=VERTEX_POINT('',#1089);
#333=VERTEX_POINT('',#1093);
#334=VERTEX_POINT('',#1095);
#335=VERTEX_POINT('',#1099);
#336=VERTEX_POINT('',#1101);
#337=VERTEX_POINT('',#1105);
#338=VERTEX_POINT('',#1107);
#339=VERTEX_POINT('',#1111);
#340=VERTEX_POINT('',#1113);
#341=VERTEX_POINT('',#1117);
#342=VERTEX_POINT('',#1119);
#343=VERTEX_POINT('',#1123);
#344=VERTEX_POINT('',#1125);
#345=VERTEX_POINT('',#1129);
#346=VERTEX_POINT('',#1130);
#347=VERTEX_POINT('',#1132);
#348=VERTEX_POINT('',#1134);
#349=VERTEX_POINT('',#1138);
#350=VERTEX_POINT('',#1140);
#351=VERTEX_POINT('',#1144);
#352=VERTEX_POINT('',#1146);
#353=VERTEX_POINT('',#1150);
#354=VERTEX_POINT('',#1152);
#355=VERTEX_POINT('',#1156);
#356=VERTEX_POINT('',#1158);
#357=VERTEX_POINT('',#1162);
#358=VERTEX_POINT('',#1164);
#359=VERTEX_POINT('',#1168);
#360=VERTEX_POINT('',#1170);
#361=EDGE_CURVE('',#301,#301,#249,.T.);
#362=EDGE_CURVE('',#301,#302,#173,.T.);
#363=EDGE_CURVE('',#302,#302,#250,.T.);
#364=EDGE_CURVE('',#303,#303,#251,.T.);
#365=EDGE_CURVE('',#303,#304,#174,.T.);
#366=EDGE_CURVE('',#304,#304,#252,.T.);
#367=EDGE_CURVE('',#305,#305,#253,.T.);
#368=EDGE_CURVE('',#305,#306,#175,.T.);
#369=EDGE_CURVE('',#306,#306,#254,.T.);
#370=EDGE_CURVE('',#307,#307,#255,.T.);
#371=EDGE_CURVE('',#307,#308,#176,.T.);
#372=EDGE_CURVE('',#308,#308,#256,.T.);
#373=EDGE_CURVE('',#309,#309,#257,.T.);
#374=EDGE_CURVE('',#309,#310,#177,.T.);
#375=EDGE_CURVE('',#310,#310,#258,.T.);
#376=EDGE_CURVE('',#311,#311,#259,.T.);
#377=EDGE_CURVE('',#311,#312,#178,.T.);
#378=EDGE_CURVE('',#312,#312,#260,.T.);
#379=EDGE_CURVE('',#313,#313,#261,.T.);
#380=EDGE_CURVE('',#313,#314,#179,.T.);
#381=EDGE_CURVE('',#314,#314,#262,.T.);
#382=EDGE_CURVE('',#315,#315,#263,.T.);
#383=EDGE_CURVE('',#315,#316,#180,.T.);
#384=EDGE_CURVE('',#316,#316,#264,.T.);
#385=EDGE_CURVE('',#317,#317,#265,.T.);
#386=EDGE_CURVE('',#317,#318,#181,.T.);
#387=EDGE_CURVE('',#318,#318,#266,.T.);
#388=EDGE_CURVE('',#319,#319,#267,.T.);
#389=EDGE_CURVE('',#319,#320,#182,.T.);
#390=EDGE_CURVE('',#320,#320,#268,.T.);
#391=EDGE_CURVE('',#321,#321,#269,.T.);
#392=EDGE_CURVE('',#321,#322,#183,.T.);
#393=EDGE_CURVE('',#322,#322,#270,.T.);
#394=EDGE_CURVE('',#323,#323,#271,.T.);
#395=EDGE_CURVE('',#323,#324,#184,.T.);
#396=EDGE_CURVE('',#324,#324,#272,.T.);
#397=EDGE_CURVE('',#325,#325,#273,.T.);
#398=EDGE_CURVE('',#325,#326,#185,.T.);
#399=EDGE_CURVE('',#326,#326,#274,.T.);
#400=EDGE_CURVE('',#327,#327,#275,.T.);
#401=EDGE_CURVE('',#327,#328,#186,.T.);
#402=EDGE_CURVE('',#328,#328,#276,.T.);
#403=EDGE_CURVE('',#329,#329,#277,.T.);
#404=EDGE_CURVE('',#329,#330,#187,.T.);
#405=EDGE_CURVE('',#330,#330,#278,.T.);
#406=EDGE_CURVE('',#331,#331,#279,.T.);
#407=EDGE_CURVE('',#331,#332,#188,.T.);
#408=EDGE_CURVE('',#332,#332,#280,.T.);
#409=EDGE_CURVE('',#333,#333,#281,.T.);
#410=EDGE_CURVE('',#333,#334,#189,.T.);
#411=EDGE_CURVE('',#334,#334,#282,.T.);
#412=EDGE_CURVE('',#335,#335,#283,.T.);
#413=EDGE_CURVE('',#335,#336,#190,.T.);
#414=EDGE_CURVE('',#336,#336,#284,.T.);
#415=EDGE_CURVE('',#337,#337,#285,.T.);
#416=EDGE_CURVE('',#337,#338,#191,.T.);
#417=EDGE_CURVE('',#338,#338,#286,.T.);
#418=EDGE_CURVE('',#339,#339,#287,.T.);
#419=EDGE_CURVE('',#339,#340,#192,.T.);
#420=EDGE_CURVE('',#340,#340,#288,.T.);
#421=EDGE_CURVE('',#341,#341,#289,.T.);
#422=EDGE_CURVE('',#341,#342,#193,.T.);
#423=EDGE_CURVE('',#342,#342,#290,.T.);
#424=EDGE_CURVE('',#343,#343,#291,.T.);
#425=EDGE_CURVE('',#343,#344,#194,.T.);
#426=EDGE_CURVE('',#344,#344,#292,.T.);
#427=EDGE_CURVE('',#345,#346,#195,.T.);
#428=EDGE_CURVE('',#345,#347,#196,.T.);
#429=EDGE_CURVE('',#348,#347,#197,.T.);
#430=EDGE_CURVE('',#346,#348,#198,.T.);
#431=EDGE_CURVE('',#349,#346,#293,.T.);
#432=EDGE_CURVE('',#350,#348,#294,.T.);
#433=EDGE_CURVE('',#349,#350,#199,.T.);
#434=EDGE_CURVE('',#349,#351,#200,.T.);
#435=EDGE_CURVE('',#352,#350,#201,.T.);
#436=EDGE_CURVE('',#351,#352,#202,.T.);
#437=EDGE_CURVE('',#353,#351,#295,.T.);
#438=EDGE_CURVE('',#354,#352,#296,.T.);
#439=EDGE_CURVE('',#353,#354,#203,.T.);
#440=EDGE_CURVE('',#353,#355,#204,.T.);
#441=EDGE_CURVE('',#356,#354,#205,.T.);
#442=EDGE_CURVE('',#355,#356,#206,.T.);
#443=EDGE_CURVE('',#357,#355,#297,.T.);
#444=EDGE_CURVE('',#358,#356,#298,.T.);
#445=EDGE_CURVE('',#357,#358,#207,.T.);
#446=EDGE_CURVE('',#357,#359,#208,.T.);
#447=EDGE_CURVE('',#360,#358,#209,.T.);
#448=EDGE_CURVE('',#359,#360,#210,.T.);
#449=EDGE_CURVE('',#345,#359,#299,.T.);
#450=EDGE_CURVE('',#347,#360,#300,.T.);
#451=ORIENTED_EDGE('',*,*,#361,.F.);
#452=ORIENTED_EDGE('',*,*,#362,.T.);
#453=ORIENTED_EDGE('',*,*,#363,.T.);
#454=ORIENTED_EDGE('',*,*,#362,.F.);
#455=ORIENTED_EDGE('',*,*,#364,.F.);
#456=ORIENTED_EDGE('',*,*,#365,.T.);
#457=ORIENTED_EDGE('',*,*,#366,.T.);
#458=ORIENTED_EDGE('',*,*,#365,.F.);
#459=ORIENTED_EDGE('',*,*,#367,.F.);
#460=ORIENTED_EDGE('',*,*,#368,.T.);
#461=ORIENTED_EDGE('',*,*,#369,.T.);
#462=ORIENTED_EDGE('',*,*,#368,.F.);
#463=ORIENTED_EDGE('',*,*,#370,.F.);
#464=ORIENTED_EDGE('',*,*,#371,.T.);
#465=ORIENTED_EDGE('',*,*,#372,.T.);
#466=ORIENTED_EDGE('',*,*,#371,.F.);
#467=ORIENTED_EDGE('',*,*,#373,.F.);
#468=ORIENTED_EDGE('',*,*,#374,.T.);
#469=ORIENTED_EDGE('',*,*,#375,.T.);
#470=ORIENTED_EDGE('',*,*,#374,.F.);
#471=ORIENTED_EDGE('',*,*,#376,.F.);
#472=ORIENTED_EDGE('',*,*,#377,.T.);
#473=ORIENTED_EDGE('',*,*,#378,.T.);
#474=ORIENTED_EDGE('',*,*,#377,.F.);
#475=ORIENTED_EDGE('',*,*,#379,.F.);
#476=ORIENTED_EDGE('',*,*,#380,.T.);
#477=ORIENTED_EDGE('',*,*,#381,.T.);
#478=ORIENTED_EDGE('',*,*,#380,.F.);
#479=ORIENTED_EDGE('',*,*,#382,.F.);
#480=ORIENTED_EDGE('',*,*,#383,.T.);
#481=ORIENTED_EDGE('',*,*,#384,.T.);
#482=ORIENTED_EDGE('',*,*,#383,.F.);
#483=ORIENTED_EDGE('',*,*,#385,.F.);
#484=ORIENTED_EDGE('',*,*,#386,.T.);
#485=ORIENTED_EDGE('',*,*,#387,.T.);
#486=ORIENTED_EDGE('',*,*,#386,.F.);
#487=ORIENTED_EDGE('',*,*,#388,.F.);
#488=ORIENTED_EDGE('',*,*,#389,.T.);
#489=ORIENTED_EDGE('',*,*,#390,.T.);
#490=ORIENTED_EDGE('',*,*,#389,.F.);
#491=ORIENTED_EDGE('',*,*,#391,.F.);
#492=ORIENTED_EDGE('',*,*,#392,.T.);
#493=ORIENTED_EDGE('',*,*,#393,.T.);
#494=ORIENTED_EDGE('',*,*,#392,.F.);
#495=ORIENTED_EDGE('',*,*,#394,.F.);
#496=ORIENTED_EDGE('',*,*,#395,.T.);
#497=ORIENTED_EDGE('',*,*,#396,.T.);
#498=ORIENTED_EDGE('',*,*,#395,.F.);
#499=ORIENTED_EDGE('',*,*,#397,.F.);
#500=ORIENTED_EDGE('',*,*,#398,.T.);
#501=ORIENTED_EDGE('',*,*,#399,.T.);
#502=ORIENTED_EDGE('',*,*,#398,.F.);
#503=ORIENTED_EDGE('',*,*,#400,.F.);
#504=ORIENTED_EDGE('',*,*,#401,.T.);
#505=ORIENTED_EDGE('',*,*,#402,.T.);
#506=ORIENTED_EDGE('',*,*,#401,.F.);
#507=ORIENTED_EDGE('',*,*,#403,.F.);
#508=ORIENTED_EDGE('',*,*,#404,.T.);
#509=ORIENTED_EDGE('',*,*,#405,.T.);
#510=ORIENTED_EDGE('',*,*,#404,.F.);
#511=ORIENTED_EDGE('',*,*,#406,.F.);
#512=ORIENTED_EDGE('',*,*,#407,.T.);
#513=ORIENTED_EDGE('',*,*,#408,.T.);
#514=ORIENTED_EDGE('',*,*,#407,.F.);
#515=ORIENTED_EDGE('',*,*,#409,.F.);
#516=ORIENTED_EDGE('',*,*,#410,.T.);
#517=ORIENTED_EDGE('',*,*,#411,.T.);
#518=ORIENTED_EDGE('',*,*,#410,.F.);
#519=ORIENTED_EDGE('',*,*,#412,.F.);
#520=ORIENTED_EDGE('',*,*,#413,.T.);
#521=ORIENTED_EDGE('',*,*,#414,.T.);
#522=ORIENTED_EDGE('',*,*,#413,.F.);
#523=ORIENTED_EDGE('',*,*,#415,.F.);
#524=ORIENTED_EDGE('',*,*,#416,.T.);
#525=ORIENTED_EDGE('',*,*,#417,.T.);
#526=ORIENTED_EDGE('',*,*,#416,.F.);
#527=ORIENTED_EDGE('',*,*,#418,.F.);
#528=ORIENTED_EDGE('',*,*,#419,.T.);
#529=ORIENTED_EDGE('',*,*,#420,.T.);
#530=ORIENTED_EDGE('',*,*,#419,.F.);
#531=ORIENTED_EDGE('',*,*,#421,.F.);
#532=ORIENTED_EDGE('',*,*,#422,.T.);
#533=ORIENTED_EDGE('',*,*,#423,.T.);
#534=ORIENTED_EDGE('',*,*,#422,.F.);
#535=ORIENTED_EDGE('',*,*,#424,.F.);
#536=ORIENTED_EDGE('',*,*,#425,.T.);
#537=ORIENTED_EDGE('',*,*,#426,.T.);
#538=ORIENTED_EDGE('',*,*,#425,.F.);
#539=ORIENTED_EDGE('',*,*,#427,.F.);
#540=ORIENTED_EDGE('',*,*,#428,.T.);
#541=ORIENTED_EDGE('',*,*,#429,.F.);
#542=ORIENTED_EDGE('',*,*,#430,.F.);
#543=ORIENTED_EDGE('',*,*,#431,.T.);
#544=ORIENTED_EDGE('',*,*,#430,.T.);
#545=ORIENTED_EDGE('',*,*,#432,.F.);
#546=ORIENTED_EDGE('',*,*,#433,.F.);
#547=ORIENTED_EDGE('',*,*,#434,.F.);
#548=ORIENTED_EDGE('',*,*,#433,.T.);
#549=ORIENTED_EDGE('',*,*,#435,.F.);
#550=ORIENTED_EDGE('',*,*,#436,.F.);
#551=ORIENTED_EDGE('',*,*,#437,.T.);
#552=ORIENTED_EDGE('',*,*,#436,.T.);
#553=ORIENTED_EDGE('',*,*,#438,.F.);
#554=ORIENTED_EDGE('',*,*,#439,.F.);
#555=ORIENTED_EDGE('',*,*,#440,.F.);
#556=ORIENTED_EDGE('',*,*,#439,.T.);
#557=ORIENTED_EDGE('',*,*,#441,.F.);
#558=ORIENTED_EDGE('',*,*,#442,.F.);
#559=ORIENTED_EDGE('',*,*,#443,.T.);
#560=ORIENTED_EDGE('',*,*,#442,.T.);
#561=ORIENTED_EDGE('',*,*,#444,.F.);
#562=ORIENTED_EDGE('',*,*,#445,.F.);
#563=ORIENTED_EDGE('',*,*,#446,.F.);
#564=ORIENTED_EDGE('',*,*,#445,.T.);
#565=ORIENTED_EDGE('',*,*,#447,.F.);
#566=ORIENTED_EDGE('',*,*,#448,.F.);
#567=ORIENTED_EDGE('',*,*,#449,.T.);
#568=ORIENTED_EDGE('',*,*,#448,.T.);
#569=ORIENTED_EDGE('',*,*,#450,.F.);
#570=ORIENTED_EDGE('',*,*,#428,.F.);
#571=ORIENTED_EDGE('',*,*,#450,.T.);
#572=ORIENTED_EDGE('',*,*,#447,.T.);
#573=ORIENTED_EDGE('',*,*,#444,.T.);
#574=ORIENTED_EDGE('',*,*,#441,.T.);
#575=ORIENTED_EDGE('',*,*,#438,.T.);
#576=ORIENTED_EDGE('',*,*,#435,.T.);
#577=ORIENTED_EDGE('',*,*,#432,.T.);
#578=ORIENTED_EDGE('',*,*,#429,.T.);
#579=ORIENTED_EDGE('',*,*,#424,.T.);
#580=ORIENTED_EDGE('',*,*,#421,.T.);
#581=ORIENTED_EDGE('',*,*,#418,.T.);
#582=ORIENTED_EDGE('',*,*,#415,.T.);
#583=ORIENTED_EDGE('',*,*,#412,.T.);
#584=ORIENTED_EDGE('',*,*,#409,.T.);
#585=ORIENTED_EDGE('',*,*,#406,.T.);
#586=ORIENTED_EDGE('',*,*,#403,.T.);
#587=ORIENTED_EDGE('',*,*,#400,.T.);
#588=ORIENTED_EDGE('',*,*,#397,.T.);
#589=ORIENTED_EDGE('',*,*,#394,.T.);
#590=ORIENTED_EDGE('',*,*,#391,.T.);
#591=ORIENTED_EDGE('',*,*,#388,.T.);
#592=ORIENTED_EDGE('',*,*,#385,.T.);
#593=ORIENTED_EDGE('',*,*,#382,.T.);
#594=ORIENTED_EDGE('',*,*,#379,.T.);
#595=ORIENTED_EDGE('',*,*,#376,.T.);
#596=ORIENTED_EDGE('',*,*,#373,.T.);
#597=ORIENTED_EDGE('',*,*,#370,.T.);
#598=ORIENTED_EDGE('',*,*,#367,.T.);
#599=ORIENTED_EDGE('',*,*,#364,.T.);
#600=ORIENTED_EDGE('',*,*,#361,.T.);
#601=ORIENTED_EDGE('',*,*,#449,.F.);
#602=ORIENTED_EDGE('',*,*,#427,.T.);
#603=ORIENTED_EDGE('',*,*,#431,.F.);
#604=ORIENTED_EDGE('',*,*,#434,.T.);
#605=ORIENTED_EDGE('',*,*,#437,.F.);
#606=ORIENTED_EDGE('',*,*,#440,.T.);
#607=ORIENTED_EDGE('',*,*,#443,.F.);
#608=ORIENTED_EDGE('',*,*,#446,.T.);
#609=ORIENTED_EDGE('',*,*,#426,.F.);
#610=ORIENTED_EDGE('',*,*,#423,.F.);
#611=ORIENTED_EDGE('',*,*,#420,.F.);
#612=ORIENTED_EDGE('',*,*,#417,.F.);
#613=ORIENTED_EDGE('',*,*,#414,.F.);
#614=ORIENTED_EDGE('',*,*,#411,.F.);
#615=ORIENTED_EDGE('',*,*,#408,.F.);
#616=ORIENTED_EDGE('',*,*,#405,.F.);
#617=ORIENTED_EDGE('',*,*,#402,.F.);
#618=ORIENTED_EDGE('',*,*,#399,.F.);
#619=ORIENTED_EDGE('',*,*,#396,.F.);
#620=ORIENTED_EDGE('',*,*,#393,.F.);
#621=ORIENTED_EDGE('',*,*,#390,.F.);
#622=ORIENTED_EDGE('',*,*,#387,.F.);
#623=ORIENTED_EDGE('',*,*,#384,.F.);
#624=ORIENTED_EDGE('',*,*,#381,.F.);
#625=ORIENTED_EDGE('',*,*,#378,.F.);
#626=ORIENTED_EDGE('',*,*,#375,.F.);
#627=ORIENTED_EDGE('',*,*,#372,.F.);
#628=ORIENTED_EDGE('',*,*,#369,.F.);
#629=ORIENTED_EDGE('',*,*,#366,.F.);
#630=ORIENTED_EDGE('',*,*,#363,.F.);
#631=CYLINDRICAL_SURFACE('',#703,3.);
#632=CYLINDRICAL_SURFACE('',#706,3.);
#633=CYLINDRICAL_SURFACE('',#709,2.1);
#634=CYLINDRICAL_SURFACE('',#712,2.1);
#635=CYLINDRICAL_SURFACE('',#715,3.);
#636=CYLINDRICAL_SURFACE('',#718,2.1);
#637=CYLINDRICAL_SURFACE('',#721,2.1);
#638=CYLINDRICAL_SURFACE('',#724,2.10000000000001);
#639=CYLINDRICAL_SURFACE('',#727,2.1);
#640=CYLINDRICAL_SURFACE('',#730,2.1);
#641=CYLINDRICAL_SURFACE('',#733,2.1);
#642=CYLINDRICAL_SURFACE('',#736,2.10000000000001);
#643=CYLINDRICAL_SURFACE('',#739,2.10000000000001);
#644=CYLINDRICAL_SURFACE('',#742,2.10000000000001);
#645=CYLINDRICAL_SURFACE('',#745,3.);
#646=CYLINDRICAL_SURFACE('',#748,2.10000000000001);
#647=CYLINDRICAL_SURFACE('',#751,2.1);
#648=CYLINDRICAL_SURFACE('',#754,2.10000000000001);
#649=CYLINDRICAL_SURFACE('',#757,2.10000000000001);
#650=CYLINDRICAL_SURFACE('',#760,2.1);
#651=CYLINDRICAL_SURFACE('',#763,2.1);
#652=CYLINDRICAL_SURFACE('',#766,2.1);
#653=CYLINDRICAL_SURFACE('',#770,4.00000000000002);
#654=CYLINDRICAL_SURFACE('',#774,4.00000000000002);
#655=CYLINDRICAL_SURFACE('',#778,4.00000000000001);
#656=CYLINDRICAL_SURFACE('',#782,4.);
#657=ADVANCED_FACE('',(#65),#631,.F.);
#658=ADVANCED_FACE('',(#66),#632,.F.);
#659=ADVANCED_FACE('',(#67),#633,.F.);
#660=ADVANCED_FACE('',(#68),#634,.F.);
#661=ADVANCED_FACE('',(#69),#635,.F.);
#662=ADVANCED_FACE('',(#70),#636,.F.);
#663=ADVANCED_FACE('',(#71),#637,.F.);
#664=ADVANCED_FACE('',(#72),#638,.F.);
#665=ADVANCED_FACE('',(#73),#639,.F.);
#666=ADVANCED_FACE('',(#74),#640,.F.);
#667=ADVANCED_FACE('',(#75),#641,.F.);
#668=ADVANCED_FACE('',(#76),#642,.F.);
#669=ADVANCED_FACE('',(#77),#643,.F.);
#670=ADVANCED_FACE('',(#78),#644,.F.);
#671=ADVANCED_FACE('',(#79),#645,.F.);
#672=ADVANCED_FACE('',(#80),#646,.F.);
#673=ADVANCED_FACE('',(#81),#647,.F.);
#674=ADVANCED_FACE('',(#82),#648,.F.);
#675=ADVANCED_FACE('',(#83),#649,.F.);
#676=ADVANCED_FACE('',(#84),#650,.F.);
#677=ADVANCED_FACE('',(#85),#651,.F.);
#678=ADVANCED_FACE('',(#86),#652,.F.);
#679=ADVANCED_FACE('',(#87),#59,.T.);
#680=ADVANCED_FACE('',(#88),#653,.T.);
#681=ADVANCED_FACE('',(#89),#60,.T.);
#682=ADVANCED_FACE('',(#90),#654,.T.);
#683=ADVANCED_FACE('',(#91),#61,.T.);
#684=ADVANCED_FACE('',(#92),#655,.T.);
#685=ADVANCED_FACE('',(#93),#62,.T.);
#686=ADVANCED_FACE('',(#94),#656,.T.);
#687=ADVANCED_FACE('',(#95,#15,#16,#17,#18,#19,#20,#21,#22,#23,#24,#25,
#26,#27,#28,#29,#30,#31,#32,#33,#34,#35,#36),#63,.T.);
#688=ADVANCED_FACE('',(#96,#37,#38,#39,#40,#41,#42,#43,#44,#45,#46,#47,
#48,#49,#50,#51,#52,#53,#54,#55,#56,#57,#58),#64,.F.);
#689=CLOSED_SHELL('',(#657,#658,#659,#660,#661,#662,#663,#664,#665,#666,
#667,#668,#669,#670,#671,#672,#673,#674,#675,#676,#677,#678,#679,#680,#681,
#682,#683,#684,#685,#686,#687,#688));
#690=DERIVED_UNIT_ELEMENT(#692,1.);
#691=DERIVED_UNIT_ELEMENT(#1183,3.);
#692=(
MASS_UNIT()
NAMED_UNIT(*)
SI_UNIT(.KILO.,.GRAM.)
);
#693=DERIVED_UNIT((#690,#691));
#694=MEASURE_REPRESENTATION_ITEM('density measure',
POSITIVE_RATIO_MEASURE(7850.),#693);
#695=PROPERTY_DEFINITION_REPRESENTATION(#700,#697);
#696=PROPERTY_DEFINITION_REPRESENTATION(#701,#698);
#697=REPRESENTATION('material name',(#699),#1180);
#698=REPRESENTATION('density',(#694),#1180);
#699=DESCRIPTIVE_REPRESENTATION_ITEM('Steel','Steel');
#700=PROPERTY_DEFINITION('material property','material name',#1190);
#701=PROPERTY_DEFINITION('material property','density of part',#1190);
#702=AXIS2_PLACEMENT_3D('placement',#995,#787,#788);
#703=AXIS2_PLACEMENT_3D('',#996,#789,#790);
#704=AXIS2_PLACEMENT_3D('',#998,#791,#792);
#705=AXIS2_PLACEMENT_3D('',#1001,#794,#795);
#706=AXIS2_PLACEMENT_3D('',#1002,#796,#797);
#707=AXIS2_PLACEMENT_3D('',#1004,#798,#799);
#708=AXIS2_PLACEMENT_3D('',#1007,#801,#802);
#709=AXIS2_PLACEMENT_3D('',#1008,#803,#804);
#710=AXIS2_PLACEMENT_3D('',#1010,#805,#806);
#711=AXIS2_PLACEMENT_3D('',#1013,#808,#809);
#712=AXIS2_PLACEMENT_3D('',#1014,#810,#811);
#713=AXIS2_PLACEMENT_3D('',#1016,#812,#813);
#714=AXIS2_PLACEMENT_3D('',#1019,#815,#816);
#715=AXIS2_PLACEMENT_3D('',#1020,#817,#818);
#716=AXIS2_PLACEMENT_3D('',#1022,#819,#820);
#717=AXIS2_PLACEMENT_3D('',#1025,#822,#823);
#718=AXIS2_PLACEMENT_3D('',#1026,#824,#825);
#719=AXIS2_PLACEMENT_3D('',#1028,#826,#827);
#720=AXIS2_PLACEMENT_3D('',#1031,#829,#830);
#721=AXIS2_PLACEMENT_3D('',#1032,#831,#832);
#722=AXIS2_PLACEMENT_3D('',#1034,#833,#834);
#723=AXIS2_PLACEMENT_3D('',#1037,#836,#837);
#724=AXIS2_PLACEMENT_3D('',#1038,#838,#839);
#725=AXIS2_PLACEMENT_3D('',#1040,#840,#841);
#726=AXIS2_PLACEMENT_3D('',#1043,#843,#844);
#727=AXIS2_PLACEMENT_3D('',#1044,#845,#846);
#728=AXIS2_PLACEMENT_3D('',#1046,#847,#848);
#729=AXIS2_PLACEMENT_3D('',#1049,#850,#851);
#730=AXIS2_PLACEMENT_3D('',#1050,#852,#853);
#731=AXIS2_PLACEMENT_3D('',#1052,#854,#855);
#732=AXIS2_PLACEMENT_3D('',#1055,#857,#858);
#733=AXIS2_PLACEMENT_3D('',#1056,#859,#860);
#734=AXIS2_PLACEMENT_3D('',#1058,#861,#862);
#735=AXIS2_PLACEMENT_3D('',#1061,#864,#865);
#736=AXIS2_PLACEMENT_3D('',#1062,#866,#867);
#737=AXIS2_PLACEMENT_3D('',#1064,#868,#869);
#738=AXIS2_PLACEMENT_3D('',#1067,#871,#872);
#739=AXIS2_PLACEMENT_3D('',#1068,#873,#874);
#740=AXIS2_PLACEMENT_3D('',#1070,#875,#876);
#741=AXIS2_PLACEMENT_3D('',#1073,#878,#879);
#742=AXIS2_PLACEMENT_3D('',#1074,#880,#881);
#743=AXIS2_PLACEMENT_3D('',#1076,#882,#883);
#744=AXIS2_PLACEMENT_3D('',#1079,#885,#886);
#745=AXIS2_PLACEMENT_3D('',#1080,#887,#888);
#746=AXIS2_PLACEMENT_3D('',#1082,#889,#890);
#747=AXIS2_PLACEMENT_3D('',#1085,#892,#893);
#748=AXIS2_PLACEMENT_3D('',#1086,#894,#895);
#749=AXIS2_PLACEMENT_3D('',#1088,#896,#897);
#750=AXIS2_PLACEMENT_3D('',#1091,#899,#900);
#751=AXIS2_PLACEMENT_3D('',#1092,#901,#902);
#752=AXIS2_PLACEMENT_3D('',#1094,#903,#904);
#753=AXIS2_PLACEMENT_3D('',#1097,#906,#907);
#754=AXIS2_PLACEMENT_3D('',#1098,#908,#909);
#755=AXIS2_PLACEMENT_3D('',#1100,#910,#911);
#756=AXIS2_PLACEMENT_3D('',#1103,#913,#914);
#757=AXIS2_PLACEMENT_3D('',#1104,#915,#916);
#758=AXIS2_PLACEMENT_3D('',#1106,#917,#918);
#759=AXIS2_PLACEMENT_3D('',#1109,#920,#921);
#760=AXIS2_PLACEMENT_3D('',#1110,#922,#923);
#761=AXIS2_PLACEMENT_3D('',#1112,#924,#925);
#762=AXIS2_PLACEMENT_3D('',#1115,#927,#928);
#763=AXIS2_PLACEMENT_3D('',#1116,#929,#930);
#764=AXIS2_PLACEMENT_3D('',#1118,#931,#932);
#765=AXIS2_PLACEMENT_3D('',#1121,#934,#935);
#766=AXIS2_PLACEMENT_3D('',#1122,#936,#937);
#767=AXIS2_PLACEMENT_3D('',#1124,#938,#939);
#768=AXIS2_PLACEMENT_3D('',#1127,#941,#942);
#769=AXIS2_PLACEMENT_3D('',#1128,#943,#944);
#770=AXIS2_PLACEMENT_3D('',#1137,#949,#950);
#771=AXIS2_PLACEMENT_3D('',#1139,#951,#952);
#772=AXIS2_PLACEMENT_3D('',#1141,#953,#954);
#773=AXIS2_PLACEMENT_3D('',#1143,#956,#957);
#774=AXIS2_PLACEMENT_3D('',#1149,#961,#962);
#775=AXIS2_PLACEMENT_3D('',#1151,#963,#964);
#776=AXIS2_PLACEMENT_3D('',#1153,#965,#966);
#777=AXIS2_PLACEMENT_3D('',#1155,#968,#969);
#778=AXIS2_PLACEMENT_3D('',#1161,#973,#974);
#779=AXIS2_PLACEMENT_3D('',#1163,#975,#976);
#780=AXIS2_PLACEMENT_3D('',#1165,#977,#978);
#781=AXIS2_PLACEMENT_3D('',#1167,#980,#981);
#782=AXIS2_PLACEMENT_3D('',#1173,#985,#986);
#783=AXIS2_PLACEMENT_3D('',#1174,#987,#988);
#784=AXIS2_PLACEMENT_3D('',#1175,#989,#990);
#785=AXIS2_PLACEMENT_3D('',#1176,#991,#992);
#786=AXIS2_PLACEMENT_3D('',#1177,#993,#994);
#787=DIRECTION('axis',(0.,0.,1.));
#788=DIRECTION('refdir',(1.,0.,0.));
#789=DIRECTION('center_axis',(0.,1.,0.));
#790=DIRECTION('ref_axis',(1.,0.,0.));
#791=DIRECTION('center_axis',(0.,-1.,0.));
#792=DIRECTION('ref_axis',(1.,0.,0.));
#793=DIRECTION('',(0.,-1.,0.));
#794=DIRECTION('center_axis',(0.,-1.,0.));
#795=DIRECTION('ref_axis',(1.,0.,0.));
#796=DIRECTION('center_axis',(0.,1.,0.));
#797=DIRECTION('ref_axis',(1.,0.,0.));
#798=DIRECTION('center_axis',(0.,-1.,0.));
#799=DIRECTION('ref_axis',(1.,0.,0.));
#800=DIRECTION('',(0.,-1.,0.));
#801=DIRECTION('center_axis',(0.,-1.,0.));
#802=DIRECTION('ref_axis',(1.,0.,0.));
#803=DIRECTION('center_axis',(0.,1.,0.));
#804=DIRECTION('ref_axis',(1.,0.,0.));
#805=DIRECTION('center_axis',(0.,-1.,0.));
#806=DIRECTION('ref_axis',(1.,0.,0.));
#807=DIRECTION('',(0.,-1.,0.));
#808=DIRECTION('center_axis',(0.,-1.,0.));
#809=DIRECTION('ref_axis',(1.,0.,0.));
#810=DIRECTION('center_axis',(0.,1.,0.));
#811=DIRECTION('ref_axis',(1.,0.,0.));
#812=DIRECTION('center_axis',(0.,-1.,0.));
#813=DIRECTION('ref_axis',(1.,0.,0.));
#814=DIRECTION('',(0.,-1.,0.));
#815=DIRECTION('center_axis',(0.,-1.,0.));
#816=DIRECTION('ref_axis',(1.,0.,0.));
#817=DIRECTION('center_axis',(0.,1.,0.));
#818=DIRECTION('ref_axis',(1.,0.,0.));
#819=DIRECTION('center_axis',(0.,-1.,0.));
#820=DIRECTION('ref_axis',(1.,0.,0.));
#821=DIRECTION('',(0.,-1.,0.));
#822=DIRECTION('center_axis',(0.,-1.,0.));
#823=DIRECTION('ref_axis',(1.,0.,0.));
#824=DIRECTION('center_axis',(0.,1.,0.));
#825=DIRECTION('ref_axis',(1.,0.,0.));
#826=DIRECTION('center_axis',(0.,-1.,0.));
#827=DIRECTION('ref_axis',(1.,0.,0.));
#828=DIRECTION('',(0.,-1.,0.));
#829=DIRECTION('center_axis',(0.,-1.,0.));
#830=DIRECTION('ref_axis',(1.,0.,0.));
#831=DIRECTION('center_axis',(0.,1.,0.));
#832=DIRECTION('ref_axis',(1.,0.,0.));
#833=DIRECTION('center_axis',(0.,-1.,0.));
#834=DIRECTION('ref_axis',(1.,0.,0.));
#835=DIRECTION('',(0.,-1.,0.));
#836=DIRECTION('center_axis',(0.,-1.,0.));
#837=DIRECTION('ref_axis',(1.,0.,0.));
#838=DIRECTION('center_axis',(0.,1.,0.));
#839=DIRECTION('ref_axis',(1.,0.,0.));
#840=DIRECTION('center_axis',(0.,-1.,0.));
#841=DIRECTION('ref_axis',(1.,0.,0.));
#842=DIRECTION('',(0.,-1.,0.));
#843=DIRECTION('center_axis',(0.,-1.,0.));
#844=DIRECTION('ref_axis',(1.,0.,0.));
#845=DIRECTION('center_axis',(0.,1.,0.));
#846=DIRECTION('ref_axis',(1.,0.,0.));
#847=DIRECTION('center_axis',(0.,-1.,0.));
#848=DIRECTION('ref_axis',(1.,0.,0.));
#849=DIRECTION('',(0.,-1.,0.));
#850=DIRECTION('center_axis',(0.,-1.,0.));
#851=DIRECTION('ref_axis',(1.,0.,0.));
#852=DIRECTION('center_axis',(0.,1.,0.));
#853=DIRECTION('ref_axis',(1.,0.,0.));
#854=DIRECTION('center_axis',(0.,-1.,0.));
#855=DIRECTION('ref_axis',(1.,0.,0.));
#856=DIRECTION('',(0.,-1.,0.));
#857=DIRECTION('center_axis',(0.,-1.,0.));
#858=DIRECTION('ref_axis',(1.,0.,0.));
#859=DIRECTION('center_axis',(0.,1.,0.));
#860=DIRECTION('ref_axis',(1.,0.,0.));
#861=DIRECTION('center_axis',(0.,-1.,0.));
#862=DIRECTION('ref_axis',(1.,0.,0.));
#863=DIRECTION('',(0.,-1.,0.));
#864=DIRECTION('center_axis',(0.,-1.,0.));
#865=DIRECTION('ref_axis',(1.,0.,0.));
#866=DIRECTION('center_axis',(0.,1.,0.));
#867=DIRECTION('ref_axis',(1.,0.,0.));
#868=DIRECTION('center_axis',(0.,-1.,0.));
#869=DIRECTION('ref_axis',(1.,0.,0.));
#870=DIRECTION('',(0.,-1.,0.));
#871=DIRECTION('center_axis',(0.,-1.,0.));
#872=DIRECTION('ref_axis',(1.,0.,0.));
#873=DIRECTION('center_axis',(0.,1.,0.));
#874=DIRECTION('ref_axis',(1.,0.,0.));
#875=DIRECTION('center_axis',(0.,-1.,0.));
#876=DIRECTION('ref_axis',(1.,0.,0.));
#877=DIRECTION('',(0.,-1.,0.));
#878=DIRECTION('center_axis',(0.,-1.,0.));
#879=DIRECTION('ref_axis',(1.,0.,0.));
#880=DIRECTION('center_axis',(0.,1.,0.));
#881=DIRECTION('ref_axis',(1.,0.,0.));
#882=DIRECTION('center_axis',(0.,-1.,0.));
#883=DIRECTION('ref_axis',(1.,0.,0.));
#884=DIRECTION('',(0.,-1.,0.));
#885=DIRECTION('center_axis',(0.,-1.,0.));
#886=DIRECTION('ref_axis',(1.,0.,0.));
#887=DIRECTION('center_axis',(0.,1.,0.));
#888=DIRECTION('ref_axis',(1.,0.,0.));
#889=DIRECTION('center_axis',(0.,-1.,0.));
#890=DIRECTION('ref_axis',(1.,0.,0.));
#891=DIRECTION('',(0.,-1.,0.));
#892=DIRECTION('center_axis',(0.,-1.,0.));
#893=DIRECTION('ref_axis',(1.,0.,0.));
#894=DIRECTION('center_axis',(0.,1.,0.));
#895=DIRECTION('ref_axis',(1.,0.,0.));
#896=DIRECTION('center_axis',(0.,-1.,0.));
#897=DIRECTION('ref_axis',(1.,0.,0.));
#898=DIRECTION('',(0.,-1.,0.));
#899=DIRECTION('center_axis',(0.,-1.,0.));
#900=DIRECTION('ref_axis',(1.,0.,0.));
#901=DIRECTION('center_axis',(0.,1.,0.));
#902=DIRECTION('ref_axis',(1.,0.,0.));
#903=DIRECTION('center_axis',(0.,-1.,0.));
#904=DIRECTION('ref_axis',(1.,0.,0.));
#905=DIRECTION('',(0.,-1.,0.));
#906=DIRECTION('center_axis',(0.,-1.,0.));
#907=DIRECTION('ref_axis',(1.,0.,0.));
#908=DIRECTION('center_axis',(0.,1.,0.));
#909=DIRECTION('ref_axis',(1.,0.,0.));
#910=DIRECTION('center_axis',(0.,-1.,0.));
#911=DIRECTION('ref_axis',(1.,0.,0.));
#912=DIRECTION('',(0.,-1.,0.));
#913=DIRECTION('center_axis',(0.,-1.,0.));
#914=DIRECTION('ref_axis',(1.,0.,0.));
#915=DIRECTION('center_axis',(0.,1.,0.));
#916=DIRECTION('ref_axis',(1.,0.,0.));
#917=DIRECTION('center_axis',(0.,-1.,0.));
#918=DIRECTION('ref_axis',(1.,0.,0.));
#919=DIRECTION('',(0.,-1.,0.));
#920=DIRECTION('center_axis',(0.,-1.,0.));
#921=DIRECTION('ref_axis',(1.,0.,0.));
#922=DIRECTION('center_axis',(0.,1.,0.));
#923=DIRECTION('ref_axis',(1.,0.,0.));
#924=DIRECTION('center_axis',(0.,-1.,0.));
#925=DIRECTION('ref_axis',(1.,0.,0.));
#926=DIRECTION('',(0.,-1.,0.));
#927=DIRECTION('center_axis',(0.,-1.,0.));
#928=DIRECTION('ref_axis',(1.,0.,0.));
#929=DIRECTION('center_axis',(0.,1.,0.));
#930=DIRECTION('ref_axis',(1.,0.,0.));
#931=DIRECTION('center_axis',(0.,-1.,0.));
#932=DIRECTION('ref_axis',(1.,0.,0.));
#933=DIRECTION('',(0.,-1.,0.));
#934=DIRECTION('center_axis',(0.,-1.,0.));
#935=DIRECTION('ref_axis',(1.,0.,0.));
#936=DIRECTION('center_axis',(0.,1.,0.));
#937=DIRECTION('ref_axis',(1.,0.,0.));
#938=DIRECTION('center_axis',(0.,-1.,0.));
#939=DIRECTION('ref_axis',(1.,0.,0.));
#940=DIRECTION('',(0.,-1.,0.));
#941=DIRECTION('center_axis',(0.,-1.,0.));
#942=DIRECTION('ref_axis',(1.,0.,0.));
#943=DIRECTION('center_axis',(-1.,0.,0.));
#944=DIRECTION('ref_axis',(0.,0.,1.));
#945=DIRECTION('',(0.,0.,-1.));
#946=DIRECTION('',(0.,1.,0.));
#947=DIRECTION('',(0.,0.,1.));
#948=DIRECTION('',(0.,1.,0.));
#949=DIRECTION('center_axis',(0.,1.,0.));
#950=DIRECTION('ref_axis',(-5.55111512312575E-15,0.,-1.));
#951=DIRECTION('center_axis',(0.,1.,0.));
#952=DIRECTION('ref_axis',(-5.55111512312575E-15,0.,-1.));
#953=DIRECTION('center_axis',(0.,1.,0.));
#954=DIRECTION('ref_axis',(-5.55111512312575E-15,0.,-1.));
#955=DIRECTION('',(0.,1.,0.));
#956=DIRECTION('center_axis',(0.,0.,-1.));
#957=DIRECTION('ref_axis',(-1.,0.,0.));
#958=DIRECTION('',(1.,0.,0.));
#959=DIRECTION('',(-1.,0.,0.));
#960=DIRECTION('',(0.,1.,0.));
#961=DIRECTION('center_axis',(0.,1.,0.));
#962=DIRECTION('ref_axis',(1.,0.,-4.4408920985006E-15));
#963=DIRECTION('center_axis',(0.,1.,0.));
#964=DIRECTION('ref_axis',(1.,0.,-4.4408920985006E-15));
#965=DIRECTION('center_axis',(0.,1.,0.));
#966=DIRECTION('ref_axis',(1.,0.,-4.4408920985006E-15));
#967=DIRECTION('',(0.,1.,0.));
#968=DIRECTION('center_axis',(1.,0.,0.));
#969=DIRECTION('ref_axis',(0.,0.,-1.));
#970=DIRECTION('',(0.,0.,1.));
#971=DIRECTION('',(0.,0.,-1.));
#972=DIRECTION('',(0.,1.,0.));
#973=DIRECTION('center_axis',(0.,1.,0.));
#974=DIRECTION('ref_axis',(4.44089209850061E-15,0.,1.));
#975=DIRECTION('center_axis',(0.,1.,0.));
#976=DIRECTION('ref_axis',(4.44089209850061E-15,0.,1.));
#977=DIRECTION('center_axis',(0.,1.,0.));
#978=DIRECTION('ref_axis',(4.44089209850061E-15,0.,1.));
#979=DIRECTION('',(0.,1.,0.));
#980=DIRECTION('center_axis',(4.95635278850516E-18,0.,1.));
#981=DIRECTION('ref_axis',(1.,0.,-4.95635278850516E-18));
#982=DIRECTION('',(-1.,0.,4.95635278850516E-18));
#983=DIRECTION('',(1.,0.,-4.95635278850516E-18));
#984=DIRECTION('',(0.,1.,0.));
#985=DIRECTION('center_axis',(0.,1.,0.));
#986=DIRECTION('ref_axis',(-1.,0.,-1.38777878078145E-16));
#987=DIRECTION('center_axis',(0.,1.,0.));
#988=DIRECTION('ref_axis',(-1.,0.,-1.38777878078145E-16));
#989=DIRECTION('center_axis',(0.,1.,0.));
#990=DIRECTION('ref_axis',(-1.,0.,-1.38777878078145E-16));
#991=DIRECTION('center_axis',(0.,1.,0.));
#992=DIRECTION('ref_axis',(1.,0.,0.));
#993=DIRECTION('center_axis',(0.,1.,0.));
#994=DIRECTION('ref_axis',(1.,0.,0.));
#995=CARTESIAN_POINT('',(0.,0.,0.));
#996=CARTESIAN_POINT('Origin',(58.4976744186047,0.,-57.5));
#997=CARTESIAN_POINT('',(55.4976744186047,6.2,-57.5));
#998=CARTESIAN_POINT('Origin',(58.4976744186047,6.2,-57.5));
#999=CARTESIAN_POINT('',(55.4976744186047,0.,-57.5));
#1000=CARTESIAN_POINT('',(55.4976744186047,0.,-57.5));
#1001=CARTESIAN_POINT('Origin',(58.4976744186047,0.,-57.5));
#1002=CARTESIAN_POINT('Origin',(18.4976744186047,0.,-97.5));
#1003=CARTESIAN_POINT('',(15.4976744186047,6.2,-97.5));
#1004=CARTESIAN_POINT('Origin',(18.4976744186047,6.2,-97.5));
#1005=CARTESIAN_POINT('',(15.4976744186047,0.,-97.5));
#1006=CARTESIAN_POINT('',(15.4976744186047,0.,-97.5));
#1007=CARTESIAN_POINT('Origin',(18.4976744186047,0.,-97.5));
#1008=CARTESIAN_POINT('Origin',(18.4976744186047,0.,-15.01));
#1009=CARTESIAN_POINT('',(16.3976744186047,6.2,-15.01));
#1010=CARTESIAN_POINT('Origin',(18.4976744186047,6.2,-15.01));
#1011=CARTESIAN_POINT('',(16.3976744186047,0.,-15.01));
#1012=CARTESIAN_POINT('',(16.3976744186047,0.,-15.01));
#1013=CARTESIAN_POINT('Origin',(18.4976744186047,0.,-15.01));
#1014=CARTESIAN_POINT('Origin',(58.4976744186047,0.,-15.01));
#1015=CARTESIAN_POINT('',(56.3976744186047,6.2,-15.01));
#1016=CARTESIAN_POINT('Origin',(58.4976744186047,6.2,-15.01));
#1017=CARTESIAN_POINT('',(56.3976744186047,0.,-15.01));
#1018=CARTESIAN_POINT('',(56.3976744186047,0.,-15.01));
#1019=CARTESIAN_POINT('Origin',(58.4976744186047,0.,-15.01));
#1020=CARTESIAN_POINT('Origin',(58.4976744186047,0.,-97.5));
#1021=CARTESIAN_POINT('',(55.4976744186047,6.2,-97.5));
#1022=CARTESIAN_POINT('Origin',(58.4976744186047,6.2,-97.5));
#1023=CARTESIAN_POINT('',(55.4976744186047,0.,-97.5));
#1024=CARTESIAN_POINT('',(55.4976744186047,0.,-97.5));
#1025=CARTESIAN_POINT('Origin',(58.4976744186047,0.,-97.5));
#1026=CARTESIAN_POINT('Origin',(18.4976744186047,0.,-140.01));
#1027=CARTESIAN_POINT('',(16.3976744186047,6.2,-140.01));
#1028=CARTESIAN_POINT('Origin',(18.4976744186047,6.2,-140.01));
#1029=CARTESIAN_POINT('',(16.3976744186047,0.,-140.01));
#1030=CARTESIAN_POINT('',(16.3976744186047,0.,-140.01));
#1031=CARTESIAN_POINT('Origin',(18.4976744186047,0.,-140.01));
#1032=CARTESIAN_POINT('Origin',(58.4976744186047,0.,-140.01));
#1033=CARTESIAN_POINT('',(56.3976744186047,6.2,-140.01));
#1034=CARTESIAN_POINT('Origin',(58.4976744186047,6.2,-140.01));
#1035=CARTESIAN_POINT('',(56.3976744186047,0.,-140.01));
#1036=CARTESIAN_POINT('',(56.3976744186047,0.,-140.01));
#1037=CARTESIAN_POINT('Origin',(58.4976744186047,0.,-140.01));
#1038=CARTESIAN_POINT('Origin',(90.4976744186047,0.,-140.01));
#1039=CARTESIAN_POINT('',(88.3976744186047,6.2,-140.01));
#1040=CARTESIAN_POINT('Origin',(90.4976744186047,6.2,-140.01));
#1041=CARTESIAN_POINT('',(88.3976744186047,0.,-140.01));
#1042=CARTESIAN_POINT('',(88.3976744186047,0.,-140.01));
#1043=CARTESIAN_POINT('Origin',(90.4976744186047,0.,-140.01));
#1044=CARTESIAN_POINT('Origin',(-13.5023255813953,0.,-140.01));
#1045=CARTESIAN_POINT('',(-15.6023255813953,6.2,-140.01));
#1046=CARTESIAN_POINT('Origin',(-13.5023255813953,6.2,-140.01));
#1047=CARTESIAN_POINT('',(-15.6023255813953,0.,-140.01));
#1048=CARTESIAN_POINT('',(-15.6023255813953,0.,-140.01));
#1049=CARTESIAN_POINT('Origin',(-13.5023255813953,0.,-140.01));
#1050=CARTESIAN_POINT('Origin',(-13.5023255813953,0.,-72.01));
#1051=CARTESIAN_POINT('',(-15.6023255813953,6.2,-72.01));
#1052=CARTESIAN_POINT('Origin',(-13.5023255813953,6.2,-72.01));
#1053=CARTESIAN_POINT('',(-15.6023255813953,0.,-72.01));
#1054=CARTESIAN_POINT('',(-15.6023255813953,0.,-72.01));
#1055=CARTESIAN_POINT('Origin',(-13.5023255813953,0.,-72.01));
#1056=CARTESIAN_POINT('Origin',(-13.5023255813953,0.,-15.01));
#1057=CARTESIAN_POINT('',(-15.6023255813953,6.2,-15.01));
#1058=CARTESIAN_POINT('Origin',(-13.5023255813953,6.2,-15.01));
#1059=CARTESIAN_POINT('',(-15.6023255813953,0.,-15.01));
#1060=CARTESIAN_POINT('',(-15.6023255813953,0.,-15.01));
#1061=CARTESIAN_POINT('Origin',(-13.5023255813953,0.,-15.01));
#1062=CARTESIAN_POINT('Origin',(90.4976744186047,0.,-15.01));
#1063=CARTESIAN_POINT('',(88.3976744186047,6.2,-15.01));
#1064=CARTESIAN_POINT('Origin',(90.4976744186047,6.2,-15.01));
#1065=CARTESIAN_POINT('',(88.3976744186047,0.,-15.01));
#1066=CARTESIAN_POINT('',(88.3976744186047,0.,-15.01));
#1067=CARTESIAN_POINT('Origin',(90.4976744186047,0.,-15.01));
#1068=CARTESIAN_POINT('Origin',(90.4976744186046,0.,-64.01));
#1069=CARTESIAN_POINT('',(88.3976744186046,6.2,-64.01));
#1070=CARTESIAN_POINT('Origin',(90.4976744186046,6.2,-64.01));
#1071=CARTESIAN_POINT('',(88.3976744186046,0.,-64.01));
#1072=CARTESIAN_POINT('',(88.3976744186046,0.,-64.01));
#1073=CARTESIAN_POINT('Origin',(90.4976744186046,0.,-64.01));
#1074=CARTESIAN_POINT('Origin',(90.4976744186046,0.,-56.01));
#1075=CARTESIAN_POINT('',(88.3976744186046,6.2,-56.01));
#1076=CARTESIAN_POINT('Origin',(90.4976744186046,6.2,-56.01));
#1077=CARTESIAN_POINT('',(88.3976744186046,0.,-56.01));
#1078=CARTESIAN_POINT('',(88.3976744186046,0.,-56.01));
#1079=CARTESIAN_POINT('Origin',(90.4976744186046,0.,-56.01));
#1080=CARTESIAN_POINT('Origin',(18.4976744186047,0.,-57.5));
#1081=CARTESIAN_POINT('',(15.4976744186047,6.2,-57.5));
#1082=CARTESIAN_POINT('Origin',(18.4976744186047,6.2,-57.5));
#1083=CARTESIAN_POINT('',(15.4976744186047,0.,-57.5));
#1084=CARTESIAN_POINT('',(15.4976744186047,0.,-57.5));
#1085=CARTESIAN_POINT('Origin',(18.4976744186047,0.,-57.5));
#1086=CARTESIAN_POINT('Origin',(90.4976744186046,0.,-48.01));
#1087=CARTESIAN_POINT('',(88.3976744186046,6.2,-48.01));
#1088=CARTESIAN_POINT('Origin',(90.4976744186046,6.2,-48.01));
#1089=CARTESIAN_POINT('',(88.3976744186046,0.,-48.01));
#1090=CARTESIAN_POINT('',(88.3976744186046,0.,-48.01));
#1091=CARTESIAN_POINT('Origin',(90.4976744186046,0.,-48.01));
#1092=CARTESIAN_POINT('Origin',(-13.5023255813953,0.,-56.01));
#1093=CARTESIAN_POINT('',(-15.6023255813953,6.2,-56.01));
#1094=CARTESIAN_POINT('Origin',(-13.5023255813953,6.2,-56.01));
#1095=CARTESIAN_POINT('',(-15.6023255813953,0.,-56.01));
#1096=CARTESIAN_POINT('',(-15.6023255813953,0.,-56.01));
#1097=CARTESIAN_POINT('Origin',(-13.5023255813953,0.,-56.01));
#1098=CARTESIAN_POINT('Origin',(90.4976744186046,0.,-72.01));
#1099=CARTESIAN_POINT('',(88.3976744186046,6.2,-72.01));
#1100=CARTESIAN_POINT('Origin',(90.4976744186046,6.2,-72.01));
#1101=CARTESIAN_POINT('',(88.3976744186046,0.,-72.01));
#1102=CARTESIAN_POINT('',(88.3976744186046,0.,-72.01));
#1103=CARTESIAN_POINT('Origin',(90.4976744186046,0.,-72.01));
#1104=CARTESIAN_POINT('Origin',(90.4976744186046,0.,-80.01));
#1105=CARTESIAN_POINT('',(88.3976744186046,6.2,-80.01));
#1106=CARTESIAN_POINT('Origin',(90.4976744186046,6.2,-80.01));
#1107=CARTESIAN_POINT('',(88.3976744186046,0.,-80.01));
#1108=CARTESIAN_POINT('',(88.3976744186046,0.,-80.01));
#1109=CARTESIAN_POINT('Origin',(90.4976744186046,0.,-80.01));
#1110=CARTESIAN_POINT('Origin',(-13.5023255813953,0.,-64.01));
#1111=CARTESIAN_POINT('',(-15.6023255813953,6.2,-64.01));
#1112=CARTESIAN_POINT('Origin',(-13.5023255813953,6.2,-64.01));
#1113=CARTESIAN_POINT('',(-15.6023255813953,0.,-64.01));
#1114=CARTESIAN_POINT('',(-15.6023255813953,0.,-64.01));
#1115=CARTESIAN_POINT('Origin',(-13.5023255813953,0.,-64.01));
#1116=CARTESIAN_POINT('Origin',(-13.5023255813953,0.,-48.01));
#1117=CARTESIAN_POINT('',(-15.6023255813953,6.2,-48.01));
#1118=CARTESIAN_POINT('Origin',(-13.5023255813953,6.2,-48.01));
#1119=CARTESIAN_POINT('',(-15.6023255813953,0.,-48.01));
#1120=CARTESIAN_POINT('',(-15.6023255813953,0.,-48.01));
#1121=CARTESIAN_POINT('Origin',(-13.5023255813953,0.,-48.01));
#1122=CARTESIAN_POINT('Origin',(-13.5023255813953,0.,-80.01));
#1123=CARTESIAN_POINT('',(-15.6023255813953,6.2,-80.01));
#1124=CARTESIAN_POINT('Origin',(-13.5023255813953,6.2,-80.01));
#1125=CARTESIAN_POINT('',(-15.6023255813953,0.,-80.01));
#1126=CARTESIAN_POINT('',(-15.6023255813953,0.,-80.01));
#1127=CARTESIAN_POINT('Origin',(-13.5023255813953,0.,-80.01));
#1128=CARTESIAN_POINT('Origin',(-21.5023255813953,0.,-151.));
#1129=CARTESIAN_POINT('',(-21.5023255813953,0.,-4.));
#1130=CARTESIAN_POINT('',(-21.5023255813953,0.,-151.));
#1131=CARTESIAN_POINT('',(-21.5023255813953,0.,-4.));
#1132=CARTESIAN_POINT('',(-21.5023255813953,6.2,-4.));
#1133=CARTESIAN_POINT('',(-21.5023255813953,0.,-4.));
#1134=CARTESIAN_POINT('',(-21.5023255813953,6.2,-151.));
#1135=CARTESIAN_POINT('',(-21.5023255813953,6.2,-4.));
#1136=CARTESIAN_POINT('',(-21.5023255813953,0.,-151.));
#1137=CARTESIAN_POINT('Origin',(-17.5023255813953,0.,-151.));
#1138=CARTESIAN_POINT('',(-17.5023255813953,0.,-155.));
#1139=CARTESIAN_POINT('Origin',(-17.5023255813953,0.,-151.));
#1140=CARTESIAN_POINT('',(-17.5023255813953,6.2,-155.));
#1141=CARTESIAN_POINT('Origin',(-17.5023255813953,6.2,-151.));
#1142=CARTESIAN_POINT('',(-17.5023255813953,0.,-155.));
#1143=CARTESIAN_POINT('Origin',(94.4976744186047,0.,-155.));
#1144=CARTESIAN_POINT('',(94.4976744186047,0.,-155.));
#1145=CARTESIAN_POINT('',(-17.5023255813953,0.,-155.));
#1146=CARTESIAN_POINT('',(94.4976744186047,6.2,-155.));
#1147=CARTESIAN_POINT('',(-17.5023255813953,6.2,-155.));
#1148=CARTESIAN_POINT('',(94.4976744186047,0.,-155.));
#1149=CARTESIAN_POINT('Origin',(94.4976744186046,0.,-151.));
#1150=CARTESIAN_POINT('',(98.4976744186046,0.,-151.));
#1151=CARTESIAN_POINT('Origin',(94.4976744186046,0.,-151.));
#1152=CARTESIAN_POINT('',(98.4976744186046,6.2,-151.));
#1153=CARTESIAN_POINT('Origin',(94.4976744186046,6.2,-151.));
#1154=CARTESIAN_POINT('',(98.4976744186046,0.,-151.));
#1155=CARTESIAN_POINT('Origin',(98.4976744186046,0.,-4.00000000000002));
#1156=CARTESIAN_POINT('',(98.4976744186046,0.,-4.00000000000002));
#1157=CARTESIAN_POINT('',(98.4976744186046,0.,-151.));
#1158=CARTESIAN_POINT('',(98.4976744186046,6.2,-4.00000000000002));
#1159=CARTESIAN_POINT('',(98.4976744186046,6.2,-151.));
#1160=CARTESIAN_POINT('',(98.4976744186046,0.,-4.00000000000002));
#1161=CARTESIAN_POINT('Origin',(94.4976744186046,0.,-4.00000000000001));
#1162=CARTESIAN_POINT('',(94.4976744186047,0.,0.));
#1163=CARTESIAN_POINT('Origin',(94.4976744186046,0.,-4.00000000000001));
#1164=CARTESIAN_POINT('',(94.4976744186047,6.2,0.));
#1165=CARTESIAN_POINT('Origin',(94.4976744186046,6.2,-4.00000000000001));
#1166=CARTESIAN_POINT('',(94.4976744186047,0.,0.));
#1167=CARTESIAN_POINT('Origin',(-17.5023255813953,0.,5.55111512312578E-16));
#1168=CARTESIAN_POINT('',(-17.5023255813953,0.,5.55111512312578E-16));
#1169=CARTESIAN_POINT('',(94.4976744186047,0.,0.));
#1170=CARTESIAN_POINT('',(-17.5023255813953,6.2,0.));
#1171=CARTESIAN_POINT('',(94.4976744186047,6.2,0.));
#1172=CARTESIAN_POINT('',(-17.5023255813953,0.,5.55111512312578E-16));
#1173=CARTESIAN_POINT('Origin',(-17.5023255813953,0.,-4.));
#1174=CARTESIAN_POINT('Origin',(-17.5023255813953,0.,-4.));
#1175=CARTESIAN_POINT('Origin',(-17.5023255813953,6.2,-4.));
#1176=CARTESIAN_POINT('Origin',(38.4976744186047,6.2,-77.5));
#1177=CARTESIAN_POINT('Origin',(38.4976744186047,0.,-77.5));
#1178=UNCERTAINTY_MEASURE_WITH_UNIT(LENGTH_MEASURE(0.01),#1182,
'DISTANCE_ACCURACY_VALUE',
'Maximum model space distance between geometric entities at asserted c
onnectivities');
#1179=UNCERTAINTY_MEASURE_WITH_UNIT(LENGTH_MEASURE(0.01),#1182,
'DISTANCE_ACCURACY_VALUE',
'Maximum model space distance between geometric entities at asserted c
onnectivities');
#1180=(
GEOMETRIC_REPRESENTATION_CONTEXT(3)
GLOBAL_UNCERTAINTY_ASSIGNED_CONTEXT((#1178))
GLOBAL_UNIT_ASSIGNED_CONTEXT((#1182,#1184,#1185))
REPRESENTATION_CONTEXT('','3D')
);
#1181=(
GEOMETRIC_REPRESENTATION_CONTEXT(3)
GLOBAL_UNCERTAINTY_ASSIGNED_CONTEXT((#1179))
GLOBAL_UNIT_ASSIGNED_CONTEXT((#1182,#1184,#1185))
REPRESENTATION_CONTEXT('','3D')
);
#1182=(
LENGTH_UNIT()
NAMED_UNIT(*)
SI_UNIT(.MILLI.,.METRE.)
);
#1183=(
LENGTH_UNIT()
NAMED_UNIT(*)
SI_UNIT($,.METRE.)
);
#1184=(
NAMED_UNIT(*)
PLANE_ANGLE_UNIT()
SI_UNIT($,.RADIAN.)
);
#1185=(
NAMED_UNIT(*)
SI_UNIT($,.STERADIAN.)
SOLID_ANGLE_UNIT()
);
#1186=SHAPE_DEFINITION_REPRESENTATION(#1187,#1188);
#1187=PRODUCT_DEFINITION_SHAPE('',$,#1190);
#1188=SHAPE_REPRESENTATION('',(#702),#1180);
#1189=PRODUCT_DEFINITION_CONTEXT('part definition',#1194,'design');
#1190=PRODUCT_DEFINITION('Quick-Change-Plate-without-locator',
'Quick-Change-Plate-without-locator v1',#1191,#1189);
#1191=PRODUCT_DEFINITION_FORMATION('',$,#1196);
#1192=PRODUCT_RELATED_PRODUCT_CATEGORY(
'Quick-Change-Plate-without-locator v1',
'Quick-Change-Plate-without-locator v1',(#1196));
#1193=APPLICATION_PROTOCOL_DEFINITION('international standard',
'automotive_design',2009,#1194);
#1194=APPLICATION_CONTEXT(
'Core Data for Automotive Mechanical Design Process');
#1195=PRODUCT_CONTEXT('part definition',#1194,'mechanical');
#1196=PRODUCT('Quick-Change-Plate-without-locator',
'Quick-Change-Plate-without-locator v1',$,(#1195));
#1197=PRESENTATION_STYLE_ASSIGNMENT((#1198));
#1198=SURFACE_STYLE_USAGE(.BOTH.,#1199);
#1199=SURFACE_SIDE_STYLE('',(#1200));
#1200=SURFACE_STYLE_FILL_AREA(#1201);
#1201=FILL_AREA_STYLE('Steel - Satin',(#1202));
#1202=FILL_AREA_STYLE_COLOUR('Steel - Satin',#1203);
#1203=COLOUR_RGB('Steel - Satin',0.627450980392157,0.627450980392157,0.627450980392157);
ENDSEC;
END-ISO-10303-21;
