# Supplementary material for: Principles of computer-controlled linear motion applied to an open-source affordable liquid handler for automated micropipetting
Source: Sci Rep. 2020 Aug 12;10:13663. doi: 10.1038/s41598-020-70465-5 (PMC7424513; doi:10.1038/s41598-020-70465-5)
Supplement: Supplementary file 2 — Supplementary Information 2. [file 41598_2020_70465_MOESM2_ESM.zip › 3D-Printable-Components-STEP-Files/Pipette-Tip-Remover.step]

ISO-10303-21;
HEADER;
/* Generated by software containing ST-Developer
 * from STEP Tools, Inc. (www.steptools.com) 
 */

FILE_DESCRIPTION(
/* description */ (''),
/* implementation_level */ '2;1');

FILE_NAME(
/* name */ 
'/Users/davidflorian/Library/Mobile Documents/com~apple~CloudDocs/Vand
erbilt/Papers/OTTO/Supplemental Material/3D-Printable-Components-STEP-
Files/Pipette-Tip-Remover.step',
/* time_stamp */ '2020-06-30T23:17:51-05:00',
/* author */ (''),
/* organization */ (''),
/* preprocessor_version */ 'ST-DEVELOPER v18.1',
/* originating_system */ 'Autodesk Translation Framework v9.3.0.1241',
/* authorisation */ '');

FILE_SCHEMA (('AUTOMOTIVE_DESIGN { 1 0 10303 214 3 1 1 }'));
ENDSEC;

DATA;
#10=MECHANICAL_DESIGN_GEOMETRIC_PRESENTATION_REPRESENTATION('',(#13),#945);
#11=SHAPE_REPRESENTATION_RELATIONSHIP('SRR','None',#952,#12);
#12=ADVANCED_BREP_SHAPE_REPRESENTATION('',(#14),#944);
#13=STYLED_ITEM('',(#961),#14);
#14=MANIFOLD_SOLID_BREP('Body1',#557);
#15=CYLINDRICAL_SURFACE('',#582,1.);
#16=CYLINDRICAL_SURFACE('',#586,1.);
#17=CYLINDRICAL_SURFACE('',#592,1.);
#18=CYLINDRICAL_SURFACE('',#595,1.);
#19=CYLINDRICAL_SURFACE('',#598,1.);
#20=CYLINDRICAL_SURFACE('',#600,1.);
#21=CYLINDRICAL_SURFACE('',#603,1.);
#22=CYLINDRICAL_SURFACE('',#606,1.);
#23=CYLINDRICAL_SURFACE('',#609,4.8);
#24=CYLINDRICAL_SURFACE('',#613,3.);
#25=FACE_BOUND('',#77,.T.);
#26=FACE_BOUND('',#97,.T.);
#27=FACE_BOUND('',#103,.T.);
#28=CIRCLE('',#577,4.8);
#29=CIRCLE('',#579,1.);
#30=CIRCLE('',#580,1.);
#31=CIRCLE('',#581,1.);
#32=CIRCLE('',#583,1.);
#33=CIRCLE('',#584,1.);
#34=CIRCLE('',#587,1.);
#35=CIRCLE('',#588,1.);
#36=CIRCLE('',#591,1.);
#37=CIRCLE('',#593,1.);
#38=CIRCLE('',#596,1.);
#39=CIRCLE('',#599,1.);
#40=CIRCLE('',#601,1.);
#41=CIRCLE('',#604,1.);
#42=CIRCLE('',#607,1.);
#43=CIRCLE('',#610,4.8);
#44=CIRCLE('',#612,3.);
#45=CIRCLE('',#614,3.);
#46=FACE_OUTER_BOUND('',#75,.T.);
#47=FACE_OUTER_BOUND('',#76,.T.);
#48=FACE_OUTER_BOUND('',#78,.T.);
#49=FACE_OUTER_BOUND('',#79,.T.);
#50=FACE_OUTER_BOUND('',#80,.T.);
#51=FACE_OUTER_BOUND('',#81,.T.);
#52=FACE_OUTER_BOUND('',#82,.T.);
#53=FACE_OUTER_BOUND('',#83,.T.);
#54=FACE_OUTER_BOUND('',#84,.T.);
#55=FACE_OUTER_BOUND('',#85,.T.);
#56=FACE_OUTER_BOUND('',#86,.T.);
#57=FACE_OUTER_BOUND('',#87,.T.);
#58=FACE_OUTER_BOUND('',#88,.T.);
#59=FACE_OUTER_BOUND('',#89,.T.);
#60=FACE_OUTER_BOUND('',#90,.T.);
#61=FACE_OUTER_BOUND('',#91,.T.);
#62=FACE_OUTER_BOUND('',#92,.T.);
#63=FACE_OUTER_BOUND('',#93,.T.);
#64=FACE_OUTER_BOUND('',#94,.T.);
#65=FACE_OUTER_BOUND('',#95,.T.);
#66=FACE_OUTER_BOUND('',#96,.T.);
#67=FACE_OUTER_BOUND('',#98,.T.);
#68=FACE_OUTER_BOUND('',#99,.T.);
#69=FACE_OUTER_BOUND('',#100,.T.);
#70=FACE_OUTER_BOUND('',#101,.T.);
#71=FACE_OUTER_BOUND('',#102,.T.);
#72=FACE_OUTER_BOUND('',#104,.T.);
#73=FACE_OUTER_BOUND('',#105,.T.);
#74=FACE_OUTER_BOUND('',#106,.T.);
#75=EDGE_LOOP('',(#353,#354,#355,#356,#357,#358,#359,#360,#361,#362,#363,
#364,#365,#366));
#76=EDGE_LOOP('',(#367,#368,#369,#370));
#77=EDGE_LOOP('',(#371));
#78=EDGE_LOOP('',(#372,#373,#374,#375,#376,#377,#378));
#79=EDGE_LOOP('',(#379,#380,#381,#382,#383));
#80=EDGE_LOOP('',(#384,#385,#386,#387));
#81=EDGE_LOOP('',(#388,#389,#390,#391));
#82=EDGE_LOOP('',(#392,#393,#394,#395));
#83=EDGE_LOOP('',(#396,#397,#398,#399,#400,#401,#402));
#84=EDGE_LOOP('',(#403,#404,#405,#406));
#85=EDGE_LOOP('',(#407,#408,#409,#410,#411));
#86=EDGE_LOOP('',(#412,#413,#414,#415));
#87=EDGE_LOOP('',(#416,#417,#418,#419));
#88=EDGE_LOOP('',(#420,#421,#422,#423));
#89=EDGE_LOOP('',(#424,#425,#426,#427,#428));
#90=EDGE_LOOP('',(#429,#430,#431,#432));
#91=EDGE_LOOP('',(#433,#434,#435,#436));
#92=EDGE_LOOP('',(#437,#438,#439,#440));
#93=EDGE_LOOP('',(#441,#442,#443,#444));
#94=EDGE_LOOP('',(#445,#446,#447,#448,#449));
#95=EDGE_LOOP('',(#450,#451,#452,#453));
#96=EDGE_LOOP('',(#454));
#97=EDGE_LOOP('',(#455));
#98=EDGE_LOOP('',(#456,#457,#458,#459));
#99=EDGE_LOOP('',(#460,#461,#462,#463));
#100=EDGE_LOOP('',(#464,#465,#466,#467));
#101=EDGE_LOOP('',(#468,#469,#470,#471,#472,#473));
#102=EDGE_LOOP('',(#474,#475,#476,#477));
#103=EDGE_LOOP('',(#478));
#104=EDGE_LOOP('',(#479,#480,#481,#482,#483,#484));
#105=EDGE_LOOP('',(#485,#486,#487,#488));
#106=EDGE_LOOP('',(#489,#490,#491,#492,#493,#494,#495,#496,#497,#498,#499,
#500,#501,#502,#503,#504,#505,#506,#507,#508));
#107=ELLIPSE('',#572,1.41421356237309,1.);
#108=ELLIPSE('',#573,1.4142135623731,1.);
#109=ELLIPSE('',#574,1.4142135623731,1.);
#110=ELLIPSE('',#575,1.4142135623731,1.);
#111=LINE('',#786,#167);
#112=LINE('',#790,#168);
#113=LINE('',#792,#169);
#114=LINE('',#796,#170);
#115=LINE('',#798,#171);
#116=LINE('',#800,#172);
#117=LINE('',#802,#173);
#118=LINE('',#804,#174);
#119=LINE('',#808,#175);
#120=LINE('',#810,#176);
#121=LINE('',#814,#177);
#122=LINE('',#816,#178);
#123=LINE('',#817,#179);
#124=LINE('',#822,#180);
#125=LINE('',#826,#181);
#126=LINE('',#830,#182);
#127=LINE('',#836,#183);
#128=LINE('',#839,#184);
#129=LINE('',#842,#185);
#130=LINE('',#843,#186);
#131=LINE('',#849,#187);
#132=LINE('',#852,#188);
#133=LINE('',#854,#189);
#134=LINE('',#855,#190);
#135=LINE('',#858,#191);
#136=LINE('',#861,#192);
#137=LINE('',#866,#193);
#138=LINE('',#867,#194);
#139=LINE('',#870,#195);
#140=LINE('',#871,#196);
#141=LINE('',#874,#197);
#142=LINE('',#877,#198);
#143=LINE('',#880,#199);
#144=LINE('',#881,#200);
#145=LINE('',#886,#201);
#146=LINE('',#889,#202);
#147=LINE('',#892,#203);
#148=LINE('',#893,#204);
#149=LINE('',#897,#205);
#150=LINE('',#900,#206);
#151=LINE('',#901,#207);
#152=LINE('',#905,#208);
#153=LINE('',#907,#209);
#154=LINE('',#910,#210);
#155=LINE('',#918,#211);
#156=LINE('',#921,#212);
#157=LINE('',#923,#213);
#158=LINE('',#924,#214);
#159=LINE('',#927,#215);
#160=LINE('',#928,#216);
#161=LINE('',#931,#217);
#162=LINE('',#932,#218);
#163=LINE('',#935,#219);
#164=LINE('',#936,#220);
#165=LINE('',#938,#221);
#166=LINE('',#940,#222);
#167=VECTOR('',#626,10.);
#168=VECTOR('',#629,10.);
#169=VECTOR('',#630,10.);
#170=VECTOR('',#633,10.);
#171=VECTOR('',#634,10.);
#172=VECTOR('',#635,10.);
#173=VECTOR('',#636,10.);
#174=VECTOR('',#637,10.);
#175=VECTOR('',#640,10.);
#176=VECTOR('',#641,10.);
#177=VECTOR('',#646,10.);
#178=VECTOR('',#647,10.);
#179=VECTOR('',#648,10.);
#180=VECTOR('',#653,10.);
#181=VECTOR('',#656,10.);
#182=VECTOR('',#659,10.);
#183=VECTOR('',#666,10.);
#184=VECTOR('',#669,10.);
#185=VECTOR('',#672,10.);
#186=VECTOR('',#673,10.);
#187=VECTOR('',#678,10.);
#188=VECTOR('',#681,10.);
#189=VECTOR('',#684,10.);
#190=VECTOR('',#685,10.);
#191=VECTOR('',#688,10.);
#192=VECTOR('',#691,10.);
#193=VECTOR('',#696,10.);
#194=VECTOR('',#697,10.);
#195=VECTOR('',#700,10.);
#196=VECTOR('',#701,10.);
#197=VECTOR('',#704,10.);
#198=VECTOR('',#707,10.);
#199=VECTOR('',#710,10.);
#200=VECTOR('',#711,10.);
#201=VECTOR('',#718,10.);
#202=VECTOR('',#721,10.);
#203=VECTOR('',#724,10.);
#204=VECTOR('',#725,10.);
#205=VECTOR('',#730,10.);
#206=VECTOR('',#733,10.);
#207=VECTOR('',#734,10.);
#208=VECTOR('',#739,10.);
#209=VECTOR('',#742,10.);
#210=VECTOR('',#745,4.8);
#211=VECTOR('',#756,3.);
#212=VECTOR('',#759,10.);
#213=VECTOR('',#760,10.);
#214=VECTOR('',#761,10.);
#215=VECTOR('',#764,10.);
#216=VECTOR('',#765,10.);
#217=VECTOR('',#768,10.);
#218=VECTOR('',#769,10.);
#219=VECTOR('',#772,10.);
#220=VECTOR('',#773,10.);
#221=VECTOR('',#776,10.);
#222=VECTOR('',#779,10.);
#223=VERTEX_POINT('',#784);
#224=VERTEX_POINT('',#785);
#225=VERTEX_POINT('',#787);
#226=VERTEX_POINT('',#789);
#227=VERTEX_POINT('',#791);
#228=VERTEX_POINT('',#793);
#229=VERTEX_POINT('',#795);
#230=VERTEX_POINT('',#797);
#231=VERTEX_POINT('',#799);
#232=VERTEX_POINT('',#801);
#233=VERTEX_POINT('',#803);
#234=VERTEX_POINT('',#805);
#235=VERTEX_POINT('',#807);
#236=VERTEX_POINT('',#809);
#237=VERTEX_POINT('',#813);
#238=VERTEX_POINT('',#815);
#239=VERTEX_POINT('',#818);
#240=VERTEX_POINT('',#821);
#241=VERTEX_POINT('',#823);
#242=VERTEX_POINT('',#825);
#243=VERTEX_POINT('',#827);
#244=VERTEX_POINT('',#829);
#245=VERTEX_POINT('',#833);
#246=VERTEX_POINT('',#835);
#247=VERTEX_POINT('',#837);
#248=VERTEX_POINT('',#841);
#249=VERTEX_POINT('',#845);
#250=VERTEX_POINT('',#846);
#251=VERTEX_POINT('',#848);
#252=VERTEX_POINT('',#850);
#253=VERTEX_POINT('',#857);
#254=VERTEX_POINT('',#859);
#255=VERTEX_POINT('',#863);
#256=VERTEX_POINT('',#864);
#257=VERTEX_POINT('',#869);
#258=VERTEX_POINT('',#873);
#259=VERTEX_POINT('',#875);
#260=VERTEX_POINT('',#879);
#261=VERTEX_POINT('',#885);
#262=VERTEX_POINT('',#887);
#263=VERTEX_POINT('',#891);
#264=VERTEX_POINT('',#895);
#265=VERTEX_POINT('',#899);
#266=VERTEX_POINT('',#903);
#267=VERTEX_POINT('',#909);
#268=VERTEX_POINT('',#913);
#269=VERTEX_POINT('',#916);
#270=VERTEX_POINT('',#920);
#271=VERTEX_POINT('',#922);
#272=VERTEX_POINT('',#926);
#273=VERTEX_POINT('',#930);
#274=VERTEX_POINT('',#934);
#275=EDGE_CURVE('',#223,#224,#111,.F.);
#276=EDGE_CURVE('',#223,#225,#107,.T.);
#277=EDGE_CURVE('',#226,#225,#112,.F.);
#278=EDGE_CURVE('',#226,#227,#113,.T.);
#279=EDGE_CURVE('',#227,#228,#108,.T.);
#280=EDGE_CURVE('',#228,#229,#114,.T.);
#281=EDGE_CURVE('',#230,#229,#115,.F.);
#282=EDGE_CURVE('',#230,#231,#116,.T.);
#283=EDGE_CURVE('',#231,#232,#117,.T.);
#284=EDGE_CURVE('',#233,#232,#118,.F.);
#285=EDGE_CURVE('',#234,#233,#109,.F.);
#286=EDGE_CURVE('',#234,#235,#119,.T.);
#287=EDGE_CURVE('',#236,#235,#120,.F.);
#288=EDGE_CURVE('',#236,#224,#110,.T.);
#289=EDGE_CURVE('',#230,#237,#121,.T.);
#290=EDGE_CURVE('',#238,#237,#122,.T.);
#291=EDGE_CURVE('',#231,#238,#123,.T.);
#292=EDGE_CURVE('',#239,#239,#28,.T.);
#293=EDGE_CURVE('',#226,#240,#124,.T.);
#294=EDGE_CURVE('',#241,#240,#29,.T.);
#295=EDGE_CURVE('',#241,#242,#125,.T.);
#296=EDGE_CURVE('',#243,#242,#30,.T.);
#297=EDGE_CURVE('',#243,#244,#126,.T.);
#298=EDGE_CURVE('',#227,#244,#31,.T.);
#299=EDGE_CURVE('',#245,#234,#32,.T.);
#300=EDGE_CURVE('',#246,#233,#127,.T.);
#301=EDGE_CURVE('',#246,#247,#33,.T.);
#302=EDGE_CURVE('',#247,#245,#128,.T.);
#303=EDGE_CURVE('',#232,#248,#129,.T.);
#304=EDGE_CURVE('',#246,#248,#130,.T.);
#305=EDGE_CURVE('',#249,#250,#34,.T.);
#306=EDGE_CURVE('',#250,#251,#131,.T.);
#307=EDGE_CURVE('',#251,#252,#35,.T.);
#308=EDGE_CURVE('',#252,#249,#132,.T.);
#309=EDGE_CURVE('',#249,#247,#133,.T.);
#310=EDGE_CURVE('',#245,#252,#134,.T.);
#311=EDGE_CURVE('',#251,#253,#135,.T.);
#312=EDGE_CURVE('',#254,#253,#36,.T.);
#313=EDGE_CURVE('',#254,#235,#136,.T.);
#314=EDGE_CURVE('',#255,#256,#37,.T.);
#315=EDGE_CURVE('',#256,#254,#137,.T.);
#316=EDGE_CURVE('',#253,#255,#138,.T.);
#317=EDGE_CURVE('',#257,#256,#139,.T.);
#318=EDGE_CURVE('',#236,#257,#140,.T.);
#319=EDGE_CURVE('',#258,#223,#141,.T.);
#320=EDGE_CURVE('',#258,#259,#38,.T.);
#321=EDGE_CURVE('',#259,#225,#142,.T.);
#322=EDGE_CURVE('',#260,#224,#143,.T.);
#323=EDGE_CURVE('',#258,#260,#144,.T.);
#324=EDGE_CURVE('',#257,#260,#39,.T.);
#325=EDGE_CURVE('',#244,#261,#145,.T.);
#326=EDGE_CURVE('',#261,#262,#40,.T.);
#327=EDGE_CURVE('',#262,#228,#146,.T.);
#328=EDGE_CURVE('',#263,#243,#147,.T.);
#329=EDGE_CURVE('',#261,#263,#148,.T.);
#330=EDGE_CURVE('',#264,#263,#41,.T.);
#331=EDGE_CURVE('',#242,#264,#149,.T.);
#332=EDGE_CURVE('',#265,#241,#150,.T.);
#333=EDGE_CURVE('',#264,#265,#151,.T.);
#334=EDGE_CURVE('',#266,#265,#42,.T.);
#335=EDGE_CURVE('',#240,#266,#152,.T.);
#336=EDGE_CURVE('',#266,#259,#153,.T.);
#337=EDGE_CURVE('',#239,#267,#154,.T.);
#338=EDGE_CURVE('',#267,#267,#43,.T.);
#339=EDGE_CURVE('',#268,#268,#44,.T.);
#340=EDGE_CURVE('',#269,#269,#45,.T.);
#341=EDGE_CURVE('',#269,#268,#155,.T.);
#342=EDGE_CURVE('',#270,#238,#156,.T.);
#343=EDGE_CURVE('',#237,#271,#157,.T.);
#344=EDGE_CURVE('',#271,#270,#158,.T.);
#345=EDGE_CURVE('',#272,#262,#159,.T.);
#346=EDGE_CURVE('',#229,#272,#160,.T.);
#347=EDGE_CURVE('',#273,#272,#161,.T.);
#348=EDGE_CURVE('',#271,#273,#162,.T.);
#349=EDGE_CURVE('',#274,#273,#163,.T.);
#350=EDGE_CURVE('',#270,#274,#164,.T.);
#351=EDGE_CURVE('',#248,#274,#165,.T.);
#352=EDGE_CURVE('',#255,#250,#166,.T.);
#353=ORIENTED_EDGE('',*,*,#275,.F.);
#354=ORIENTED_EDGE('',*,*,#276,.T.);
#355=ORIENTED_EDGE('',*,*,#277,.F.);
#356=ORIENTED_EDGE('',*,*,#278,.T.);
#357=ORIENTED_EDGE('',*,*,#279,.T.);
#358=ORIENTED_EDGE('',*,*,#280,.T.);
#359=ORIENTED_EDGE('',*,*,#281,.F.);
#360=ORIENTED_EDGE('',*,*,#282,.T.);
#361=ORIENTED_EDGE('',*,*,#283,.T.);
#362=ORIENTED_EDGE('',*,*,#284,.F.);
#363=ORIENTED_EDGE('',*,*,#285,.F.);
#364=ORIENTED_EDGE('',*,*,#286,.T.);
#365=ORIENTED_EDGE('',*,*,#287,.F.);
#366=ORIENTED_EDGE('',*,*,#288,.T.);
#367=ORIENTED_EDGE('',*,*,#282,.F.);
#368=ORIENTED_EDGE('',*,*,#289,.T.);
#369=ORIENTED_EDGE('',*,*,#290,.F.);
#370=ORIENTED_EDGE('',*,*,#291,.F.);
#371=ORIENTED_EDGE('',*,*,#292,.T.);
#372=ORIENTED_EDGE('',*,*,#278,.F.);
#373=ORIENTED_EDGE('',*,*,#293,.T.);
#374=ORIENTED_EDGE('',*,*,#294,.F.);
#375=ORIENTED_EDGE('',*,*,#295,.T.);
#376=ORIENTED_EDGE('',*,*,#296,.F.);
#377=ORIENTED_EDGE('',*,*,#297,.T.);
#378=ORIENTED_EDGE('',*,*,#298,.F.);
#379=ORIENTED_EDGE('',*,*,#299,.T.);
#380=ORIENTED_EDGE('',*,*,#285,.T.);
#381=ORIENTED_EDGE('',*,*,#300,.F.);
#382=ORIENTED_EDGE('',*,*,#301,.T.);
#383=ORIENTED_EDGE('',*,*,#302,.T.);
#384=ORIENTED_EDGE('',*,*,#300,.T.);
#385=ORIENTED_EDGE('',*,*,#284,.T.);
#386=ORIENTED_EDGE('',*,*,#303,.T.);
#387=ORIENTED_EDGE('',*,*,#304,.F.);
#388=ORIENTED_EDGE('',*,*,#305,.T.);
#389=ORIENTED_EDGE('',*,*,#306,.T.);
#390=ORIENTED_EDGE('',*,*,#307,.T.);
#391=ORIENTED_EDGE('',*,*,#308,.T.);
#392=ORIENTED_EDGE('',*,*,#302,.F.);
#393=ORIENTED_EDGE('',*,*,#309,.F.);
#394=ORIENTED_EDGE('',*,*,#308,.F.);
#395=ORIENTED_EDGE('',*,*,#310,.F.);
#396=ORIENTED_EDGE('',*,*,#286,.F.);
#397=ORIENTED_EDGE('',*,*,#299,.F.);
#398=ORIENTED_EDGE('',*,*,#310,.T.);
#399=ORIENTED_EDGE('',*,*,#307,.F.);
#400=ORIENTED_EDGE('',*,*,#311,.T.);
#401=ORIENTED_EDGE('',*,*,#312,.F.);
#402=ORIENTED_EDGE('',*,*,#313,.T.);
#403=ORIENTED_EDGE('',*,*,#314,.T.);
#404=ORIENTED_EDGE('',*,*,#315,.T.);
#405=ORIENTED_EDGE('',*,*,#312,.T.);
#406=ORIENTED_EDGE('',*,*,#316,.T.);
#407=ORIENTED_EDGE('',*,*,#315,.F.);
#408=ORIENTED_EDGE('',*,*,#317,.F.);
#409=ORIENTED_EDGE('',*,*,#318,.F.);
#410=ORIENTED_EDGE('',*,*,#287,.T.);
#411=ORIENTED_EDGE('',*,*,#313,.F.);
#412=ORIENTED_EDGE('',*,*,#319,.F.);
#413=ORIENTED_EDGE('',*,*,#320,.T.);
#414=ORIENTED_EDGE('',*,*,#321,.T.);
#415=ORIENTED_EDGE('',*,*,#276,.F.);
#416=ORIENTED_EDGE('',*,*,#319,.T.);
#417=ORIENTED_EDGE('',*,*,#275,.T.);
#418=ORIENTED_EDGE('',*,*,#322,.F.);
#419=ORIENTED_EDGE('',*,*,#323,.F.);
#420=ORIENTED_EDGE('',*,*,#318,.T.);
#421=ORIENTED_EDGE('',*,*,#324,.T.);
#422=ORIENTED_EDGE('',*,*,#322,.T.);
#423=ORIENTED_EDGE('',*,*,#288,.F.);
#424=ORIENTED_EDGE('',*,*,#298,.T.);
#425=ORIENTED_EDGE('',*,*,#325,.T.);
#426=ORIENTED_EDGE('',*,*,#326,.T.);
#427=ORIENTED_EDGE('',*,*,#327,.T.);
#428=ORIENTED_EDGE('',*,*,#279,.F.);
#429=ORIENTED_EDGE('',*,*,#325,.F.);
#430=ORIENTED_EDGE('',*,*,#297,.F.);
#431=ORIENTED_EDGE('',*,*,#328,.F.);
#432=ORIENTED_EDGE('',*,*,#329,.F.);
#433=ORIENTED_EDGE('',*,*,#330,.T.);
#434=ORIENTED_EDGE('',*,*,#328,.T.);
#435=ORIENTED_EDGE('',*,*,#296,.T.);
#436=ORIENTED_EDGE('',*,*,#331,.T.);
#437=ORIENTED_EDGE('',*,*,#331,.F.);
#438=ORIENTED_EDGE('',*,*,#295,.F.);
#439=ORIENTED_EDGE('',*,*,#332,.F.);
#440=ORIENTED_EDGE('',*,*,#333,.F.);
#441=ORIENTED_EDGE('',*,*,#334,.T.);
#442=ORIENTED_EDGE('',*,*,#332,.T.);
#443=ORIENTED_EDGE('',*,*,#294,.T.);
#444=ORIENTED_EDGE('',*,*,#335,.T.);
#445=ORIENTED_EDGE('',*,*,#321,.F.);
#446=ORIENTED_EDGE('',*,*,#336,.F.);
#447=ORIENTED_EDGE('',*,*,#335,.F.);
#448=ORIENTED_EDGE('',*,*,#293,.F.);
#449=ORIENTED_EDGE('',*,*,#277,.T.);
#450=ORIENTED_EDGE('',*,*,#292,.F.);
#451=ORIENTED_EDGE('',*,*,#337,.T.);
#452=ORIENTED_EDGE('',*,*,#338,.T.);
#453=ORIENTED_EDGE('',*,*,#337,.F.);
#454=ORIENTED_EDGE('',*,*,#338,.F.);
#455=ORIENTED_EDGE('',*,*,#339,.F.);
#456=ORIENTED_EDGE('',*,*,#340,.F.);
#457=ORIENTED_EDGE('',*,*,#341,.T.);
#458=ORIENTED_EDGE('',*,*,#339,.T.);
#459=ORIENTED_EDGE('',*,*,#341,.F.);
#460=ORIENTED_EDGE('',*,*,#342,.T.);
#461=ORIENTED_EDGE('',*,*,#290,.T.);
#462=ORIENTED_EDGE('',*,*,#343,.T.);
#463=ORIENTED_EDGE('',*,*,#344,.T.);
#464=ORIENTED_EDGE('',*,*,#327,.F.);
#465=ORIENTED_EDGE('',*,*,#345,.F.);
#466=ORIENTED_EDGE('',*,*,#346,.F.);
#467=ORIENTED_EDGE('',*,*,#280,.F.);
#468=ORIENTED_EDGE('',*,*,#346,.T.);
#469=ORIENTED_EDGE('',*,*,#347,.F.);
#470=ORIENTED_EDGE('',*,*,#348,.F.);
#471=ORIENTED_EDGE('',*,*,#343,.F.);
#472=ORIENTED_EDGE('',*,*,#289,.F.);
#473=ORIENTED_EDGE('',*,*,#281,.T.);
#474=ORIENTED_EDGE('',*,*,#348,.T.);
#475=ORIENTED_EDGE('',*,*,#349,.F.);
#476=ORIENTED_EDGE('',*,*,#350,.F.);
#477=ORIENTED_EDGE('',*,*,#344,.F.);
#478=ORIENTED_EDGE('',*,*,#340,.T.);
#479=ORIENTED_EDGE('',*,*,#303,.F.);
#480=ORIENTED_EDGE('',*,*,#283,.F.);
#481=ORIENTED_EDGE('',*,*,#291,.T.);
#482=ORIENTED_EDGE('',*,*,#342,.F.);
#483=ORIENTED_EDGE('',*,*,#350,.T.);
#484=ORIENTED_EDGE('',*,*,#351,.F.);
#485=ORIENTED_EDGE('',*,*,#306,.F.);
#486=ORIENTED_EDGE('',*,*,#352,.F.);
#487=ORIENTED_EDGE('',*,*,#316,.F.);
#488=ORIENTED_EDGE('',*,*,#311,.F.);
#489=ORIENTED_EDGE('',*,*,#305,.F.);
#490=ORIENTED_EDGE('',*,*,#309,.T.);
#491=ORIENTED_EDGE('',*,*,#301,.F.);
#492=ORIENTED_EDGE('',*,*,#304,.T.);
#493=ORIENTED_EDGE('',*,*,#351,.T.);
#494=ORIENTED_EDGE('',*,*,#349,.T.);
#495=ORIENTED_EDGE('',*,*,#347,.T.);
#496=ORIENTED_EDGE('',*,*,#345,.T.);
#497=ORIENTED_EDGE('',*,*,#326,.F.);
#498=ORIENTED_EDGE('',*,*,#329,.T.);
#499=ORIENTED_EDGE('',*,*,#330,.F.);
#500=ORIENTED_EDGE('',*,*,#333,.T.);
#501=ORIENTED_EDGE('',*,*,#334,.F.);
#502=ORIENTED_EDGE('',*,*,#336,.T.);
#503=ORIENTED_EDGE('',*,*,#320,.F.);
#504=ORIENTED_EDGE('',*,*,#323,.T.);
#505=ORIENTED_EDGE('',*,*,#324,.F.);
#506=ORIENTED_EDGE('',*,*,#317,.T.);
#507=ORIENTED_EDGE('',*,*,#314,.F.);
#508=ORIENTED_EDGE('',*,*,#352,.T.);
#509=PLANE('',#571);
#510=PLANE('',#576);
#511=PLANE('',#578);
#512=PLANE('',#585);
#513=PLANE('',#589);
#514=PLANE('',#590);
#515=PLANE('',#594);
#516=PLANE('',#597);
#517=PLANE('',#602);
#518=PLANE('',#605);
#519=PLANE('',#608);
#520=PLANE('',#611);
#521=PLANE('',#615);
#522=PLANE('',#616);
#523=PLANE('',#617);
#524=PLANE('',#618);
#525=PLANE('',#619);
#526=PLANE('',#620);
#527=PLANE('',#621);
#528=ADVANCED_FACE('',(#46),#509,.T.);
#529=ADVANCED_FACE('',(#47,#25),#510,.T.);
#530=ADVANCED_FACE('',(#48),#511,.F.);
#531=ADVANCED_FACE('',(#49),#15,.F.);
#532=ADVANCED_FACE('',(#50),#512,.T.);
#533=ADVANCED_FACE('',(#51),#16,.T.);
#534=ADVANCED_FACE('',(#52),#513,.T.);
#535=ADVANCED_FACE('',(#53),#514,.F.);
#536=ADVANCED_FACE('',(#54),#17,.T.);
#537=ADVANCED_FACE('',(#55),#515,.T.);
#538=ADVANCED_FACE('',(#56),#18,.F.);
#539=ADVANCED_FACE('',(#57),#516,.T.);
#540=ADVANCED_FACE('',(#58),#19,.F.);
#541=ADVANCED_FACE('',(#59),#20,.F.);
#542=ADVANCED_FACE('',(#60),#517,.T.);
#543=ADVANCED_FACE('',(#61),#21,.T.);
#544=ADVANCED_FACE('',(#62),#518,.T.);
#545=ADVANCED_FACE('',(#63),#22,.T.);
#546=ADVANCED_FACE('',(#64),#519,.T.);
#547=ADVANCED_FACE('',(#65),#23,.F.);
#548=ADVANCED_FACE('',(#66,#26),#520,.T.);
#549=ADVANCED_FACE('',(#67),#24,.F.);
#550=ADVANCED_FACE('',(#68),#521,.T.);
#551=ADVANCED_FACE('',(#69),#522,.T.);
#552=ADVANCED_FACE('',(#70),#523,.T.);
#553=ADVANCED_FACE('',(#71,#27),#524,.T.);
#554=ADVANCED_FACE('',(#72),#525,.T.);
#555=ADVANCED_FACE('',(#73),#526,.T.);
#556=ADVANCED_FACE('',(#74),#527,.T.);
#557=CLOSED_SHELL('',(#528,#529,#530,#531,#532,#533,#534,#535,#536,#537,
#538,#539,#540,#541,#542,#543,#544,#545,#546,#547,#548,#549,#550,#551,#552,
#553,#554,#555,#556));
#558=DERIVED_UNIT_ELEMENT(#560,1.);
#559=DERIVED_UNIT_ELEMENT(#947,3.);
#560=(
MASS_UNIT()
NAMED_UNIT(*)
SI_UNIT(.KILO.,.GRAM.)
);
#561=DERIVED_UNIT((#558,#559));
#562=MEASURE_REPRESENTATION_ITEM('density measure',
POSITIVE_RATIO_MEASURE(7850.),#561);
#563=PROPERTY_DEFINITION_REPRESENTATION(#568,#565);
#564=PROPERTY_DEFINITION_REPRESENTATION(#569,#566);
#565=REPRESENTATION('material name',(#567),#944);
#566=REPRESENTATION('density',(#562),#944);
#567=DESCRIPTIVE_REPRESENTATION_ITEM('Steel','Steel');
#568=PROPERTY_DEFINITION('material property','material name',#954);
#569=PROPERTY_DEFINITION('material property','density of part',#954);
#570=AXIS2_PLACEMENT_3D('placement',#782,#622,#623);
#571=AXIS2_PLACEMENT_3D('',#783,#624,#625);
#572=AXIS2_PLACEMENT_3D('',#788,#627,#628);
#573=AXIS2_PLACEMENT_3D('',#794,#631,#632);
#574=AXIS2_PLACEMENT_3D('',#806,#638,#639);
#575=AXIS2_PLACEMENT_3D('',#811,#642,#643);
#576=AXIS2_PLACEMENT_3D('',#812,#644,#645);
#577=AXIS2_PLACEMENT_3D('',#819,#649,#650);
#578=AXIS2_PLACEMENT_3D('',#820,#651,#652);
#579=AXIS2_PLACEMENT_3D('',#824,#654,#655);
#580=AXIS2_PLACEMENT_3D('',#828,#657,#658);
#581=AXIS2_PLACEMENT_3D('',#831,#660,#661);
#582=AXIS2_PLACEMENT_3D('',#832,#662,#663);
#583=AXIS2_PLACEMENT_3D('',#834,#664,#665);
#584=AXIS2_PLACEMENT_3D('',#838,#667,#668);
#585=AXIS2_PLACEMENT_3D('',#840,#670,#671);
#586=AXIS2_PLACEMENT_3D('',#844,#674,#675);
#587=AXIS2_PLACEMENT_3D('',#847,#676,#677);
#588=AXIS2_PLACEMENT_3D('',#851,#679,#680);
#589=AXIS2_PLACEMENT_3D('',#853,#682,#683);
#590=AXIS2_PLACEMENT_3D('',#856,#686,#687);
#591=AXIS2_PLACEMENT_3D('',#860,#689,#690);
#592=AXIS2_PLACEMENT_3D('',#862,#692,#693);
#593=AXIS2_PLACEMENT_3D('',#865,#694,#695);
#594=AXIS2_PLACEMENT_3D('',#868,#698,#699);
#595=AXIS2_PLACEMENT_3D('',#872,#702,#703);
#596=AXIS2_PLACEMENT_3D('',#876,#705,#706);
#597=AXIS2_PLACEMENT_3D('',#878,#708,#709);
#598=AXIS2_PLACEMENT_3D('',#882,#712,#713);
#599=AXIS2_PLACEMENT_3D('',#883,#714,#715);
#600=AXIS2_PLACEMENT_3D('',#884,#716,#717);
#601=AXIS2_PLACEMENT_3D('',#888,#719,#720);
#602=AXIS2_PLACEMENT_3D('',#890,#722,#723);
#603=AXIS2_PLACEMENT_3D('',#894,#726,#727);
#604=AXIS2_PLACEMENT_3D('',#896,#728,#729);
#605=AXIS2_PLACEMENT_3D('',#898,#731,#732);
#606=AXIS2_PLACEMENT_3D('',#902,#735,#736);
#607=AXIS2_PLACEMENT_3D('',#904,#737,#738);
#608=AXIS2_PLACEMENT_3D('',#906,#740,#741);
#609=AXIS2_PLACEMENT_3D('',#908,#743,#744);
#610=AXIS2_PLACEMENT_3D('',#911,#746,#747);
#611=AXIS2_PLACEMENT_3D('',#912,#748,#749);
#612=AXIS2_PLACEMENT_3D('',#914,#750,#751);
#613=AXIS2_PLACEMENT_3D('',#915,#752,#753);
#614=AXIS2_PLACEMENT_3D('',#917,#754,#755);
#615=AXIS2_PLACEMENT_3D('',#919,#757,#758);
#616=AXIS2_PLACEMENT_3D('',#925,#762,#763);
#617=AXIS2_PLACEMENT_3D('',#929,#766,#767);
#618=AXIS2_PLACEMENT_3D('',#933,#770,#771);
#619=AXIS2_PLACEMENT_3D('',#937,#774,#775);
#620=AXIS2_PLACEMENT_3D('',#939,#777,#778);
#621=AXIS2_PLACEMENT_3D('',#941,#780,#781);
#622=DIRECTION('axis',(0.,0.,1.));
#623=DIRECTION('refdir',(1.,0.,0.));
#624=DIRECTION('center_axis',(0.707106781186548,-0.707106781186547,0.));
#625=DIRECTION('ref_axis',(0.,0.,-1.));
#626=DIRECTION('',(0.,0.,1.));
#627=DIRECTION('center_axis',(-0.707106781186548,0.707106781186547,0.));
#628=DIRECTION('ref_axis',(-0.707106781186547,-0.707106781186548,-4.9065389333868E-17));
#629=DIRECTION('',(0.697868801664496,0.697868801664496,0.161115707883247));
#630=DIRECTION('',(0.,0.,1.));
#631=DIRECTION('center_axis',(-0.707106781186548,0.707106781186547,0.));
#632=DIRECTION('ref_axis',(-0.707106781186547,-0.707106781186548,-4.9065389333868E-17));
#633=DIRECTION('',(0.,0.,1.));
#634=DIRECTION('',(-0.707106781186547,-0.707106781186548,0.));
#635=DIRECTION('',(0.,0.,-1.));
#636=DIRECTION('',(0.707106781186547,0.707106781186548,0.));
#637=DIRECTION('',(0.,0.,1.));
#638=DIRECTION('center_axis',(-0.707106781186548,0.707106781186547,0.));
#639=DIRECTION('ref_axis',(-0.707106781186547,-0.707106781186548,4.9065389333868E-17));
#640=DIRECTION('',(0.,0.,1.));
#641=DIRECTION('',(-0.697868801664496,-0.697868801664496,0.161115707883247));
#642=DIRECTION('center_axis',(-0.707106781186548,0.707106781186547,0.));
#643=DIRECTION('ref_axis',(-0.707106781186547,-0.707106781186548,0.));
#644=DIRECTION('center_axis',(1.,0.,0.));
#645=DIRECTION('ref_axis',(0.,0.,1.));
#646=DIRECTION('',(0.,-1.,0.));
#647=DIRECTION('',(0.,0.,1.));
#648=DIRECTION('',(0.,-1.,0.));
#649=DIRECTION('center_axis',(-1.,0.,0.));
#650=DIRECTION('ref_axis',(0.,0.,-1.));
#651=DIRECTION('center_axis',(0.,1.,0.));
#652=DIRECTION('ref_axis',(1.,0.,0.));
#653=DIRECTION('',(0.974370064785235,0.,0.224951054343865));
#654=DIRECTION('center_axis',(0.,1.,0.));
#655=DIRECTION('ref_axis',(0.848048096156426,0.,-0.529919264233205));
#656=DIRECTION('',(-0.224951054343865,0.,0.974370064785235));
#657=DIRECTION('center_axis',(0.,1.,0.));
#658=DIRECTION('ref_axis',(0.529919264233205,0.,0.848048096156426));
#659=DIRECTION('',(-0.974370064785235,0.,-0.224951054343865));
#660=DIRECTION('center_axis',(0.,-1.,0.));
#661=DIRECTION('ref_axis',(-0.62251463663762,0.,-0.782608156852413));
#662=DIRECTION('center_axis',(0.,1.,0.));
#663=DIRECTION('ref_axis',(-0.622514636637618,0.,0.782608156852415));
#664=DIRECTION('center_axis',(0.,-1.,0.));
#665=DIRECTION('ref_axis',(-0.622514636637618,0.,0.782608156852415));
#666=DIRECTION('',(0.,-1.,0.));
#667=DIRECTION('center_axis',(0.,1.,0.));
#668=DIRECTION('ref_axis',(-0.622514636637618,0.,0.782608156852415));
#669=DIRECTION('',(0.,-1.,0.));
#670=DIRECTION('center_axis',(1.,0.,0.));
#671=DIRECTION('ref_axis',(0.,0.,-1.));
#672=DIRECTION('',(0.,1.,0.));
#673=DIRECTION('',(0.,0.,-1.));
#674=DIRECTION('center_axis',(0.,1.,0.));
#675=DIRECTION('ref_axis',(0.529919264233207,0.,-0.848048096156425));
#676=DIRECTION('center_axis',(0.,-1.,0.));
#677=DIRECTION('ref_axis',(0.529919264233207,0.,-0.848048096156425));
#678=DIRECTION('',(0.,-1.,0.));
#679=DIRECTION('center_axis',(0.,1.,0.));
#680=DIRECTION('ref_axis',(0.529919264233207,0.,-0.848048096156425));
#681=DIRECTION('',(0.,1.,0.));
#682=DIRECTION('center_axis',(-0.224951054343865,0.,-0.974370064785235));
#683=DIRECTION('ref_axis',(-0.974370064785235,0.,0.224951054343864));
#684=DIRECTION('',(-0.974370064785235,0.,0.224951054343864));
#685=DIRECTION('',(0.974370064785235,0.,-0.224951054343864));
#686=DIRECTION('center_axis',(0.,1.,0.));
#687=DIRECTION('ref_axis',(1.,0.,0.));
#688=DIRECTION('',(0.224951054343864,0.,0.974370064785236));
#689=DIRECTION('center_axis',(0.,1.,0.));
#690=DIRECTION('ref_axis',(0.848048096156427,0.,0.529919264233204));
#691=DIRECTION('',(-0.974370064785235,0.,0.224951054343865));
#692=DIRECTION('center_axis',(0.,1.,0.));
#693=DIRECTION('ref_axis',(0.848048096156427,0.,0.529919264233204));
#694=DIRECTION('center_axis',(0.,-1.,0.));
#695=DIRECTION('ref_axis',(0.848048096156427,0.,0.529919264233204));
#696=DIRECTION('',(0.,-1.,0.));
#697=DIRECTION('',(0.,1.,0.));
#698=DIRECTION('center_axis',(0.224951054343865,0.,0.974370064785235));
#699=DIRECTION('ref_axis',(0.974370064785235,0.,-0.224951054343865));
#700=DIRECTION('',(0.974370064785235,0.,-0.224951054343865));
#701=DIRECTION('',(0.,1.,0.));
#702=DIRECTION('center_axis',(0.,1.,0.));
#703=DIRECTION('ref_axis',(-0.782608156852414,0.,0.62251463663762));
#704=DIRECTION('',(0.,-1.,0.));
#705=DIRECTION('center_axis',(0.,1.,0.));
#706=DIRECTION('ref_axis',(-0.782608156852414,0.,0.62251463663762));
#707=DIRECTION('',(0.,-1.,0.));
#708=DIRECTION('center_axis',(1.,0.,0.));
#709=DIRECTION('ref_axis',(0.,0.,-1.));
#710=DIRECTION('',(0.,-1.,0.));
#711=DIRECTION('',(0.,0.,-1.));
#712=DIRECTION('center_axis',(0.,1.,0.));
#713=DIRECTION('ref_axis',(-0.782608156852413,0.,-0.622514636637621));
#714=DIRECTION('center_axis',(0.,1.,0.));
#715=DIRECTION('ref_axis',(-0.782608156852413,0.,-0.622514636637621));
#716=DIRECTION('center_axis',(0.,1.,0.));
#717=DIRECTION('ref_axis',(-0.62251463663762,0.,-0.782608156852413));
#718=DIRECTION('',(0.,1.,0.));
#719=DIRECTION('center_axis',(0.,1.,0.));
#720=DIRECTION('ref_axis',(-0.62251463663762,0.,-0.782608156852413));
#721=DIRECTION('',(0.,-1.,0.));
#722=DIRECTION('center_axis',(-0.224951054343865,0.,0.974370064785235));
#723=DIRECTION('ref_axis',(0.974370064785235,0.,0.224951054343865));
#724=DIRECTION('',(0.,-1.,0.));
#725=DIRECTION('',(0.974370064785235,0.,0.224951054343865));
#726=DIRECTION('center_axis',(0.,1.,0.));
#727=DIRECTION('ref_axis',(0.529919264233205,0.,0.848048096156426));
#728=DIRECTION('center_axis',(0.,-1.,0.));
#729=DIRECTION('ref_axis',(0.529919264233205,0.,0.848048096156426));
#730=DIRECTION('',(0.,1.,0.));
#731=DIRECTION('center_axis',(0.974370064785235,0.,0.224951054343865));
#732=DIRECTION('ref_axis',(0.224951054343865,0.,-0.974370064785235));
#733=DIRECTION('',(0.,-1.,0.));
#734=DIRECTION('',(0.224951054343865,0.,-0.974370064785235));
#735=DIRECTION('center_axis',(0.,1.,0.));
#736=DIRECTION('ref_axis',(0.848048096156426,0.,-0.529919264233205));
#737=DIRECTION('center_axis',(0.,-1.,0.));
#738=DIRECTION('ref_axis',(0.848048096156426,0.,-0.529919264233205));
#739=DIRECTION('',(0.,1.,0.));
#740=DIRECTION('center_axis',(0.224951054343865,0.,-0.974370064785235));
#741=DIRECTION('ref_axis',(-0.974370064785235,0.,-0.224951054343865));
#742=DIRECTION('',(-0.974370064785235,0.,-0.224951054343865));
#743=DIRECTION('center_axis',(-1.,0.,0.));
#744=DIRECTION('ref_axis',(0.,0.,-1.));
#745=DIRECTION('',(-1.,0.,0.));
#746=DIRECTION('center_axis',(-1.,0.,0.));
#747=DIRECTION('ref_axis',(0.,0.,-1.));
#748=DIRECTION('center_axis',(1.,0.,0.));
#749=DIRECTION('ref_axis',(0.,0.,-1.));
#750=DIRECTION('center_axis',(1.,0.,0.));
#751=DIRECTION('ref_axis',(0.,0.,1.));
#752=DIRECTION('center_axis',(1.,0.,0.));
#753=DIRECTION('ref_axis',(0.,0.,1.));
#754=DIRECTION('center_axis',(1.,0.,0.));
#755=DIRECTION('ref_axis',(0.,0.,1.));
#756=DIRECTION('',(1.,0.,0.));
#757=DIRECTION('center_axis',(0.,-1.,0.));
#758=DIRECTION('ref_axis',(0.,0.,-1.));
#759=DIRECTION('',(1.,0.,0.));
#760=DIRECTION('',(-1.,0.,0.));
#761=DIRECTION('',(0.,0.,-1.));
#762=DIRECTION('center_axis',(1.,0.,0.));
#763=DIRECTION('ref_axis',(0.,0.,-1.));
#764=DIRECTION('',(0.,0.,-1.));
#765=DIRECTION('',(0.,1.,0.));
#766=DIRECTION('center_axis',(0.,0.,1.));
#767=DIRECTION('ref_axis',(1.,0.,0.));
#768=DIRECTION('',(1.,0.,0.));
#769=DIRECTION('',(0.,1.,0.));
#770=DIRECTION('center_axis',(-1.,0.,0.));
#771=DIRECTION('ref_axis',(0.,0.,1.));
#772=DIRECTION('',(0.,0.,1.));
#773=DIRECTION('',(0.,1.,0.));
#774=DIRECTION('center_axis',(0.,0.,-1.));
#775=DIRECTION('ref_axis',(-1.,0.,0.));
#776=DIRECTION('',(-1.,0.,0.));
#777=DIRECTION('center_axis',(0.974370064785236,0.,-0.224951054343864));
#778=DIRECTION('ref_axis',(-0.224951054343864,0.,-0.974370064785236));
#779=DIRECTION('',(-0.224951054343864,0.,-0.974370064785236));
#780=DIRECTION('center_axis',(0.,1.,0.));
#781=DIRECTION('ref_axis',(0.,0.,1.));
#782=CARTESIAN_POINT('',(0.,0.,0.));
#783=CARTESIAN_POINT('Origin',(5.,-1.,-15.));
#784=CARTESIAN_POINT('',(5.,-1.,-9.29543611102353));
#785=CARTESIAN_POINT('',(5.,-1.,-10.7045638889765));
#786=CARTESIAN_POINT('',(5.,-1.,-11.7500000971779));
#787=CARTESIAN_POINT('',(5.77504894565613,-0.224951054343866,-8.3210660462383));
#788=CARTESIAN_POINT('Origin',(6.,0.,-9.29543611102353));
#789=CARTESIAN_POINT('',(6.,0.,-8.26913200323014));
#790=CARTESIAN_POINT('',(7.3772457268768,1.3772457268768,-7.95116977353068));
#791=CARTESIAN_POINT('',(6.,0.,-5.16391557205657));
#792=CARTESIAN_POINT('',(6.,0.,-15.));
#793=CARTESIAN_POINT('',(5.,-1.,-4.16391557205657));
#794=CARTESIAN_POINT('Origin',(6.,0.,-4.16391557205657));
#795=CARTESIAN_POINT('',(5.,-1.,0.));
#796=CARTESIAN_POINT('',(5.,-1.,-7.5));
#797=CARTESIAN_POINT('',(4.,-2.,0.));
#798=CARTESIAN_POINT('',(4.,-2.,-1.11022302462516E-15));
#799=CARTESIAN_POINT('',(4.,-2.,-20.));
#800=CARTESIAN_POINT('',(4.,-2.,-15.));
#801=CARTESIAN_POINT('',(5.,-1.,-20.));
#802=CARTESIAN_POINT('',(5.25,-0.75,-20.));
#803=CARTESIAN_POINT('',(5.,-1.,-15.8360844279434));
#804=CARTESIAN_POINT('',(5.,-1.,-14.7894560645122));
#805=CARTESIAN_POINT('',(6.,0.,-14.8360844279434));
#806=CARTESIAN_POINT('Origin',(6.,-9.8130778667736E-16,-15.8360844279434));
#807=CARTESIAN_POINT('',(6.,0.,-11.7308679967698));
#808=CARTESIAN_POINT('',(6.,0.,-15.));
#809=CARTESIAN_POINT('',(5.77504894565613,-0.224951054343866,-11.6789339537617));
#810=CARTESIAN_POINT('',(5.44027628857693,-0.559723711423067,-11.6016455959835));
#811=CARTESIAN_POINT('Origin',(6.,-9.8130778667736E-16,-10.7045638889765));
#812=CARTESIAN_POINT('Origin',(4.,0.,-20.));
#813=CARTESIAN_POINT('',(4.,-17.5,0.));
#814=CARTESIAN_POINT('',(4.,0.,0.));
#815=CARTESIAN_POINT('',(4.,-17.5,-20.));
#816=CARTESIAN_POINT('',(4.,-17.5,0.));
#817=CARTESIAN_POINT('',(4.,0.,-20.));
#818=CARTESIAN_POINT('',(4.,-7.5,-5.2));
#819=CARTESIAN_POINT('Origin',(4.,-7.5,-10.));
#820=CARTESIAN_POINT('Origin',(7.37185032392618,0.,-10.));
#821=CARTESIAN_POINT('',(13.7693305830671,0.,-6.47544070526092));
#822=CARTESIAN_POINT('',(5.,0.,-8.5000001943557));
#823=CARTESIAN_POINT('',(14.5187495935085,0.,-5.27611958613182));
#824=CARTESIAN_POINT('Origin',(13.5443795287232,0.,-5.50107064047569));
#825=CARTESIAN_POINT('',(14.2937985391646,0.,-4.30174952134658));
#826=CARTESIAN_POINT('',(14.7437006478524,0.,-6.25048965091706));
#827=CARTESIAN_POINT('',(13.0944774200355,0.,-3.55233051090522));
#828=CARTESIAN_POINT('Origin',(13.3194284743794,0.,-4.52670057569045));
#829=CARTESIAN_POINT('',(6.22495105434386,0.,-5.13828563684181));
#830=CARTESIAN_POINT('',(14.0688474848208,0.,-3.32737945656135));
#831=CARTESIAN_POINT('Origin',(6.,0.,-4.16391557205657));
#832=CARTESIAN_POINT('Origin',(6.,0.,-15.8360844279434));
#833=CARTESIAN_POINT('',(6.22495105434386,0.,-14.8617143631582));
#834=CARTESIAN_POINT('Origin',(6.,0.,-15.8360844279434));
#835=CARTESIAN_POINT('',(5.,2.5,-15.8360844279434));
#836=CARTESIAN_POINT('',(5.,0.,-15.8360844279434));
#837=CARTESIAN_POINT('',(6.22495105434386,2.5,-14.8617143631582));
#838=CARTESIAN_POINT('Origin',(6.,2.5,-15.8360844279434));
#839=CARTESIAN_POINT('',(6.22495105434386,0.,-14.8617143631582));
#840=CARTESIAN_POINT('Origin',(5.,0.,-14.5789121290245));
#841=CARTESIAN_POINT('',(5.,2.5,-20.));
#842=CARTESIAN_POINT('',(5.,0.,-20.));
#843=CARTESIAN_POINT('',(5.,2.5,0.));
#844=CARTESIAN_POINT('Origin',(13.3194284743794,0.,-15.4732994243095));
#845=CARTESIAN_POINT('',(13.0944774200355,2.5,-16.4476694890948));
#846=CARTESIAN_POINT('',(14.2937985391646,2.5,-15.6982504786534));
#847=CARTESIAN_POINT('Origin',(13.3194284743794,2.5,-15.4732994243095));
#848=CARTESIAN_POINT('',(14.2937985391646,0.,-15.6982504786534));
#849=CARTESIAN_POINT('',(14.2937985391646,0.,-15.6982504786534));
#850=CARTESIAN_POINT('',(13.0944774200355,0.,-16.4476694890948));
#851=CARTESIAN_POINT('Origin',(13.3194284743794,0.,-15.4732994243095));
#852=CARTESIAN_POINT('',(13.0944774200355,0.,-16.4476694890948));
#853=CARTESIAN_POINT('Origin',(14.0688474848208,0.,-16.6726205434386));
#854=CARTESIAN_POINT('',(4.3251468369684,2.5,-14.42311));
#855=CARTESIAN_POINT('',(4.3251468369684,0.,-14.42311));
#856=CARTESIAN_POINT('Origin',(7.37185032392618,0.,-10.));
#857=CARTESIAN_POINT('',(14.5187495935085,0.,-14.7238804138682));
#858=CARTESIAN_POINT('',(14.0688474848208,0.,-16.6726205434386));
#859=CARTESIAN_POINT('',(13.7693305830671,0.,-13.5245592947391));
#860=CARTESIAN_POINT('Origin',(13.5443795287233,0.,-14.4989293595243));
#861=CARTESIAN_POINT('',(14.7437006478524,0.,-13.7495103490829));
#862=CARTESIAN_POINT('Origin',(13.5443795287233,0.,-14.4989293595243));
#863=CARTESIAN_POINT('',(14.5187495935085,2.5,-14.7238804138682));
#864=CARTESIAN_POINT('',(13.7693305830671,2.5,-13.5245592947391));
#865=CARTESIAN_POINT('Origin',(13.5443795287233,2.5,-14.4989293595243));
#866=CARTESIAN_POINT('',(13.7693305830671,0.,-13.5245592947391));
#867=CARTESIAN_POINT('',(14.5187495935085,0.,-14.7238804138682));
#868=CARTESIAN_POINT('Origin',(5.,0.,-11.4999998056443));
#869=CARTESIAN_POINT('',(5.77504894565613,2.5,-11.6789339537617));
#870=CARTESIAN_POINT('',(14.7437006478524,2.5,-13.7495103490829));
#871=CARTESIAN_POINT('',(5.77504894565613,0.,-11.6789339537617));
#872=CARTESIAN_POINT('Origin',(6.,0.,-9.29543611102353));
#873=CARTESIAN_POINT('',(5.,2.5,-9.29543611102353));
#874=CARTESIAN_POINT('',(5.,0.,-9.29543611102353));
#875=CARTESIAN_POINT('',(5.77504894565613,2.5,-8.3210660462383));
#876=CARTESIAN_POINT('Origin',(6.,2.5,-9.29543611102353));
#877=CARTESIAN_POINT('',(5.77504894565613,0.,-8.3210660462383));
#878=CARTESIAN_POINT('Origin',(5.,0.,-8.5000001943557));
#879=CARTESIAN_POINT('',(5.,2.5,-10.7045638889765));
#880=CARTESIAN_POINT('',(5.,0.,-10.7045638889765));
#881=CARTESIAN_POINT('',(5.,2.5,0.));
#882=CARTESIAN_POINT('Origin',(6.,0.,-10.7045638889765));
#883=CARTESIAN_POINT('Origin',(6.,2.5,-10.7045638889765));
#884=CARTESIAN_POINT('Origin',(6.,0.,-4.16391557205657));
#885=CARTESIAN_POINT('',(6.22495105434386,2.5,-5.13828563684181));
#886=CARTESIAN_POINT('',(6.22495105434386,0.,-5.13828563684181));
#887=CARTESIAN_POINT('',(5.,2.5,-4.16391557205657));
#888=CARTESIAN_POINT('Origin',(6.,2.5,-4.16391557205657));
#889=CARTESIAN_POINT('',(5.,0.,-4.16391557205657));
#890=CARTESIAN_POINT('Origin',(5.,0.,-5.42108787097553));
#891=CARTESIAN_POINT('',(13.0944774200355,2.5,-3.55233051090522));
#892=CARTESIAN_POINT('',(13.0944774200355,0.,-3.55233051090521));
#893=CARTESIAN_POINT('',(14.0688474848208,2.5,-3.32737945656135));
#894=CARTESIAN_POINT('Origin',(13.3194284743794,0.,-4.52670057569045));
#895=CARTESIAN_POINT('',(14.2937985391646,2.5,-4.30174952134658));
#896=CARTESIAN_POINT('Origin',(13.3194284743794,2.5,-4.52670057569045));
#897=CARTESIAN_POINT('',(14.2937985391646,0.,-4.30174952134658));
#898=CARTESIAN_POINT('Origin',(14.0688474848208,0.,-3.32737945656135));
#899=CARTESIAN_POINT('',(14.5187495935085,2.5,-5.27611958613182));
#900=CARTESIAN_POINT('',(14.5187495935085,0.,-5.27611958613182));
#901=CARTESIAN_POINT('',(14.7437006478524,2.5,-6.25048965091706));
#902=CARTESIAN_POINT('Origin',(13.5443795287232,0.,-5.50107064047569));
#903=CARTESIAN_POINT('',(13.7693305830671,2.5,-6.47544070526092));
#904=CARTESIAN_POINT('Origin',(13.5443795287232,2.5,-5.50107064047569));
#905=CARTESIAN_POINT('',(13.7693305830671,0.,-6.47544070526092));
#906=CARTESIAN_POINT('Origin',(14.7437006478524,0.,-6.25048965091706));
#907=CARTESIAN_POINT('',(5.,2.5,-8.5000001943557));
#908=CARTESIAN_POINT('Origin',(4.,-7.5,-10.));
#909=CARTESIAN_POINT('',(2.5,-7.5,-5.2));
#910=CARTESIAN_POINT('',(4.,-7.5,-5.2));
#911=CARTESIAN_POINT('Origin',(2.5,-7.5,-10.));
#912=CARTESIAN_POINT('Origin',(2.5,-7.5,-10.));
#913=CARTESIAN_POINT('',(2.5,-7.5,-13.));
#914=CARTESIAN_POINT('Origin',(2.5,-7.5,-10.));
#915=CARTESIAN_POINT('Origin',(0.,-7.5,-10.));
#916=CARTESIAN_POINT('',(0.,-7.5,-13.));
#917=CARTESIAN_POINT('Origin',(0.,-7.5,-10.));
#918=CARTESIAN_POINT('',(0.,-7.5,-13.));
#919=CARTESIAN_POINT('Origin',(2.,-17.5,-10.));
#920=CARTESIAN_POINT('',(0.,-17.5,-20.));
#921=CARTESIAN_POINT('',(4.,-17.5,-20.));
#922=CARTESIAN_POINT('',(0.,-17.5,0.));
#923=CARTESIAN_POINT('',(0.,-17.5,0.));
#924=CARTESIAN_POINT('',(0.,-17.5,-20.));
#925=CARTESIAN_POINT('Origin',(5.,0.,0.));
#926=CARTESIAN_POINT('',(5.,2.5,0.));
#927=CARTESIAN_POINT('',(5.,2.5,0.));
#928=CARTESIAN_POINT('',(5.,0.,0.));
#929=CARTESIAN_POINT('Origin',(0.,0.,0.));
#930=CARTESIAN_POINT('',(0.,2.5,0.));
#931=CARTESIAN_POINT('',(0.,2.5,0.));
#932=CARTESIAN_POINT('',(0.,0.,0.));
#933=CARTESIAN_POINT('Origin',(0.,0.,-20.));
#934=CARTESIAN_POINT('',(0.,2.5,-20.));
#935=CARTESIAN_POINT('',(0.,2.5,-20.));
#936=CARTESIAN_POINT('',(0.,0.,-20.));
#937=CARTESIAN_POINT('Origin',(5.,0.,-20.));
#938=CARTESIAN_POINT('',(5.,2.5,-20.));
#939=CARTESIAN_POINT('Origin',(14.7437006478524,0.,-13.7495103490829));
#940=CARTESIAN_POINT('',(14.0688474848208,2.5,-16.6726205434386));
#941=CARTESIAN_POINT('Origin',(7.37185032392618,2.5,-10.));
#942=UNCERTAINTY_MEASURE_WITH_UNIT(LENGTH_MEASURE(0.01),#946,
'DISTANCE_ACCURACY_VALUE',
'Maximum model space distance between geometric entities at asserted c
onnectivities');
#943=UNCERTAINTY_MEASURE_WITH_UNIT(LENGTH_MEASURE(0.01),#946,
'DISTANCE_ACCURACY_VALUE',
'Maximum model space distance between geometric entities at asserted c
onnectivities');
#944=(
GEOMETRIC_REPRESENTATION_CONTEXT(3)
GLOBAL_UNCERTAINTY_ASSIGNED_CONTEXT((#942))
GLOBAL_UNIT_ASSIGNED_CONTEXT((#946,#948,#949))
REPRESENTATION_CONTEXT('','3D')
);
#945=(
GEOMETRIC_REPRESENTATION_CONTEXT(3)
GLOBAL_UNCERTAINTY_ASSIGNED_CONTEXT((#943))
GLOBAL_UNIT_ASSIGNED_CONTEXT((#946,#948,#949))
REPRESENTATION_CONTEXT('','3D')
);
#946=(
LENGTH_UNIT()
NAMED_UNIT(*)
SI_UNIT(.MILLI.,.METRE.)
);
#947=(
LENGTH_UNIT()
NAMED_UNIT(*)
SI_UNIT($,.METRE.)
);
#948=(
NAMED_UNIT(*)
PLANE_ANGLE_UNIT()
SI_UNIT($,.RADIAN.)
);
#949=(
NAMED_UNIT(*)
SI_UNIT($,.STERADIAN.)
SOLID_ANGLE_UNIT()
);
#950=SHAPE_DEFINITION_REPRESENTATION(#951,#952);
#951=PRODUCT_DEFINITION_SHAPE('',$,#954);
#952=SHAPE_REPRESENTATION('',(#570),#944);
#953=PRODUCT_DEFINITION_CONTEXT('part definition',#958,'design');
#954=PRODUCT_DEFINITION('Moving-Remover','Moving-Remover v1',#955,#953);
#955=PRODUCT_DEFINITION_FORMATION('',$,#960);
#956=PRODUCT_RELATED_PRODUCT_CATEGORY('Moving-Remover v1',
'Moving-Remover v1',(#960));
#957=APPLICATION_PROTOCOL_DEFINITION('international standard',
'automotive_design',2009,#958);
#958=APPLICATION_CONTEXT(
'Core Data for Automotive Mechanical Design Process');
#959=PRODUCT_CONTEXT('part definition',#958,'mechanical');
#960=PRODUCT('Moving-Remover','Moving-Remover v1',$,(#959));
#961=PRESENTATION_STYLE_ASSIGNMENT((#962));
#962=SURFACE_STYLE_USAGE(.BOTH.,#963);
#963=SURFACE_SIDE_STYLE('',(#964));
#964=SURFACE_STYLE_FILL_AREA(#965);
#965=FILL_AREA_STYLE('Steel - Satin',(#966));
#966=FILL_AREA_STYLE_COLOUR('Steel - Satin',#967);
#967=COLOUR_RGB('Steel - Satin',0.627450980392157,0.627450980392157,0.627450980392157);
ENDSEC;
END-ISO-10303-21;
