# Supplementary material for: Principles of computer-controlled linear motion applied to an open-source affordable liquid handler for automated micropipetting
Source: Sci Rep. 2020 Aug 12;10:13663. doi: 10.1038/s41598-020-70465-5 (PMC7424513; doi:10.1038/s41598-020-70465-5)
Supplement: Supplementary file 2 — Supplementary Information 2. [file 41598_2020_70465_MOESM2_ESM.zip › 3D-Printable-Components-STEP-Files/96-Well-Plate-Holder.step]

ISO-10303-21;
HEADER;
/* Generated by software containing ST-Developer
 * from STEP Tools, Inc. (www.steptools.com) 
 */

FILE_DESCRIPTION(
/* description */ (''),
/* implementation_level */ '2;1');

FILE_NAME(
/* name */ 
'/Users/davidflorian/Library/Mobile Documents/com~apple~CloudDocs/Vand
erbilt/Papers/OTTO/Supplemental Material/3D-Printable-Components-STEP-
Files/96-Well-Plate-Holder.step',
/* time_stamp */ '2020-06-30T23:02:18-05:00',
/* author */ (''),
/* organization */ (''),
/* preprocessor_version */ 'ST-DEVELOPER v18.1',
/* originating_system */ 'Autodesk Translation Framework v9.3.0.1241',
/* authorisation */ '');

FILE_SCHEMA (('AUTOMOTIVE_DESIGN { 1 0 10303 214 3 1 1 }'));
ENDSEC;

DATA;
#10=MECHANICAL_DESIGN_GEOMETRIC_PRESENTATION_REPRESENTATION('',(#13),#6479);
#11=SHAPE_REPRESENTATION_RELATIONSHIP('SRR','None',#6486,#12);
#12=ADVANCED_BREP_SHAPE_REPRESENTATION('',(#14),#6478);
#13=STYLED_ITEM('',(#6495),#14);
#14=MANIFOLD_SOLID_BREP('Body1',#3659);
#15=FACE_BOUND('',#762,.T.);
#16=FACE_BOUND('',#771,.T.);
#17=FACE_BOUND('',#780,.T.);
#18=FACE_BOUND('',#791,.T.);
#19=FACE_BOUND('',#807,.T.);
#20=FACE_BOUND('',#808,.T.);
#21=FACE_BOUND('',#809,.T.);
#22=FACE_BOUND('',#810,.T.);
#23=FACE_BOUND('',#811,.T.);
#24=FACE_BOUND('',#812,.T.);
#25=FACE_BOUND('',#813,.T.);
#26=FACE_BOUND('',#814,.T.);
#27=FACE_BOUND('',#815,.T.);
#28=FACE_BOUND('',#816,.T.);
#29=FACE_BOUND('',#817,.T.);
#30=FACE_BOUND('',#818,.T.);
#31=FACE_BOUND('',#819,.T.);
#32=FACE_BOUND('',#820,.T.);
#33=FACE_BOUND('',#821,.T.);
#34=FACE_BOUND('',#822,.T.);
#35=FACE_BOUND('',#823,.T.);
#36=FACE_BOUND('',#824,.T.);
#37=FACE_BOUND('',#825,.T.);
#38=FACE_BOUND('',#826,.T.);
#39=FACE_BOUND('',#827,.T.);
#40=FACE_BOUND('',#828,.T.);
#41=FACE_BOUND('',#829,.T.);
#42=FACE_BOUND('',#830,.T.);
#43=FACE_BOUND('',#831,.T.);
#44=FACE_BOUND('',#832,.T.);
#45=FACE_BOUND('',#833,.T.);
#46=FACE_BOUND('',#834,.T.);
#47=FACE_BOUND('',#835,.T.);
#48=FACE_BOUND('',#836,.T.);
#49=FACE_BOUND('',#837,.T.);
#50=FACE_BOUND('',#838,.T.);
#51=FACE_BOUND('',#839,.T.);
#52=FACE_BOUND('',#840,.T.);
#53=FACE_BOUND('',#841,.T.);
#54=FACE_BOUND('',#842,.T.);
#55=FACE_BOUND('',#843,.T.);
#56=FACE_BOUND('',#844,.T.);
#57=FACE_BOUND('',#845,.T.);
#58=FACE_BOUND('',#846,.T.);
#59=FACE_BOUND('',#847,.T.);
#60=FACE_BOUND('',#848,.T.);
#61=FACE_BOUND('',#849,.T.);
#62=FACE_BOUND('',#850,.T.);
#63=FACE_BOUND('',#851,.T.);
#64=FACE_BOUND('',#852,.T.);
#65=FACE_BOUND('',#853,.T.);
#66=FACE_BOUND('',#854,.T.);
#67=FACE_BOUND('',#855,.T.);
#68=FACE_BOUND('',#856,.T.);
#69=FACE_BOUND('',#857,.T.);
#70=FACE_BOUND('',#858,.T.);
#71=FACE_BOUND('',#859,.T.);
#72=FACE_BOUND('',#860,.T.);
#73=FACE_BOUND('',#861,.T.);
#74=FACE_BOUND('',#862,.T.);
#75=FACE_BOUND('',#863,.T.);
#76=FACE_BOUND('',#864,.T.);
#77=FACE_BOUND('',#865,.T.);
#78=FACE_BOUND('',#866,.T.);
#79=FACE_BOUND('',#867,.T.);
#80=FACE_BOUND('',#868,.T.);
#81=FACE_BOUND('',#869,.T.);
#82=FACE_BOUND('',#870,.T.);
#83=FACE_BOUND('',#871,.T.);
#84=FACE_BOUND('',#872,.T.);
#85=FACE_BOUND('',#873,.T.);
#86=FACE_BOUND('',#874,.T.);
#87=FACE_BOUND('',#875,.T.);
#88=FACE_BOUND('',#876,.T.);
#89=FACE_BOUND('',#877,.T.);
#90=FACE_BOUND('',#878,.T.);
#91=FACE_BOUND('',#879,.T.);
#92=FACE_BOUND('',#880,.T.);
#93=FACE_BOUND('',#881,.T.);
#94=FACE_BOUND('',#882,.T.);
#95=FACE_BOUND('',#883,.T.);
#96=FACE_BOUND('',#884,.T.);
#97=FACE_BOUND('',#885,.T.);
#98=FACE_BOUND('',#886,.T.);
#99=FACE_BOUND('',#887,.T.);
#100=FACE_BOUND('',#888,.T.);
#101=FACE_BOUND('',#889,.T.);
#102=FACE_BOUND('',#890,.T.);
#103=FACE_BOUND('',#1074,.T.);
#104=FACE_BOUND('',#1075,.T.);
#105=FACE_BOUND('',#1076,.T.);
#106=FACE_BOUND('',#1077,.T.);
#107=CIRCLE('',#3675,3.00000000000001);
#108=CIRCLE('',#3676,3.00000000000001);
#109=CIRCLE('',#3679,2.99999999999999);
#110=CIRCLE('',#3680,2.99999999999999);
#111=CIRCLE('',#3683,3.);
#112=CIRCLE('',#3684,3.);
#113=CIRCLE('',#3687,3.);
#114=CIRCLE('',#3688,3.);
#115=CIRCLE('',#3691,2.99999999999999);
#116=CIRCLE('',#3692,2.99999999999999);
#117=CIRCLE('',#3695,2.99999999999999);
#118=CIRCLE('',#3696,2.99999999999999);
#119=CIRCLE('',#3699,3.);
#120=CIRCLE('',#3700,3.);
#121=CIRCLE('',#3703,3.);
#122=CIRCLE('',#3704,3.);
#123=CIRCLE('',#3707,5.);
#124=CIRCLE('',#3708,5.);
#125=CIRCLE('',#3710,3.65);
#126=CIRCLE('',#3711,3.65);
#127=CIRCLE('',#3713,5.);
#128=CIRCLE('',#3714,5.);
#129=CIRCLE('',#3715,5.);
#130=CIRCLE('',#3716,5.);
#131=CIRCLE('',#3719,5.);
#132=CIRCLE('',#3720,5.);
#133=CIRCLE('',#3721,5.);
#134=CIRCLE('',#3722,5.);
#135=CIRCLE('',#3725,3.65);
#136=CIRCLE('',#3727,5.);
#137=CIRCLE('',#3728,5.);
#138=CIRCLE('',#3729,5.);
#139=CIRCLE('',#3730,5.);
#140=CIRCLE('',#3734,5.);
#141=CIRCLE('',#3735,5.);
#142=CIRCLE('',#3737,3.65);
#143=CIRCLE('',#3738,3.65);
#144=CIRCLE('',#3741,5.);
#145=CIRCLE('',#3742,5.);
#146=CIRCLE('',#3743,5.);
#147=CIRCLE('',#3744,5.);
#148=CIRCLE('',#3746,3.65);
#149=CIRCLE('',#3748,5.);
#150=CIRCLE('',#3749,5.);
#151=CIRCLE('',#3752,5.);
#152=CIRCLE('',#3753,5.);
#153=CIRCLE('',#3754,5.);
#154=CIRCLE('',#3755,5.);
#155=CIRCLE('',#3757,3.65);
#156=CIRCLE('',#3758,3.65);
#157=CIRCLE('',#3761,5.);
#158=CIRCLE('',#3762,5.);
#159=CIRCLE('',#3763,5.);
#160=CIRCLE('',#3764,5.);
#161=CIRCLE('',#3767,3.65);
#162=CIRCLE('',#3769,5.);
#163=CIRCLE('',#3770,5.);
#164=CIRCLE('',#3771,5.);
#165=CIRCLE('',#3772,5.);
#166=CIRCLE('',#3775,5.);
#167=CIRCLE('',#3776,5.);
#168=CIRCLE('',#3780,3.65);
#169=CIRCLE('',#3781,3.65);
#170=CIRCLE('',#3783,5.);
#171=CIRCLE('',#3784,5.);
#172=CIRCLE('',#3787,5.);
#173=CIRCLE('',#3788,5.);
#174=CIRCLE('',#3789,5.);
#175=CIRCLE('',#3790,5.);
#176=CIRCLE('',#3792,3.65);
#177=CIRCLE('',#3794,3.65);
#178=CIRCLE('',#3795,3.65);
#179=CIRCLE('',#3797,3.65);
#180=CIRCLE('',#3799,3.65);
#181=CIRCLE('',#3800,3.65);
#182=CIRCLE('',#3802,3.65);
#183=CIRCLE('',#3804,3.65);
#184=CIRCLE('',#3806,3.65);
#185=CIRCLE('',#3808,3.65);
#186=CIRCLE('',#3809,3.65);
#187=CIRCLE('',#3811,3.65);
#188=CIRCLE('',#3813,3.65);
#189=CIRCLE('',#3815,3.65);
#190=CIRCLE('',#3817,3.65);
#191=CIRCLE('',#3818,3.65);
#192=CIRCLE('',#3820,3.65);
#193=CIRCLE('',#3822,3.65);
#194=CIRCLE('',#3824,3.65);
#195=CIRCLE('',#3825,3.65);
#196=CIRCLE('',#3827,3.65);
#197=CIRCLE('',#3828,3.65);
#198=CIRCLE('',#3829,3.65);
#199=CIRCLE('',#3830,3.65);
#200=CIRCLE('',#3831,3.65);
#201=CIRCLE('',#3832,3.65);
#202=CIRCLE('',#3833,3.65);
#203=CIRCLE('',#3834,3.65);
#204=CIRCLE('',#3835,3.65);
#205=CIRCLE('',#3836,3.65);
#206=CIRCLE('',#3837,3.65);
#207=CIRCLE('',#3838,3.65);
#208=CIRCLE('',#3839,3.65);
#209=CIRCLE('',#3840,3.65);
#210=CIRCLE('',#3841,3.65);
#211=CIRCLE('',#3842,3.65);
#212=CIRCLE('',#3843,3.65);
#213=CIRCLE('',#3844,3.65);
#214=CIRCLE('',#3845,3.65);
#215=CIRCLE('',#3846,3.65);
#216=CIRCLE('',#3847,3.65);
#217=CIRCLE('',#3848,3.65);
#218=CIRCLE('',#3849,3.65);
#219=CIRCLE('',#3850,3.65);
#220=CIRCLE('',#3851,3.65);
#221=CIRCLE('',#3852,3.65);
#222=CIRCLE('',#3853,3.65);
#223=CIRCLE('',#3854,3.65);
#224=CIRCLE('',#3855,3.65);
#225=CIRCLE('',#3856,3.65);
#226=CIRCLE('',#3857,3.65);
#227=CIRCLE('',#3858,3.65);
#228=CIRCLE('',#3859,3.65);
#229=CIRCLE('',#3860,3.65);
#230=CIRCLE('',#3861,3.65);
#231=CIRCLE('',#3862,3.65);
#232=CIRCLE('',#3863,3.65);
#233=CIRCLE('',#3864,3.65);
#234=CIRCLE('',#3865,3.65);
#235=CIRCLE('',#3866,3.65);
#236=CIRCLE('',#3867,3.65);
#237=CIRCLE('',#3868,3.65);
#238=CIRCLE('',#3869,3.65);
#239=CIRCLE('',#3870,3.65);
#240=CIRCLE('',#3871,3.65);
#241=CIRCLE('',#3872,3.65);
#242=CIRCLE('',#3873,3.65);
#243=CIRCLE('',#3874,3.65);
#244=CIRCLE('',#3875,3.65);
#245=CIRCLE('',#3876,3.65);
#246=CIRCLE('',#3877,3.65);
#247=CIRCLE('',#3878,3.65);
#248=CIRCLE('',#3879,3.65);
#249=CIRCLE('',#3880,3.65);
#250=CIRCLE('',#3881,3.65);
#251=CIRCLE('',#3882,3.65);
#252=CIRCLE('',#3883,3.65);
#253=CIRCLE('',#3884,3.65);
#254=CIRCLE('',#3885,3.65);
#255=CIRCLE('',#3886,3.65);
#256=CIRCLE('',#3887,3.65);
#257=CIRCLE('',#3888,3.65);
#258=CIRCLE('',#3889,3.65);
#259=CIRCLE('',#3890,3.65);
#260=CIRCLE('',#3891,3.65);
#261=CIRCLE('',#3892,3.65);
#262=CIRCLE('',#3893,3.65);
#263=CIRCLE('',#3894,3.65);
#264=CIRCLE('',#3895,3.65);
#265=CIRCLE('',#3896,3.65);
#266=CIRCLE('',#3897,3.65);
#267=CIRCLE('',#3898,3.65);
#268=CIRCLE('',#3899,3.65);
#269=CIRCLE('',#3900,3.65);
#270=CIRCLE('',#3901,3.65);
#271=CIRCLE('',#3902,3.65);
#272=CIRCLE('',#3903,3.65);
#273=CIRCLE('',#3904,3.65);
#274=CIRCLE('',#3905,3.65);
#275=CIRCLE('',#3906,3.65);
#276=CIRCLE('',#3907,3.65);
#277=CIRCLE('',#3908,3.65);
#278=CIRCLE('',#3909,3.65);
#279=CIRCLE('',#3910,3.65);
#280=CIRCLE('',#3911,3.65);
#281=CIRCLE('',#3912,3.65);
#282=CIRCLE('',#3913,3.65);
#283=CIRCLE('',#3914,3.65);
#284=CIRCLE('',#3915,3.65);
#285=CIRCLE('',#3917,3.65);
#286=CIRCLE('',#3919,3.65);
#287=CIRCLE('',#3921,3.65);
#288=CIRCLE('',#3923,3.65);
#289=CIRCLE('',#3925,3.65);
#290=CIRCLE('',#3927,3.65);
#291=CIRCLE('',#3929,3.65);
#292=CIRCLE('',#3931,3.65);
#293=CIRCLE('',#3933,3.65);
#294=CIRCLE('',#3935,3.65);
#295=CIRCLE('',#3937,3.65);
#296=CIRCLE('',#3939,3.65);
#297=CIRCLE('',#3941,3.65);
#298=CIRCLE('',#3943,3.65);
#299=CIRCLE('',#3945,3.65);
#300=CIRCLE('',#3947,3.65);
#301=CIRCLE('',#3949,3.65);
#302=CIRCLE('',#3951,3.65);
#303=CIRCLE('',#3954,3.65);
#304=CIRCLE('',#3956,3.65);
#305=CIRCLE('',#3958,3.65);
#306=CIRCLE('',#3960,3.65);
#307=CIRCLE('',#3962,3.65);
#308=CIRCLE('',#3964,3.65);
#309=CIRCLE('',#3966,3.65);
#310=CIRCLE('',#3968,3.65);
#311=CIRCLE('',#3970,3.65);
#312=CIRCLE('',#3972,3.65);
#313=CIRCLE('',#3974,3.65);
#314=CIRCLE('',#3976,3.65);
#315=CIRCLE('',#3978,3.65);
#316=CIRCLE('',#3980,3.65);
#317=CIRCLE('',#3982,3.65);
#318=CIRCLE('',#3984,3.65);
#319=CIRCLE('',#3986,3.65);
#320=CIRCLE('',#3988,3.65);
#321=CIRCLE('',#3990,3.65);
#322=CIRCLE('',#3992,3.65);
#323=CIRCLE('',#3995,3.65);
#324=CIRCLE('',#3998,3.65);
#325=CIRCLE('',#4000,3.65);
#326=CIRCLE('',#4002,3.65);
#327=CIRCLE('',#4005,3.65);
#328=CIRCLE('',#4007,3.65);
#329=CIRCLE('',#4009,3.65);
#330=CIRCLE('',#4011,3.65);
#331=CIRCLE('',#4013,3.65);
#332=CIRCLE('',#4015,3.65);
#333=CIRCLE('',#4017,3.65);
#334=CIRCLE('',#4019,3.65);
#335=CIRCLE('',#4021,3.65);
#336=CIRCLE('',#4023,3.65);
#337=CIRCLE('',#4025,3.65);
#338=CIRCLE('',#4027,3.65);
#339=CIRCLE('',#4029,3.65);
#340=CIRCLE('',#4031,3.65);
#341=CIRCLE('',#4033,3.65);
#342=CIRCLE('',#4035,3.65);
#343=CIRCLE('',#4037,3.65);
#344=CIRCLE('',#4039,3.65);
#345=CIRCLE('',#4041,3.65);
#346=CIRCLE('',#4043,3.65);
#347=CIRCLE('',#4045,3.65);
#348=CIRCLE('',#4047,3.65);
#349=CIRCLE('',#4050,3.65);
#350=CIRCLE('',#4052,3.65);
#351=CIRCLE('',#4054,3.65);
#352=CIRCLE('',#4056,3.65);
#353=CIRCLE('',#4058,3.65);
#354=CIRCLE('',#4060,3.65);
#355=CIRCLE('',#4062,3.65);
#356=CIRCLE('',#4064,3.65);
#357=CIRCLE('',#4066,3.65);
#358=CIRCLE('',#4068,3.65);
#359=CIRCLE('',#4070,3.65);
#360=CIRCLE('',#4072,3.65);
#361=CIRCLE('',#4074,3.65);
#362=CIRCLE('',#4076,3.65);
#363=CIRCLE('',#4078,3.65);
#364=CIRCLE('',#4080,3.65);
#365=CIRCLE('',#4082,3.65);
#366=CIRCLE('',#4084,3.65);
#367=CIRCLE('',#4086,3.65);
#368=CIRCLE('',#4088,3.65);
#369=CYLINDRICAL_SURFACE('',#3674,3.00000000000001);
#370=CYLINDRICAL_SURFACE('',#3678,2.99999999999999);
#371=CYLINDRICAL_SURFACE('',#3682,3.);
#372=CYLINDRICAL_SURFACE('',#3686,3.);
#373=CYLINDRICAL_SURFACE('',#3690,2.99999999999999);
#374=CYLINDRICAL_SURFACE('',#3694,2.99999999999999);
#375=CYLINDRICAL_SURFACE('',#3698,3.);
#376=CYLINDRICAL_SURFACE('',#3702,3.);
#377=CYLINDRICAL_SURFACE('',#3706,5.);
#378=CYLINDRICAL_SURFACE('',#3709,3.65);
#379=CYLINDRICAL_SURFACE('',#3712,5.);
#380=CYLINDRICAL_SURFACE('',#3718,5.);
#381=CYLINDRICAL_SURFACE('',#3726,5.);
#382=CYLINDRICAL_SURFACE('',#3733,5.);
#383=CYLINDRICAL_SURFACE('',#3736,3.65);
#384=CYLINDRICAL_SURFACE('',#3740,5.);
#385=CYLINDRICAL_SURFACE('',#3747,5.);
#386=CYLINDRICAL_SURFACE('',#3751,5.);
#387=CYLINDRICAL_SURFACE('',#3756,3.65);
#388=CYLINDRICAL_SURFACE('',#3760,5.);
#389=CYLINDRICAL_SURFACE('',#3768,5.);
#390=CYLINDRICAL_SURFACE('',#3774,5.);
#391=CYLINDRICAL_SURFACE('',#3779,3.65);
#392=CYLINDRICAL_SURFACE('',#3782,5.);
#393=CYLINDRICAL_SURFACE('',#3786,5.);
#394=CYLINDRICAL_SURFACE('',#3793,3.65);
#395=CYLINDRICAL_SURFACE('',#3798,3.65);
#396=CYLINDRICAL_SURFACE('',#3805,3.65);
#397=CYLINDRICAL_SURFACE('',#3807,3.65);
#398=CYLINDRICAL_SURFACE('',#3812,3.65);
#399=CYLINDRICAL_SURFACE('',#3816,3.65);
#400=CYLINDRICAL_SURFACE('',#3823,3.65);
#401=CYLINDRICAL_SURFACE('',#4089,3.65);
#402=CYLINDRICAL_SURFACE('',#4090,3.65);
#403=CYLINDRICAL_SURFACE('',#4091,3.65);
#404=CYLINDRICAL_SURFACE('',#4092,3.65);
#405=CYLINDRICAL_SURFACE('',#4093,3.65);
#406=CYLINDRICAL_SURFACE('',#4094,3.65);
#407=CYLINDRICAL_SURFACE('',#4095,3.65);
#408=CYLINDRICAL_SURFACE('',#4096,3.65);
#409=CYLINDRICAL_SURFACE('',#4097,3.65);
#410=CYLINDRICAL_SURFACE('',#4098,3.65);
#411=CYLINDRICAL_SURFACE('',#4099,3.65);
#412=CYLINDRICAL_SURFACE('',#4100,3.65);
#413=CYLINDRICAL_SURFACE('',#4101,3.65);
#414=CYLINDRICAL_SURFACE('',#4102,3.65);
#415=CYLINDRICAL_SURFACE('',#4103,3.65);
#416=CYLINDRICAL_SURFACE('',#4104,3.65);
#417=CYLINDRICAL_SURFACE('',#4105,3.65);
#418=CYLINDRICAL_SURFACE('',#4106,3.65);
#419=CYLINDRICAL_SURFACE('',#4107,3.65);
#420=CYLINDRICAL_SURFACE('',#4108,3.65);
#421=CYLINDRICAL_SURFACE('',#4109,3.65);
#422=CYLINDRICAL_SURFACE('',#4110,3.65);
#423=CYLINDRICAL_SURFACE('',#4111,3.65);
#424=CYLINDRICAL_SURFACE('',#4112,3.65);
#425=CYLINDRICAL_SURFACE('',#4113,3.65);
#426=CYLINDRICAL_SURFACE('',#4114,3.65);
#427=CYLINDRICAL_SURFACE('',#4115,3.65);
#428=CYLINDRICAL_SURFACE('',#4116,3.65);
#429=CYLINDRICAL_SURFACE('',#4117,3.65);
#430=CYLINDRICAL_SURFACE('',#4118,3.65);
#431=CYLINDRICAL_SURFACE('',#4119,3.65);
#432=CYLINDRICAL_SURFACE('',#4120,3.65);
#433=CYLINDRICAL_SURFACE('',#4121,3.65);
#434=CYLINDRICAL_SURFACE('',#4122,3.65);
#435=CYLINDRICAL_SURFACE('',#4123,3.65);
#436=CYLINDRICAL_SURFACE('',#4124,3.65);
#437=CYLINDRICAL_SURFACE('',#4125,3.65);
#438=CYLINDRICAL_SURFACE('',#4126,3.65);
#439=CYLINDRICAL_SURFACE('',#4127,3.65);
#440=CYLINDRICAL_SURFACE('',#4128,3.65);
#441=CYLINDRICAL_SURFACE('',#4129,3.65);
#442=CYLINDRICAL_SURFACE('',#4130,3.65);
#443=CYLINDRICAL_SURFACE('',#4131,3.65);
#444=CYLINDRICAL_SURFACE('',#4132,3.65);
#445=CYLINDRICAL_SURFACE('',#4133,3.65);
#446=CYLINDRICAL_SURFACE('',#4134,3.65);
#447=CYLINDRICAL_SURFACE('',#4135,3.65);
#448=CYLINDRICAL_SURFACE('',#4136,3.65);
#449=CYLINDRICAL_SURFACE('',#4137,3.65);
#450=CYLINDRICAL_SURFACE('',#4138,3.65);
#451=CYLINDRICAL_SURFACE('',#4139,3.65);
#452=CYLINDRICAL_SURFACE('',#4140,3.65);
#453=CYLINDRICAL_SURFACE('',#4141,3.65);
#454=CYLINDRICAL_SURFACE('',#4142,3.65);
#455=CYLINDRICAL_SURFACE('',#4143,3.65);
#456=CYLINDRICAL_SURFACE('',#4144,3.65);
#457=CYLINDRICAL_SURFACE('',#4145,3.65);
#458=CYLINDRICAL_SURFACE('',#4146,3.65);
#459=CYLINDRICAL_SURFACE('',#4147,3.65);
#460=CYLINDRICAL_SURFACE('',#4148,3.65);
#461=CYLINDRICAL_SURFACE('',#4149,3.65);
#462=CYLINDRICAL_SURFACE('',#4150,3.65);
#463=CYLINDRICAL_SURFACE('',#4151,3.65);
#464=CYLINDRICAL_SURFACE('',#4152,3.65);
#465=CYLINDRICAL_SURFACE('',#4153,3.65);
#466=CYLINDRICAL_SURFACE('',#4154,3.65);
#467=CYLINDRICAL_SURFACE('',#4155,3.65);
#468=CYLINDRICAL_SURFACE('',#4156,3.65);
#469=CYLINDRICAL_SURFACE('',#4157,3.65);
#470=CYLINDRICAL_SURFACE('',#4158,3.65);
#471=CYLINDRICAL_SURFACE('',#4159,3.65);
#472=CYLINDRICAL_SURFACE('',#4160,3.65);
#473=CYLINDRICAL_SURFACE('',#4161,3.65);
#474=CYLINDRICAL_SURFACE('',#4162,3.65);
#475=CYLINDRICAL_SURFACE('',#4163,3.65);
#476=CYLINDRICAL_SURFACE('',#4164,3.65);
#477=CYLINDRICAL_SURFACE('',#4165,3.65);
#478=CYLINDRICAL_SURFACE('',#4166,3.65);
#479=CYLINDRICAL_SURFACE('',#4167,3.65);
#480=CYLINDRICAL_SURFACE('',#4168,3.65);
#481=CYLINDRICAL_SURFACE('',#4169,3.65);
#482=CYLINDRICAL_SURFACE('',#4170,3.65);
#483=CYLINDRICAL_SURFACE('',#4171,3.65);
#484=CYLINDRICAL_SURFACE('',#4172,3.65);
#485=CYLINDRICAL_SURFACE('',#4173,3.65);
#486=CYLINDRICAL_SURFACE('',#4174,3.65);
#487=CYLINDRICAL_SURFACE('',#4175,3.65);
#488=CYLINDRICAL_SURFACE('',#4176,3.65);
#489=CYLINDRICAL_SURFACE('',#4177,3.65);
#490=FACE_OUTER_BOUND('',#738,.T.);
#491=FACE_OUTER_BOUND('',#739,.T.);
#492=FACE_OUTER_BOUND('',#740,.T.);
#493=FACE_OUTER_BOUND('',#741,.T.);
#494=FACE_OUTER_BOUND('',#742,.T.);
#495=FACE_OUTER_BOUND('',#743,.T.);
#496=FACE_OUTER_BOUND('',#744,.T.);
#497=FACE_OUTER_BOUND('',#745,.T.);
#498=FACE_OUTER_BOUND('',#746,.T.);
#499=FACE_OUTER_BOUND('',#747,.T.);
#500=FACE_OUTER_BOUND('',#748,.T.);
#501=FACE_OUTER_BOUND('',#749,.T.);
#502=FACE_OUTER_BOUND('',#750,.T.);
#503=FACE_OUTER_BOUND('',#751,.T.);
#504=FACE_OUTER_BOUND('',#752,.T.);
#505=FACE_OUTER_BOUND('',#753,.T.);
#506=FACE_OUTER_BOUND('',#754,.T.);
#507=FACE_OUTER_BOUND('',#755,.T.);
#508=FACE_OUTER_BOUND('',#756,.T.);
#509=FACE_OUTER_BOUND('',#757,.T.);
#510=FACE_OUTER_BOUND('',#758,.T.);
#511=FACE_OUTER_BOUND('',#759,.T.);
#512=FACE_OUTER_BOUND('',#760,.T.);
#513=FACE_OUTER_BOUND('',#761,.T.);
#514=FACE_OUTER_BOUND('',#763,.T.);
#515=FACE_OUTER_BOUND('',#764,.T.);
#516=FACE_OUTER_BOUND('',#765,.T.);
#517=FACE_OUTER_BOUND('',#766,.T.);
#518=FACE_OUTER_BOUND('',#767,.T.);
#519=FACE_OUTER_BOUND('',#768,.T.);
#520=FACE_OUTER_BOUND('',#769,.T.);
#521=FACE_OUTER_BOUND('',#770,.T.);
#522=FACE_OUTER_BOUND('',#772,.T.);
#523=FACE_OUTER_BOUND('',#773,.T.);
#524=FACE_OUTER_BOUND('',#774,.T.);
#525=FACE_OUTER_BOUND('',#775,.T.);
#526=FACE_OUTER_BOUND('',#776,.T.);
#527=FACE_OUTER_BOUND('',#777,.T.);
#528=FACE_OUTER_BOUND('',#778,.T.);
#529=FACE_OUTER_BOUND('',#779,.T.);
#530=FACE_OUTER_BOUND('',#781,.T.);
#531=FACE_OUTER_BOUND('',#782,.T.);
#532=FACE_OUTER_BOUND('',#783,.T.);
#533=FACE_OUTER_BOUND('',#784,.T.);
#534=FACE_OUTER_BOUND('',#785,.T.);
#535=FACE_OUTER_BOUND('',#786,.T.);
#536=FACE_OUTER_BOUND('',#787,.T.);
#537=FACE_OUTER_BOUND('',#788,.T.);
#538=FACE_OUTER_BOUND('',#789,.T.);
#539=FACE_OUTER_BOUND('',#790,.T.);
#540=FACE_OUTER_BOUND('',#792,.T.);
#541=FACE_OUTER_BOUND('',#793,.T.);
#542=FACE_OUTER_BOUND('',#794,.T.);
#543=FACE_OUTER_BOUND('',#795,.T.);
#544=FACE_OUTER_BOUND('',#796,.T.);
#545=FACE_OUTER_BOUND('',#797,.T.);
#546=FACE_OUTER_BOUND('',#798,.T.);
#547=FACE_OUTER_BOUND('',#799,.T.);
#548=FACE_OUTER_BOUND('',#800,.T.);
#549=FACE_OUTER_BOUND('',#801,.T.);
#550=FACE_OUTER_BOUND('',#802,.T.);
#551=FACE_OUTER_BOUND('',#803,.T.);
#552=FACE_OUTER_BOUND('',#804,.T.);
#553=FACE_OUTER_BOUND('',#805,.T.);
#554=FACE_OUTER_BOUND('',#806,.T.);
#555=FACE_OUTER_BOUND('',#891,.T.);
#556=FACE_OUTER_BOUND('',#892,.T.);
#557=FACE_OUTER_BOUND('',#893,.T.);
#558=FACE_OUTER_BOUND('',#894,.T.);
#559=FACE_OUTER_BOUND('',#895,.T.);
#560=FACE_OUTER_BOUND('',#896,.T.);
#561=FACE_OUTER_BOUND('',#897,.T.);
#562=FACE_OUTER_BOUND('',#898,.T.);
#563=FACE_OUTER_BOUND('',#899,.T.);
#564=FACE_OUTER_BOUND('',#900,.T.);
#565=FACE_OUTER_BOUND('',#901,.T.);
#566=FACE_OUTER_BOUND('',#902,.T.);
#567=FACE_OUTER_BOUND('',#903,.T.);
#568=FACE_OUTER_BOUND('',#904,.T.);
#569=FACE_OUTER_BOUND('',#905,.T.);
#570=FACE_OUTER_BOUND('',#906,.T.);
#571=FACE_OUTER_BOUND('',#907,.T.);
#572=FACE_OUTER_BOUND('',#908,.T.);
#573=FACE_OUTER_BOUND('',#909,.T.);
#574=FACE_OUTER_BOUND('',#910,.T.);
#575=FACE_OUTER_BOUND('',#911,.T.);
#576=FACE_OUTER_BOUND('',#912,.T.);
#577=FACE_OUTER_BOUND('',#913,.T.);
#578=FACE_OUTER_BOUND('',#914,.T.);
#579=FACE_OUTER_BOUND('',#915,.T.);
#580=FACE_OUTER_BOUND('',#916,.T.);
#581=FACE_OUTER_BOUND('',#917,.T.);
#582=FACE_OUTER_BOUND('',#918,.T.);
#583=FACE_OUTER_BOUND('',#919,.T.);
#584=FACE_OUTER_BOUND('',#920,.T.);
#585=FACE_OUTER_BOUND('',#921,.T.);
#586=FACE_OUTER_BOUND('',#922,.T.);
#587=FACE_OUTER_BOUND('',#923,.T.);
#588=FACE_OUTER_BOUND('',#924,.T.);
#589=FACE_OUTER_BOUND('',#925,.T.);
#590=FACE_OUTER_BOUND('',#926,.T.);
#591=FACE_OUTER_BOUND('',#927,.T.);
#592=FACE_OUTER_BOUND('',#928,.T.);
#593=FACE_OUTER_BOUND('',#929,.T.);
#594=FACE_OUTER_BOUND('',#930,.T.);
#595=FACE_OUTER_BOUND('',#931,.T.);
#596=FACE_OUTER_BOUND('',#932,.T.);
#597=FACE_OUTER_BOUND('',#933,.T.);
#598=FACE_OUTER_BOUND('',#934,.T.);
#599=FACE_OUTER_BOUND('',#935,.T.);
#600=FACE_OUTER_BOUND('',#936,.T.);
#601=FACE_OUTER_BOUND('',#937,.T.);
#602=FACE_OUTER_BOUND('',#938,.T.);
#603=FACE_OUTER_BOUND('',#939,.T.);
#604=FACE_OUTER_BOUND('',#940,.T.);
#605=FACE_OUTER_BOUND('',#941,.T.);
#606=FACE_OUTER_BOUND('',#942,.T.);
#607=FACE_OUTER_BOUND('',#943,.T.);
#608=FACE_OUTER_BOUND('',#944,.T.);
#609=FACE_OUTER_BOUND('',#945,.T.);
#610=FACE_OUTER_BOUND('',#946,.T.);
#611=FACE_OUTER_BOUND('',#947,.T.);
#612=FACE_OUTER_BOUND('',#948,.T.);
#613=FACE_OUTER_BOUND('',#949,.T.);
#614=FACE_OUTER_BOUND('',#950,.T.);
#615=FACE_OUTER_BOUND('',#951,.T.);
#616=FACE_OUTER_BOUND('',#952,.T.);
#617=FACE_OUTER_BOUND('',#953,.T.);
#618=FACE_OUTER_BOUND('',#954,.T.);
#619=FACE_OUTER_BOUND('',#955,.T.);
#620=FACE_OUTER_BOUND('',#956,.T.);
#621=FACE_OUTER_BOUND('',#957,.T.);
#622=FACE_OUTER_BOUND('',#958,.T.);
#623=FACE_OUTER_BOUND('',#959,.T.);
#624=FACE_OUTER_BOUND('',#960,.T.);
#625=FACE_OUTER_BOUND('',#961,.T.);
#626=FACE_OUTER_BOUND('',#962,.T.);
#627=FACE_OUTER_BOUND('',#963,.T.);
#628=FACE_OUTER_BOUND('',#964,.T.);
#629=FACE_OUTER_BOUND('',#965,.T.);
#630=FACE_OUTER_BOUND('',#966,.T.);
#631=FACE_OUTER_BOUND('',#967,.T.);
#632=FACE_OUTER_BOUND('',#968,.T.);
#633=FACE_OUTER_BOUND('',#969,.T.);
#634=FACE_OUTER_BOUND('',#970,.T.);
#635=FACE_OUTER_BOUND('',#971,.T.);
#636=FACE_OUTER_BOUND('',#972,.T.);
#637=FACE_OUTER_BOUND('',#973,.T.);
#638=FACE_OUTER_BOUND('',#974,.T.);
#639=FACE_OUTER_BOUND('',#975,.T.);
#640=FACE_OUTER_BOUND('',#976,.T.);
#641=FACE_OUTER_BOUND('',#977,.T.);
#642=FACE_OUTER_BOUND('',#978,.T.);
#643=FACE_OUTER_BOUND('',#979,.T.);
#644=FACE_OUTER_BOUND('',#980,.T.);
#645=FACE_OUTER_BOUND('',#981,.T.);
#646=FACE_OUTER_BOUND('',#982,.T.);
#647=FACE_OUTER_BOUND('',#983,.T.);
#648=FACE_OUTER_BOUND('',#984,.T.);
#649=FACE_OUTER_BOUND('',#985,.T.);
#650=FACE_OUTER_BOUND('',#986,.T.);
#651=FACE_OUTER_BOUND('',#987,.T.);
#652=FACE_OUTER_BOUND('',#988,.T.);
#653=FACE_OUTER_BOUND('',#989,.T.);
#654=FACE_OUTER_BOUND('',#990,.T.);
#655=FACE_OUTER_BOUND('',#991,.T.);
#656=FACE_OUTER_BOUND('',#992,.T.);
#657=FACE_OUTER_BOUND('',#993,.T.);
#658=FACE_OUTER_BOUND('',#994,.T.);
#659=FACE_OUTER_BOUND('',#995,.T.);
#660=FACE_OUTER_BOUND('',#996,.T.);
#661=FACE_OUTER_BOUND('',#997,.T.);
#662=FACE_OUTER_BOUND('',#998,.T.);
#663=FACE_OUTER_BOUND('',#999,.T.);
#664=FACE_OUTER_BOUND('',#1000,.T.);
#665=FACE_OUTER_BOUND('',#1001,.T.);
#666=FACE_OUTER_BOUND('',#1002,.T.);
#667=FACE_OUTER_BOUND('',#1003,.T.);
#668=FACE_OUTER_BOUND('',#1004,.T.);
#669=FACE_OUTER_BOUND('',#1005,.T.);
#670=FACE_OUTER_BOUND('',#1006,.T.);
#671=FACE_OUTER_BOUND('',#1007,.T.);
#672=FACE_OUTER_BOUND('',#1008,.T.);
#673=FACE_OUTER_BOUND('',#1009,.T.);
#674=FACE_OUTER_BOUND('',#1010,.T.);
#675=FACE_OUTER_BOUND('',#1011,.T.);
#676=FACE_OUTER_BOUND('',#1012,.T.);
#677=FACE_OUTER_BOUND('',#1013,.T.);
#678=FACE_OUTER_BOUND('',#1014,.T.);
#679=FACE_OUTER_BOUND('',#1015,.T.);
#680=FACE_OUTER_BOUND('',#1016,.T.);
#681=FACE_OUTER_BOUND('',#1017,.T.);
#682=FACE_OUTER_BOUND('',#1018,.T.);
#683=FACE_OUTER_BOUND('',#1019,.T.);
#684=FACE_OUTER_BOUND('',#1020,.T.);
#685=FACE_OUTER_BOUND('',#1021,.T.);
#686=FACE_OUTER_BOUND('',#1022,.T.);
#687=FACE_OUTER_BOUND('',#1023,.T.);
#688=FACE_OUTER_BOUND('',#1024,.T.);
#689=FACE_OUTER_BOUND('',#1025,.T.);
#690=FACE_OUTER_BOUND('',#1026,.T.);
#691=FACE_OUTER_BOUND('',#1027,.T.);
#692=FACE_OUTER_BOUND('',#1028,.T.);
#693=FACE_OUTER_BOUND('',#1029,.T.);
#694=FACE_OUTER_BOUND('',#1030,.T.);
#695=FACE_OUTER_BOUND('',#1031,.T.);
#696=FACE_OUTER_BOUND('',#1032,.T.);
#697=FACE_OUTER_BOUND('',#1033,.T.);
#698=FACE_OUTER_BOUND('',#1034,.T.);
#699=FACE_OUTER_BOUND('',#1035,.T.);
#700=FACE_OUTER_BOUND('',#1036,.T.);
#701=FACE_OUTER_BOUND('',#1037,.T.);
#702=FACE_OUTER_BOUND('',#1038,.T.);
#703=FACE_OUTER_BOUND('',#1039,.T.);
#704=FACE_OUTER_BOUND('',#1040,.T.);
#705=FACE_OUTER_BOUND('',#1041,.T.);
#706=FACE_OUTER_BOUND('',#1042,.T.);
#707=FACE_OUTER_BOUND('',#1043,.T.);
#708=FACE_OUTER_BOUND('',#1044,.T.);
#709=FACE_OUTER_BOUND('',#1045,.T.);
#710=FACE_OUTER_BOUND('',#1046,.T.);
#711=FACE_OUTER_BOUND('',#1047,.T.);
#712=FACE_OUTER_BOUND('',#1048,.T.);
#713=FACE_OUTER_BOUND('',#1049,.T.);
#714=FACE_OUTER_BOUND('',#1050,.T.);
#715=FACE_OUTER_BOUND('',#1051,.T.);
#716=FACE_OUTER_BOUND('',#1052,.T.);
#717=FACE_OUTER_BOUND('',#1053,.T.);
#718=FACE_OUTER_BOUND('',#1054,.T.);
#719=FACE_OUTER_BOUND('',#1055,.T.);
#720=FACE_OUTER_BOUND('',#1056,.T.);
#721=FACE_OUTER_BOUND('',#1057,.T.);
#722=FACE_OUTER_BOUND('',#1058,.T.);
#723=FACE_OUTER_BOUND('',#1059,.T.);
#724=FACE_OUTER_BOUND('',#1060,.T.);
#725=FACE_OUTER_BOUND('',#1061,.T.);
#726=FACE_OUTER_BOUND('',#1062,.T.);
#727=FACE_OUTER_BOUND('',#1063,.T.);
#728=FACE_OUTER_BOUND('',#1064,.T.);
#729=FACE_OUTER_BOUND('',#1065,.T.);
#730=FACE_OUTER_BOUND('',#1066,.T.);
#731=FACE_OUTER_BOUND('',#1067,.T.);
#732=FACE_OUTER_BOUND('',#1068,.T.);
#733=FACE_OUTER_BOUND('',#1069,.T.);
#734=FACE_OUTER_BOUND('',#1070,.T.);
#735=FACE_OUTER_BOUND('',#1071,.T.);
#736=FACE_OUTER_BOUND('',#1072,.T.);
#737=FACE_OUTER_BOUND('',#1073,.T.);
#738=EDGE_LOOP('',(#2320,#2321,#2322,#2323));
#739=EDGE_LOOP('',(#2324,#2325,#2326,#2327));
#740=EDGE_LOOP('',(#2328,#2329,#2330,#2331));
#741=EDGE_LOOP('',(#2332,#2333,#2334,#2335));
#742=EDGE_LOOP('',(#2336,#2337,#2338,#2339));
#743=EDGE_LOOP('',(#2340,#2341,#2342,#2343));
#744=EDGE_LOOP('',(#2344,#2345,#2346,#2347));
#745=EDGE_LOOP('',(#2348,#2349,#2350,#2351));
#746=EDGE_LOOP('',(#2352,#2353,#2354,#2355));
#747=EDGE_LOOP('',(#2356,#2357,#2358,#2359));
#748=EDGE_LOOP('',(#2360,#2361,#2362,#2363));
#749=EDGE_LOOP('',(#2364,#2365,#2366,#2367));
#750=EDGE_LOOP('',(#2368,#2369,#2370,#2371));
#751=EDGE_LOOP('',(#2372,#2373,#2374,#2375));
#752=EDGE_LOOP('',(#2376,#2377,#2378,#2379));
#753=EDGE_LOOP('',(#2380,#2381,#2382,#2383));
#754=EDGE_LOOP('',(#2384,#2385,#2386,#2387,#2388,#2389));
#755=EDGE_LOOP('',(#2390,#2391,#2392,#2393));
#756=EDGE_LOOP('',(#2394,#2395,#2396,#2397));
#757=EDGE_LOOP('',(#2398,#2399,#2400,#2401,#2402,#2403,#2404,#2405));
#758=EDGE_LOOP('',(#2406,#2407,#2408,#2409,#2410,#2411));
#759=EDGE_LOOP('',(#2412,#2413,#2414,#2415,#2416,#2417,#2418,#2419));
#760=EDGE_LOOP('',(#2420,#2421,#2422,#2423,#2424));
#761=EDGE_LOOP('',(#2425,#2426,#2427,#2428,#2429,#2430,#2431,#2432));
#762=EDGE_LOOP('',(#2433,#2434,#2435,#2436));
#763=EDGE_LOOP('',(#2437,#2438,#2439,#2440,#2441,#2442,#2443,#2444));
#764=EDGE_LOOP('',(#2445,#2446,#2447,#2448,#2449,#2450));
#765=EDGE_LOOP('',(#2451,#2452,#2453,#2454,#2455,#2456));
#766=EDGE_LOOP('',(#2457,#2458,#2459,#2460));
#767=EDGE_LOOP('',(#2461,#2462,#2463,#2464));
#768=EDGE_LOOP('',(#2465,#2466,#2467,#2468,#2469));
#769=EDGE_LOOP('',(#2470,#2471,#2472,#2473,#2474,#2475,#2476,#2477));
#770=EDGE_LOOP('',(#2478,#2479,#2480,#2481,#2482,#2483,#2484,#2485));
#771=EDGE_LOOP('',(#2486,#2487,#2488,#2489));
#772=EDGE_LOOP('',(#2490,#2491,#2492,#2493));
#773=EDGE_LOOP('',(#2494,#2495,#2496,#2497,#2498,#2499));
#774=EDGE_LOOP('',(#2500,#2501,#2502,#2503,#2504,#2505,#2506,#2507));
#775=EDGE_LOOP('',(#2508,#2509,#2510,#2511));
#776=EDGE_LOOP('',(#2512,#2513,#2514,#2515,#2516));
#777=EDGE_LOOP('',(#2517,#2518,#2519,#2520,#2521,#2522,#2523,#2524));
#778=EDGE_LOOP('',(#2525,#2526,#2527,#2528,#2529,#2530));
#779=EDGE_LOOP('',(#2531,#2532,#2533,#2534,#2535,#2536,#2537,#2538));
#780=EDGE_LOOP('',(#2539,#2540,#2541,#2542));
#781=EDGE_LOOP('',(#2543,#2544,#2545,#2546,#2547,#2548,#2549,#2550));
#782=EDGE_LOOP('',(#2551,#2552,#2553,#2554));
#783=EDGE_LOOP('',(#2555,#2556,#2557,#2558));
#784=EDGE_LOOP('',(#2559,#2560,#2561,#2562,#2563,#2564));
#785=EDGE_LOOP('',(#2565,#2566,#2567,#2568,#2569));
#786=EDGE_LOOP('',(#2570,#2571,#2572,#2573));
#787=EDGE_LOOP('',(#2574,#2575,#2576,#2577));
#788=EDGE_LOOP('',(#2578,#2579,#2580,#2581,#2582,#2583));
#789=EDGE_LOOP('',(#2584,#2585,#2586,#2587,#2588,#2589,#2590,#2591));
#790=EDGE_LOOP('',(#2592,#2593,#2594,#2595,#2596,#2597,#2598,#2599,#2600,
#2601));
#791=EDGE_LOOP('',(#2602,#2603,#2604,#2605));
#792=EDGE_LOOP('',(#2606,#2607,#2608,#2609));
#793=EDGE_LOOP('',(#2610,#2611,#2612,#2613));
#794=EDGE_LOOP('',(#2614,#2615,#2616,#2617,#2618,#2619));
#795=EDGE_LOOP('',(#2620,#2621));
#796=EDGE_LOOP('',(#2622,#2623));
#797=EDGE_LOOP('',(#2624,#2625,#2626,#2627,#2628,#2629));
#798=EDGE_LOOP('',(#2630,#2631,#2632,#2633));
#799=EDGE_LOOP('',(#2634,#2635,#2636,#2637));
#800=EDGE_LOOP('',(#2638,#2639,#2640,#2641));
#801=EDGE_LOOP('',(#2642,#2643));
#802=EDGE_LOOP('',(#2644,#2645,#2646,#2647,#2648,#2649));
#803=EDGE_LOOP('',(#2650,#2651));
#804=EDGE_LOOP('',(#2652,#2653));
#805=EDGE_LOOP('',(#2654,#2655,#2656,#2657));
#806=EDGE_LOOP('',(#2658,#2659,#2660,#2661));
#807=EDGE_LOOP('',(#2662));
#808=EDGE_LOOP('',(#2663));
#809=EDGE_LOOP('',(#2664));
#810=EDGE_LOOP('',(#2665));
#811=EDGE_LOOP('',(#2666));
#812=EDGE_LOOP('',(#2667));
#813=EDGE_LOOP('',(#2668));
#814=EDGE_LOOP('',(#2669));
#815=EDGE_LOOP('',(#2670));
#816=EDGE_LOOP('',(#2671));
#817=EDGE_LOOP('',(#2672));
#818=EDGE_LOOP('',(#2673));
#819=EDGE_LOOP('',(#2674));
#820=EDGE_LOOP('',(#2675));
#821=EDGE_LOOP('',(#2676));
#822=EDGE_LOOP('',(#2677));
#823=EDGE_LOOP('',(#2678));
#824=EDGE_LOOP('',(#2679,#2680,#2681,#2682,#2683,#2684,#2685,#2686,#2687,
#2688,#2689));
#825=EDGE_LOOP('',(#2690));
#826=EDGE_LOOP('',(#2691));
#827=EDGE_LOOP('',(#2692));
#828=EDGE_LOOP('',(#2693));
#829=EDGE_LOOP('',(#2694));
#830=EDGE_LOOP('',(#2695));
#831=EDGE_LOOP('',(#2696));
#832=EDGE_LOOP('',(#2697));
#833=EDGE_LOOP('',(#2698));
#834=EDGE_LOOP('',(#2699));
#835=EDGE_LOOP('',(#2700));
#836=EDGE_LOOP('',(#2701));
#837=EDGE_LOOP('',(#2702));
#838=EDGE_LOOP('',(#2703));
#839=EDGE_LOOP('',(#2704));
#840=EDGE_LOOP('',(#2705));
#841=EDGE_LOOP('',(#2706));
#842=EDGE_LOOP('',(#2707));
#843=EDGE_LOOP('',(#2708));
#844=EDGE_LOOP('',(#2709));
#845=EDGE_LOOP('',(#2710));
#846=EDGE_LOOP('',(#2711));
#847=EDGE_LOOP('',(#2712));
#848=EDGE_LOOP('',(#2713));
#849=EDGE_LOOP('',(#2714));
#850=EDGE_LOOP('',(#2715));
#851=EDGE_LOOP('',(#2716));
#852=EDGE_LOOP('',(#2717));
#853=EDGE_LOOP('',(#2718));
#854=EDGE_LOOP('',(#2719));
#855=EDGE_LOOP('',(#2720));
#856=EDGE_LOOP('',(#2721));
#857=EDGE_LOOP('',(#2722));
#858=EDGE_LOOP('',(#2723));
#859=EDGE_LOOP('',(#2724));
#860=EDGE_LOOP('',(#2725));
#861=EDGE_LOOP('',(#2726));
#862=EDGE_LOOP('',(#2727));
#863=EDGE_LOOP('',(#2728));
#864=EDGE_LOOP('',(#2729));
#865=EDGE_LOOP('',(#2730));
#866=EDGE_LOOP('',(#2731));
#867=EDGE_LOOP('',(#2732));
#868=EDGE_LOOP('',(#2733));
#869=EDGE_LOOP('',(#2734));
#870=EDGE_LOOP('',(#2735));
#871=EDGE_LOOP('',(#2736));
#872=EDGE_LOOP('',(#2737));
#873=EDGE_LOOP('',(#2738));
#874=EDGE_LOOP('',(#2739));
#875=EDGE_LOOP('',(#2740));
#876=EDGE_LOOP('',(#2741));
#877=EDGE_LOOP('',(#2742));
#878=EDGE_LOOP('',(#2743));
#879=EDGE_LOOP('',(#2744));
#880=EDGE_LOOP('',(#2745));
#881=EDGE_LOOP('',(#2746));
#882=EDGE_LOOP('',(#2747));
#883=EDGE_LOOP('',(#2748));
#884=EDGE_LOOP('',(#2749));
#885=EDGE_LOOP('',(#2750));
#886=EDGE_LOOP('',(#2751));
#887=EDGE_LOOP('',(#2752));
#888=EDGE_LOOP('',(#2753,#2754,#2755,#2756,#2757,#2758,#2759,#2760,#2761,
#2762,#2763,#2764,#2765));
#889=EDGE_LOOP('',(#2766,#2767,#2768,#2769,#2770,#2771,#2772,#2773,#2774,
#2775,#2776));
#890=EDGE_LOOP('',(#2777,#2778,#2779,#2780,#2781,#2782,#2783,#2784,#2785,
#2786,#2787));
#891=EDGE_LOOP('',(#2788));
#892=EDGE_LOOP('',(#2789));
#893=EDGE_LOOP('',(#2790,#2791));
#894=EDGE_LOOP('',(#2792));
#895=EDGE_LOOP('',(#2793));
#896=EDGE_LOOP('',(#2794));
#897=EDGE_LOOP('',(#2795));
#898=EDGE_LOOP('',(#2796));
#899=EDGE_LOOP('',(#2797));
#900=EDGE_LOOP('',(#2798));
#901=EDGE_LOOP('',(#2799));
#902=EDGE_LOOP('',(#2800));
#903=EDGE_LOOP('',(#2801));
#904=EDGE_LOOP('',(#2802));
#905=EDGE_LOOP('',(#2803));
#906=EDGE_LOOP('',(#2804));
#907=EDGE_LOOP('',(#2805,#2806));
#908=EDGE_LOOP('',(#2807));
#909=EDGE_LOOP('',(#2808,#2809,#2810,#2811));
#910=EDGE_LOOP('',(#2812));
#911=EDGE_LOOP('',(#2813,#2814));
#912=EDGE_LOOP('',(#2815));
#913=EDGE_LOOP('',(#2816));
#914=EDGE_LOOP('',(#2817));
#915=EDGE_LOOP('',(#2818));
#916=EDGE_LOOP('',(#2819));
#917=EDGE_LOOP('',(#2820));
#918=EDGE_LOOP('',(#2821));
#919=EDGE_LOOP('',(#2822));
#920=EDGE_LOOP('',(#2823));
#921=EDGE_LOOP('',(#2824));
#922=EDGE_LOOP('',(#2825));
#923=EDGE_LOOP('',(#2826));
#924=EDGE_LOOP('',(#2827));
#925=EDGE_LOOP('',(#2828));
#926=EDGE_LOOP('',(#2829));
#927=EDGE_LOOP('',(#2830));
#928=EDGE_LOOP('',(#2831,#2832));
#929=EDGE_LOOP('',(#2833));
#930=EDGE_LOOP('',(#2834,#2835,#2836,#2837));
#931=EDGE_LOOP('',(#2838));
#932=EDGE_LOOP('',(#2839,#2840));
#933=EDGE_LOOP('',(#2841));
#934=EDGE_LOOP('',(#2842));
#935=EDGE_LOOP('',(#2843));
#936=EDGE_LOOP('',(#2844,#2845));
#937=EDGE_LOOP('',(#2846));
#938=EDGE_LOOP('',(#2847));
#939=EDGE_LOOP('',(#2848));
#940=EDGE_LOOP('',(#2849));
#941=EDGE_LOOP('',(#2850));
#942=EDGE_LOOP('',(#2851));
#943=EDGE_LOOP('',(#2852));
#944=EDGE_LOOP('',(#2853));
#945=EDGE_LOOP('',(#2854));
#946=EDGE_LOOP('',(#2855));
#947=EDGE_LOOP('',(#2856));
#948=EDGE_LOOP('',(#2857));
#949=EDGE_LOOP('',(#2858));
#950=EDGE_LOOP('',(#2859));
#951=EDGE_LOOP('',(#2860));
#952=EDGE_LOOP('',(#2861));
#953=EDGE_LOOP('',(#2862));
#954=EDGE_LOOP('',(#2863));
#955=EDGE_LOOP('',(#2864));
#956=EDGE_LOOP('',(#2865));
#957=EDGE_LOOP('',(#2866));
#958=EDGE_LOOP('',(#2867));
#959=EDGE_LOOP('',(#2868,#2869));
#960=EDGE_LOOP('',(#2870));
#961=EDGE_LOOP('',(#2871));
#962=EDGE_LOOP('',(#2872));
#963=EDGE_LOOP('',(#2873));
#964=EDGE_LOOP('',(#2874));
#965=EDGE_LOOP('',(#2875));
#966=EDGE_LOOP('',(#2876));
#967=EDGE_LOOP('',(#2877));
#968=EDGE_LOOP('',(#2878));
#969=EDGE_LOOP('',(#2879));
#970=EDGE_LOOP('',(#2880));
#971=EDGE_LOOP('',(#2881));
#972=EDGE_LOOP('',(#2882));
#973=EDGE_LOOP('',(#2883));
#974=EDGE_LOOP('',(#2884));
#975=EDGE_LOOP('',(#2885));
#976=EDGE_LOOP('',(#2886));
#977=EDGE_LOOP('',(#2887));
#978=EDGE_LOOP('',(#2888));
#979=EDGE_LOOP('',(#2889));
#980=EDGE_LOOP('',(#2890,#2891,#2892,#2893));
#981=EDGE_LOOP('',(#2894,#2895,#2896,#2897));
#982=EDGE_LOOP('',(#2898,#2899,#2900,#2901));
#983=EDGE_LOOP('',(#2902,#2903,#2904,#2905));
#984=EDGE_LOOP('',(#2906,#2907,#2908,#2909));
#985=EDGE_LOOP('',(#2910,#2911,#2912,#2913));
#986=EDGE_LOOP('',(#2914,#2915,#2916,#2917));
#987=EDGE_LOOP('',(#2918,#2919,#2920,#2921));
#988=EDGE_LOOP('',(#2922,#2923,#2924,#2925));
#989=EDGE_LOOP('',(#2926,#2927,#2928,#2929));
#990=EDGE_LOOP('',(#2930,#2931,#2932,#2933));
#991=EDGE_LOOP('',(#2934,#2935,#2936,#2937));
#992=EDGE_LOOP('',(#2938,#2939,#2940,#2941));
#993=EDGE_LOOP('',(#2942,#2943,#2944,#2945));
#994=EDGE_LOOP('',(#2946,#2947,#2948,#2949));
#995=EDGE_LOOP('',(#2950,#2951,#2952,#2953));
#996=EDGE_LOOP('',(#2954,#2955,#2956,#2957));
#997=EDGE_LOOP('',(#2958,#2959,#2960,#2961));
#998=EDGE_LOOP('',(#2962,#2963,#2964,#2965));
#999=EDGE_LOOP('',(#2966,#2967,#2968,#2969));
#1000=EDGE_LOOP('',(#2970,#2971,#2972,#2973));
#1001=EDGE_LOOP('',(#2974,#2975,#2976,#2977));
#1002=EDGE_LOOP('',(#2978,#2979,#2980,#2981));
#1003=EDGE_LOOP('',(#2982,#2983,#2984,#2985));
#1004=EDGE_LOOP('',(#2986,#2987,#2988,#2989));
#1005=EDGE_LOOP('',(#2990,#2991,#2992,#2993));
#1006=EDGE_LOOP('',(#2994,#2995,#2996,#2997));
#1007=EDGE_LOOP('',(#2998,#2999,#3000,#3001));
#1008=EDGE_LOOP('',(#3002,#3003,#3004,#3005));
#1009=EDGE_LOOP('',(#3006,#3007,#3008,#3009));
#1010=EDGE_LOOP('',(#3010,#3011,#3012,#3013));
#1011=EDGE_LOOP('',(#3014,#3015,#3016,#3017));
#1012=EDGE_LOOP('',(#3018,#3019,#3020,#3021));
#1013=EDGE_LOOP('',(#3022,#3023,#3024,#3025));
#1014=EDGE_LOOP('',(#3026,#3027,#3028,#3029));
#1015=EDGE_LOOP('',(#3030,#3031,#3032,#3033,#3034,#3035));
#1016=EDGE_LOOP('',(#3036,#3037,#3038,#3039));
#1017=EDGE_LOOP('',(#3040,#3041,#3042,#3043));
#1018=EDGE_LOOP('',(#3044,#3045,#3046,#3047));
#1019=EDGE_LOOP('',(#3048,#3049,#3050,#3051));
#1020=EDGE_LOOP('',(#3052,#3053,#3054,#3055));
#1021=EDGE_LOOP('',(#3056,#3057,#3058,#3059));
#1022=EDGE_LOOP('',(#3060,#3061,#3062,#3063));
#1023=EDGE_LOOP('',(#3064,#3065,#3066,#3067));
#1024=EDGE_LOOP('',(#3068,#3069,#3070,#3071));
#1025=EDGE_LOOP('',(#3072,#3073,#3074,#3075));
#1026=EDGE_LOOP('',(#3076,#3077,#3078,#3079));
#1027=EDGE_LOOP('',(#3080,#3081,#3082,#3083));
#1028=EDGE_LOOP('',(#3084,#3085,#3086,#3087));
#1029=EDGE_LOOP('',(#3088,#3089,#3090,#3091));
#1030=EDGE_LOOP('',(#3092,#3093,#3094,#3095));
#1031=EDGE_LOOP('',(#3096,#3097,#3098,#3099));
#1032=EDGE_LOOP('',(#3100,#3101,#3102,#3103));
#1033=EDGE_LOOP('',(#3104,#3105,#3106,#3107));
#1034=EDGE_LOOP('',(#3108,#3109,#3110,#3111));
#1035=EDGE_LOOP('',(#3112,#3113,#3114,#3115));
#1036=EDGE_LOOP('',(#3116,#3117,#3118,#3119));
#1037=EDGE_LOOP('',(#3120,#3121,#3122,#3123));
#1038=EDGE_LOOP('',(#3124,#3125,#3126,#3127));
#1039=EDGE_LOOP('',(#3128,#3129,#3130,#3131));
#1040=EDGE_LOOP('',(#3132,#3133,#3134,#3135));
#1041=EDGE_LOOP('',(#3136,#3137,#3138,#3139));
#1042=EDGE_LOOP('',(#3140,#3141,#3142,#3143));
#1043=EDGE_LOOP('',(#3144,#3145,#3146,#3147));
#1044=EDGE_LOOP('',(#3148,#3149,#3150,#3151));
#1045=EDGE_LOOP('',(#3152,#3153,#3154,#3155));
#1046=EDGE_LOOP('',(#3156,#3157,#3158,#3159));
#1047=EDGE_LOOP('',(#3160,#3161,#3162,#3163));
#1048=EDGE_LOOP('',(#3164,#3165,#3166,#3167));
#1049=EDGE_LOOP('',(#3168,#3169,#3170,#3171));
#1050=EDGE_LOOP('',(#3172,#3173,#3174,#3175));
#1051=EDGE_LOOP('',(#3176,#3177,#3178,#3179));
#1052=EDGE_LOOP('',(#3180,#3181,#3182,#3183));
#1053=EDGE_LOOP('',(#3184,#3185,#3186,#3187));
#1054=EDGE_LOOP('',(#3188,#3189,#3190,#3191));
#1055=EDGE_LOOP('',(#3192,#3193,#3194,#3195));
#1056=EDGE_LOOP('',(#3196,#3197,#3198,#3199));
#1057=EDGE_LOOP('',(#3200,#3201,#3202,#3203));
#1058=EDGE_LOOP('',(#3204,#3205,#3206,#3207));
#1059=EDGE_LOOP('',(#3208,#3209,#3210,#3211));
#1060=EDGE_LOOP('',(#3212,#3213,#3214,#3215));
#1061=EDGE_LOOP('',(#3216,#3217,#3218,#3219));
#1062=EDGE_LOOP('',(#3220,#3221,#3222,#3223));
#1063=EDGE_LOOP('',(#3224,#3225,#3226,#3227));
#1064=EDGE_LOOP('',(#3228,#3229,#3230,#3231));
#1065=EDGE_LOOP('',(#3232,#3233,#3234,#3235));
#1066=EDGE_LOOP('',(#3236,#3237,#3238,#3239));
#1067=EDGE_LOOP('',(#3240,#3241,#3242,#3243));
#1068=EDGE_LOOP('',(#3244,#3245,#3246,#3247));
#1069=EDGE_LOOP('',(#3248,#3249,#3250,#3251));
#1070=EDGE_LOOP('',(#3252,#3253,#3254,#3255));
#1071=EDGE_LOOP('',(#3256,#3257,#3258,#3259));
#1072=EDGE_LOOP('',(#3260,#3261,#3262,#3263));
#1073=EDGE_LOOP('',(#3264,#3265,#3266,#3267));
#1074=EDGE_LOOP('',(#3268,#3269,#3270,#3271));
#1075=EDGE_LOOP('',(#3272,#3273,#3274,#3275));
#1076=EDGE_LOOP('',(#3276,#3277,#3278,#3279));
#1077=EDGE_LOOP('',(#3280,#3281,#3282,#3283));
#1078=LINE('',#5429,#1298);
#1079=LINE('',#5431,#1299);
#1080=LINE('',#5433,#1300);
#1081=LINE('',#5434,#1301);
#1082=LINE('',#5440,#1302);
#1083=LINE('',#5443,#1303);
#1084=LINE('',#5445,#1304);
#1085=LINE('',#5446,#1305);
#1086=LINE('',#5453,#1306);
#1087=LINE('',#5455,#1307);
#1088=LINE('',#5457,#1308);
#1089=LINE('',#5458,#1309);
#1090=LINE('',#5464,#1310);
#1091=LINE('',#5467,#1311);
#1092=LINE('',#5469,#1312);
#1093=LINE('',#5470,#1313);
#1094=LINE('',#5477,#1314);
#1095=LINE('',#5479,#1315);
#1096=LINE('',#5481,#1316);
#1097=LINE('',#5482,#1317);
#1098=LINE('',#5488,#1318);
#1099=LINE('',#5491,#1319);
#1100=LINE('',#5493,#1320);
#1101=LINE('',#5494,#1321);
#1102=LINE('',#5501,#1322);
#1103=LINE('',#5503,#1323);
#1104=LINE('',#5505,#1324);
#1105=LINE('',#5506,#1325);
#1106=LINE('',#5512,#1326);
#1107=LINE('',#5515,#1327);
#1108=LINE('',#5517,#1328);
#1109=LINE('',#5518,#1329);
#1110=LINE('',#5525,#1330);
#1111=LINE('',#5527,#1331);
#1112=LINE('',#5529,#1332);
#1113=LINE('',#5531,#1333);
#1114=LINE('',#5533,#1334);
#1115=LINE('',#5534,#1335);
#1116=LINE('',#5540,#1336);
#1117=LINE('',#5546,#1337);
#1118=LINE('',#5550,#1338);
#1119=LINE('',#5554,#1339);
#1120=LINE('',#5558,#1340);
#1121=LINE('',#5564,#1341);
#1122=LINE('',#5566,#1342);
#1123=LINE('',#5568,#1343);
#1124=LINE('',#5570,#1344);
#1125=LINE('',#5572,#1345);
#1126=LINE('',#5573,#1346);
#1127=LINE('',#5577,#1347);
#1128=LINE('',#5581,#1348);
#1129=LINE('',#5585,#1349);
#1130=LINE('',#5590,#1350);
#1131=LINE('',#5591,#1351);
#1132=LINE('',#5592,#1352);
#1133=LINE('',#5598,#1353);
#1134=LINE('',#5602,#1354);
#1135=LINE('',#5606,#1355);
#1136=LINE('',#5610,#1356);
#1137=LINE('',#5615,#1357);
#1138=LINE('',#5617,#1358);
#1139=LINE('',#5619,#1359);
#1140=LINE('',#5621,#1360);
#1141=LINE('',#5623,#1361);
#1142=LINE('',#5624,#1362);
#1143=LINE('',#5628,#1363);
#1144=LINE('',#5630,#1364);
#1145=LINE('',#5632,#1365);
#1146=LINE('',#5633,#1366);
#1147=LINE('',#5634,#1367);
#1148=LINE('',#5639,#1368);
#1149=LINE('',#5645,#1369);
#1150=LINE('',#5650,#1370);
#1151=LINE('',#5652,#1371);
#1152=LINE('',#5653,#1372);
#1153=LINE('',#5654,#1373);
#1154=LINE('',#5658,#1374);
#1155=LINE('',#5662,#1375);
#1156=LINE('',#5673,#1376);
#1157=LINE('',#5676,#1377);
#1158=LINE('',#5679,#1378);
#1159=LINE('',#5681,#1379);
#1160=LINE('',#5683,#1380);
#1161=LINE('',#5685,#1381);
#1162=LINE('',#5686,#1382);
#1163=LINE('',#5690,#1383);
#1164=LINE('',#5695,#1384);
#1165=LINE('',#5699,#1385);
#1166=LINE('',#5705,#1386);
#1167=LINE('',#5710,#1387);
#1168=LINE('',#5712,#1388);
#1169=LINE('',#5713,#1389);
#1170=LINE('',#5714,#1390);
#1171=LINE('',#5718,#1391);
#1172=LINE('',#5722,#1392);
#1173=LINE('',#5726,#1393);
#1174=LINE('',#5732,#1394);
#1175=LINE('',#5734,#1395);
#1176=LINE('',#5736,#1396);
#1177=LINE('',#5737,#1397);
#1178=LINE('',#5738,#1398);
#1179=LINE('',#5744,#1399);
#1180=LINE('',#5748,#1400);
#1181=LINE('',#5752,#1401);
#1182=LINE('',#5756,#1402);
#1183=LINE('',#5761,#1403);
#1184=LINE('',#5763,#1404);
#1185=LINE('',#5765,#1405);
#1186=LINE('',#5766,#1406);
#1187=LINE('',#5771,#1407);
#1188=LINE('',#5776,#1408);
#1189=LINE('',#5778,#1409);
#1190=LINE('',#5779,#1410);
#1191=LINE('',#5781,#1411);
#1192=LINE('',#5782,#1412);
#1193=LINE('',#5785,#1413);
#1194=LINE('',#5787,#1414);
#1195=LINE('',#5789,#1415);
#1196=LINE('',#5790,#1416);
#1197=LINE('',#5795,#1417);
#1198=LINE('',#5801,#1418);
#1199=LINE('',#5805,#1419);
#1200=LINE('',#5807,#1420);
#1201=LINE('',#5809,#1421);
#1202=LINE('',#5811,#1422);
#1203=LINE('',#5812,#1423);
#1204=LINE('',#5816,#1424);
#1205=LINE('',#5820,#1425);
#1206=LINE('',#5862,#1426);
#1207=LINE('',#5864,#1427);
#1208=LINE('',#5866,#1428);
#1209=LINE('',#5867,#1429);
#1210=LINE('',#6291,#1430);
#1211=LINE('',#6293,#1431);
#1212=LINE('',#6295,#1432);
#1213=LINE('',#6297,#1433);
#1214=LINE('',#6299,#1434);
#1215=LINE('',#6301,#1435);
#1216=LINE('',#6303,#1436);
#1217=LINE('',#6305,#1437);
#1218=LINE('',#6307,#1438);
#1219=LINE('',#6309,#1439);
#1220=LINE('',#6311,#1440);
#1221=LINE('',#6313,#1441);
#1222=LINE('',#6315,#1442);
#1223=LINE('',#6317,#1443);
#1224=LINE('',#6319,#1444);
#1225=LINE('',#6321,#1445);
#1226=LINE('',#6323,#1446);
#1227=LINE('',#6327,#1447);
#1228=LINE('',#6329,#1448);
#1229=LINE('',#6331,#1449);
#1230=LINE('',#6333,#1450);
#1231=LINE('',#6335,#1451);
#1232=LINE('',#6337,#1452);
#1233=LINE('',#6339,#1453);
#1234=LINE('',#6341,#1454);
#1235=LINE('',#6343,#1455);
#1236=LINE('',#6345,#1456);
#1237=LINE('',#6347,#1457);
#1238=LINE('',#6349,#1458);
#1239=LINE('',#6351,#1459);
#1240=LINE('',#6353,#1460);
#1241=LINE('',#6355,#1461);
#1242=LINE('',#6357,#1462);
#1243=LINE('',#6360,#1463);
#1244=LINE('',#6362,#1464);
#1245=LINE('',#6364,#1465);
#1246=LINE('',#6366,#1466);
#1247=LINE('',#6368,#1467);
#1248=LINE('',#6370,#1468);
#1249=LINE('',#6376,#1469);
#1250=LINE('',#6378,#1470);
#1251=LINE('',#6380,#1471);
#1252=LINE('',#6382,#1472);
#1253=LINE('',#6384,#1473);
#1254=LINE('',#6386,#1474);
#1255=LINE('',#6390,#1475);
#1256=LINE('',#6392,#1476);
#1257=LINE('',#6394,#1477);
#1258=LINE('',#6396,#1478);
#1259=LINE('',#6398,#1479);
#1260=LINE('',#6400,#1480);
#1261=LINE('',#6402,#1481);
#1262=LINE('',#6404,#1482);
#1263=LINE('',#6406,#1483);
#1264=LINE('',#6408,#1484);
#1265=LINE('',#6410,#1485);
#1266=LINE('',#6412,#1486);
#1267=LINE('',#6414,#1487);
#1268=LINE('',#6416,#1488);
#1269=LINE('',#6418,#1489);
#1270=LINE('',#6420,#1490);
#1271=LINE('',#6422,#1491);
#1272=LINE('',#6424,#1492);
#1273=LINE('',#6426,#1493);
#1274=LINE('',#6428,#1494);
#1275=LINE('',#6430,#1495);
#1276=LINE('',#6432,#1496);
#1277=LINE('',#6434,#1497);
#1278=LINE('',#6436,#1498);
#1279=LINE('',#6438,#1499);
#1280=LINE('',#6440,#1500);
#1281=LINE('',#6442,#1501);
#1282=LINE('',#6444,#1502);
#1283=LINE('',#6446,#1503);
#1284=LINE('',#6448,#1504);
#1285=LINE('',#6450,#1505);
#1286=LINE('',#6452,#1506);
#1287=LINE('',#6454,#1507);
#1288=LINE('',#6456,#1508);
#1289=LINE('',#6458,#1509);
#1290=LINE('',#6462,#1510);
#1291=LINE('',#6463,#1511);
#1292=LINE('',#6464,#1512);
#1293=LINE('',#6467,#1513);
#1294=LINE('',#6468,#1514);
#1295=LINE('',#6471,#1515);
#1296=LINE('',#6472,#1516);
#1297=LINE('',#6474,#1517);
#1298=VECTOR('',#4187,10.);
#1299=VECTOR('',#4188,10.);
#1300=VECTOR('',#4189,10.);
#1301=VECTOR('',#4190,10.);
#1302=VECTOR('',#4197,10.);
#1303=VECTOR('',#4200,10.);
#1304=VECTOR('',#4201,10.);
#1305=VECTOR('',#4202,10.);
#1306=VECTOR('',#4211,10.);
#1307=VECTOR('',#4212,10.);
#1308=VECTOR('',#4213,10.);
#1309=VECTOR('',#4214,10.);
#1310=VECTOR('',#4221,10.);
#1311=VECTOR('',#4224,10.);
#1312=VECTOR('',#4225,10.);
#1313=VECTOR('',#4226,10.);
#1314=VECTOR('',#4235,10.);
#1315=VECTOR('',#4236,10.);
#1316=VECTOR('',#4237,10.);
#1317=VECTOR('',#4238,10.);
#1318=VECTOR('',#4245,10.);
#1319=VECTOR('',#4248,10.);
#1320=VECTOR('',#4249,10.);
#1321=VECTOR('',#4250,10.);
#1322=VECTOR('',#4259,10.);
#1323=VECTOR('',#4260,10.);
#1324=VECTOR('',#4261,10.);
#1325=VECTOR('',#4262,10.);
#1326=VECTOR('',#4269,10.);
#1327=VECTOR('',#4272,10.);
#1328=VECTOR('',#4273,10.);
#1329=VECTOR('',#4274,10.);
#1330=VECTOR('',#4283,10.);
#1331=VECTOR('',#4284,10.);
#1332=VECTOR('',#4285,10.);
#1333=VECTOR('',#4286,10.);
#1334=VECTOR('',#4287,10.);
#1335=VECTOR('',#4288,10.);
#1336=VECTOR('',#4295,10.);
#1337=VECTOR('',#4302,10.);
#1338=VECTOR('',#4305,10.);
#1339=VECTOR('',#4308,10.);
#1340=VECTOR('',#4311,10.);
#1341=VECTOR('',#4318,10.);
#1342=VECTOR('',#4319,10.);
#1343=VECTOR('',#4320,10.);
#1344=VECTOR('',#4321,10.);
#1345=VECTOR('',#4322,10.);
#1346=VECTOR('',#4323,10.);
#1347=VECTOR('',#4326,10.);
#1348=VECTOR('',#4329,10.);
#1349=VECTOR('',#4332,10.);
#1350=VECTOR('',#4339,10.);
#1351=VECTOR('',#4340,10.);
#1352=VECTOR('',#4341,10.);
#1353=VECTOR('',#4348,10.);
#1354=VECTOR('',#4351,10.);
#1355=VECTOR('',#4354,10.);
#1356=VECTOR('',#4357,10.);
#1357=VECTOR('',#4362,10.);
#1358=VECTOR('',#4363,10.);
#1359=VECTOR('',#4364,10.);
#1360=VECTOR('',#4365,10.);
#1361=VECTOR('',#4366,10.);
#1362=VECTOR('',#4367,10.);
#1363=VECTOR('',#4370,10.);
#1364=VECTOR('',#4371,10.);
#1365=VECTOR('',#4372,10.);
#1366=VECTOR('',#4373,10.);
#1367=VECTOR('',#4374,10.);
#1368=VECTOR('',#4379,10.);
#1369=VECTOR('',#4386,10.);
#1370=VECTOR('',#4391,10.);
#1371=VECTOR('',#4392,10.);
#1372=VECTOR('',#4393,10.);
#1373=VECTOR('',#4394,10.);
#1374=VECTOR('',#4397,10.);
#1375=VECTOR('',#4400,10.);
#1376=VECTOR('',#4415,10.);
#1377=VECTOR('',#4418,10.);
#1378=VECTOR('',#4421,10.);
#1379=VECTOR('',#4422,10.);
#1380=VECTOR('',#4423,10.);
#1381=VECTOR('',#4424,10.);
#1382=VECTOR('',#4425,10.);
#1383=VECTOR('',#4428,10.);
#1384=VECTOR('',#4433,10.);
#1385=VECTOR('',#4436,10.);
#1386=VECTOR('',#4443,10.);
#1387=VECTOR('',#4448,10.);
#1388=VECTOR('',#4449,10.);
#1389=VECTOR('',#4450,10.);
#1390=VECTOR('',#4451,10.);
#1391=VECTOR('',#4454,10.);
#1392=VECTOR('',#4457,10.);
#1393=VECTOR('',#4460,10.);
#1394=VECTOR('',#4467,10.);
#1395=VECTOR('',#4468,10.);
#1396=VECTOR('',#4469,10.);
#1397=VECTOR('',#4470,10.);
#1398=VECTOR('',#4471,10.);
#1399=VECTOR('',#4478,10.);
#1400=VECTOR('',#4481,10.);
#1401=VECTOR('',#4484,10.);
#1402=VECTOR('',#4487,10.);
#1403=VECTOR('',#4492,10.);
#1404=VECTOR('',#4493,10.);
#1405=VECTOR('',#4494,10.);
#1406=VECTOR('',#4495,10.);
#1407=VECTOR('',#4500,10.);
#1408=VECTOR('',#4505,10.);
#1409=VECTOR('',#4506,10.);
#1410=VECTOR('',#4507,10.);
#1411=VECTOR('',#4508,10.);
#1412=VECTOR('',#4509,10.);
#1413=VECTOR('',#4512,10.);
#1414=VECTOR('',#4513,10.);
#1415=VECTOR('',#4514,10.);
#1416=VECTOR('',#4515,10.);
#1417=VECTOR('',#4520,10.);
#1418=VECTOR('',#4527,10.);
#1419=VECTOR('',#4532,10.);
#1420=VECTOR('',#4533,10.);
#1421=VECTOR('',#4534,10.);
#1422=VECTOR('',#4535,10.);
#1423=VECTOR('',#4536,10.);
#1424=VECTOR('',#4539,10.);
#1425=VECTOR('',#4542,10.);
#1426=VECTOR('',#4621,10.);
#1427=VECTOR('',#4622,10.);
#1428=VECTOR('',#4623,10.);
#1429=VECTOR('',#4624,10.);
#1430=VECTOR('',#5151,3.65);
#1431=VECTOR('',#5154,3.65);
#1432=VECTOR('',#5157,3.65);
#1433=VECTOR('',#5160,3.65);
#1434=VECTOR('',#5163,3.65);
#1435=VECTOR('',#5166,3.65);
#1436=VECTOR('',#5169,3.65);
#1437=VECTOR('',#5172,3.65);
#1438=VECTOR('',#5175,3.65);
#1439=VECTOR('',#5178,3.65);
#1440=VECTOR('',#5181,3.65);
#1441=VECTOR('',#5184,3.65);
#1442=VECTOR('',#5187,3.65);
#1443=VECTOR('',#5190,3.65);
#1444=VECTOR('',#5193,3.65);
#1445=VECTOR('',#5196,3.65);
#1446=VECTOR('',#5199,3.65);
#1447=VECTOR('',#5206,3.65);
#1448=VECTOR('',#5209,3.65);
#1449=VECTOR('',#5212,3.65);
#1450=VECTOR('',#5215,3.65);
#1451=VECTOR('',#5218,3.65);
#1452=VECTOR('',#5221,3.65);
#1453=VECTOR('',#5224,3.65);
#1454=VECTOR('',#5227,3.65);
#1455=VECTOR('',#5230,3.65);
#1456=VECTOR('',#5233,3.65);
#1457=VECTOR('',#5236,3.65);
#1458=VECTOR('',#5239,3.65);
#1459=VECTOR('',#5242,3.65);
#1460=VECTOR('',#5245,3.65);
#1461=VECTOR('',#5248,3.65);
#1462=VECTOR('',#5251,3.65);
#1463=VECTOR('',#5256,3.65);
#1464=VECTOR('',#5259,3.65);
#1465=VECTOR('',#5262,3.65);
#1466=VECTOR('',#5265,3.65);
#1467=VECTOR('',#5268,3.65);
#1468=VECTOR('',#5271,3.65);
#1469=VECTOR('',#5282,3.65);
#1470=VECTOR('',#5285,3.65);
#1471=VECTOR('',#5288,3.65);
#1472=VECTOR('',#5291,3.65);
#1473=VECTOR('',#5294,3.65);
#1474=VECTOR('',#5297,3.65);
#1475=VECTOR('',#5304,3.65);
#1476=VECTOR('',#5307,3.65);
#1477=VECTOR('',#5310,3.65);
#1478=VECTOR('',#5313,3.65);
#1479=VECTOR('',#5316,3.65);
#1480=VECTOR('',#5319,3.65);
#1481=VECTOR('',#5322,3.65);
#1482=VECTOR('',#5325,3.65);
#1483=VECTOR('',#5328,3.65);
#1484=VECTOR('',#5331,3.65);
#1485=VECTOR('',#5334,3.65);
#1486=VECTOR('',#5337,3.65);
#1487=VECTOR('',#5340,3.65);
#1488=VECTOR('',#5343,3.65);
#1489=VECTOR('',#5346,3.65);
#1490=VECTOR('',#5349,3.65);
#1491=VECTOR('',#5352,3.65);
#1492=VECTOR('',#5355,3.65);
#1493=VECTOR('',#5358,3.65);
#1494=VECTOR('',#5361,3.65);
#1495=VECTOR('',#5364,3.65);
#1496=VECTOR('',#5367,3.65);
#1497=VECTOR('',#5370,3.65);
#1498=VECTOR('',#5373,3.65);
#1499=VECTOR('',#5376,3.65);
#1500=VECTOR('',#5379,3.65);
#1501=VECTOR('',#5382,3.65);
#1502=VECTOR('',#5385,3.65);
#1503=VECTOR('',#5388,3.65);
#1504=VECTOR('',#5391,3.65);
#1505=VECTOR('',#5394,3.65);
#1506=VECTOR('',#5397,3.65);
#1507=VECTOR('',#5400,3.65);
#1508=VECTOR('',#5403,3.65);
#1509=VECTOR('',#5406,3.65);
#1510=VECTOR('',#5409,10.);
#1511=VECTOR('',#5410,10.);
#1512=VECTOR('',#5411,10.);
#1513=VECTOR('',#5414,10.);
#1514=VECTOR('',#5415,10.);
#1515=VECTOR('',#5418,10.);
#1516=VECTOR('',#5419,10.);
#1517=VECTOR('',#5422,10.);
#1518=VERTEX_POINT('',#5427);
#1519=VERTEX_POINT('',#5428);
#1520=VERTEX_POINT('',#5430);
#1521=VERTEX_POINT('',#5432);
#1522=VERTEX_POINT('',#5436);
#1523=VERTEX_POINT('',#5438);
#1524=VERTEX_POINT('',#5442);
#1525=VERTEX_POINT('',#5444);
#1526=VERTEX_POINT('',#5451);
#1527=VERTEX_POINT('',#5452);
#1528=VERTEX_POINT('',#5454);
#1529=VERTEX_POINT('',#5456);
#1530=VERTEX_POINT('',#5460);
#1531=VERTEX_POINT('',#5462);
#1532=VERTEX_POINT('',#5466);
#1533=VERTEX_POINT('',#5468);
#1534=VERTEX_POINT('',#5475);
#1535=VERTEX_POINT('',#5476);
#1536=VERTEX_POINT('',#5478);
#1537=VERTEX_POINT('',#5480);
#1538=VERTEX_POINT('',#5484);
#1539=VERTEX_POINT('',#5486);
#1540=VERTEX_POINT('',#5490);
#1541=VERTEX_POINT('',#5492);
#1542=VERTEX_POINT('',#5499);
#1543=VERTEX_POINT('',#5500);
#1544=VERTEX_POINT('',#5502);
#1545=VERTEX_POINT('',#5504);
#1546=VERTEX_POINT('',#5508);
#1547=VERTEX_POINT('',#5510);
#1548=VERTEX_POINT('',#5514);
#1549=VERTEX_POINT('',#5516);
#1550=VERTEX_POINT('',#5523);
#1551=VERTEX_POINT('',#5524);
#1552=VERTEX_POINT('',#5526);
#1553=VERTEX_POINT('',#5528);
#1554=VERTEX_POINT('',#5530);
#1555=VERTEX_POINT('',#5532);
#1556=VERTEX_POINT('',#5536);
#1557=VERTEX_POINT('',#5538);
#1558=VERTEX_POINT('',#5542);
#1559=VERTEX_POINT('',#5544);
#1560=VERTEX_POINT('',#5548);
#1561=VERTEX_POINT('',#5549);
#1562=VERTEX_POINT('',#5551);
#1563=VERTEX_POINT('',#5553);
#1564=VERTEX_POINT('',#5555);
#1565=VERTEX_POINT('',#5557);
#1566=VERTEX_POINT('',#5562);
#1567=VERTEX_POINT('',#5563);
#1568=VERTEX_POINT('',#5565);
#1569=VERTEX_POINT('',#5567);
#1570=VERTEX_POINT('',#5569);
#1571=VERTEX_POINT('',#5571);
#1572=VERTEX_POINT('',#5575);
#1573=VERTEX_POINT('',#5576);
#1574=VERTEX_POINT('',#5578);
#1575=VERTEX_POINT('',#5580);
#1576=VERTEX_POINT('',#5582);
#1577=VERTEX_POINT('',#5584);
#1578=VERTEX_POINT('',#5589);
#1579=VERTEX_POINT('',#5596);
#1580=VERTEX_POINT('',#5597);
#1581=VERTEX_POINT('',#5599);
#1582=VERTEX_POINT('',#5601);
#1583=VERTEX_POINT('',#5603);
#1584=VERTEX_POINT('',#5605);
#1585=VERTEX_POINT('',#5607);
#1586=VERTEX_POINT('',#5609);
#1587=VERTEX_POINT('',#5613);
#1588=VERTEX_POINT('',#5614);
#1589=VERTEX_POINT('',#5616);
#1590=VERTEX_POINT('',#5618);
#1591=VERTEX_POINT('',#5620);
#1592=VERTEX_POINT('',#5622);
#1593=VERTEX_POINT('',#5626);
#1594=VERTEX_POINT('',#5627);
#1595=VERTEX_POINT('',#5629);
#1596=VERTEX_POINT('',#5631);
#1597=VERTEX_POINT('',#5636);
#1598=VERTEX_POINT('',#5638);
#1599=VERTEX_POINT('',#5642);
#1600=VERTEX_POINT('',#5644);
#1601=VERTEX_POINT('',#5648);
#1602=VERTEX_POINT('',#5649);
#1603=VERTEX_POINT('',#5651);
#1604=VERTEX_POINT('',#5656);
#1605=VERTEX_POINT('',#5657);
#1606=VERTEX_POINT('',#5659);
#1607=VERTEX_POINT('',#5661);
#1608=VERTEX_POINT('',#5669);
#1609=VERTEX_POINT('',#5670);
#1610=VERTEX_POINT('',#5672);
#1611=VERTEX_POINT('',#5674);
#1612=VERTEX_POINT('',#5678);
#1613=VERTEX_POINT('',#5680);
#1614=VERTEX_POINT('',#5682);
#1615=VERTEX_POINT('',#5684);
#1616=VERTEX_POINT('',#5688);
#1617=VERTEX_POINT('',#5689);
#1618=VERTEX_POINT('',#5692);
#1619=VERTEX_POINT('',#5694);
#1620=VERTEX_POINT('',#5696);
#1621=VERTEX_POINT('',#5698);
#1622=VERTEX_POINT('',#5702);
#1623=VERTEX_POINT('',#5704);
#1624=VERTEX_POINT('',#5708);
#1625=VERTEX_POINT('',#5709);
#1626=VERTEX_POINT('',#5711);
#1627=VERTEX_POINT('',#5716);
#1628=VERTEX_POINT('',#5717);
#1629=VERTEX_POINT('',#5719);
#1630=VERTEX_POINT('',#5721);
#1631=VERTEX_POINT('',#5723);
#1632=VERTEX_POINT('',#5725);
#1633=VERTEX_POINT('',#5730);
#1634=VERTEX_POINT('',#5731);
#1635=VERTEX_POINT('',#5733);
#1636=VERTEX_POINT('',#5735);
#1637=VERTEX_POINT('',#5742);
#1638=VERTEX_POINT('',#5743);
#1639=VERTEX_POINT('',#5745);
#1640=VERTEX_POINT('',#5747);
#1641=VERTEX_POINT('',#5749);
#1642=VERTEX_POINT('',#5751);
#1643=VERTEX_POINT('',#5753);
#1644=VERTEX_POINT('',#5755);
#1645=VERTEX_POINT('',#5759);
#1646=VERTEX_POINT('',#5760);
#1647=VERTEX_POINT('',#5762);
#1648=VERTEX_POINT('',#5764);
#1649=VERTEX_POINT('',#5768);
#1650=VERTEX_POINT('',#5770);
#1651=VERTEX_POINT('',#5774);
#1652=VERTEX_POINT('',#5775);
#1653=VERTEX_POINT('',#5777);
#1654=VERTEX_POINT('',#5780);
#1655=VERTEX_POINT('',#5784);
#1656=VERTEX_POINT('',#5786);
#1657=VERTEX_POINT('',#5788);
#1658=VERTEX_POINT('',#5792);
#1659=VERTEX_POINT('',#5794);
#1660=VERTEX_POINT('',#5798);
#1661=VERTEX_POINT('',#5800);
#1662=VERTEX_POINT('',#5804);
#1663=VERTEX_POINT('',#5806);
#1664=VERTEX_POINT('',#5808);
#1665=VERTEX_POINT('',#5810);
#1666=VERTEX_POINT('',#5814);
#1667=VERTEX_POINT('',#5815);
#1668=VERTEX_POINT('',#5817);
#1669=VERTEX_POINT('',#5819);
#1670=VERTEX_POINT('',#5860);
#1671=VERTEX_POINT('',#5861);
#1672=VERTEX_POINT('',#5863);
#1673=VERTEX_POINT('',#5865);
#1674=VERTEX_POINT('',#5868);
#1675=VERTEX_POINT('',#5870);
#1676=VERTEX_POINT('',#5872);
#1677=VERTEX_POINT('',#5874);
#1678=VERTEX_POINT('',#5876);
#1679=VERTEX_POINT('',#5878);
#1680=VERTEX_POINT('',#5880);
#1681=VERTEX_POINT('',#5882);
#1682=VERTEX_POINT('',#5884);
#1683=VERTEX_POINT('',#5886);
#1684=VERTEX_POINT('',#5888);
#1685=VERTEX_POINT('',#5890);
#1686=VERTEX_POINT('',#5892);
#1687=VERTEX_POINT('',#5894);
#1688=VERTEX_POINT('',#5896);
#1689=VERTEX_POINT('',#5898);
#1690=VERTEX_POINT('',#5900);
#1691=VERTEX_POINT('',#5904);
#1692=VERTEX_POINT('',#5906);
#1693=VERTEX_POINT('',#5908);
#1694=VERTEX_POINT('',#5910);
#1695=VERTEX_POINT('',#5912);
#1696=VERTEX_POINT('',#5914);
#1697=VERTEX_POINT('',#5916);
#1698=VERTEX_POINT('',#5918);
#1699=VERTEX_POINT('',#5920);
#1700=VERTEX_POINT('',#5922);
#1701=VERTEX_POINT('',#5924);
#1702=VERTEX_POINT('',#5926);
#1703=VERTEX_POINT('',#5928);
#1704=VERTEX_POINT('',#5930);
#1705=VERTEX_POINT('',#5932);
#1706=VERTEX_POINT('',#5934);
#1707=VERTEX_POINT('',#5936);
#1708=VERTEX_POINT('',#5938);
#1709=VERTEX_POINT('',#5940);
#1710=VERTEX_POINT('',#5942);
#1711=VERTEX_POINT('',#5944);
#1712=VERTEX_POINT('',#5946);
#1713=VERTEX_POINT('',#5948);
#1714=VERTEX_POINT('',#5950);
#1715=VERTEX_POINT('',#5952);
#1716=VERTEX_POINT('',#5954);
#1717=VERTEX_POINT('',#5956);
#1718=VERTEX_POINT('',#5958);
#1719=VERTEX_POINT('',#5960);
#1720=VERTEX_POINT('',#5962);
#1721=VERTEX_POINT('',#5964);
#1722=VERTEX_POINT('',#5966);
#1723=VERTEX_POINT('',#5968);
#1724=VERTEX_POINT('',#5970);
#1725=VERTEX_POINT('',#5972);
#1726=VERTEX_POINT('',#5974);
#1727=VERTEX_POINT('',#5976);
#1728=VERTEX_POINT('',#5978);
#1729=VERTEX_POINT('',#5980);
#1730=VERTEX_POINT('',#5982);
#1731=VERTEX_POINT('',#5984);
#1732=VERTEX_POINT('',#5986);
#1733=VERTEX_POINT('',#5988);
#1734=VERTEX_POINT('',#5990);
#1735=VERTEX_POINT('',#5992);
#1736=VERTEX_POINT('',#5994);
#1737=VERTEX_POINT('',#5996);
#1738=VERTEX_POINT('',#5998);
#1739=VERTEX_POINT('',#6000);
#1740=VERTEX_POINT('',#6002);
#1741=VERTEX_POINT('',#6004);
#1742=VERTEX_POINT('',#6006);
#1743=VERTEX_POINT('',#6008);
#1744=VERTEX_POINT('',#6010);
#1745=VERTEX_POINT('',#6012);
#1746=VERTEX_POINT('',#6014);
#1747=VERTEX_POINT('',#6016);
#1748=VERTEX_POINT('',#6018);
#1749=VERTEX_POINT('',#6020);
#1750=VERTEX_POINT('',#6022);
#1751=VERTEX_POINT('',#6024);
#1752=VERTEX_POINT('',#6026);
#1753=VERTEX_POINT('',#6028);
#1754=VERTEX_POINT('',#6038);
#1755=VERTEX_POINT('',#6041);
#1756=VERTEX_POINT('',#6046);
#1757=VERTEX_POINT('',#6049);
#1758=VERTEX_POINT('',#6052);
#1759=VERTEX_POINT('',#6055);
#1760=VERTEX_POINT('',#6058);
#1761=VERTEX_POINT('',#6061);
#1762=VERTEX_POINT('',#6064);
#1763=VERTEX_POINT('',#6067);
#1764=VERTEX_POINT('',#6070);
#1765=VERTEX_POINT('',#6073);
#1766=VERTEX_POINT('',#6076);
#1767=VERTEX_POINT('',#6079);
#1768=VERTEX_POINT('',#6082);
#1769=VERTEX_POINT('',#6087);
#1770=VERTEX_POINT('',#6091);
#1771=VERTEX_POINT('',#6096);
#1772=VERTEX_POINT('',#6099);
#1773=VERTEX_POINT('',#6102);
#1774=VERTEX_POINT('',#6105);
#1775=VERTEX_POINT('',#6108);
#1776=VERTEX_POINT('',#6111);
#1777=VERTEX_POINT('',#6114);
#1778=VERTEX_POINT('',#6117);
#1779=VERTEX_POINT('',#6120);
#1780=VERTEX_POINT('',#6123);
#1781=VERTEX_POINT('',#6126);
#1782=VERTEX_POINT('',#6129);
#1783=VERTEX_POINT('',#6132);
#1784=VERTEX_POINT('',#6135);
#1785=VERTEX_POINT('',#6138);
#1786=VERTEX_POINT('',#6141);
#1787=VERTEX_POINT('',#6146);
#1788=VERTEX_POINT('',#6150);
#1789=VERTEX_POINT('',#6154);
#1790=VERTEX_POINT('',#6157);
#1791=VERTEX_POINT('',#6160);
#1792=VERTEX_POINT('',#6164);
#1793=VERTEX_POINT('',#6167);
#1794=VERTEX_POINT('',#6170);
#1795=VERTEX_POINT('',#6173);
#1796=VERTEX_POINT('',#6176);
#1797=VERTEX_POINT('',#6179);
#1798=VERTEX_POINT('',#6182);
#1799=VERTEX_POINT('',#6185);
#1800=VERTEX_POINT('',#6188);
#1801=VERTEX_POINT('',#6191);
#1802=VERTEX_POINT('',#6194);
#1803=VERTEX_POINT('',#6197);
#1804=VERTEX_POINT('',#6200);
#1805=VERTEX_POINT('',#6203);
#1806=VERTEX_POINT('',#6206);
#1807=VERTEX_POINT('',#6209);
#1808=VERTEX_POINT('',#6212);
#1809=VERTEX_POINT('',#6215);
#1810=VERTEX_POINT('',#6218);
#1811=VERTEX_POINT('',#6221);
#1812=VERTEX_POINT('',#6224);
#1813=VERTEX_POINT('',#6227);
#1814=VERTEX_POINT('',#6231);
#1815=VERTEX_POINT('',#6234);
#1816=VERTEX_POINT('',#6237);
#1817=VERTEX_POINT('',#6240);
#1818=VERTEX_POINT('',#6243);
#1819=VERTEX_POINT('',#6246);
#1820=VERTEX_POINT('',#6249);
#1821=VERTEX_POINT('',#6252);
#1822=VERTEX_POINT('',#6255);
#1823=VERTEX_POINT('',#6258);
#1824=VERTEX_POINT('',#6261);
#1825=VERTEX_POINT('',#6264);
#1826=VERTEX_POINT('',#6267);
#1827=VERTEX_POINT('',#6270);
#1828=VERTEX_POINT('',#6273);
#1829=VERTEX_POINT('',#6276);
#1830=VERTEX_POINT('',#6279);
#1831=VERTEX_POINT('',#6282);
#1832=VERTEX_POINT('',#6285);
#1833=VERTEX_POINT('',#6288);
#1834=VERTEX_POINT('',#6460);
#1835=VERTEX_POINT('',#6461);
#1836=VERTEX_POINT('',#6466);
#1837=VERTEX_POINT('',#6470);
#1838=EDGE_CURVE('',#1518,#1519,#1078,.T.);
#1839=EDGE_CURVE('',#1520,#1518,#1079,.T.);
#1840=EDGE_CURVE('',#1521,#1520,#1080,.T.);
#1841=EDGE_CURVE('',#1521,#1519,#1081,.T.);
#1842=EDGE_CURVE('',#1519,#1522,#107,.T.);
#1843=EDGE_CURVE('',#1523,#1521,#108,.T.);
#1844=EDGE_CURVE('',#1523,#1522,#1082,.T.);
#1845=EDGE_CURVE('',#1522,#1524,#1083,.T.);
#1846=EDGE_CURVE('',#1525,#1523,#1084,.T.);
#1847=EDGE_CURVE('',#1525,#1524,#1085,.T.);
#1848=EDGE_CURVE('',#1524,#1518,#109,.T.);
#1849=EDGE_CURVE('',#1520,#1525,#110,.T.);
#1850=EDGE_CURVE('',#1526,#1527,#1086,.T.);
#1851=EDGE_CURVE('',#1528,#1526,#1087,.T.);
#1852=EDGE_CURVE('',#1529,#1528,#1088,.T.);
#1853=EDGE_CURVE('',#1529,#1527,#1089,.T.);
#1854=EDGE_CURVE('',#1527,#1530,#111,.T.);
#1855=EDGE_CURVE('',#1531,#1529,#112,.T.);
#1856=EDGE_CURVE('',#1531,#1530,#1090,.T.);
#1857=EDGE_CURVE('',#1530,#1532,#1091,.T.);
#1858=EDGE_CURVE('',#1533,#1531,#1092,.T.);
#1859=EDGE_CURVE('',#1533,#1532,#1093,.T.);
#1860=EDGE_CURVE('',#1532,#1526,#113,.T.);
#1861=EDGE_CURVE('',#1528,#1533,#114,.T.);
#1862=EDGE_CURVE('',#1534,#1535,#1094,.T.);
#1863=EDGE_CURVE('',#1536,#1534,#1095,.T.);
#1864=EDGE_CURVE('',#1537,#1536,#1096,.T.);
#1865=EDGE_CURVE('',#1537,#1535,#1097,.T.);
#1866=EDGE_CURVE('',#1535,#1538,#115,.T.);
#1867=EDGE_CURVE('',#1539,#1537,#116,.T.);
#1868=EDGE_CURVE('',#1539,#1538,#1098,.T.);
#1869=EDGE_CURVE('',#1538,#1540,#1099,.T.);
#1870=EDGE_CURVE('',#1541,#1539,#1100,.T.);
#1871=EDGE_CURVE('',#1541,#1540,#1101,.T.);
#1872=EDGE_CURVE('',#1540,#1534,#117,.T.);
#1873=EDGE_CURVE('',#1536,#1541,#118,.T.);
#1874=EDGE_CURVE('',#1542,#1543,#1102,.T.);
#1875=EDGE_CURVE('',#1544,#1542,#1103,.T.);
#1876=EDGE_CURVE('',#1545,#1544,#1104,.T.);
#1877=EDGE_CURVE('',#1545,#1543,#1105,.T.);
#1878=EDGE_CURVE('',#1543,#1546,#119,.T.);
#1879=EDGE_CURVE('',#1547,#1545,#120,.T.);
#1880=EDGE_CURVE('',#1547,#1546,#1106,.T.);
#1881=EDGE_CURVE('',#1546,#1548,#1107,.T.);
#1882=EDGE_CURVE('',#1549,#1547,#1108,.T.);
#1883=EDGE_CURVE('',#1549,#1548,#1109,.T.);
#1884=EDGE_CURVE('',#1548,#1542,#121,.T.);
#1885=EDGE_CURVE('',#1544,#1549,#122,.T.);
#1886=EDGE_CURVE('',#1550,#1551,#1110,.T.);
#1887=EDGE_CURVE('',#1552,#1550,#1111,.T.);
#1888=EDGE_CURVE('',#1552,#1553,#1112,.T.);
#1889=EDGE_CURVE('',#1553,#1554,#1113,.T.);
#1890=EDGE_CURVE('',#1555,#1554,#1114,.T.);
#1891=EDGE_CURVE('',#1551,#1555,#1115,.T.);
#1892=EDGE_CURVE('',#1555,#1556,#123,.T.);
#1893=EDGE_CURVE('',#1554,#1557,#124,.T.);
#1894=EDGE_CURVE('',#1556,#1557,#1116,.T.);
#1895=EDGE_CURVE('',#1558,#1556,#125,.T.);
#1896=EDGE_CURVE('',#1557,#1559,#126,.T.);
#1897=EDGE_CURVE('',#1558,#1559,#1117,.T.);
#1898=EDGE_CURVE('',#1560,#1561,#1118,.T.);
#1899=EDGE_CURVE('',#1562,#1560,#127,.T.);
#1900=EDGE_CURVE('',#1563,#1562,#1119,.T.);
#1901=EDGE_CURVE('',#1564,#1563,#128,.T.);
#1902=EDGE_CURVE('',#1565,#1564,#1120,.T.);
#1903=EDGE_CURVE('',#1565,#1553,#129,.T.);
#1904=EDGE_CURVE('',#1561,#1552,#130,.T.);
#1905=EDGE_CURVE('',#1566,#1567,#1121,.T.);
#1906=EDGE_CURVE('',#1568,#1566,#1122,.T.);
#1907=EDGE_CURVE('',#1569,#1568,#1123,.T.);
#1908=EDGE_CURVE('',#1569,#1570,#1124,.T.);
#1909=EDGE_CURVE('',#1570,#1571,#1125,.T.);
#1910=EDGE_CURVE('',#1567,#1571,#1126,.T.);
#1911=EDGE_CURVE('',#1572,#1573,#1127,.T.);
#1912=EDGE_CURVE('',#1574,#1572,#131,.T.);
#1913=EDGE_CURVE('',#1575,#1574,#1128,.T.);
#1914=EDGE_CURVE('',#1576,#1575,#132,.T.);
#1915=EDGE_CURVE('',#1576,#1577,#1129,.T.);
#1916=EDGE_CURVE('',#1577,#1570,#133,.T.);
#1917=EDGE_CURVE('',#1573,#1569,#134,.T.);
#1918=EDGE_CURVE('',#1578,#1576,#1130,.T.);
#1919=EDGE_CURVE('',#1558,#1578,#1131,.T.);
#1920=EDGE_CURVE('',#1559,#1577,#1132,.T.);
#1921=EDGE_CURVE('',#1571,#1565,#135,.T.);
#1922=EDGE_CURVE('',#1579,#1580,#1133,.T.);
#1923=EDGE_CURVE('',#1581,#1579,#136,.T.);
#1924=EDGE_CURVE('',#1581,#1582,#1134,.T.);
#1925=EDGE_CURVE('',#1582,#1583,#137,.T.);
#1926=EDGE_CURVE('',#1584,#1583,#1135,.T.);
#1927=EDGE_CURVE('',#1585,#1584,#138,.T.);
#1928=EDGE_CURVE('',#1586,#1585,#1136,.T.);
#1929=EDGE_CURVE('',#1580,#1586,#139,.T.);
#1930=EDGE_CURVE('',#1587,#1588,#1137,.T.);
#1931=EDGE_CURVE('',#1587,#1589,#1138,.T.);
#1932=EDGE_CURVE('',#1589,#1590,#1139,.T.);
#1933=EDGE_CURVE('',#1591,#1590,#1140,.T.);
#1934=EDGE_CURVE('',#1592,#1591,#1141,.T.);
#1935=EDGE_CURVE('',#1588,#1592,#1142,.T.);
#1936=EDGE_CURVE('',#1593,#1594,#1143,.T.);
#1937=EDGE_CURVE('',#1595,#1593,#1144,.T.);
#1938=EDGE_CURVE('',#1595,#1596,#1145,.T.);
#1939=EDGE_CURVE('',#1596,#1582,#1146,.T.);
#1940=EDGE_CURVE('',#1594,#1581,#1147,.T.);
#1941=EDGE_CURVE('',#1597,#1595,#140,.T.);
#1942=EDGE_CURVE('',#1597,#1598,#1148,.T.);
#1943=EDGE_CURVE('',#1598,#1596,#141,.T.);
#1944=EDGE_CURVE('',#1597,#1599,#142,.T.);
#1945=EDGE_CURVE('',#1599,#1600,#1149,.T.);
#1946=EDGE_CURVE('',#1600,#1598,#143,.T.);
#1947=EDGE_CURVE('',#1601,#1602,#1150,.T.);
#1948=EDGE_CURVE('',#1601,#1603,#1151,.T.);
#1949=EDGE_CURVE('',#1603,#1600,#1152,.T.);
#1950=EDGE_CURVE('',#1602,#1599,#1153,.T.);
#1951=EDGE_CURVE('',#1604,#1605,#1154,.T.);
#1952=EDGE_CURVE('',#1606,#1604,#144,.T.);
#1953=EDGE_CURVE('',#1607,#1606,#1155,.T.);
#1954=EDGE_CURVE('',#1591,#1607,#145,.T.);
#1955=EDGE_CURVE('',#1590,#1603,#146,.T.);
#1956=EDGE_CURVE('',#1605,#1601,#147,.T.);
#1957=EDGE_CURVE('',#1583,#1589,#148,.T.);
#1958=EDGE_CURVE('',#1608,#1609,#149,.T.);
#1959=EDGE_CURVE('',#1608,#1610,#1156,.T.);
#1960=EDGE_CURVE('',#1610,#1611,#150,.T.);
#1961=EDGE_CURVE('',#1609,#1611,#1157,.T.);
#1962=EDGE_CURVE('',#1609,#1612,#1158,.T.);
#1963=EDGE_CURVE('',#1611,#1613,#1159,.T.);
#1964=EDGE_CURVE('',#1614,#1613,#1160,.T.);
#1965=EDGE_CURVE('',#1615,#1614,#1161,.T.);
#1966=EDGE_CURVE('',#1612,#1615,#1162,.T.);
#1967=EDGE_CURVE('',#1616,#1617,#1163,.T.);
#1968=EDGE_CURVE('',#1614,#1616,#151,.T.);
#1969=EDGE_CURVE('',#1613,#1618,#152,.T.);
#1970=EDGE_CURVE('',#1619,#1618,#1164,.T.);
#1971=EDGE_CURVE('',#1620,#1619,#153,.T.);
#1972=EDGE_CURVE('',#1621,#1620,#1165,.T.);
#1973=EDGE_CURVE('',#1617,#1621,#154,.T.);
#1974=EDGE_CURVE('',#1608,#1622,#155,.T.);
#1975=EDGE_CURVE('',#1622,#1623,#1166,.T.);
#1976=EDGE_CURVE('',#1623,#1610,#156,.T.);
#1977=EDGE_CURVE('',#1624,#1625,#1167,.T.);
#1978=EDGE_CURVE('',#1624,#1626,#1168,.T.);
#1979=EDGE_CURVE('',#1626,#1623,#1169,.T.);
#1980=EDGE_CURVE('',#1625,#1622,#1170,.T.);
#1981=EDGE_CURVE('',#1627,#1628,#1171,.T.);
#1982=EDGE_CURVE('',#1629,#1627,#157,.T.);
#1983=EDGE_CURVE('',#1630,#1629,#1172,.T.);
#1984=EDGE_CURVE('',#1631,#1630,#158,.T.);
#1985=EDGE_CURVE('',#1631,#1632,#1173,.T.);
#1986=EDGE_CURVE('',#1632,#1626,#159,.T.);
#1987=EDGE_CURVE('',#1628,#1624,#160,.T.);
#1988=EDGE_CURVE('',#1633,#1634,#1174,.T.);
#1989=EDGE_CURVE('',#1635,#1633,#1175,.T.);
#1990=EDGE_CURVE('',#1635,#1636,#1176,.T.);
#1991=EDGE_CURVE('',#1636,#1632,#1177,.T.);
#1992=EDGE_CURVE('',#1634,#1631,#1178,.T.);
#1993=EDGE_CURVE('',#1618,#1636,#161,.T.);
#1994=EDGE_CURVE('',#1637,#1638,#1179,.T.);
#1995=EDGE_CURVE('',#1639,#1637,#162,.T.);
#1996=EDGE_CURVE('',#1639,#1640,#1180,.T.);
#1997=EDGE_CURVE('',#1640,#1641,#163,.T.);
#1998=EDGE_CURVE('',#1642,#1641,#1181,.T.);
#1999=EDGE_CURVE('',#1643,#1642,#164,.T.);
#2000=EDGE_CURVE('',#1644,#1643,#1182,.T.);
#2001=EDGE_CURVE('',#1638,#1644,#165,.T.);
#2002=EDGE_CURVE('',#1645,#1646,#1183,.T.);
#2003=EDGE_CURVE('',#1645,#1647,#1184,.T.);
#2004=EDGE_CURVE('',#1647,#1648,#1185,.T.);
#2005=EDGE_CURVE('',#1646,#1648,#1186,.T.);
#2006=EDGE_CURVE('',#1649,#1645,#166,.T.);
#2007=EDGE_CURVE('',#1650,#1649,#1187,.T.);
#2008=EDGE_CURVE('',#1650,#1647,#167,.T.);
#2009=EDGE_CURVE('',#1651,#1652,#1188,.T.);
#2010=EDGE_CURVE('',#1653,#1651,#1189,.T.);
#2011=EDGE_CURVE('',#1642,#1653,#1190,.T.);
#2012=EDGE_CURVE('',#1641,#1654,#1191,.T.);
#2013=EDGE_CURVE('',#1652,#1654,#1192,.T.);
#2014=EDGE_CURVE('',#1655,#1639,#1193,.T.);
#2015=EDGE_CURVE('',#1656,#1655,#1194,.T.);
#2016=EDGE_CURVE('',#1656,#1657,#1195,.T.);
#2017=EDGE_CURVE('',#1657,#1640,#1196,.T.);
#2018=EDGE_CURVE('',#1656,#1658,#168,.T.);
#2019=EDGE_CURVE('',#1658,#1659,#1197,.T.);
#2020=EDGE_CURVE('',#1659,#1657,#169,.T.);
#2021=EDGE_CURVE('',#1660,#1658,#170,.T.);
#2022=EDGE_CURVE('',#1660,#1661,#1198,.T.);
#2023=EDGE_CURVE('',#1661,#1659,#171,.T.);
#2024=EDGE_CURVE('',#1662,#1660,#1199,.T.);
#2025=EDGE_CURVE('',#1663,#1662,#1200,.T.);
#2026=EDGE_CURVE('',#1664,#1663,#1201,.T.);
#2027=EDGE_CURVE('',#1664,#1665,#1202,.T.);
#2028=EDGE_CURVE('',#1665,#1661,#1203,.T.);
#2029=EDGE_CURVE('',#1666,#1667,#1204,.T.);
#2030=EDGE_CURVE('',#1668,#1666,#172,.T.);
#2031=EDGE_CURVE('',#1669,#1668,#1205,.T.);
#2032=EDGE_CURVE('',#1646,#1669,#173,.T.);
#2033=EDGE_CURVE('',#1648,#1665,#174,.T.);
#2034=EDGE_CURVE('',#1667,#1664,#175,.T.);
#2035=EDGE_CURVE('',#1654,#1650,#176,.T.);
#2036=EDGE_CURVE('',#1563,#1561,#177,.T.);
#2037=EDGE_CURVE('',#1562,#1560,#178,.T.);
#2038=EDGE_CURVE('',#1551,#1558,#179,.T.);
#2039=EDGE_CURVE('',#1568,#1564,#180,.T.);
#2040=EDGE_CURVE('',#1566,#1567,#181,.T.);
#2041=EDGE_CURVE('',#1580,#1586,#182,.T.);
#2042=EDGE_CURVE('',#1587,#1588,#183,.T.);
#2043=EDGE_CURVE('',#1584,#1592,#184,.T.);
#2044=EDGE_CURVE('',#1602,#1594,#185,.T.);
#2045=EDGE_CURVE('',#1599,#1593,#186,.T.);
#2046=EDGE_CURVE('',#1622,#1612,#187,.T.);
#2047=EDGE_CURVE('',#1625,#1615,#188,.T.);
#2048=EDGE_CURVE('',#1617,#1621,#189,.T.);
#2049=EDGE_CURVE('',#1619,#1634,#190,.T.);
#2050=EDGE_CURVE('',#1635,#1633,#191,.T.);
#2051=EDGE_CURVE('',#1638,#1644,#192,.T.);
#2052=EDGE_CURVE('',#1651,#1652,#193,.T.);
#2053=EDGE_CURVE('',#1663,#1655,#194,.T.);
#2054=EDGE_CURVE('',#1662,#1656,#195,.T.);
#2055=EDGE_CURVE('',#1670,#1671,#1206,.T.);
#2056=EDGE_CURVE('',#1671,#1672,#1207,.T.);
#2057=EDGE_CURVE('',#1672,#1673,#1208,.T.);
#2058=EDGE_CURVE('',#1673,#1670,#1209,.T.);
#2059=EDGE_CURVE('',#1674,#1674,#196,.T.);
#2060=EDGE_CURVE('',#1675,#1675,#197,.T.);
#2061=EDGE_CURVE('',#1676,#1676,#198,.T.);
#2062=EDGE_CURVE('',#1677,#1677,#199,.T.);
#2063=EDGE_CURVE('',#1678,#1678,#200,.T.);
#2064=EDGE_CURVE('',#1679,#1679,#201,.T.);
#2065=EDGE_CURVE('',#1680,#1680,#202,.T.);
#2066=EDGE_CURVE('',#1681,#1681,#203,.T.);
#2067=EDGE_CURVE('',#1682,#1682,#204,.T.);
#2068=EDGE_CURVE('',#1683,#1683,#205,.T.);
#2069=EDGE_CURVE('',#1684,#1684,#206,.T.);
#2070=EDGE_CURVE('',#1685,#1685,#207,.T.);
#2071=EDGE_CURVE('',#1686,#1686,#208,.T.);
#2072=EDGE_CURVE('',#1687,#1687,#209,.T.);
#2073=EDGE_CURVE('',#1688,#1688,#210,.T.);
#2074=EDGE_CURVE('',#1689,#1689,#211,.T.);
#2075=EDGE_CURVE('',#1690,#1690,#212,.T.);
#2076=EDGE_CURVE('',#1550,#1578,#213,.T.);
#2077=EDGE_CURVE('',#1575,#1573,#214,.T.);
#2078=EDGE_CURVE('',#1691,#1691,#215,.T.);
#2079=EDGE_CURVE('',#1692,#1692,#216,.T.);
#2080=EDGE_CURVE('',#1693,#1693,#217,.T.);
#2081=EDGE_CURVE('',#1694,#1694,#218,.T.);
#2082=EDGE_CURVE('',#1695,#1695,#219,.T.);
#2083=EDGE_CURVE('',#1696,#1696,#220,.T.);
#2084=EDGE_CURVE('',#1697,#1697,#221,.T.);
#2085=EDGE_CURVE('',#1698,#1698,#222,.T.);
#2086=EDGE_CURVE('',#1699,#1699,#223,.T.);
#2087=EDGE_CURVE('',#1700,#1700,#224,.T.);
#2088=EDGE_CURVE('',#1701,#1701,#225,.T.);
#2089=EDGE_CURVE('',#1702,#1702,#226,.T.);
#2090=EDGE_CURVE('',#1703,#1703,#227,.T.);
#2091=EDGE_CURVE('',#1704,#1704,#228,.T.);
#2092=EDGE_CURVE('',#1705,#1705,#229,.T.);
#2093=EDGE_CURVE('',#1706,#1706,#230,.T.);
#2094=EDGE_CURVE('',#1707,#1707,#231,.T.);
#2095=EDGE_CURVE('',#1708,#1708,#232,.T.);
#2096=EDGE_CURVE('',#1709,#1709,#233,.T.);
#2097=EDGE_CURVE('',#1710,#1710,#234,.T.);
#2098=EDGE_CURVE('',#1711,#1711,#235,.T.);
#2099=EDGE_CURVE('',#1712,#1712,#236,.T.);
#2100=EDGE_CURVE('',#1713,#1713,#237,.T.);
#2101=EDGE_CURVE('',#1714,#1714,#238,.T.);
#2102=EDGE_CURVE('',#1715,#1715,#239,.T.);
#2103=EDGE_CURVE('',#1716,#1716,#240,.T.);
#2104=EDGE_CURVE('',#1717,#1717,#241,.T.);
#2105=EDGE_CURVE('',#1718,#1718,#242,.T.);
#2106=EDGE_CURVE('',#1719,#1719,#243,.T.);
#2107=EDGE_CURVE('',#1720,#1720,#244,.T.);
#2108=EDGE_CURVE('',#1721,#1721,#245,.T.);
#2109=EDGE_CURVE('',#1722,#1722,#246,.T.);
#2110=EDGE_CURVE('',#1723,#1723,#247,.T.);
#2111=EDGE_CURVE('',#1724,#1724,#248,.T.);
#2112=EDGE_CURVE('',#1725,#1725,#249,.T.);
#2113=EDGE_CURVE('',#1726,#1726,#250,.T.);
#2114=EDGE_CURVE('',#1727,#1727,#251,.T.);
#2115=EDGE_CURVE('',#1728,#1728,#252,.T.);
#2116=EDGE_CURVE('',#1729,#1729,#253,.T.);
#2117=EDGE_CURVE('',#1730,#1730,#254,.T.);
#2118=EDGE_CURVE('',#1731,#1731,#255,.T.);
#2119=EDGE_CURVE('',#1732,#1732,#256,.T.);
#2120=EDGE_CURVE('',#1733,#1733,#257,.T.);
#2121=EDGE_CURVE('',#1734,#1734,#258,.T.);
#2122=EDGE_CURVE('',#1735,#1735,#259,.T.);
#2123=EDGE_CURVE('',#1736,#1736,#260,.T.);
#2124=EDGE_CURVE('',#1737,#1737,#261,.T.);
#2125=EDGE_CURVE('',#1738,#1738,#262,.T.);
#2126=EDGE_CURVE('',#1739,#1739,#263,.T.);
#2127=EDGE_CURVE('',#1740,#1740,#264,.T.);
#2128=EDGE_CURVE('',#1741,#1741,#265,.T.);
#2129=EDGE_CURVE('',#1742,#1742,#266,.T.);
#2130=EDGE_CURVE('',#1743,#1743,#267,.T.);
#2131=EDGE_CURVE('',#1744,#1744,#268,.T.);
#2132=EDGE_CURVE('',#1745,#1745,#269,.T.);
#2133=EDGE_CURVE('',#1746,#1746,#270,.T.);
#2134=EDGE_CURVE('',#1747,#1747,#271,.T.);
#2135=EDGE_CURVE('',#1748,#1748,#272,.T.);
#2136=EDGE_CURVE('',#1749,#1749,#273,.T.);
#2137=EDGE_CURVE('',#1750,#1750,#274,.T.);
#2138=EDGE_CURVE('',#1751,#1751,#275,.T.);
#2139=EDGE_CURVE('',#1752,#1752,#276,.T.);
#2140=EDGE_CURVE('',#1753,#1753,#277,.T.);
#2141=EDGE_CURVE('',#1637,#1643,#278,.T.);
#2142=EDGE_CURVE('',#1653,#1649,#279,.T.);
#2143=EDGE_CURVE('',#1669,#1667,#280,.T.);
#2144=EDGE_CURVE('',#1616,#1620,#281,.T.);
#2145=EDGE_CURVE('',#1630,#1628,#282,.T.);
#2146=EDGE_CURVE('',#1579,#1585,#283,.T.);
#2147=EDGE_CURVE('',#1607,#1605,#284,.T.);
#2148=EDGE_CURVE('',#1754,#1754,#285,.T.);
#2149=EDGE_CURVE('',#1755,#1755,#286,.T.);
#2150=EDGE_CURVE('',#1606,#1604,#287,.T.);
#2151=EDGE_CURVE('',#1756,#1756,#288,.T.);
#2152=EDGE_CURVE('',#1757,#1757,#289,.T.);
#2153=EDGE_CURVE('',#1758,#1758,#290,.T.);
#2154=EDGE_CURVE('',#1759,#1759,#291,.T.);
#2155=EDGE_CURVE('',#1760,#1760,#292,.T.);
#2156=EDGE_CURVE('',#1761,#1761,#293,.T.);
#2157=EDGE_CURVE('',#1762,#1762,#294,.T.);
#2158=EDGE_CURVE('',#1763,#1763,#295,.T.);
#2159=EDGE_CURVE('',#1764,#1764,#296,.T.);
#2160=EDGE_CURVE('',#1765,#1765,#297,.T.);
#2161=EDGE_CURVE('',#1766,#1766,#298,.T.);
#2162=EDGE_CURVE('',#1767,#1767,#299,.T.);
#2163=EDGE_CURVE('',#1768,#1768,#300,.T.);
#2164=EDGE_CURVE('',#1629,#1627,#301,.T.);
#2165=EDGE_CURVE('',#1769,#1769,#302,.T.);
#2166=EDGE_CURVE('',#1770,#1770,#303,.T.);
#2167=EDGE_CURVE('',#1668,#1666,#304,.T.);
#2168=EDGE_CURVE('',#1771,#1771,#305,.T.);
#2169=EDGE_CURVE('',#1772,#1772,#306,.T.);
#2170=EDGE_CURVE('',#1773,#1773,#307,.T.);
#2171=EDGE_CURVE('',#1774,#1774,#308,.T.);
#2172=EDGE_CURVE('',#1775,#1775,#309,.T.);
#2173=EDGE_CURVE('',#1776,#1776,#310,.T.);
#2174=EDGE_CURVE('',#1777,#1777,#311,.T.);
#2175=EDGE_CURVE('',#1778,#1778,#312,.T.);
#2176=EDGE_CURVE('',#1779,#1779,#313,.T.);
#2177=EDGE_CURVE('',#1780,#1780,#314,.T.);
#2178=EDGE_CURVE('',#1781,#1781,#315,.T.);
#2179=EDGE_CURVE('',#1782,#1782,#316,.T.);
#2180=EDGE_CURVE('',#1783,#1783,#317,.T.);
#2181=EDGE_CURVE('',#1784,#1784,#318,.T.);
#2182=EDGE_CURVE('',#1785,#1785,#319,.T.);
#2183=EDGE_CURVE('',#1786,#1786,#320,.T.);
#2184=EDGE_CURVE('',#1574,#1572,#321,.T.);
#2185=EDGE_CURVE('',#1787,#1787,#322,.T.);
#2186=EDGE_CURVE('',#1788,#1788,#323,.T.);
#2187=EDGE_CURVE('',#1789,#1789,#324,.T.);
#2188=EDGE_CURVE('',#1790,#1790,#325,.T.);
#2189=EDGE_CURVE('',#1791,#1791,#326,.T.);
#2190=EDGE_CURVE('',#1792,#1792,#327,.T.);
#2191=EDGE_CURVE('',#1793,#1793,#328,.T.);
#2192=EDGE_CURVE('',#1794,#1794,#329,.T.);
#2193=EDGE_CURVE('',#1795,#1795,#330,.T.);
#2194=EDGE_CURVE('',#1796,#1796,#331,.T.);
#2195=EDGE_CURVE('',#1797,#1797,#332,.T.);
#2196=EDGE_CURVE('',#1798,#1798,#333,.T.);
#2197=EDGE_CURVE('',#1799,#1799,#334,.T.);
#2198=EDGE_CURVE('',#1800,#1800,#335,.T.);
#2199=EDGE_CURVE('',#1801,#1801,#336,.T.);
#2200=EDGE_CURVE('',#1802,#1802,#337,.T.);
#2201=EDGE_CURVE('',#1803,#1803,#338,.T.);
#2202=EDGE_CURVE('',#1804,#1804,#339,.T.);
#2203=EDGE_CURVE('',#1805,#1805,#340,.T.);
#2204=EDGE_CURVE('',#1806,#1806,#341,.T.);
#2205=EDGE_CURVE('',#1807,#1807,#342,.T.);
#2206=EDGE_CURVE('',#1808,#1808,#343,.T.);
#2207=EDGE_CURVE('',#1809,#1809,#344,.T.);
#2208=EDGE_CURVE('',#1810,#1810,#345,.T.);
#2209=EDGE_CURVE('',#1811,#1811,#346,.T.);
#2210=EDGE_CURVE('',#1812,#1812,#347,.T.);
#2211=EDGE_CURVE('',#1813,#1813,#348,.T.);
#2212=EDGE_CURVE('',#1814,#1814,#349,.T.);
#2213=EDGE_CURVE('',#1815,#1815,#350,.T.);
#2214=EDGE_CURVE('',#1816,#1816,#351,.T.);
#2215=EDGE_CURVE('',#1817,#1817,#352,.T.);
#2216=EDGE_CURVE('',#1818,#1818,#353,.T.);
#2217=EDGE_CURVE('',#1819,#1819,#354,.T.);
#2218=EDGE_CURVE('',#1820,#1820,#355,.T.);
#2219=EDGE_CURVE('',#1821,#1821,#356,.T.);
#2220=EDGE_CURVE('',#1822,#1822,#357,.T.);
#2221=EDGE_CURVE('',#1823,#1823,#358,.T.);
#2222=EDGE_CURVE('',#1824,#1824,#359,.T.);
#2223=EDGE_CURVE('',#1825,#1825,#360,.T.);
#2224=EDGE_CURVE('',#1826,#1826,#361,.T.);
#2225=EDGE_CURVE('',#1827,#1827,#362,.T.);
#2226=EDGE_CURVE('',#1828,#1828,#363,.T.);
#2227=EDGE_CURVE('',#1829,#1829,#364,.T.);
#2228=EDGE_CURVE('',#1830,#1830,#365,.T.);
#2229=EDGE_CURVE('',#1831,#1831,#366,.T.);
#2230=EDGE_CURVE('',#1832,#1832,#367,.T.);
#2231=EDGE_CURVE('',#1833,#1833,#368,.T.);
#2232=EDGE_CURVE('',#1674,#1824,#1210,.T.);
#2233=EDGE_CURVE('',#1675,#1802,#1211,.T.);
#2234=EDGE_CURVE('',#1676,#1820,#1212,.T.);
#2235=EDGE_CURVE('',#1677,#1806,#1213,.T.);
#2236=EDGE_CURVE('',#1678,#1816,#1214,.T.);
#2237=EDGE_CURVE('',#1679,#1809,#1215,.T.);
#2238=EDGE_CURVE('',#1680,#1811,#1216,.T.);
#2239=EDGE_CURVE('',#1681,#1832,#1217,.T.);
#2240=EDGE_CURVE('',#1682,#1829,#1218,.T.);
#2241=EDGE_CURVE('',#1683,#1795,#1219,.T.);
#2242=EDGE_CURVE('',#1684,#1825,#1220,.T.);
#2243=EDGE_CURVE('',#1685,#1799,#1221,.T.);
#2244=EDGE_CURVE('',#1686,#1821,#1222,.T.);
#2245=EDGE_CURVE('',#1687,#1803,#1223,.T.);
#2246=EDGE_CURVE('',#1688,#1817,#1224,.T.);
#2247=EDGE_CURVE('',#1689,#1807,#1225,.T.);
#2248=EDGE_CURVE('',#1690,#1812,#1226,.T.);
#2249=EDGE_CURVE('',#1691,#1787,#1227,.T.);
#2250=EDGE_CURVE('',#1692,#1755,#1228,.T.);
#2251=EDGE_CURVE('',#1693,#1789,#1229,.T.);
#2252=EDGE_CURVE('',#1694,#1813,#1230,.T.);
#2253=EDGE_CURVE('',#1695,#1814,#1231,.T.);
#2254=EDGE_CURVE('',#1696,#1808,#1232,.T.);
#2255=EDGE_CURVE('',#1697,#1818,#1233,.T.);
#2256=EDGE_CURVE('',#1698,#1804,#1234,.T.);
#2257=EDGE_CURVE('',#1699,#1822,#1235,.T.);
#2258=EDGE_CURVE('',#1700,#1800,#1236,.T.);
#2259=EDGE_CURVE('',#1701,#1826,#1237,.T.);
#2260=EDGE_CURVE('',#1702,#1796,#1238,.T.);
#2261=EDGE_CURVE('',#1703,#1830,#1239,.T.);
#2262=EDGE_CURVE('',#1704,#1792,#1240,.T.);
#2263=EDGE_CURVE('',#1705,#1833,#1241,.T.);
#2264=EDGE_CURVE('',#1706,#1810,#1242,.T.);
#2265=EDGE_CURVE('',#1707,#1815,#1243,.T.);
#2266=EDGE_CURVE('',#1708,#1805,#1244,.T.);
#2267=EDGE_CURVE('',#1709,#1819,#1245,.T.);
#2268=EDGE_CURVE('',#1710,#1779,#1246,.T.);
#2269=EDGE_CURVE('',#1711,#1765,#1247,.T.);
#2270=EDGE_CURVE('',#1712,#1775,#1248,.T.);
#2271=EDGE_CURVE('',#1713,#1785,#1249,.T.);
#2272=EDGE_CURVE('',#1714,#1759,#1250,.T.);
#2273=EDGE_CURVE('',#1715,#1781,#1251,.T.);
#2274=EDGE_CURVE('',#1716,#1763,#1252,.T.);
#2275=EDGE_CURVE('',#1717,#1777,#1253,.T.);
#2276=EDGE_CURVE('',#1718,#1767,#1254,.T.);
#2277=EDGE_CURVE('',#1719,#1790,#1255,.T.);
#2278=EDGE_CURVE('',#1720,#1793,#1256,.T.);
#2279=EDGE_CURVE('',#1721,#1827,#1257,.T.);
#2280=EDGE_CURVE('',#1722,#1797,#1258,.T.);
#2281=EDGE_CURVE('',#1723,#1823,#1259,.T.);
#2282=EDGE_CURVE('',#1724,#1801,#1260,.T.);
#2283=EDGE_CURVE('',#1725,#1783,#1261,.T.);
#2284=EDGE_CURVE('',#1726,#1757,#1262,.T.);
#2285=EDGE_CURVE('',#1727,#1761,#1263,.T.);
#2286=EDGE_CURVE('',#1728,#1798,#1264,.T.);
#2287=EDGE_CURVE('',#1729,#1828,#1265,.T.);
#2288=EDGE_CURVE('',#1730,#1794,#1266,.T.);
#2289=EDGE_CURVE('',#1731,#1831,#1267,.T.);
#2290=EDGE_CURVE('',#1732,#1791,#1268,.T.);
#2291=EDGE_CURVE('',#1733,#1771,#1269,.T.);
#2292=EDGE_CURVE('',#1734,#1770,#1270,.T.);
#2293=EDGE_CURVE('',#1735,#1774,#1271,.T.);
#2294=EDGE_CURVE('',#1736,#1768,#1272,.T.);
#2295=EDGE_CURVE('',#1737,#1778,#1273,.T.);
#2296=EDGE_CURVE('',#1738,#1764,#1274,.T.);
#2297=EDGE_CURVE('',#1739,#1782,#1275,.T.);
#2298=EDGE_CURVE('',#1740,#1760,#1276,.T.);
#2299=EDGE_CURVE('',#1741,#1786,#1277,.T.);
#2300=EDGE_CURVE('',#1742,#1756,#1278,.T.);
#2301=EDGE_CURVE('',#1743,#1788,#1279,.T.);
#2302=EDGE_CURVE('',#1744,#1754,#1280,.T.);
#2303=EDGE_CURVE('',#1745,#1772,#1281,.T.);
#2304=EDGE_CURVE('',#1746,#1773,#1282,.T.);
#2305=EDGE_CURVE('',#1747,#1769,#1283,.T.);
#2306=EDGE_CURVE('',#1748,#1776,#1284,.T.);
#2307=EDGE_CURVE('',#1749,#1766,#1285,.T.);
#2308=EDGE_CURVE('',#1750,#1780,#1286,.T.);
#2309=EDGE_CURVE('',#1751,#1762,#1287,.T.);
#2310=EDGE_CURVE('',#1752,#1784,#1288,.T.);
#2311=EDGE_CURVE('',#1753,#1758,#1289,.T.);
#2312=EDGE_CURVE('',#1834,#1835,#1290,.T.);
#2313=EDGE_CURVE('',#1835,#1670,#1291,.T.);
#2314=EDGE_CURVE('',#1834,#1673,#1292,.T.);
#2315=EDGE_CURVE('',#1836,#1834,#1293,.T.);
#2316=EDGE_CURVE('',#1836,#1672,#1294,.T.);
#2317=EDGE_CURVE('',#1837,#1836,#1295,.T.);
#2318=EDGE_CURVE('',#1837,#1671,#1296,.T.);
#2319=EDGE_CURVE('',#1835,#1837,#1297,.T.);
#2320=ORIENTED_EDGE('',*,*,#1838,.F.);
#2321=ORIENTED_EDGE('',*,*,#1839,.F.);
#2322=ORIENTED_EDGE('',*,*,#1840,.F.);
#2323=ORIENTED_EDGE('',*,*,#1841,.T.);
#2324=ORIENTED_EDGE('',*,*,#1842,.F.);
#2325=ORIENTED_EDGE('',*,*,#1841,.F.);
#2326=ORIENTED_EDGE('',*,*,#1843,.F.);
#2327=ORIENTED_EDGE('',*,*,#1844,.T.);
#2328=ORIENTED_EDGE('',*,*,#1845,.F.);
#2329=ORIENTED_EDGE('',*,*,#1844,.F.);
#2330=ORIENTED_EDGE('',*,*,#1846,.F.);
#2331=ORIENTED_EDGE('',*,*,#1847,.T.);
#2332=ORIENTED_EDGE('',*,*,#1848,.F.);
#2333=ORIENTED_EDGE('',*,*,#1847,.F.);
#2334=ORIENTED_EDGE('',*,*,#1849,.F.);
#2335=ORIENTED_EDGE('',*,*,#1839,.T.);
#2336=ORIENTED_EDGE('',*,*,#1850,.F.);
#2337=ORIENTED_EDGE('',*,*,#1851,.F.);
#2338=ORIENTED_EDGE('',*,*,#1852,.F.);
#2339=ORIENTED_EDGE('',*,*,#1853,.T.);
#2340=ORIENTED_EDGE('',*,*,#1854,.F.);
#2341=ORIENTED_EDGE('',*,*,#1853,.F.);
#2342=ORIENTED_EDGE('',*,*,#1855,.F.);
#2343=ORIENTED_EDGE('',*,*,#1856,.T.);
#2344=ORIENTED_EDGE('',*,*,#1857,.F.);
#2345=ORIENTED_EDGE('',*,*,#1856,.F.);
#2346=ORIENTED_EDGE('',*,*,#1858,.F.);
#2347=ORIENTED_EDGE('',*,*,#1859,.T.);
#2348=ORIENTED_EDGE('',*,*,#1860,.F.);
#2349=ORIENTED_EDGE('',*,*,#1859,.F.);
#2350=ORIENTED_EDGE('',*,*,#1861,.F.);
#2351=ORIENTED_EDGE('',*,*,#1851,.T.);
#2352=ORIENTED_EDGE('',*,*,#1862,.F.);
#2353=ORIENTED_EDGE('',*,*,#1863,.F.);
#2354=ORIENTED_EDGE('',*,*,#1864,.F.);
#2355=ORIENTED_EDGE('',*,*,#1865,.T.);
#2356=ORIENTED_EDGE('',*,*,#1866,.F.);
#2357=ORIENTED_EDGE('',*,*,#1865,.F.);
#2358=ORIENTED_EDGE('',*,*,#1867,.F.);
#2359=ORIENTED_EDGE('',*,*,#1868,.T.);
#2360=ORIENTED_EDGE('',*,*,#1869,.F.);
#2361=ORIENTED_EDGE('',*,*,#1868,.F.);
#2362=ORIENTED_EDGE('',*,*,#1870,.F.);
#2363=ORIENTED_EDGE('',*,*,#1871,.T.);
#2364=ORIENTED_EDGE('',*,*,#1872,.F.);
#2365=ORIENTED_EDGE('',*,*,#1871,.F.);
#2366=ORIENTED_EDGE('',*,*,#1873,.F.);
#2367=ORIENTED_EDGE('',*,*,#1863,.T.);
#2368=ORIENTED_EDGE('',*,*,#1874,.F.);
#2369=ORIENTED_EDGE('',*,*,#1875,.F.);
#2370=ORIENTED_EDGE('',*,*,#1876,.F.);
#2371=ORIENTED_EDGE('',*,*,#1877,.T.);
#2372=ORIENTED_EDGE('',*,*,#1878,.F.);
#2373=ORIENTED_EDGE('',*,*,#1877,.F.);
#2374=ORIENTED_EDGE('',*,*,#1879,.F.);
#2375=ORIENTED_EDGE('',*,*,#1880,.T.);
#2376=ORIENTED_EDGE('',*,*,#1881,.F.);
#2377=ORIENTED_EDGE('',*,*,#1880,.F.);
#2378=ORIENTED_EDGE('',*,*,#1882,.F.);
#2379=ORIENTED_EDGE('',*,*,#1883,.T.);
#2380=ORIENTED_EDGE('',*,*,#1884,.F.);
#2381=ORIENTED_EDGE('',*,*,#1883,.F.);
#2382=ORIENTED_EDGE('',*,*,#1885,.F.);
#2383=ORIENTED_EDGE('',*,*,#1875,.T.);
#2384=ORIENTED_EDGE('',*,*,#1886,.F.);
#2385=ORIENTED_EDGE('',*,*,#1887,.F.);
#2386=ORIENTED_EDGE('',*,*,#1888,.T.);
#2387=ORIENTED_EDGE('',*,*,#1889,.T.);
#2388=ORIENTED_EDGE('',*,*,#1890,.F.);
#2389=ORIENTED_EDGE('',*,*,#1891,.F.);
#2390=ORIENTED_EDGE('',*,*,#1892,.F.);
#2391=ORIENTED_EDGE('',*,*,#1890,.T.);
#2392=ORIENTED_EDGE('',*,*,#1893,.T.);
#2393=ORIENTED_EDGE('',*,*,#1894,.F.);
#2394=ORIENTED_EDGE('',*,*,#1895,.T.);
#2395=ORIENTED_EDGE('',*,*,#1894,.T.);
#2396=ORIENTED_EDGE('',*,*,#1896,.T.);
#2397=ORIENTED_EDGE('',*,*,#1897,.F.);
#2398=ORIENTED_EDGE('',*,*,#1898,.F.);
#2399=ORIENTED_EDGE('',*,*,#1899,.F.);
#2400=ORIENTED_EDGE('',*,*,#1900,.F.);
#2401=ORIENTED_EDGE('',*,*,#1901,.F.);
#2402=ORIENTED_EDGE('',*,*,#1902,.F.);
#2403=ORIENTED_EDGE('',*,*,#1903,.T.);
#2404=ORIENTED_EDGE('',*,*,#1888,.F.);
#2405=ORIENTED_EDGE('',*,*,#1904,.F.);
#2406=ORIENTED_EDGE('',*,*,#1905,.F.);
#2407=ORIENTED_EDGE('',*,*,#1906,.F.);
#2408=ORIENTED_EDGE('',*,*,#1907,.F.);
#2409=ORIENTED_EDGE('',*,*,#1908,.T.);
#2410=ORIENTED_EDGE('',*,*,#1909,.T.);
#2411=ORIENTED_EDGE('',*,*,#1910,.F.);
#2412=ORIENTED_EDGE('',*,*,#1911,.F.);
#2413=ORIENTED_EDGE('',*,*,#1912,.F.);
#2414=ORIENTED_EDGE('',*,*,#1913,.F.);
#2415=ORIENTED_EDGE('',*,*,#1914,.F.);
#2416=ORIENTED_EDGE('',*,*,#1915,.T.);
#2417=ORIENTED_EDGE('',*,*,#1916,.T.);
#2418=ORIENTED_EDGE('',*,*,#1908,.F.);
#2419=ORIENTED_EDGE('',*,*,#1917,.F.);
#2420=ORIENTED_EDGE('',*,*,#1918,.F.);
#2421=ORIENTED_EDGE('',*,*,#1919,.F.);
#2422=ORIENTED_EDGE('',*,*,#1897,.T.);
#2423=ORIENTED_EDGE('',*,*,#1920,.T.);
#2424=ORIENTED_EDGE('',*,*,#1915,.F.);
#2425=ORIENTED_EDGE('',*,*,#1920,.F.);
#2426=ORIENTED_EDGE('',*,*,#1896,.F.);
#2427=ORIENTED_EDGE('',*,*,#1893,.F.);
#2428=ORIENTED_EDGE('',*,*,#1889,.F.);
#2429=ORIENTED_EDGE('',*,*,#1903,.F.);
#2430=ORIENTED_EDGE('',*,*,#1921,.F.);
#2431=ORIENTED_EDGE('',*,*,#1909,.F.);
#2432=ORIENTED_EDGE('',*,*,#1916,.F.);
#2433=ORIENTED_EDGE('',*,*,#1846,.T.);
#2434=ORIENTED_EDGE('',*,*,#1843,.T.);
#2435=ORIENTED_EDGE('',*,*,#1840,.T.);
#2436=ORIENTED_EDGE('',*,*,#1849,.T.);
#2437=ORIENTED_EDGE('',*,*,#1922,.F.);
#2438=ORIENTED_EDGE('',*,*,#1923,.F.);
#2439=ORIENTED_EDGE('',*,*,#1924,.T.);
#2440=ORIENTED_EDGE('',*,*,#1925,.T.);
#2441=ORIENTED_EDGE('',*,*,#1926,.F.);
#2442=ORIENTED_EDGE('',*,*,#1927,.F.);
#2443=ORIENTED_EDGE('',*,*,#1928,.F.);
#2444=ORIENTED_EDGE('',*,*,#1929,.F.);
#2445=ORIENTED_EDGE('',*,*,#1930,.F.);
#2446=ORIENTED_EDGE('',*,*,#1931,.T.);
#2447=ORIENTED_EDGE('',*,*,#1932,.T.);
#2448=ORIENTED_EDGE('',*,*,#1933,.F.);
#2449=ORIENTED_EDGE('',*,*,#1934,.F.);
#2450=ORIENTED_EDGE('',*,*,#1935,.F.);
#2451=ORIENTED_EDGE('',*,*,#1936,.F.);
#2452=ORIENTED_EDGE('',*,*,#1937,.F.);
#2453=ORIENTED_EDGE('',*,*,#1938,.T.);
#2454=ORIENTED_EDGE('',*,*,#1939,.T.);
#2455=ORIENTED_EDGE('',*,*,#1924,.F.);
#2456=ORIENTED_EDGE('',*,*,#1940,.F.);
#2457=ORIENTED_EDGE('',*,*,#1941,.F.);
#2458=ORIENTED_EDGE('',*,*,#1942,.T.);
#2459=ORIENTED_EDGE('',*,*,#1943,.T.);
#2460=ORIENTED_EDGE('',*,*,#1938,.F.);
#2461=ORIENTED_EDGE('',*,*,#1944,.T.);
#2462=ORIENTED_EDGE('',*,*,#1945,.T.);
#2463=ORIENTED_EDGE('',*,*,#1946,.T.);
#2464=ORIENTED_EDGE('',*,*,#1942,.F.);
#2465=ORIENTED_EDGE('',*,*,#1947,.F.);
#2466=ORIENTED_EDGE('',*,*,#1948,.T.);
#2467=ORIENTED_EDGE('',*,*,#1949,.T.);
#2468=ORIENTED_EDGE('',*,*,#1945,.F.);
#2469=ORIENTED_EDGE('',*,*,#1950,.F.);
#2470=ORIENTED_EDGE('',*,*,#1951,.F.);
#2471=ORIENTED_EDGE('',*,*,#1952,.F.);
#2472=ORIENTED_EDGE('',*,*,#1953,.F.);
#2473=ORIENTED_EDGE('',*,*,#1954,.F.);
#2474=ORIENTED_EDGE('',*,*,#1933,.T.);
#2475=ORIENTED_EDGE('',*,*,#1955,.T.);
#2476=ORIENTED_EDGE('',*,*,#1948,.F.);
#2477=ORIENTED_EDGE('',*,*,#1956,.F.);
#2478=ORIENTED_EDGE('',*,*,#1932,.F.);
#2479=ORIENTED_EDGE('',*,*,#1957,.F.);
#2480=ORIENTED_EDGE('',*,*,#1925,.F.);
#2481=ORIENTED_EDGE('',*,*,#1939,.F.);
#2482=ORIENTED_EDGE('',*,*,#1943,.F.);
#2483=ORIENTED_EDGE('',*,*,#1946,.F.);
#2484=ORIENTED_EDGE('',*,*,#1949,.F.);
#2485=ORIENTED_EDGE('',*,*,#1955,.F.);
#2486=ORIENTED_EDGE('',*,*,#1870,.T.);
#2487=ORIENTED_EDGE('',*,*,#1867,.T.);
#2488=ORIENTED_EDGE('',*,*,#1864,.T.);
#2489=ORIENTED_EDGE('',*,*,#1873,.T.);
#2490=ORIENTED_EDGE('',*,*,#1958,.F.);
#2491=ORIENTED_EDGE('',*,*,#1959,.T.);
#2492=ORIENTED_EDGE('',*,*,#1960,.T.);
#2493=ORIENTED_EDGE('',*,*,#1961,.F.);
#2494=ORIENTED_EDGE('',*,*,#1962,.F.);
#2495=ORIENTED_EDGE('',*,*,#1961,.T.);
#2496=ORIENTED_EDGE('',*,*,#1963,.T.);
#2497=ORIENTED_EDGE('',*,*,#1964,.F.);
#2498=ORIENTED_EDGE('',*,*,#1965,.F.);
#2499=ORIENTED_EDGE('',*,*,#1966,.F.);
#2500=ORIENTED_EDGE('',*,*,#1967,.F.);
#2501=ORIENTED_EDGE('',*,*,#1968,.F.);
#2502=ORIENTED_EDGE('',*,*,#1964,.T.);
#2503=ORIENTED_EDGE('',*,*,#1969,.T.);
#2504=ORIENTED_EDGE('',*,*,#1970,.F.);
#2505=ORIENTED_EDGE('',*,*,#1971,.F.);
#2506=ORIENTED_EDGE('',*,*,#1972,.F.);
#2507=ORIENTED_EDGE('',*,*,#1973,.F.);
#2508=ORIENTED_EDGE('',*,*,#1974,.T.);
#2509=ORIENTED_EDGE('',*,*,#1975,.T.);
#2510=ORIENTED_EDGE('',*,*,#1976,.T.);
#2511=ORIENTED_EDGE('',*,*,#1959,.F.);
#2512=ORIENTED_EDGE('',*,*,#1977,.F.);
#2513=ORIENTED_EDGE('',*,*,#1978,.T.);
#2514=ORIENTED_EDGE('',*,*,#1979,.T.);
#2515=ORIENTED_EDGE('',*,*,#1975,.F.);
#2516=ORIENTED_EDGE('',*,*,#1980,.F.);
#2517=ORIENTED_EDGE('',*,*,#1981,.F.);
#2518=ORIENTED_EDGE('',*,*,#1982,.F.);
#2519=ORIENTED_EDGE('',*,*,#1983,.F.);
#2520=ORIENTED_EDGE('',*,*,#1984,.F.);
#2521=ORIENTED_EDGE('',*,*,#1985,.T.);
#2522=ORIENTED_EDGE('',*,*,#1986,.T.);
#2523=ORIENTED_EDGE('',*,*,#1978,.F.);
#2524=ORIENTED_EDGE('',*,*,#1987,.F.);
#2525=ORIENTED_EDGE('',*,*,#1988,.F.);
#2526=ORIENTED_EDGE('',*,*,#1989,.F.);
#2527=ORIENTED_EDGE('',*,*,#1990,.T.);
#2528=ORIENTED_EDGE('',*,*,#1991,.T.);
#2529=ORIENTED_EDGE('',*,*,#1985,.F.);
#2530=ORIENTED_EDGE('',*,*,#1992,.F.);
#2531=ORIENTED_EDGE('',*,*,#1993,.F.);
#2532=ORIENTED_EDGE('',*,*,#1969,.F.);
#2533=ORIENTED_EDGE('',*,*,#1963,.F.);
#2534=ORIENTED_EDGE('',*,*,#1960,.F.);
#2535=ORIENTED_EDGE('',*,*,#1976,.F.);
#2536=ORIENTED_EDGE('',*,*,#1979,.F.);
#2537=ORIENTED_EDGE('',*,*,#1986,.F.);
#2538=ORIENTED_EDGE('',*,*,#1991,.F.);
#2539=ORIENTED_EDGE('',*,*,#1858,.T.);
#2540=ORIENTED_EDGE('',*,*,#1855,.T.);
#2541=ORIENTED_EDGE('',*,*,#1852,.T.);
#2542=ORIENTED_EDGE('',*,*,#1861,.T.);
#2543=ORIENTED_EDGE('',*,*,#1994,.F.);
#2544=ORIENTED_EDGE('',*,*,#1995,.F.);
#2545=ORIENTED_EDGE('',*,*,#1996,.T.);
#2546=ORIENTED_EDGE('',*,*,#1997,.T.);
#2547=ORIENTED_EDGE('',*,*,#1998,.F.);
#2548=ORIENTED_EDGE('',*,*,#1999,.F.);
#2549=ORIENTED_EDGE('',*,*,#2000,.F.);
#2550=ORIENTED_EDGE('',*,*,#2001,.F.);
#2551=ORIENTED_EDGE('',*,*,#2002,.F.);
#2552=ORIENTED_EDGE('',*,*,#2003,.T.);
#2553=ORIENTED_EDGE('',*,*,#2004,.T.);
#2554=ORIENTED_EDGE('',*,*,#2005,.F.);
#2555=ORIENTED_EDGE('',*,*,#2006,.F.);
#2556=ORIENTED_EDGE('',*,*,#2007,.F.);
#2557=ORIENTED_EDGE('',*,*,#2008,.T.);
#2558=ORIENTED_EDGE('',*,*,#2003,.F.);
#2559=ORIENTED_EDGE('',*,*,#2009,.F.);
#2560=ORIENTED_EDGE('',*,*,#2010,.F.);
#2561=ORIENTED_EDGE('',*,*,#2011,.F.);
#2562=ORIENTED_EDGE('',*,*,#1998,.T.);
#2563=ORIENTED_EDGE('',*,*,#2012,.T.);
#2564=ORIENTED_EDGE('',*,*,#2013,.F.);
#2565=ORIENTED_EDGE('',*,*,#2014,.F.);
#2566=ORIENTED_EDGE('',*,*,#2015,.F.);
#2567=ORIENTED_EDGE('',*,*,#2016,.T.);
#2568=ORIENTED_EDGE('',*,*,#2017,.T.);
#2569=ORIENTED_EDGE('',*,*,#1996,.F.);
#2570=ORIENTED_EDGE('',*,*,#2018,.T.);
#2571=ORIENTED_EDGE('',*,*,#2019,.T.);
#2572=ORIENTED_EDGE('',*,*,#2020,.T.);
#2573=ORIENTED_EDGE('',*,*,#2016,.F.);
#2574=ORIENTED_EDGE('',*,*,#2021,.F.);
#2575=ORIENTED_EDGE('',*,*,#2022,.T.);
#2576=ORIENTED_EDGE('',*,*,#2023,.T.);
#2577=ORIENTED_EDGE('',*,*,#2019,.F.);
#2578=ORIENTED_EDGE('',*,*,#2024,.F.);
#2579=ORIENTED_EDGE('',*,*,#2025,.F.);
#2580=ORIENTED_EDGE('',*,*,#2026,.F.);
#2581=ORIENTED_EDGE('',*,*,#2027,.T.);
#2582=ORIENTED_EDGE('',*,*,#2028,.T.);
#2583=ORIENTED_EDGE('',*,*,#2022,.F.);
#2584=ORIENTED_EDGE('',*,*,#2029,.F.);
#2585=ORIENTED_EDGE('',*,*,#2030,.F.);
#2586=ORIENTED_EDGE('',*,*,#2031,.F.);
#2587=ORIENTED_EDGE('',*,*,#2032,.F.);
#2588=ORIENTED_EDGE('',*,*,#2005,.T.);
#2589=ORIENTED_EDGE('',*,*,#2033,.T.);
#2590=ORIENTED_EDGE('',*,*,#2027,.F.);
#2591=ORIENTED_EDGE('',*,*,#2034,.F.);
#2592=ORIENTED_EDGE('',*,*,#2033,.F.);
#2593=ORIENTED_EDGE('',*,*,#2004,.F.);
#2594=ORIENTED_EDGE('',*,*,#2008,.F.);
#2595=ORIENTED_EDGE('',*,*,#2035,.F.);
#2596=ORIENTED_EDGE('',*,*,#2012,.F.);
#2597=ORIENTED_EDGE('',*,*,#1997,.F.);
#2598=ORIENTED_EDGE('',*,*,#2017,.F.);
#2599=ORIENTED_EDGE('',*,*,#2020,.F.);
#2600=ORIENTED_EDGE('',*,*,#2023,.F.);
#2601=ORIENTED_EDGE('',*,*,#2028,.F.);
#2602=ORIENTED_EDGE('',*,*,#1882,.T.);
#2603=ORIENTED_EDGE('',*,*,#1879,.T.);
#2604=ORIENTED_EDGE('',*,*,#1876,.T.);
#2605=ORIENTED_EDGE('',*,*,#1885,.T.);
#2606=ORIENTED_EDGE('',*,*,#1898,.T.);
#2607=ORIENTED_EDGE('',*,*,#2036,.F.);
#2608=ORIENTED_EDGE('',*,*,#1900,.T.);
#2609=ORIENTED_EDGE('',*,*,#2037,.T.);
#2610=ORIENTED_EDGE('',*,*,#1891,.T.);
#2611=ORIENTED_EDGE('',*,*,#1892,.T.);
#2612=ORIENTED_EDGE('',*,*,#1895,.F.);
#2613=ORIENTED_EDGE('',*,*,#2038,.F.);
#2614=ORIENTED_EDGE('',*,*,#2039,.F.);
#2615=ORIENTED_EDGE('',*,*,#1906,.T.);
#2616=ORIENTED_EDGE('',*,*,#2040,.T.);
#2617=ORIENTED_EDGE('',*,*,#1910,.T.);
#2618=ORIENTED_EDGE('',*,*,#1921,.T.);
#2619=ORIENTED_EDGE('',*,*,#1902,.T.);
#2620=ORIENTED_EDGE('',*,*,#1929,.T.);
#2621=ORIENTED_EDGE('',*,*,#2041,.F.);
#2622=ORIENTED_EDGE('',*,*,#1930,.T.);
#2623=ORIENTED_EDGE('',*,*,#2042,.F.);
#2624=ORIENTED_EDGE('',*,*,#2042,.T.);
#2625=ORIENTED_EDGE('',*,*,#1935,.T.);
#2626=ORIENTED_EDGE('',*,*,#2043,.F.);
#2627=ORIENTED_EDGE('',*,*,#1926,.T.);
#2628=ORIENTED_EDGE('',*,*,#1957,.T.);
#2629=ORIENTED_EDGE('',*,*,#1931,.F.);
#2630=ORIENTED_EDGE('',*,*,#1936,.T.);
#2631=ORIENTED_EDGE('',*,*,#2044,.F.);
#2632=ORIENTED_EDGE('',*,*,#1950,.T.);
#2633=ORIENTED_EDGE('',*,*,#2045,.T.);
#2634=ORIENTED_EDGE('',*,*,#1958,.T.);
#2635=ORIENTED_EDGE('',*,*,#1962,.T.);
#2636=ORIENTED_EDGE('',*,*,#2046,.F.);
#2637=ORIENTED_EDGE('',*,*,#1974,.F.);
#2638=ORIENTED_EDGE('',*,*,#1980,.T.);
#2639=ORIENTED_EDGE('',*,*,#2046,.T.);
#2640=ORIENTED_EDGE('',*,*,#1966,.T.);
#2641=ORIENTED_EDGE('',*,*,#2047,.F.);
#2642=ORIENTED_EDGE('',*,*,#1973,.T.);
#2643=ORIENTED_EDGE('',*,*,#2048,.F.);
#2644=ORIENTED_EDGE('',*,*,#1988,.T.);
#2645=ORIENTED_EDGE('',*,*,#2049,.F.);
#2646=ORIENTED_EDGE('',*,*,#1970,.T.);
#2647=ORIENTED_EDGE('',*,*,#1993,.T.);
#2648=ORIENTED_EDGE('',*,*,#1990,.F.);
#2649=ORIENTED_EDGE('',*,*,#2050,.T.);
#2650=ORIENTED_EDGE('',*,*,#2001,.T.);
#2651=ORIENTED_EDGE('',*,*,#2051,.F.);
#2652=ORIENTED_EDGE('',*,*,#2009,.T.);
#2653=ORIENTED_EDGE('',*,*,#2052,.F.);
#2654=ORIENTED_EDGE('',*,*,#2015,.T.);
#2655=ORIENTED_EDGE('',*,*,#2053,.F.);
#2656=ORIENTED_EDGE('',*,*,#2025,.T.);
#2657=ORIENTED_EDGE('',*,*,#2054,.T.);
#2658=ORIENTED_EDGE('',*,*,#2055,.T.);
#2659=ORIENTED_EDGE('',*,*,#2056,.T.);
#2660=ORIENTED_EDGE('',*,*,#2057,.T.);
#2661=ORIENTED_EDGE('',*,*,#2058,.T.);
#2662=ORIENTED_EDGE('',*,*,#2059,.T.);
#2663=ORIENTED_EDGE('',*,*,#2060,.T.);
#2664=ORIENTED_EDGE('',*,*,#2061,.T.);
#2665=ORIENTED_EDGE('',*,*,#2062,.T.);
#2666=ORIENTED_EDGE('',*,*,#2063,.T.);
#2667=ORIENTED_EDGE('',*,*,#2064,.T.);
#2668=ORIENTED_EDGE('',*,*,#2065,.T.);
#2669=ORIENTED_EDGE('',*,*,#2066,.T.);
#2670=ORIENTED_EDGE('',*,*,#2067,.T.);
#2671=ORIENTED_EDGE('',*,*,#2068,.T.);
#2672=ORIENTED_EDGE('',*,*,#2069,.T.);
#2673=ORIENTED_EDGE('',*,*,#2070,.T.);
#2674=ORIENTED_EDGE('',*,*,#2071,.T.);
#2675=ORIENTED_EDGE('',*,*,#2072,.T.);
#2676=ORIENTED_EDGE('',*,*,#2073,.T.);
#2677=ORIENTED_EDGE('',*,*,#2074,.T.);
#2678=ORIENTED_EDGE('',*,*,#2075,.T.);
#2679=ORIENTED_EDGE('',*,*,#1904,.T.);
#2680=ORIENTED_EDGE('',*,*,#1887,.T.);
#2681=ORIENTED_EDGE('',*,*,#2076,.T.);
#2682=ORIENTED_EDGE('',*,*,#1918,.T.);
#2683=ORIENTED_EDGE('',*,*,#1914,.T.);
#2684=ORIENTED_EDGE('',*,*,#2077,.T.);
#2685=ORIENTED_EDGE('',*,*,#1917,.T.);
#2686=ORIENTED_EDGE('',*,*,#1907,.T.);
#2687=ORIENTED_EDGE('',*,*,#2039,.T.);
#2688=ORIENTED_EDGE('',*,*,#1901,.T.);
#2689=ORIENTED_EDGE('',*,*,#2036,.T.);
#2690=ORIENTED_EDGE('',*,*,#2078,.T.);
#2691=ORIENTED_EDGE('',*,*,#2079,.T.);
#2692=ORIENTED_EDGE('',*,*,#2080,.T.);
#2693=ORIENTED_EDGE('',*,*,#2081,.T.);
#2694=ORIENTED_EDGE('',*,*,#2082,.T.);
#2695=ORIENTED_EDGE('',*,*,#2083,.T.);
#2696=ORIENTED_EDGE('',*,*,#2084,.T.);
#2697=ORIENTED_EDGE('',*,*,#2085,.T.);
#2698=ORIENTED_EDGE('',*,*,#2086,.T.);
#2699=ORIENTED_EDGE('',*,*,#2087,.T.);
#2700=ORIENTED_EDGE('',*,*,#2088,.T.);
#2701=ORIENTED_EDGE('',*,*,#2089,.T.);
#2702=ORIENTED_EDGE('',*,*,#2090,.T.);
#2703=ORIENTED_EDGE('',*,*,#2091,.T.);
#2704=ORIENTED_EDGE('',*,*,#2092,.T.);
#2705=ORIENTED_EDGE('',*,*,#2093,.T.);
#2706=ORIENTED_EDGE('',*,*,#2094,.T.);
#2707=ORIENTED_EDGE('',*,*,#2095,.T.);
#2708=ORIENTED_EDGE('',*,*,#2096,.T.);
#2709=ORIENTED_EDGE('',*,*,#2097,.T.);
#2710=ORIENTED_EDGE('',*,*,#2098,.T.);
#2711=ORIENTED_EDGE('',*,*,#2099,.T.);
#2712=ORIENTED_EDGE('',*,*,#2100,.T.);
#2713=ORIENTED_EDGE('',*,*,#2101,.T.);
#2714=ORIENTED_EDGE('',*,*,#2102,.T.);
#2715=ORIENTED_EDGE('',*,*,#2103,.T.);
#2716=ORIENTED_EDGE('',*,*,#2104,.T.);
#2717=ORIENTED_EDGE('',*,*,#2105,.T.);
#2718=ORIENTED_EDGE('',*,*,#2106,.T.);
#2719=ORIENTED_EDGE('',*,*,#2107,.T.);
#2720=ORIENTED_EDGE('',*,*,#2108,.T.);
#2721=ORIENTED_EDGE('',*,*,#2109,.T.);
#2722=ORIENTED_EDGE('',*,*,#2110,.T.);
#2723=ORIENTED_EDGE('',*,*,#2111,.T.);
#2724=ORIENTED_EDGE('',*,*,#2112,.T.);
#2725=ORIENTED_EDGE('',*,*,#2113,.T.);
#2726=ORIENTED_EDGE('',*,*,#2114,.T.);
#2727=ORIENTED_EDGE('',*,*,#2115,.T.);
#2728=ORIENTED_EDGE('',*,*,#2116,.T.);
#2729=ORIENTED_EDGE('',*,*,#2117,.T.);
#2730=ORIENTED_EDGE('',*,*,#2118,.T.);
#2731=ORIENTED_EDGE('',*,*,#2119,.T.);
#2732=ORIENTED_EDGE('',*,*,#2120,.T.);
#2733=ORIENTED_EDGE('',*,*,#2121,.T.);
#2734=ORIENTED_EDGE('',*,*,#2122,.T.);
#2735=ORIENTED_EDGE('',*,*,#2123,.T.);
#2736=ORIENTED_EDGE('',*,*,#2124,.T.);
#2737=ORIENTED_EDGE('',*,*,#2125,.T.);
#2738=ORIENTED_EDGE('',*,*,#2126,.T.);
#2739=ORIENTED_EDGE('',*,*,#2127,.T.);
#2740=ORIENTED_EDGE('',*,*,#2128,.T.);
#2741=ORIENTED_EDGE('',*,*,#2129,.T.);
#2742=ORIENTED_EDGE('',*,*,#2130,.T.);
#2743=ORIENTED_EDGE('',*,*,#2131,.T.);
#2744=ORIENTED_EDGE('',*,*,#2132,.T.);
#2745=ORIENTED_EDGE('',*,*,#2133,.T.);
#2746=ORIENTED_EDGE('',*,*,#2134,.T.);
#2747=ORIENTED_EDGE('',*,*,#2135,.T.);
#2748=ORIENTED_EDGE('',*,*,#2136,.T.);
#2749=ORIENTED_EDGE('',*,*,#2137,.T.);
#2750=ORIENTED_EDGE('',*,*,#2138,.T.);
#2751=ORIENTED_EDGE('',*,*,#2139,.T.);
#2752=ORIENTED_EDGE('',*,*,#2140,.T.);
#2753=ORIENTED_EDGE('',*,*,#1995,.T.);
#2754=ORIENTED_EDGE('',*,*,#2141,.T.);
#2755=ORIENTED_EDGE('',*,*,#1999,.T.);
#2756=ORIENTED_EDGE('',*,*,#2011,.T.);
#2757=ORIENTED_EDGE('',*,*,#2142,.T.);
#2758=ORIENTED_EDGE('',*,*,#2006,.T.);
#2759=ORIENTED_EDGE('',*,*,#2002,.T.);
#2760=ORIENTED_EDGE('',*,*,#2032,.T.);
#2761=ORIENTED_EDGE('',*,*,#2143,.T.);
#2762=ORIENTED_EDGE('',*,*,#2034,.T.);
#2763=ORIENTED_EDGE('',*,*,#2026,.T.);
#2764=ORIENTED_EDGE('',*,*,#2053,.T.);
#2765=ORIENTED_EDGE('',*,*,#2014,.T.);
#2766=ORIENTED_EDGE('',*,*,#1977,.T.);
#2767=ORIENTED_EDGE('',*,*,#2047,.T.);
#2768=ORIENTED_EDGE('',*,*,#1965,.T.);
#2769=ORIENTED_EDGE('',*,*,#1968,.T.);
#2770=ORIENTED_EDGE('',*,*,#2144,.T.);
#2771=ORIENTED_EDGE('',*,*,#1971,.T.);
#2772=ORIENTED_EDGE('',*,*,#2049,.T.);
#2773=ORIENTED_EDGE('',*,*,#1992,.T.);
#2774=ORIENTED_EDGE('',*,*,#1984,.T.);
#2775=ORIENTED_EDGE('',*,*,#2145,.T.);
#2776=ORIENTED_EDGE('',*,*,#1987,.T.);
#2777=ORIENTED_EDGE('',*,*,#1923,.T.);
#2778=ORIENTED_EDGE('',*,*,#2146,.T.);
#2779=ORIENTED_EDGE('',*,*,#1927,.T.);
#2780=ORIENTED_EDGE('',*,*,#2043,.T.);
#2781=ORIENTED_EDGE('',*,*,#1934,.T.);
#2782=ORIENTED_EDGE('',*,*,#1954,.T.);
#2783=ORIENTED_EDGE('',*,*,#2147,.T.);
#2784=ORIENTED_EDGE('',*,*,#1956,.T.);
#2785=ORIENTED_EDGE('',*,*,#1947,.T.);
#2786=ORIENTED_EDGE('',*,*,#2044,.T.);
#2787=ORIENTED_EDGE('',*,*,#1940,.T.);
#2788=ORIENTED_EDGE('',*,*,#2148,.F.);
#2789=ORIENTED_EDGE('',*,*,#2149,.F.);
#2790=ORIENTED_EDGE('',*,*,#1952,.T.);
#2791=ORIENTED_EDGE('',*,*,#2150,.F.);
#2792=ORIENTED_EDGE('',*,*,#2151,.F.);
#2793=ORIENTED_EDGE('',*,*,#2152,.F.);
#2794=ORIENTED_EDGE('',*,*,#2153,.F.);
#2795=ORIENTED_EDGE('',*,*,#2154,.F.);
#2796=ORIENTED_EDGE('',*,*,#2155,.F.);
#2797=ORIENTED_EDGE('',*,*,#2156,.F.);
#2798=ORIENTED_EDGE('',*,*,#2157,.F.);
#2799=ORIENTED_EDGE('',*,*,#2158,.F.);
#2800=ORIENTED_EDGE('',*,*,#2159,.F.);
#2801=ORIENTED_EDGE('',*,*,#2160,.F.);
#2802=ORIENTED_EDGE('',*,*,#2161,.F.);
#2803=ORIENTED_EDGE('',*,*,#2162,.F.);
#2804=ORIENTED_EDGE('',*,*,#2163,.F.);
#2805=ORIENTED_EDGE('',*,*,#1982,.T.);
#2806=ORIENTED_EDGE('',*,*,#2164,.F.);
#2807=ORIENTED_EDGE('',*,*,#2165,.F.);
#2808=ORIENTED_EDGE('',*,*,#2021,.T.);
#2809=ORIENTED_EDGE('',*,*,#2018,.F.);
#2810=ORIENTED_EDGE('',*,*,#2054,.F.);
#2811=ORIENTED_EDGE('',*,*,#2024,.T.);
#2812=ORIENTED_EDGE('',*,*,#2166,.F.);
#2813=ORIENTED_EDGE('',*,*,#2030,.T.);
#2814=ORIENTED_EDGE('',*,*,#2167,.F.);
#2815=ORIENTED_EDGE('',*,*,#2168,.F.);
#2816=ORIENTED_EDGE('',*,*,#2169,.F.);
#2817=ORIENTED_EDGE('',*,*,#2170,.F.);
#2818=ORIENTED_EDGE('',*,*,#2171,.F.);
#2819=ORIENTED_EDGE('',*,*,#2172,.F.);
#2820=ORIENTED_EDGE('',*,*,#2173,.F.);
#2821=ORIENTED_EDGE('',*,*,#2174,.F.);
#2822=ORIENTED_EDGE('',*,*,#2175,.F.);
#2823=ORIENTED_EDGE('',*,*,#2176,.F.);
#2824=ORIENTED_EDGE('',*,*,#2177,.F.);
#2825=ORIENTED_EDGE('',*,*,#2178,.F.);
#2826=ORIENTED_EDGE('',*,*,#2179,.F.);
#2827=ORIENTED_EDGE('',*,*,#2180,.F.);
#2828=ORIENTED_EDGE('',*,*,#2181,.F.);
#2829=ORIENTED_EDGE('',*,*,#2182,.F.);
#2830=ORIENTED_EDGE('',*,*,#2183,.F.);
#2831=ORIENTED_EDGE('',*,*,#1912,.T.);
#2832=ORIENTED_EDGE('',*,*,#2184,.F.);
#2833=ORIENTED_EDGE('',*,*,#2185,.F.);
#2834=ORIENTED_EDGE('',*,*,#1937,.T.);
#2835=ORIENTED_EDGE('',*,*,#2045,.F.);
#2836=ORIENTED_EDGE('',*,*,#1944,.F.);
#2837=ORIENTED_EDGE('',*,*,#1941,.T.);
#2838=ORIENTED_EDGE('',*,*,#2186,.F.);
#2839=ORIENTED_EDGE('',*,*,#1899,.T.);
#2840=ORIENTED_EDGE('',*,*,#2037,.F.);
#2841=ORIENTED_EDGE('',*,*,#2187,.F.);
#2842=ORIENTED_EDGE('',*,*,#2188,.F.);
#2843=ORIENTED_EDGE('',*,*,#2189,.F.);
#2844=ORIENTED_EDGE('',*,*,#1905,.T.);
#2845=ORIENTED_EDGE('',*,*,#2040,.F.);
#2846=ORIENTED_EDGE('',*,*,#2190,.F.);
#2847=ORIENTED_EDGE('',*,*,#2191,.F.);
#2848=ORIENTED_EDGE('',*,*,#2192,.F.);
#2849=ORIENTED_EDGE('',*,*,#2193,.F.);
#2850=ORIENTED_EDGE('',*,*,#2194,.F.);
#2851=ORIENTED_EDGE('',*,*,#2195,.F.);
#2852=ORIENTED_EDGE('',*,*,#2196,.F.);
#2853=ORIENTED_EDGE('',*,*,#2197,.F.);
#2854=ORIENTED_EDGE('',*,*,#2198,.F.);
#2855=ORIENTED_EDGE('',*,*,#2199,.F.);
#2856=ORIENTED_EDGE('',*,*,#2200,.F.);
#2857=ORIENTED_EDGE('',*,*,#2201,.F.);
#2858=ORIENTED_EDGE('',*,*,#2202,.F.);
#2859=ORIENTED_EDGE('',*,*,#2203,.F.);
#2860=ORIENTED_EDGE('',*,*,#2204,.F.);
#2861=ORIENTED_EDGE('',*,*,#2205,.F.);
#2862=ORIENTED_EDGE('',*,*,#2206,.F.);
#2863=ORIENTED_EDGE('',*,*,#2207,.F.);
#2864=ORIENTED_EDGE('',*,*,#2208,.F.);
#2865=ORIENTED_EDGE('',*,*,#2209,.F.);
#2866=ORIENTED_EDGE('',*,*,#2210,.F.);
#2867=ORIENTED_EDGE('',*,*,#2211,.F.);
#2868=ORIENTED_EDGE('',*,*,#1989,.T.);
#2869=ORIENTED_EDGE('',*,*,#2050,.F.);
#2870=ORIENTED_EDGE('',*,*,#2212,.F.);
#2871=ORIENTED_EDGE('',*,*,#2213,.F.);
#2872=ORIENTED_EDGE('',*,*,#2214,.F.);
#2873=ORIENTED_EDGE('',*,*,#2215,.F.);
#2874=ORIENTED_EDGE('',*,*,#2216,.F.);
#2875=ORIENTED_EDGE('',*,*,#2217,.F.);
#2876=ORIENTED_EDGE('',*,*,#2218,.F.);
#2877=ORIENTED_EDGE('',*,*,#2219,.F.);
#2878=ORIENTED_EDGE('',*,*,#2220,.F.);
#2879=ORIENTED_EDGE('',*,*,#2221,.F.);
#2880=ORIENTED_EDGE('',*,*,#2222,.F.);
#2881=ORIENTED_EDGE('',*,*,#2223,.F.);
#2882=ORIENTED_EDGE('',*,*,#2224,.F.);
#2883=ORIENTED_EDGE('',*,*,#2225,.F.);
#2884=ORIENTED_EDGE('',*,*,#2226,.F.);
#2885=ORIENTED_EDGE('',*,*,#2227,.F.);
#2886=ORIENTED_EDGE('',*,*,#2228,.F.);
#2887=ORIENTED_EDGE('',*,*,#2229,.F.);
#2888=ORIENTED_EDGE('',*,*,#2230,.F.);
#2889=ORIENTED_EDGE('',*,*,#2231,.F.);
#2890=ORIENTED_EDGE('',*,*,#2059,.F.);
#2891=ORIENTED_EDGE('',*,*,#2232,.T.);
#2892=ORIENTED_EDGE('',*,*,#2222,.T.);
#2893=ORIENTED_EDGE('',*,*,#2232,.F.);
#2894=ORIENTED_EDGE('',*,*,#2060,.F.);
#2895=ORIENTED_EDGE('',*,*,#2233,.T.);
#2896=ORIENTED_EDGE('',*,*,#2200,.T.);
#2897=ORIENTED_EDGE('',*,*,#2233,.F.);
#2898=ORIENTED_EDGE('',*,*,#2061,.F.);
#2899=ORIENTED_EDGE('',*,*,#2234,.T.);
#2900=ORIENTED_EDGE('',*,*,#2218,.T.);
#2901=ORIENTED_EDGE('',*,*,#2234,.F.);
#2902=ORIENTED_EDGE('',*,*,#2062,.F.);
#2903=ORIENTED_EDGE('',*,*,#2235,.T.);
#2904=ORIENTED_EDGE('',*,*,#2204,.T.);
#2905=ORIENTED_EDGE('',*,*,#2235,.F.);
#2906=ORIENTED_EDGE('',*,*,#2063,.F.);
#2907=ORIENTED_EDGE('',*,*,#2236,.T.);
#2908=ORIENTED_EDGE('',*,*,#2214,.T.);
#2909=ORIENTED_EDGE('',*,*,#2236,.F.);
#2910=ORIENTED_EDGE('',*,*,#2064,.F.);
#2911=ORIENTED_EDGE('',*,*,#2237,.T.);
#2912=ORIENTED_EDGE('',*,*,#2207,.T.);
#2913=ORIENTED_EDGE('',*,*,#2237,.F.);
#2914=ORIENTED_EDGE('',*,*,#2065,.F.);
#2915=ORIENTED_EDGE('',*,*,#2238,.T.);
#2916=ORIENTED_EDGE('',*,*,#2209,.T.);
#2917=ORIENTED_EDGE('',*,*,#2238,.F.);
#2918=ORIENTED_EDGE('',*,*,#2066,.F.);
#2919=ORIENTED_EDGE('',*,*,#2239,.T.);
#2920=ORIENTED_EDGE('',*,*,#2230,.T.);
#2921=ORIENTED_EDGE('',*,*,#2239,.F.);
#2922=ORIENTED_EDGE('',*,*,#2067,.F.);
#2923=ORIENTED_EDGE('',*,*,#2240,.T.);
#2924=ORIENTED_EDGE('',*,*,#2227,.T.);
#2925=ORIENTED_EDGE('',*,*,#2240,.F.);
#2926=ORIENTED_EDGE('',*,*,#2068,.F.);
#2927=ORIENTED_EDGE('',*,*,#2241,.T.);
#2928=ORIENTED_EDGE('',*,*,#2193,.T.);
#2929=ORIENTED_EDGE('',*,*,#2241,.F.);
#2930=ORIENTED_EDGE('',*,*,#2069,.F.);
#2931=ORIENTED_EDGE('',*,*,#2242,.T.);
#2932=ORIENTED_EDGE('',*,*,#2223,.T.);
#2933=ORIENTED_EDGE('',*,*,#2242,.F.);
#2934=ORIENTED_EDGE('',*,*,#2070,.F.);
#2935=ORIENTED_EDGE('',*,*,#2243,.T.);
#2936=ORIENTED_EDGE('',*,*,#2197,.T.);
#2937=ORIENTED_EDGE('',*,*,#2243,.F.);
#2938=ORIENTED_EDGE('',*,*,#2071,.F.);
#2939=ORIENTED_EDGE('',*,*,#2244,.T.);
#2940=ORIENTED_EDGE('',*,*,#2219,.T.);
#2941=ORIENTED_EDGE('',*,*,#2244,.F.);
#2942=ORIENTED_EDGE('',*,*,#2072,.F.);
#2943=ORIENTED_EDGE('',*,*,#2245,.T.);
#2944=ORIENTED_EDGE('',*,*,#2201,.T.);
#2945=ORIENTED_EDGE('',*,*,#2245,.F.);
#2946=ORIENTED_EDGE('',*,*,#2073,.F.);
#2947=ORIENTED_EDGE('',*,*,#2246,.T.);
#2948=ORIENTED_EDGE('',*,*,#2215,.T.);
#2949=ORIENTED_EDGE('',*,*,#2246,.F.);
#2950=ORIENTED_EDGE('',*,*,#2074,.F.);
#2951=ORIENTED_EDGE('',*,*,#2247,.T.);
#2952=ORIENTED_EDGE('',*,*,#2205,.T.);
#2953=ORIENTED_EDGE('',*,*,#2247,.F.);
#2954=ORIENTED_EDGE('',*,*,#2075,.F.);
#2955=ORIENTED_EDGE('',*,*,#2248,.T.);
#2956=ORIENTED_EDGE('',*,*,#2210,.T.);
#2957=ORIENTED_EDGE('',*,*,#2248,.F.);
#2958=ORIENTED_EDGE('',*,*,#1886,.T.);
#2959=ORIENTED_EDGE('',*,*,#2038,.T.);
#2960=ORIENTED_EDGE('',*,*,#1919,.T.);
#2961=ORIENTED_EDGE('',*,*,#2076,.F.);
#2962=ORIENTED_EDGE('',*,*,#1911,.T.);
#2963=ORIENTED_EDGE('',*,*,#2077,.F.);
#2964=ORIENTED_EDGE('',*,*,#1913,.T.);
#2965=ORIENTED_EDGE('',*,*,#2184,.T.);
#2966=ORIENTED_EDGE('',*,*,#2078,.F.);
#2967=ORIENTED_EDGE('',*,*,#2249,.T.);
#2968=ORIENTED_EDGE('',*,*,#2185,.T.);
#2969=ORIENTED_EDGE('',*,*,#2249,.F.);
#2970=ORIENTED_EDGE('',*,*,#2079,.F.);
#2971=ORIENTED_EDGE('',*,*,#2250,.T.);
#2972=ORIENTED_EDGE('',*,*,#2149,.T.);
#2973=ORIENTED_EDGE('',*,*,#2250,.F.);
#2974=ORIENTED_EDGE('',*,*,#2080,.F.);
#2975=ORIENTED_EDGE('',*,*,#2251,.T.);
#2976=ORIENTED_EDGE('',*,*,#2187,.T.);
#2977=ORIENTED_EDGE('',*,*,#2251,.F.);
#2978=ORIENTED_EDGE('',*,*,#2081,.F.);
#2979=ORIENTED_EDGE('',*,*,#2252,.T.);
#2980=ORIENTED_EDGE('',*,*,#2211,.T.);
#2981=ORIENTED_EDGE('',*,*,#2252,.F.);
#2982=ORIENTED_EDGE('',*,*,#2082,.F.);
#2983=ORIENTED_EDGE('',*,*,#2253,.T.);
#2984=ORIENTED_EDGE('',*,*,#2212,.T.);
#2985=ORIENTED_EDGE('',*,*,#2253,.F.);
#2986=ORIENTED_EDGE('',*,*,#2083,.F.);
#2987=ORIENTED_EDGE('',*,*,#2254,.T.);
#2988=ORIENTED_EDGE('',*,*,#2206,.T.);
#2989=ORIENTED_EDGE('',*,*,#2254,.F.);
#2990=ORIENTED_EDGE('',*,*,#2084,.F.);
#2991=ORIENTED_EDGE('',*,*,#2255,.T.);
#2992=ORIENTED_EDGE('',*,*,#2216,.T.);
#2993=ORIENTED_EDGE('',*,*,#2255,.F.);
#2994=ORIENTED_EDGE('',*,*,#2085,.F.);
#2995=ORIENTED_EDGE('',*,*,#2256,.T.);
#2996=ORIENTED_EDGE('',*,*,#2202,.T.);
#2997=ORIENTED_EDGE('',*,*,#2256,.F.);
#2998=ORIENTED_EDGE('',*,*,#2086,.F.);
#2999=ORIENTED_EDGE('',*,*,#2257,.T.);
#3000=ORIENTED_EDGE('',*,*,#2220,.T.);
#3001=ORIENTED_EDGE('',*,*,#2257,.F.);
#3002=ORIENTED_EDGE('',*,*,#2087,.F.);
#3003=ORIENTED_EDGE('',*,*,#2258,.T.);
#3004=ORIENTED_EDGE('',*,*,#2198,.T.);
#3005=ORIENTED_EDGE('',*,*,#2258,.F.);
#3006=ORIENTED_EDGE('',*,*,#2088,.F.);
#3007=ORIENTED_EDGE('',*,*,#2259,.T.);
#3008=ORIENTED_EDGE('',*,*,#2224,.T.);
#3009=ORIENTED_EDGE('',*,*,#2259,.F.);
#3010=ORIENTED_EDGE('',*,*,#2089,.F.);
#3011=ORIENTED_EDGE('',*,*,#2260,.T.);
#3012=ORIENTED_EDGE('',*,*,#2194,.T.);
#3013=ORIENTED_EDGE('',*,*,#2260,.F.);
#3014=ORIENTED_EDGE('',*,*,#2090,.F.);
#3015=ORIENTED_EDGE('',*,*,#2261,.T.);
#3016=ORIENTED_EDGE('',*,*,#2228,.T.);
#3017=ORIENTED_EDGE('',*,*,#2261,.F.);
#3018=ORIENTED_EDGE('',*,*,#2091,.F.);
#3019=ORIENTED_EDGE('',*,*,#2262,.T.);
#3020=ORIENTED_EDGE('',*,*,#2190,.T.);
#3021=ORIENTED_EDGE('',*,*,#2262,.F.);
#3022=ORIENTED_EDGE('',*,*,#2092,.F.);
#3023=ORIENTED_EDGE('',*,*,#2263,.T.);
#3024=ORIENTED_EDGE('',*,*,#2231,.T.);
#3025=ORIENTED_EDGE('',*,*,#2263,.F.);
#3026=ORIENTED_EDGE('',*,*,#2093,.F.);
#3027=ORIENTED_EDGE('',*,*,#2264,.T.);
#3028=ORIENTED_EDGE('',*,*,#2208,.T.);
#3029=ORIENTED_EDGE('',*,*,#2264,.F.);
#3030=ORIENTED_EDGE('',*,*,#2010,.T.);
#3031=ORIENTED_EDGE('',*,*,#2052,.T.);
#3032=ORIENTED_EDGE('',*,*,#2013,.T.);
#3033=ORIENTED_EDGE('',*,*,#2035,.T.);
#3034=ORIENTED_EDGE('',*,*,#2007,.T.);
#3035=ORIENTED_EDGE('',*,*,#2142,.F.);
#3036=ORIENTED_EDGE('',*,*,#2094,.F.);
#3037=ORIENTED_EDGE('',*,*,#2265,.T.);
#3038=ORIENTED_EDGE('',*,*,#2213,.T.);
#3039=ORIENTED_EDGE('',*,*,#2265,.F.);
#3040=ORIENTED_EDGE('',*,*,#2095,.F.);
#3041=ORIENTED_EDGE('',*,*,#2266,.T.);
#3042=ORIENTED_EDGE('',*,*,#2203,.T.);
#3043=ORIENTED_EDGE('',*,*,#2266,.F.);
#3044=ORIENTED_EDGE('',*,*,#2096,.F.);
#3045=ORIENTED_EDGE('',*,*,#2267,.T.);
#3046=ORIENTED_EDGE('',*,*,#2217,.T.);
#3047=ORIENTED_EDGE('',*,*,#2267,.F.);
#3048=ORIENTED_EDGE('',*,*,#2097,.F.);
#3049=ORIENTED_EDGE('',*,*,#2268,.T.);
#3050=ORIENTED_EDGE('',*,*,#2176,.T.);
#3051=ORIENTED_EDGE('',*,*,#2268,.F.);
#3052=ORIENTED_EDGE('',*,*,#2098,.F.);
#3053=ORIENTED_EDGE('',*,*,#2269,.T.);
#3054=ORIENTED_EDGE('',*,*,#2160,.T.);
#3055=ORIENTED_EDGE('',*,*,#2269,.F.);
#3056=ORIENTED_EDGE('',*,*,#2099,.F.);
#3057=ORIENTED_EDGE('',*,*,#2270,.T.);
#3058=ORIENTED_EDGE('',*,*,#2172,.T.);
#3059=ORIENTED_EDGE('',*,*,#2270,.F.);
#3060=ORIENTED_EDGE('',*,*,#1981,.T.);
#3061=ORIENTED_EDGE('',*,*,#2145,.F.);
#3062=ORIENTED_EDGE('',*,*,#1983,.T.);
#3063=ORIENTED_EDGE('',*,*,#2164,.T.);
#3064=ORIENTED_EDGE('',*,*,#1967,.T.);
#3065=ORIENTED_EDGE('',*,*,#2048,.T.);
#3066=ORIENTED_EDGE('',*,*,#1972,.T.);
#3067=ORIENTED_EDGE('',*,*,#2144,.F.);
#3068=ORIENTED_EDGE('',*,*,#1922,.T.);
#3069=ORIENTED_EDGE('',*,*,#2041,.T.);
#3070=ORIENTED_EDGE('',*,*,#1928,.T.);
#3071=ORIENTED_EDGE('',*,*,#2146,.F.);
#3072=ORIENTED_EDGE('',*,*,#1951,.T.);
#3073=ORIENTED_EDGE('',*,*,#2147,.F.);
#3074=ORIENTED_EDGE('',*,*,#1953,.T.);
#3075=ORIENTED_EDGE('',*,*,#2150,.T.);
#3076=ORIENTED_EDGE('',*,*,#2100,.F.);
#3077=ORIENTED_EDGE('',*,*,#2271,.T.);
#3078=ORIENTED_EDGE('',*,*,#2182,.T.);
#3079=ORIENTED_EDGE('',*,*,#2271,.F.);
#3080=ORIENTED_EDGE('',*,*,#2101,.F.);
#3081=ORIENTED_EDGE('',*,*,#2272,.T.);
#3082=ORIENTED_EDGE('',*,*,#2154,.T.);
#3083=ORIENTED_EDGE('',*,*,#2272,.F.);
#3084=ORIENTED_EDGE('',*,*,#2102,.F.);
#3085=ORIENTED_EDGE('',*,*,#2273,.T.);
#3086=ORIENTED_EDGE('',*,*,#2178,.T.);
#3087=ORIENTED_EDGE('',*,*,#2273,.F.);
#3088=ORIENTED_EDGE('',*,*,#2103,.F.);
#3089=ORIENTED_EDGE('',*,*,#2274,.T.);
#3090=ORIENTED_EDGE('',*,*,#2158,.T.);
#3091=ORIENTED_EDGE('',*,*,#2274,.F.);
#3092=ORIENTED_EDGE('',*,*,#2104,.F.);
#3093=ORIENTED_EDGE('',*,*,#2275,.T.);
#3094=ORIENTED_EDGE('',*,*,#2174,.T.);
#3095=ORIENTED_EDGE('',*,*,#2275,.F.);
#3096=ORIENTED_EDGE('',*,*,#2105,.F.);
#3097=ORIENTED_EDGE('',*,*,#2276,.T.);
#3098=ORIENTED_EDGE('',*,*,#2162,.T.);
#3099=ORIENTED_EDGE('',*,*,#2276,.F.);
#3100=ORIENTED_EDGE('',*,*,#1994,.T.);
#3101=ORIENTED_EDGE('',*,*,#2051,.T.);
#3102=ORIENTED_EDGE('',*,*,#2000,.T.);
#3103=ORIENTED_EDGE('',*,*,#2141,.F.);
#3104=ORIENTED_EDGE('',*,*,#2029,.T.);
#3105=ORIENTED_EDGE('',*,*,#2143,.F.);
#3106=ORIENTED_EDGE('',*,*,#2031,.T.);
#3107=ORIENTED_EDGE('',*,*,#2167,.T.);
#3108=ORIENTED_EDGE('',*,*,#2106,.F.);
#3109=ORIENTED_EDGE('',*,*,#2277,.T.);
#3110=ORIENTED_EDGE('',*,*,#2188,.T.);
#3111=ORIENTED_EDGE('',*,*,#2277,.F.);
#3112=ORIENTED_EDGE('',*,*,#2107,.F.);
#3113=ORIENTED_EDGE('',*,*,#2278,.T.);
#3114=ORIENTED_EDGE('',*,*,#2191,.T.);
#3115=ORIENTED_EDGE('',*,*,#2278,.F.);
#3116=ORIENTED_EDGE('',*,*,#2108,.F.);
#3117=ORIENTED_EDGE('',*,*,#2279,.T.);
#3118=ORIENTED_EDGE('',*,*,#2225,.T.);
#3119=ORIENTED_EDGE('',*,*,#2279,.F.);
#3120=ORIENTED_EDGE('',*,*,#2109,.F.);
#3121=ORIENTED_EDGE('',*,*,#2280,.T.);
#3122=ORIENTED_EDGE('',*,*,#2195,.T.);
#3123=ORIENTED_EDGE('',*,*,#2280,.F.);
#3124=ORIENTED_EDGE('',*,*,#2110,.F.);
#3125=ORIENTED_EDGE('',*,*,#2281,.T.);
#3126=ORIENTED_EDGE('',*,*,#2221,.T.);
#3127=ORIENTED_EDGE('',*,*,#2281,.F.);
#3128=ORIENTED_EDGE('',*,*,#2111,.F.);
#3129=ORIENTED_EDGE('',*,*,#2282,.T.);
#3130=ORIENTED_EDGE('',*,*,#2199,.T.);
#3131=ORIENTED_EDGE('',*,*,#2282,.F.);
#3132=ORIENTED_EDGE('',*,*,#2112,.F.);
#3133=ORIENTED_EDGE('',*,*,#2283,.T.);
#3134=ORIENTED_EDGE('',*,*,#2180,.T.);
#3135=ORIENTED_EDGE('',*,*,#2283,.F.);
#3136=ORIENTED_EDGE('',*,*,#2113,.F.);
#3137=ORIENTED_EDGE('',*,*,#2284,.T.);
#3138=ORIENTED_EDGE('',*,*,#2152,.T.);
#3139=ORIENTED_EDGE('',*,*,#2284,.F.);
#3140=ORIENTED_EDGE('',*,*,#2114,.F.);
#3141=ORIENTED_EDGE('',*,*,#2285,.T.);
#3142=ORIENTED_EDGE('',*,*,#2156,.T.);
#3143=ORIENTED_EDGE('',*,*,#2285,.F.);
#3144=ORIENTED_EDGE('',*,*,#2115,.F.);
#3145=ORIENTED_EDGE('',*,*,#2286,.T.);
#3146=ORIENTED_EDGE('',*,*,#2196,.T.);
#3147=ORIENTED_EDGE('',*,*,#2286,.F.);
#3148=ORIENTED_EDGE('',*,*,#2116,.F.);
#3149=ORIENTED_EDGE('',*,*,#2287,.T.);
#3150=ORIENTED_EDGE('',*,*,#2226,.T.);
#3151=ORIENTED_EDGE('',*,*,#2287,.F.);
#3152=ORIENTED_EDGE('',*,*,#2117,.F.);
#3153=ORIENTED_EDGE('',*,*,#2288,.T.);
#3154=ORIENTED_EDGE('',*,*,#2192,.T.);
#3155=ORIENTED_EDGE('',*,*,#2288,.F.);
#3156=ORIENTED_EDGE('',*,*,#2118,.F.);
#3157=ORIENTED_EDGE('',*,*,#2289,.T.);
#3158=ORIENTED_EDGE('',*,*,#2229,.T.);
#3159=ORIENTED_EDGE('',*,*,#2289,.F.);
#3160=ORIENTED_EDGE('',*,*,#2119,.F.);
#3161=ORIENTED_EDGE('',*,*,#2290,.T.);
#3162=ORIENTED_EDGE('',*,*,#2189,.T.);
#3163=ORIENTED_EDGE('',*,*,#2290,.F.);
#3164=ORIENTED_EDGE('',*,*,#2120,.F.);
#3165=ORIENTED_EDGE('',*,*,#2291,.T.);
#3166=ORIENTED_EDGE('',*,*,#2168,.T.);
#3167=ORIENTED_EDGE('',*,*,#2291,.F.);
#3168=ORIENTED_EDGE('',*,*,#2121,.F.);
#3169=ORIENTED_EDGE('',*,*,#2292,.T.);
#3170=ORIENTED_EDGE('',*,*,#2166,.T.);
#3171=ORIENTED_EDGE('',*,*,#2292,.F.);
#3172=ORIENTED_EDGE('',*,*,#2122,.F.);
#3173=ORIENTED_EDGE('',*,*,#2293,.T.);
#3174=ORIENTED_EDGE('',*,*,#2171,.T.);
#3175=ORIENTED_EDGE('',*,*,#2293,.F.);
#3176=ORIENTED_EDGE('',*,*,#2123,.F.);
#3177=ORIENTED_EDGE('',*,*,#2294,.T.);
#3178=ORIENTED_EDGE('',*,*,#2163,.T.);
#3179=ORIENTED_EDGE('',*,*,#2294,.F.);
#3180=ORIENTED_EDGE('',*,*,#2124,.F.);
#3181=ORIENTED_EDGE('',*,*,#2295,.T.);
#3182=ORIENTED_EDGE('',*,*,#2175,.T.);
#3183=ORIENTED_EDGE('',*,*,#2295,.F.);
#3184=ORIENTED_EDGE('',*,*,#2125,.F.);
#3185=ORIENTED_EDGE('',*,*,#2296,.T.);
#3186=ORIENTED_EDGE('',*,*,#2159,.T.);
#3187=ORIENTED_EDGE('',*,*,#2296,.F.);
#3188=ORIENTED_EDGE('',*,*,#2126,.F.);
#3189=ORIENTED_EDGE('',*,*,#2297,.T.);
#3190=ORIENTED_EDGE('',*,*,#2179,.T.);
#3191=ORIENTED_EDGE('',*,*,#2297,.F.);
#3192=ORIENTED_EDGE('',*,*,#2127,.F.);
#3193=ORIENTED_EDGE('',*,*,#2298,.T.);
#3194=ORIENTED_EDGE('',*,*,#2155,.T.);
#3195=ORIENTED_EDGE('',*,*,#2298,.F.);
#3196=ORIENTED_EDGE('',*,*,#2128,.F.);
#3197=ORIENTED_EDGE('',*,*,#2299,.T.);
#3198=ORIENTED_EDGE('',*,*,#2183,.T.);
#3199=ORIENTED_EDGE('',*,*,#2299,.F.);
#3200=ORIENTED_EDGE('',*,*,#2129,.F.);
#3201=ORIENTED_EDGE('',*,*,#2300,.T.);
#3202=ORIENTED_EDGE('',*,*,#2151,.T.);
#3203=ORIENTED_EDGE('',*,*,#2300,.F.);
#3204=ORIENTED_EDGE('',*,*,#2130,.F.);
#3205=ORIENTED_EDGE('',*,*,#2301,.T.);
#3206=ORIENTED_EDGE('',*,*,#2186,.T.);
#3207=ORIENTED_EDGE('',*,*,#2301,.F.);
#3208=ORIENTED_EDGE('',*,*,#2131,.F.);
#3209=ORIENTED_EDGE('',*,*,#2302,.T.);
#3210=ORIENTED_EDGE('',*,*,#2148,.T.);
#3211=ORIENTED_EDGE('',*,*,#2302,.F.);
#3212=ORIENTED_EDGE('',*,*,#2132,.F.);
#3213=ORIENTED_EDGE('',*,*,#2303,.T.);
#3214=ORIENTED_EDGE('',*,*,#2169,.T.);
#3215=ORIENTED_EDGE('',*,*,#2303,.F.);
#3216=ORIENTED_EDGE('',*,*,#2133,.F.);
#3217=ORIENTED_EDGE('',*,*,#2304,.T.);
#3218=ORIENTED_EDGE('',*,*,#2170,.T.);
#3219=ORIENTED_EDGE('',*,*,#2304,.F.);
#3220=ORIENTED_EDGE('',*,*,#2134,.F.);
#3221=ORIENTED_EDGE('',*,*,#2305,.T.);
#3222=ORIENTED_EDGE('',*,*,#2165,.T.);
#3223=ORIENTED_EDGE('',*,*,#2305,.F.);
#3224=ORIENTED_EDGE('',*,*,#2135,.F.);
#3225=ORIENTED_EDGE('',*,*,#2306,.T.);
#3226=ORIENTED_EDGE('',*,*,#2173,.T.);
#3227=ORIENTED_EDGE('',*,*,#2306,.F.);
#3228=ORIENTED_EDGE('',*,*,#2136,.F.);
#3229=ORIENTED_EDGE('',*,*,#2307,.T.);
#3230=ORIENTED_EDGE('',*,*,#2161,.T.);
#3231=ORIENTED_EDGE('',*,*,#2307,.F.);
#3232=ORIENTED_EDGE('',*,*,#2137,.F.);
#3233=ORIENTED_EDGE('',*,*,#2308,.T.);
#3234=ORIENTED_EDGE('',*,*,#2177,.T.);
#3235=ORIENTED_EDGE('',*,*,#2308,.F.);
#3236=ORIENTED_EDGE('',*,*,#2138,.F.);
#3237=ORIENTED_EDGE('',*,*,#2309,.T.);
#3238=ORIENTED_EDGE('',*,*,#2157,.T.);
#3239=ORIENTED_EDGE('',*,*,#2309,.F.);
#3240=ORIENTED_EDGE('',*,*,#2139,.F.);
#3241=ORIENTED_EDGE('',*,*,#2310,.T.);
#3242=ORIENTED_EDGE('',*,*,#2181,.T.);
#3243=ORIENTED_EDGE('',*,*,#2310,.F.);
#3244=ORIENTED_EDGE('',*,*,#2140,.F.);
#3245=ORIENTED_EDGE('',*,*,#2311,.T.);
#3246=ORIENTED_EDGE('',*,*,#2153,.T.);
#3247=ORIENTED_EDGE('',*,*,#2311,.F.);
#3248=ORIENTED_EDGE('',*,*,#2312,.T.);
#3249=ORIENTED_EDGE('',*,*,#2313,.T.);
#3250=ORIENTED_EDGE('',*,*,#2058,.F.);
#3251=ORIENTED_EDGE('',*,*,#2314,.F.);
#3252=ORIENTED_EDGE('',*,*,#2315,.T.);
#3253=ORIENTED_EDGE('',*,*,#2314,.T.);
#3254=ORIENTED_EDGE('',*,*,#2057,.F.);
#3255=ORIENTED_EDGE('',*,*,#2316,.F.);
#3256=ORIENTED_EDGE('',*,*,#2317,.T.);
#3257=ORIENTED_EDGE('',*,*,#2316,.T.);
#3258=ORIENTED_EDGE('',*,*,#2056,.F.);
#3259=ORIENTED_EDGE('',*,*,#2318,.F.);
#3260=ORIENTED_EDGE('',*,*,#2319,.T.);
#3261=ORIENTED_EDGE('',*,*,#2318,.T.);
#3262=ORIENTED_EDGE('',*,*,#2055,.F.);
#3263=ORIENTED_EDGE('',*,*,#2313,.F.);
#3264=ORIENTED_EDGE('',*,*,#2319,.F.);
#3265=ORIENTED_EDGE('',*,*,#2312,.F.);
#3266=ORIENTED_EDGE('',*,*,#2315,.F.);
#3267=ORIENTED_EDGE('',*,*,#2317,.F.);
#3268=ORIENTED_EDGE('',*,*,#1845,.T.);
#3269=ORIENTED_EDGE('',*,*,#1848,.T.);
#3270=ORIENTED_EDGE('',*,*,#1838,.T.);
#3271=ORIENTED_EDGE('',*,*,#1842,.T.);
#3272=ORIENTED_EDGE('',*,*,#1857,.T.);
#3273=ORIENTED_EDGE('',*,*,#1860,.T.);
#3274=ORIENTED_EDGE('',*,*,#1850,.T.);
#3275=ORIENTED_EDGE('',*,*,#1854,.T.);
#3276=ORIENTED_EDGE('',*,*,#1869,.T.);
#3277=ORIENTED_EDGE('',*,*,#1872,.T.);
#3278=ORIENTED_EDGE('',*,*,#1862,.T.);
#3279=ORIENTED_EDGE('',*,*,#1866,.T.);
#3280=ORIENTED_EDGE('',*,*,#1881,.T.);
#3281=ORIENTED_EDGE('',*,*,#1884,.T.);
#3282=ORIENTED_EDGE('',*,*,#1874,.T.);
#3283=ORIENTED_EDGE('',*,*,#1878,.T.);
#3284=PLANE('',#3673);
#3285=PLANE('',#3677);
#3286=PLANE('',#3681);
#3287=PLANE('',#3685);
#3288=PLANE('',#3689);
#3289=PLANE('',#3693);
#3290=PLANE('',#3697);
#3291=PLANE('',#3701);
#3292=PLANE('',#3705);
#3293=PLANE('',#3717);
#3294=PLANE('',#3723);
#3295=PLANE('',#3724);
#3296=PLANE('',#3731);
#3297=PLANE('',#3732);
#3298=PLANE('',#3739);
#3299=PLANE('',#3745);
#3300=PLANE('',#3750);
#3301=PLANE('',#3759);
#3302=PLANE('',#3765);
#3303=PLANE('',#3766);
#3304=PLANE('',#3773);
#3305=PLANE('',#3777);
#3306=PLANE('',#3778);
#3307=PLANE('',#3785);
#3308=PLANE('',#3791);
#3309=PLANE('',#3796);
#3310=PLANE('',#3801);
#3311=PLANE('',#3803);
#3312=PLANE('',#3810);
#3313=PLANE('',#3814);
#3314=PLANE('',#3819);
#3315=PLANE('',#3821);
#3316=PLANE('',#3826);
#3317=PLANE('',#3916);
#3318=PLANE('',#3918);
#3319=PLANE('',#3920);
#3320=PLANE('',#3922);
#3321=PLANE('',#3924);
#3322=PLANE('',#3926);
#3323=PLANE('',#3928);
#3324=PLANE('',#3930);
#3325=PLANE('',#3932);
#3326=PLANE('',#3934);
#3327=PLANE('',#3936);
#3328=PLANE('',#3938);
#3329=PLANE('',#3940);
#3330=PLANE('',#3942);
#3331=PLANE('',#3944);
#3332=PLANE('',#3946);
#3333=PLANE('',#3948);
#3334=PLANE('',#3950);
#3335=PLANE('',#3952);
#3336=PLANE('',#3953);
#3337=PLANE('',#3955);
#3338=PLANE('',#3957);
#3339=PLANE('',#3959);
#3340=PLANE('',#3961);
#3341=PLANE('',#3963);
#3342=PLANE('',#3965);
#3343=PLANE('',#3967);
#3344=PLANE('',#3969);
#3345=PLANE('',#3971);
#3346=PLANE('',#3973);
#3347=PLANE('',#3975);
#3348=PLANE('',#3977);
#3349=PLANE('',#3979);
#3350=PLANE('',#3981);
#3351=PLANE('',#3983);
#3352=PLANE('',#3985);
#3353=PLANE('',#3987);
#3354=PLANE('',#3989);
#3355=PLANE('',#3991);
#3356=PLANE('',#3993);
#3357=PLANE('',#3994);
#3358=PLANE('',#3996);
#3359=PLANE('',#3997);
#3360=PLANE('',#3999);
#3361=PLANE('',#4001);
#3362=PLANE('',#4003);
#3363=PLANE('',#4004);
#3364=PLANE('',#4006);
#3365=PLANE('',#4008);
#3366=PLANE('',#4010);
#3367=PLANE('',#4012);
#3368=PLANE('',#4014);
#3369=PLANE('',#4016);
#3370=PLANE('',#4018);
#3371=PLANE('',#4020);
#3372=PLANE('',#4022);
#3373=PLANE('',#4024);
#3374=PLANE('',#4026);
#3375=PLANE('',#4028);
#3376=PLANE('',#4030);
#3377=PLANE('',#4032);
#3378=PLANE('',#4034);
#3379=PLANE('',#4036);
#3380=PLANE('',#4038);
#3381=PLANE('',#4040);
#3382=PLANE('',#4042);
#3383=PLANE('',#4044);
#3384=PLANE('',#4046);
#3385=PLANE('',#4048);
#3386=PLANE('',#4049);
#3387=PLANE('',#4051);
#3388=PLANE('',#4053);
#3389=PLANE('',#4055);
#3390=PLANE('',#4057);
#3391=PLANE('',#4059);
#3392=PLANE('',#4061);
#3393=PLANE('',#4063);
#3394=PLANE('',#4065);
#3395=PLANE('',#4067);
#3396=PLANE('',#4069);
#3397=PLANE('',#4071);
#3398=PLANE('',#4073);
#3399=PLANE('',#4075);
#3400=PLANE('',#4077);
#3401=PLANE('',#4079);
#3402=PLANE('',#4081);
#3403=PLANE('',#4083);
#3404=PLANE('',#4085);
#3405=PLANE('',#4087);
#3406=PLANE('',#4178);
#3407=PLANE('',#4179);
#3408=PLANE('',#4180);
#3409=PLANE('',#4181);
#3410=PLANE('',#4182);
#3411=ADVANCED_FACE('',(#490),#3284,.F.);
#3412=ADVANCED_FACE('',(#491),#369,.F.);
#3413=ADVANCED_FACE('',(#492),#3285,.F.);
#3414=ADVANCED_FACE('',(#493),#370,.F.);
#3415=ADVANCED_FACE('',(#494),#3286,.F.);
#3416=ADVANCED_FACE('',(#495),#371,.F.);
#3417=ADVANCED_FACE('',(#496),#3287,.F.);
#3418=ADVANCED_FACE('',(#497),#372,.F.);
#3419=ADVANCED_FACE('',(#498),#3288,.F.);
#3420=ADVANCED_FACE('',(#499),#373,.F.);
#3421=ADVANCED_FACE('',(#500),#3289,.F.);
#3422=ADVANCED_FACE('',(#501),#374,.F.);
#3423=ADVANCED_FACE('',(#502),#3290,.F.);
#3424=ADVANCED_FACE('',(#503),#375,.F.);
#3425=ADVANCED_FACE('',(#504),#3291,.F.);
#3426=ADVANCED_FACE('',(#505),#376,.F.);
#3427=ADVANCED_FACE('',(#506),#3292,.F.);
#3428=ADVANCED_FACE('',(#507),#377,.F.);
#3429=ADVANCED_FACE('',(#508),#378,.T.);
#3430=ADVANCED_FACE('',(#509),#379,.F.);
#3431=ADVANCED_FACE('',(#510),#3293,.F.);
#3432=ADVANCED_FACE('',(#511),#380,.F.);
#3433=ADVANCED_FACE('',(#512),#3294,.F.);
#3434=ADVANCED_FACE('',(#513,#15),#3295,.T.);
#3435=ADVANCED_FACE('',(#514),#381,.F.);
#3436=ADVANCED_FACE('',(#515),#3296,.F.);
#3437=ADVANCED_FACE('',(#516),#3297,.F.);
#3438=ADVANCED_FACE('',(#517),#382,.F.);
#3439=ADVANCED_FACE('',(#518),#383,.T.);
#3440=ADVANCED_FACE('',(#519),#3298,.F.);
#3441=ADVANCED_FACE('',(#520),#384,.F.);
#3442=ADVANCED_FACE('',(#521,#16),#3299,.T.);
#3443=ADVANCED_FACE('',(#522),#385,.F.);
#3444=ADVANCED_FACE('',(#523),#3300,.F.);
#3445=ADVANCED_FACE('',(#524),#386,.F.);
#3446=ADVANCED_FACE('',(#525),#387,.T.);
#3447=ADVANCED_FACE('',(#526),#3301,.F.);
#3448=ADVANCED_FACE('',(#527),#388,.F.);
#3449=ADVANCED_FACE('',(#528),#3302,.F.);
#3450=ADVANCED_FACE('',(#529,#17),#3303,.T.);
#3451=ADVANCED_FACE('',(#530),#389,.F.);
#3452=ADVANCED_FACE('',(#531),#3304,.F.);
#3453=ADVANCED_FACE('',(#532),#390,.F.);
#3454=ADVANCED_FACE('',(#533),#3305,.F.);
#3455=ADVANCED_FACE('',(#534),#3306,.F.);
#3456=ADVANCED_FACE('',(#535),#391,.T.);
#3457=ADVANCED_FACE('',(#536),#392,.F.);
#3458=ADVANCED_FACE('',(#537),#3307,.F.);
#3459=ADVANCED_FACE('',(#538),#393,.F.);
#3460=ADVANCED_FACE('',(#539,#18),#3308,.T.);
#3461=ADVANCED_FACE('',(#540),#394,.F.);
#3462=ADVANCED_FACE('',(#541),#3309,.F.);
#3463=ADVANCED_FACE('',(#542),#395,.F.);
#3464=ADVANCED_FACE('',(#543),#3310,.F.);
#3465=ADVANCED_FACE('',(#544),#3311,.F.);
#3466=ADVANCED_FACE('',(#545),#396,.F.);
#3467=ADVANCED_FACE('',(#546),#397,.F.);
#3468=ADVANCED_FACE('',(#547),#3312,.F.);
#3469=ADVANCED_FACE('',(#548),#398,.F.);
#3470=ADVANCED_FACE('',(#549),#3313,.F.);
#3471=ADVANCED_FACE('',(#550),#399,.F.);
#3472=ADVANCED_FACE('',(#551),#3314,.F.);
#3473=ADVANCED_FACE('',(#552),#3315,.F.);
#3474=ADVANCED_FACE('',(#553),#400,.F.);
#3475=ADVANCED_FACE('',(#554,#19,#20,#21,#22,#23,#24,#25,#26,#27,#28,#29,
#30,#31,#32,#33,#34,#35,#36,#37,#38,#39,#40,#41,#42,#43,#44,#45,#46,#47,
#48,#49,#50,#51,#52,#53,#54,#55,#56,#57,#58,#59,#60,#61,#62,#63,#64,#65,
#66,#67,#68,#69,#70,#71,#72,#73,#74,#75,#76,#77,#78,#79,#80,#81,#82,#83,
#84,#85,#86,#87,#88,#89,#90,#91,#92,#93,#94,#95,#96,#97,#98,#99,#100,#101,
#102),#3316,.T.);
#3476=ADVANCED_FACE('',(#555),#3317,.F.);
#3477=ADVANCED_FACE('',(#556),#3318,.F.);
#3478=ADVANCED_FACE('',(#557),#3319,.F.);
#3479=ADVANCED_FACE('',(#558),#3320,.F.);
#3480=ADVANCED_FACE('',(#559),#3321,.F.);
#3481=ADVANCED_FACE('',(#560),#3322,.F.);
#3482=ADVANCED_FACE('',(#561),#3323,.F.);
#3483=ADVANCED_FACE('',(#562),#3324,.F.);
#3484=ADVANCED_FACE('',(#563),#3325,.F.);
#3485=ADVANCED_FACE('',(#564),#3326,.F.);
#3486=ADVANCED_FACE('',(#565),#3327,.F.);
#3487=ADVANCED_FACE('',(#566),#3328,.F.);
#3488=ADVANCED_FACE('',(#567),#3329,.F.);
#3489=ADVANCED_FACE('',(#568),#3330,.F.);
#3490=ADVANCED_FACE('',(#569),#3331,.F.);
#3491=ADVANCED_FACE('',(#570),#3332,.F.);
#3492=ADVANCED_FACE('',(#571),#3333,.F.);
#3493=ADVANCED_FACE('',(#572),#3334,.F.);
#3494=ADVANCED_FACE('',(#573),#3335,.F.);
#3495=ADVANCED_FACE('',(#574),#3336,.F.);
#3496=ADVANCED_FACE('',(#575),#3337,.F.);
#3497=ADVANCED_FACE('',(#576),#3338,.F.);
#3498=ADVANCED_FACE('',(#577),#3339,.F.);
#3499=ADVANCED_FACE('',(#578),#3340,.F.);
#3500=ADVANCED_FACE('',(#579),#3341,.F.);
#3501=ADVANCED_FACE('',(#580),#3342,.F.);
#3502=ADVANCED_FACE('',(#581),#3343,.F.);
#3503=ADVANCED_FACE('',(#582),#3344,.F.);
#3504=ADVANCED_FACE('',(#583),#3345,.F.);
#3505=ADVANCED_FACE('',(#584),#3346,.F.);
#3506=ADVANCED_FACE('',(#585),#3347,.F.);
#3507=ADVANCED_FACE('',(#586),#3348,.F.);
#3508=ADVANCED_FACE('',(#587),#3349,.F.);
#3509=ADVANCED_FACE('',(#588),#3350,.F.);
#3510=ADVANCED_FACE('',(#589),#3351,.F.);
#3511=ADVANCED_FACE('',(#590),#3352,.F.);
#3512=ADVANCED_FACE('',(#591),#3353,.F.);
#3513=ADVANCED_FACE('',(#592),#3354,.F.);
#3514=ADVANCED_FACE('',(#593),#3355,.F.);
#3515=ADVANCED_FACE('',(#594),#3356,.F.);
#3516=ADVANCED_FACE('',(#595),#3357,.F.);
#3517=ADVANCED_FACE('',(#596),#3358,.F.);
#3518=ADVANCED_FACE('',(#597),#3359,.F.);
#3519=ADVANCED_FACE('',(#598),#3360,.F.);
#3520=ADVANCED_FACE('',(#599),#3361,.F.);
#3521=ADVANCED_FACE('',(#600),#3362,.F.);
#3522=ADVANCED_FACE('',(#601),#3363,.F.);
#3523=ADVANCED_FACE('',(#602),#3364,.F.);
#3524=ADVANCED_FACE('',(#603),#3365,.F.);
#3525=ADVANCED_FACE('',(#604),#3366,.F.);
#3526=ADVANCED_FACE('',(#605),#3367,.F.);
#3527=ADVANCED_FACE('',(#606),#3368,.F.);
#3528=ADVANCED_FACE('',(#607),#3369,.F.);
#3529=ADVANCED_FACE('',(#608),#3370,.F.);
#3530=ADVANCED_FACE('',(#609),#3371,.F.);
#3531=ADVANCED_FACE('',(#610),#3372,.F.);
#3532=ADVANCED_FACE('',(#611),#3373,.F.);
#3533=ADVANCED_FACE('',(#612),#3374,.F.);
#3534=ADVANCED_FACE('',(#613),#3375,.F.);
#3535=ADVANCED_FACE('',(#614),#3376,.F.);
#3536=ADVANCED_FACE('',(#615),#3377,.F.);
#3537=ADVANCED_FACE('',(#616),#3378,.F.);
#3538=ADVANCED_FACE('',(#617),#3379,.F.);
#3539=ADVANCED_FACE('',(#618),#3380,.F.);
#3540=ADVANCED_FACE('',(#619),#3381,.F.);
#3541=ADVANCED_FACE('',(#620),#3382,.F.);
#3542=ADVANCED_FACE('',(#621),#3383,.F.);
#3543=ADVANCED_FACE('',(#622),#3384,.F.);
#3544=ADVANCED_FACE('',(#623),#3385,.F.);
#3545=ADVANCED_FACE('',(#624),#3386,.F.);
#3546=ADVANCED_FACE('',(#625),#3387,.F.);
#3547=ADVANCED_FACE('',(#626),#3388,.F.);
#3548=ADVANCED_FACE('',(#627),#3389,.F.);
#3549=ADVANCED_FACE('',(#628),#3390,.F.);
#3550=ADVANCED_FACE('',(#629),#3391,.F.);
#3551=ADVANCED_FACE('',(#630),#3392,.F.);
#3552=ADVANCED_FACE('',(#631),#3393,.F.);
#3553=ADVANCED_FACE('',(#632),#3394,.F.);
#3554=ADVANCED_FACE('',(#633),#3395,.F.);
#3555=ADVANCED_FACE('',(#634),#3396,.F.);
#3556=ADVANCED_FACE('',(#635),#3397,.F.);
#3557=ADVANCED_FACE('',(#636),#3398,.F.);
#3558=ADVANCED_FACE('',(#637),#3399,.F.);
#3559=ADVANCED_FACE('',(#638),#3400,.F.);
#3560=ADVANCED_FACE('',(#639),#3401,.F.);
#3561=ADVANCED_FACE('',(#640),#3402,.F.);
#3562=ADVANCED_FACE('',(#641),#3403,.F.);
#3563=ADVANCED_FACE('',(#642),#3404,.F.);
#3564=ADVANCED_FACE('',(#643),#3405,.F.);
#3565=ADVANCED_FACE('',(#644),#401,.F.);
#3566=ADVANCED_FACE('',(#645),#402,.F.);
#3567=ADVANCED_FACE('',(#646),#403,.F.);
#3568=ADVANCED_FACE('',(#647),#404,.F.);
#3569=ADVANCED_FACE('',(#648),#405,.F.);
#3570=ADVANCED_FACE('',(#649),#406,.F.);
#3571=ADVANCED_FACE('',(#650),#407,.F.);
#3572=ADVANCED_FACE('',(#651),#408,.F.);
#3573=ADVANCED_FACE('',(#652),#409,.F.);
#3574=ADVANCED_FACE('',(#653),#410,.F.);
#3575=ADVANCED_FACE('',(#654),#411,.F.);
#3576=ADVANCED_FACE('',(#655),#412,.F.);
#3577=ADVANCED_FACE('',(#656),#413,.F.);
#3578=ADVANCED_FACE('',(#657),#414,.F.);
#3579=ADVANCED_FACE('',(#658),#415,.F.);
#3580=ADVANCED_FACE('',(#659),#416,.F.);
#3581=ADVANCED_FACE('',(#660),#417,.F.);
#3582=ADVANCED_FACE('',(#661),#418,.F.);
#3583=ADVANCED_FACE('',(#662),#419,.F.);
#3584=ADVANCED_FACE('',(#663),#420,.F.);
#3585=ADVANCED_FACE('',(#664),#421,.F.);
#3586=ADVANCED_FACE('',(#665),#422,.F.);
#3587=ADVANCED_FACE('',(#666),#423,.F.);
#3588=ADVANCED_FACE('',(#667),#424,.F.);
#3589=ADVANCED_FACE('',(#668),#425,.F.);
#3590=ADVANCED_FACE('',(#669),#426,.F.);
#3591=ADVANCED_FACE('',(#670),#427,.F.);
#3592=ADVANCED_FACE('',(#671),#428,.F.);
#3593=ADVANCED_FACE('',(#672),#429,.F.);
#3594=ADVANCED_FACE('',(#673),#430,.F.);
#3595=ADVANCED_FACE('',(#674),#431,.F.);
#3596=ADVANCED_FACE('',(#675),#432,.F.);
#3597=ADVANCED_FACE('',(#676),#433,.F.);
#3598=ADVANCED_FACE('',(#677),#434,.F.);
#3599=ADVANCED_FACE('',(#678),#435,.F.);
#3600=ADVANCED_FACE('',(#679),#436,.F.);
#3601=ADVANCED_FACE('',(#680),#437,.F.);
#3602=ADVANCED_FACE('',(#681),#438,.F.);
#3603=ADVANCED_FACE('',(#682),#439,.F.);
#3604=ADVANCED_FACE('',(#683),#440,.F.);
#3605=ADVANCED_FACE('',(#684),#441,.F.);
#3606=ADVANCED_FACE('',(#685),#442,.F.);
#3607=ADVANCED_FACE('',(#686),#443,.F.);
#3608=ADVANCED_FACE('',(#687),#444,.F.);
#3609=ADVANCED_FACE('',(#688),#445,.F.);
#3610=ADVANCED_FACE('',(#689),#446,.F.);
#3611=ADVANCED_FACE('',(#690),#447,.F.);
#3612=ADVANCED_FACE('',(#691),#448,.F.);
#3613=ADVANCED_FACE('',(#692),#449,.F.);
#3614=ADVANCED_FACE('',(#693),#450,.F.);
#3615=ADVANCED_FACE('',(#694),#451,.F.);
#3616=ADVANCED_FACE('',(#695),#452,.F.);
#3617=ADVANCED_FACE('',(#696),#453,.F.);
#3618=ADVANCED_FACE('',(#697),#454,.F.);
#3619=ADVANCED_FACE('',(#698),#455,.F.);
#3620=ADVANCED_FACE('',(#699),#456,.F.);
#3621=ADVANCED_FACE('',(#700),#457,.F.);
#3622=ADVANCED_FACE('',(#701),#458,.F.);
#3623=ADVANCED_FACE('',(#702),#459,.F.);
#3624=ADVANCED_FACE('',(#703),#460,.F.);
#3625=ADVANCED_FACE('',(#704),#461,.F.);
#3626=ADVANCED_FACE('',(#705),#462,.F.);
#3627=ADVANCED_FACE('',(#706),#463,.F.);
#3628=ADVANCED_FACE('',(#707),#464,.F.);
#3629=ADVANCED_FACE('',(#708),#465,.F.);
#3630=ADVANCED_FACE('',(#709),#466,.F.);
#3631=ADVANCED_FACE('',(#710),#467,.F.);
#3632=ADVANCED_FACE('',(#711),#468,.F.);
#3633=ADVANCED_FACE('',(#712),#469,.F.);
#3634=ADVANCED_FACE('',(#713),#470,.F.);
#3635=ADVANCED_FACE('',(#714),#471,.F.);
#3636=ADVANCED_FACE('',(#715),#472,.F.);
#3637=ADVANCED_FACE('',(#716),#473,.F.);
#3638=ADVANCED_FACE('',(#717),#474,.F.);
#3639=ADVANCED_FACE('',(#718),#475,.F.);
#3640=ADVANCED_FACE('',(#719),#476,.F.);
#3641=ADVANCED_FACE('',(#720),#477,.F.);
#3642=ADVANCED_FACE('',(#721),#478,.F.);
#3643=ADVANCED_FACE('',(#722),#479,.F.);
#3644=ADVANCED_FACE('',(#723),#480,.F.);
#3645=ADVANCED_FACE('',(#724),#481,.F.);
#3646=ADVANCED_FACE('',(#725),#482,.F.);
#3647=ADVANCED_FACE('',(#726),#483,.F.);
#3648=ADVANCED_FACE('',(#727),#484,.F.);
#3649=ADVANCED_FACE('',(#728),#485,.F.);
#3650=ADVANCED_FACE('',(#729),#486,.F.);
#3651=ADVANCED_FACE('',(#730),#487,.F.);
#3652=ADVANCED_FACE('',(#731),#488,.F.);
#3653=ADVANCED_FACE('',(#732),#489,.F.);
#3654=ADVANCED_FACE('',(#733),#3406,.T.);
#3655=ADVANCED_FACE('',(#734),#3407,.T.);
#3656=ADVANCED_FACE('',(#735),#3408,.T.);
#3657=ADVANCED_FACE('',(#736),#3409,.T.);
#3658=ADVANCED_FACE('',(#737,#103,#104,#105,#106),#3410,.F.);
#3659=CLOSED_SHELL('',(#3411,#3412,#3413,#3414,#3415,#3416,#3417,#3418,
#3419,#3420,#3421,#3422,#3423,#3424,#3425,#3426,#3427,#3428,#3429,#3430,
#3431,#3432,#3433,#3434,#3435,#3436,#3437,#3438,#3439,#3440,#3441,#3442,
#3443,#3444,#3445,#3446,#3447,#3448,#3449,#3450,#3451,#3452,#3453,#3454,
#3455,#3456,#3457,#3458,#3459,#3460,#3461,#3462,#3463,#3464,#3465,#3466,
#3467,#3468,#3469,#3470,#3471,#3472,#3473,#3474,#3475,#3476,#3477,#3478,
#3479,#3480,#3481,#3482,#3483,#3484,#3485,#3486,#3487,#3488,#3489,#3490,
#3491,#3492,#3493,#3494,#3495,#3496,#3497,#3498,#3499,#3500,#3501,#3502,
#3503,#3504,#3505,#3506,#3507,#3508,#3509,#3510,#3511,#3512,#3513,#3514,
#3515,#3516,#3517,#3518,#3519,#3520,#3521,#3522,#3523,#3524,#3525,#3526,
#3527,#3528,#3529,#3530,#3531,#3532,#3533,#3534,#3535,#3536,#3537,#3538,
#3539,#3540,#3541,#3542,#3543,#3544,#3545,#3546,#3547,#3548,#3549,#3550,
#3551,#3552,#3553,#3554,#3555,#3556,#3557,#3558,#3559,#3560,#3561,#3562,
#3563,#3564,#3565,#3566,#3567,#3568,#3569,#3570,#3571,#3572,#3573,#3574,
#3575,#3576,#3577,#3578,#3579,#3580,#3581,#3582,#3583,#3584,#3585,#3586,
#3587,#3588,#3589,#3590,#3591,#3592,#3593,#3594,#3595,#3596,#3597,#3598,
#3599,#3600,#3601,#3602,#3603,#3604,#3605,#3606,#3607,#3608,#3609,#3610,
#3611,#3612,#3613,#3614,#3615,#3616,#3617,#3618,#3619,#3620,#3621,#3622,
#3623,#3624,#3625,#3626,#3627,#3628,#3629,#3630,#3631,#3632,#3633,#3634,
#3635,#3636,#3637,#3638,#3639,#3640,#3641,#3642,#3643,#3644,#3645,#3646,
#3647,#3648,#3649,#3650,#3651,#3652,#3653,#3654,#3655,#3656,#3657,#3658));
#3660=DERIVED_UNIT_ELEMENT(#3662,1.);
#3661=DERIVED_UNIT_ELEMENT(#6481,3.);
#3662=(
MASS_UNIT()
NAMED_UNIT(*)
SI_UNIT(.KILO.,.GRAM.)
);
#3663=DERIVED_UNIT((#3660,#3661));
#3664=MEASURE_REPRESENTATION_ITEM('density measure',
POSITIVE_RATIO_MEASURE(7850.),#3663);
#3665=PROPERTY_DEFINITION_REPRESENTATION(#3670,#3667);
#3666=PROPERTY_DEFINITION_REPRESENTATION(#3671,#3668);
#3667=REPRESENTATION('material name',(#3669),#6478);
#3668=REPRESENTATION('density',(#3664),#6478);
#3669=DESCRIPTIVE_REPRESENTATION_ITEM('Steel','Steel');
#3670=PROPERTY_DEFINITION('material property','material name',#6488);
#3671=PROPERTY_DEFINITION('material property','density of part',#6488);
#3672=AXIS2_PLACEMENT_3D('placement',#5425,#4183,#4184);
#3673=AXIS2_PLACEMENT_3D('',#5426,#4185,#4186);
#3674=AXIS2_PLACEMENT_3D('',#5435,#4191,#4192);
#3675=AXIS2_PLACEMENT_3D('',#5437,#4193,#4194);
#3676=AXIS2_PLACEMENT_3D('',#5439,#4195,#4196);
#3677=AXIS2_PLACEMENT_3D('',#5441,#4198,#4199);
#3678=AXIS2_PLACEMENT_3D('',#5447,#4203,#4204);
#3679=AXIS2_PLACEMENT_3D('',#5448,#4205,#4206);
#3680=AXIS2_PLACEMENT_3D('',#5449,#4207,#4208);
#3681=AXIS2_PLACEMENT_3D('',#5450,#4209,#4210);
#3682=AXIS2_PLACEMENT_3D('',#5459,#4215,#4216);
#3683=AXIS2_PLACEMENT_3D('',#5461,#4217,#4218);
#3684=AXIS2_PLACEMENT_3D('',#5463,#4219,#4220);
#3685=AXIS2_PLACEMENT_3D('',#5465,#4222,#4223);
#3686=AXIS2_PLACEMENT_3D('',#5471,#4227,#4228);
#3687=AXIS2_PLACEMENT_3D('',#5472,#4229,#4230);
#3688=AXIS2_PLACEMENT_3D('',#5473,#4231,#4232);
#3689=AXIS2_PLACEMENT_3D('',#5474,#4233,#4234);
#3690=AXIS2_PLACEMENT_3D('',#5483,#4239,#4240);
#3691=AXIS2_PLACEMENT_3D('',#5485,#4241,#4242);
#3692=AXIS2_PLACEMENT_3D('',#5487,#4243,#4244);
#3693=AXIS2_PLACEMENT_3D('',#5489,#4246,#4247);
#3694=AXIS2_PLACEMENT_3D('',#5495,#4251,#4252);
#3695=AXIS2_PLACEMENT_3D('',#5496,#4253,#4254);
#3696=AXIS2_PLACEMENT_3D('',#5497,#4255,#4256);
#3697=AXIS2_PLACEMENT_3D('',#5498,#4257,#4258);
#3698=AXIS2_PLACEMENT_3D('',#5507,#4263,#4264);
#3699=AXIS2_PLACEMENT_3D('',#5509,#4265,#4266);
#3700=AXIS2_PLACEMENT_3D('',#5511,#4267,#4268);
#3701=AXIS2_PLACEMENT_3D('',#5513,#4270,#4271);
#3702=AXIS2_PLACEMENT_3D('',#5519,#4275,#4276);
#3703=AXIS2_PLACEMENT_3D('',#5520,#4277,#4278);
#3704=AXIS2_PLACEMENT_3D('',#5521,#4279,#4280);
#3705=AXIS2_PLACEMENT_3D('',#5522,#4281,#4282);
#3706=AXIS2_PLACEMENT_3D('',#5535,#4289,#4290);
#3707=AXIS2_PLACEMENT_3D('',#5537,#4291,#4292);
#3708=AXIS2_PLACEMENT_3D('',#5539,#4293,#4294);
#3709=AXIS2_PLACEMENT_3D('',#5541,#4296,#4297);
#3710=AXIS2_PLACEMENT_3D('',#5543,#4298,#4299);
#3711=AXIS2_PLACEMENT_3D('',#5545,#4300,#4301);
#3712=AXIS2_PLACEMENT_3D('',#5547,#4303,#4304);
#3713=AXIS2_PLACEMENT_3D('',#5552,#4306,#4307);
#3714=AXIS2_PLACEMENT_3D('',#5556,#4309,#4310);
#3715=AXIS2_PLACEMENT_3D('',#5559,#4312,#4313);
#3716=AXIS2_PLACEMENT_3D('',#5560,#4314,#4315);
#3717=AXIS2_PLACEMENT_3D('',#5561,#4316,#4317);
#3718=AXIS2_PLACEMENT_3D('',#5574,#4324,#4325);
#3719=AXIS2_PLACEMENT_3D('',#5579,#4327,#4328);
#3720=AXIS2_PLACEMENT_3D('',#5583,#4330,#4331);
#3721=AXIS2_PLACEMENT_3D('',#5586,#4333,#4334);
#3722=AXIS2_PLACEMENT_3D('',#5587,#4335,#4336);
#3723=AXIS2_PLACEMENT_3D('',#5588,#4337,#4338);
#3724=AXIS2_PLACEMENT_3D('',#5593,#4342,#4343);
#3725=AXIS2_PLACEMENT_3D('',#5594,#4344,#4345);
#3726=AXIS2_PLACEMENT_3D('',#5595,#4346,#4347);
#3727=AXIS2_PLACEMENT_3D('',#5600,#4349,#4350);
#3728=AXIS2_PLACEMENT_3D('',#5604,#4352,#4353);
#3729=AXIS2_PLACEMENT_3D('',#5608,#4355,#4356);
#3730=AXIS2_PLACEMENT_3D('',#5611,#4358,#4359);
#3731=AXIS2_PLACEMENT_3D('',#5612,#4360,#4361);
#3732=AXIS2_PLACEMENT_3D('',#5625,#4368,#4369);
#3733=AXIS2_PLACEMENT_3D('',#5635,#4375,#4376);
#3734=AXIS2_PLACEMENT_3D('',#5637,#4377,#4378);
#3735=AXIS2_PLACEMENT_3D('',#5640,#4380,#4381);
#3736=AXIS2_PLACEMENT_3D('',#5641,#4382,#4383);
#3737=AXIS2_PLACEMENT_3D('',#5643,#4384,#4385);
#3738=AXIS2_PLACEMENT_3D('',#5646,#4387,#4388);
#3739=AXIS2_PLACEMENT_3D('',#5647,#4389,#4390);
#3740=AXIS2_PLACEMENT_3D('',#5655,#4395,#4396);
#3741=AXIS2_PLACEMENT_3D('',#5660,#4398,#4399);
#3742=AXIS2_PLACEMENT_3D('',#5663,#4401,#4402);
#3743=AXIS2_PLACEMENT_3D('',#5664,#4403,#4404);
#3744=AXIS2_PLACEMENT_3D('',#5665,#4405,#4406);
#3745=AXIS2_PLACEMENT_3D('',#5666,#4407,#4408);
#3746=AXIS2_PLACEMENT_3D('',#5667,#4409,#4410);
#3747=AXIS2_PLACEMENT_3D('',#5668,#4411,#4412);
#3748=AXIS2_PLACEMENT_3D('',#5671,#4413,#4414);
#3749=AXIS2_PLACEMENT_3D('',#5675,#4416,#4417);
#3750=AXIS2_PLACEMENT_3D('',#5677,#4419,#4420);
#3751=AXIS2_PLACEMENT_3D('',#5687,#4426,#4427);
#3752=AXIS2_PLACEMENT_3D('',#5691,#4429,#4430);
#3753=AXIS2_PLACEMENT_3D('',#5693,#4431,#4432);
#3754=AXIS2_PLACEMENT_3D('',#5697,#4434,#4435);
#3755=AXIS2_PLACEMENT_3D('',#5700,#4437,#4438);
#3756=AXIS2_PLACEMENT_3D('',#5701,#4439,#4440);
#3757=AXIS2_PLACEMENT_3D('',#5703,#4441,#4442);
#3758=AXIS2_PLACEMENT_3D('',#5706,#4444,#4445);
#3759=AXIS2_PLACEMENT_3D('',#5707,#4446,#4447);
#3760=AXIS2_PLACEMENT_3D('',#5715,#4452,#4453);
#3761=AXIS2_PLACEMENT_3D('',#5720,#4455,#4456);
#3762=AXIS2_PLACEMENT_3D('',#5724,#4458,#4459);
#3763=AXIS2_PLACEMENT_3D('',#5727,#4461,#4462);
#3764=AXIS2_PLACEMENT_3D('',#5728,#4463,#4464);
#3765=AXIS2_PLACEMENT_3D('',#5729,#4465,#4466);
#3766=AXIS2_PLACEMENT_3D('',#5739,#4472,#4473);
#3767=AXIS2_PLACEMENT_3D('',#5740,#4474,#4475);
#3768=AXIS2_PLACEMENT_3D('',#5741,#4476,#4477);
#3769=AXIS2_PLACEMENT_3D('',#5746,#4479,#4480);
#3770=AXIS2_PLACEMENT_3D('',#5750,#4482,#4483);
#3771=AXIS2_PLACEMENT_3D('',#5754,#4485,#4486);
#3772=AXIS2_PLACEMENT_3D('',#5757,#4488,#4489);
#3773=AXIS2_PLACEMENT_3D('',#5758,#4490,#4491);
#3774=AXIS2_PLACEMENT_3D('',#5767,#4496,#4497);
#3775=AXIS2_PLACEMENT_3D('',#5769,#4498,#4499);
#3776=AXIS2_PLACEMENT_3D('',#5772,#4501,#4502);
#3777=AXIS2_PLACEMENT_3D('',#5773,#4503,#4504);
#3778=AXIS2_PLACEMENT_3D('',#5783,#4510,#4511);
#3779=AXIS2_PLACEMENT_3D('',#5791,#4516,#4517);
#3780=AXIS2_PLACEMENT_3D('',#5793,#4518,#4519);
#3781=AXIS2_PLACEMENT_3D('',#5796,#4521,#4522);
#3782=AXIS2_PLACEMENT_3D('',#5797,#4523,#4524);
#3783=AXIS2_PLACEMENT_3D('',#5799,#4525,#4526);
#3784=AXIS2_PLACEMENT_3D('',#5802,#4528,#4529);
#3785=AXIS2_PLACEMENT_3D('',#5803,#4530,#4531);
#3786=AXIS2_PLACEMENT_3D('',#5813,#4537,#4538);
#3787=AXIS2_PLACEMENT_3D('',#5818,#4540,#4541);
#3788=AXIS2_PLACEMENT_3D('',#5821,#4543,#4544);
#3789=AXIS2_PLACEMENT_3D('',#5822,#4545,#4546);
#3790=AXIS2_PLACEMENT_3D('',#5823,#4547,#4548);
#3791=AXIS2_PLACEMENT_3D('',#5824,#4549,#4550);
#3792=AXIS2_PLACEMENT_3D('',#5825,#4551,#4552);
#3793=AXIS2_PLACEMENT_3D('',#5826,#4553,#4554);
#3794=AXIS2_PLACEMENT_3D('',#5827,#4555,#4556);
#3795=AXIS2_PLACEMENT_3D('',#5828,#4557,#4558);
#3796=AXIS2_PLACEMENT_3D('',#5829,#4559,#4560);
#3797=AXIS2_PLACEMENT_3D('',#5830,#4561,#4562);
#3798=AXIS2_PLACEMENT_3D('',#5831,#4563,#4564);
#3799=AXIS2_PLACEMENT_3D('',#5832,#4565,#4566);
#3800=AXIS2_PLACEMENT_3D('',#5833,#4567,#4568);
#3801=AXIS2_PLACEMENT_3D('',#5834,#4569,#4570);
#3802=AXIS2_PLACEMENT_3D('',#5835,#4571,#4572);
#3803=AXIS2_PLACEMENT_3D('',#5836,#4573,#4574);
#3804=AXIS2_PLACEMENT_3D('',#5837,#4575,#4576);
#3805=AXIS2_PLACEMENT_3D('',#5838,#4577,#4578);
#3806=AXIS2_PLACEMENT_3D('',#5839,#4579,#4580);
#3807=AXIS2_PLACEMENT_3D('',#5840,#4581,#4582);
#3808=AXIS2_PLACEMENT_3D('',#5841,#4583,#4584);
#3809=AXIS2_PLACEMENT_3D('',#5842,#4585,#4586);
#3810=AXIS2_PLACEMENT_3D('',#5843,#4587,#4588);
#3811=AXIS2_PLACEMENT_3D('',#5844,#4589,#4590);
#3812=AXIS2_PLACEMENT_3D('',#5845,#4591,#4592);
#3813=AXIS2_PLACEMENT_3D('',#5846,#4593,#4594);
#3814=AXIS2_PLACEMENT_3D('',#5847,#4595,#4596);
#3815=AXIS2_PLACEMENT_3D('',#5848,#4597,#4598);
#3816=AXIS2_PLACEMENT_3D('',#5849,#4599,#4600);
#3817=AXIS2_PLACEMENT_3D('',#5850,#4601,#4602);
#3818=AXIS2_PLACEMENT_3D('',#5851,#4603,#4604);
#3819=AXIS2_PLACEMENT_3D('',#5852,#4605,#4606);
#3820=AXIS2_PLACEMENT_3D('',#5853,#4607,#4608);
#3821=AXIS2_PLACEMENT_3D('',#5854,#4609,#4610);
#3822=AXIS2_PLACEMENT_3D('',#5855,#4611,#4612);
#3823=AXIS2_PLACEMENT_3D('',#5856,#4613,#4614);
#3824=AXIS2_PLACEMENT_3D('',#5857,#4615,#4616);
#3825=AXIS2_PLACEMENT_3D('',#5858,#4617,#4618);
#3826=AXIS2_PLACEMENT_3D('',#5859,#4619,#4620);
#3827=AXIS2_PLACEMENT_3D('',#5869,#4625,#4626);
#3828=AXIS2_PLACEMENT_3D('',#5871,#4627,#4628);
#3829=AXIS2_PLACEMENT_3D('',#5873,#4629,#4630);
#3830=AXIS2_PLACEMENT_3D('',#5875,#4631,#4632);
#3831=AXIS2_PLACEMENT_3D('',#5877,#4633,#4634);
#3832=AXIS2_PLACEMENT_3D('',#5879,#4635,#4636);
#3833=AXIS2_PLACEMENT_3D('',#5881,#4637,#4638);
#3834=AXIS2_PLACEMENT_3D('',#5883,#4639,#4640);
#3835=AXIS2_PLACEMENT_3D('',#5885,#4641,#4642);
#3836=AXIS2_PLACEMENT_3D('',#5887,#4643,#4644);
#3837=AXIS2_PLACEMENT_3D('',#5889,#4645,#4646);
#3838=AXIS2_PLACEMENT_3D('',#5891,#4647,#4648);
#3839=AXIS2_PLACEMENT_3D('',#5893,#4649,#4650);
#3840=AXIS2_PLACEMENT_3D('',#5895,#4651,#4652);
#3841=AXIS2_PLACEMENT_3D('',#5897,#4653,#4654);
#3842=AXIS2_PLACEMENT_3D('',#5899,#4655,#4656);
#3843=AXIS2_PLACEMENT_3D('',#5901,#4657,#4658);
#3844=AXIS2_PLACEMENT_3D('',#5902,#4659,#4660);
#3845=AXIS2_PLACEMENT_3D('',#5903,#4661,#4662);
#3846=AXIS2_PLACEMENT_3D('',#5905,#4663,#4664);
#3847=AXIS2_PLACEMENT_3D('',#5907,#4665,#4666);
#3848=AXIS2_PLACEMENT_3D('',#5909,#4667,#4668);
#3849=AXIS2_PLACEMENT_3D('',#5911,#4669,#4670);
#3850=AXIS2_PLACEMENT_3D('',#5913,#4671,#4672);
#3851=AXIS2_PLACEMENT_3D('',#5915,#4673,#4674);
#3852=AXIS2_PLACEMENT_3D('',#5917,#4675,#4676);
#3853=AXIS2_PLACEMENT_3D('',#5919,#4677,#4678);
#3854=AXIS2_PLACEMENT_3D('',#5921,#4679,#4680);
#3855=AXIS2_PLACEMENT_3D('',#5923,#4681,#4682);
#3856=AXIS2_PLACEMENT_3D('',#5925,#4683,#4684);
#3857=AXIS2_PLACEMENT_3D('',#5927,#4685,#4686);
#3858=AXIS2_PLACEMENT_3D('',#5929,#4687,#4688);
#3859=AXIS2_PLACEMENT_3D('',#5931,#4689,#4690);
#3860=AXIS2_PLACEMENT_3D('',#5933,#4691,#4692);
#3861=AXIS2_PLACEMENT_3D('',#5935,#4693,#4694);
#3862=AXIS2_PLACEMENT_3D('',#5937,#4695,#4696);
#3863=AXIS2_PLACEMENT_3D('',#5939,#4697,#4698);
#3864=AXIS2_PLACEMENT_3D('',#5941,#4699,#4700);
#3865=AXIS2_PLACEMENT_3D('',#5943,#4701,#4702);
#3866=AXIS2_PLACEMENT_3D('',#5945,#4703,#4704);
#3867=AXIS2_PLACEMENT_3D('',#5947,#4705,#4706);
#3868=AXIS2_PLACEMENT_3D('',#5949,#4707,#4708);
#3869=AXIS2_PLACEMENT_3D('',#5951,#4709,#4710);
#3870=AXIS2_PLACEMENT_3D('',#5953,#4711,#4712);
#3871=AXIS2_PLACEMENT_3D('',#5955,#4713,#4714);
#3872=AXIS2_PLACEMENT_3D('',#5957,#4715,#4716);
#3873=AXIS2_PLACEMENT_3D('',#5959,#4717,#4718);
#3874=AXIS2_PLACEMENT_3D('',#5961,#4719,#4720);
#3875=AXIS2_PLACEMENT_3D('',#5963,#4721,#4722);
#3876=AXIS2_PLACEMENT_3D('',#5965,#4723,#4724);
#3877=AXIS2_PLACEMENT_3D('',#5967,#4725,#4726);
#3878=AXIS2_PLACEMENT_3D('',#5969,#4727,#4728);
#3879=AXIS2_PLACEMENT_3D('',#5971,#4729,#4730);
#3880=AXIS2_PLACEMENT_3D('',#5973,#4731,#4732);
#3881=AXIS2_PLACEMENT_3D('',#5975,#4733,#4734);
#3882=AXIS2_PLACEMENT_3D('',#5977,#4735,#4736);
#3883=AXIS2_PLACEMENT_3D('',#5979,#4737,#4738);
#3884=AXIS2_PLACEMENT_3D('',#5981,#4739,#4740);
#3885=AXIS2_PLACEMENT_3D('',#5983,#4741,#4742);
#3886=AXIS2_PLACEMENT_3D('',#5985,#4743,#4744);
#3887=AXIS2_PLACEMENT_3D('',#5987,#4745,#4746);
#3888=AXIS2_PLACEMENT_3D('',#5989,#4747,#4748);
#3889=AXIS2_PLACEMENT_3D('',#5991,#4749,#4750);
#3890=AXIS2_PLACEMENT_3D('',#5993,#4751,#4752);
#3891=AXIS2_PLACEMENT_3D('',#5995,#4753,#4754);
#3892=AXIS2_PLACEMENT_3D('',#5997,#4755,#4756);
#3893=AXIS2_PLACEMENT_3D('',#5999,#4757,#4758);
#3894=AXIS2_PLACEMENT_3D('',#6001,#4759,#4760);
#3895=AXIS2_PLACEMENT_3D('',#6003,#4761,#4762);
#3896=AXIS2_PLACEMENT_3D('',#6005,#4763,#4764);
#3897=AXIS2_PLACEMENT_3D('',#6007,#4765,#4766);
#3898=AXIS2_PLACEMENT_3D('',#6009,#4767,#4768);
#3899=AXIS2_PLACEMENT_3D('',#6011,#4769,#4770);
#3900=AXIS2_PLACEMENT_3D('',#6013,#4771,#4772);
#3901=AXIS2_PLACEMENT_3D('',#6015,#4773,#4774);
#3902=AXIS2_PLACEMENT_3D('',#6017,#4775,#4776);
#3903=AXIS2_PLACEMENT_3D('',#6019,#4777,#4778);
#3904=AXIS2_PLACEMENT_3D('',#6021,#4779,#4780);
#3905=AXIS2_PLACEMENT_3D('',#6023,#4781,#4782);
#3906=AXIS2_PLACEMENT_3D('',#6025,#4783,#4784);
#3907=AXIS2_PLACEMENT_3D('',#6027,#4785,#4786);
#3908=AXIS2_PLACEMENT_3D('',#6029,#4787,#4788);
#3909=AXIS2_PLACEMENT_3D('',#6030,#4789,#4790);
#3910=AXIS2_PLACEMENT_3D('',#6031,#4791,#4792);
#3911=AXIS2_PLACEMENT_3D('',#6032,#4793,#4794);
#3912=AXIS2_PLACEMENT_3D('',#6033,#4795,#4796);
#3913=AXIS2_PLACEMENT_3D('',#6034,#4797,#4798);
#3914=AXIS2_PLACEMENT_3D('',#6035,#4799,#4800);
#3915=AXIS2_PLACEMENT_3D('',#6036,#4801,#4802);
#3916=AXIS2_PLACEMENT_3D('',#6037,#4803,#4804);
#3917=AXIS2_PLACEMENT_3D('',#6039,#4805,#4806);
#3918=AXIS2_PLACEMENT_3D('',#6040,#4807,#4808);
#3919=AXIS2_PLACEMENT_3D('',#6042,#4809,#4810);
#3920=AXIS2_PLACEMENT_3D('',#6043,#4811,#4812);
#3921=AXIS2_PLACEMENT_3D('',#6044,#4813,#4814);
#3922=AXIS2_PLACEMENT_3D('',#6045,#4815,#4816);
#3923=AXIS2_PLACEMENT_3D('',#6047,#4817,#4818);
#3924=AXIS2_PLACEMENT_3D('',#6048,#4819,#4820);
#3925=AXIS2_PLACEMENT_3D('',#6050,#4821,#4822);
#3926=AXIS2_PLACEMENT_3D('',#6051,#4823,#4824);
#3927=AXIS2_PLACEMENT_3D('',#6053,#4825,#4826);
#3928=AXIS2_PLACEMENT_3D('',#6054,#4827,#4828);
#3929=AXIS2_PLACEMENT_3D('',#6056,#4829,#4830);
#3930=AXIS2_PLACEMENT_3D('',#6057,#4831,#4832);
#3931=AXIS2_PLACEMENT_3D('',#6059,#4833,#4834);
#3932=AXIS2_PLACEMENT_3D('',#6060,#4835,#4836);
#3933=AXIS2_PLACEMENT_3D('',#6062,#4837,#4838);
#3934=AXIS2_PLACEMENT_3D('',#6063,#4839,#4840);
#3935=AXIS2_PLACEMENT_3D('',#6065,#4841,#4842);
#3936=AXIS2_PLACEMENT_3D('',#6066,#4843,#4844);
#3937=AXIS2_PLACEMENT_3D('',#6068,#4845,#4846);
#3938=AXIS2_PLACEMENT_3D('',#6069,#4847,#4848);
#3939=AXIS2_PLACEMENT_3D('',#6071,#4849,#4850);
#3940=AXIS2_PLACEMENT_3D('',#6072,#4851,#4852);
#3941=AXIS2_PLACEMENT_3D('',#6074,#4853,#4854);
#3942=AXIS2_PLACEMENT_3D('',#6075,#4855,#4856);
#3943=AXIS2_PLACEMENT_3D('',#6077,#4857,#4858);
#3944=AXIS2_PLACEMENT_3D('',#6078,#4859,#4860);
#3945=AXIS2_PLACEMENT_3D('',#6080,#4861,#4862);
#3946=AXIS2_PLACEMENT_3D('',#6081,#4863,#4864);
#3947=AXIS2_PLACEMENT_3D('',#6083,#4865,#4866);
#3948=AXIS2_PLACEMENT_3D('',#6084,#4867,#4868);
#3949=AXIS2_PLACEMENT_3D('',#6085,#4869,#4870);
#3950=AXIS2_PLACEMENT_3D('',#6086,#4871,#4872);
#3951=AXIS2_PLACEMENT_3D('',#6088,#4873,#4874);
#3952=AXIS2_PLACEMENT_3D('',#6089,#4875,#4876);
#3953=AXIS2_PLACEMENT_3D('',#6090,#4877,#4878);
#3954=AXIS2_PLACEMENT_3D('',#6092,#4879,#4880);
#3955=AXIS2_PLACEMENT_3D('',#6093,#4881,#4882);
#3956=AXIS2_PLACEMENT_3D('',#6094,#4883,#4884);
#3957=AXIS2_PLACEMENT_3D('',#6095,#4885,#4886);
#3958=AXIS2_PLACEMENT_3D('',#6097,#4887,#4888);
#3959=AXIS2_PLACEMENT_3D('',#6098,#4889,#4890);
#3960=AXIS2_PLACEMENT_3D('',#6100,#4891,#4892);
#3961=AXIS2_PLACEMENT_3D('',#6101,#4893,#4894);
#3962=AXIS2_PLACEMENT_3D('',#6103,#4895,#4896);
#3963=AXIS2_PLACEMENT_3D('',#6104,#4897,#4898);
#3964=AXIS2_PLACEMENT_3D('',#6106,#4899,#4900);
#3965=AXIS2_PLACEMENT_3D('',#6107,#4901,#4902);
#3966=AXIS2_PLACEMENT_3D('',#6109,#4903,#4904);
#3967=AXIS2_PLACEMENT_3D('',#6110,#4905,#4906);
#3968=AXIS2_PLACEMENT_3D('',#6112,#4907,#4908);
#3969=AXIS2_PLACEMENT_3D('',#6113,#4909,#4910);
#3970=AXIS2_PLACEMENT_3D('',#6115,#4911,#4912);
#3971=AXIS2_PLACEMENT_3D('',#6116,#4913,#4914);
#3972=AXIS2_PLACEMENT_3D('',#6118,#4915,#4916);
#3973=AXIS2_PLACEMENT_3D('',#6119,#4917,#4918);
#3974=AXIS2_PLACEMENT_3D('',#6121,#4919,#4920);
#3975=AXIS2_PLACEMENT_3D('',#6122,#4921,#4922);
#3976=AXIS2_PLACEMENT_3D('',#6124,#4923,#4924);
#3977=AXIS2_PLACEMENT_3D('',#6125,#4925,#4926);
#3978=AXIS2_PLACEMENT_3D('',#6127,#4927,#4928);
#3979=AXIS2_PLACEMENT_3D('',#6128,#4929,#4930);
#3980=AXIS2_PLACEMENT_3D('',#6130,#4931,#4932);
#3981=AXIS2_PLACEMENT_3D('',#6131,#4933,#4934);
#3982=AXIS2_PLACEMENT_3D('',#6133,#4935,#4936);
#3983=AXIS2_PLACEMENT_3D('',#6134,#4937,#4938);
#3984=AXIS2_PLACEMENT_3D('',#6136,#4939,#4940);
#3985=AXIS2_PLACEMENT_3D('',#6137,#4941,#4942);
#3986=AXIS2_PLACEMENT_3D('',#6139,#4943,#4944);
#3987=AXIS2_PLACEMENT_3D('',#6140,#4945,#4946);
#3988=AXIS2_PLACEMENT_3D('',#6142,#4947,#4948);
#3989=AXIS2_PLACEMENT_3D('',#6143,#4949,#4950);
#3990=AXIS2_PLACEMENT_3D('',#6144,#4951,#4952);
#3991=AXIS2_PLACEMENT_3D('',#6145,#4953,#4954);
#3992=AXIS2_PLACEMENT_3D('',#6147,#4955,#4956);
#3993=AXIS2_PLACEMENT_3D('',#6148,#4957,#4958);
#3994=AXIS2_PLACEMENT_3D('',#6149,#4959,#4960);
#3995=AXIS2_PLACEMENT_3D('',#6151,#4961,#4962);
#3996=AXIS2_PLACEMENT_3D('',#6152,#4963,#4964);
#3997=AXIS2_PLACEMENT_3D('',#6153,#4965,#4966);
#3998=AXIS2_PLACEMENT_3D('',#6155,#4967,#4968);
#3999=AXIS2_PLACEMENT_3D('',#6156,#4969,#4970);
#4000=AXIS2_PLACEMENT_3D('',#6158,#4971,#4972);
#4001=AXIS2_PLACEMENT_3D('',#6159,#4973,#4974);
#4002=AXIS2_PLACEMENT_3D('',#6161,#4975,#4976);
#4003=AXIS2_PLACEMENT_3D('',#6162,#4977,#4978);
#4004=AXIS2_PLACEMENT_3D('',#6163,#4979,#4980);
#4005=AXIS2_PLACEMENT_3D('',#6165,#4981,#4982);
#4006=AXIS2_PLACEMENT_3D('',#6166,#4983,#4984);
#4007=AXIS2_PLACEMENT_3D('',#6168,#4985,#4986);
#4008=AXIS2_PLACEMENT_3D('',#6169,#4987,#4988);
#4009=AXIS2_PLACEMENT_3D('',#6171,#4989,#4990);
#4010=AXIS2_PLACEMENT_3D('',#6172,#4991,#4992);
#4011=AXIS2_PLACEMENT_3D('',#6174,#4993,#4994);
#4012=AXIS2_PLACEMENT_3D('',#6175,#4995,#4996);
#4013=AXIS2_PLACEMENT_3D('',#6177,#4997,#4998);
#4014=AXIS2_PLACEMENT_3D('',#6178,#4999,#5000);
#4015=AXIS2_PLACEMENT_3D('',#6180,#5001,#5002);
#4016=AXIS2_PLACEMENT_3D('',#6181,#5003,#5004);
#4017=AXIS2_PLACEMENT_3D('',#6183,#5005,#5006);
#4018=AXIS2_PLACEMENT_3D('',#6184,#5007,#5008);
#4019=AXIS2_PLACEMENT_3D('',#6186,#5009,#5010);
#4020=AXIS2_PLACEMENT_3D('',#6187,#5011,#5012);
#4021=AXIS2_PLACEMENT_3D('',#6189,#5013,#5014);
#4022=AXIS2_PLACEMENT_3D('',#6190,#5015,#5016);
#4023=AXIS2_PLACEMENT_3D('',#6192,#5017,#5018);
#4024=AXIS2_PLACEMENT_3D('',#6193,#5019,#5020);
#4025=AXIS2_PLACEMENT_3D('',#6195,#5021,#5022);
#4026=AXIS2_PLACEMENT_3D('',#6196,#5023,#5024);
#4027=AXIS2_PLACEMENT_3D('',#6198,#5025,#5026);
#4028=AXIS2_PLACEMENT_3D('',#6199,#5027,#5028);
#4029=AXIS2_PLACEMENT_3D('',#6201,#5029,#5030);
#4030=AXIS2_PLACEMENT_3D('',#6202,#5031,#5032);
#4031=AXIS2_PLACEMENT_3D('',#6204,#5033,#5034);
#4032=AXIS2_PLACEMENT_3D('',#6205,#5035,#5036);
#4033=AXIS2_PLACEMENT_3D('',#6207,#5037,#5038);
#4034=AXIS2_PLACEMENT_3D('',#6208,#5039,#5040);
#4035=AXIS2_PLACEMENT_3D('',#6210,#5041,#5042);
#4036=AXIS2_PLACEMENT_3D('',#6211,#5043,#5044);
#4037=AXIS2_PLACEMENT_3D('',#6213,#5045,#5046);
#4038=AXIS2_PLACEMENT_3D('',#6214,#5047,#5048);
#4039=AXIS2_PLACEMENT_3D('',#6216,#5049,#5050);
#4040=AXIS2_PLACEMENT_3D('',#6217,#5051,#5052);
#4041=AXIS2_PLACEMENT_3D('',#6219,#5053,#5054);
#4042=AXIS2_PLACEMENT_3D('',#6220,#5055,#5056);
#4043=AXIS2_PLACEMENT_3D('',#6222,#5057,#5058);
#4044=AXIS2_PLACEMENT_3D('',#6223,#5059,#5060);
#4045=AXIS2_PLACEMENT_3D('',#6225,#5061,#5062);
#4046=AXIS2_PLACEMENT_3D('',#6226,#5063,#5064);
#4047=AXIS2_PLACEMENT_3D('',#6228,#5065,#5066);
#4048=AXIS2_PLACEMENT_3D('',#6229,#5067,#5068);
#4049=AXIS2_PLACEMENT_3D('',#6230,#5069,#5070);
#4050=AXIS2_PLACEMENT_3D('',#6232,#5071,#5072);
#4051=AXIS2_PLACEMENT_3D('',#6233,#5073,#5074);
#4052=AXIS2_PLACEMENT_3D('',#6235,#5075,#5076);
#4053=AXIS2_PLACEMENT_3D('',#6236,#5077,#5078);
#4054=AXIS2_PLACEMENT_3D('',#6238,#5079,#5080);
#4055=AXIS2_PLACEMENT_3D('',#6239,#5081,#5082);
#4056=AXIS2_PLACEMENT_3D('',#6241,#5083,#5084);
#4057=AXIS2_PLACEMENT_3D('',#6242,#5085,#5086);
#4058=AXIS2_PLACEMENT_3D('',#6244,#5087,#5088);
#4059=AXIS2_PLACEMENT_3D('',#6245,#5089,#5090);
#4060=AXIS2_PLACEMENT_3D('',#6247,#5091,#5092);
#4061=AXIS2_PLACEMENT_3D('',#6248,#5093,#5094);
#4062=AXIS2_PLACEMENT_3D('',#6250,#5095,#5096);
#4063=AXIS2_PLACEMENT_3D('',#6251,#5097,#5098);
#4064=AXIS2_PLACEMENT_3D('',#6253,#5099,#5100);
#4065=AXIS2_PLACEMENT_3D('',#6254,#5101,#5102);
#4066=AXIS2_PLACEMENT_3D('',#6256,#5103,#5104);
#4067=AXIS2_PLACEMENT_3D('',#6257,#5105,#5106);
#4068=AXIS2_PLACEMENT_3D('',#6259,#5107,#5108);
#4069=AXIS2_PLACEMENT_3D('',#6260,#5109,#5110);
#4070=AXIS2_PLACEMENT_3D('',#6262,#5111,#5112);
#4071=AXIS2_PLACEMENT_3D('',#6263,#5113,#5114);
#4072=AXIS2_PLACEMENT_3D('',#6265,#5115,#5116);
#4073=AXIS2_PLACEMENT_3D('',#6266,#5117,#5118);
#4074=AXIS2_PLACEMENT_3D('',#6268,#5119,#5120);
#4075=AXIS2_PLACEMENT_3D('',#6269,#5121,#5122);
#4076=AXIS2_PLACEMENT_3D('',#6271,#5123,#5124);
#4077=AXIS2_PLACEMENT_3D('',#6272,#5125,#5126);
#4078=AXIS2_PLACEMENT_3D('',#6274,#5127,#5128);
#4079=AXIS2_PLACEMENT_3D('',#6275,#5129,#5130);
#4080=AXIS2_PLACEMENT_3D('',#6277,#5131,#5132);
#4081=AXIS2_PLACEMENT_3D('',#6278,#5133,#5134);
#4082=AXIS2_PLACEMENT_3D('',#6280,#5135,#5136);
#4083=AXIS2_PLACEMENT_3D('',#6281,#5137,#5138);
#4084=AXIS2_PLACEMENT_3D('',#6283,#5139,#5140);
#4085=AXIS2_PLACEMENT_3D('',#6284,#5141,#5142);
#4086=AXIS2_PLACEMENT_3D('',#6286,#5143,#5144);
#4087=AXIS2_PLACEMENT_3D('',#6287,#5145,#5146);
#4088=AXIS2_PLACEMENT_3D('',#6289,#5147,#5148);
#4089=AXIS2_PLACEMENT_3D('',#6290,#5149,#5150);
#4090=AXIS2_PLACEMENT_3D('',#6292,#5152,#5153);
#4091=AXIS2_PLACEMENT_3D('',#6294,#5155,#5156);
#4092=AXIS2_PLACEMENT_3D('',#6296,#5158,#5159);
#4093=AXIS2_PLACEMENT_3D('',#6298,#5161,#5162);
#4094=AXIS2_PLACEMENT_3D('',#6300,#5164,#5165);
#4095=AXIS2_PLACEMENT_3D('',#6302,#5167,#5168);
#4096=AXIS2_PLACEMENT_3D('',#6304,#5170,#5171);
#4097=AXIS2_PLACEMENT_3D('',#6306,#5173,#5174);
#4098=AXIS2_PLACEMENT_3D('',#6308,#5176,#5177);
#4099=AXIS2_PLACEMENT_3D('',#6310,#5179,#5180);
#4100=AXIS2_PLACEMENT_3D('',#6312,#5182,#5183);
#4101=AXIS2_PLACEMENT_3D('',#6314,#5185,#5186);
#4102=AXIS2_PLACEMENT_3D('',#6316,#5188,#5189);
#4103=AXIS2_PLACEMENT_3D('',#6318,#5191,#5192);
#4104=AXIS2_PLACEMENT_3D('',#6320,#5194,#5195);
#4105=AXIS2_PLACEMENT_3D('',#6322,#5197,#5198);
#4106=AXIS2_PLACEMENT_3D('',#6324,#5200,#5201);
#4107=AXIS2_PLACEMENT_3D('',#6325,#5202,#5203);
#4108=AXIS2_PLACEMENT_3D('',#6326,#5204,#5205);
#4109=AXIS2_PLACEMENT_3D('',#6328,#5207,#5208);
#4110=AXIS2_PLACEMENT_3D('',#6330,#5210,#5211);
#4111=AXIS2_PLACEMENT_3D('',#6332,#5213,#5214);
#4112=AXIS2_PLACEMENT_3D('',#6334,#5216,#5217);
#4113=AXIS2_PLACEMENT_3D('',#6336,#5219,#5220);
#4114=AXIS2_PLACEMENT_3D('',#6338,#5222,#5223);
#4115=AXIS2_PLACEMENT_3D('',#6340,#5225,#5226);
#4116=AXIS2_PLACEMENT_3D('',#6342,#5228,#5229);
#4117=AXIS2_PLACEMENT_3D('',#6344,#5231,#5232);
#4118=AXIS2_PLACEMENT_3D('',#6346,#5234,#5235);
#4119=AXIS2_PLACEMENT_3D('',#6348,#5237,#5238);
#4120=AXIS2_PLACEMENT_3D('',#6350,#5240,#5241);
#4121=AXIS2_PLACEMENT_3D('',#6352,#5243,#5244);
#4122=AXIS2_PLACEMENT_3D('',#6354,#5246,#5247);
#4123=AXIS2_PLACEMENT_3D('',#6356,#5249,#5250);
#4124=AXIS2_PLACEMENT_3D('',#6358,#5252,#5253);
#4125=AXIS2_PLACEMENT_3D('',#6359,#5254,#5255);
#4126=AXIS2_PLACEMENT_3D('',#6361,#5257,#5258);
#4127=AXIS2_PLACEMENT_3D('',#6363,#5260,#5261);
#4128=AXIS2_PLACEMENT_3D('',#6365,#5263,#5264);
#4129=AXIS2_PLACEMENT_3D('',#6367,#5266,#5267);
#4130=AXIS2_PLACEMENT_3D('',#6369,#5269,#5270);
#4131=AXIS2_PLACEMENT_3D('',#6371,#5272,#5273);
#4132=AXIS2_PLACEMENT_3D('',#6372,#5274,#5275);
#4133=AXIS2_PLACEMENT_3D('',#6373,#5276,#5277);
#4134=AXIS2_PLACEMENT_3D('',#6374,#5278,#5279);
#4135=AXIS2_PLACEMENT_3D('',#6375,#5280,#5281);
#4136=AXIS2_PLACEMENT_3D('',#6377,#5283,#5284);
#4137=AXIS2_PLACEMENT_3D('',#6379,#5286,#5287);
#4138=AXIS2_PLACEMENT_3D('',#6381,#5289,#5290);
#4139=AXIS2_PLACEMENT_3D('',#6383,#5292,#5293);
#4140=AXIS2_PLACEMENT_3D('',#6385,#5295,#5296);
#4141=AXIS2_PLACEMENT_3D('',#6387,#5298,#5299);
#4142=AXIS2_PLACEMENT_3D('',#6388,#5300,#5301);
#4143=AXIS2_PLACEMENT_3D('',#6389,#5302,#5303);
#4144=AXIS2_PLACEMENT_3D('',#6391,#5305,#5306);
#4145=AXIS2_PLACEMENT_3D('',#6393,#5308,#5309);
#4146=AXIS2_PLACEMENT_3D('',#6395,#5311,#5312);
#4147=AXIS2_PLACEMENT_3D('',#6397,#5314,#5315);
#4148=AXIS2_PLACEMENT_3D('',#6399,#5317,#5318);
#4149=AXIS2_PLACEMENT_3D('',#6401,#5320,#5321);
#4150=AXIS2_PLACEMENT_3D('',#6403,#5323,#5324);
#4151=AXIS2_PLACEMENT_3D('',#6405,#5326,#5327);
#4152=AXIS2_PLACEMENT_3D('',#6407,#5329,#5330);
#4153=AXIS2_PLACEMENT_3D('',#6409,#5332,#5333);
#4154=AXIS2_PLACEMENT_3D('',#6411,#5335,#5336);
#4155=AXIS2_PLACEMENT_3D('',#6413,#5338,#5339);
#4156=AXIS2_PLACEMENT_3D('',#6415,#5341,#5342);
#4157=AXIS2_PLACEMENT_3D('',#6417,#5344,#5345);
#4158=AXIS2_PLACEMENT_3D('',#6419,#5347,#5348);
#4159=AXIS2_PLACEMENT_3D('',#6421,#5350,#5351);
#4160=AXIS2_PLACEMENT_3D('',#6423,#5353,#5354);
#4161=AXIS2_PLACEMENT_3D('',#6425,#5356,#5357);
#4162=AXIS2_PLACEMENT_3D('',#6427,#5359,#5360);
#4163=AXIS2_PLACEMENT_3D('',#6429,#5362,#5363);
#4164=AXIS2_PLACEMENT_3D('',#6431,#5365,#5366);
#4165=AXIS2_PLACEMENT_3D('',#6433,#5368,#5369);
#4166=AXIS2_PLACEMENT_3D('',#6435,#5371,#5372);
#4167=AXIS2_PLACEMENT_3D('',#6437,#5374,#5375);
#4168=AXIS2_PLACEMENT_3D('',#6439,#5377,#5378);
#4169=AXIS2_PLACEMENT_3D('',#6441,#5380,#5381);
#4170=AXIS2_PLACEMENT_3D('',#6443,#5383,#5384);
#4171=AXIS2_PLACEMENT_3D('',#6445,#5386,#5387);
#4172=AXIS2_PLACEMENT_3D('',#6447,#5389,#5390);
#4173=AXIS2_PLACEMENT_3D('',#6449,#5392,#5393);
#4174=AXIS2_PLACEMENT_3D('',#6451,#5395,#5396);
#4175=AXIS2_PLACEMENT_3D('',#6453,#5398,#5399);
#4176=AXIS2_PLACEMENT_3D('',#6455,#5401,#5402);
#4177=AXIS2_PLACEMENT_3D('',#6457,#5404,#5405);
#4178=AXIS2_PLACEMENT_3D('',#6459,#5407,#5408);
#4179=AXIS2_PLACEMENT_3D('',#6465,#5412,#5413);
#4180=AXIS2_PLACEMENT_3D('',#6469,#5416,#5417);
#4181=AXIS2_PLACEMENT_3D('',#6473,#5420,#5421);
#4182=AXIS2_PLACEMENT_3D('',#6475,#5423,#5424);
#4183=DIRECTION('axis',(0.,0.,1.));
#4184=DIRECTION('refdir',(1.,0.,0.));
#4185=DIRECTION('center_axis',(-6.10622663543844E-15,0.,-1.));
#4186=DIRECTION('ref_axis',(1.,0.,-6.10622663543844E-15));
#4187=DIRECTION('',(-1.,0.,6.10622663543844E-15));
#4188=DIRECTION('',(0.,-1.,0.));
#4189=DIRECTION('',(1.,0.,-6.10622663543844E-15));
#4190=DIRECTION('',(0.,-1.,0.));
#4191=DIRECTION('center_axis',(0.,-1.,0.));
#4192=DIRECTION('ref_axis',(-1.,0.,0.));
#4193=DIRECTION('center_axis',(0.,1.,0.));
#4194=DIRECTION('ref_axis',(-1.,0.,0.));
#4195=DIRECTION('center_axis',(0.,-1.,0.));
#4196=DIRECTION('ref_axis',(-1.,0.,0.));
#4197=DIRECTION('',(0.,-1.,0.));
#4198=DIRECTION('center_axis',(5.689893001204E-15,0.,1.));
#4199=DIRECTION('ref_axis',(-1.,0.,5.689893001204E-15));
#4200=DIRECTION('',(1.,0.,-5.689893001204E-15));
#4201=DIRECTION('',(-1.,0.,5.689893001204E-15));
#4202=DIRECTION('',(0.,-1.,0.));
#4203=DIRECTION('center_axis',(0.,-1.,0.));
#4204=DIRECTION('ref_axis',(1.,0.,-1.22464679914735E-16));
#4205=DIRECTION('center_axis',(0.,1.,0.));
#4206=DIRECTION('ref_axis',(-1.,0.,0.));
#4207=DIRECTION('center_axis',(0.,-1.,0.));
#4208=DIRECTION('ref_axis',(-1.,0.,0.));
#4209=DIRECTION('center_axis',(0.,0.,-1.));
#4210=DIRECTION('ref_axis',(1.,0.,0.));
#4211=DIRECTION('',(-1.,0.,0.));
#4212=DIRECTION('',(0.,-1.,0.));
#4213=DIRECTION('',(1.,0.,0.));
#4214=DIRECTION('',(0.,-1.,0.));
#4215=DIRECTION('center_axis',(0.,-1.,0.));
#4216=DIRECTION('ref_axis',(-1.,0.,0.));
#4217=DIRECTION('center_axis',(0.,1.,0.));
#4218=DIRECTION('ref_axis',(-1.,0.,0.));
#4219=DIRECTION('center_axis',(0.,-1.,0.));
#4220=DIRECTION('ref_axis',(-1.,0.,0.));
#4221=DIRECTION('',(0.,-1.,0.));
#4222=DIRECTION('center_axis',(2.77555756156289E-16,0.,1.));
#4223=DIRECTION('ref_axis',(-1.,0.,2.77555756156289E-16));
#4224=DIRECTION('',(1.,0.,-2.77555756156289E-16));
#4225=DIRECTION('',(-1.,0.,2.77555756156289E-16));
#4226=DIRECTION('',(0.,-1.,0.));
#4227=DIRECTION('center_axis',(0.,-1.,0.));
#4228=DIRECTION('ref_axis',(1.,0.,-1.22464679914735E-16));
#4229=DIRECTION('center_axis',(0.,1.,0.));
#4230=DIRECTION('ref_axis',(-1.,0.,0.));
#4231=DIRECTION('center_axis',(0.,-1.,0.));
#4232=DIRECTION('ref_axis',(-1.,0.,0.));
#4233=DIRECTION('center_axis',(-0.000117549266488162,0.,-0.999999993091085));
#4234=DIRECTION('ref_axis',(0.999999993091085,0.,-0.000117549266488162));
#4235=DIRECTION('',(-0.999999993091085,0.,0.000117549266488162));
#4236=DIRECTION('',(0.,-1.,0.));
#4237=DIRECTION('',(0.999999993091085,0.,-0.000117549266488162));
#4238=DIRECTION('',(0.,-1.,0.));
#4239=DIRECTION('center_axis',(0.,-1.,0.));
#4240=DIRECTION('ref_axis',(-1.,0.,0.));
#4241=DIRECTION('center_axis',(0.,1.,0.));
#4242=DIRECTION('ref_axis',(-1.,0.,0.));
#4243=DIRECTION('center_axis',(0.,-1.,0.));
#4244=DIRECTION('ref_axis',(-1.,0.,0.));
#4245=DIRECTION('',(0.,-1.,0.));
#4246=DIRECTION('center_axis',(-0.00011754926648816,0.,0.999999993091085));
#4247=DIRECTION('ref_axis',(-0.999999993091085,0.,-0.00011754926648816));
#4248=DIRECTION('',(0.999999993091085,0.,0.00011754926648816));
#4249=DIRECTION('',(-0.999999993091085,0.,-0.00011754926648816));
#4250=DIRECTION('',(0.,-1.,0.));
#4251=DIRECTION('center_axis',(0.,-1.,0.));
#4252=DIRECTION('ref_axis',(1.,0.,-1.47774086049668E-14));
#4253=DIRECTION('center_axis',(0.,1.,0.));
#4254=DIRECTION('ref_axis',(-1.,0.,0.));
#4255=DIRECTION('center_axis',(0.,-1.,0.));
#4256=DIRECTION('ref_axis',(-1.,0.,0.));
#4257=DIRECTION('center_axis',(-8.88178419700138E-15,0.,-1.));
#4258=DIRECTION('ref_axis',(1.,0.,-8.88178419700138E-15));
#4259=DIRECTION('',(-1.,0.,8.88178419700138E-15));
#4260=DIRECTION('',(0.,-1.,0.));
#4261=DIRECTION('',(1.,0.,-8.88178419700138E-15));
#4262=DIRECTION('',(0.,-1.,0.));
#4263=DIRECTION('center_axis',(0.,-1.,0.));
#4264=DIRECTION('ref_axis',(-1.,0.,0.));
#4265=DIRECTION('center_axis',(0.,1.,0.));
#4266=DIRECTION('ref_axis',(-1.,0.,0.));
#4267=DIRECTION('center_axis',(0.,-1.,0.));
#4268=DIRECTION('ref_axis',(-1.,0.,0.));
#4269=DIRECTION('',(0.,-1.,0.));
#4270=DIRECTION('center_axis',(1.11022302462516E-15,0.,1.));
#4271=DIRECTION('ref_axis',(-1.,0.,1.11022302462516E-15));
#4272=DIRECTION('',(1.,0.,-1.11022302462516E-15));
#4273=DIRECTION('',(-1.,0.,1.11022302462516E-15));
#4274=DIRECTION('',(0.,-1.,0.));
#4275=DIRECTION('center_axis',(0.,-1.,0.));
#4276=DIRECTION('ref_axis',(1.,0.,-1.21128733458664E-14));
#4277=DIRECTION('center_axis',(0.,1.,0.));
#4278=DIRECTION('ref_axis',(-1.,0.,0.));
#4279=DIRECTION('center_axis',(0.,-1.,0.));
#4280=DIRECTION('ref_axis',(-1.,0.,0.));
#4281=DIRECTION('center_axis',(-0.00166478852403995,0.,0.999998614238625));
#4282=DIRECTION('ref_axis',(-0.999998614238625,0.,-0.00166478852403995));
#4283=DIRECTION('',(0.,-1.,0.));
#4284=DIRECTION('',(-0.999998614238625,0.,-0.00166478852403995));
#4285=DIRECTION('',(0.,-1.,0.));
#4286=DIRECTION('',(-0.999998614238625,0.,-0.00166478852403995));
#4287=DIRECTION('',(0.,-1.,0.));
#4288=DIRECTION('',(-0.999998614238625,0.,-0.00166478852403995));
#4289=DIRECTION('center_axis',(0.,-1.,0.));
#4290=DIRECTION('ref_axis',(-1.,0.,0.));
#4291=DIRECTION('center_axis',(0.,-1.,0.));
#4292=DIRECTION('ref_axis',(-1.,0.,0.));
#4293=DIRECTION('center_axis',(0.,-1.,0.));
#4294=DIRECTION('ref_axis',(-1.,0.,0.));
#4295=DIRECTION('',(0.,-1.,0.));
#4296=DIRECTION('center_axis',(0.,-1.,0.));
#4297=DIRECTION('ref_axis',(-1.,0.,0.));
#4298=DIRECTION('center_axis',(0.,-1.,0.));
#4299=DIRECTION('ref_axis',(1.,0.,0.));
#4300=DIRECTION('center_axis',(0.,1.,0.));
#4301=DIRECTION('ref_axis',(-1.,0.,0.));
#4302=DIRECTION('',(0.,-1.,0.));
#4303=DIRECTION('center_axis',(0.,-1.,0.));
#4304=DIRECTION('ref_axis',(0.995758741594754,0.,-0.0920028724422881));
#4305=DIRECTION('',(0.,1.,0.));
#4306=DIRECTION('center_axis',(0.,-1.,0.));
#4307=DIRECTION('ref_axis',(-1.,0.,0.));
#4308=DIRECTION('',(0.,-1.,0.));
#4309=DIRECTION('center_axis',(0.,-1.,0.));
#4310=DIRECTION('ref_axis',(-1.,0.,0.));
#4311=DIRECTION('',(0.,1.,0.));
#4312=DIRECTION('center_axis',(0.,-1.,0.));
#4313=DIRECTION('ref_axis',(-1.,0.,0.));
#4314=DIRECTION('center_axis',(0.,-1.,0.));
#4315=DIRECTION('ref_axis',(-1.,0.,0.));
#4316=DIRECTION('center_axis',(-8.24646848287761E-10,0.,-1.));
#4317=DIRECTION('ref_axis',(1.,0.,-8.24646848287761E-10));
#4318=DIRECTION('',(1.,0.,-8.24646848287761E-10));
#4319=DIRECTION('',(0.,-1.,0.));
#4320=DIRECTION('',(1.,0.,-8.24646848287761E-10));
#4321=DIRECTION('',(0.,-1.,0.));
#4322=DIRECTION('',(1.,0.,-8.24646848287761E-10));
#4323=DIRECTION('',(0.,-1.,0.));
#4324=DIRECTION('center_axis',(0.,-1.,0.));
#4325=DIRECTION('ref_axis',(-1.,0.,0.));
#4326=DIRECTION('',(0.,1.,0.));
#4327=DIRECTION('center_axis',(0.,-1.,0.));
#4328=DIRECTION('ref_axis',(-1.,0.,0.));
#4329=DIRECTION('',(0.,-1.,0.));
#4330=DIRECTION('center_axis',(0.,-1.,0.));
#4331=DIRECTION('ref_axis',(-1.,0.,0.));
#4332=DIRECTION('',(0.,-1.,0.));
#4333=DIRECTION('center_axis',(0.,-1.,0.));
#4334=DIRECTION('ref_axis',(-1.,0.,0.));
#4335=DIRECTION('center_axis',(0.,-1.,0.));
#4336=DIRECTION('ref_axis',(-1.,0.,0.));
#4337=DIRECTION('center_axis',(-0.00166478852403995,0.,0.999998614238625));
#4338=DIRECTION('ref_axis',(-0.999998614238625,0.,-0.00166478852403995));
#4339=DIRECTION('',(-0.999998614238625,0.,-0.00166478852403995));
#4340=DIRECTION('',(0.,1.,0.));
#4341=DIRECTION('',(-0.999998614238625,0.,-0.00166478852403995));
#4342=DIRECTION('center_axis',(0.,1.,0.));
#4343=DIRECTION('ref_axis',(-1.,0.,0.));
#4344=DIRECTION('center_axis',(0.,-1.,0.));
#4345=DIRECTION('ref_axis',(-1.,0.,0.));
#4346=DIRECTION('center_axis',(0.,-1.,0.));
#4347=DIRECTION('ref_axis',(0.995681813972329,0.,0.0928317043082425));
#4348=DIRECTION('',(0.,-1.,0.));
#4349=DIRECTION('center_axis',(0.,-1.,0.));
#4350=DIRECTION('ref_axis',(-1.,0.,0.));
#4351=DIRECTION('',(0.,-1.,0.));
#4352=DIRECTION('center_axis',(0.,-1.,0.));
#4353=DIRECTION('ref_axis',(-1.,0.,0.));
#4354=DIRECTION('',(0.,-1.,0.));
#4355=DIRECTION('center_axis',(0.,-1.,0.));
#4356=DIRECTION('ref_axis',(-1.,0.,0.));
#4357=DIRECTION('',(0.,1.,0.));
#4358=DIRECTION('center_axis',(0.,-1.,0.));
#4359=DIRECTION('ref_axis',(-1.,0.,0.));
#4360=DIRECTION('center_axis',(-0.00166478852403995,0.,0.999998614238625));
#4361=DIRECTION('ref_axis',(-0.999998614238625,0.,-0.00166478852403995));
#4362=DIRECTION('',(-0.999998614238625,0.,-0.00166478852403995));
#4363=DIRECTION('',(0.,-1.,0.));
#4364=DIRECTION('',(-0.999998614238625,0.,-0.00166478852403995));
#4365=DIRECTION('',(0.,-1.,0.));
#4366=DIRECTION('',(-0.999998614238625,0.,-0.00166478852403995));
#4367=DIRECTION('',(0.,1.,0.));
#4368=DIRECTION('center_axis',(-8.24646848287761E-10,0.,-1.));
#4369=DIRECTION('ref_axis',(1.,0.,-8.24646848287761E-10));
#4370=DIRECTION('',(0.,1.,0.));
#4371=DIRECTION('',(1.,0.,-8.24646848287761E-10));
#4372=DIRECTION('',(0.,-1.,0.));
#4373=DIRECTION('',(1.,0.,-8.24646848287761E-10));
#4374=DIRECTION('',(1.,0.,-8.24646848287761E-10));
#4375=DIRECTION('center_axis',(0.,-1.,0.));
#4376=DIRECTION('ref_axis',(-1.,0.,0.));
#4377=DIRECTION('center_axis',(0.,-1.,0.));
#4378=DIRECTION('ref_axis',(-1.,0.,0.));
#4379=DIRECTION('',(0.,-1.,0.));
#4380=DIRECTION('center_axis',(0.,-1.,0.));
#4381=DIRECTION('ref_axis',(-1.,0.,0.));
#4382=DIRECTION('center_axis',(0.,-1.,0.));
#4383=DIRECTION('ref_axis',(-1.,0.,0.));
#4384=DIRECTION('center_axis',(0.,-1.,0.));
#4385=DIRECTION('ref_axis',(1.,0.,0.));
#4386=DIRECTION('',(0.,-1.,0.));
#4387=DIRECTION('center_axis',(0.,1.,0.));
#4388=DIRECTION('ref_axis',(-1.,0.,0.));
#4389=DIRECTION('center_axis',(-8.24646848287761E-10,0.,-1.));
#4390=DIRECTION('ref_axis',(1.,0.,-8.24646848287761E-10));
#4391=DIRECTION('',(1.,0.,-8.24646848287761E-10));
#4392=DIRECTION('',(0.,-1.,0.));
#4393=DIRECTION('',(1.,0.,-8.24646848287761E-10));
#4394=DIRECTION('',(0.,-1.,0.));
#4395=DIRECTION('center_axis',(0.,-1.,0.));
#4396=DIRECTION('ref_axis',(-1.,0.,0.));
#4397=DIRECTION('',(0.,1.,0.));
#4398=DIRECTION('center_axis',(0.,-1.,0.));
#4399=DIRECTION('ref_axis',(-1.,0.,0.));
#4400=DIRECTION('',(0.,-1.,0.));
#4401=DIRECTION('center_axis',(0.,-1.,0.));
#4402=DIRECTION('ref_axis',(-1.,0.,0.));
#4403=DIRECTION('center_axis',(0.,-1.,0.));
#4404=DIRECTION('ref_axis',(-1.,0.,0.));
#4405=DIRECTION('center_axis',(0.,-1.,0.));
#4406=DIRECTION('ref_axis',(-1.,0.,0.));
#4407=DIRECTION('center_axis',(0.,1.,0.));
#4408=DIRECTION('ref_axis',(-1.,0.,0.));
#4409=DIRECTION('center_axis',(0.,-1.,0.));
#4410=DIRECTION('ref_axis',(-1.,0.,0.));
#4411=DIRECTION('center_axis',(0.,-1.,0.));
#4412=DIRECTION('ref_axis',(-1.,0.,0.));
#4413=DIRECTION('center_axis',(0.,-1.,0.));
#4414=DIRECTION('ref_axis',(-1.,0.,0.));
#4415=DIRECTION('',(0.,-1.,0.));
#4416=DIRECTION('center_axis',(0.,-1.,0.));
#4417=DIRECTION('ref_axis',(-1.,0.,0.));
#4418=DIRECTION('',(0.,-1.,0.));
#4419=DIRECTION('center_axis',(-0.00166478852403995,0.,0.999998614238625));
#4420=DIRECTION('ref_axis',(-0.999998614238625,0.,-0.00166478852403995));
#4421=DIRECTION('',(-0.999998614238625,0.,-0.00166478852403995));
#4422=DIRECTION('',(-0.999998614238625,0.,-0.00166478852403995));
#4423=DIRECTION('',(0.,-1.,0.));
#4424=DIRECTION('',(-0.999998614238625,0.,-0.00166478852403995));
#4425=DIRECTION('',(0.,1.,0.));
#4426=DIRECTION('center_axis',(0.,-1.,0.));
#4427=DIRECTION('ref_axis',(-1.,0.,0.));
#4428=DIRECTION('',(0.,-1.,0.));
#4429=DIRECTION('center_axis',(0.,-1.,0.));
#4430=DIRECTION('ref_axis',(-1.,0.,0.));
#4431=DIRECTION('center_axis',(0.,-1.,0.));
#4432=DIRECTION('ref_axis',(-1.,0.,0.));
#4433=DIRECTION('',(0.,-1.,0.));
#4434=DIRECTION('center_axis',(0.,-1.,0.));
#4435=DIRECTION('ref_axis',(-1.,0.,0.));
#4436=DIRECTION('',(0.,1.,0.));
#4437=DIRECTION('center_axis',(0.,-1.,0.));
#4438=DIRECTION('ref_axis',(-1.,0.,0.));
#4439=DIRECTION('center_axis',(0.,-1.,0.));
#4440=DIRECTION('ref_axis',(-1.,0.,0.));
#4441=DIRECTION('center_axis',(0.,-1.,0.));
#4442=DIRECTION('ref_axis',(1.,0.,0.));
#4443=DIRECTION('',(0.,-1.,0.));
#4444=DIRECTION('center_axis',(0.,1.,0.));
#4445=DIRECTION('ref_axis',(-1.,0.,0.));
#4446=DIRECTION('center_axis',(-0.00166478852403995,0.,0.999998614238625));
#4447=DIRECTION('ref_axis',(-0.999998614238625,0.,-0.00166478852403995));
#4448=DIRECTION('',(-0.999998614238625,0.,-0.00166478852403995));
#4449=DIRECTION('',(0.,-1.,0.));
#4450=DIRECTION('',(-0.999998614238625,0.,-0.00166478852403995));
#4451=DIRECTION('',(0.,-1.,0.));
#4452=DIRECTION('center_axis',(0.,-1.,0.));
#4453=DIRECTION('ref_axis',(0.99999965355994,0.,0.000832394138069784));
#4454=DIRECTION('',(0.,1.,0.));
#4455=DIRECTION('center_axis',(0.,-1.,0.));
#4456=DIRECTION('ref_axis',(-1.,0.,0.));
#4457=DIRECTION('',(0.,-1.,0.));
#4458=DIRECTION('center_axis',(0.,-1.,0.));
#4459=DIRECTION('ref_axis',(-1.,0.,0.));
#4460=DIRECTION('',(0.,-1.,0.));
#4461=DIRECTION('center_axis',(0.,-1.,0.));
#4462=DIRECTION('ref_axis',(-1.,0.,0.));
#4463=DIRECTION('center_axis',(0.,-1.,0.));
#4464=DIRECTION('ref_axis',(-1.,0.,0.));
#4465=DIRECTION('center_axis',(-8.24646848287762E-10,0.,-1.));
#4466=DIRECTION('ref_axis',(1.,0.,-8.24646848287761E-10));
#4467=DIRECTION('',(0.,1.,0.));
#4468=DIRECTION('',(1.,0.,-8.24646848287761E-10));
#4469=DIRECTION('',(0.,-1.,0.));
#4470=DIRECTION('',(1.,0.,-8.24646848287761E-10));
#4471=DIRECTION('',(1.,0.,-8.24646848287761E-10));
#4472=DIRECTION('center_axis',(0.,1.,0.));
#4473=DIRECTION('ref_axis',(-1.,0.,0.));
#4474=DIRECTION('center_axis',(0.,-1.,0.));
#4475=DIRECTION('ref_axis',(-1.,0.,0.));
#4476=DIRECTION('center_axis',(0.,-1.,0.));
#4477=DIRECTION('ref_axis',(0.99999965355994,0.,0.000832394138069539));
#4478=DIRECTION('',(0.,-1.,0.));
#4479=DIRECTION('center_axis',(0.,-1.,0.));
#4480=DIRECTION('ref_axis',(-1.,0.,0.));
#4481=DIRECTION('',(0.,-1.,0.));
#4482=DIRECTION('center_axis',(0.,-1.,0.));
#4483=DIRECTION('ref_axis',(-1.,0.,0.));
#4484=DIRECTION('',(0.,-1.,0.));
#4485=DIRECTION('center_axis',(0.,-1.,0.));
#4486=DIRECTION('ref_axis',(-1.,0.,0.));
#4487=DIRECTION('',(0.,1.,0.));
#4488=DIRECTION('center_axis',(0.,-1.,0.));
#4489=DIRECTION('ref_axis',(-1.,0.,0.));
#4490=DIRECTION('center_axis',(-0.00166478852403995,0.,0.999998614238625));
#4491=DIRECTION('ref_axis',(-0.999998614238625,0.,-0.00166478852403995));
#4492=DIRECTION('',(-0.999998614238625,0.,-0.00166478852403995));
#4493=DIRECTION('',(0.,-1.,0.));
#4494=DIRECTION('',(-0.999998614238625,0.,-0.00166478852403995));
#4495=DIRECTION('',(0.,-1.,0.));
#4496=DIRECTION('center_axis',(0.,-1.,0.));
#4497=DIRECTION('ref_axis',(-1.,0.,0.));
#4498=DIRECTION('center_axis',(0.,-1.,0.));
#4499=DIRECTION('ref_axis',(-1.,0.,0.));
#4500=DIRECTION('',(0.,1.,0.));
#4501=DIRECTION('center_axis',(0.,-1.,0.));
#4502=DIRECTION('ref_axis',(-1.,0.,0.));
#4503=DIRECTION('center_axis',(-0.00166478852403995,0.,0.999998614238625));
#4504=DIRECTION('ref_axis',(-0.999998614238625,0.,-0.00166478852403995));
#4505=DIRECTION('',(-0.999998614238625,0.,-0.00166478852403995));
#4506=DIRECTION('',(0.,-1.,0.));
#4507=DIRECTION('',(-0.999998614238625,0.,-0.00166478852403995));
#4508=DIRECTION('',(-0.999998614238625,0.,-0.00166478852403995));
#4509=DIRECTION('',(0.,-1.,0.));
#4510=DIRECTION('center_axis',(-8.24646848287762E-10,0.,-1.));
#4511=DIRECTION('ref_axis',(1.,0.,-8.24646848287761E-10));
#4512=DIRECTION('',(1.,0.,-8.24646848287761E-10));
#4513=DIRECTION('',(0.,1.,0.));
#4514=DIRECTION('',(0.,-1.,0.));
#4515=DIRECTION('',(1.,0.,-8.24646848287761E-10));
#4516=DIRECTION('center_axis',(0.,-1.,0.));
#4517=DIRECTION('ref_axis',(-1.,0.,0.));
#4518=DIRECTION('center_axis',(0.,-1.,0.));
#4519=DIRECTION('ref_axis',(1.,0.,0.));
#4520=DIRECTION('',(0.,-1.,0.));
#4521=DIRECTION('center_axis',(0.,1.,0.));
#4522=DIRECTION('ref_axis',(-1.,0.,0.));
#4523=DIRECTION('center_axis',(0.,-1.,0.));
#4524=DIRECTION('ref_axis',(-1.,0.,0.));
#4525=DIRECTION('center_axis',(0.,-1.,0.));
#4526=DIRECTION('ref_axis',(-1.,0.,0.));
#4527=DIRECTION('',(0.,-1.,0.));
#4528=DIRECTION('center_axis',(0.,-1.,0.));
#4529=DIRECTION('ref_axis',(-1.,0.,0.));
#4530=DIRECTION('center_axis',(-8.24646848287762E-10,0.,-1.));
#4531=DIRECTION('ref_axis',(1.,0.,-8.24646848287761E-10));
#4532=DIRECTION('',(1.,0.,-8.24646848287761E-10));
#4533=DIRECTION('',(0.,-1.,0.));
#4534=DIRECTION('',(1.,0.,-8.24646848287761E-10));
#4535=DIRECTION('',(0.,-1.,0.));
#4536=DIRECTION('',(1.,0.,-8.24646848287761E-10));
#4537=DIRECTION('center_axis',(0.,-1.,0.));
#4538=DIRECTION('ref_axis',(-1.,0.,0.));
#4539=DIRECTION('',(0.,1.,0.));
#4540=DIRECTION('center_axis',(0.,-1.,0.));
#4541=DIRECTION('ref_axis',(-1.,0.,0.));
#4542=DIRECTION('',(0.,-1.,0.));
#4543=DIRECTION('center_axis',(0.,-1.,0.));
#4544=DIRECTION('ref_axis',(-1.,0.,0.));
#4545=DIRECTION('center_axis',(0.,-1.,0.));
#4546=DIRECTION('ref_axis',(-1.,0.,0.));
#4547=DIRECTION('center_axis',(0.,-1.,0.));
#4548=DIRECTION('ref_axis',(-1.,0.,0.));
#4549=DIRECTION('center_axis',(0.,1.,0.));
#4550=DIRECTION('ref_axis',(-1.,0.,0.));
#4551=DIRECTION('center_axis',(0.,-1.,0.));
#4552=DIRECTION('ref_axis',(-1.,0.,0.));
#4553=DIRECTION('center_axis',(0.,1.,0.));
#4554=DIRECTION('ref_axis',(1.,0.,0.));
#4555=DIRECTION('center_axis',(0.,-1.,0.));
#4556=DIRECTION('ref_axis',(1.,0.,0.));
#4557=DIRECTION('center_axis',(0.,-1.,0.));
#4558=DIRECTION('ref_axis',(1.,0.,0.));
#4559=DIRECTION('center_axis',(0.,-1.,0.));
#4560=DIRECTION('ref_axis',(1.,0.,0.));
#4561=DIRECTION('center_axis',(0.,-1.,0.));
#4562=DIRECTION('ref_axis',(1.,0.,0.));
#4563=DIRECTION('center_axis',(0.,1.,0.));
#4564=DIRECTION('ref_axis',(0.0164591755682368,0.,-0.999864538594911));
#4565=DIRECTION('center_axis',(0.,-1.,0.));
#4566=DIRECTION('ref_axis',(1.,0.,0.));
#4567=DIRECTION('center_axis',(0.,-1.,0.));
#4568=DIRECTION('ref_axis',(1.,0.,0.));
#4569=DIRECTION('center_axis',(0.,-1.,0.));
#4570=DIRECTION('ref_axis',(1.,0.,0.));
#4571=DIRECTION('center_axis',(0.,-1.,0.));
#4572=DIRECTION('ref_axis',(1.,0.,0.));
#4573=DIRECTION('center_axis',(0.,-1.,0.));
#4574=DIRECTION('ref_axis',(1.,0.,0.));
#4575=DIRECTION('center_axis',(0.,-1.,0.));
#4576=DIRECTION('ref_axis',(1.,0.,0.));
#4577=DIRECTION('center_axis',(0.,1.,0.));
#4578=DIRECTION('ref_axis',(0.0145323446306532,0.,0.999894399904078));
#4579=DIRECTION('center_axis',(0.,-1.,0.));
#4580=DIRECTION('ref_axis',(1.,0.,0.));
#4581=DIRECTION('center_axis',(0.,1.,0.));
#4582=DIRECTION('ref_axis',(1.,0.,0.));
#4583=DIRECTION('center_axis',(0.,-1.,0.));
#4584=DIRECTION('ref_axis',(1.,0.,0.));
#4585=DIRECTION('center_axis',(0.,-1.,0.));
#4586=DIRECTION('ref_axis',(1.,0.,0.));
#4587=DIRECTION('center_axis',(0.,-1.,0.));
#4588=DIRECTION('ref_axis',(1.,0.,0.));
#4589=DIRECTION('center_axis',(0.,-1.,0.));
#4590=DIRECTION('ref_axis',(1.,0.,0.));
#4591=DIRECTION('center_axis',(0.,1.,0.));
#4592=DIRECTION('ref_axis',(1.,0.,0.));
#4593=DIRECTION('center_axis',(0.,-1.,0.));
#4594=DIRECTION('ref_axis',(1.,0.,0.));
#4595=DIRECTION('center_axis',(0.,-1.,0.));
#4596=DIRECTION('ref_axis',(1.,0.,0.));
#4597=DIRECTION('center_axis',(0.,-1.,0.));
#4598=DIRECTION('ref_axis',(1.,0.,0.));
#4599=DIRECTION('center_axis',(0.,1.,0.));
#4600=DIRECTION('ref_axis',(-0.0164591762377495,0.,-0.99986453858389));
#4601=DIRECTION('center_axis',(0.,-1.,0.));
#4602=DIRECTION('ref_axis',(1.,0.,0.));
#4603=DIRECTION('center_axis',(0.,-1.,0.));
#4604=DIRECTION('ref_axis',(1.,0.,0.));
#4605=DIRECTION('center_axis',(0.,-1.,0.));
#4606=DIRECTION('ref_axis',(1.,0.,0.));
#4607=DIRECTION('center_axis',(0.,-1.,0.));
#4608=DIRECTION('ref_axis',(1.,0.,0.));
#4609=DIRECTION('center_axis',(0.,-1.,0.));
#4610=DIRECTION('ref_axis',(1.,0.,0.));
#4611=DIRECTION('center_axis',(0.,-1.,0.));
#4612=DIRECTION('ref_axis',(1.,0.,0.));
#4613=DIRECTION('center_axis',(0.,1.,0.));
#4614=DIRECTION('ref_axis',(1.,0.,0.));
#4615=DIRECTION('center_axis',(0.,-1.,0.));
#4616=DIRECTION('ref_axis',(1.,0.,0.));
#4617=DIRECTION('center_axis',(0.,-1.,0.));
#4618=DIRECTION('ref_axis',(1.,0.,0.));
#4619=DIRECTION('center_axis',(0.,1.,0.));
#4620=DIRECTION('ref_axis',(1.,0.,0.));
#4621=DIRECTION('',(0.,0.,1.));
#4622=DIRECTION('',(1.,0.,0.));
#4623=DIRECTION('',(0.,0.,-1.));
#4624=DIRECTION('',(-1.,0.,0.));
#4625=DIRECTION('center_axis',(0.,-1.,0.));
#4626=DIRECTION('ref_axis',(1.,0.,0.));
#4627=DIRECTION('center_axis',(0.,-1.,0.));
#4628=DIRECTION('ref_axis',(1.,0.,0.));
#4629=DIRECTION('center_axis',(0.,-1.,0.));
#4630=DIRECTION('ref_axis',(1.,0.,0.));
#4631=DIRECTION('center_axis',(0.,-1.,0.));
#4632=DIRECTION('ref_axis',(1.,0.,0.));
#4633=DIRECTION('center_axis',(0.,-1.,0.));
#4634=DIRECTION('ref_axis',(1.,0.,0.));
#4635=DIRECTION('center_axis',(0.,-1.,0.));
#4636=DIRECTION('ref_axis',(1.,0.,0.));
#4637=DIRECTION('center_axis',(0.,-1.,0.));
#4638=DIRECTION('ref_axis',(1.,0.,0.));
#4639=DIRECTION('center_axis',(0.,-1.,0.));
#4640=DIRECTION('ref_axis',(1.,0.,0.));
#4641=DIRECTION('center_axis',(0.,-1.,0.));
#4642=DIRECTION('ref_axis',(1.,0.,0.));
#4643=DIRECTION('center_axis',(0.,-1.,0.));
#4644=DIRECTION('ref_axis',(1.,0.,0.));
#4645=DIRECTION('center_axis',(0.,-1.,0.));
#4646=DIRECTION('ref_axis',(1.,0.,0.));
#4647=DIRECTION('center_axis',(0.,-1.,0.));
#4648=DIRECTION('ref_axis',(1.,0.,0.));
#4649=DIRECTION('center_axis',(0.,-1.,0.));
#4650=DIRECTION('ref_axis',(1.,0.,0.));
#4651=DIRECTION('center_axis',(0.,-1.,0.));
#4652=DIRECTION('ref_axis',(1.,0.,0.));
#4653=DIRECTION('center_axis',(0.,-1.,0.));
#4654=DIRECTION('ref_axis',(1.,0.,0.));
#4655=DIRECTION('center_axis',(0.,-1.,0.));
#4656=DIRECTION('ref_axis',(1.,0.,0.));
#4657=DIRECTION('center_axis',(0.,-1.,0.));
#4658=DIRECTION('ref_axis',(1.,0.,0.));
#4659=DIRECTION('center_axis',(0.,-1.,0.));
#4660=DIRECTION('ref_axis',(1.,0.,0.));
#4661=DIRECTION('center_axis',(0.,-1.,0.));
#4662=DIRECTION('ref_axis',(1.,0.,0.));
#4663=DIRECTION('center_axis',(0.,-1.,0.));
#4664=DIRECTION('ref_axis',(1.,0.,0.));
#4665=DIRECTION('center_axis',(0.,-1.,0.));
#4666=DIRECTION('ref_axis',(1.,0.,0.));
#4667=DIRECTION('center_axis',(0.,-1.,0.));
#4668=DIRECTION('ref_axis',(1.,0.,0.));
#4669=DIRECTION('center_axis',(0.,-1.,0.));
#4670=DIRECTION('ref_axis',(1.,0.,0.));
#4671=DIRECTION('center_axis',(0.,-1.,0.));
#4672=DIRECTION('ref_axis',(1.,0.,0.));
#4673=DIRECTION('center_axis',(0.,-1.,0.));
#4674=DIRECTION('ref_axis',(1.,0.,0.));
#4675=DIRECTION('center_axis',(0.,-1.,0.));
#4676=DIRECTION('ref_axis',(1.,0.,0.));
#4677=DIRECTION('center_axis',(0.,-1.,0.));
#4678=DIRECTION('ref_axis',(1.,0.,0.));
#4679=DIRECTION('center_axis',(0.,-1.,0.));
#4680=DIRECTION('ref_axis',(1.,0.,0.));
#4681=DIRECTION('center_axis',(0.,-1.,0.));
#4682=DIRECTION('ref_axis',(1.,0.,0.));
#4683=DIRECTION('center_axis',(0.,-1.,0.));
#4684=DIRECTION('ref_axis',(1.,0.,0.));
#4685=DIRECTION('center_axis',(0.,-1.,0.));
#4686=DIRECTION('ref_axis',(1.,0.,0.));
#4687=DIRECTION('center_axis',(0.,-1.,0.));
#4688=DIRECTION('ref_axis',(1.,0.,0.));
#4689=DIRECTION('center_axis',(0.,-1.,0.));
#4690=DIRECTION('ref_axis',(1.,0.,0.));
#4691=DIRECTION('center_axis',(0.,-1.,0.));
#4692=DIRECTION('ref_axis',(1.,0.,0.));
#4693=DIRECTION('center_axis',(0.,-1.,0.));
#4694=DIRECTION('ref_axis',(1.,0.,0.));
#4695=DIRECTION('center_axis',(0.,-1.,0.));
#4696=DIRECTION('ref_axis',(1.,0.,0.));
#4697=DIRECTION('center_axis',(0.,-1.,0.));
#4698=DIRECTION('ref_axis',(1.,0.,0.));
#4699=DIRECTION('center_axis',(0.,-1.,0.));
#4700=DIRECTION('ref_axis',(1.,0.,0.));
#4701=DIRECTION('center_axis',(0.,-1.,0.));
#4702=DIRECTION('ref_axis',(1.,0.,0.));
#4703=DIRECTION('center_axis',(0.,-1.,0.));
#4704=DIRECTION('ref_axis',(1.,0.,0.));
#4705=DIRECTION('center_axis',(0.,-1.,0.));
#4706=DIRECTION('ref_axis',(1.,0.,0.));
#4707=DIRECTION('center_axis',(0.,-1.,0.));
#4708=DIRECTION('ref_axis',(1.,0.,0.));
#4709=DIRECTION('center_axis',(0.,-1.,0.));
#4710=DIRECTION('ref_axis',(1.,0.,0.));
#4711=DIRECTION('center_axis',(0.,-1.,0.));
#4712=DIRECTION('ref_axis',(1.,0.,0.));
#4713=DIRECTION('center_axis',(0.,-1.,0.));
#4714=DIRECTION('ref_axis',(1.,0.,0.));
#4715=DIRECTION('center_axis',(0.,-1.,0.));
#4716=DIRECTION('ref_axis',(1.,0.,0.));
#4717=DIRECTION('center_axis',(0.,-1.,0.));
#4718=DIRECTION('ref_axis',(1.,0.,0.));
#4719=DIRECTION('center_axis',(0.,-1.,0.));
#4720=DIRECTION('ref_axis',(1.,0.,0.));
#4721=DIRECTION('center_axis',(0.,-1.,0.));
#4722=DIRECTION('ref_axis',(1.,0.,0.));
#4723=DIRECTION('center_axis',(0.,-1.,0.));
#4724=DIRECTION('ref_axis',(1.,0.,0.));
#4725=DIRECTION('center_axis',(0.,-1.,0.));
#4726=DIRECTION('ref_axis',(1.,0.,0.));
#4727=DIRECTION('center_axis',(0.,-1.,0.));
#4728=DIRECTION('ref_axis',(1.,0.,0.));
#4729=DIRECTION('center_axis',(0.,-1.,0.));
#4730=DIRECTION('ref_axis',(1.,0.,0.));
#4731=DIRECTION('center_axis',(0.,-1.,0.));
#4732=DIRECTION('ref_axis',(1.,0.,0.));
#4733=DIRECTION('center_axis',(0.,-1.,0.));
#4734=DIRECTION('ref_axis',(1.,0.,0.));
#4735=DIRECTION('center_axis',(0.,-1.,0.));
#4736=DIRECTION('ref_axis',(1.,0.,0.));
#4737=DIRECTION('center_axis',(0.,-1.,0.));
#4738=DIRECTION('ref_axis',(1.,0.,0.));
#4739=DIRECTION('center_axis',(0.,-1.,0.));
#4740=DIRECTION('ref_axis',(1.,0.,0.));
#4741=DIRECTION('center_axis',(0.,-1.,0.));
#4742=DIRECTION('ref_axis',(1.,0.,0.));
#4743=DIRECTION('center_axis',(0.,-1.,0.));
#4744=DIRECTION('ref_axis',(1.,0.,0.));
#4745=DIRECTION('center_axis',(0.,-1.,0.));
#4746=DIRECTION('ref_axis',(1.,0.,0.));
#4747=DIRECTION('center_axis',(0.,-1.,0.));
#4748=DIRECTION('ref_axis',(1.,0.,0.));
#4749=DIRECTION('center_axis',(0.,-1.,0.));
#4750=DIRECTION('ref_axis',(1.,0.,0.));
#4751=DIRECTION('center_axis',(0.,-1.,0.));
#4752=DIRECTION('ref_axis',(1.,0.,0.));
#4753=DIRECTION('center_axis',(0.,-1.,0.));
#4754=DIRECTION('ref_axis',(1.,0.,0.));
#4755=DIRECTION('center_axis',(0.,-1.,0.));
#4756=DIRECTION('ref_axis',(1.,0.,0.));
#4757=DIRECTION('center_axis',(0.,-1.,0.));
#4758=DIRECTION('ref_axis',(1.,0.,0.));
#4759=DIRECTION('center_axis',(0.,-1.,0.));
#4760=DIRECTION('ref_axis',(1.,0.,0.));
#4761=DIRECTION('center_axis',(0.,-1.,0.));
#4762=DIRECTION('ref_axis',(1.,0.,0.));
#4763=DIRECTION('center_axis',(0.,-1.,0.));
#4764=DIRECTION('ref_axis',(1.,0.,0.));
#4765=DIRECTION('center_axis',(0.,-1.,0.));
#4766=DIRECTION('ref_axis',(1.,0.,0.));
#4767=DIRECTION('center_axis',(0.,-1.,0.));
#4768=DIRECTION('ref_axis',(1.,0.,0.));
#4769=DIRECTION('center_axis',(0.,-1.,0.));
#4770=DIRECTION('ref_axis',(1.,0.,0.));
#4771=DIRECTION('center_axis',(0.,-1.,0.));
#4772=DIRECTION('ref_axis',(1.,0.,0.));
#4773=DIRECTION('center_axis',(0.,-1.,0.));
#4774=DIRECTION('ref_axis',(1.,0.,0.));
#4775=DIRECTION('center_axis',(0.,-1.,0.));
#4776=DIRECTION('ref_axis',(1.,0.,0.));
#4777=DIRECTION('center_axis',(0.,-1.,0.));
#4778=DIRECTION('ref_axis',(1.,0.,0.));
#4779=DIRECTION('center_axis',(0.,-1.,0.));
#4780=DIRECTION('ref_axis',(1.,0.,0.));
#4781=DIRECTION('center_axis',(0.,-1.,0.));
#4782=DIRECTION('ref_axis',(1.,0.,0.));
#4783=DIRECTION('center_axis',(0.,-1.,0.));
#4784=DIRECTION('ref_axis',(1.,0.,0.));
#4785=DIRECTION('center_axis',(0.,-1.,0.));
#4786=DIRECTION('ref_axis',(1.,0.,0.));
#4787=DIRECTION('center_axis',(0.,-1.,0.));
#4788=DIRECTION('ref_axis',(1.,0.,0.));
#4789=DIRECTION('center_axis',(0.,-1.,0.));
#4790=DIRECTION('ref_axis',(1.,0.,0.));
#4791=DIRECTION('center_axis',(0.,-1.,0.));
#4792=DIRECTION('ref_axis',(1.,0.,0.));
#4793=DIRECTION('center_axis',(0.,-1.,0.));
#4794=DIRECTION('ref_axis',(1.,0.,0.));
#4795=DIRECTION('center_axis',(0.,-1.,0.));
#4796=DIRECTION('ref_axis',(1.,0.,0.));
#4797=DIRECTION('center_axis',(0.,-1.,0.));
#4798=DIRECTION('ref_axis',(1.,0.,0.));
#4799=DIRECTION('center_axis',(0.,-1.,0.));
#4800=DIRECTION('ref_axis',(1.,0.,0.));
#4801=DIRECTION('center_axis',(0.,-1.,0.));
#4802=DIRECTION('ref_axis',(1.,0.,0.));
#4803=DIRECTION('center_axis',(0.,-1.,0.));
#4804=DIRECTION('ref_axis',(1.,0.,0.));
#4805=DIRECTION('center_axis',(0.,-1.,0.));
#4806=DIRECTION('ref_axis',(1.,0.,0.));
#4807=DIRECTION('center_axis',(0.,-1.,0.));
#4808=DIRECTION('ref_axis',(1.,0.,0.));
#4809=DIRECTION('center_axis',(0.,-1.,0.));
#4810=DIRECTION('ref_axis',(1.,0.,0.));
#4811=DIRECTION('center_axis',(0.,-1.,0.));
#4812=DIRECTION('ref_axis',(1.,0.,0.));
#4813=DIRECTION('center_axis',(0.,-1.,0.));
#4814=DIRECTION('ref_axis',(1.,0.,0.));
#4815=DIRECTION('center_axis',(0.,-1.,0.));
#4816=DIRECTION('ref_axis',(1.,0.,0.));
#4817=DIRECTION('center_axis',(0.,-1.,0.));
#4818=DIRECTION('ref_axis',(1.,0.,0.));
#4819=DIRECTION('center_axis',(0.,-1.,0.));
#4820=DIRECTION('ref_axis',(1.,0.,0.));
#4821=DIRECTION('center_axis',(0.,-1.,0.));
#4822=DIRECTION('ref_axis',(1.,0.,0.));
#4823=DIRECTION('center_axis',(0.,-1.,0.));
#4824=DIRECTION('ref_axis',(1.,0.,0.));
#4825=DIRECTION('center_axis',(0.,-1.,0.));
#4826=DIRECTION('ref_axis',(1.,0.,0.));
#4827=DIRECTION('center_axis',(0.,-1.,0.));
#4828=DIRECTION('ref_axis',(1.,0.,0.));
#4829=DIRECTION('center_axis',(0.,-1.,0.));
#4830=DIRECTION('ref_axis',(1.,0.,0.));
#4831=DIRECTION('center_axis',(0.,-1.,0.));
#4832=DIRECTION('ref_axis',(1.,0.,0.));
#4833=DIRECTION('center_axis',(0.,-1.,0.));
#4834=DIRECTION('ref_axis',(1.,0.,0.));
#4835=DIRECTION('center_axis',(0.,-1.,0.));
#4836=DIRECTION('ref_axis',(1.,0.,0.));
#4837=DIRECTION('center_axis',(0.,-1.,0.));
#4838=DIRECTION('ref_axis',(1.,0.,0.));
#4839=DIRECTION('center_axis',(0.,-1.,0.));
#4840=DIRECTION('ref_axis',(1.,0.,0.));
#4841=DIRECTION('center_axis',(0.,-1.,0.));
#4842=DIRECTION('ref_axis',(1.,0.,0.));
#4843=DIRECTION('center_axis',(0.,-1.,0.));
#4844=DIRECTION('ref_axis',(1.,0.,0.));
#4845=DIRECTION('center_axis',(0.,-1.,0.));
#4846=DIRECTION('ref_axis',(1.,0.,0.));
#4847=DIRECTION('center_axis',(0.,-1.,0.));
#4848=DIRECTION('ref_axis',(1.,0.,0.));
#4849=DIRECTION('center_axis',(0.,-1.,0.));
#4850=DIRECTION('ref_axis',(1.,0.,0.));
#4851=DIRECTION('center_axis',(0.,-1.,0.));
#4852=DIRECTION('ref_axis',(1.,0.,0.));
#4853=DIRECTION('center_axis',(0.,-1.,0.));
#4854=DIRECTION('ref_axis',(1.,0.,0.));
#4855=DIRECTION('center_axis',(0.,-1.,0.));
#4856=DIRECTION('ref_axis',(1.,0.,0.));
#4857=DIRECTION('center_axis',(0.,-1.,0.));
#4858=DIRECTION('ref_axis',(1.,0.,0.));
#4859=DIRECTION('center_axis',(0.,-1.,0.));
#4860=DIRECTION('ref_axis',(1.,0.,0.));
#4861=DIRECTION('center_axis',(0.,-1.,0.));
#4862=DIRECTION('ref_axis',(1.,0.,0.));
#4863=DIRECTION('center_axis',(0.,-1.,0.));
#4864=DIRECTION('ref_axis',(1.,0.,0.));
#4865=DIRECTION('center_axis',(0.,-1.,0.));
#4866=DIRECTION('ref_axis',(1.,0.,0.));
#4867=DIRECTION('center_axis',(0.,-1.,0.));
#4868=DIRECTION('ref_axis',(1.,0.,0.));
#4869=DIRECTION('center_axis',(0.,-1.,0.));
#4870=DIRECTION('ref_axis',(1.,0.,0.));
#4871=DIRECTION('center_axis',(0.,-1.,0.));
#4872=DIRECTION('ref_axis',(1.,0.,0.));
#4873=DIRECTION('center_axis',(0.,-1.,0.));
#4874=DIRECTION('ref_axis',(1.,0.,0.));
#4875=DIRECTION('center_axis',(0.,-1.,0.));
#4876=DIRECTION('ref_axis',(1.,0.,0.));
#4877=DIRECTION('center_axis',(0.,-1.,0.));
#4878=DIRECTION('ref_axis',(1.,0.,0.));
#4879=DIRECTION('center_axis',(0.,-1.,0.));
#4880=DIRECTION('ref_axis',(1.,0.,0.));
#4881=DIRECTION('center_axis',(0.,-1.,0.));
#4882=DIRECTION('ref_axis',(1.,0.,0.));
#4883=DIRECTION('center_axis',(0.,-1.,0.));
#4884=DIRECTION('ref_axis',(1.,0.,0.));
#4885=DIRECTION('center_axis',(0.,-1.,0.));
#4886=DIRECTION('ref_axis',(1.,0.,0.));
#4887=DIRECTION('center_axis',(0.,-1.,0.));
#4888=DIRECTION('ref_axis',(1.,0.,0.));
#4889=DIRECTION('center_axis',(0.,-1.,0.));
#4890=DIRECTION('ref_axis',(1.,0.,0.));
#4891=DIRECTION('center_axis',(0.,-1.,0.));
#4892=DIRECTION('ref_axis',(1.,0.,0.));
#4893=DIRECTION('center_axis',(0.,-1.,0.));
#4894=DIRECTION('ref_axis',(1.,0.,0.));
#4895=DIRECTION('center_axis',(0.,-1.,0.));
#4896=DIRECTION('ref_axis',(1.,0.,0.));
#4897=DIRECTION('center_axis',(0.,-1.,0.));
#4898=DIRECTION('ref_axis',(1.,0.,0.));
#4899=DIRECTION('center_axis',(0.,-1.,0.));
#4900=DIRECTION('ref_axis',(1.,0.,0.));
#4901=DIRECTION('center_axis',(0.,-1.,0.));
#4902=DIRECTION('ref_axis',(1.,0.,0.));
#4903=DIRECTION('center_axis',(0.,-1.,0.));
#4904=DIRECTION('ref_axis',(1.,0.,0.));
#4905=DIRECTION('center_axis',(0.,-1.,0.));
#4906=DIRECTION('ref_axis',(1.,0.,0.));
#4907=DIRECTION('center_axis',(0.,-1.,0.));
#4908=DIRECTION('ref_axis',(1.,0.,0.));
#4909=DIRECTION('center_axis',(0.,-1.,0.));
#4910=DIRECTION('ref_axis',(1.,0.,0.));
#4911=DIRECTION('center_axis',(0.,-1.,0.));
#4912=DIRECTION('ref_axis',(1.,0.,0.));
#4913=DIRECTION('center_axis',(0.,-1.,0.));
#4914=DIRECTION('ref_axis',(1.,0.,0.));
#4915=DIRECTION('center_axis',(0.,-1.,0.));
#4916=DIRECTION('ref_axis',(1.,0.,0.));
#4917=DIRECTION('center_axis',(0.,-1.,0.));
#4918=DIRECTION('ref_axis',(1.,0.,0.));
#4919=DIRECTION('center_axis',(0.,-1.,0.));
#4920=DIRECTION('ref_axis',(1.,0.,0.));
#4921=DIRECTION('center_axis',(0.,-1.,0.));
#4922=DIRECTION('ref_axis',(1.,0.,0.));
#4923=DIRECTION('center_axis',(0.,-1.,0.));
#4924=DIRECTION('ref_axis',(1.,0.,0.));
#4925=DIRECTION('center_axis',(0.,-1.,0.));
#4926=DIRECTION('ref_axis',(1.,0.,0.));
#4927=DIRECTION('center_axis',(0.,-1.,0.));
#4928=DIRECTION('ref_axis',(1.,0.,0.));
#4929=DIRECTION('center_axis',(0.,-1.,0.));
#4930=DIRECTION('ref_axis',(1.,0.,0.));
#4931=DIRECTION('center_axis',(0.,-1.,0.));
#4932=DIRECTION('ref_axis',(1.,0.,0.));
#4933=DIRECTION('center_axis',(0.,-1.,0.));
#4934=DIRECTION('ref_axis',(1.,0.,0.));
#4935=DIRECTION('center_axis',(0.,-1.,0.));
#4936=DIRECTION('ref_axis',(1.,0.,0.));
#4937=DIRECTION('center_axis',(0.,-1.,0.));
#4938=DIRECTION('ref_axis',(1.,0.,0.));
#4939=DIRECTION('center_axis',(0.,-1.,0.));
#4940=DIRECTION('ref_axis',(1.,0.,0.));
#4941=DIRECTION('center_axis',(0.,-1.,0.));
#4942=DIRECTION('ref_axis',(1.,0.,0.));
#4943=DIRECTION('center_axis',(0.,-1.,0.));
#4944=DIRECTION('ref_axis',(1.,0.,0.));
#4945=DIRECTION('center_axis',(0.,-1.,0.));
#4946=DIRECTION('ref_axis',(1.,0.,0.));
#4947=DIRECTION('center_axis',(0.,-1.,0.));
#4948=DIRECTION('ref_axis',(1.,0.,0.));
#4949=DIRECTION('center_axis',(0.,-1.,0.));
#4950=DIRECTION('ref_axis',(1.,0.,0.));
#4951=DIRECTION('center_axis',(0.,-1.,0.));
#4952=DIRECTION('ref_axis',(1.,0.,0.));
#4953=DIRECTION('center_axis',(0.,-1.,0.));
#4954=DIRECTION('ref_axis',(1.,0.,0.));
#4955=DIRECTION('center_axis',(0.,-1.,0.));
#4956=DIRECTION('ref_axis',(1.,0.,0.));
#4957=DIRECTION('center_axis',(0.,-1.,0.));
#4958=DIRECTION('ref_axis',(1.,0.,0.));
#4959=DIRECTION('center_axis',(0.,-1.,0.));
#4960=DIRECTION('ref_axis',(1.,0.,0.));
#4961=DIRECTION('center_axis',(0.,-1.,0.));
#4962=DIRECTION('ref_axis',(1.,0.,0.));
#4963=DIRECTION('center_axis',(0.,-1.,0.));
#4964=DIRECTION('ref_axis',(1.,0.,0.));
#4965=DIRECTION('center_axis',(0.,-1.,0.));
#4966=DIRECTION('ref_axis',(1.,0.,0.));
#4967=DIRECTION('center_axis',(0.,-1.,0.));
#4968=DIRECTION('ref_axis',(1.,0.,0.));
#4969=DIRECTION('center_axis',(0.,-1.,0.));
#4970=DIRECTION('ref_axis',(1.,0.,0.));
#4971=DIRECTION('center_axis',(0.,-1.,0.));
#4972=DIRECTION('ref_axis',(1.,0.,0.));
#4973=DIRECTION('center_axis',(0.,-1.,0.));
#4974=DIRECTION('ref_axis',(1.,0.,0.));
#4975=DIRECTION('center_axis',(0.,-1.,0.));
#4976=DIRECTION('ref_axis',(1.,0.,0.));
#4977=DIRECTION('center_axis',(0.,-1.,0.));
#4978=DIRECTION('ref_axis',(1.,0.,0.));
#4979=DIRECTION('center_axis',(0.,-1.,0.));
#4980=DIRECTION('ref_axis',(1.,0.,0.));
#4981=DIRECTION('center_axis',(0.,-1.,0.));
#4982=DIRECTION('ref_axis',(1.,0.,0.));
#4983=DIRECTION('center_axis',(0.,-1.,0.));
#4984=DIRECTION('ref_axis',(1.,0.,0.));
#4985=DIRECTION('center_axis',(0.,-1.,0.));
#4986=DIRECTION('ref_axis',(1.,0.,0.));
#4987=DIRECTION('center_axis',(0.,-1.,0.));
#4988=DIRECTION('ref_axis',(1.,0.,0.));
#4989=DIRECTION('center_axis',(0.,-1.,0.));
#4990=DIRECTION('ref_axis',(1.,0.,0.));
#4991=DIRECTION('center_axis',(0.,-1.,0.));
#4992=DIRECTION('ref_axis',(1.,0.,0.));
#4993=DIRECTION('center_axis',(0.,-1.,0.));
#4994=DIRECTION('ref_axis',(1.,0.,0.));
#4995=DIRECTION('center_axis',(0.,-1.,0.));
#4996=DIRECTION('ref_axis',(1.,0.,0.));
#4997=DIRECTION('center_axis',(0.,-1.,0.));
#4998=DIRECTION('ref_axis',(1.,0.,0.));
#4999=DIRECTION('center_axis',(0.,-1.,0.));
#5000=DIRECTION('ref_axis',(1.,0.,0.));
#5001=DIRECTION('center_axis',(0.,-1.,0.));
#5002=DIRECTION('ref_axis',(1.,0.,0.));
#5003=DIRECTION('center_axis',(0.,-1.,0.));
#5004=DIRECTION('ref_axis',(1.,0.,0.));
#5005=DIRECTION('center_axis',(0.,-1.,0.));
#5006=DIRECTION('ref_axis',(1.,0.,0.));
#5007=DIRECTION('center_axis',(0.,-1.,0.));
#5008=DIRECTION('ref_axis',(1.,0.,0.));
#5009=DIRECTION('center_axis',(0.,-1.,0.));
#5010=DIRECTION('ref_axis',(1.,0.,0.));
#5011=DIRECTION('center_axis',(0.,-1.,0.));
#5012=DIRECTION('ref_axis',(1.,0.,0.));
#5013=DIRECTION('center_axis',(0.,-1.,0.));
#5014=DIRECTION('ref_axis',(1.,0.,0.));
#5015=DIRECTION('center_axis',(0.,-1.,0.));
#5016=DIRECTION('ref_axis',(1.,0.,0.));
#5017=DIRECTION('center_axis',(0.,-1.,0.));
#5018=DIRECTION('ref_axis',(1.,0.,0.));
#5019=DIRECTION('center_axis',(0.,-1.,0.));
#5020=DIRECTION('ref_axis',(1.,0.,0.));
#5021=DIRECTION('center_axis',(0.,-1.,0.));
#5022=DIRECTION('ref_axis',(1.,0.,0.));
#5023=DIRECTION('center_axis',(0.,-1.,0.));
#5024=DIRECTION('ref_axis',(1.,0.,0.));
#5025=DIRECTION('center_axis',(0.,-1.,0.));
#5026=DIRECTION('ref_axis',(1.,0.,0.));
#5027=DIRECTION('center_axis',(0.,-1.,0.));
#5028=DIRECTION('ref_axis',(1.,0.,0.));
#5029=DIRECTION('center_axis',(0.,-1.,0.));
#5030=DIRECTION('ref_axis',(1.,0.,0.));
#5031=DIRECTION('center_axis',(0.,-1.,0.));
#5032=DIRECTION('ref_axis',(1.,0.,0.));
#5033=DIRECTION('center_axis',(0.,-1.,0.));
#5034=DIRECTION('ref_axis',(1.,0.,0.));
#5035=DIRECTION('center_axis',(0.,-1.,0.));
#5036=DIRECTION('ref_axis',(1.,0.,0.));
#5037=DIRECTION('center_axis',(0.,-1.,0.));
#5038=DIRECTION('ref_axis',(1.,0.,0.));
#5039=DIRECTION('center_axis',(0.,-1.,0.));
#5040=DIRECTION('ref_axis',(1.,0.,0.));
#5041=DIRECTION('center_axis',(0.,-1.,0.));
#5042=DIRECTION('ref_axis',(1.,0.,0.));
#5043=DIRECTION('center_axis',(0.,-1.,0.));
#5044=DIRECTION('ref_axis',(1.,0.,0.));
#5045=DIRECTION('center_axis',(0.,-1.,0.));
#5046=DIRECTION('ref_axis',(1.,0.,0.));
#5047=DIRECTION('center_axis',(0.,-1.,0.));
#5048=DIRECTION('ref_axis',(1.,0.,0.));
#5049=DIRECTION('center_axis',(0.,-1.,0.));
#5050=DIRECTION('ref_axis',(1.,0.,0.));
#5051=DIRECTION('center_axis',(0.,-1.,0.));
#5052=DIRECTION('ref_axis',(1.,0.,0.));
#5053=DIRECTION('center_axis',(0.,-1.,0.));
#5054=DIRECTION('ref_axis',(1.,0.,0.));
#5055=DIRECTION('center_axis',(0.,-1.,0.));
#5056=DIRECTION('ref_axis',(1.,0.,0.));
#5057=DIRECTION('center_axis',(0.,-1.,0.));
#5058=DIRECTION('ref_axis',(1.,0.,0.));
#5059=DIRECTION('center_axis',(0.,-1.,0.));
#5060=DIRECTION('ref_axis',(1.,0.,0.));
#5061=DIRECTION('center_axis',(0.,-1.,0.));
#5062=DIRECTION('ref_axis',(1.,0.,0.));
#5063=DIRECTION('center_axis',(0.,-1.,0.));
#5064=DIRECTION('ref_axis',(1.,0.,0.));
#5065=DIRECTION('center_axis',(0.,-1.,0.));
#5066=DIRECTION('ref_axis',(1.,0.,0.));
#5067=DIRECTION('center_axis',(0.,-1.,0.));
#5068=DIRECTION('ref_axis',(1.,0.,0.));
#5069=DIRECTION('center_axis',(0.,-1.,0.));
#5070=DIRECTION('ref_axis',(1.,0.,0.));
#5071=DIRECTION('center_axis',(0.,-1.,0.));
#5072=DIRECTION('ref_axis',(1.,0.,0.));
#5073=DIRECTION('center_axis',(0.,-1.,0.));
#5074=DIRECTION('ref_axis',(1.,0.,0.));
#5075=DIRECTION('center_axis',(0.,-1.,0.));
#5076=DIRECTION('ref_axis',(1.,0.,0.));
#5077=DIRECTION('center_axis',(0.,-1.,0.));
#5078=DIRECTION('ref_axis',(1.,0.,0.));
#5079=DIRECTION('center_axis',(0.,-1.,0.));
#5080=DIRECTION('ref_axis',(1.,0.,0.));
#5081=DIRECTION('center_axis',(0.,-1.,0.));
#5082=DIRECTION('ref_axis',(1.,0.,0.));
#5083=DIRECTION('center_axis',(0.,-1.,0.));
#5084=DIRECTION('ref_axis',(1.,0.,0.));
#5085=DIRECTION('center_axis',(0.,-1.,0.));
#5086=DIRECTION('ref_axis',(1.,0.,0.));
#5087=DIRECTION('center_axis',(0.,-1.,0.));
#5088=DIRECTION('ref_axis',(1.,0.,0.));
#5089=DIRECTION('center_axis',(0.,-1.,0.));
#5090=DIRECTION('ref_axis',(1.,0.,0.));
#5091=DIRECTION('center_axis',(0.,-1.,0.));
#5092=DIRECTION('ref_axis',(1.,0.,0.));
#5093=DIRECTION('center_axis',(0.,-1.,0.));
#5094=DIRECTION('ref_axis',(1.,0.,0.));
#5095=DIRECTION('center_axis',(0.,-1.,0.));
#5096=DIRECTION('ref_axis',(1.,0.,0.));
#5097=DIRECTION('center_axis',(0.,-1.,0.));
#5098=DIRECTION('ref_axis',(1.,0.,0.));
#5099=DIRECTION('center_axis',(0.,-1.,0.));
#5100=DIRECTION('ref_axis',(1.,0.,0.));
#5101=DIRECTION('center_axis',(0.,-1.,0.));
#5102=DIRECTION('ref_axis',(1.,0.,0.));
#5103=DIRECTION('center_axis',(0.,-1.,0.));
#5104=DIRECTION('ref_axis',(1.,0.,0.));
#5105=DIRECTION('center_axis',(0.,-1.,0.));
#5106=DIRECTION('ref_axis',(1.,0.,0.));
#5107=DIRECTION('center_axis',(0.,-1.,0.));
#5108=DIRECTION('ref_axis',(1.,0.,0.));
#5109=DIRECTION('center_axis',(0.,-1.,0.));
#5110=DIRECTION('ref_axis',(1.,0.,0.));
#5111=DIRECTION('center_axis',(0.,-1.,0.));
#5112=DIRECTION('ref_axis',(1.,0.,0.));
#5113=DIRECTION('center_axis',(0.,-1.,0.));
#5114=DIRECTION('ref_axis',(1.,0.,0.));
#5115=DIRECTION('center_axis',(0.,-1.,0.));
#5116=DIRECTION('ref_axis',(1.,0.,0.));
#5117=DIRECTION('center_axis',(0.,-1.,0.));
#5118=DIRECTION('ref_axis',(1.,0.,0.));
#5119=DIRECTION('center_axis',(0.,-1.,0.));
#5120=DIRECTION('ref_axis',(1.,0.,0.));
#5121=DIRECTION('center_axis',(0.,-1.,0.));
#5122=DIRECTION('ref_axis',(1.,0.,0.));
#5123=DIRECTION('center_axis',(0.,-1.,0.));
#5124=DIRECTION('ref_axis',(1.,0.,0.));
#5125=DIRECTION('center_axis',(0.,-1.,0.));
#5126=DIRECTION('ref_axis',(1.,0.,0.));
#5127=DIRECTION('center_axis',(0.,-1.,0.));
#5128=DIRECTION('ref_axis',(1.,0.,0.));
#5129=DIRECTION('center_axis',(0.,-1.,0.));
#5130=DIRECTION('ref_axis',(1.,0.,0.));
#5131=DIRECTION('center_axis',(0.,-1.,0.));
#5132=DIRECTION('ref_axis',(1.,0.,0.));
#5133=DIRECTION('center_axis',(0.,-1.,0.));
#5134=DIRECTION('ref_axis',(1.,0.,0.));
#5135=DIRECTION('center_axis',(0.,-1.,0.));
#5136=DIRECTION('ref_axis',(1.,0.,0.));
#5137=DIRECTION('center_axis',(0.,-1.,0.));
#5138=DIRECTION('ref_axis',(1.,0.,0.));
#5139=DIRECTION('center_axis',(0.,-1.,0.));
#5140=DIRECTION('ref_axis',(1.,0.,0.));
#5141=DIRECTION('center_axis',(0.,-1.,0.));
#5142=DIRECTION('ref_axis',(1.,0.,0.));
#5143=DIRECTION('center_axis',(0.,-1.,0.));
#5144=DIRECTION('ref_axis',(1.,0.,0.));
#5145=DIRECTION('center_axis',(0.,-1.,0.));
#5146=DIRECTION('ref_axis',(1.,0.,0.));
#5147=DIRECTION('center_axis',(0.,-1.,0.));
#5148=DIRECTION('ref_axis',(1.,0.,0.));
#5149=DIRECTION('center_axis',(0.,1.,0.));
#5150=DIRECTION('ref_axis',(1.,0.,0.));
#5151=DIRECTION('',(0.,-1.,0.));
#5152=DIRECTION('center_axis',(0.,1.,0.));
#5153=DIRECTION('ref_axis',(1.,0.,0.));
#5154=DIRECTION('',(0.,-1.,0.));
#5155=DIRECTION('center_axis',(0.,1.,0.));
#5156=DIRECTION('ref_axis',(1.,0.,0.));
#5157=DIRECTION('',(0.,-1.,0.));
#5158=DIRECTION('center_axis',(0.,1.,0.));
#5159=DIRECTION('ref_axis',(1.,0.,0.));
#5160=DIRECTION('',(0.,-1.,0.));
#5161=DIRECTION('center_axis',(0.,1.,0.));
#5162=DIRECTION('ref_axis',(1.,0.,0.));
#5163=DIRECTION('',(0.,-1.,0.));
#5164=DIRECTION('center_axis',(0.,1.,0.));
#5165=DIRECTION('ref_axis',(1.,0.,0.));
#5166=DIRECTION('',(0.,-1.,0.));
#5167=DIRECTION('center_axis',(0.,1.,0.));
#5168=DIRECTION('ref_axis',(1.,0.,0.));
#5169=DIRECTION('',(0.,-1.,0.));
#5170=DIRECTION('center_axis',(0.,1.,0.));
#5171=DIRECTION('ref_axis',(1.,0.,0.));
#5172=DIRECTION('',(0.,-1.,0.));
#5173=DIRECTION('center_axis',(0.,1.,0.));
#5174=DIRECTION('ref_axis',(1.,0.,0.));
#5175=DIRECTION('',(0.,-1.,0.));
#5176=DIRECTION('center_axis',(0.,1.,0.));
#5177=DIRECTION('ref_axis',(1.,0.,0.));
#5178=DIRECTION('',(0.,-1.,0.));
#5179=DIRECTION('center_axis',(0.,1.,0.));
#5180=DIRECTION('ref_axis',(1.,0.,0.));
#5181=DIRECTION('',(0.,-1.,0.));
#5182=DIRECTION('center_axis',(0.,1.,0.));
#5183=DIRECTION('ref_axis',(1.,0.,0.));
#5184=DIRECTION('',(0.,-1.,0.));
#5185=DIRECTION('center_axis',(0.,1.,0.));
#5186=DIRECTION('ref_axis',(1.,0.,0.));
#5187=DIRECTION('',(0.,-1.,0.));
#5188=DIRECTION('center_axis',(0.,1.,0.));
#5189=DIRECTION('ref_axis',(1.,0.,0.));
#5190=DIRECTION('',(0.,-1.,0.));
#5191=DIRECTION('center_axis',(0.,1.,0.));
#5192=DIRECTION('ref_axis',(1.,0.,0.));
#5193=DIRECTION('',(0.,-1.,0.));
#5194=DIRECTION('center_axis',(0.,1.,0.));
#5195=DIRECTION('ref_axis',(1.,0.,0.));
#5196=DIRECTION('',(0.,-1.,0.));
#5197=DIRECTION('center_axis',(0.,1.,0.));
#5198=DIRECTION('ref_axis',(1.,0.,0.));
#5199=DIRECTION('',(0.,-1.,0.));
#5200=DIRECTION('center_axis',(0.,1.,0.));
#5201=DIRECTION('ref_axis',(1.,0.,0.));
#5202=DIRECTION('center_axis',(0.,1.,0.));
#5203=DIRECTION('ref_axis',(-0.948683298050513,0.,0.316227766016839));
#5204=DIRECTION('center_axis',(0.,1.,0.));
#5205=DIRECTION('ref_axis',(1.,0.,0.));
#5206=DIRECTION('',(0.,-1.,0.));
#5207=DIRECTION('center_axis',(0.,1.,0.));
#5208=DIRECTION('ref_axis',(1.,0.,0.));
#5209=DIRECTION('',(0.,-1.,0.));
#5210=DIRECTION('center_axis',(0.,1.,0.));
#5211=DIRECTION('ref_axis',(1.,0.,0.));
#5212=DIRECTION('',(0.,-1.,0.));
#5213=DIRECTION('center_axis',(0.,1.,0.));
#5214=DIRECTION('ref_axis',(1.,0.,0.));
#5215=DIRECTION('',(0.,-1.,0.));
#5216=DIRECTION('center_axis',(0.,1.,0.));
#5217=DIRECTION('ref_axis',(1.,0.,0.));
#5218=DIRECTION('',(0.,-1.,0.));
#5219=DIRECTION('center_axis',(0.,1.,0.));
#5220=DIRECTION('ref_axis',(1.,0.,0.));
#5221=DIRECTION('',(0.,-1.,0.));
#5222=DIRECTION('center_axis',(0.,1.,0.));
#5223=DIRECTION('ref_axis',(1.,0.,0.));
#5224=DIRECTION('',(0.,-1.,0.));
#5225=DIRECTION('center_axis',(0.,1.,0.));
#5226=DIRECTION('ref_axis',(1.,0.,0.));
#5227=DIRECTION('',(0.,-1.,0.));
#5228=DIRECTION('center_axis',(0.,1.,0.));
#5229=DIRECTION('ref_axis',(1.,0.,0.));
#5230=DIRECTION('',(0.,-1.,0.));
#5231=DIRECTION('center_axis',(0.,1.,0.));
#5232=DIRECTION('ref_axis',(1.,0.,0.));
#5233=DIRECTION('',(0.,-1.,0.));
#5234=DIRECTION('center_axis',(0.,1.,0.));
#5235=DIRECTION('ref_axis',(1.,0.,0.));
#5236=DIRECTION('',(0.,-1.,0.));
#5237=DIRECTION('center_axis',(0.,1.,0.));
#5238=DIRECTION('ref_axis',(1.,0.,0.));
#5239=DIRECTION('',(0.,-1.,0.));
#5240=DIRECTION('center_axis',(0.,1.,0.));
#5241=DIRECTION('ref_axis',(1.,0.,0.));
#5242=DIRECTION('',(0.,-1.,0.));
#5243=DIRECTION('center_axis',(0.,1.,0.));
#5244=DIRECTION('ref_axis',(1.,0.,0.));
#5245=DIRECTION('',(0.,-1.,0.));
#5246=DIRECTION('center_axis',(0.,1.,0.));
#5247=DIRECTION('ref_axis',(1.,0.,0.));
#5248=DIRECTION('',(0.,-1.,0.));
#5249=DIRECTION('center_axis',(0.,1.,0.));
#5250=DIRECTION('ref_axis',(1.,0.,0.));
#5251=DIRECTION('',(0.,-1.,0.));
#5252=DIRECTION('center_axis',(0.,1.,0.));
#5253=DIRECTION('ref_axis',(-0.0158832396086017,0.,0.999873853393285));
#5254=DIRECTION('center_axis',(0.,1.,0.));
#5255=DIRECTION('ref_axis',(1.,0.,0.));
#5256=DIRECTION('',(0.,-1.,0.));
#5257=DIRECTION('center_axis',(0.,1.,0.));
#5258=DIRECTION('ref_axis',(1.,0.,0.));
#5259=DIRECTION('',(0.,-1.,0.));
#5260=DIRECTION('center_axis',(0.,1.,0.));
#5261=DIRECTION('ref_axis',(1.,0.,0.));
#5262=DIRECTION('',(0.,-1.,0.));
#5263=DIRECTION('center_axis',(0.,1.,0.));
#5264=DIRECTION('ref_axis',(1.,0.,0.));
#5265=DIRECTION('',(0.,-1.,0.));
#5266=DIRECTION('center_axis',(0.,1.,0.));
#5267=DIRECTION('ref_axis',(1.,0.,0.));
#5268=DIRECTION('',(0.,-1.,0.));
#5269=DIRECTION('center_axis',(0.,1.,0.));
#5270=DIRECTION('ref_axis',(1.,0.,0.));
#5271=DIRECTION('',(0.,-1.,0.));
#5272=DIRECTION('center_axis',(0.,1.,0.));
#5273=DIRECTION('ref_axis',(1.,0.,0.));
#5274=DIRECTION('center_axis',(0.,1.,0.));
#5275=DIRECTION('ref_axis',(-0.964763821237732,0.,0.26311740579211));
#5276=DIRECTION('center_axis',(0.,1.,0.));
#5277=DIRECTION('ref_axis',(1.,0.,0.));
#5278=DIRECTION('center_axis',(0.,1.,0.));
#5279=DIRECTION('ref_axis',(-0.948683298050514,0.,-0.316227766016839));
#5280=DIRECTION('center_axis',(0.,1.,0.));
#5281=DIRECTION('ref_axis',(1.,0.,0.));
#5282=DIRECTION('',(0.,-1.,0.));
#5283=DIRECTION('center_axis',(0.,1.,0.));
#5284=DIRECTION('ref_axis',(1.,0.,0.));
#5285=DIRECTION('',(0.,-1.,0.));
#5286=DIRECTION('center_axis',(0.,1.,0.));
#5287=DIRECTION('ref_axis',(1.,0.,0.));
#5288=DIRECTION('',(0.,-1.,0.));
#5289=DIRECTION('center_axis',(0.,1.,0.));
#5290=DIRECTION('ref_axis',(1.,0.,0.));
#5291=DIRECTION('',(0.,-1.,0.));
#5292=DIRECTION('center_axis',(0.,1.,0.));
#5293=DIRECTION('ref_axis',(1.,0.,0.));
#5294=DIRECTION('',(0.,-1.,0.));
#5295=DIRECTION('center_axis',(0.,1.,0.));
#5296=DIRECTION('ref_axis',(1.,0.,0.));
#5297=DIRECTION('',(0.,-1.,0.));
#5298=DIRECTION('center_axis',(0.,1.,0.));
#5299=DIRECTION('ref_axis',(1.,0.,0.));
#5300=DIRECTION('center_axis',(0.,1.,0.));
#5301=DIRECTION('ref_axis',(-0.964763821237732,0.,-0.263117405792108));
#5302=DIRECTION('center_axis',(0.,1.,0.));
#5303=DIRECTION('ref_axis',(1.,0.,0.));
#5304=DIRECTION('',(0.,-1.,0.));
#5305=DIRECTION('center_axis',(0.,1.,0.));
#5306=DIRECTION('ref_axis',(1.,0.,0.));
#5307=DIRECTION('',(0.,-1.,0.));
#5308=DIRECTION('center_axis',(0.,1.,0.));
#5309=DIRECTION('ref_axis',(1.,0.,0.));
#5310=DIRECTION('',(0.,-1.,0.));
#5311=DIRECTION('center_axis',(0.,1.,0.));
#5312=DIRECTION('ref_axis',(1.,0.,0.));
#5313=DIRECTION('',(0.,-1.,0.));
#5314=DIRECTION('center_axis',(0.,1.,0.));
#5315=DIRECTION('ref_axis',(1.,0.,0.));
#5316=DIRECTION('',(0.,-1.,0.));
#5317=DIRECTION('center_axis',(0.,1.,0.));
#5318=DIRECTION('ref_axis',(1.,0.,0.));
#5319=DIRECTION('',(0.,-1.,0.));
#5320=DIRECTION('center_axis',(0.,1.,0.));
#5321=DIRECTION('ref_axis',(1.,0.,0.));
#5322=DIRECTION('',(0.,-1.,0.));
#5323=DIRECTION('center_axis',(0.,1.,0.));
#5324=DIRECTION('ref_axis',(1.,0.,0.));
#5325=DIRECTION('',(0.,-1.,0.));
#5326=DIRECTION('center_axis',(0.,1.,0.));
#5327=DIRECTION('ref_axis',(1.,0.,0.));
#5328=DIRECTION('',(0.,-1.,0.));
#5329=DIRECTION('center_axis',(0.,1.,0.));
#5330=DIRECTION('ref_axis',(1.,0.,0.));
#5331=DIRECTION('',(0.,-1.,0.));
#5332=DIRECTION('center_axis',(0.,1.,0.));
#5333=DIRECTION('ref_axis',(1.,0.,0.));
#5334=DIRECTION('',(0.,-1.,0.));
#5335=DIRECTION('center_axis',(0.,1.,0.));
#5336=DIRECTION('ref_axis',(1.,0.,0.));
#5337=DIRECTION('',(0.,-1.,0.));
#5338=DIRECTION('center_axis',(0.,1.,0.));
#5339=DIRECTION('ref_axis',(1.,0.,0.));
#5340=DIRECTION('',(0.,-1.,0.));
#5341=DIRECTION('center_axis',(0.,1.,0.));
#5342=DIRECTION('ref_axis',(1.,0.,0.));
#5343=DIRECTION('',(0.,-1.,0.));
#5344=DIRECTION('center_axis',(0.,1.,0.));
#5345=DIRECTION('ref_axis',(1.,0.,0.));
#5346=DIRECTION('',(0.,-1.,0.));
#5347=DIRECTION('center_axis',(0.,1.,0.));
#5348=DIRECTION('ref_axis',(1.,0.,0.));
#5349=DIRECTION('',(0.,-1.,0.));
#5350=DIRECTION('center_axis',(0.,1.,0.));
#5351=DIRECTION('ref_axis',(1.,0.,0.));
#5352=DIRECTION('',(0.,-1.,0.));
#5353=DIRECTION('center_axis',(0.,1.,0.));
#5354=DIRECTION('ref_axis',(1.,0.,0.));
#5355=DIRECTION('',(0.,-1.,0.));
#5356=DIRECTION('center_axis',(0.,1.,0.));
#5357=DIRECTION('ref_axis',(1.,0.,0.));
#5358=DIRECTION('',(0.,-1.,0.));
#5359=DIRECTION('center_axis',(0.,1.,0.));
#5360=DIRECTION('ref_axis',(1.,0.,0.));
#5361=DIRECTION('',(0.,-1.,0.));
#5362=DIRECTION('center_axis',(0.,1.,0.));
#5363=DIRECTION('ref_axis',(1.,0.,0.));
#5364=DIRECTION('',(0.,-1.,0.));
#5365=DIRECTION('center_axis',(0.,1.,0.));
#5366=DIRECTION('ref_axis',(1.,0.,0.));
#5367=DIRECTION('',(0.,-1.,0.));
#5368=DIRECTION('center_axis',(0.,1.,0.));
#5369=DIRECTION('ref_axis',(1.,0.,0.));
#5370=DIRECTION('',(0.,-1.,0.));
#5371=DIRECTION('center_axis',(0.,1.,0.));
#5372=DIRECTION('ref_axis',(1.,0.,0.));
#5373=DIRECTION('',(0.,-1.,0.));
#5374=DIRECTION('center_axis',(0.,1.,0.));
#5375=DIRECTION('ref_axis',(1.,0.,0.));
#5376=DIRECTION('',(0.,-1.,0.));
#5377=DIRECTION('center_axis',(0.,1.,0.));
#5378=DIRECTION('ref_axis',(1.,0.,0.));
#5379=DIRECTION('',(0.,-1.,0.));
#5380=DIRECTION('center_axis',(0.,1.,0.));
#5381=DIRECTION('ref_axis',(1.,0.,0.));
#5382=DIRECTION('',(0.,-1.,0.));
#5383=DIRECTION('center_axis',(0.,1.,0.));
#5384=DIRECTION('ref_axis',(1.,0.,0.));
#5385=DIRECTION('',(0.,-1.,0.));
#5386=DIRECTION('center_axis',(0.,1.,0.));
#5387=DIRECTION('ref_axis',(1.,0.,0.));
#5388=DIRECTION('',(0.,-1.,0.));
#5389=DIRECTION('center_axis',(0.,1.,0.));
#5390=DIRECTION('ref_axis',(1.,0.,0.));
#5391=DIRECTION('',(0.,-1.,0.));
#5392=DIRECTION('center_axis',(0.,1.,0.));
#5393=DIRECTION('ref_axis',(1.,0.,0.));
#5394=DIRECTION('',(0.,-1.,0.));
#5395=DIRECTION('center_axis',(0.,1.,0.));
#5396=DIRECTION('ref_axis',(1.,0.,0.));
#5397=DIRECTION('',(0.,-1.,0.));
#5398=DIRECTION('center_axis',(0.,1.,0.));
#5399=DIRECTION('ref_axis',(1.,0.,0.));
#5400=DIRECTION('',(0.,-1.,0.));
#5401=DIRECTION('center_axis',(0.,1.,0.));
#5402=DIRECTION('ref_axis',(1.,0.,0.));
#5403=DIRECTION('',(0.,-1.,0.));
#5404=DIRECTION('center_axis',(0.,1.,0.));
#5405=DIRECTION('ref_axis',(1.,0.,0.));
#5406=DIRECTION('',(0.,-1.,0.));
#5407=DIRECTION('center_axis',(0.,0.,-1.));
#5408=DIRECTION('ref_axis',(-1.,0.,0.));
#5409=DIRECTION('',(-1.,0.,0.));
#5410=DIRECTION('',(0.,1.,0.));
#5411=DIRECTION('',(0.,1.,0.));
#5412=DIRECTION('center_axis',(1.,0.,0.));
#5413=DIRECTION('ref_axis',(0.,0.,-1.));
#5414=DIRECTION('',(0.,0.,-1.));
#5415=DIRECTION('',(0.,1.,0.));
#5416=DIRECTION('center_axis',(0.,0.,1.));
#5417=DIRECTION('ref_axis',(1.,0.,0.));
#5418=DIRECTION('',(1.,0.,0.));
#5419=DIRECTION('',(0.,1.,0.));
#5420=DIRECTION('center_axis',(-1.,0.,0.));
#5421=DIRECTION('ref_axis',(0.,0.,1.));
#5422=DIRECTION('',(0.,0.,1.));
#5423=DIRECTION('center_axis',(0.,1.,0.));
#5424=DIRECTION('ref_axis',(1.,0.,0.));
#5425=CARTESIAN_POINT('',(0.,0.,0.));
#5426=CARTESIAN_POINT('Origin',(93.15,3.6,-11.1));
#5427=CARTESIAN_POINT('',(101.15,0.,-11.1000000000001));
#5428=CARTESIAN_POINT('',(93.15,0.,-11.1));
#5429=CARTESIAN_POINT('',(75.1500000000001,0.,-11.0999999999999));
#5430=CARTESIAN_POINT('',(101.15,3.6,-11.1000000000001));
#5431=CARTESIAN_POINT('',(101.15,3.6,-11.1000000000001));
#5432=CARTESIAN_POINT('',(93.15,3.6,-11.1));
#5433=CARTESIAN_POINT('',(95.15,3.6,-11.1000000000001));
#5434=CARTESIAN_POINT('',(93.15,3.6,-11.1));
#5435=CARTESIAN_POINT('Origin',(93.15,3.6,-8.1));
#5436=CARTESIAN_POINT('',(93.15,0.,-5.09999999999996));
#5437=CARTESIAN_POINT('Origin',(93.15,0.,-8.1));
#5438=CARTESIAN_POINT('',(93.15,3.6,-5.09999999999996));
#5439=CARTESIAN_POINT('Origin',(93.15,3.6,-8.1));
#5440=CARTESIAN_POINT('',(93.15,3.6,-5.09999999999996));
#5441=CARTESIAN_POINT('Origin',(101.15,3.6,-5.10000000000001));
#5442=CARTESIAN_POINT('',(101.15,0.,-5.10000000000001));
#5443=CARTESIAN_POINT('',(79.1500000000001,0.,-5.09999999999988));
#5444=CARTESIAN_POINT('',(101.15,3.6,-5.10000000000001));
#5445=CARTESIAN_POINT('',(99.1499999999999,3.6,-5.1));
#5446=CARTESIAN_POINT('',(101.15,3.6,-5.10000000000001));
#5447=CARTESIAN_POINT('Origin',(101.15,3.6,-8.1));
#5448=CARTESIAN_POINT('Origin',(101.15,0.,-8.1));
#5449=CARTESIAN_POINT('Origin',(101.15,3.6,-8.1));
#5450=CARTESIAN_POINT('Origin',(13.15,3.6,-11.1));
#5451=CARTESIAN_POINT('',(21.15,0.,-11.1));
#5452=CARTESIAN_POINT('',(13.15,0.,-11.1));
#5453=CARTESIAN_POINT('',(35.15,0.,-11.1));
#5454=CARTESIAN_POINT('',(21.15,3.6,-11.1));
#5455=CARTESIAN_POINT('',(21.15,3.6,-11.1));
#5456=CARTESIAN_POINT('',(13.15,3.6,-11.1));
#5457=CARTESIAN_POINT('',(15.15,3.6,-11.1));
#5458=CARTESIAN_POINT('',(13.15,3.6,-11.1));
#5459=CARTESIAN_POINT('Origin',(13.15,3.6,-8.1));
#5460=CARTESIAN_POINT('',(13.15,0.,-5.1));
#5461=CARTESIAN_POINT('Origin',(13.15,0.,-8.1));
#5462=CARTESIAN_POINT('',(13.15,3.6,-5.1));
#5463=CARTESIAN_POINT('Origin',(13.15,3.6,-8.1));
#5464=CARTESIAN_POINT('',(13.15,3.6,-5.1));
#5465=CARTESIAN_POINT('Origin',(21.15,3.6,-5.10000000000001));
#5466=CARTESIAN_POINT('',(21.15,0.,-5.10000000000001));
#5467=CARTESIAN_POINT('',(39.15,0.,-5.10000000000001));
#5468=CARTESIAN_POINT('',(21.15,3.6,-5.10000000000001));
#5469=CARTESIAN_POINT('',(19.15,3.6,-5.10000000000001));
#5470=CARTESIAN_POINT('',(21.15,3.6,-5.10000000000001));
#5471=CARTESIAN_POINT('Origin',(21.15,3.6,-8.1));
#5472=CARTESIAN_POINT('Origin',(21.15,0.,-8.1));
#5473=CARTESIAN_POINT('Origin',(21.15,3.6,-8.1));
#5474=CARTESIAN_POINT('Origin',(93.0745376739513,3.6,-71.0990507560472));
#5475=CARTESIAN_POINT('',(101.1496473522,0.,-71.0999999792733));
#5476=CARTESIAN_POINT('',(93.0745376739513,0.,-71.0990507560472));
#5477=CARTESIAN_POINT('',(75.1103295780831,-2.77555756156289E-16,-71.0969390765479));
#5478=CARTESIAN_POINT('',(101.1496473522,3.6,-71.0999999792733));
#5479=CARTESIAN_POINT('',(101.1496473522,3.6,-71.0999999792733));
#5480=CARTESIAN_POINT('',(93.0745376739513,3.6,-71.0990507560472));
#5481=CARTESIAN_POINT('',(95.1120925407116,3.6,-71.0992902691289));
#5482=CARTESIAN_POINT('',(93.0745376739513,3.6,-71.0990507560472));
#5483=CARTESIAN_POINT('Origin',(93.15,3.6,-68.1));
#5484=CARTESIAN_POINT('',(93.0745376739513,0.,-65.1009492439528));
#5485=CARTESIAN_POINT('Origin',(93.15,0.,-68.1));
#5486=CARTESIAN_POINT('',(93.0745376739513,3.6,-65.1009492439528));
#5487=CARTESIAN_POINT('Origin',(93.15,3.6,-68.1));
#5488=CARTESIAN_POINT('',(93.0745376739513,3.6,-65.1009492439528));
#5489=CARTESIAN_POINT('Origin',(101.1496473522,3.6,-65.1000000207268));
#5490=CARTESIAN_POINT('',(101.1496473522,0.,-65.1000000207268));
#5491=CARTESIAN_POINT('',(79.1514108951779,-2.77555756156289E-16,-65.1025858973042));
#5492=CARTESIAN_POINT('',(101.1496473522,3.6,-65.1000000207268));
#5493=CARTESIAN_POINT('',(99.1496473798362,3.6,-65.1002351192581));
#5494=CARTESIAN_POINT('',(101.1496473522,3.6,-65.1000000207268));
#5495=CARTESIAN_POINT('Origin',(101.15,3.6,-68.1));
#5496=CARTESIAN_POINT('Origin',(101.15,0.,-68.1));
#5497=CARTESIAN_POINT('Origin',(101.15,3.6,-68.1));
#5498=CARTESIAN_POINT('Origin',(13.15,3.6,-71.1));
#5499=CARTESIAN_POINT('',(21.1499999999999,0.,-71.1000000000001));
#5500=CARTESIAN_POINT('',(13.15,0.,-71.1));
#5501=CARTESIAN_POINT('',(35.1499999999999,0.,-71.1000000000002));
#5502=CARTESIAN_POINT('',(21.1499999999999,3.6,-71.1000000000001));
#5503=CARTESIAN_POINT('',(21.1499999999999,3.6,-71.1000000000001));
#5504=CARTESIAN_POINT('',(13.15,3.6,-71.1));
#5505=CARTESIAN_POINT('',(15.15,3.6,-71.1));
#5506=CARTESIAN_POINT('',(13.15,3.6,-71.1));
#5507=CARTESIAN_POINT('Origin',(13.15,3.6,-68.1));
#5508=CARTESIAN_POINT('',(13.15,0.,-65.1));
#5509=CARTESIAN_POINT('Origin',(13.15,0.,-68.1));
#5510=CARTESIAN_POINT('',(13.15,3.6,-65.1));
#5511=CARTESIAN_POINT('Origin',(13.15,3.6,-68.1));
#5512=CARTESIAN_POINT('',(13.15,3.6,-65.1));
#5513=CARTESIAN_POINT('Origin',(21.15,3.6,-65.1));
#5514=CARTESIAN_POINT('',(21.15,0.,-65.1));
#5515=CARTESIAN_POINT('',(39.15,0.,-65.1));
#5516=CARTESIAN_POINT('',(21.15,3.6,-65.1));
#5517=CARTESIAN_POINT('',(19.15,3.6,-65.1));
#5518=CARTESIAN_POINT('',(21.15,3.6,-65.1));
#5519=CARTESIAN_POINT('Origin',(21.15,3.6,-68.1));
#5520=CARTESIAN_POINT('Origin',(21.15,0.,-68.1));
#5521=CARTESIAN_POINT('Origin',(21.15,3.6,-68.1));
#5522=CARTESIAN_POINT('Origin',(101.14167605738,36.6,-3.10000692880688));
#5523=CARTESIAN_POINT('',(98.6992828166932,36.6,-3.10407300267978));
#5524=CARTESIAN_POINT('',(98.6992828166932,10.,-3.10407300267978));
#5525=CARTESIAN_POINT('',(98.6992828166932,0.,-3.10407300267978));
#5526=CARTESIAN_POINT('',(101.14167605738,36.6,-3.10000692880688));
#5527=CARTESIAN_POINT('',(79.1167652375824,36.6,-3.13667379839421));
#5528=CARTESIAN_POINT('',(101.14167605738,3.6,-3.10000692880688));
#5529=CARTESIAN_POINT('',(101.14167605738,36.6,-3.10000692880688));
#5530=CARTESIAN_POINT('',(96.8837200676736,3.6,-3.10709553489753));
#5531=CARTESIAN_POINT('',(92.7769992633262,3.6,-3.11393236603826));
#5532=CARTESIAN_POINT('',(96.8837200676736,10.,-3.10709553489753));
#5533=CARTESIAN_POINT('',(96.8837200676736,36.6,-3.10709553489753));
#5534=CARTESIAN_POINT('',(99.392929497204,10.,-3.10291822604608));
#5535=CARTESIAN_POINT('Origin',(97.15,36.6,-8.1));
#5536=CARTESIAN_POINT('',(96.4677822770339,10.,-3.14676075901124));
#5537=CARTESIAN_POINT('Origin',(97.15,10.,-8.1));
#5538=CARTESIAN_POINT('',(96.4677822770339,3.6,-3.14676075901124));
#5539=CARTESIAN_POINT('Origin',(97.15,3.6,-8.1));
#5540=CARTESIAN_POINT('',(96.4677822770339,36.6,-3.14676075901124));
#5541=CARTESIAN_POINT('Origin',(97.65,36.6,-6.6));
#5542=CARTESIAN_POINT('',(96.5890830573633,10.,-3.10758604389078));
#5543=CARTESIAN_POINT('Origin',(97.65,10.,-6.6));
#5544=CARTESIAN_POINT('',(96.5890830573633,3.6,-3.10758604389078));
#5545=CARTESIAN_POINT('Origin',(97.65,3.6,-6.6));
#5546=CARTESIAN_POINT('',(96.5890830573633,36.6,-3.10758604389078));
#5547=CARTESIAN_POINT('Origin',(101.15,36.6,-8.1));
#5548=CARTESIAN_POINT('',(104.056574541416,10.,-4.03160665185993));
#5549=CARTESIAN_POINT('',(104.056574541416,36.6,-4.03160665185993));
#5550=CARTESIAN_POINT('',(104.056574541416,36.6,-4.03160665185993));
#5551=CARTESIAN_POINT('',(105.719617766276,10.,-10.1294318096785));
#5552=CARTESIAN_POINT('Origin',(101.15,10.,-8.1));
#5553=CARTESIAN_POINT('',(105.719617766276,36.6,-10.1294318096785));
#5554=CARTESIAN_POINT('',(105.719617766276,36.6,-10.1294318096785));
#5555=CARTESIAN_POINT('',(100.22569159855,36.6,-13.01382274599));
#5556=CARTESIAN_POINT('Origin',(101.15,36.6,-8.1));
#5557=CARTESIAN_POINT('',(100.22569159855,3.6,-13.01382274599));
#5558=CARTESIAN_POINT('',(100.22569159855,36.6,-13.01382274599));
#5559=CARTESIAN_POINT('Origin',(101.15,3.6,-8.1));
#5560=CARTESIAN_POINT('Origin',(101.15,36.6,-8.1));
#5561=CARTESIAN_POINT('Origin',(93.1502568457167,36.6,-13.099999993403));
#5562=CARTESIAN_POINT('',(94.9905827753804,10.,-13.0999999949207));
#5563=CARTESIAN_POINT('',(100.309417228743,10.,-13.0999999993068));
#5564=CARTESIAN_POINT('',(95.4001284238892,10.,-13.0999999952584));
#5565=CARTESIAN_POINT('',(94.9905827753804,36.6,-13.0999999949207));
#5566=CARTESIAN_POINT('',(94.9905827753804,0.,-13.0999999949207));
#5567=CARTESIAN_POINT('',(93.1502568457167,36.6,-13.099999993403));
#5568=CARTESIAN_POINT('',(75.1501284331665,36.6,-13.0999999785593));
#5569=CARTESIAN_POINT('',(93.1502568457167,3.6,-13.099999993403));
#5570=CARTESIAN_POINT('',(93.1502568457167,36.6,-13.099999993403));
#5571=CARTESIAN_POINT('',(100.309417228743,3.6,-13.0999999993068));
#5572=CARTESIAN_POINT('',(93.1502568457167,3.6,-13.099999993403));
#5573=CARTESIAN_POINT('',(100.309417228743,36.6,-13.0999999993068));
#5574=CARTESIAN_POINT('Origin',(93.15,36.6,-8.1));
#5575=CARTESIAN_POINT('',(88.6358424856605,10.,-10.2499725430183));
#5576=CARTESIAN_POINT('',(88.6358424856605,36.6,-10.2499725430183));
#5577=CARTESIAN_POINT('',(88.6358424856605,36.6,-10.2499725430183));
#5578=CARTESIAN_POINT('',(90.8286575143394,10.,-3.67152745698166));
#5579=CARTESIAN_POINT('Origin',(93.15,10.,-8.1));
#5580=CARTESIAN_POINT('',(90.8286575143394,36.6,-3.67152745698166));
#5581=CARTESIAN_POINT('',(90.8286575143394,36.6,-3.67152745698166));
#5582=CARTESIAN_POINT('',(92.7769992633262,36.6,-3.11393236603827));
#5583=CARTESIAN_POINT('Origin',(93.15,36.6,-8.1));
#5584=CARTESIAN_POINT('',(92.7769992633262,3.6,-3.11393236603827));
#5585=CARTESIAN_POINT('',(92.7769992633262,36.6,-3.11393236603827));
#5586=CARTESIAN_POINT('Origin',(93.15,3.6,-8.1));
#5587=CARTESIAN_POINT('Origin',(93.15,36.6,-8.1));
#5588=CARTESIAN_POINT('Origin',(96.5890830573633,36.6,-3.10758604389078));
#5589=CARTESIAN_POINT('',(96.5890830573633,36.6,-3.10758604389078));
#5590=CARTESIAN_POINT('',(76.8404687375742,36.6,-3.14046335593616));
#5591=CARTESIAN_POINT('',(96.5890830573633,0.,-3.10758604389078));
#5592=CARTESIAN_POINT('',(92.7769992633262,3.6,-3.11393236603826));
#5593=CARTESIAN_POINT('Origin',(97.15,3.6,-8.1));
#5594=CARTESIAN_POINT('Origin',(97.65,3.6,-15.6));
#5595=CARTESIAN_POINT('Origin',(101.15,36.6,-68.1));
#5596=CARTESIAN_POINT('',(104.056574541416,36.6,-72.1683933481401));
#5597=CARTESIAN_POINT('',(104.056574541416,10.,-72.1683933481401));
#5598=CARTESIAN_POINT('',(104.056574541416,36.6,-72.1683933481401));
#5599=CARTESIAN_POINT('',(101.149999995877,36.6,-73.1));
#5600=CARTESIAN_POINT('Origin',(101.15,36.6,-68.1));
#5601=CARTESIAN_POINT('',(101.149999995877,3.6,-73.1));
#5602=CARTESIAN_POINT('',(101.149999995877,36.6,-73.1));
#5603=CARTESIAN_POINT('',(100.22569159855,3.6,-63.18617725401));
#5604=CARTESIAN_POINT('Origin',(101.15,3.6,-68.1));
#5605=CARTESIAN_POINT('',(100.22569159855,36.6,-63.18617725401));
#5606=CARTESIAN_POINT('',(100.22569159855,36.6,-63.18617725401));
#5607=CARTESIAN_POINT('',(105.719617766276,36.6,-66.0705681903215));
#5608=CARTESIAN_POINT('Origin',(101.15,36.6,-68.1));
#5609=CARTESIAN_POINT('',(105.719617766276,10.,-66.0705681903215));
#5610=CARTESIAN_POINT('',(105.719617766276,36.6,-66.0705681903215));
#5611=CARTESIAN_POINT('Origin',(101.15,10.,-68.1));
#5612=CARTESIAN_POINT('Origin',(100.308105492216,36.6,-63.1013946494408));
#5613=CARTESIAN_POINT('',(100.308105492216,10.,-63.1013946494408));
#5614=CARTESIAN_POINT('',(95.000237816445,10.,-63.1102311388798));
#5615=CARTESIAN_POINT('',(98.9811385732733,10.,-63.1036037718005));
#5616=CARTESIAN_POINT('',(100.308105492216,3.6,-63.1013946494408));
#5617=CARTESIAN_POINT('',(100.308105492216,36.6,-63.1013946494408));
#5618=CARTESIAN_POINT('',(92.7769992633262,3.6,-63.1139323660383));
#5619=CARTESIAN_POINT('',(92.7769992633262,3.6,-63.1139323660383));
#5620=CARTESIAN_POINT('',(92.7769992633262,36.6,-63.1139323660383));
#5621=CARTESIAN_POINT('',(92.7769992633262,36.6,-63.1139323660383));
#5622=CARTESIAN_POINT('',(95.000237816445,36.6,-63.1102311388798));
#5623=CARTESIAN_POINT('',(78.7499235415118,36.6,-63.1372845130863));
#5624=CARTESIAN_POINT('',(95.000237816445,0.,-63.1102311388798));
#5625=CARTESIAN_POINT('Origin',(97.1498951372436,36.6,-73.0999999967013));
#5626=CARTESIAN_POINT('',(98.6856157657287,10.,-73.0999999979678));
#5627=CARTESIAN_POINT('',(98.6856157657287,36.6,-73.0999999979678));
#5628=CARTESIAN_POINT('',(98.6856157657287,0.,-73.0999999979678));
#5629=CARTESIAN_POINT('',(97.1498951372436,10.,-73.0999999967013));
#5630=CARTESIAN_POINT('',(97.3999475671787,10.,-73.0999999969075));
#5631=CARTESIAN_POINT('',(97.1498951372436,3.6,-73.0999999967013));
#5632=CARTESIAN_POINT('',(97.1498951372436,36.6,-73.0999999967013));
#5633=CARTESIAN_POINT('',(93.1502568457167,3.6,-73.099999993403));
#5634=CARTESIAN_POINT('',(77.1499475541905,36.6,-73.0999999802084));
#5635=CARTESIAN_POINT('Origin',(97.15,36.6,-68.1));
#5636=CARTESIAN_POINT('',(96.4677822770339,10.,-73.0532392409888));
#5637=CARTESIAN_POINT('Origin',(97.15,10.,-68.1));
#5638=CARTESIAN_POINT('',(96.4677822770339,3.6,-73.0532392409888));
#5639=CARTESIAN_POINT('',(96.4677822770339,36.6,-73.0532392409888));
#5640=CARTESIAN_POINT('Origin',(97.15,3.6,-68.1));
#5641=CARTESIAN_POINT('Origin',(97.65,36.6,-69.6));
#5642=CARTESIAN_POINT('',(96.6143842284988,10.,-73.0999999962597));
#5643=CARTESIAN_POINT('Origin',(97.65,10.,-69.6));
#5644=CARTESIAN_POINT('',(96.6143842284988,3.6,-73.0999999962597));
#5645=CARTESIAN_POINT('',(96.6143842284988,36.6,-73.0999999962597));
#5646=CARTESIAN_POINT('Origin',(97.65,3.6,-69.6));
#5647=CARTESIAN_POINT('Origin',(93.1502568457167,36.6,-73.099999993403));
#5648=CARTESIAN_POINT('',(93.1502568457167,36.6,-73.099999993403));
#5649=CARTESIAN_POINT('',(96.6143842284988,36.6,-73.0999999962597));
#5650=CARTESIAN_POINT('',(75.1501284084271,36.6,-73.0999999785593));
#5651=CARTESIAN_POINT('',(93.1502568457167,3.6,-73.099999993403));
#5652=CARTESIAN_POINT('',(93.1502568457167,36.6,-73.099999993403));
#5653=CARTESIAN_POINT('',(93.1502568457167,3.6,-73.099999993403));
#5654=CARTESIAN_POINT('',(96.6143842284988,0.,-73.0999999962597));
#5655=CARTESIAN_POINT('Origin',(93.15,36.6,-68.1));
#5656=CARTESIAN_POINT('',(90.8286575143394,10.,-72.5284725430183));
#5657=CARTESIAN_POINT('',(90.8286575143394,36.6,-72.5284725430183));
#5658=CARTESIAN_POINT('',(90.8286575143394,36.6,-72.5284725430183));
#5659=CARTESIAN_POINT('',(88.6358424856605,10.,-65.9500274569817));
#5660=CARTESIAN_POINT('Origin',(93.15,10.,-68.1));
#5661=CARTESIAN_POINT('',(88.6358424856605,36.6,-65.9500274569817));
#5662=CARTESIAN_POINT('',(88.6358424856605,36.6,-65.9500274569817));
#5663=CARTESIAN_POINT('Origin',(93.15,36.6,-68.1));
#5664=CARTESIAN_POINT('Origin',(93.15,3.6,-68.1));
#5665=CARTESIAN_POINT('Origin',(93.15,36.6,-68.1));
#5666=CARTESIAN_POINT('Origin',(97.15,3.6,-68.1));
#5667=CARTESIAN_POINT('Origin',(97.65,3.6,-60.6));
#5668=CARTESIAN_POINT('Origin',(17.15,36.6,-8.1));
#5669=CARTESIAN_POINT('',(17.8322177229662,10.,-3.14676075901126));
#5670=CARTESIAN_POINT('',(17.3996542192527,10.,-3.10623661245256));
#5671=CARTESIAN_POINT('Origin',(17.15,10.,-8.1));
#5672=CARTESIAN_POINT('',(17.8322177229662,3.6,-3.14676075901126));
#5673=CARTESIAN_POINT('',(17.8322177229662,36.6,-3.14676075901126));
#5674=CARTESIAN_POINT('',(17.3996542192527,3.6,-3.10623661245256));
#5675=CARTESIAN_POINT('Origin',(17.15,3.6,-8.1));
#5676=CARTESIAN_POINT('',(17.3996542192527,36.6,-3.10623661245256));
#5677=CARTESIAN_POINT('Origin',(17.3996542192526,36.6,-3.10623661245256));
#5678=CARTESIAN_POINT('',(15.5835881985317,10.,-3.10925998251242));
#5679=CARTESIAN_POINT('',(17.0219199639008,10.,-3.10686546097744));
#5680=CARTESIAN_POINT('',(12.7769992633262,3.6,-3.11393236603826));
#5681=CARTESIAN_POINT('',(12.7769992633262,3.6,-3.11393236603826));
#5682=CARTESIAN_POINT('',(12.7769992633262,36.6,-3.11393236603826));
#5683=CARTESIAN_POINT('',(12.7769992633262,36.6,-3.11393236603826));
#5684=CARTESIAN_POINT('',(15.5835881985317,36.6,-3.10925998251242));
#5685=CARTESIAN_POINT('',(37.2456434576857,36.6,-3.07319719153544));
#5686=CARTESIAN_POINT('',(15.5835881985317,0.,-3.10925998251242));
#5687=CARTESIAN_POINT('Origin',(13.15,36.6,-8.1));
#5688=CARTESIAN_POINT('',(10.2434254585837,36.6,-4.03160665185993));
#5689=CARTESIAN_POINT('',(10.2434254585837,10.,-4.03160665185993));
#5690=CARTESIAN_POINT('',(10.2434254585837,36.6,-4.03160665185993));
#5691=CARTESIAN_POINT('Origin',(13.15,36.6,-8.1));
#5692=CARTESIAN_POINT('',(14.0743084014499,3.6,-13.0138227459901));
#5693=CARTESIAN_POINT('Origin',(13.15,3.6,-8.1));
#5694=CARTESIAN_POINT('',(14.0743084014499,36.6,-13.0138227459901));
#5695=CARTESIAN_POINT('',(14.0743084014499,36.6,-13.0138227459901));
#5696=CARTESIAN_POINT('',(8.58038223372403,36.6,-10.1294318096785));
#5697=CARTESIAN_POINT('Origin',(13.15,36.6,-8.1));
#5698=CARTESIAN_POINT('',(8.58038223372403,10.,-10.1294318096785));
#5699=CARTESIAN_POINT('',(8.58038223372403,36.6,-10.1294318096785));
#5700=CARTESIAN_POINT('Origin',(13.15,10.,-8.1));
#5701=CARTESIAN_POINT('Origin',(16.65,36.6,-6.6));
#5702=CARTESIAN_POINT('',(17.7047832185665,10.,-3.10572863649222));
#5703=CARTESIAN_POINT('Origin',(16.65,10.,-6.6));
#5704=CARTESIAN_POINT('',(17.7047832185665,3.6,-3.10572863649222));
#5705=CARTESIAN_POINT('',(17.7047832185665,36.6,-3.10572863649222));
#5706=CARTESIAN_POINT('Origin',(16.65,3.6,-6.6));
#5707=CARTESIAN_POINT('Origin',(21.1416760573798,36.6,-3.10000692880688));
#5708=CARTESIAN_POINT('',(21.1416760573798,36.6,-3.10000692880688));
#5709=CARTESIAN_POINT('',(17.7047832185665,36.6,-3.10572863649222));
#5710=CARTESIAN_POINT('',(39.1166543767493,36.6,-3.0700823497126));
#5711=CARTESIAN_POINT('',(21.1416760573798,3.6,-3.10000692880688));
#5712=CARTESIAN_POINT('',(21.1416760573798,36.6,-3.10000692880688));
#5713=CARTESIAN_POINT('',(12.7769992633262,3.6,-3.11393236603826));
#5714=CARTESIAN_POINT('',(17.7047832185665,0.,-3.10572863649222));
#5715=CARTESIAN_POINT('Origin',(21.15,36.6,-8.1));
#5716=CARTESIAN_POINT('',(23.4713424856605,10.,-3.67152745698167));
#5717=CARTESIAN_POINT('',(23.4713424856605,36.6,-3.67152745698167));
#5718=CARTESIAN_POINT('',(23.4713424856605,36.6,-3.67152745698167));
#5719=CARTESIAN_POINT('',(25.6641575143395,10.,-10.2499725430183));
#5720=CARTESIAN_POINT('Origin',(21.15,10.,-8.1));
#5721=CARTESIAN_POINT('',(25.6641575143395,36.6,-10.2499725430183));
#5722=CARTESIAN_POINT('',(25.6641575143395,36.6,-10.2499725430183));
#5723=CARTESIAN_POINT('',(21.1499999958768,36.6,-13.1));
#5724=CARTESIAN_POINT('Origin',(21.15,36.6,-8.1));
#5725=CARTESIAN_POINT('',(21.1499999958768,3.6,-13.1));
#5726=CARTESIAN_POINT('',(21.1499999958768,36.6,-13.1));
#5727=CARTESIAN_POINT('Origin',(21.15,3.6,-8.1));
#5728=CARTESIAN_POINT('Origin',(21.15,36.6,-8.1));
#5729=CARTESIAN_POINT('Origin',(13.9905827761556,36.6,-13.099999994096));
#5730=CARTESIAN_POINT('',(19.3094172279676,10.,-13.0999999984822));
#5731=CARTESIAN_POINT('',(19.3094172279676,36.6,-13.0999999984822));
#5732=CARTESIAN_POINT('',(19.3094172279676,0.,-13.0999999984822));
#5733=CARTESIAN_POINT('',(13.9905827761556,10.,-13.099999994096));
#5734=CARTESIAN_POINT('',(15.3202913891086,10.,-13.0999999951925));
#5735=CARTESIAN_POINT('',(13.9905827761556,3.6,-13.099999994096));
#5736=CARTESIAN_POINT('',(13.9905827761556,36.6,-13.099999994096));
#5737=CARTESIAN_POINT('',(13.1502568457167,3.6,-13.099999993403));
#5738=CARTESIAN_POINT('',(35.5702913983859,36.6,-13.1000000118916));
#5739=CARTESIAN_POINT('Origin',(17.15,3.6,-8.10000000000001));
#5740=CARTESIAN_POINT('Origin',(16.65,3.6,-15.6));
#5741=CARTESIAN_POINT('Origin',(21.15,36.6,-68.1));
#5742=CARTESIAN_POINT('',(23.4713424856606,36.6,-72.5284725430184));
#5743=CARTESIAN_POINT('',(23.4713424856606,10.,-72.5284725430184));
#5744=CARTESIAN_POINT('',(23.4713424856606,36.6,-72.5284725430184));
#5745=CARTESIAN_POINT('',(21.1499999958768,36.6,-73.1));
#5746=CARTESIAN_POINT('Origin',(21.15,36.6,-68.1));
#5747=CARTESIAN_POINT('',(21.1499999958768,3.6,-73.1));
#5748=CARTESIAN_POINT('',(21.1499999958768,36.6,-73.1));
#5749=CARTESIAN_POINT('',(21.1416760573798,3.6,-63.1000069288069));
#5750=CARTESIAN_POINT('Origin',(21.15,3.6,-68.1));
#5751=CARTESIAN_POINT('',(21.1416760573798,36.6,-63.1000069288069));
#5752=CARTESIAN_POINT('',(21.1416760573798,36.6,-63.1000069288069));
#5753=CARTESIAN_POINT('',(25.6641575143394,36.6,-65.9500274569817));
#5754=CARTESIAN_POINT('Origin',(21.15,36.6,-68.1));
#5755=CARTESIAN_POINT('',(25.6641575143394,10.,-65.9500274569817));
#5756=CARTESIAN_POINT('',(25.6641575143394,36.6,-65.9500274569817));
#5757=CARTESIAN_POINT('Origin',(21.15,10.,-68.1));
#5758=CARTESIAN_POINT('Origin',(13.5063971957666,36.6,-63.1127180710482));
#5759=CARTESIAN_POINT('',(13.5063971957666,36.6,-63.1127180710482));
#5760=CARTESIAN_POINT('',(12.7769992633262,36.6,-63.1139323660383));
#5761=CARTESIAN_POINT('',(35.3489585324539,36.6,-63.0763547752083));
#5762=CARTESIAN_POINT('',(13.5063971957666,3.6,-63.1127180710482));
#5763=CARTESIAN_POINT('',(13.5063971957666,36.6,-63.1127180710482));
#5764=CARTESIAN_POINT('',(12.7769992633262,3.6,-63.1139323660383));
#5765=CARTESIAN_POINT('',(12.7769992633262,3.6,-63.1139323660383));
#5766=CARTESIAN_POINT('',(12.7769992633262,36.6,-63.1139323660383));
#5767=CARTESIAN_POINT('Origin',(13.15,36.6,-68.1));
#5768=CARTESIAN_POINT('',(14.0743084014499,36.6,-63.18617725401));
#5769=CARTESIAN_POINT('Origin',(13.15,36.6,-68.1));
#5770=CARTESIAN_POINT('',(14.0743084014499,3.6,-63.18617725401));
#5771=CARTESIAN_POINT('',(14.0743084014499,36.6,-63.18617725401));
#5772=CARTESIAN_POINT('Origin',(13.15,3.6,-68.1));
#5773=CARTESIAN_POINT('Origin',(21.1416760573798,36.6,-63.1000069288069));
#5774=CARTESIAN_POINT('',(19.3065354040787,10.,-63.1030620541402));
#5775=CARTESIAN_POINT('',(14.001813447624,10.,-63.1118933066145));
#5776=CARTESIAN_POINT('',(18.8979252416156,10.,-63.1037423045921));
#5777=CARTESIAN_POINT('',(19.3065354040787,36.6,-63.1030620541402));
#5778=CARTESIAN_POINT('',(19.3065354040787,0.,-63.1030620541402));
#5779=CARTESIAN_POINT('',(39.1665979632605,36.6,-63.0699992040877));
#5780=CARTESIAN_POINT('',(14.001813447624,3.6,-63.1118933066145));
#5781=CARTESIAN_POINT('',(12.7769992633262,3.6,-63.1139323660383));
#5782=CARTESIAN_POINT('',(14.001813447624,36.6,-63.1118933066145));
#5783=CARTESIAN_POINT('Origin',(17.6856157685157,36.6,-73.0999999971431));
#5784=CARTESIAN_POINT('',(17.6856157685157,36.6,-73.0999999971431));
#5785=CARTESIAN_POINT('',(37.4178078698265,36.6,-73.1000000134152));
#5786=CARTESIAN_POINT('',(17.6856157685157,10.,-73.0999999971431));
#5787=CARTESIAN_POINT('',(17.6856157685157,0.,-73.0999999971431));
#5788=CARTESIAN_POINT('',(17.6856157685157,3.6,-73.0999999971431));
#5789=CARTESIAN_POINT('',(17.6856157685157,36.6,-73.0999999971431));
#5790=CARTESIAN_POINT('',(13.1502568457167,3.6,-73.099999993403));
#5791=CARTESIAN_POINT('Origin',(16.65,36.6,-69.6));
#5792=CARTESIAN_POINT('',(17.8322177229663,10.,-73.0532392409887));
#5793=CARTESIAN_POINT('Origin',(16.65,10.,-69.6));
#5794=CARTESIAN_POINT('',(17.8322177229663,3.6,-73.0532392409887));
#5795=CARTESIAN_POINT('',(17.8322177229663,36.6,-73.0532392409887));
#5796=CARTESIAN_POINT('Origin',(16.65,3.6,-69.6));
#5797=CARTESIAN_POINT('Origin',(17.15,36.6,-68.1));
#5798=CARTESIAN_POINT('',(17.149895137223,10.,-73.0999999967013));
#5799=CARTESIAN_POINT('Origin',(17.15,10.,-68.1));
#5800=CARTESIAN_POINT('',(17.149895137223,3.6,-73.0999999967013));
#5801=CARTESIAN_POINT('',(17.149895137223,36.6,-73.0999999967013));
#5802=CARTESIAN_POINT('Origin',(17.15,3.6,-68.1));
#5803=CARTESIAN_POINT('Origin',(13.1502568457167,36.6,-73.099999993403));
#5804=CARTESIAN_POINT('',(15.6143842257118,10.,-73.0999999954351));
#5805=CARTESIAN_POINT('',(14.9001284214152,10.,-73.0999999948461));
#5806=CARTESIAN_POINT('',(15.6143842257118,36.6,-73.0999999954351));
#5807=CARTESIAN_POINT('',(15.6143842257118,0.,-73.0999999954351));
#5808=CARTESIAN_POINT('',(13.1502568457167,36.6,-73.099999993403));
#5809=CARTESIAN_POINT('',(35.1501284084271,36.6,-73.1000000115452));
#5810=CARTESIAN_POINT('',(13.1502568457167,3.6,-73.099999993403));
#5811=CARTESIAN_POINT('',(13.1502568457167,36.6,-73.099999993403));
#5812=CARTESIAN_POINT('',(13.1502568457167,3.6,-73.099999993403));
#5813=CARTESIAN_POINT('Origin',(13.15,36.6,-68.1));
#5814=CARTESIAN_POINT('',(10.2434254585837,10.,-72.1683933481401));
#5815=CARTESIAN_POINT('',(10.2434254585837,36.6,-72.1683933481401));
#5816=CARTESIAN_POINT('',(10.2434254585837,36.6,-72.1683933481401));
#5817=CARTESIAN_POINT('',(8.58038223372404,10.,-66.0705681903215));
#5818=CARTESIAN_POINT('Origin',(13.15,10.,-68.1));
#5819=CARTESIAN_POINT('',(8.58038223372404,36.6,-66.0705681903215));
#5820=CARTESIAN_POINT('',(8.58038223372404,36.6,-66.0705681903215));
#5821=CARTESIAN_POINT('Origin',(13.15,36.6,-68.1));
#5822=CARTESIAN_POINT('Origin',(13.15,3.6,-68.1));
#5823=CARTESIAN_POINT('Origin',(13.15,36.6,-68.1));
#5824=CARTESIAN_POINT('Origin',(17.15,3.6,-68.1));
#5825=CARTESIAN_POINT('Origin',(16.65,3.6,-60.6));
#5826=CARTESIAN_POINT('Origin',(106.65,0.,-6.6));
#5827=CARTESIAN_POINT('Origin',(106.65,36.6,-6.6));
#5828=CARTESIAN_POINT('Origin',(106.65,10.,-6.6));
#5829=CARTESIAN_POINT('Origin',(97.65,10.,-6.6));
#5830=CARTESIAN_POINT('Origin',(97.65,10.,-6.6));
#5831=CARTESIAN_POINT('Origin',(97.65,0.,-15.6));
#5832=CARTESIAN_POINT('Origin',(97.65,36.6,-15.6));
#5833=CARTESIAN_POINT('Origin',(97.65,10.,-15.6));
#5834=CARTESIAN_POINT('Origin',(106.65,10.,-69.6));
#5835=CARTESIAN_POINT('Origin',(106.65,10.,-69.6));
#5836=CARTESIAN_POINT('Origin',(97.65,10.,-60.6));
#5837=CARTESIAN_POINT('Origin',(97.65,10.,-60.6));
#5838=CARTESIAN_POINT('Origin',(97.65,0.,-60.6));
#5839=CARTESIAN_POINT('Origin',(97.65,36.6,-60.6));
#5840=CARTESIAN_POINT('Origin',(97.65,0.,-69.6));
#5841=CARTESIAN_POINT('Origin',(97.65,36.6,-69.6));
#5842=CARTESIAN_POINT('Origin',(97.65,10.,-69.6));
#5843=CARTESIAN_POINT('Origin',(16.65,10.,-6.6));
#5844=CARTESIAN_POINT('Origin',(16.65,10.,-6.6));
#5845=CARTESIAN_POINT('Origin',(16.65,0.,-6.6));
#5846=CARTESIAN_POINT('Origin',(16.65,36.6,-6.6));
#5847=CARTESIAN_POINT('Origin',(7.65,10.,-6.6));
#5848=CARTESIAN_POINT('Origin',(7.65,10.,-6.6));
#5849=CARTESIAN_POINT('Origin',(16.65,0.,-15.6));
#5850=CARTESIAN_POINT('Origin',(16.65,36.6,-15.6));
#5851=CARTESIAN_POINT('Origin',(16.65,10.,-15.6));
#5852=CARTESIAN_POINT('Origin',(25.65,10.,-69.6));
#5853=CARTESIAN_POINT('Origin',(25.65,10.,-69.6));
#5854=CARTESIAN_POINT('Origin',(16.65,10.,-60.6));
#5855=CARTESIAN_POINT('Origin',(16.65,10.,-60.6));
#5856=CARTESIAN_POINT('Origin',(16.65,0.,-69.6));
#5857=CARTESIAN_POINT('Origin',(16.65,36.6,-69.6));
#5858=CARTESIAN_POINT('Origin',(16.65,10.,-69.6));
#5859=CARTESIAN_POINT('Origin',(57.15,36.6,-38.1));
#5860=CARTESIAN_POINT('',(0.,36.6,-76.2));
#5861=CARTESIAN_POINT('',(0.,36.6,0.));
#5862=CARTESIAN_POINT('',(0.,36.6,-76.2));
#5863=CARTESIAN_POINT('',(114.3,36.6,0.));
#5864=CARTESIAN_POINT('',(0.,36.6,0.));
#5865=CARTESIAN_POINT('',(114.3,36.6,-76.2));
#5866=CARTESIAN_POINT('',(114.3,36.6,0.));
#5867=CARTESIAN_POINT('',(114.3,36.6,-76.2));
#5868=CARTESIAN_POINT('',(58.,36.6,-24.6));
#5869=CARTESIAN_POINT('Origin',(61.65,36.6,-24.6));
#5870=CARTESIAN_POINT('',(49.,36.6,-24.6));
#5871=CARTESIAN_POINT('Origin',(52.65,36.6,-24.6));
#5872=CARTESIAN_POINT('',(40.,36.6,-24.6));
#5873=CARTESIAN_POINT('Origin',(43.65,36.6,-24.6));
#5874=CARTESIAN_POINT('',(31.,36.6,-24.6));
#5875=CARTESIAN_POINT('Origin',(34.65,36.6,-24.6));
#5876=CARTESIAN_POINT('',(22.,36.6,-24.6));
#5877=CARTESIAN_POINT('Origin',(25.65,36.6,-24.6));
#5878=CARTESIAN_POINT('',(13.,36.6,-24.6));
#5879=CARTESIAN_POINT('Origin',(16.65,36.6,-24.6));
#5880=CARTESIAN_POINT('',(4.,36.6,-24.6));
#5881=CARTESIAN_POINT('Origin',(7.65,36.6,-24.6));
#5882=CARTESIAN_POINT('',(103.,36.6,-15.6));
#5883=CARTESIAN_POINT('Origin',(106.65,36.6,-15.6));
#5884=CARTESIAN_POINT('',(85.,36.6,-15.6));
#5885=CARTESIAN_POINT('Origin',(88.65,36.6,-15.6));
#5886=CARTESIAN_POINT('',(76.,36.6,-15.6));
#5887=CARTESIAN_POINT('Origin',(79.65,36.6,-15.6));
#5888=CARTESIAN_POINT('',(67.,36.6,-15.6));
#5889=CARTESIAN_POINT('Origin',(70.65,36.6,-15.6));
#5890=CARTESIAN_POINT('',(58.,36.6,-15.6));
#5891=CARTESIAN_POINT('Origin',(61.65,36.6,-15.6));
#5892=CARTESIAN_POINT('',(49.,36.6,-15.6));
#5893=CARTESIAN_POINT('Origin',(52.65,36.6,-15.6));
#5894=CARTESIAN_POINT('',(40.,36.6,-15.6));
#5895=CARTESIAN_POINT('Origin',(43.65,36.6,-15.6));
#5896=CARTESIAN_POINT('',(31.,36.6,-15.6));
#5897=CARTESIAN_POINT('Origin',(34.65,36.6,-15.6));
#5898=CARTESIAN_POINT('',(22.,36.6,-15.6));
#5899=CARTESIAN_POINT('Origin',(25.65,36.6,-15.6));
#5900=CARTESIAN_POINT('',(4.,36.6,-15.6));
#5901=CARTESIAN_POINT('Origin',(7.65,36.6,-15.6));
#5902=CARTESIAN_POINT('Origin',(97.65,36.6,-6.6));
#5903=CARTESIAN_POINT('Origin',(88.65,36.6,-6.6));
#5904=CARTESIAN_POINT('',(85.,36.6,-42.6));
#5905=CARTESIAN_POINT('Origin',(88.65,36.6,-42.6));
#5906=CARTESIAN_POINT('',(94.,36.6,-42.6));
#5907=CARTESIAN_POINT('Origin',(97.65,36.6,-42.6));
#5908=CARTESIAN_POINT('',(103.,36.6,-42.6));
#5909=CARTESIAN_POINT('Origin',(106.65,36.6,-42.6));
#5910=CARTESIAN_POINT('',(4.,36.6,-51.6));
#5911=CARTESIAN_POINT('Origin',(7.65,36.6,-51.6));
#5912=CARTESIAN_POINT('',(13.,36.6,-51.6));
#5913=CARTESIAN_POINT('Origin',(16.65,36.6,-51.6));
#5914=CARTESIAN_POINT('',(22.,36.6,-51.6));
#5915=CARTESIAN_POINT('Origin',(25.65,36.6,-51.6));
#5916=CARTESIAN_POINT('',(31.,36.6,-51.6));
#5917=CARTESIAN_POINT('Origin',(34.65,36.6,-51.6));
#5918=CARTESIAN_POINT('',(40.,36.6,-51.6));
#5919=CARTESIAN_POINT('Origin',(43.65,36.6,-51.6));
#5920=CARTESIAN_POINT('',(49.,36.6,-51.6));
#5921=CARTESIAN_POINT('Origin',(52.65,36.6,-51.6));
#5922=CARTESIAN_POINT('',(58.,36.6,-51.6));
#5923=CARTESIAN_POINT('Origin',(61.65,36.6,-51.6));
#5924=CARTESIAN_POINT('',(67.,36.6,-51.6));
#5925=CARTESIAN_POINT('Origin',(70.65,36.6,-51.6));
#5926=CARTESIAN_POINT('',(76.,36.6,-51.6));
#5927=CARTESIAN_POINT('Origin',(79.65,36.6,-51.6));
#5928=CARTESIAN_POINT('',(85.,36.6,-51.6));
#5929=CARTESIAN_POINT('Origin',(88.65,36.6,-51.6));
#5930=CARTESIAN_POINT('',(94.,36.6,-51.6));
#5931=CARTESIAN_POINT('Origin',(97.65,36.6,-51.6));
#5932=CARTESIAN_POINT('',(103.,36.6,-51.6));
#5933=CARTESIAN_POINT('Origin',(106.65,36.6,-51.6));
#5934=CARTESIAN_POINT('',(4.,36.6,-60.6));
#5935=CARTESIAN_POINT('Origin',(7.65,36.6,-60.6));
#5936=CARTESIAN_POINT('',(22.,36.6,-60.6));
#5937=CARTESIAN_POINT('Origin',(25.65,36.6,-60.6));
#5938=CARTESIAN_POINT('',(31.,36.6,-60.6));
#5939=CARTESIAN_POINT('Origin',(34.65,36.6,-60.6));
#5940=CARTESIAN_POINT('',(40.,36.6,-60.6));
#5941=CARTESIAN_POINT('Origin',(43.65,36.6,-60.6));
#5942=CARTESIAN_POINT('',(49.,36.6,-6.6));
#5943=CARTESIAN_POINT('Origin',(52.65,36.6,-6.6));
#5944=CARTESIAN_POINT('',(40.,36.6,-6.6));
#5945=CARTESIAN_POINT('Origin',(43.65,36.6,-6.6));
#5946=CARTESIAN_POINT('',(31.,36.6,-6.6));
#5947=CARTESIAN_POINT('Origin',(34.65,36.6,-6.6));
#5948=CARTESIAN_POINT('',(76.,36.6,-69.6));
#5949=CARTESIAN_POINT('Origin',(79.65,36.6,-69.6));
#5950=CARTESIAN_POINT('',(67.,36.6,-69.6));
#5951=CARTESIAN_POINT('Origin',(70.65,36.6,-69.6));
#5952=CARTESIAN_POINT('',(58.,36.6,-69.6));
#5953=CARTESIAN_POINT('Origin',(61.65,36.6,-69.6));
#5954=CARTESIAN_POINT('',(49.,36.6,-69.6));
#5955=CARTESIAN_POINT('Origin',(52.65,36.6,-69.6));
#5956=CARTESIAN_POINT('',(40.,36.6,-69.6));
#5957=CARTESIAN_POINT('Origin',(43.65,36.6,-69.6));
#5958=CARTESIAN_POINT('',(31.,36.6,-69.6));
#5959=CARTESIAN_POINT('Origin',(34.65,36.6,-69.6));
#5960=CARTESIAN_POINT('',(103.,36.6,-60.6));
#5961=CARTESIAN_POINT('Origin',(106.65,36.6,-60.6));
#5962=CARTESIAN_POINT('',(85.,36.6,-60.6));
#5963=CARTESIAN_POINT('Origin',(88.65,36.6,-60.6));
#5964=CARTESIAN_POINT('',(76.,36.6,-60.6));
#5965=CARTESIAN_POINT('Origin',(79.65,36.6,-60.6));
#5966=CARTESIAN_POINT('',(67.,36.6,-60.6));
#5967=CARTESIAN_POINT('Origin',(70.65,36.6,-60.6));
#5968=CARTESIAN_POINT('',(58.,36.6,-60.6));
#5969=CARTESIAN_POINT('Origin',(61.65,36.6,-60.6));
#5970=CARTESIAN_POINT('',(49.,36.6,-60.6));
#5971=CARTESIAN_POINT('Origin',(52.65,36.6,-60.6));
#5972=CARTESIAN_POINT('',(67.,36.6,-6.6));
#5973=CARTESIAN_POINT('Origin',(70.65,36.6,-6.6));
#5974=CARTESIAN_POINT('',(76.,36.6,-6.6));
#5975=CARTESIAN_POINT('Origin',(79.65,36.6,-6.6));
#5976=CARTESIAN_POINT('',(58.,36.6,-6.6));
#5977=CARTESIAN_POINT('Origin',(61.65,36.6,-6.6));
#5978=CARTESIAN_POINT('',(67.,36.6,-24.6));
#5979=CARTESIAN_POINT('Origin',(70.65,36.6,-24.6));
#5980=CARTESIAN_POINT('',(76.,36.6,-24.6));
#5981=CARTESIAN_POINT('Origin',(79.65,36.6,-24.6));
#5982=CARTESIAN_POINT('',(85.,36.6,-24.6));
#5983=CARTESIAN_POINT('Origin',(88.65,36.6,-24.6));
#5984=CARTESIAN_POINT('',(94.,36.6,-24.6));
#5985=CARTESIAN_POINT('Origin',(97.65,36.6,-24.6));
#5986=CARTESIAN_POINT('',(103.,36.6,-24.6));
#5987=CARTESIAN_POINT('Origin',(106.65,36.6,-24.6));
#5988=CARTESIAN_POINT('',(4.,36.6,-33.6));
#5989=CARTESIAN_POINT('Origin',(7.65,36.6,-33.6));
#5990=CARTESIAN_POINT('',(13.,36.6,-33.6));
#5991=CARTESIAN_POINT('Origin',(16.65,36.6,-33.6));
#5992=CARTESIAN_POINT('',(22.,36.6,-33.6));
#5993=CARTESIAN_POINT('Origin',(25.65,36.6,-33.6));
#5994=CARTESIAN_POINT('',(31.,36.6,-33.6));
#5995=CARTESIAN_POINT('Origin',(34.65,36.6,-33.6));
#5996=CARTESIAN_POINT('',(40.,36.6,-33.6));
#5997=CARTESIAN_POINT('Origin',(43.65,36.6,-33.6));
#5998=CARTESIAN_POINT('',(49.,36.6,-33.6));
#5999=CARTESIAN_POINT('Origin',(52.65,36.6,-33.6));
#6000=CARTESIAN_POINT('',(58.,36.6,-33.6));
#6001=CARTESIAN_POINT('Origin',(61.65,36.6,-33.6));
#6002=CARTESIAN_POINT('',(67.,36.6,-33.6));
#6003=CARTESIAN_POINT('Origin',(70.65,36.6,-33.6));
#6004=CARTESIAN_POINT('',(76.,36.6,-33.6));
#6005=CARTESIAN_POINT('Origin',(79.65,36.6,-33.6));
#6006=CARTESIAN_POINT('',(85.,36.6,-33.6));
#6007=CARTESIAN_POINT('Origin',(88.65,36.6,-33.6));
#6008=CARTESIAN_POINT('',(94.,36.6,-33.6));
#6009=CARTESIAN_POINT('Origin',(97.65,36.6,-33.6));
#6010=CARTESIAN_POINT('',(103.,36.6,-33.6));
#6011=CARTESIAN_POINT('Origin',(106.65,36.6,-33.6));
#6012=CARTESIAN_POINT('',(4.,36.6,-42.6));
#6013=CARTESIAN_POINT('Origin',(7.65,36.6,-42.6));
#6014=CARTESIAN_POINT('',(13.,36.6,-42.6));
#6015=CARTESIAN_POINT('Origin',(16.65,36.6,-42.6));
#6016=CARTESIAN_POINT('',(22.,36.6,-42.6));
#6017=CARTESIAN_POINT('Origin',(25.65,36.6,-42.6));
#6018=CARTESIAN_POINT('',(31.,36.6,-42.6));
#6019=CARTESIAN_POINT('Origin',(34.65,36.6,-42.6));
#6020=CARTESIAN_POINT('',(40.,36.6,-42.6));
#6021=CARTESIAN_POINT('Origin',(43.65,36.6,-42.6));
#6022=CARTESIAN_POINT('',(49.,36.6,-42.6));
#6023=CARTESIAN_POINT('Origin',(52.65,36.6,-42.6));
#6024=CARTESIAN_POINT('',(58.,36.6,-42.6));
#6025=CARTESIAN_POINT('Origin',(61.65,36.6,-42.6));
#6026=CARTESIAN_POINT('',(67.,36.6,-42.6));
#6027=CARTESIAN_POINT('Origin',(70.65,36.6,-42.6));
#6028=CARTESIAN_POINT('',(76.,36.6,-42.6));
#6029=CARTESIAN_POINT('Origin',(79.65,36.6,-42.6));
#6030=CARTESIAN_POINT('Origin',(25.65,36.6,-69.6));
#6031=CARTESIAN_POINT('Origin',(16.65,36.6,-60.6));
#6032=CARTESIAN_POINT('Origin',(7.65,36.6,-69.6));
#6033=CARTESIAN_POINT('Origin',(7.65,36.6,-6.6));
#6034=CARTESIAN_POINT('Origin',(25.65,36.6,-6.6));
#6035=CARTESIAN_POINT('Origin',(106.65,36.6,-69.6));
#6036=CARTESIAN_POINT('Origin',(88.65,36.6,-69.6));
#6037=CARTESIAN_POINT('Origin',(106.65,10.,-33.6));
#6038=CARTESIAN_POINT('',(103.,10.,-33.6));
#6039=CARTESIAN_POINT('Origin',(106.65,10.,-33.6));
#6040=CARTESIAN_POINT('Origin',(97.65,10.,-42.6));
#6041=CARTESIAN_POINT('',(94.,10.,-42.6));
#6042=CARTESIAN_POINT('Origin',(97.65,10.,-42.6));
#6043=CARTESIAN_POINT('Origin',(88.65,10.,-69.6));
#6044=CARTESIAN_POINT('Origin',(88.65,10.,-69.6));
#6045=CARTESIAN_POINT('Origin',(88.65,10.,-33.6));
#6046=CARTESIAN_POINT('',(85.,10.,-33.6));
#6047=CARTESIAN_POINT('Origin',(88.65,10.,-33.6));
#6048=CARTESIAN_POINT('Origin',(79.65,10.,-6.6));
#6049=CARTESIAN_POINT('',(76.,10.,-6.6));
#6050=CARTESIAN_POINT('Origin',(79.65,10.,-6.6));
#6051=CARTESIAN_POINT('Origin',(79.65,10.,-42.6));
#6052=CARTESIAN_POINT('',(76.,10.,-42.6));
#6053=CARTESIAN_POINT('Origin',(79.65,10.,-42.6));
#6054=CARTESIAN_POINT('Origin',(70.65,10.,-69.6));
#6055=CARTESIAN_POINT('',(67.,10.,-69.6));
#6056=CARTESIAN_POINT('Origin',(70.65,10.,-69.6));
#6057=CARTESIAN_POINT('Origin',(70.65,10.,-33.6));
#6058=CARTESIAN_POINT('',(67.,10.,-33.6));
#6059=CARTESIAN_POINT('Origin',(70.65,10.,-33.6));
#6060=CARTESIAN_POINT('Origin',(61.65,10.,-6.6));
#6061=CARTESIAN_POINT('',(58.,10.,-6.6));
#6062=CARTESIAN_POINT('Origin',(61.65,10.,-6.6));
#6063=CARTESIAN_POINT('Origin',(61.65,10.,-42.6));
#6064=CARTESIAN_POINT('',(58.,10.,-42.6));
#6065=CARTESIAN_POINT('Origin',(61.65,10.,-42.6));
#6066=CARTESIAN_POINT('Origin',(52.65,10.,-69.6));
#6067=CARTESIAN_POINT('',(49.,10.,-69.6));
#6068=CARTESIAN_POINT('Origin',(52.65,10.,-69.6));
#6069=CARTESIAN_POINT('Origin',(52.65,10.,-33.6));
#6070=CARTESIAN_POINT('',(49.,10.,-33.6));
#6071=CARTESIAN_POINT('Origin',(52.65,10.,-33.6));
#6072=CARTESIAN_POINT('Origin',(43.65,10.,-6.6));
#6073=CARTESIAN_POINT('',(40.,10.,-6.6));
#6074=CARTESIAN_POINT('Origin',(43.65,10.,-6.6));
#6075=CARTESIAN_POINT('Origin',(43.65,10.,-42.6));
#6076=CARTESIAN_POINT('',(40.,10.,-42.6));
#6077=CARTESIAN_POINT('Origin',(43.65,10.,-42.6));
#6078=CARTESIAN_POINT('Origin',(34.65,10.,-69.6));
#6079=CARTESIAN_POINT('',(31.,10.,-69.6));
#6080=CARTESIAN_POINT('Origin',(34.65,10.,-69.6));
#6081=CARTESIAN_POINT('Origin',(34.65,10.,-33.6));
#6082=CARTESIAN_POINT('',(31.,10.,-33.6));
#6083=CARTESIAN_POINT('Origin',(34.65,10.,-33.6));
#6084=CARTESIAN_POINT('Origin',(25.65,10.,-6.6));
#6085=CARTESIAN_POINT('Origin',(25.65,10.,-6.6));
#6086=CARTESIAN_POINT('Origin',(25.65,10.,-42.6));
#6087=CARTESIAN_POINT('',(22.,10.,-42.6));
#6088=CARTESIAN_POINT('Origin',(25.65,10.,-42.6));
#6089=CARTESIAN_POINT('Origin',(16.65,10.,-69.6));
#6090=CARTESIAN_POINT('Origin',(16.65,10.,-33.6));
#6091=CARTESIAN_POINT('',(13.,10.,-33.6));
#6092=CARTESIAN_POINT('Origin',(16.65,10.,-33.6));
#6093=CARTESIAN_POINT('Origin',(7.65,10.,-69.6));
#6094=CARTESIAN_POINT('Origin',(7.65,10.,-69.6));
#6095=CARTESIAN_POINT('Origin',(7.65,10.,-33.6));
#6096=CARTESIAN_POINT('',(4.,10.,-33.6));
#6097=CARTESIAN_POINT('Origin',(7.65,10.,-33.6));
#6098=CARTESIAN_POINT('Origin',(7.65,10.,-42.6));
#6099=CARTESIAN_POINT('',(4.,10.,-42.6));
#6100=CARTESIAN_POINT('Origin',(7.65,10.,-42.6));
#6101=CARTESIAN_POINT('Origin',(16.65,10.,-42.6));
#6102=CARTESIAN_POINT('',(13.,10.,-42.6));
#6103=CARTESIAN_POINT('Origin',(16.65,10.,-42.6));
#6104=CARTESIAN_POINT('Origin',(25.65,10.,-33.6));
#6105=CARTESIAN_POINT('',(22.,10.,-33.6));
#6106=CARTESIAN_POINT('Origin',(25.65,10.,-33.6));
#6107=CARTESIAN_POINT('Origin',(34.65,10.,-6.6));
#6108=CARTESIAN_POINT('',(31.,10.,-6.6));
#6109=CARTESIAN_POINT('Origin',(34.65,10.,-6.6));
#6110=CARTESIAN_POINT('Origin',(34.65,10.,-42.6));
#6111=CARTESIAN_POINT('',(31.,10.,-42.6));
#6112=CARTESIAN_POINT('Origin',(34.65,10.,-42.6));
#6113=CARTESIAN_POINT('Origin',(43.65,10.,-69.6));
#6114=CARTESIAN_POINT('',(40.,10.,-69.6));
#6115=CARTESIAN_POINT('Origin',(43.65,10.,-69.6));
#6116=CARTESIAN_POINT('Origin',(43.65,10.,-33.6));
#6117=CARTESIAN_POINT('',(40.,10.,-33.6));
#6118=CARTESIAN_POINT('Origin',(43.65,10.,-33.6));
#6119=CARTESIAN_POINT('Origin',(52.65,10.,-6.6));
#6120=CARTESIAN_POINT('',(49.,10.,-6.6));
#6121=CARTESIAN_POINT('Origin',(52.65,10.,-6.6));
#6122=CARTESIAN_POINT('Origin',(52.65,10.,-42.6));
#6123=CARTESIAN_POINT('',(49.,10.,-42.6));
#6124=CARTESIAN_POINT('Origin',(52.65,10.,-42.6));
#6125=CARTESIAN_POINT('Origin',(61.65,10.,-69.6));
#6126=CARTESIAN_POINT('',(58.,10.,-69.6));
#6127=CARTESIAN_POINT('Origin',(61.65,10.,-69.6));
#6128=CARTESIAN_POINT('Origin',(61.65,10.,-33.6));
#6129=CARTESIAN_POINT('',(58.,10.,-33.6));
#6130=CARTESIAN_POINT('Origin',(61.65,10.,-33.6));
#6131=CARTESIAN_POINT('Origin',(70.65,10.,-6.6));
#6132=CARTESIAN_POINT('',(67.,10.,-6.6));
#6133=CARTESIAN_POINT('Origin',(70.65,10.,-6.6));
#6134=CARTESIAN_POINT('Origin',(70.65,10.,-42.6));
#6135=CARTESIAN_POINT('',(67.,10.,-42.6));
#6136=CARTESIAN_POINT('Origin',(70.65,10.,-42.6));
#6137=CARTESIAN_POINT('Origin',(79.65,10.,-69.6));
#6138=CARTESIAN_POINT('',(76.,10.,-69.6));
#6139=CARTESIAN_POINT('Origin',(79.65,10.,-69.6));
#6140=CARTESIAN_POINT('Origin',(79.65,10.,-33.6));
#6141=CARTESIAN_POINT('',(76.,10.,-33.6));
#6142=CARTESIAN_POINT('Origin',(79.65,10.,-33.6));
#6143=CARTESIAN_POINT('Origin',(88.65,10.,-6.6));
#6144=CARTESIAN_POINT('Origin',(88.65,10.,-6.6));
#6145=CARTESIAN_POINT('Origin',(88.65,10.,-42.6));
#6146=CARTESIAN_POINT('',(85.,10.,-42.6));
#6147=CARTESIAN_POINT('Origin',(88.65,10.,-42.6));
#6148=CARTESIAN_POINT('Origin',(97.65,10.,-69.6));
#6149=CARTESIAN_POINT('Origin',(97.65,10.,-33.6));
#6150=CARTESIAN_POINT('',(94.,10.,-33.6));
#6151=CARTESIAN_POINT('Origin',(97.65,10.,-33.6));
#6152=CARTESIAN_POINT('Origin',(106.65,10.,-6.6));
#6153=CARTESIAN_POINT('Origin',(106.65,10.,-42.6));
#6154=CARTESIAN_POINT('',(103.,10.,-42.6));
#6155=CARTESIAN_POINT('Origin',(106.65,10.,-42.6));
#6156=CARTESIAN_POINT('Origin',(106.65,10.,-60.6));
#6157=CARTESIAN_POINT('',(103.,10.,-60.6));
#6158=CARTESIAN_POINT('Origin',(106.65,10.,-60.6));
#6159=CARTESIAN_POINT('Origin',(106.65,10.,-24.6));
#6160=CARTESIAN_POINT('',(103.,10.,-24.6));
#6161=CARTESIAN_POINT('Origin',(106.65,10.,-24.6));
#6162=CARTESIAN_POINT('Origin',(97.65,10.,-15.6));
#6163=CARTESIAN_POINT('Origin',(97.65,10.,-51.6));
#6164=CARTESIAN_POINT('',(94.,10.,-51.6));
#6165=CARTESIAN_POINT('Origin',(97.65,10.,-51.6));
#6166=CARTESIAN_POINT('Origin',(88.65,10.,-60.6));
#6167=CARTESIAN_POINT('',(85.,10.,-60.6));
#6168=CARTESIAN_POINT('Origin',(88.65,10.,-60.6));
#6169=CARTESIAN_POINT('Origin',(88.65,10.,-24.6));
#6170=CARTESIAN_POINT('',(85.,10.,-24.6));
#6171=CARTESIAN_POINT('Origin',(88.65,10.,-24.6));
#6172=CARTESIAN_POINT('Origin',(79.65,10.,-15.6));
#6173=CARTESIAN_POINT('',(76.,10.,-15.6));
#6174=CARTESIAN_POINT('Origin',(79.65,10.,-15.6));
#6175=CARTESIAN_POINT('Origin',(79.65,10.,-51.6));
#6176=CARTESIAN_POINT('',(76.,10.,-51.6));
#6177=CARTESIAN_POINT('Origin',(79.65,10.,-51.6));
#6178=CARTESIAN_POINT('Origin',(70.65,10.,-60.6));
#6179=CARTESIAN_POINT('',(67.,10.,-60.6));
#6180=CARTESIAN_POINT('Origin',(70.65,10.,-60.6));
#6181=CARTESIAN_POINT('Origin',(70.65,10.,-24.6));
#6182=CARTESIAN_POINT('',(67.,10.,-24.6));
#6183=CARTESIAN_POINT('Origin',(70.65,10.,-24.6));
#6184=CARTESIAN_POINT('Origin',(61.65,10.,-15.6));
#6185=CARTESIAN_POINT('',(58.,10.,-15.6));
#6186=CARTESIAN_POINT('Origin',(61.65,10.,-15.6));
#6187=CARTESIAN_POINT('Origin',(61.65,10.,-51.6));
#6188=CARTESIAN_POINT('',(58.,10.,-51.6));
#6189=CARTESIAN_POINT('Origin',(61.65,10.,-51.6));
#6190=CARTESIAN_POINT('Origin',(52.65,10.,-60.6));
#6191=CARTESIAN_POINT('',(49.,10.,-60.6));
#6192=CARTESIAN_POINT('Origin',(52.65,10.,-60.6));
#6193=CARTESIAN_POINT('Origin',(52.65,10.,-24.6));
#6194=CARTESIAN_POINT('',(49.,10.,-24.6));
#6195=CARTESIAN_POINT('Origin',(52.65,10.,-24.6));
#6196=CARTESIAN_POINT('Origin',(43.65,10.,-15.6));
#6197=CARTESIAN_POINT('',(40.,10.,-15.6));
#6198=CARTESIAN_POINT('Origin',(43.65,10.,-15.6));
#6199=CARTESIAN_POINT('Origin',(43.65,10.,-51.6));
#6200=CARTESIAN_POINT('',(40.,10.,-51.6));
#6201=CARTESIAN_POINT('Origin',(43.65,10.,-51.6));
#6202=CARTESIAN_POINT('Origin',(34.65,10.,-60.6));
#6203=CARTESIAN_POINT('',(31.,10.,-60.6));
#6204=CARTESIAN_POINT('Origin',(34.65,10.,-60.6));
#6205=CARTESIAN_POINT('Origin',(34.65,10.,-24.6));
#6206=CARTESIAN_POINT('',(31.,10.,-24.6));
#6207=CARTESIAN_POINT('Origin',(34.65,10.,-24.6));
#6208=CARTESIAN_POINT('Origin',(25.65,10.,-15.6));
#6209=CARTESIAN_POINT('',(22.,10.,-15.6));
#6210=CARTESIAN_POINT('Origin',(25.65,10.,-15.6));
#6211=CARTESIAN_POINT('Origin',(25.65,10.,-51.6));
#6212=CARTESIAN_POINT('',(22.,10.,-51.6));
#6213=CARTESIAN_POINT('Origin',(25.65,10.,-51.6));
#6214=CARTESIAN_POINT('Origin',(16.65,10.,-24.6));
#6215=CARTESIAN_POINT('',(13.,10.,-24.6));
#6216=CARTESIAN_POINT('Origin',(16.65,10.,-24.6));
#6217=CARTESIAN_POINT('Origin',(7.65,10.,-60.6));
#6218=CARTESIAN_POINT('',(4.,10.,-60.6));
#6219=CARTESIAN_POINT('Origin',(7.65,10.,-60.6));
#6220=CARTESIAN_POINT('Origin',(7.65,10.,-24.6));
#6221=CARTESIAN_POINT('',(4.,10.,-24.6));
#6222=CARTESIAN_POINT('Origin',(7.65,10.,-24.6));
#6223=CARTESIAN_POINT('Origin',(7.65,10.,-15.6));
#6224=CARTESIAN_POINT('',(4.,10.,-15.6));
#6225=CARTESIAN_POINT('Origin',(7.65,10.,-15.6));
#6226=CARTESIAN_POINT('Origin',(7.65,10.,-51.6));
#6227=CARTESIAN_POINT('',(4.,10.,-51.6));
#6228=CARTESIAN_POINT('Origin',(7.65,10.,-51.6));
#6229=CARTESIAN_POINT('Origin',(16.65,10.,-15.6));
#6230=CARTESIAN_POINT('Origin',(16.65,10.,-51.6));
#6231=CARTESIAN_POINT('',(13.,10.,-51.6));
#6232=CARTESIAN_POINT('Origin',(16.65,10.,-51.6));
#6233=CARTESIAN_POINT('Origin',(25.65,10.,-60.6));
#6234=CARTESIAN_POINT('',(22.,10.,-60.6));
#6235=CARTESIAN_POINT('Origin',(25.65,10.,-60.6));
#6236=CARTESIAN_POINT('Origin',(25.65,10.,-24.6));
#6237=CARTESIAN_POINT('',(22.,10.,-24.6));
#6238=CARTESIAN_POINT('Origin',(25.65,10.,-24.6));
#6239=CARTESIAN_POINT('Origin',(34.65,10.,-15.6));
#6240=CARTESIAN_POINT('',(31.,10.,-15.6));
#6241=CARTESIAN_POINT('Origin',(34.65,10.,-15.6));
#6242=CARTESIAN_POINT('Origin',(34.65,10.,-51.6));
#6243=CARTESIAN_POINT('',(31.,10.,-51.6));
#6244=CARTESIAN_POINT('Origin',(34.65,10.,-51.6));
#6245=CARTESIAN_POINT('Origin',(43.65,10.,-60.6));
#6246=CARTESIAN_POINT('',(40.,10.,-60.6));
#6247=CARTESIAN_POINT('Origin',(43.65,10.,-60.6));
#6248=CARTESIAN_POINT('Origin',(43.65,10.,-24.6));
#6249=CARTESIAN_POINT('',(40.,10.,-24.6));
#6250=CARTESIAN_POINT('Origin',(43.65,10.,-24.6));
#6251=CARTESIAN_POINT('Origin',(52.65,10.,-15.6));
#6252=CARTESIAN_POINT('',(49.,10.,-15.6));
#6253=CARTESIAN_POINT('Origin',(52.65,10.,-15.6));
#6254=CARTESIAN_POINT('Origin',(52.65,10.,-51.6));
#6255=CARTESIAN_POINT('',(49.,10.,-51.6));
#6256=CARTESIAN_POINT('Origin',(52.65,10.,-51.6));
#6257=CARTESIAN_POINT('Origin',(61.65,10.,-60.6));
#6258=CARTESIAN_POINT('',(58.,10.,-60.6));
#6259=CARTESIAN_POINT('Origin',(61.65,10.,-60.6));
#6260=CARTESIAN_POINT('Origin',(61.65,10.,-24.6));
#6261=CARTESIAN_POINT('',(58.,10.,-24.6));
#6262=CARTESIAN_POINT('Origin',(61.65,10.,-24.6));
#6263=CARTESIAN_POINT('Origin',(70.65,10.,-15.6));
#6264=CARTESIAN_POINT('',(67.,10.,-15.6));
#6265=CARTESIAN_POINT('Origin',(70.65,10.,-15.6));
#6266=CARTESIAN_POINT('Origin',(70.65,10.,-51.6));
#6267=CARTESIAN_POINT('',(67.,10.,-51.6));
#6268=CARTESIAN_POINT('Origin',(70.65,10.,-51.6));
#6269=CARTESIAN_POINT('Origin',(79.65,10.,-60.6));
#6270=CARTESIAN_POINT('',(76.,10.,-60.6));
#6271=CARTESIAN_POINT('Origin',(79.65,10.,-60.6));
#6272=CARTESIAN_POINT('Origin',(79.65,10.,-24.6));
#6273=CARTESIAN_POINT('',(76.,10.,-24.6));
#6274=CARTESIAN_POINT('Origin',(79.65,10.,-24.6));
#6275=CARTESIAN_POINT('Origin',(88.65,10.,-15.6));
#6276=CARTESIAN_POINT('',(85.,10.,-15.6));
#6277=CARTESIAN_POINT('Origin',(88.65,10.,-15.6));
#6278=CARTESIAN_POINT('Origin',(88.65,10.,-51.6));
#6279=CARTESIAN_POINT('',(85.,10.,-51.6));
#6280=CARTESIAN_POINT('Origin',(88.65,10.,-51.6));
#6281=CARTESIAN_POINT('Origin',(97.65,10.,-24.6));
#6282=CARTESIAN_POINT('',(94.,10.,-24.6));
#6283=CARTESIAN_POINT('Origin',(97.65,10.,-24.6));
#6284=CARTESIAN_POINT('Origin',(106.65,10.,-15.6));
#6285=CARTESIAN_POINT('',(103.,10.,-15.6));
#6286=CARTESIAN_POINT('Origin',(106.65,10.,-15.6));
#6287=CARTESIAN_POINT('Origin',(106.65,10.,-51.6));
#6288=CARTESIAN_POINT('',(103.,10.,-51.6));
#6289=CARTESIAN_POINT('Origin',(106.65,10.,-51.6));
#6290=CARTESIAN_POINT('Origin',(61.65,0.,-24.6));
#6291=CARTESIAN_POINT('',(58.,0.,-24.6));
#6292=CARTESIAN_POINT('Origin',(52.65,0.,-24.6));
#6293=CARTESIAN_POINT('',(49.,0.,-24.6));
#6294=CARTESIAN_POINT('Origin',(43.65,0.,-24.6));
#6295=CARTESIAN_POINT('',(40.,0.,-24.6));
#6296=CARTESIAN_POINT('Origin',(34.65,0.,-24.6));
#6297=CARTESIAN_POINT('',(31.,0.,-24.6));
#6298=CARTESIAN_POINT('Origin',(25.65,0.,-24.6));
#6299=CARTESIAN_POINT('',(22.,0.,-24.6));
#6300=CARTESIAN_POINT('Origin',(16.65,0.,-24.6));
#6301=CARTESIAN_POINT('',(13.,0.,-24.6));
#6302=CARTESIAN_POINT('Origin',(7.65,0.,-24.6));
#6303=CARTESIAN_POINT('',(4.,0.,-24.6));
#6304=CARTESIAN_POINT('Origin',(106.65,0.,-15.6));
#6305=CARTESIAN_POINT('',(103.,0.,-15.6));
#6306=CARTESIAN_POINT('Origin',(88.65,0.,-15.6));
#6307=CARTESIAN_POINT('',(85.,0.,-15.6));
#6308=CARTESIAN_POINT('Origin',(79.65,0.,-15.6));
#6309=CARTESIAN_POINT('',(76.,0.,-15.6));
#6310=CARTESIAN_POINT('Origin',(70.65,0.,-15.6));
#6311=CARTESIAN_POINT('',(67.,0.,-15.6));
#6312=CARTESIAN_POINT('Origin',(61.65,0.,-15.6));
#6313=CARTESIAN_POINT('',(58.,0.,-15.6));
#6314=CARTESIAN_POINT('Origin',(52.65,0.,-15.6));
#6315=CARTESIAN_POINT('',(49.,0.,-15.6));
#6316=CARTESIAN_POINT('Origin',(43.65,0.,-15.6));
#6317=CARTESIAN_POINT('',(40.,0.,-15.6));
#6318=CARTESIAN_POINT('Origin',(34.65,0.,-15.6));
#6319=CARTESIAN_POINT('',(31.,0.,-15.6));
#6320=CARTESIAN_POINT('Origin',(25.65,0.,-15.6));
#6321=CARTESIAN_POINT('',(22.,0.,-15.6));
#6322=CARTESIAN_POINT('Origin',(7.65,0.,-15.6));
#6323=CARTESIAN_POINT('',(4.,0.,-15.6));
#6324=CARTESIAN_POINT('Origin',(97.65,0.,-6.6));
#6325=CARTESIAN_POINT('Origin',(88.65,0.,-6.6));
#6326=CARTESIAN_POINT('Origin',(88.65,0.,-42.6));
#6327=CARTESIAN_POINT('',(85.,0.,-42.6));
#6328=CARTESIAN_POINT('Origin',(97.65,0.,-42.6));
#6329=CARTESIAN_POINT('',(94.,0.,-42.6));
#6330=CARTESIAN_POINT('Origin',(106.65,0.,-42.6));
#6331=CARTESIAN_POINT('',(103.,0.,-42.6));
#6332=CARTESIAN_POINT('Origin',(7.65,0.,-51.6));
#6333=CARTESIAN_POINT('',(4.,0.,-51.6));
#6334=CARTESIAN_POINT('Origin',(16.65,0.,-51.6));
#6335=CARTESIAN_POINT('',(13.,0.,-51.6));
#6336=CARTESIAN_POINT('Origin',(25.65,0.,-51.6));
#6337=CARTESIAN_POINT('',(22.,0.,-51.6));
#6338=CARTESIAN_POINT('Origin',(34.65,0.,-51.6));
#6339=CARTESIAN_POINT('',(31.,0.,-51.6));
#6340=CARTESIAN_POINT('Origin',(43.65,0.,-51.6));
#6341=CARTESIAN_POINT('',(40.,0.,-51.6));
#6342=CARTESIAN_POINT('Origin',(52.65,0.,-51.6));
#6343=CARTESIAN_POINT('',(49.,0.,-51.6));
#6344=CARTESIAN_POINT('Origin',(61.65,0.,-51.6));
#6345=CARTESIAN_POINT('',(58.,0.,-51.6));
#6346=CARTESIAN_POINT('Origin',(70.65,0.,-51.6));
#6347=CARTESIAN_POINT('',(67.,0.,-51.6));
#6348=CARTESIAN_POINT('Origin',(79.65,0.,-51.6));
#6349=CARTESIAN_POINT('',(76.,0.,-51.6));
#6350=CARTESIAN_POINT('Origin',(88.65,0.,-51.6));
#6351=CARTESIAN_POINT('',(85.,0.,-51.6));
#6352=CARTESIAN_POINT('Origin',(97.65,0.,-51.6));
#6353=CARTESIAN_POINT('',(94.,0.,-51.6));
#6354=CARTESIAN_POINT('Origin',(106.65,0.,-51.6));
#6355=CARTESIAN_POINT('',(103.,0.,-51.6));
#6356=CARTESIAN_POINT('Origin',(7.65,0.,-60.6));
#6357=CARTESIAN_POINT('',(4.,0.,-60.6));
#6358=CARTESIAN_POINT('Origin',(16.65,0.,-60.6));
#6359=CARTESIAN_POINT('Origin',(25.65,0.,-60.6));
#6360=CARTESIAN_POINT('',(22.,0.,-60.6));
#6361=CARTESIAN_POINT('Origin',(34.65,0.,-60.6));
#6362=CARTESIAN_POINT('',(31.,0.,-60.6));
#6363=CARTESIAN_POINT('Origin',(43.65,0.,-60.6));
#6364=CARTESIAN_POINT('',(40.,0.,-60.6));
#6365=CARTESIAN_POINT('Origin',(52.65,0.,-6.6));
#6366=CARTESIAN_POINT('',(49.,0.,-6.6));
#6367=CARTESIAN_POINT('Origin',(43.65,0.,-6.6));
#6368=CARTESIAN_POINT('',(40.,0.,-6.6));
#6369=CARTESIAN_POINT('Origin',(34.65,0.,-6.6));
#6370=CARTESIAN_POINT('',(31.,0.,-6.6));
#6371=CARTESIAN_POINT('Origin',(25.65,0.,-6.6));
#6372=CARTESIAN_POINT('Origin',(7.65,0.,-6.6));
#6373=CARTESIAN_POINT('Origin',(106.65,0.,-69.6));
#6374=CARTESIAN_POINT('Origin',(88.65,0.,-69.6));
#6375=CARTESIAN_POINT('Origin',(79.65,0.,-69.6));
#6376=CARTESIAN_POINT('',(76.,0.,-69.6));
#6377=CARTESIAN_POINT('Origin',(70.65,0.,-69.6));
#6378=CARTESIAN_POINT('',(67.,0.,-69.6));
#6379=CARTESIAN_POINT('Origin',(61.65,0.,-69.6));
#6380=CARTESIAN_POINT('',(58.,0.,-69.6));
#6381=CARTESIAN_POINT('Origin',(52.65,0.,-69.6));
#6382=CARTESIAN_POINT('',(49.,0.,-69.6));
#6383=CARTESIAN_POINT('Origin',(43.65,0.,-69.6));
#6384=CARTESIAN_POINT('',(40.,0.,-69.6));
#6385=CARTESIAN_POINT('Origin',(34.65,0.,-69.6));
#6386=CARTESIAN_POINT('',(31.,0.,-69.6));
#6387=CARTESIAN_POINT('Origin',(25.65,0.,-69.6));
#6388=CARTESIAN_POINT('Origin',(7.65,0.,-69.6));
#6389=CARTESIAN_POINT('Origin',(106.65,0.,-60.6));
#6390=CARTESIAN_POINT('',(103.,0.,-60.6));
#6391=CARTESIAN_POINT('Origin',(88.65,0.,-60.6));
#6392=CARTESIAN_POINT('',(85.,0.,-60.6));
#6393=CARTESIAN_POINT('Origin',(79.65,0.,-60.6));
#6394=CARTESIAN_POINT('',(76.,0.,-60.6));
#6395=CARTESIAN_POINT('Origin',(70.65,0.,-60.6));
#6396=CARTESIAN_POINT('',(67.,0.,-60.6));
#6397=CARTESIAN_POINT('Origin',(61.65,0.,-60.6));
#6398=CARTESIAN_POINT('',(58.,0.,-60.6));
#6399=CARTESIAN_POINT('Origin',(52.65,0.,-60.6));
#6400=CARTESIAN_POINT('',(49.,0.,-60.6));
#6401=CARTESIAN_POINT('Origin',(70.65,0.,-6.6));
#6402=CARTESIAN_POINT('',(67.,0.,-6.6));
#6403=CARTESIAN_POINT('Origin',(79.65,0.,-6.6));
#6404=CARTESIAN_POINT('',(76.,0.,-6.6));
#6405=CARTESIAN_POINT('Origin',(61.65,0.,-6.6));
#6406=CARTESIAN_POINT('',(58.,0.,-6.6));
#6407=CARTESIAN_POINT('Origin',(70.65,0.,-24.6));
#6408=CARTESIAN_POINT('',(67.,0.,-24.6));
#6409=CARTESIAN_POINT('Origin',(79.65,0.,-24.6));
#6410=CARTESIAN_POINT('',(76.,0.,-24.6));
#6411=CARTESIAN_POINT('Origin',(88.65,0.,-24.6));
#6412=CARTESIAN_POINT('',(85.,0.,-24.6));
#6413=CARTESIAN_POINT('Origin',(97.65,0.,-24.6));
#6414=CARTESIAN_POINT('',(94.,0.,-24.6));
#6415=CARTESIAN_POINT('Origin',(106.65,0.,-24.6));
#6416=CARTESIAN_POINT('',(103.,0.,-24.6));
#6417=CARTESIAN_POINT('Origin',(7.65,0.,-33.6));
#6418=CARTESIAN_POINT('',(4.,0.,-33.6));
#6419=CARTESIAN_POINT('Origin',(16.65,0.,-33.6));
#6420=CARTESIAN_POINT('',(13.,0.,-33.6));
#6421=CARTESIAN_POINT('Origin',(25.65,0.,-33.6));
#6422=CARTESIAN_POINT('',(22.,0.,-33.6));
#6423=CARTESIAN_POINT('Origin',(34.65,0.,-33.6));
#6424=CARTESIAN_POINT('',(31.,0.,-33.6));
#6425=CARTESIAN_POINT('Origin',(43.65,0.,-33.6));
#6426=CARTESIAN_POINT('',(40.,0.,-33.6));
#6427=CARTESIAN_POINT('Origin',(52.65,0.,-33.6));
#6428=CARTESIAN_POINT('',(49.,0.,-33.6));
#6429=CARTESIAN_POINT('Origin',(61.65,0.,-33.6));
#6430=CARTESIAN_POINT('',(58.,0.,-33.6));
#6431=CARTESIAN_POINT('Origin',(70.65,0.,-33.6));
#6432=CARTESIAN_POINT('',(67.,0.,-33.6));
#6433=CARTESIAN_POINT('Origin',(79.65,0.,-33.6));
#6434=CARTESIAN_POINT('',(76.,0.,-33.6));
#6435=CARTESIAN_POINT('Origin',(88.65,0.,-33.6));
#6436=CARTESIAN_POINT('',(85.,0.,-33.6));
#6437=CARTESIAN_POINT('Origin',(97.65,0.,-33.6));
#6438=CARTESIAN_POINT('',(94.,0.,-33.6));
#6439=CARTESIAN_POINT('Origin',(106.65,0.,-33.6));
#6440=CARTESIAN_POINT('',(103.,0.,-33.6));
#6441=CARTESIAN_POINT('Origin',(7.65,0.,-42.6));
#6442=CARTESIAN_POINT('',(4.,0.,-42.6));
#6443=CARTESIAN_POINT('Origin',(16.65,0.,-42.6));
#6444=CARTESIAN_POINT('',(13.,0.,-42.6));
#6445=CARTESIAN_POINT('Origin',(25.65,0.,-42.6));
#6446=CARTESIAN_POINT('',(22.,0.,-42.6));
#6447=CARTESIAN_POINT('Origin',(34.65,0.,-42.6));
#6448=CARTESIAN_POINT('',(31.,0.,-42.6));
#6449=CARTESIAN_POINT('Origin',(43.65,0.,-42.6));
#6450=CARTESIAN_POINT('',(40.,0.,-42.6));
#6451=CARTESIAN_POINT('Origin',(52.65,0.,-42.6));
#6452=CARTESIAN_POINT('',(49.,0.,-42.6));
#6453=CARTESIAN_POINT('Origin',(61.65,0.,-42.6));
#6454=CARTESIAN_POINT('',(58.,0.,-42.6));
#6455=CARTESIAN_POINT('Origin',(70.65,0.,-42.6));
#6456=CARTESIAN_POINT('',(67.,0.,-42.6));
#6457=CARTESIAN_POINT('Origin',(79.65,0.,-42.6));
#6458=CARTESIAN_POINT('',(76.,0.,-42.6));
#6459=CARTESIAN_POINT('Origin',(114.3,0.,-76.2));
#6460=CARTESIAN_POINT('',(114.3,0.,-76.2));
#6461=CARTESIAN_POINT('',(0.,0.,-76.2));
#6462=CARTESIAN_POINT('',(114.3,0.,-76.2));
#6463=CARTESIAN_POINT('',(0.,0.,-76.2));
#6464=CARTESIAN_POINT('',(114.3,0.,-76.2));
#6465=CARTESIAN_POINT('Origin',(114.3,0.,0.));
#6466=CARTESIAN_POINT('',(114.3,0.,0.));
#6467=CARTESIAN_POINT('',(114.3,0.,0.));
#6468=CARTESIAN_POINT('',(114.3,0.,0.));
#6469=CARTESIAN_POINT('Origin',(0.,0.,0.));
#6470=CARTESIAN_POINT('',(0.,0.,0.));
#6471=CARTESIAN_POINT('',(0.,0.,0.));
#6472=CARTESIAN_POINT('',(0.,0.,0.));
#6473=CARTESIAN_POINT('Origin',(0.,0.,-76.2));
#6474=CARTESIAN_POINT('',(0.,0.,-76.2));
#6475=CARTESIAN_POINT('Origin',(57.15,0.,-38.1));
#6476=UNCERTAINTY_MEASURE_WITH_UNIT(LENGTH_MEASURE(0.01),#6480,
'DISTANCE_ACCURACY_VALUE',
'Maximum model space distance between geometric entities at asserted c
onnectivities');
#6477=UNCERTAINTY_MEASURE_WITH_UNIT(LENGTH_MEASURE(0.01),#6480,
'DISTANCE_ACCURACY_VALUE',
'Maximum model space distance between geometric entities at asserted c
onnectivities');
#6478=(
GEOMETRIC_REPRESENTATION_CONTEXT(3)
GLOBAL_UNCERTAINTY_ASSIGNED_CONTEXT((#6476))
GLOBAL_UNIT_ASSIGNED_CONTEXT((#6480,#6482,#6483))
REPRESENTATION_CONTEXT('','3D')
);
#6479=(
GEOMETRIC_REPRESENTATION_CONTEXT(3)
GLOBAL_UNCERTAINTY_ASSIGNED_CONTEXT((#6477))
GLOBAL_UNIT_ASSIGNED_CONTEXT((#6480,#6482,#6483))
REPRESENTATION_CONTEXT('','3D')
);
#6480=(
LENGTH_UNIT()
NAMED_UNIT(*)
SI_UNIT(.MILLI.,.METRE.)
);
#6481=(
LENGTH_UNIT()
NAMED_UNIT(*)
SI_UNIT($,.METRE.)
);
#6482=(
NAMED_UNIT(*)
PLANE_ANGLE_UNIT()
SI_UNIT($,.RADIAN.)
);
#6483=(
NAMED_UNIT(*)
SI_UNIT($,.STERADIAN.)
SOLID_ANGLE_UNIT()
);
#6484=SHAPE_DEFINITION_REPRESENTATION(#6485,#6486);
#6485=PRODUCT_DEFINITION_SHAPE('',$,#6488);
#6486=SHAPE_REPRESENTATION('',(#3672),#6478);
#6487=PRODUCT_DEFINITION_CONTEXT('part definition',#6492,'design');
#6488=PRODUCT_DEFINITION('96 well cooler block 2',
'96 well cooler block 2 v4',#6489,#6487);
#6489=PRODUCT_DEFINITION_FORMATION('',$,#6494);
#6490=PRODUCT_RELATED_PRODUCT_CATEGORY('96 well cooler block 2 v4',
'96 well cooler block 2 v4',(#6494));
#6491=APPLICATION_PROTOCOL_DEFINITION('international standard',
'automotive_design',2009,#6492);
#6492=APPLICATION_CONTEXT(
'Core Data for Automotive Mechanical Design Process');
#6493=PRODUCT_CONTEXT('part definition',#6492,'mechanical');
#6494=PRODUCT('96 well cooler block 2','96 well cooler block 2 v4',$,(#6493));
#6495=PRESENTATION_STYLE_ASSIGNMENT((#6496));
#6496=SURFACE_STYLE_USAGE(.BOTH.,#6497);
#6497=SURFACE_SIDE_STYLE('',(#6498));
#6498=SURFACE_STYLE_FILL_AREA(#6499);
#6499=FILL_AREA_STYLE('Steel - Satin',(#6500));
#6500=FILL_AREA_STYLE_COLOUR('Steel - Satin',#6501);
#6501=COLOUR_RGB('Steel - Satin',0.627450980392157,0.627450980392157,0.627450980392157);
ENDSEC;
END-ISO-10303-21;
