# Supplementary material for: Principles of computer-controlled linear motion applied to an open-source affordable liquid handler for automated micropipetting
Source: Sci Rep. 2020 Aug 12;10:13663. doi: 10.1038/s41598-020-70465-5 (PMC7424513; doi:10.1038/s41598-020-70465-5)
Supplement: Supplementary file 2 — Supplementary Information 2. [file 41598_2020_70465_MOESM2_ESM.zip › 3D-Printable-Components-STEP-Files/Pipette-Housing-Top-Plate.step]

ISO-10303-21;
HEADER;
/* Generated by software containing ST-Developer
 * from STEP Tools, Inc. (www.steptools.com) 
 */

FILE_DESCRIPTION(
/* description */ (''),
/* implementation_level */ '2;1');

FILE_NAME(
/* name */ 
'/Users/davidflorian/Library/Mobile Documents/com~apple~CloudDocs/Vand
erbilt/Papers/OTTO/Supplemental Material/3D-Printable-Components-STEP-
Files/Pipette-Housing-Top-Plate.step',
/* time_stamp */ '2020-06-30T22:45:35-05:00',
/* author */ (''),
/* organization */ (''),
/* preprocessor_version */ 'ST-DEVELOPER v18.1',
/* originating_system */ 'Autodesk Translation Framework v9.3.0.1241',
/* authorisation */ '');

FILE_SCHEMA (('AUTOMOTIVE_DESIGN { 1 0 10303 214 3 1 1 }'));
ENDSEC;

DATA;
#10=MECHANICAL_DESIGN_GEOMETRIC_PRESENTATION_REPRESENTATION('',(#13),#534);
#11=SHAPE_REPRESENTATION_RELATIONSHIP('SRR','None',#541,#12);
#12=ADVANCED_BREP_SHAPE_REPRESENTATION('',(#14),#533);
#13=STYLED_ITEM('',(#550),#14);
#14=MANIFOLD_SOLID_BREP('Body1',#314);
#15=FACE_BOUND('',#72,.T.);
#16=FACE_BOUND('',#73,.T.);
#17=FACE_BOUND('',#74,.T.);
#18=FACE_BOUND('',#75,.T.);
#19=FACE_BOUND('',#76,.T.);
#20=FACE_BOUND('',#78,.T.);
#21=PLANE('',#331);
#22=PLANE('',#335);
#23=PLANE('',#339);
#24=PLANE('',#343);
#25=PLANE('',#344);
#26=PLANE('',#345);
#27=PLANE('',#346);
#28=PLANE('',#347);
#29=PLANE('',#351);
#30=PLANE('',#352);
#31=PLANE('',#353);
#32=PLANE('',#354);
#33=PLANE('',#355);
#34=PLANE('',#356);
#35=FACE_OUTER_BOUND('',#54,.T.);
#36=FACE_OUTER_BOUND('',#55,.T.);
#37=FACE_OUTER_BOUND('',#56,.T.);
#38=FACE_OUTER_BOUND('',#57,.T.);
#39=FACE_OUTER_BOUND('',#58,.T.);
#40=FACE_OUTER_BOUND('',#59,.T.);
#41=FACE_OUTER_BOUND('',#60,.T.);
#42=FACE_OUTER_BOUND('',#61,.T.);
#43=FACE_OUTER_BOUND('',#62,.T.);
#44=FACE_OUTER_BOUND('',#63,.T.);
#45=FACE_OUTER_BOUND('',#64,.T.);
#46=FACE_OUTER_BOUND('',#65,.T.);
#47=FACE_OUTER_BOUND('',#66,.T.);
#48=FACE_OUTER_BOUND('',#67,.T.);
#49=FACE_OUTER_BOUND('',#68,.T.);
#50=FACE_OUTER_BOUND('',#69,.T.);
#51=FACE_OUTER_BOUND('',#70,.T.);
#52=FACE_OUTER_BOUND('',#71,.T.);
#53=FACE_OUTER_BOUND('',#77,.T.);
#54=EDGE_LOOP('',(#212,#213,#214,#215));
#55=EDGE_LOOP('',(#216));
#56=EDGE_LOOP('',(#217,#218,#219,#220));
#57=EDGE_LOOP('',(#221));
#58=EDGE_LOOP('',(#222,#223,#224,#225));
#59=EDGE_LOOP('',(#226));
#60=EDGE_LOOP('',(#227,#228,#229,#230));
#61=EDGE_LOOP('',(#231));
#62=EDGE_LOOP('',(#232,#233,#234,#235));
#63=EDGE_LOOP('',(#236,#237,#238,#239));
#64=EDGE_LOOP('',(#240,#241,#242,#243));
#65=EDGE_LOOP('',(#244,#245,#246,#247));
#66=EDGE_LOOP('',(#248,#249,#250,#251));
#67=EDGE_LOOP('',(#252,#253,#254,#255,#256,#257,#258,#259));
#68=EDGE_LOOP('',(#260,#261,#262,#263));
#69=EDGE_LOOP('',(#264,#265,#266,#267,#268,#269,#270,#271));
#70=EDGE_LOOP('',(#272,#273,#274,#275));
#71=EDGE_LOOP('',(#276,#277,#278,#279));
#72=EDGE_LOOP('',(#280));
#73=EDGE_LOOP('',(#281));
#74=EDGE_LOOP('',(#282));
#75=EDGE_LOOP('',(#283));
#76=EDGE_LOOP('',(#284));
#77=EDGE_LOOP('',(#285,#286,#287,#288));
#78=EDGE_LOOP('',(#289));
#79=LINE('',#451,#108);
#80=LINE('',#458,#109);
#81=LINE('',#465,#110);
#82=LINE('',#472,#111);
#83=LINE('',#478,#112);
#84=LINE('',#480,#113);
#85=LINE('',#482,#114);
#86=LINE('',#483,#115);
#87=LINE('',#486,#116);
#88=LINE('',#488,#117);
#89=LINE('',#489,#118);
#90=LINE('',#493,#119);
#91=LINE('',#495,#120);
#92=LINE('',#497,#121);
#93=LINE('',#498,#122);
#94=LINE('',#500,#123);
#95=LINE('',#501,#124);
#96=LINE('',#506,#125);
#97=LINE('',#511,#126);
#98=LINE('',#513,#127);
#99=LINE('',#514,#128);
#100=LINE('',#515,#129);
#101=LINE('',#518,#130);
#102=LINE('',#519,#131);
#103=LINE('',#522,#132);
#104=LINE('',#524,#133);
#105=LINE('',#525,#134);
#106=LINE('',#527,#135);
#107=LINE('',#528,#136);
#108=VECTOR('',#363,2.35);
#109=VECTOR('',#372,2.35);
#110=VECTOR('',#381,2.35);
#111=VECTOR('',#390,2.35);
#112=VECTOR('',#397,10.);
#113=VECTOR('',#398,10.);
#114=VECTOR('',#399,10.);
#115=VECTOR('',#400,10.);
#116=VECTOR('',#403,10.);
#117=VECTOR('',#404,10.);
#118=VECTOR('',#405,10.);
#119=VECTOR('',#408,10.);
#120=VECTOR('',#409,10.);
#121=VECTOR('',#410,10.);
#122=VECTOR('',#411,10.);
#123=VECTOR('',#414,10.);
#124=VECTOR('',#415,10.);
#125=VECTOR('',#420,5.);
#126=VECTOR('',#425,10.);
#127=VECTOR('',#426,10.);
#128=VECTOR('',#427,10.);
#129=VECTOR('',#428,10.);
#130=VECTOR('',#431,10.);
#131=VECTOR('',#432,10.);
#132=VECTOR('',#435,10.);
#133=VECTOR('',#436,10.);
#134=VECTOR('',#437,10.);
#135=VECTOR('',#440,10.);
#136=VECTOR('',#441,10.);
#137=CIRCLE('',#329,2.35);
#138=CIRCLE('',#330,2.35);
#139=CIRCLE('',#333,2.35);
#140=CIRCLE('',#334,2.35);
#141=CIRCLE('',#337,2.35);
#142=CIRCLE('',#338,2.35);
#143=CIRCLE('',#341,2.35);
#144=CIRCLE('',#342,2.35);
#145=CIRCLE('',#349,5.);
#146=CIRCLE('',#350,5.);
#147=VERTEX_POINT('',#448);
#148=VERTEX_POINT('',#450);
#149=VERTEX_POINT('',#455);
#150=VERTEX_POINT('',#457);
#151=VERTEX_POINT('',#462);
#152=VERTEX_POINT('',#464);
#153=VERTEX_POINT('',#469);
#154=VERTEX_POINT('',#471);
#155=VERTEX_POINT('',#476);
#156=VERTEX_POINT('',#477);
#157=VERTEX_POINT('',#479);
#158=VERTEX_POINT('',#481);
#159=VERTEX_POINT('',#485);
#160=VERTEX_POINT('',#487);
#161=VERTEX_POINT('',#491);
#162=VERTEX_POINT('',#492);
#163=VERTEX_POINT('',#494);
#164=VERTEX_POINT('',#496);
#165=VERTEX_POINT('',#503);
#166=VERTEX_POINT('',#505);
#167=VERTEX_POINT('',#509);
#168=VERTEX_POINT('',#510);
#169=VERTEX_POINT('',#512);
#170=VERTEX_POINT('',#517);
#171=VERTEX_POINT('',#521);
#172=VERTEX_POINT('',#523);
#173=EDGE_CURVE('',#147,#147,#137,.T.);
#174=EDGE_CURVE('',#147,#148,#79,.T.);
#175=EDGE_CURVE('',#148,#148,#138,.T.);
#176=EDGE_CURVE('',#149,#149,#139,.T.);
#177=EDGE_CURVE('',#149,#150,#80,.T.);
#178=EDGE_CURVE('',#150,#150,#140,.T.);
#179=EDGE_CURVE('',#151,#151,#141,.T.);
#180=EDGE_CURVE('',#151,#152,#81,.T.);
#181=EDGE_CURVE('',#152,#152,#142,.T.);
#182=EDGE_CURVE('',#153,#153,#143,.T.);
#183=EDGE_CURVE('',#153,#154,#82,.T.);
#184=EDGE_CURVE('',#154,#154,#144,.T.);
#185=EDGE_CURVE('',#155,#156,#83,.T.);
#186=EDGE_CURVE('',#155,#157,#84,.T.);
#187=EDGE_CURVE('',#158,#157,#85,.T.);
#188=EDGE_CURVE('',#156,#158,#86,.T.);
#189=EDGE_CURVE('',#157,#159,#87,.T.);
#190=EDGE_CURVE('',#159,#160,#88,.T.);
#191=EDGE_CURVE('',#160,#158,#89,.T.);
#192=EDGE_CURVE('',#161,#162,#90,.T.);
#193=EDGE_CURVE('',#161,#163,#91,.T.);
#194=EDGE_CURVE('',#164,#163,#92,.T.);
#195=EDGE_CURVE('',#162,#164,#93,.T.);
#196=EDGE_CURVE('',#156,#164,#94,.T.);
#197=EDGE_CURVE('',#163,#155,#95,.T.);
#198=EDGE_CURVE('',#165,#165,#145,.T.);
#199=EDGE_CURVE('',#165,#166,#96,.T.);
#200=EDGE_CURVE('',#166,#166,#146,.T.);
#201=EDGE_CURVE('',#167,#168,#97,.T.);
#202=EDGE_CURVE('',#168,#169,#98,.T.);
#203=EDGE_CURVE('',#162,#169,#99,.T.);
#204=EDGE_CURVE('',#167,#160,#100,.T.);
#205=EDGE_CURVE('',#170,#167,#101,.T.);
#206=EDGE_CURVE('',#170,#159,#102,.T.);
#207=EDGE_CURVE('',#171,#170,#103,.T.);
#208=EDGE_CURVE('',#172,#161,#104,.T.);
#209=EDGE_CURVE('',#171,#172,#105,.T.);
#210=EDGE_CURVE('',#168,#171,#106,.T.);
#211=EDGE_CURVE('',#169,#172,#107,.T.);
#212=ORIENTED_EDGE('',*,*,#173,.F.);
#213=ORIENTED_EDGE('',*,*,#174,.T.);
#214=ORIENTED_EDGE('',*,*,#175,.F.);
#215=ORIENTED_EDGE('',*,*,#174,.F.);
#216=ORIENTED_EDGE('',*,*,#173,.T.);
#217=ORIENTED_EDGE('',*,*,#176,.F.);
#218=ORIENTED_EDGE('',*,*,#177,.T.);
#219=ORIENTED_EDGE('',*,*,#178,.F.);
#220=ORIENTED_EDGE('',*,*,#177,.F.);
#221=ORIENTED_EDGE('',*,*,#176,.T.);
#222=ORIENTED_EDGE('',*,*,#179,.F.);
#223=ORIENTED_EDGE('',*,*,#180,.T.);
#224=ORIENTED_EDGE('',*,*,#181,.F.);
#225=ORIENTED_EDGE('',*,*,#180,.F.);
#226=ORIENTED_EDGE('',*,*,#179,.T.);
#227=ORIENTED_EDGE('',*,*,#182,.F.);
#228=ORIENTED_EDGE('',*,*,#183,.T.);
#229=ORIENTED_EDGE('',*,*,#184,.F.);
#230=ORIENTED_EDGE('',*,*,#183,.F.);
#231=ORIENTED_EDGE('',*,*,#182,.T.);
#232=ORIENTED_EDGE('',*,*,#185,.F.);
#233=ORIENTED_EDGE('',*,*,#186,.T.);
#234=ORIENTED_EDGE('',*,*,#187,.F.);
#235=ORIENTED_EDGE('',*,*,#188,.F.);
#236=ORIENTED_EDGE('',*,*,#189,.T.);
#237=ORIENTED_EDGE('',*,*,#190,.T.);
#238=ORIENTED_EDGE('',*,*,#191,.T.);
#239=ORIENTED_EDGE('',*,*,#187,.T.);
#240=ORIENTED_EDGE('',*,*,#192,.F.);
#241=ORIENTED_EDGE('',*,*,#193,.T.);
#242=ORIENTED_EDGE('',*,*,#194,.F.);
#243=ORIENTED_EDGE('',*,*,#195,.F.);
#244=ORIENTED_EDGE('',*,*,#185,.T.);
#245=ORIENTED_EDGE('',*,*,#196,.T.);
#246=ORIENTED_EDGE('',*,*,#194,.T.);
#247=ORIENTED_EDGE('',*,*,#197,.T.);
#248=ORIENTED_EDGE('',*,*,#198,.F.);
#249=ORIENTED_EDGE('',*,*,#199,.T.);
#250=ORIENTED_EDGE('',*,*,#200,.T.);
#251=ORIENTED_EDGE('',*,*,#199,.F.);
#252=ORIENTED_EDGE('',*,*,#201,.T.);
#253=ORIENTED_EDGE('',*,*,#202,.T.);
#254=ORIENTED_EDGE('',*,*,#203,.F.);
#255=ORIENTED_EDGE('',*,*,#195,.T.);
#256=ORIENTED_EDGE('',*,*,#196,.F.);
#257=ORIENTED_EDGE('',*,*,#188,.T.);
#258=ORIENTED_EDGE('',*,*,#191,.F.);
#259=ORIENTED_EDGE('',*,*,#204,.F.);
#260=ORIENTED_EDGE('',*,*,#205,.T.);
#261=ORIENTED_EDGE('',*,*,#204,.T.);
#262=ORIENTED_EDGE('',*,*,#190,.F.);
#263=ORIENTED_EDGE('',*,*,#206,.F.);
#264=ORIENTED_EDGE('',*,*,#207,.T.);
#265=ORIENTED_EDGE('',*,*,#206,.T.);
#266=ORIENTED_EDGE('',*,*,#189,.F.);
#267=ORIENTED_EDGE('',*,*,#186,.F.);
#268=ORIENTED_EDGE('',*,*,#197,.F.);
#269=ORIENTED_EDGE('',*,*,#193,.F.);
#270=ORIENTED_EDGE('',*,*,#208,.F.);
#271=ORIENTED_EDGE('',*,*,#209,.F.);
#272=ORIENTED_EDGE('',*,*,#210,.T.);
#273=ORIENTED_EDGE('',*,*,#209,.T.);
#274=ORIENTED_EDGE('',*,*,#211,.F.);
#275=ORIENTED_EDGE('',*,*,#202,.F.);
#276=ORIENTED_EDGE('',*,*,#192,.T.);
#277=ORIENTED_EDGE('',*,*,#203,.T.);
#278=ORIENTED_EDGE('',*,*,#211,.T.);
#279=ORIENTED_EDGE('',*,*,#208,.T.);
#280=ORIENTED_EDGE('',*,*,#175,.T.);
#281=ORIENTED_EDGE('',*,*,#178,.T.);
#282=ORIENTED_EDGE('',*,*,#181,.T.);
#283=ORIENTED_EDGE('',*,*,#184,.T.);
#284=ORIENTED_EDGE('',*,*,#198,.T.);
#285=ORIENTED_EDGE('',*,*,#210,.F.);
#286=ORIENTED_EDGE('',*,*,#201,.F.);
#287=ORIENTED_EDGE('',*,*,#205,.F.);
#288=ORIENTED_EDGE('',*,*,#207,.F.);
#289=ORIENTED_EDGE('',*,*,#200,.F.);
#290=CYLINDRICAL_SURFACE('',#328,2.35);
#291=CYLINDRICAL_SURFACE('',#332,2.35);
#292=CYLINDRICAL_SURFACE('',#336,2.35);
#293=CYLINDRICAL_SURFACE('',#340,2.35);
#294=CYLINDRICAL_SURFACE('',#348,5.);
#295=ADVANCED_FACE('',(#35),#290,.T.);
#296=ADVANCED_FACE('',(#36),#21,.T.);
#297=ADVANCED_FACE('',(#37),#291,.T.);
#298=ADVANCED_FACE('',(#38),#22,.T.);
#299=ADVANCED_FACE('',(#39),#292,.T.);
#300=ADVANCED_FACE('',(#40),#23,.T.);
#301=ADVANCED_FACE('',(#41),#293,.T.);
#302=ADVANCED_FACE('',(#42),#24,.T.);
#303=ADVANCED_FACE('',(#43),#25,.T.);
#304=ADVANCED_FACE('',(#44),#26,.T.);
#305=ADVANCED_FACE('',(#45),#27,.T.);
#306=ADVANCED_FACE('',(#46),#28,.T.);
#307=ADVANCED_FACE('',(#47),#294,.F.);
#308=ADVANCED_FACE('',(#48),#29,.T.);
#309=ADVANCED_FACE('',(#49),#30,.T.);
#310=ADVANCED_FACE('',(#50),#31,.T.);
#311=ADVANCED_FACE('',(#51),#32,.T.);
#312=ADVANCED_FACE('',(#52,#15,#16,#17,#18,#19),#33,.T.);
#313=ADVANCED_FACE('',(#53,#20),#34,.F.);
#314=CLOSED_SHELL('',(#295,#296,#297,#298,#299,#300,#301,#302,#303,#304,
#305,#306,#307,#308,#309,#310,#311,#312,#313));
#315=DERIVED_UNIT_ELEMENT(#317,1.);
#316=DERIVED_UNIT_ELEMENT(#536,3.);
#317=(
MASS_UNIT()
NAMED_UNIT(*)
SI_UNIT(.KILO.,.GRAM.)
);
#318=DERIVED_UNIT((#315,#316));
#319=MEASURE_REPRESENTATION_ITEM('density measure',
POSITIVE_RATIO_MEASURE(7850.),#318);
#320=PROPERTY_DEFINITION_REPRESENTATION(#325,#322);
#321=PROPERTY_DEFINITION_REPRESENTATION(#326,#323);
#322=REPRESENTATION('material name',(#324),#533);
#323=REPRESENTATION('density',(#319),#533);
#324=DESCRIPTIVE_REPRESENTATION_ITEM('Steel','Steel');
#325=PROPERTY_DEFINITION('material property','material name',#543);
#326=PROPERTY_DEFINITION('material property','density of part',#543);
#327=AXIS2_PLACEMENT_3D('placement',#446,#357,#358);
#328=AXIS2_PLACEMENT_3D('',#447,#359,#360);
#329=AXIS2_PLACEMENT_3D('',#449,#361,#362);
#330=AXIS2_PLACEMENT_3D('',#452,#364,#365);
#331=AXIS2_PLACEMENT_3D('',#453,#366,#367);
#332=AXIS2_PLACEMENT_3D('',#454,#368,#369);
#333=AXIS2_PLACEMENT_3D('',#456,#370,#371);
#334=AXIS2_PLACEMENT_3D('',#459,#373,#374);
#335=AXIS2_PLACEMENT_3D('',#460,#375,#376);
#336=AXIS2_PLACEMENT_3D('',#461,#377,#378);
#337=AXIS2_PLACEMENT_3D('',#463,#379,#380);
#338=AXIS2_PLACEMENT_3D('',#466,#382,#383);
#339=AXIS2_PLACEMENT_3D('',#467,#384,#385);
#340=AXIS2_PLACEMENT_3D('',#468,#386,#387);
#341=AXIS2_PLACEMENT_3D('',#470,#388,#389);
#342=AXIS2_PLACEMENT_3D('',#473,#391,#392);
#343=AXIS2_PLACEMENT_3D('',#474,#393,#394);
#344=AXIS2_PLACEMENT_3D('',#475,#395,#396);
#345=AXIS2_PLACEMENT_3D('',#484,#401,#402);
#346=AXIS2_PLACEMENT_3D('',#490,#406,#407);
#347=AXIS2_PLACEMENT_3D('',#499,#412,#413);
#348=AXIS2_PLACEMENT_3D('',#502,#416,#417);
#349=AXIS2_PLACEMENT_3D('',#504,#418,#419);
#350=AXIS2_PLACEMENT_3D('',#507,#421,#422);
#351=AXIS2_PLACEMENT_3D('',#508,#423,#424);
#352=AXIS2_PLACEMENT_3D('',#516,#429,#430);
#353=AXIS2_PLACEMENT_3D('',#520,#433,#434);
#354=AXIS2_PLACEMENT_3D('',#526,#438,#439);
#355=AXIS2_PLACEMENT_3D('',#529,#442,#443);
#356=AXIS2_PLACEMENT_3D('',#530,#444,#445);
#357=DIRECTION('axis',(0.,0.,1.));
#358=DIRECTION('refdir',(1.,0.,0.));
#359=DIRECTION('center_axis',(0.,1.,0.));
#360=DIRECTION('ref_axis',(-1.,0.,0.));
#361=DIRECTION('center_axis',(0.,1.,0.));
#362=DIRECTION('ref_axis',(-1.,0.,0.));
#363=DIRECTION('',(0.,-1.,0.));
#364=DIRECTION('center_axis',(0.,-1.,0.));
#365=DIRECTION('ref_axis',(-1.,0.,0.));
#366=DIRECTION('center_axis',(0.,1.,0.));
#367=DIRECTION('ref_axis',(-1.,0.,0.));
#368=DIRECTION('center_axis',(0.,1.,0.));
#369=DIRECTION('ref_axis',(-1.,0.,0.));
#370=DIRECTION('center_axis',(0.,1.,0.));
#371=DIRECTION('ref_axis',(-1.,0.,0.));
#372=DIRECTION('',(0.,-1.,0.));
#373=DIRECTION('center_axis',(0.,-1.,0.));
#374=DIRECTION('ref_axis',(-1.,0.,0.));
#375=DIRECTION('center_axis',(0.,1.,0.));
#376=DIRECTION('ref_axis',(-1.,0.,0.));
#377=DIRECTION('center_axis',(0.,1.,0.));
#378=DIRECTION('ref_axis',(-1.,0.,0.));
#379=DIRECTION('center_axis',(0.,1.,0.));
#380=DIRECTION('ref_axis',(-1.,0.,0.));
#381=DIRECTION('',(0.,-1.,0.));
#382=DIRECTION('center_axis',(0.,-1.,0.));
#383=DIRECTION('ref_axis',(-1.,0.,0.));
#384=DIRECTION('center_axis',(0.,1.,0.));
#385=DIRECTION('ref_axis',(-1.,0.,0.));
#386=DIRECTION('center_axis',(0.,1.,0.));
#387=DIRECTION('ref_axis',(-1.,0.,0.));
#388=DIRECTION('center_axis',(0.,1.,0.));
#389=DIRECTION('ref_axis',(-1.,0.,0.));
#390=DIRECTION('',(0.,-1.,0.));
#391=DIRECTION('center_axis',(0.,-1.,0.));
#392=DIRECTION('ref_axis',(-1.,0.,0.));
#393=DIRECTION('center_axis',(0.,1.,0.));
#394=DIRECTION('ref_axis',(-1.,0.,0.));
#395=DIRECTION('center_axis',(0.,0.,1.));
#396=DIRECTION('ref_axis',(1.,0.,0.));
#397=DIRECTION('',(-1.,0.,0.));
#398=DIRECTION('',(0.,1.,0.));
#399=DIRECTION('',(1.,0.,0.));
#400=DIRECTION('',(0.,1.,0.));
#401=DIRECTION('center_axis',(0.,1.,0.));
#402=DIRECTION('ref_axis',(0.,0.,1.));
#403=DIRECTION('',(0.,0.,-1.));
#404=DIRECTION('',(-1.,0.,0.));
#405=DIRECTION('',(4.00593428432545E-32,0.,1.));
#406=DIRECTION('center_axis',(0.,0.,1.));
#407=DIRECTION('ref_axis',(1.,0.,0.));
#408=DIRECTION('',(-1.,0.,0.));
#409=DIRECTION('',(0.,1.,0.));
#410=DIRECTION('',(1.,0.,0.));
#411=DIRECTION('',(0.,1.,0.));
#412=DIRECTION('center_axis',(0.,1.,0.));
#413=DIRECTION('ref_axis',(0.,0.,1.));
#414=DIRECTION('',(4.00593428432545E-32,0.,1.));
#415=DIRECTION('',(0.,0.,-1.));
#416=DIRECTION('center_axis',(0.,1.,0.));
#417=DIRECTION('ref_axis',(1.,0.,0.));
#418=DIRECTION('center_axis',(0.,-1.,0.));
#419=DIRECTION('ref_axis',(1.,0.,0.));
#420=DIRECTION('',(0.,-1.,0.));
#421=DIRECTION('center_axis',(0.,-1.,0.));
#422=DIRECTION('ref_axis',(1.,0.,0.));
#423=DIRECTION('center_axis',(-1.,0.,4.00593428432545E-32));
#424=DIRECTION('ref_axis',(4.00593428432545E-32,0.,1.));
#425=DIRECTION('',(4.00593428432545E-32,0.,1.));
#426=DIRECTION('',(0.,1.,0.));
#427=DIRECTION('',(4.00593428432545E-32,0.,1.));
#428=DIRECTION('',(0.,1.,0.));
#429=DIRECTION('center_axis',(0.,0.,-1.));
#430=DIRECTION('ref_axis',(-1.,0.,0.));
#431=DIRECTION('',(-1.,0.,0.));
#432=DIRECTION('',(0.,1.,0.));
#433=DIRECTION('center_axis',(1.,0.,0.));
#434=DIRECTION('ref_axis',(0.,0.,-1.));
#435=DIRECTION('',(0.,0.,-1.));
#436=DIRECTION('',(0.,0.,-1.));
#437=DIRECTION('',(0.,1.,0.));
#438=DIRECTION('center_axis',(0.,0.,1.));
#439=DIRECTION('ref_axis',(1.,0.,0.));
#440=DIRECTION('',(1.,0.,0.));
#441=DIRECTION('',(1.,0.,0.));
#442=DIRECTION('center_axis',(0.,1.,0.));
#443=DIRECTION('ref_axis',(1.,0.,0.));
#444=DIRECTION('center_axis',(0.,1.,0.));
#445=DIRECTION('ref_axis',(1.,0.,0.));
#446=CARTESIAN_POINT('',(0.,0.,0.));
#447=CARTESIAN_POINT('Origin',(69.55,2.5,-10.));
#448=CARTESIAN_POINT('',(71.9,5.5,-10.));
#449=CARTESIAN_POINT('Origin',(69.55,5.5,-10.));
#450=CARTESIAN_POINT('',(71.9,2.5,-10.));
#451=CARTESIAN_POINT('',(71.9,2.5,-10.));
#452=CARTESIAN_POINT('Origin',(69.55,2.5,-10.));
#453=CARTESIAN_POINT('Origin',(69.55,5.5,-10.));
#454=CARTESIAN_POINT('Origin',(7.6,2.5,-10.));
#455=CARTESIAN_POINT('',(9.95,5.5,-10.));
#456=CARTESIAN_POINT('Origin',(7.6,5.5,-10.));
#457=CARTESIAN_POINT('',(9.95,2.5,-10.));
#458=CARTESIAN_POINT('',(9.95,2.5,-10.));
#459=CARTESIAN_POINT('Origin',(7.6,2.5,-10.));
#460=CARTESIAN_POINT('Origin',(7.6,5.5,-10.));
#461=CARTESIAN_POINT('Origin',(69.55,2.5,-58.));
#462=CARTESIAN_POINT('',(71.9,5.5,-58.));
#463=CARTESIAN_POINT('Origin',(69.55,5.5,-58.));
#464=CARTESIAN_POINT('',(71.9,2.5,-58.));
#465=CARTESIAN_POINT('',(71.9,2.5,-58.));
#466=CARTESIAN_POINT('Origin',(69.55,2.5,-58.));
#467=CARTESIAN_POINT('Origin',(69.55,5.5,-58.));
#468=CARTESIAN_POINT('Origin',(7.6,2.5,-58.));
#469=CARTESIAN_POINT('',(9.95,5.5,-58.));
#470=CARTESIAN_POINT('Origin',(7.6,5.5,-58.));
#471=CARTESIAN_POINT('',(9.95,2.5,-58.));
#472=CARTESIAN_POINT('',(9.95,2.5,-58.));
#473=CARTESIAN_POINT('Origin',(7.6,2.5,-58.));
#474=CARTESIAN_POINT('Origin',(7.6,5.5,-58.));
#475=CARTESIAN_POINT('Origin',(-1.15555796663234E-31,8.,-72.));
#476=CARTESIAN_POINT('',(77.15,8.,-72.));
#477=CARTESIAN_POINT('',(-1.15555796663234E-31,8.,-72.));
#478=CARTESIAN_POINT('',(19.2875,8.,-72.));
#479=CARTESIAN_POINT('',(77.15,11.,-72.));
#480=CARTESIAN_POINT('',(77.15,8.,-72.));
#481=CARTESIAN_POINT('',(0.,11.,-72.));
#482=CARTESIAN_POINT('',(-1.15555796663234E-31,11.,-72.));
#483=CARTESIAN_POINT('',(-1.15555796663234E-31,8.,-72.));
#484=CARTESIAN_POINT('Origin',(38.575,11.,-73.25));
#485=CARTESIAN_POINT('',(77.15,11.,-74.5));
#486=CARTESIAN_POINT('',(77.15,11.,-72.));
#487=CARTESIAN_POINT('',(0.,11.,-74.5));
#488=CARTESIAN_POINT('',(77.15,11.,-74.5));
#489=CARTESIAN_POINT('',(-2.1570415377137E-31,11.,-74.5));
#490=CARTESIAN_POINT('Origin',(0.,2.5,-69.));
#491=CARTESIAN_POINT('',(77.15,2.5,-69.));
#492=CARTESIAN_POINT('',(-1.10740971802266E-31,2.5,-69.));
#493=CARTESIAN_POINT('',(19.2875,2.5,-69.));
#494=CARTESIAN_POINT('',(77.15,8.,-69.));
#495=CARTESIAN_POINT('',(77.15,2.5,-69.));
#496=CARTESIAN_POINT('',(0.,8.,-69.));
#497=CARTESIAN_POINT('',(77.15,8.,-69.));
#498=CARTESIAN_POINT('',(-1.10740971802266E-31,2.5,-69.));
#499=CARTESIAN_POINT('Origin',(38.575,8.,-71.75));
#500=CARTESIAN_POINT('',(-2.1570415377137E-31,8.,-74.5));
#501=CARTESIAN_POINT('',(77.15,8.,-72.));
#502=CARTESIAN_POINT('Origin',(38.625,0.,-24.1));
#503=CARTESIAN_POINT('',(33.625,2.5,-24.1));
#504=CARTESIAN_POINT('Origin',(38.625,2.5,-24.1));
#505=CARTESIAN_POINT('',(33.625,0.,-24.1));
#506=CARTESIAN_POINT('',(33.625,0.,-24.1));
#507=CARTESIAN_POINT('Origin',(38.625,0.,-24.1));
#508=CARTESIAN_POINT('Origin',(-2.1570415377137E-31,0.,-74.5));
#509=CARTESIAN_POINT('',(-2.1570415377137E-31,0.,-74.5));
#510=CARTESIAN_POINT('',(1.3684555315672E-47,0.,0.));
#511=CARTESIAN_POINT('',(-2.1570415377137E-31,0.,-74.5));
#512=CARTESIAN_POINT('',(0.,2.5,0.));
#513=CARTESIAN_POINT('',(1.3684555315672E-47,0.,0.));
#514=CARTESIAN_POINT('',(-2.1570415377137E-31,2.5,-74.5));
#515=CARTESIAN_POINT('',(-2.1570415377137E-31,0.,-74.5));
#516=CARTESIAN_POINT('Origin',(77.15,0.,-74.5));
#517=CARTESIAN_POINT('',(77.15,0.,-74.5));
#518=CARTESIAN_POINT('',(77.15,0.,-74.5));
#519=CARTESIAN_POINT('',(77.15,0.,-74.5));
#520=CARTESIAN_POINT('Origin',(77.15,0.,0.));
#521=CARTESIAN_POINT('',(77.15,0.,0.));
#522=CARTESIAN_POINT('',(77.15,0.,0.));
#523=CARTESIAN_POINT('',(77.15,2.5,0.));
#524=CARTESIAN_POINT('',(77.15,2.5,0.));
#525=CARTESIAN_POINT('',(77.15,0.,0.));
#526=CARTESIAN_POINT('Origin',(1.3684555315672E-47,0.,0.));
#527=CARTESIAN_POINT('',(0.,0.,0.));
#528=CARTESIAN_POINT('',(0.,2.5,0.));
#529=CARTESIAN_POINT('Origin',(38.575,2.5,-37.25));
#530=CARTESIAN_POINT('Origin',(38.575,0.,-37.25));
#531=UNCERTAINTY_MEASURE_WITH_UNIT(LENGTH_MEASURE(0.01),#535,
'DISTANCE_ACCURACY_VALUE',
'Maximum model space distance between geometric entities at asserted c
onnectivities');
#532=UNCERTAINTY_MEASURE_WITH_UNIT(LENGTH_MEASURE(0.01),#535,
'DISTANCE_ACCURACY_VALUE',
'Maximum model space distance between geometric entities at asserted c
onnectivities');
#533=(
GEOMETRIC_REPRESENTATION_CONTEXT(3)
GLOBAL_UNCERTAINTY_ASSIGNED_CONTEXT((#531))
GLOBAL_UNIT_ASSIGNED_CONTEXT((#535,#537,#538))
REPRESENTATION_CONTEXT('','3D')
);
#534=(
GEOMETRIC_REPRESENTATION_CONTEXT(3)
GLOBAL_UNCERTAINTY_ASSIGNED_CONTEXT((#532))
GLOBAL_UNIT_ASSIGNED_CONTEXT((#535,#537,#538))
REPRESENTATION_CONTEXT('','3D')
);
#535=(
LENGTH_UNIT()
NAMED_UNIT(*)
SI_UNIT(.MILLI.,.METRE.)
);
#536=(
LENGTH_UNIT()
NAMED_UNIT(*)
SI_UNIT($,.METRE.)
);
#537=(
NAMED_UNIT(*)
PLANE_ANGLE_UNIT()
SI_UNIT($,.RADIAN.)
);
#538=(
NAMED_UNIT(*)
SI_UNIT($,.STERADIAN.)
SOLID_ANGLE_UNIT()
);
#539=SHAPE_DEFINITION_REPRESENTATION(#540,#541);
#540=PRODUCT_DEFINITION_SHAPE('',$,#543);
#541=SHAPE_REPRESENTATION('',(#327),#533);
#542=PRODUCT_DEFINITION_CONTEXT('part definition',#547,'design');
#543=PRODUCT_DEFINITION('Top-Plate','Top-Plate v3',#544,#542);
#544=PRODUCT_DEFINITION_FORMATION('',$,#549);
#545=PRODUCT_RELATED_PRODUCT_CATEGORY('Top-Plate v3','Top-Plate v3',(#549));
#546=APPLICATION_PROTOCOL_DEFINITION('international standard',
'automotive_design',2009,#547);
#547=APPLICATION_CONTEXT(
'Core Data for Automotive Mechanical Design Process');
#548=PRODUCT_CONTEXT('part definition',#547,'mechanical');
#549=PRODUCT('Top-Plate','Top-Plate v3',$,(#548));
#550=PRESENTATION_STYLE_ASSIGNMENT((#551));
#551=SURFACE_STYLE_USAGE(.BOTH.,#552);
#552=SURFACE_SIDE_STYLE('',(#553));
#553=SURFACE_STYLE_FILL_AREA(#554);
#554=FILL_AREA_STYLE('Steel - Satin',(#555));
#555=FILL_AREA_STYLE_COLOUR('Steel - Satin',#556);
#556=COLOUR_RGB('Steel - Satin',0.627450980392157,0.627450980392157,0.627450980392157);
ENDSEC;
END-ISO-10303-21;
