# Supplementary material for: Principles of computer-controlled linear motion applied to an open-source affordable liquid handler for automated micropipetting
Source: Sci Rep. 2020 Aug 12;10:13663. doi: 10.1038/s41598-020-70465-5 (PMC7424513; doi:10.1038/s41598-020-70465-5)
Supplement: Supplementary file 2 — Supplementary Information 2. [file 41598_2020_70465_MOESM2_ESM.zip › 3D-Printable-Components-STEP-Files/Pipette-Clamp.step]

ISO-10303-21;
HEADER;
/* Generated by software containing ST-Developer
 * from STEP Tools, Inc. (www.steptools.com) 
 */

FILE_DESCRIPTION(
/* description */ (''),
/* implementation_level */ '2;1');

FILE_NAME(
/* name */ 
'/Users/davidflorian/Library/Mobile Documents/com~apple~CloudDocs/Vand
erbilt/Papers/OTTO/Supplemental Material/3D-Printable-Components-STEP-
Files/Pipette-Clamp.step',
/* time_stamp */ '2020-06-30T22:40:24-05:00',
/* author */ (''),
/* organization */ (''),
/* preprocessor_version */ 'ST-DEVELOPER v18.1',
/* originating_system */ 'Autodesk Translation Framework v9.3.0.1241',
/* authorisation */ '');

FILE_SCHEMA (('AUTOMOTIVE_DESIGN { 1 0 10303 214 3 1 1 }'));
ENDSEC;

DATA;
#10=MECHANICAL_DESIGN_GEOMETRIC_PRESENTATION_REPRESENTATION('',(#13),#2317);
#11=SHAPE_REPRESENTATION_RELATIONSHIP('SRR','None',#2324,#12);
#12=ADVANCED_BREP_SHAPE_REPRESENTATION('',(#14),#2316);
#13=STYLED_ITEM('',(#2333),#14);
#14=MANIFOLD_SOLID_BREP('Body1',#1405);
#15=FACE_BOUND('',#168,.T.);
#16=FACE_BOUND('',#171,.T.);
#17=FACE_BOUND('',#185,.T.);
#18=FACE_BOUND('',#189,.T.);
#19=FACE_BOUND('',#199,.T.);
#20=FACE_BOUND('',#207,.T.);
#21=FACE_BOUND('',#214,.T.);
#22=FACE_BOUND('',#215,.T.);
#23=FACE_BOUND('',#216,.T.);
#24=FACE_BOUND('',#217,.T.);
#25=FACE_BOUND('',#218,.T.);
#26=FACE_BOUND('',#219,.T.);
#27=FACE_BOUND('',#220,.T.);
#28=FACE_BOUND('',#244,.T.);
#29=FACE_BOUND('',#245,.T.);
#30=FACE_BOUND('',#248,.T.);
#31=FACE_BOUND('',#249,.T.);
#32=FACE_BOUND('',#255,.T.);
#33=FACE_BOUND('',#256,.T.);
#34=FACE_BOUND('',#259,.T.);
#35=FACE_BOUND('',#260,.T.);
#36=PLANE('',#1422);
#37=PLANE('',#1427);
#38=PLANE('',#1431);
#39=PLANE('',#1432);
#40=PLANE('',#1433);
#41=PLANE('',#1434);
#42=PLANE('',#1435);
#43=PLANE('',#1438);
#44=PLANE('',#1439);
#45=PLANE('',#1440);
#46=PLANE('',#1441);
#47=PLANE('',#1442);
#48=PLANE('',#1443);
#49=PLANE('',#1449);
#50=PLANE('',#1453);
#51=PLANE('',#1458);
#52=PLANE('',#1461);
#53=PLANE('',#1462);
#54=PLANE('',#1463);
#55=PLANE('',#1464);
#56=PLANE('',#1465);
#57=PLANE('',#1466);
#58=PLANE('',#1467);
#59=PLANE('',#1469);
#60=PLANE('',#1470);
#61=PLANE('',#1471);
#62=PLANE('',#1472);
#63=PLANE('',#1473);
#64=PLANE('',#1474);
#65=PLANE('',#1475);
#66=PLANE('',#1489);
#67=PLANE('',#1502);
#68=PLANE('',#1505);
#69=PLANE('',#1508);
#70=PLANE('',#1511);
#71=PLANE('',#1512);
#72=PLANE('',#1513);
#73=PLANE('',#1514);
#74=PLANE('',#1515);
#75=PLANE('',#1516);
#76=PLANE('',#1517);
#77=PLANE('',#1519);
#78=PLANE('',#1521);
#79=PLANE('',#1522);
#80=PLANE('',#1523);
#81=PLANE('',#1524);
#82=PLANE('',#1525);
#83=PLANE('',#1526);
#84=PLANE('',#1527);
#85=PLANE('',#1528);
#86=PLANE('',#1529);
#87=PLANE('',#1530);
#88=PLANE('',#1531);
#89=PLANE('',#1532);
#90=PLANE('',#1533);
#91=FACE_OUTER_BOUND('',#166,.T.);
#92=FACE_OUTER_BOUND('',#167,.T.);
#93=FACE_OUTER_BOUND('',#169,.T.);
#94=FACE_OUTER_BOUND('',#170,.T.);
#95=FACE_OUTER_BOUND('',#172,.T.);
#96=FACE_OUTER_BOUND('',#173,.T.);
#97=FACE_OUTER_BOUND('',#174,.T.);
#98=FACE_OUTER_BOUND('',#175,.T.);
#99=FACE_OUTER_BOUND('',#176,.T.);
#100=FACE_OUTER_BOUND('',#177,.T.);
#101=FACE_OUTER_BOUND('',#178,.T.);
#102=FACE_OUTER_BOUND('',#179,.T.);
#103=FACE_OUTER_BOUND('',#180,.T.);
#104=FACE_OUTER_BOUND('',#181,.T.);
#105=FACE_OUTER_BOUND('',#182,.T.);
#106=FACE_OUTER_BOUND('',#183,.T.);
#107=FACE_OUTER_BOUND('',#184,.T.);
#108=FACE_OUTER_BOUND('',#186,.T.);
#109=FACE_OUTER_BOUND('',#187,.T.);
#110=FACE_OUTER_BOUND('',#188,.T.);
#111=FACE_OUTER_BOUND('',#190,.T.);
#112=FACE_OUTER_BOUND('',#191,.T.);
#113=FACE_OUTER_BOUND('',#192,.T.);
#114=FACE_OUTER_BOUND('',#193,.T.);
#115=FACE_OUTER_BOUND('',#194,.T.);
#116=FACE_OUTER_BOUND('',#195,.T.);
#117=FACE_OUTER_BOUND('',#196,.T.);
#118=FACE_OUTER_BOUND('',#197,.T.);
#119=FACE_OUTER_BOUND('',#198,.T.);
#120=FACE_OUTER_BOUND('',#200,.T.);
#121=FACE_OUTER_BOUND('',#201,.T.);
#122=FACE_OUTER_BOUND('',#202,.T.);
#123=FACE_OUTER_BOUND('',#203,.T.);
#124=FACE_OUTER_BOUND('',#204,.T.);
#125=FACE_OUTER_BOUND('',#205,.T.);
#126=FACE_OUTER_BOUND('',#206,.T.);
#127=FACE_OUTER_BOUND('',#208,.T.);
#128=FACE_OUTER_BOUND('',#209,.T.);
#129=FACE_OUTER_BOUND('',#210,.T.);
#130=FACE_OUTER_BOUND('',#211,.T.);
#131=FACE_OUTER_BOUND('',#212,.T.);
#132=FACE_OUTER_BOUND('',#213,.T.);
#133=FACE_OUTER_BOUND('',#221,.T.);
#134=FACE_OUTER_BOUND('',#222,.T.);
#135=FACE_OUTER_BOUND('',#223,.T.);
#136=FACE_OUTER_BOUND('',#224,.T.);
#137=FACE_OUTER_BOUND('',#225,.T.);
#138=FACE_OUTER_BOUND('',#226,.T.);
#139=FACE_OUTER_BOUND('',#227,.T.);
#140=FACE_OUTER_BOUND('',#228,.T.);
#141=FACE_OUTER_BOUND('',#229,.T.);
#142=FACE_OUTER_BOUND('',#230,.T.);
#143=FACE_OUTER_BOUND('',#231,.T.);
#144=FACE_OUTER_BOUND('',#232,.T.);
#145=FACE_OUTER_BOUND('',#233,.T.);
#146=FACE_OUTER_BOUND('',#234,.T.);
#147=FACE_OUTER_BOUND('',#235,.T.);
#148=FACE_OUTER_BOUND('',#236,.T.);
#149=FACE_OUTER_BOUND('',#237,.T.);
#150=FACE_OUTER_BOUND('',#238,.T.);
#151=FACE_OUTER_BOUND('',#239,.T.);
#152=FACE_OUTER_BOUND('',#240,.T.);
#153=FACE_OUTER_BOUND('',#241,.T.);
#154=FACE_OUTER_BOUND('',#242,.T.);
#155=FACE_OUTER_BOUND('',#243,.T.);
#156=FACE_OUTER_BOUND('',#246,.T.);
#157=FACE_OUTER_BOUND('',#247,.T.);
#158=FACE_OUTER_BOUND('',#250,.T.);
#159=FACE_OUTER_BOUND('',#251,.T.);
#160=FACE_OUTER_BOUND('',#252,.T.);
#161=FACE_OUTER_BOUND('',#253,.T.);
#162=FACE_OUTER_BOUND('',#254,.T.);
#163=FACE_OUTER_BOUND('',#257,.T.);
#164=FACE_OUTER_BOUND('',#258,.T.);
#165=FACE_OUTER_BOUND('',#261,.T.);
#166=EDGE_LOOP('',(#926,#927,#928,#929));
#167=EDGE_LOOP('',(#930));
#168=EDGE_LOOP('',(#931));
#169=EDGE_LOOP('',(#932,#933,#934,#935));
#170=EDGE_LOOP('',(#936));
#171=EDGE_LOOP('',(#937));
#172=EDGE_LOOP('',(#938,#939,#940,#941));
#173=EDGE_LOOP('',(#942,#943,#944,#945));
#174=EDGE_LOOP('',(#946,#947,#948,#949));
#175=EDGE_LOOP('',(#950,#951,#952,#953));
#176=EDGE_LOOP('',(#954,#955,#956,#957));
#177=EDGE_LOOP('',(#958,#959,#960,#961));
#178=EDGE_LOOP('',(#962,#963,#964,#965));
#179=EDGE_LOOP('',(#966,#967,#968,#969));
#180=EDGE_LOOP('',(#970,#971,#972,#973));
#181=EDGE_LOOP('',(#974,#975,#976,#977));
#182=EDGE_LOOP('',(#978,#979,#980,#981));
#183=EDGE_LOOP('',(#982,#983,#984,#985));
#184=EDGE_LOOP('',(#986,#987,#988,#989,#990,#991,#992,#993,#994,#995));
#185=EDGE_LOOP('',(#996));
#186=EDGE_LOOP('',(#997,#998,#999,#1000));
#187=EDGE_LOOP('',(#1001,#1002,#1003,#1004,#1005,#1006,#1007,#1008,#1009,
#1010,#1011,#1012,#1013,#1014,#1015,#1016,#1017,#1018,#1019,#1020,#1021,
#1022,#1023,#1024));
#188=EDGE_LOOP('',(#1025,#1026,#1027,#1028,#1029,#1030,#1031,#1032,#1033,
#1034));
#189=EDGE_LOOP('',(#1035));
#190=EDGE_LOOP('',(#1036,#1037,#1038,#1039));
#191=EDGE_LOOP('',(#1040,#1041,#1042,#1043,#1044,#1045,#1046,#1047,#1048,
#1049,#1050,#1051,#1052,#1053,#1054,#1055,#1056,#1057,#1058,#1059,#1060,
#1061,#1062,#1063));
#192=EDGE_LOOP('',(#1064,#1065,#1066,#1067));
#193=EDGE_LOOP('',(#1068,#1069,#1070,#1071));
#194=EDGE_LOOP('',(#1072,#1073,#1074,#1075));
#195=EDGE_LOOP('',(#1076,#1077,#1078,#1079));
#196=EDGE_LOOP('',(#1080,#1081,#1082,#1083));
#197=EDGE_LOOP('',(#1084,#1085,#1086,#1087));
#198=EDGE_LOOP('',(#1088,#1089,#1090,#1091,#1092,#1093));
#199=EDGE_LOOP('',(#1094));
#200=EDGE_LOOP('',(#1095,#1096,#1097,#1098));
#201=EDGE_LOOP('',(#1099,#1100,#1101,#1102));
#202=EDGE_LOOP('',(#1103,#1104,#1105,#1106));
#203=EDGE_LOOP('',(#1107,#1108,#1109,#1110));
#204=EDGE_LOOP('',(#1111,#1112,#1113,#1114));
#205=EDGE_LOOP('',(#1115,#1116,#1117,#1118));
#206=EDGE_LOOP('',(#1119,#1120,#1121,#1122,#1123,#1124));
#207=EDGE_LOOP('',(#1125));
#208=EDGE_LOOP('',(#1126,#1127,#1128,#1129));
#209=EDGE_LOOP('',(#1130,#1131,#1132,#1133));
#210=EDGE_LOOP('',(#1134,#1135,#1136,#1137));
#211=EDGE_LOOP('',(#1138,#1139,#1140,#1141));
#212=EDGE_LOOP('',(#1142,#1143,#1144,#1145));
#213=EDGE_LOOP('',(#1146,#1147,#1148,#1149,#1150,#1151,#1152,#1153,#1154,
#1155,#1156,#1157,#1158,#1159,#1160,#1161));
#214=EDGE_LOOP('',(#1162));
#215=EDGE_LOOP('',(#1163));
#216=EDGE_LOOP('',(#1164,#1165,#1166,#1167));
#217=EDGE_LOOP('',(#1168));
#218=EDGE_LOOP('',(#1169));
#219=EDGE_LOOP('',(#1170));
#220=EDGE_LOOP('',(#1171));
#221=EDGE_LOOP('',(#1172,#1173,#1174,#1175));
#222=EDGE_LOOP('',(#1176,#1177,#1178,#1179));
#223=EDGE_LOOP('',(#1180,#1181,#1182,#1183));
#224=EDGE_LOOP('',(#1184,#1185,#1186,#1187));
#225=EDGE_LOOP('',(#1188));
#226=EDGE_LOOP('',(#1189,#1190,#1191,#1192));
#227=EDGE_LOOP('',(#1193));
#228=EDGE_LOOP('',(#1194,#1195,#1196,#1197));
#229=EDGE_LOOP('',(#1198));
#230=EDGE_LOOP('',(#1199,#1200,#1201,#1202));
#231=EDGE_LOOP('',(#1203));
#232=EDGE_LOOP('',(#1204,#1205,#1206,#1207));
#233=EDGE_LOOP('',(#1208,#1209,#1210,#1211));
#234=EDGE_LOOP('',(#1212,#1213,#1214,#1215));
#235=EDGE_LOOP('',(#1216,#1217,#1218,#1219));
#236=EDGE_LOOP('',(#1220,#1221,#1222,#1223));
#237=EDGE_LOOP('',(#1224,#1225,#1226,#1227));
#238=EDGE_LOOP('',(#1228,#1229,#1230,#1231));
#239=EDGE_LOOP('',(#1232,#1233,#1234,#1235));
#240=EDGE_LOOP('',(#1236,#1237,#1238,#1239));
#241=EDGE_LOOP('',(#1240,#1241,#1242,#1243));
#242=EDGE_LOOP('',(#1244,#1245,#1246,#1247));
#243=EDGE_LOOP('',(#1248,#1249,#1250,#1251));
#244=EDGE_LOOP('',(#1252));
#245=EDGE_LOOP('',(#1253));
#246=EDGE_LOOP('',(#1254,#1255,#1256,#1257));
#247=EDGE_LOOP('',(#1258,#1259,#1260,#1261));
#248=EDGE_LOOP('',(#1262));
#249=EDGE_LOOP('',(#1263));
#250=EDGE_LOOP('',(#1264,#1265,#1266,#1267));
#251=EDGE_LOOP('',(#1268,#1269,#1270,#1271));
#252=EDGE_LOOP('',(#1272,#1273,#1274,#1275));
#253=EDGE_LOOP('',(#1276,#1277,#1278,#1279));
#254=EDGE_LOOP('',(#1280,#1281,#1282,#1283));
#255=EDGE_LOOP('',(#1284,#1285,#1286,#1287,#1288,#1289));
#256=EDGE_LOOP('',(#1290,#1291,#1292,#1293,#1294,#1295));
#257=EDGE_LOOP('',(#1296,#1297,#1298,#1299));
#258=EDGE_LOOP('',(#1300,#1301,#1302,#1303));
#259=EDGE_LOOP('',(#1304));
#260=EDGE_LOOP('',(#1305));
#261=EDGE_LOOP('',(#1306,#1307,#1308,#1309));
#262=LINE('',#1923,#414);
#263=LINE('',#1932,#415);
#264=LINE('',#1939,#416);
#265=LINE('',#1944,#417);
#266=LINE('',#1946,#418);
#267=LINE('',#1948,#419);
#268=LINE('',#1949,#420);
#269=LINE('',#1952,#421);
#270=LINE('',#1954,#422);
#271=LINE('',#1955,#423);
#272=LINE('',#1958,#424);
#273=LINE('',#1960,#425);
#274=LINE('',#1961,#426);
#275=LINE('',#1964,#427);
#276=LINE('',#1966,#428);
#277=LINE('',#1967,#429);
#278=LINE('',#1970,#430);
#279=LINE('',#1972,#431);
#280=LINE('',#1973,#432);
#281=LINE('',#1976,#433);
#282=LINE('',#1981,#434);
#283=LINE('',#1983,#435);
#284=LINE('',#1985,#436);
#285=LINE('',#1986,#437);
#286=LINE('',#1989,#438);
#287=LINE('',#1991,#439);
#288=LINE('',#1992,#440);
#289=LINE('',#1995,#441);
#290=LINE('',#1997,#442);
#291=LINE('',#1998,#443);
#292=LINE('',#2001,#444);
#293=LINE('',#2003,#445);
#294=LINE('',#2004,#446);
#295=LINE('',#2007,#447);
#296=LINE('',#2009,#448);
#297=LINE('',#2010,#449);
#298=LINE('',#2014,#450);
#299=LINE('',#2016,#451);
#300=LINE('',#2020,#452);
#301=LINE('',#2025,#453);
#302=LINE('',#2029,#454);
#303=LINE('',#2031,#455);
#304=LINE('',#2033,#456);
#305=LINE('',#2035,#457);
#306=LINE('',#2039,#458);
#307=LINE('',#2041,#459);
#308=LINE('',#2043,#460);
#309=LINE('',#2045,#461);
#310=LINE('',#2047,#462);
#311=LINE('',#2049,#463);
#312=LINE('',#2051,#464);
#313=LINE('',#2055,#465);
#314=LINE('',#2059,#466);
#315=LINE('',#2061,#467);
#316=LINE('',#2063,#468);
#317=LINE('',#2065,#469);
#318=LINE('',#2067,#470);
#319=LINE('',#2069,#471);
#320=LINE('',#2070,#472);
#321=LINE('',#2073,#473);
#322=LINE('',#2077,#474);
#323=LINE('',#2081,#475);
#324=LINE('',#2084,#476);
#325=LINE('',#2086,#477);
#326=LINE('',#2088,#478);
#327=LINE('',#2090,#479);
#328=LINE('',#2092,#480);
#329=LINE('',#2094,#481);
#330=LINE('',#2096,#482);
#331=LINE('',#2100,#483);
#332=LINE('',#2104,#484);
#333=LINE('',#2106,#485);
#334=LINE('',#2108,#486);
#335=LINE('',#2110,#487);
#336=LINE('',#2112,#488);
#337=LINE('',#2114,#489);
#338=LINE('',#2115,#490);
#339=LINE('',#2117,#491);
#340=LINE('',#2119,#492);
#341=LINE('',#2120,#493);
#342=LINE('',#2124,#494);
#343=LINE('',#2126,#495);
#344=LINE('',#2128,#496);
#345=LINE('',#2129,#497);
#346=LINE('',#2132,#498);
#347=LINE('',#2134,#499);
#348=LINE('',#2135,#500);
#349=LINE('',#2138,#501);
#350=LINE('',#2140,#502);
#351=LINE('',#2141,#503);
#352=LINE('',#2144,#504);
#353=LINE('',#2146,#505);
#354=LINE('',#2147,#506);
#355=LINE('',#2150,#507);
#356=LINE('',#2152,#508);
#357=LINE('',#2153,#509);
#358=LINE('',#2155,#510);
#359=LINE('',#2156,#511);
#360=LINE('',#2163,#512);
#361=LINE('',#2165,#513);
#362=LINE('',#2167,#514);
#363=LINE('',#2168,#515);
#364=LINE('',#2171,#516);
#365=LINE('',#2173,#517);
#366=LINE('',#2174,#518);
#367=LINE('',#2177,#519);
#368=LINE('',#2179,#520);
#369=LINE('',#2180,#521);
#370=LINE('',#2183,#522);
#371=LINE('',#2185,#523);
#372=LINE('',#2186,#524);
#373=LINE('',#2189,#525);
#374=LINE('',#2191,#526);
#375=LINE('',#2192,#527);
#376=LINE('',#2194,#528);
#377=LINE('',#2195,#529);
#378=LINE('',#2202,#530);
#379=LINE('',#2207,#531);
#380=LINE('',#2212,#532);
#381=LINE('',#2217,#533);
#382=LINE('',#2227,#534);
#383=LINE('',#2229,#535);
#384=LINE('',#2231,#536);
#385=LINE('',#2232,#537);
#386=LINE('',#2246,#538);
#387=LINE('',#2251,#539);
#388=LINE('',#2256,#540);
#389=LINE('',#2261,#541);
#390=LINE('',#2266,#542);
#391=LINE('',#2268,#543);
#392=LINE('',#2269,#544);
#393=LINE('',#2272,#545);
#394=LINE('',#2273,#546);
#395=LINE('',#2276,#547);
#396=LINE('',#2277,#548);
#397=LINE('',#2279,#549);
#398=LINE('',#2282,#550);
#399=LINE('',#2283,#551);
#400=LINE('',#2285,#552);
#401=LINE('',#2287,#553);
#402=LINE('',#2289,#554);
#403=LINE('',#2291,#555);
#404=LINE('',#2293,#556);
#405=LINE('',#2295,#557);
#406=LINE('',#2297,#558);
#407=LINE('',#2299,#559);
#408=LINE('',#2301,#560);
#409=LINE('',#2304,#561);
#410=LINE('',#2306,#562);
#411=LINE('',#2308,#563);
#412=LINE('',#2310,#564);
#413=LINE('',#2312,#565);
#414=VECTOR('',#1540,4.8);
#415=VECTOR('',#1551,4.8);
#416=VECTOR('',#1560,2.7);
#417=VECTOR('',#1565,10.);
#418=VECTOR('',#1566,10.);
#419=VECTOR('',#1567,10.);
#420=VECTOR('',#1568,10.);
#421=VECTOR('',#1571,10.);
#422=VECTOR('',#1572,10.);
#423=VECTOR('',#1573,10.);
#424=VECTOR('',#1576,10.);
#425=VECTOR('',#1577,10.);
#426=VECTOR('',#1578,10.);
#427=VECTOR('',#1581,10.);
#428=VECTOR('',#1582,10.);
#429=VECTOR('',#1583,10.);
#430=VECTOR('',#1586,10.);
#431=VECTOR('',#1587,10.);
#432=VECTOR('',#1588,10.);
#433=VECTOR('',#1591,2.7);
#434=VECTOR('',#1596,10.);
#435=VECTOR('',#1597,10.);
#436=VECTOR('',#1598,10.);
#437=VECTOR('',#1599,10.);
#438=VECTOR('',#1602,10.);
#439=VECTOR('',#1603,10.);
#440=VECTOR('',#1604,10.);
#441=VECTOR('',#1607,10.);
#442=VECTOR('',#1608,10.);
#443=VECTOR('',#1609,10.);
#444=VECTOR('',#1612,10.);
#445=VECTOR('',#1613,10.);
#446=VECTOR('',#1614,10.);
#447=VECTOR('',#1617,10.);
#448=VECTOR('',#1618,10.);
#449=VECTOR('',#1619,10.);
#450=VECTOR('',#1622,10.);
#451=VECTOR('',#1623,10.);
#452=VECTOR('',#1628,10.);
#453=VECTOR('',#1633,10.);
#454=VECTOR('',#1638,10.);
#455=VECTOR('',#1639,10.);
#456=VECTOR('',#1640,10.);
#457=VECTOR('',#1641,10.);
#458=VECTOR('',#1644,10.);
#459=VECTOR('',#1645,10.);
#460=VECTOR('',#1646,10.);
#461=VECTOR('',#1647,10.);
#462=VECTOR('',#1648,10.);
#463=VECTOR('',#1649,10.);
#464=VECTOR('',#1650,10.);
#465=VECTOR('',#1653,10.);
#466=VECTOR('',#1656,10.);
#467=VECTOR('',#1657,10.);
#468=VECTOR('',#1658,10.);
#469=VECTOR('',#1659,10.);
#470=VECTOR('',#1660,10.);
#471=VECTOR('',#1661,10.);
#472=VECTOR('',#1662,10.);
#473=VECTOR('',#1665,10.);
#474=VECTOR('',#1670,10.);
#475=VECTOR('',#1675,10.);
#476=VECTOR('',#1678,10.);
#477=VECTOR('',#1679,10.);
#478=VECTOR('',#1680,10.);
#479=VECTOR('',#1681,10.);
#480=VECTOR('',#1682,10.);
#481=VECTOR('',#1683,10.);
#482=VECTOR('',#1684,10.);
#483=VECTOR('',#1687,10.);
#484=VECTOR('',#1690,10.);
#485=VECTOR('',#1691,10.);
#486=VECTOR('',#1692,10.);
#487=VECTOR('',#1693,10.);
#488=VECTOR('',#1694,10.);
#489=VECTOR('',#1695,10.);
#490=VECTOR('',#1696,10.);
#491=VECTOR('',#1697,10.);
#492=VECTOR('',#1698,10.);
#493=VECTOR('',#1699,10.);
#494=VECTOR('',#1702,10.);
#495=VECTOR('',#1703,10.);
#496=VECTOR('',#1704,10.);
#497=VECTOR('',#1705,10.);
#498=VECTOR('',#1708,10.);
#499=VECTOR('',#1709,10.);
#500=VECTOR('',#1710,10.);
#501=VECTOR('',#1713,10.);
#502=VECTOR('',#1714,10.);
#503=VECTOR('',#1715,10.);
#504=VECTOR('',#1718,10.);
#505=VECTOR('',#1719,10.);
#506=VECTOR('',#1720,10.);
#507=VECTOR('',#1723,10.);
#508=VECTOR('',#1724,10.);
#509=VECTOR('',#1725,10.);
#510=VECTOR('',#1728,10.);
#511=VECTOR('',#1729,10.);
#512=VECTOR('',#1736,10.);
#513=VECTOR('',#1737,10.);
#514=VECTOR('',#1738,10.);
#515=VECTOR('',#1739,10.);
#516=VECTOR('',#1742,10.);
#517=VECTOR('',#1743,10.);
#518=VECTOR('',#1744,10.);
#519=VECTOR('',#1747,10.);
#520=VECTOR('',#1748,10.);
#521=VECTOR('',#1749,10.);
#522=VECTOR('',#1752,10.);
#523=VECTOR('',#1753,10.);
#524=VECTOR('',#1754,10.);
#525=VECTOR('',#1757,10.);
#526=VECTOR('',#1758,10.);
#527=VECTOR('',#1759,10.);
#528=VECTOR('',#1762,10.);
#529=VECTOR('',#1763,10.);
#530=VECTOR('',#1772,2.25);
#531=VECTOR('',#1777,2.25);
#532=VECTOR('',#1784,2.25);
#533=VECTOR('',#1789,2.25);
#534=VECTOR('',#1804,10.);
#535=VECTOR('',#1805,10.);
#536=VECTOR('',#1806,10.);
#537=VECTOR('',#1807,10.);
#538=VECTOR('',#1824,2.5);
#539=VECTOR('',#1831,2.675);
#540=VECTOR('',#1838,2.675);
#541=VECTOR('',#1845,2.675);
#542=VECTOR('',#1852,10.);
#543=VECTOR('',#1853,10.);
#544=VECTOR('',#1854,10.);
#545=VECTOR('',#1857,10.);
#546=VECTOR('',#1858,10.);
#547=VECTOR('',#1861,10.);
#548=VECTOR('',#1862,10.);
#549=VECTOR('',#1865,10.);
#550=VECTOR('',#1870,10.);
#551=VECTOR('',#1871,10.);
#552=VECTOR('',#1874,10.);
#553=VECTOR('',#1877,10.);
#554=VECTOR('',#1880,10.);
#555=VECTOR('',#1883,10.);
#556=VECTOR('',#1886,10.);
#557=VECTOR('',#1889,10.);
#558=VECTOR('',#1892,10.);
#559=VECTOR('',#1895,10.);
#560=VECTOR('',#1898,10.);
#561=VECTOR('',#1903,10.);
#562=VECTOR('',#1906,10.);
#563=VECTOR('',#1909,10.);
#564=VECTOR('',#1912,10.);
#565=VECTOR('',#1915,10.);
#566=CIRCLE('',#1420,4.8);
#567=CIRCLE('',#1421,4.8);
#568=CIRCLE('',#1423,2.7);
#569=CIRCLE('',#1425,4.8);
#570=CIRCLE('',#1426,4.8);
#571=CIRCLE('',#1428,2.7);
#572=CIRCLE('',#1430,2.7);
#573=CIRCLE('',#1437,2.7);
#574=CIRCLE('',#1444,1.);
#575=CIRCLE('',#1445,1.);
#576=CIRCLE('',#1447,15.);
#577=CIRCLE('',#1448,15.);
#578=CIRCLE('',#1450,15.);
#579=CIRCLE('',#1451,12.);
#580=CIRCLE('',#1452,12.);
#581=CIRCLE('',#1454,1.);
#582=CIRCLE('',#1455,1.);
#583=CIRCLE('',#1457,15.);
#584=CIRCLE('',#1459,12.);
#585=CIRCLE('',#1460,12.);
#586=CIRCLE('',#1468,2.25);
#587=CIRCLE('',#1476,2.25);
#588=CIRCLE('',#1478,2.25);
#589=CIRCLE('',#1480,2.25);
#590=CIRCLE('',#1481,2.25);
#591=CIRCLE('',#1483,2.25);
#592=CIRCLE('',#1485,2.25);
#593=CIRCLE('',#1486,2.25);
#594=CIRCLE('',#1488,1.);
#595=CIRCLE('',#1490,1.);
#596=CIRCLE('',#1491,1.);
#597=CIRCLE('',#1492,1.);
#598=CIRCLE('',#1493,2.675);
#599=CIRCLE('',#1494,2.675);
#600=CIRCLE('',#1495,2.675);
#601=CIRCLE('',#1496,2.5);
#602=CIRCLE('',#1501,2.5);
#603=CIRCLE('',#1504,2.675);
#604=CIRCLE('',#1507,2.675);
#605=CIRCLE('',#1510,2.675);
#606=VERTEX_POINT('',#1920);
#607=VERTEX_POINT('',#1922);
#608=VERTEX_POINT('',#1926);
#609=VERTEX_POINT('',#1929);
#610=VERTEX_POINT('',#1931);
#611=VERTEX_POINT('',#1935);
#612=VERTEX_POINT('',#1938);
#613=VERTEX_POINT('',#1942);
#614=VERTEX_POINT('',#1943);
#615=VERTEX_POINT('',#1945);
#616=VERTEX_POINT('',#1947);
#617=VERTEX_POINT('',#1951);
#618=VERTEX_POINT('',#1953);
#619=VERTEX_POINT('',#1957);
#620=VERTEX_POINT('',#1959);
#621=VERTEX_POINT('',#1963);
#622=VERTEX_POINT('',#1965);
#623=VERTEX_POINT('',#1969);
#624=VERTEX_POINT('',#1971);
#625=VERTEX_POINT('',#1975);
#626=VERTEX_POINT('',#1979);
#627=VERTEX_POINT('',#1980);
#628=VERTEX_POINT('',#1982);
#629=VERTEX_POINT('',#1984);
#630=VERTEX_POINT('',#1988);
#631=VERTEX_POINT('',#1990);
#632=VERTEX_POINT('',#1994);
#633=VERTEX_POINT('',#1996);
#634=VERTEX_POINT('',#2000);
#635=VERTEX_POINT('',#2002);
#636=VERTEX_POINT('',#2006);
#637=VERTEX_POINT('',#2008);
#638=VERTEX_POINT('',#2012);
#639=VERTEX_POINT('',#2013);
#640=VERTEX_POINT('',#2015);
#641=VERTEX_POINT('',#2018);
#642=VERTEX_POINT('',#2022);
#643=VERTEX_POINT('',#2024);
#644=VERTEX_POINT('',#2028);
#645=VERTEX_POINT('',#2030);
#646=VERTEX_POINT('',#2032);
#647=VERTEX_POINT('',#2034);
#648=VERTEX_POINT('',#2036);
#649=VERTEX_POINT('',#2038);
#650=VERTEX_POINT('',#2040);
#651=VERTEX_POINT('',#2042);
#652=VERTEX_POINT('',#2044);
#653=VERTEX_POINT('',#2046);
#654=VERTEX_POINT('',#2048);
#655=VERTEX_POINT('',#2050);
#656=VERTEX_POINT('',#2052);
#657=VERTEX_POINT('',#2054);
#658=VERTEX_POINT('',#2056);
#659=VERTEX_POINT('',#2058);
#660=VERTEX_POINT('',#2060);
#661=VERTEX_POINT('',#2062);
#662=VERTEX_POINT('',#2064);
#663=VERTEX_POINT('',#2066);
#664=VERTEX_POINT('',#2068);
#665=VERTEX_POINT('',#2072);
#666=VERTEX_POINT('',#2075);
#667=VERTEX_POINT('',#2079);
#668=VERTEX_POINT('',#2083);
#669=VERTEX_POINT('',#2085);
#670=VERTEX_POINT('',#2087);
#671=VERTEX_POINT('',#2089);
#672=VERTEX_POINT('',#2091);
#673=VERTEX_POINT('',#2093);
#674=VERTEX_POINT('',#2095);
#675=VERTEX_POINT('',#2097);
#676=VERTEX_POINT('',#2099);
#677=VERTEX_POINT('',#2101);
#678=VERTEX_POINT('',#2103);
#679=VERTEX_POINT('',#2105);
#680=VERTEX_POINT('',#2107);
#681=VERTEX_POINT('',#2109);
#682=VERTEX_POINT('',#2111);
#683=VERTEX_POINT('',#2113);
#684=VERTEX_POINT('',#2116);
#685=VERTEX_POINT('',#2118);
#686=VERTEX_POINT('',#2122);
#687=VERTEX_POINT('',#2123);
#688=VERTEX_POINT('',#2125);
#689=VERTEX_POINT('',#2127);
#690=VERTEX_POINT('',#2131);
#691=VERTEX_POINT('',#2133);
#692=VERTEX_POINT('',#2137);
#693=VERTEX_POINT('',#2139);
#694=VERTEX_POINT('',#2143);
#695=VERTEX_POINT('',#2145);
#696=VERTEX_POINT('',#2149);
#697=VERTEX_POINT('',#2151);
#698=VERTEX_POINT('',#2158);
#699=VERTEX_POINT('',#2161);
#700=VERTEX_POINT('',#2162);
#701=VERTEX_POINT('',#2164);
#702=VERTEX_POINT('',#2166);
#703=VERTEX_POINT('',#2170);
#704=VERTEX_POINT('',#2172);
#705=VERTEX_POINT('',#2176);
#706=VERTEX_POINT('',#2178);
#707=VERTEX_POINT('',#2182);
#708=VERTEX_POINT('',#2184);
#709=VERTEX_POINT('',#2188);
#710=VERTEX_POINT('',#2190);
#711=VERTEX_POINT('',#2197);
#712=VERTEX_POINT('',#2200);
#713=VERTEX_POINT('',#2204);
#714=VERTEX_POINT('',#2206);
#715=VERTEX_POINT('',#2210);
#716=VERTEX_POINT('',#2214);
#717=VERTEX_POINT('',#2216);
#718=VERTEX_POINT('',#2225);
#719=VERTEX_POINT('',#2226);
#720=VERTEX_POINT('',#2228);
#721=VERTEX_POINT('',#2230);
#722=VERTEX_POINT('',#2233);
#723=VERTEX_POINT('',#2235);
#724=VERTEX_POINT('',#2237);
#725=VERTEX_POINT('',#2239);
#726=VERTEX_POINT('',#2245);
#727=VERTEX_POINT('',#2250);
#728=VERTEX_POINT('',#2255);
#729=VERTEX_POINT('',#2260);
#730=VERTEX_POINT('',#2265);
#731=VERTEX_POINT('',#2267);
#732=VERTEX_POINT('',#2271);
#733=VERTEX_POINT('',#2275);
#734=EDGE_CURVE('',#606,#606,#566,.T.);
#735=EDGE_CURVE('',#606,#607,#262,.T.);
#736=EDGE_CURVE('',#607,#607,#567,.T.);
#737=EDGE_CURVE('',#608,#608,#568,.T.);
#738=EDGE_CURVE('',#609,#609,#569,.T.);
#739=EDGE_CURVE('',#609,#610,#263,.T.);
#740=EDGE_CURVE('',#610,#610,#570,.T.);
#741=EDGE_CURVE('',#611,#611,#571,.T.);
#742=EDGE_CURVE('',#608,#612,#264,.T.);
#743=EDGE_CURVE('',#612,#612,#572,.T.);
#744=EDGE_CURVE('',#613,#614,#265,.T.);
#745=EDGE_CURVE('',#615,#613,#266,.T.);
#746=EDGE_CURVE('',#616,#615,#267,.T.);
#747=EDGE_CURVE('',#614,#616,#268,.T.);
#748=EDGE_CURVE('',#614,#617,#269,.T.);
#749=EDGE_CURVE('',#618,#616,#270,.T.);
#750=EDGE_CURVE('',#617,#618,#271,.T.);
#751=EDGE_CURVE('',#617,#619,#272,.T.);
#752=EDGE_CURVE('',#620,#618,#273,.T.);
#753=EDGE_CURVE('',#619,#620,#274,.T.);
#754=EDGE_CURVE('',#621,#620,#275,.T.);
#755=EDGE_CURVE('',#622,#621,#276,.T.);
#756=EDGE_CURVE('',#619,#622,#277,.T.);
#757=EDGE_CURVE('',#623,#613,#278,.T.);
#758=EDGE_CURVE('',#624,#623,#279,.T.);
#759=EDGE_CURVE('',#615,#624,#280,.T.);
#760=EDGE_CURVE('',#611,#625,#281,.T.);
#761=EDGE_CURVE('',#625,#625,#573,.T.);
#762=EDGE_CURVE('',#626,#627,#282,.T.);
#763=EDGE_CURVE('',#627,#628,#283,.T.);
#764=EDGE_CURVE('',#629,#628,#284,.T.);
#765=EDGE_CURVE('',#626,#629,#285,.T.);
#766=EDGE_CURVE('',#630,#626,#286,.T.);
#767=EDGE_CURVE('',#631,#629,#287,.T.);
#768=EDGE_CURVE('',#630,#631,#288,.T.);
#769=EDGE_CURVE('',#627,#632,#289,.T.);
#770=EDGE_CURVE('',#633,#632,#290,.T.);
#771=EDGE_CURVE('',#628,#633,#291,.T.);
#772=EDGE_CURVE('',#634,#631,#292,.T.);
#773=EDGE_CURVE('',#635,#634,#293,.T.);
#774=EDGE_CURVE('',#630,#635,#294,.T.);
#775=EDGE_CURVE('',#636,#632,#295,.T.);
#776=EDGE_CURVE('',#637,#636,#296,.T.);
#777=EDGE_CURVE('',#633,#637,#297,.T.);
#778=EDGE_CURVE('',#638,#639,#298,.T.);
#779=EDGE_CURVE('',#638,#640,#299,.T.);
#780=EDGE_CURVE('',#640,#621,#574,.T.);
#781=EDGE_CURVE('',#624,#641,#575,.T.);
#782=EDGE_CURVE('',#641,#639,#300,.T.);
#783=EDGE_CURVE('',#639,#642,#576,.T.);
#784=EDGE_CURVE('',#642,#643,#301,.T.);
#785=EDGE_CURVE('',#638,#643,#577,.T.);
#786=EDGE_CURVE('',#644,#641,#302,.T.);
#787=EDGE_CURVE('',#645,#644,#303,.T.);
#788=EDGE_CURVE('',#646,#645,#304,.T.);
#789=EDGE_CURVE('',#647,#646,#305,.T.);
#790=EDGE_CURVE('',#648,#647,#578,.T.);
#791=EDGE_CURVE('',#649,#648,#306,.T.);
#792=EDGE_CURVE('',#649,#650,#307,.T.);
#793=EDGE_CURVE('',#650,#651,#308,.T.);
#794=EDGE_CURVE('',#651,#652,#309,.T.);
#795=EDGE_CURVE('',#653,#652,#310,.T.);
#796=EDGE_CURVE('',#654,#653,#311,.T.);
#797=EDGE_CURVE('',#654,#655,#312,.T.);
#798=EDGE_CURVE('',#655,#656,#579,.T.);
#799=EDGE_CURVE('',#656,#657,#313,.T.);
#800=EDGE_CURVE('',#657,#658,#580,.T.);
#801=EDGE_CURVE('',#658,#659,#314,.T.);
#802=EDGE_CURVE('',#659,#660,#315,.T.);
#803=EDGE_CURVE('',#660,#661,#316,.T.);
#804=EDGE_CURVE('',#661,#662,#317,.T.);
#805=EDGE_CURVE('',#663,#662,#318,.T.);
#806=EDGE_CURVE('',#664,#663,#319,.T.);
#807=EDGE_CURVE('',#642,#664,#320,.T.);
#808=EDGE_CURVE('',#647,#665,#321,.T.);
#809=EDGE_CURVE('',#646,#634,#581,.T.);
#810=EDGE_CURVE('',#637,#666,#582,.T.);
#811=EDGE_CURVE('',#666,#665,#322,.T.);
#812=EDGE_CURVE('',#667,#665,#583,.T.);
#813=EDGE_CURVE('',#648,#667,#323,.T.);
#814=EDGE_CURVE('',#643,#668,#324,.T.);
#815=EDGE_CURVE('',#668,#669,#325,.T.);
#816=EDGE_CURVE('',#669,#670,#326,.T.);
#817=EDGE_CURVE('',#670,#671,#327,.T.);
#818=EDGE_CURVE('',#671,#672,#328,.T.);
#819=EDGE_CURVE('',#672,#673,#329,.T.);
#820=EDGE_CURVE('',#673,#674,#330,.T.);
#821=EDGE_CURVE('',#674,#675,#584,.T.);
#822=EDGE_CURVE('',#675,#676,#331,.T.);
#823=EDGE_CURVE('',#676,#677,#585,.T.);
#824=EDGE_CURVE('',#677,#678,#332,.T.);
#825=EDGE_CURVE('',#678,#679,#333,.T.);
#826=EDGE_CURVE('',#679,#680,#334,.T.);
#827=EDGE_CURVE('',#680,#681,#335,.T.);
#828=EDGE_CURVE('',#681,#682,#336,.T.);
#829=EDGE_CURVE('',#682,#683,#337,.T.);
#830=EDGE_CURVE('',#683,#667,#338,.T.);
#831=EDGE_CURVE('',#684,#666,#339,.T.);
#832=EDGE_CURVE('',#685,#684,#340,.T.);
#833=EDGE_CURVE('',#640,#685,#341,.T.);
#834=EDGE_CURVE('',#686,#687,#342,.T.);
#835=EDGE_CURVE('',#686,#688,#343,.T.);
#836=EDGE_CURVE('',#688,#689,#344,.T.);
#837=EDGE_CURVE('',#687,#689,#345,.T.);
#838=EDGE_CURVE('',#690,#686,#346,.T.);
#839=EDGE_CURVE('',#690,#691,#347,.T.);
#840=EDGE_CURVE('',#691,#688,#348,.T.);
#841=EDGE_CURVE('',#692,#690,#349,.T.);
#842=EDGE_CURVE('',#692,#693,#350,.T.);
#843=EDGE_CURVE('',#693,#691,#351,.T.);
#844=EDGE_CURVE('',#694,#692,#352,.T.);
#845=EDGE_CURVE('',#694,#695,#353,.T.);
#846=EDGE_CURVE('',#695,#693,#354,.T.);
#847=EDGE_CURVE('',#696,#694,#355,.T.);
#848=EDGE_CURVE('',#696,#697,#356,.T.);
#849=EDGE_CURVE('',#697,#695,#357,.T.);
#850=EDGE_CURVE('',#687,#696,#358,.T.);
#851=EDGE_CURVE('',#689,#697,#359,.T.);
#852=EDGE_CURVE('',#698,#698,#586,.T.);
#853=EDGE_CURVE('',#699,#700,#360,.T.);
#854=EDGE_CURVE('',#699,#701,#361,.T.);
#855=EDGE_CURVE('',#701,#702,#362,.T.);
#856=EDGE_CURVE('',#700,#702,#363,.T.);
#857=EDGE_CURVE('',#703,#699,#364,.T.);
#858=EDGE_CURVE('',#703,#704,#365,.T.);
#859=EDGE_CURVE('',#704,#701,#366,.T.);
#860=EDGE_CURVE('',#705,#703,#367,.T.);
#861=EDGE_CURVE('',#705,#706,#368,.T.);
#862=EDGE_CURVE('',#706,#704,#369,.T.);
#863=EDGE_CURVE('',#707,#705,#370,.T.);
#864=EDGE_CURVE('',#707,#708,#371,.T.);
#865=EDGE_CURVE('',#708,#706,#372,.T.);
#866=EDGE_CURVE('',#709,#707,#373,.T.);
#867=EDGE_CURVE('',#709,#710,#374,.T.);
#868=EDGE_CURVE('',#710,#708,#375,.T.);
#869=EDGE_CURVE('',#700,#709,#376,.T.);
#870=EDGE_CURVE('',#702,#710,#377,.T.);
#871=EDGE_CURVE('',#711,#711,#587,.T.);
#872=EDGE_CURVE('',#712,#712,#588,.T.);
#873=EDGE_CURVE('',#712,#698,#378,.T.);
#874=EDGE_CURVE('',#713,#713,#589,.T.);
#875=EDGE_CURVE('',#713,#714,#379,.T.);
#876=EDGE_CURVE('',#714,#714,#590,.T.);
#877=EDGE_CURVE('',#715,#715,#591,.T.);
#878=EDGE_CURVE('',#715,#711,#380,.T.);
#879=EDGE_CURVE('',#716,#716,#592,.T.);
#880=EDGE_CURVE('',#716,#717,#381,.T.);
#881=EDGE_CURVE('',#717,#717,#593,.T.);
#882=EDGE_CURVE('',#645,#635,#594,.T.);
#883=EDGE_CURVE('',#623,#644,#595,.T.);
#884=EDGE_CURVE('',#685,#622,#596,.T.);
#885=EDGE_CURVE('',#636,#684,#597,.T.);
#886=EDGE_CURVE('',#718,#719,#382,.T.);
#887=EDGE_CURVE('',#719,#720,#383,.T.);
#888=EDGE_CURVE('',#720,#721,#384,.T.);
#889=EDGE_CURVE('',#721,#718,#385,.T.);
#890=EDGE_CURVE('',#722,#722,#598,.T.);
#891=EDGE_CURVE('',#723,#723,#599,.T.);
#892=EDGE_CURVE('',#724,#724,#600,.T.);
#893=EDGE_CURVE('',#725,#725,#601,.T.);
#894=EDGE_CURVE('',#725,#726,#386,.T.);
#895=EDGE_CURVE('',#726,#726,#602,.T.);
#896=EDGE_CURVE('',#724,#727,#387,.T.);
#897=EDGE_CURVE('',#727,#727,#603,.T.);
#898=EDGE_CURVE('',#723,#728,#388,.T.);
#899=EDGE_CURVE('',#728,#728,#604,.T.);
#900=EDGE_CURVE('',#722,#729,#389,.T.);
#901=EDGE_CURVE('',#729,#729,#605,.T.);
#902=EDGE_CURVE('',#718,#730,#390,.T.);
#903=EDGE_CURVE('',#730,#731,#391,.T.);
#904=EDGE_CURVE('',#719,#731,#392,.T.);
#905=EDGE_CURVE('',#721,#732,#393,.T.);
#906=EDGE_CURVE('',#732,#730,#394,.T.);
#907=EDGE_CURVE('',#720,#733,#395,.T.);
#908=EDGE_CURVE('',#733,#732,#396,.T.);
#909=EDGE_CURVE('',#731,#733,#397,.T.);
#910=EDGE_CURVE('',#654,#678,#398,.T.);
#911=EDGE_CURVE('',#655,#677,#399,.T.);
#912=EDGE_CURVE('',#656,#676,#400,.T.);
#913=EDGE_CURVE('',#657,#675,#401,.T.);
#914=EDGE_CURVE('',#658,#674,#402,.T.);
#915=EDGE_CURVE('',#659,#673,#403,.T.);
#916=EDGE_CURVE('',#660,#672,#404,.T.);
#917=EDGE_CURVE('',#661,#671,#405,.T.);
#918=EDGE_CURVE('',#662,#670,#406,.T.);
#919=EDGE_CURVE('',#663,#669,#407,.T.);
#920=EDGE_CURVE('',#664,#668,#408,.T.);
#921=EDGE_CURVE('',#649,#683,#409,.T.);
#922=EDGE_CURVE('',#650,#682,#410,.T.);
#923=EDGE_CURVE('',#651,#681,#411,.T.);
#924=EDGE_CURVE('',#652,#680,#412,.T.);
#925=EDGE_CURVE('',#653,#679,#413,.T.);
#926=ORIENTED_EDGE('',*,*,#734,.F.);
#927=ORIENTED_EDGE('',*,*,#735,.T.);
#928=ORIENTED_EDGE('',*,*,#736,.T.);
#929=ORIENTED_EDGE('',*,*,#735,.F.);
#930=ORIENTED_EDGE('',*,*,#736,.F.);
#931=ORIENTED_EDGE('',*,*,#737,.F.);
#932=ORIENTED_EDGE('',*,*,#738,.F.);
#933=ORIENTED_EDGE('',*,*,#739,.T.);
#934=ORIENTED_EDGE('',*,*,#740,.T.);
#935=ORIENTED_EDGE('',*,*,#739,.F.);
#936=ORIENTED_EDGE('',*,*,#740,.F.);
#937=ORIENTED_EDGE('',*,*,#741,.F.);
#938=ORIENTED_EDGE('',*,*,#737,.T.);
#939=ORIENTED_EDGE('',*,*,#742,.T.);
#940=ORIENTED_EDGE('',*,*,#743,.F.);
#941=ORIENTED_EDGE('',*,*,#742,.F.);
#942=ORIENTED_EDGE('',*,*,#744,.F.);
#943=ORIENTED_EDGE('',*,*,#745,.F.);
#944=ORIENTED_EDGE('',*,*,#746,.F.);
#945=ORIENTED_EDGE('',*,*,#747,.F.);
#946=ORIENTED_EDGE('',*,*,#748,.F.);
#947=ORIENTED_EDGE('',*,*,#747,.T.);
#948=ORIENTED_EDGE('',*,*,#749,.F.);
#949=ORIENTED_EDGE('',*,*,#750,.F.);
#950=ORIENTED_EDGE('',*,*,#751,.F.);
#951=ORIENTED_EDGE('',*,*,#750,.T.);
#952=ORIENTED_EDGE('',*,*,#752,.F.);
#953=ORIENTED_EDGE('',*,*,#753,.F.);
#954=ORIENTED_EDGE('',*,*,#753,.T.);
#955=ORIENTED_EDGE('',*,*,#754,.F.);
#956=ORIENTED_EDGE('',*,*,#755,.F.);
#957=ORIENTED_EDGE('',*,*,#756,.F.);
#958=ORIENTED_EDGE('',*,*,#745,.T.);
#959=ORIENTED_EDGE('',*,*,#757,.F.);
#960=ORIENTED_EDGE('',*,*,#758,.F.);
#961=ORIENTED_EDGE('',*,*,#759,.F.);
#962=ORIENTED_EDGE('',*,*,#741,.T.);
#963=ORIENTED_EDGE('',*,*,#760,.T.);
#964=ORIENTED_EDGE('',*,*,#761,.F.);
#965=ORIENTED_EDGE('',*,*,#760,.F.);
#966=ORIENTED_EDGE('',*,*,#762,.T.);
#967=ORIENTED_EDGE('',*,*,#763,.T.);
#968=ORIENTED_EDGE('',*,*,#764,.F.);
#969=ORIENTED_EDGE('',*,*,#765,.F.);
#970=ORIENTED_EDGE('',*,*,#766,.T.);
#971=ORIENTED_EDGE('',*,*,#765,.T.);
#972=ORIENTED_EDGE('',*,*,#767,.F.);
#973=ORIENTED_EDGE('',*,*,#768,.F.);
#974=ORIENTED_EDGE('',*,*,#769,.T.);
#975=ORIENTED_EDGE('',*,*,#770,.F.);
#976=ORIENTED_EDGE('',*,*,#771,.F.);
#977=ORIENTED_EDGE('',*,*,#763,.F.);
#978=ORIENTED_EDGE('',*,*,#768,.T.);
#979=ORIENTED_EDGE('',*,*,#772,.F.);
#980=ORIENTED_EDGE('',*,*,#773,.F.);
#981=ORIENTED_EDGE('',*,*,#774,.F.);
#982=ORIENTED_EDGE('',*,*,#770,.T.);
#983=ORIENTED_EDGE('',*,*,#775,.F.);
#984=ORIENTED_EDGE('',*,*,#776,.F.);
#985=ORIENTED_EDGE('',*,*,#777,.F.);
#986=ORIENTED_EDGE('',*,*,#778,.F.);
#987=ORIENTED_EDGE('',*,*,#779,.T.);
#988=ORIENTED_EDGE('',*,*,#780,.T.);
#989=ORIENTED_EDGE('',*,*,#754,.T.);
#990=ORIENTED_EDGE('',*,*,#752,.T.);
#991=ORIENTED_EDGE('',*,*,#749,.T.);
#992=ORIENTED_EDGE('',*,*,#746,.T.);
#993=ORIENTED_EDGE('',*,*,#759,.T.);
#994=ORIENTED_EDGE('',*,*,#781,.T.);
#995=ORIENTED_EDGE('',*,*,#782,.T.);
#996=ORIENTED_EDGE('',*,*,#734,.T.);
#997=ORIENTED_EDGE('',*,*,#778,.T.);
#998=ORIENTED_EDGE('',*,*,#783,.T.);
#999=ORIENTED_EDGE('',*,*,#784,.T.);
#1000=ORIENTED_EDGE('',*,*,#785,.F.);
#1001=ORIENTED_EDGE('',*,*,#782,.F.);
#1002=ORIENTED_EDGE('',*,*,#786,.F.);
#1003=ORIENTED_EDGE('',*,*,#787,.F.);
#1004=ORIENTED_EDGE('',*,*,#788,.F.);
#1005=ORIENTED_EDGE('',*,*,#789,.F.);
#1006=ORIENTED_EDGE('',*,*,#790,.F.);
#1007=ORIENTED_EDGE('',*,*,#791,.F.);
#1008=ORIENTED_EDGE('',*,*,#792,.T.);
#1009=ORIENTED_EDGE('',*,*,#793,.T.);
#1010=ORIENTED_EDGE('',*,*,#794,.T.);
#1011=ORIENTED_EDGE('',*,*,#795,.F.);
#1012=ORIENTED_EDGE('',*,*,#796,.F.);
#1013=ORIENTED_EDGE('',*,*,#797,.T.);
#1014=ORIENTED_EDGE('',*,*,#798,.T.);
#1015=ORIENTED_EDGE('',*,*,#799,.T.);
#1016=ORIENTED_EDGE('',*,*,#800,.T.);
#1017=ORIENTED_EDGE('',*,*,#801,.T.);
#1018=ORIENTED_EDGE('',*,*,#802,.T.);
#1019=ORIENTED_EDGE('',*,*,#803,.T.);
#1020=ORIENTED_EDGE('',*,*,#804,.T.);
#1021=ORIENTED_EDGE('',*,*,#805,.F.);
#1022=ORIENTED_EDGE('',*,*,#806,.F.);
#1023=ORIENTED_EDGE('',*,*,#807,.F.);
#1024=ORIENTED_EDGE('',*,*,#783,.F.);
#1025=ORIENTED_EDGE('',*,*,#808,.F.);
#1026=ORIENTED_EDGE('',*,*,#789,.T.);
#1027=ORIENTED_EDGE('',*,*,#809,.T.);
#1028=ORIENTED_EDGE('',*,*,#772,.T.);
#1029=ORIENTED_EDGE('',*,*,#767,.T.);
#1030=ORIENTED_EDGE('',*,*,#764,.T.);
#1031=ORIENTED_EDGE('',*,*,#771,.T.);
#1032=ORIENTED_EDGE('',*,*,#777,.T.);
#1033=ORIENTED_EDGE('',*,*,#810,.T.);
#1034=ORIENTED_EDGE('',*,*,#811,.T.);
#1035=ORIENTED_EDGE('',*,*,#738,.T.);
#1036=ORIENTED_EDGE('',*,*,#808,.T.);
#1037=ORIENTED_EDGE('',*,*,#812,.F.);
#1038=ORIENTED_EDGE('',*,*,#813,.F.);
#1039=ORIENTED_EDGE('',*,*,#790,.T.);
#1040=ORIENTED_EDGE('',*,*,#785,.T.);
#1041=ORIENTED_EDGE('',*,*,#814,.T.);
#1042=ORIENTED_EDGE('',*,*,#815,.T.);
#1043=ORIENTED_EDGE('',*,*,#816,.T.);
#1044=ORIENTED_EDGE('',*,*,#817,.T.);
#1045=ORIENTED_EDGE('',*,*,#818,.T.);
#1046=ORIENTED_EDGE('',*,*,#819,.T.);
#1047=ORIENTED_EDGE('',*,*,#820,.T.);
#1048=ORIENTED_EDGE('',*,*,#821,.T.);
#1049=ORIENTED_EDGE('',*,*,#822,.T.);
#1050=ORIENTED_EDGE('',*,*,#823,.T.);
#1051=ORIENTED_EDGE('',*,*,#824,.T.);
#1052=ORIENTED_EDGE('',*,*,#825,.T.);
#1053=ORIENTED_EDGE('',*,*,#826,.T.);
#1054=ORIENTED_EDGE('',*,*,#827,.T.);
#1055=ORIENTED_EDGE('',*,*,#828,.T.);
#1056=ORIENTED_EDGE('',*,*,#829,.T.);
#1057=ORIENTED_EDGE('',*,*,#830,.T.);
#1058=ORIENTED_EDGE('',*,*,#812,.T.);
#1059=ORIENTED_EDGE('',*,*,#811,.F.);
#1060=ORIENTED_EDGE('',*,*,#831,.F.);
#1061=ORIENTED_EDGE('',*,*,#832,.F.);
#1062=ORIENTED_EDGE('',*,*,#833,.F.);
#1063=ORIENTED_EDGE('',*,*,#779,.F.);
#1064=ORIENTED_EDGE('',*,*,#834,.F.);
#1065=ORIENTED_EDGE('',*,*,#835,.T.);
#1066=ORIENTED_EDGE('',*,*,#836,.T.);
#1067=ORIENTED_EDGE('',*,*,#837,.F.);
#1068=ORIENTED_EDGE('',*,*,#838,.F.);
#1069=ORIENTED_EDGE('',*,*,#839,.T.);
#1070=ORIENTED_EDGE('',*,*,#840,.T.);
#1071=ORIENTED_EDGE('',*,*,#835,.F.);
#1072=ORIENTED_EDGE('',*,*,#841,.F.);
#1073=ORIENTED_EDGE('',*,*,#842,.T.);
#1074=ORIENTED_EDGE('',*,*,#843,.T.);
#1075=ORIENTED_EDGE('',*,*,#839,.F.);
#1076=ORIENTED_EDGE('',*,*,#844,.F.);
#1077=ORIENTED_EDGE('',*,*,#845,.T.);
#1078=ORIENTED_EDGE('',*,*,#846,.T.);
#1079=ORIENTED_EDGE('',*,*,#842,.F.);
#1080=ORIENTED_EDGE('',*,*,#847,.F.);
#1081=ORIENTED_EDGE('',*,*,#848,.T.);
#1082=ORIENTED_EDGE('',*,*,#849,.T.);
#1083=ORIENTED_EDGE('',*,*,#845,.F.);
#1084=ORIENTED_EDGE('',*,*,#850,.F.);
#1085=ORIENTED_EDGE('',*,*,#837,.T.);
#1086=ORIENTED_EDGE('',*,*,#851,.T.);
#1087=ORIENTED_EDGE('',*,*,#848,.F.);
#1088=ORIENTED_EDGE('',*,*,#851,.F.);
#1089=ORIENTED_EDGE('',*,*,#836,.F.);
#1090=ORIENTED_EDGE('',*,*,#840,.F.);
#1091=ORIENTED_EDGE('',*,*,#843,.F.);
#1092=ORIENTED_EDGE('',*,*,#846,.F.);
#1093=ORIENTED_EDGE('',*,*,#849,.F.);
#1094=ORIENTED_EDGE('',*,*,#852,.F.);
#1095=ORIENTED_EDGE('',*,*,#853,.F.);
#1096=ORIENTED_EDGE('',*,*,#854,.T.);
#1097=ORIENTED_EDGE('',*,*,#855,.T.);
#1098=ORIENTED_EDGE('',*,*,#856,.F.);
#1099=ORIENTED_EDGE('',*,*,#857,.F.);
#1100=ORIENTED_EDGE('',*,*,#858,.T.);
#1101=ORIENTED_EDGE('',*,*,#859,.T.);
#1102=ORIENTED_EDGE('',*,*,#854,.F.);
#1103=ORIENTED_EDGE('',*,*,#860,.F.);
#1104=ORIENTED_EDGE('',*,*,#861,.T.);
#1105=ORIENTED_EDGE('',*,*,#862,.T.);
#1106=ORIENTED_EDGE('',*,*,#858,.F.);
#1107=ORIENTED_EDGE('',*,*,#863,.F.);
#1108=ORIENTED_EDGE('',*,*,#864,.T.);
#1109=ORIENTED_EDGE('',*,*,#865,.T.);
#1110=ORIENTED_EDGE('',*,*,#861,.F.);
#1111=ORIENTED_EDGE('',*,*,#866,.F.);
#1112=ORIENTED_EDGE('',*,*,#867,.T.);
#1113=ORIENTED_EDGE('',*,*,#868,.T.);
#1114=ORIENTED_EDGE('',*,*,#864,.F.);
#1115=ORIENTED_EDGE('',*,*,#869,.F.);
#1116=ORIENTED_EDGE('',*,*,#856,.T.);
#1117=ORIENTED_EDGE('',*,*,#870,.T.);
#1118=ORIENTED_EDGE('',*,*,#867,.F.);
#1119=ORIENTED_EDGE('',*,*,#870,.F.);
#1120=ORIENTED_EDGE('',*,*,#855,.F.);
#1121=ORIENTED_EDGE('',*,*,#859,.F.);
#1122=ORIENTED_EDGE('',*,*,#862,.F.);
#1123=ORIENTED_EDGE('',*,*,#865,.F.);
#1124=ORIENTED_EDGE('',*,*,#868,.F.);
#1125=ORIENTED_EDGE('',*,*,#871,.F.);
#1126=ORIENTED_EDGE('',*,*,#872,.F.);
#1127=ORIENTED_EDGE('',*,*,#873,.T.);
#1128=ORIENTED_EDGE('',*,*,#852,.T.);
#1129=ORIENTED_EDGE('',*,*,#873,.F.);
#1130=ORIENTED_EDGE('',*,*,#874,.F.);
#1131=ORIENTED_EDGE('',*,*,#875,.T.);
#1132=ORIENTED_EDGE('',*,*,#876,.F.);
#1133=ORIENTED_EDGE('',*,*,#875,.F.);
#1134=ORIENTED_EDGE('',*,*,#877,.F.);
#1135=ORIENTED_EDGE('',*,*,#878,.T.);
#1136=ORIENTED_EDGE('',*,*,#871,.T.);
#1137=ORIENTED_EDGE('',*,*,#878,.F.);
#1138=ORIENTED_EDGE('',*,*,#879,.F.);
#1139=ORIENTED_EDGE('',*,*,#880,.T.);
#1140=ORIENTED_EDGE('',*,*,#881,.F.);
#1141=ORIENTED_EDGE('',*,*,#880,.F.);
#1142=ORIENTED_EDGE('',*,*,#882,.T.);
#1143=ORIENTED_EDGE('',*,*,#773,.T.);
#1144=ORIENTED_EDGE('',*,*,#809,.F.);
#1145=ORIENTED_EDGE('',*,*,#788,.T.);
#1146=ORIENTED_EDGE('',*,*,#882,.F.);
#1147=ORIENTED_EDGE('',*,*,#787,.T.);
#1148=ORIENTED_EDGE('',*,*,#883,.F.);
#1149=ORIENTED_EDGE('',*,*,#757,.T.);
#1150=ORIENTED_EDGE('',*,*,#744,.T.);
#1151=ORIENTED_EDGE('',*,*,#748,.T.);
#1152=ORIENTED_EDGE('',*,*,#751,.T.);
#1153=ORIENTED_EDGE('',*,*,#756,.T.);
#1154=ORIENTED_EDGE('',*,*,#884,.F.);
#1155=ORIENTED_EDGE('',*,*,#832,.T.);
#1156=ORIENTED_EDGE('',*,*,#885,.F.);
#1157=ORIENTED_EDGE('',*,*,#775,.T.);
#1158=ORIENTED_EDGE('',*,*,#769,.F.);
#1159=ORIENTED_EDGE('',*,*,#762,.F.);
#1160=ORIENTED_EDGE('',*,*,#766,.F.);
#1161=ORIENTED_EDGE('',*,*,#774,.T.);
#1162=ORIENTED_EDGE('',*,*,#743,.T.);
#1163=ORIENTED_EDGE('',*,*,#761,.T.);
#1164=ORIENTED_EDGE('',*,*,#886,.T.);
#1165=ORIENTED_EDGE('',*,*,#887,.T.);
#1166=ORIENTED_EDGE('',*,*,#888,.T.);
#1167=ORIENTED_EDGE('',*,*,#889,.T.);
#1168=ORIENTED_EDGE('',*,*,#890,.T.);
#1169=ORIENTED_EDGE('',*,*,#891,.T.);
#1170=ORIENTED_EDGE('',*,*,#892,.T.);
#1171=ORIENTED_EDGE('',*,*,#893,.T.);
#1172=ORIENTED_EDGE('',*,*,#883,.T.);
#1173=ORIENTED_EDGE('',*,*,#786,.T.);
#1174=ORIENTED_EDGE('',*,*,#781,.F.);
#1175=ORIENTED_EDGE('',*,*,#758,.T.);
#1176=ORIENTED_EDGE('',*,*,#885,.T.);
#1177=ORIENTED_EDGE('',*,*,#831,.T.);
#1178=ORIENTED_EDGE('',*,*,#810,.F.);
#1179=ORIENTED_EDGE('',*,*,#776,.T.);
#1180=ORIENTED_EDGE('',*,*,#884,.T.);
#1181=ORIENTED_EDGE('',*,*,#755,.T.);
#1182=ORIENTED_EDGE('',*,*,#780,.F.);
#1183=ORIENTED_EDGE('',*,*,#833,.T.);
#1184=ORIENTED_EDGE('',*,*,#893,.F.);
#1185=ORIENTED_EDGE('',*,*,#894,.T.);
#1186=ORIENTED_EDGE('',*,*,#895,.T.);
#1187=ORIENTED_EDGE('',*,*,#894,.F.);
#1188=ORIENTED_EDGE('',*,*,#895,.F.);
#1189=ORIENTED_EDGE('',*,*,#892,.F.);
#1190=ORIENTED_EDGE('',*,*,#896,.T.);
#1191=ORIENTED_EDGE('',*,*,#897,.T.);
#1192=ORIENTED_EDGE('',*,*,#896,.F.);
#1193=ORIENTED_EDGE('',*,*,#897,.F.);
#1194=ORIENTED_EDGE('',*,*,#891,.F.);
#1195=ORIENTED_EDGE('',*,*,#898,.T.);
#1196=ORIENTED_EDGE('',*,*,#899,.T.);
#1197=ORIENTED_EDGE('',*,*,#898,.F.);
#1198=ORIENTED_EDGE('',*,*,#899,.F.);
#1199=ORIENTED_EDGE('',*,*,#890,.F.);
#1200=ORIENTED_EDGE('',*,*,#900,.T.);
#1201=ORIENTED_EDGE('',*,*,#901,.T.);
#1202=ORIENTED_EDGE('',*,*,#900,.F.);
#1203=ORIENTED_EDGE('',*,*,#901,.F.);
#1204=ORIENTED_EDGE('',*,*,#886,.F.);
#1205=ORIENTED_EDGE('',*,*,#902,.T.);
#1206=ORIENTED_EDGE('',*,*,#903,.T.);
#1207=ORIENTED_EDGE('',*,*,#904,.F.);
#1208=ORIENTED_EDGE('',*,*,#889,.F.);
#1209=ORIENTED_EDGE('',*,*,#905,.T.);
#1210=ORIENTED_EDGE('',*,*,#906,.T.);
#1211=ORIENTED_EDGE('',*,*,#902,.F.);
#1212=ORIENTED_EDGE('',*,*,#888,.F.);
#1213=ORIENTED_EDGE('',*,*,#907,.T.);
#1214=ORIENTED_EDGE('',*,*,#908,.T.);
#1215=ORIENTED_EDGE('',*,*,#905,.F.);
#1216=ORIENTED_EDGE('',*,*,#887,.F.);
#1217=ORIENTED_EDGE('',*,*,#904,.T.);
#1218=ORIENTED_EDGE('',*,*,#909,.T.);
#1219=ORIENTED_EDGE('',*,*,#907,.F.);
#1220=ORIENTED_EDGE('',*,*,#909,.F.);
#1221=ORIENTED_EDGE('',*,*,#903,.F.);
#1222=ORIENTED_EDGE('',*,*,#906,.F.);
#1223=ORIENTED_EDGE('',*,*,#908,.F.);
#1224=ORIENTED_EDGE('',*,*,#797,.F.);
#1225=ORIENTED_EDGE('',*,*,#910,.T.);
#1226=ORIENTED_EDGE('',*,*,#824,.F.);
#1227=ORIENTED_EDGE('',*,*,#911,.F.);
#1228=ORIENTED_EDGE('',*,*,#798,.F.);
#1229=ORIENTED_EDGE('',*,*,#911,.T.);
#1230=ORIENTED_EDGE('',*,*,#823,.F.);
#1231=ORIENTED_EDGE('',*,*,#912,.F.);
#1232=ORIENTED_EDGE('',*,*,#799,.F.);
#1233=ORIENTED_EDGE('',*,*,#912,.T.);
#1234=ORIENTED_EDGE('',*,*,#822,.F.);
#1235=ORIENTED_EDGE('',*,*,#913,.F.);
#1236=ORIENTED_EDGE('',*,*,#800,.F.);
#1237=ORIENTED_EDGE('',*,*,#913,.T.);
#1238=ORIENTED_EDGE('',*,*,#821,.F.);
#1239=ORIENTED_EDGE('',*,*,#914,.F.);
#1240=ORIENTED_EDGE('',*,*,#801,.F.);
#1241=ORIENTED_EDGE('',*,*,#914,.T.);
#1242=ORIENTED_EDGE('',*,*,#820,.F.);
#1243=ORIENTED_EDGE('',*,*,#915,.F.);
#1244=ORIENTED_EDGE('',*,*,#802,.F.);
#1245=ORIENTED_EDGE('',*,*,#915,.T.);
#1246=ORIENTED_EDGE('',*,*,#819,.F.);
#1247=ORIENTED_EDGE('',*,*,#916,.F.);
#1248=ORIENTED_EDGE('',*,*,#803,.F.);
#1249=ORIENTED_EDGE('',*,*,#916,.T.);
#1250=ORIENTED_EDGE('',*,*,#818,.F.);
#1251=ORIENTED_EDGE('',*,*,#917,.F.);
#1252=ORIENTED_EDGE('',*,*,#876,.T.);
#1253=ORIENTED_EDGE('',*,*,#881,.T.);
#1254=ORIENTED_EDGE('',*,*,#804,.F.);
#1255=ORIENTED_EDGE('',*,*,#917,.T.);
#1256=ORIENTED_EDGE('',*,*,#817,.F.);
#1257=ORIENTED_EDGE('',*,*,#918,.F.);
#1258=ORIENTED_EDGE('',*,*,#805,.T.);
#1259=ORIENTED_EDGE('',*,*,#918,.T.);
#1260=ORIENTED_EDGE('',*,*,#816,.F.);
#1261=ORIENTED_EDGE('',*,*,#919,.F.);
#1262=ORIENTED_EDGE('',*,*,#874,.T.);
#1263=ORIENTED_EDGE('',*,*,#879,.T.);
#1264=ORIENTED_EDGE('',*,*,#806,.T.);
#1265=ORIENTED_EDGE('',*,*,#919,.T.);
#1266=ORIENTED_EDGE('',*,*,#815,.F.);
#1267=ORIENTED_EDGE('',*,*,#920,.F.);
#1268=ORIENTED_EDGE('',*,*,#807,.T.);
#1269=ORIENTED_EDGE('',*,*,#920,.T.);
#1270=ORIENTED_EDGE('',*,*,#814,.F.);
#1271=ORIENTED_EDGE('',*,*,#784,.F.);
#1272=ORIENTED_EDGE('',*,*,#791,.T.);
#1273=ORIENTED_EDGE('',*,*,#813,.T.);
#1274=ORIENTED_EDGE('',*,*,#830,.F.);
#1275=ORIENTED_EDGE('',*,*,#921,.F.);
#1276=ORIENTED_EDGE('',*,*,#792,.F.);
#1277=ORIENTED_EDGE('',*,*,#921,.T.);
#1278=ORIENTED_EDGE('',*,*,#829,.F.);
#1279=ORIENTED_EDGE('',*,*,#922,.F.);
#1280=ORIENTED_EDGE('',*,*,#793,.F.);
#1281=ORIENTED_EDGE('',*,*,#922,.T.);
#1282=ORIENTED_EDGE('',*,*,#828,.F.);
#1283=ORIENTED_EDGE('',*,*,#923,.F.);
#1284=ORIENTED_EDGE('',*,*,#834,.T.);
#1285=ORIENTED_EDGE('',*,*,#850,.T.);
#1286=ORIENTED_EDGE('',*,*,#847,.T.);
#1287=ORIENTED_EDGE('',*,*,#844,.T.);
#1288=ORIENTED_EDGE('',*,*,#841,.T.);
#1289=ORIENTED_EDGE('',*,*,#838,.T.);
#1290=ORIENTED_EDGE('',*,*,#853,.T.);
#1291=ORIENTED_EDGE('',*,*,#869,.T.);
#1292=ORIENTED_EDGE('',*,*,#866,.T.);
#1293=ORIENTED_EDGE('',*,*,#863,.T.);
#1294=ORIENTED_EDGE('',*,*,#860,.T.);
#1295=ORIENTED_EDGE('',*,*,#857,.T.);
#1296=ORIENTED_EDGE('',*,*,#794,.F.);
#1297=ORIENTED_EDGE('',*,*,#923,.T.);
#1298=ORIENTED_EDGE('',*,*,#827,.F.);
#1299=ORIENTED_EDGE('',*,*,#924,.F.);
#1300=ORIENTED_EDGE('',*,*,#795,.T.);
#1301=ORIENTED_EDGE('',*,*,#924,.T.);
#1302=ORIENTED_EDGE('',*,*,#826,.F.);
#1303=ORIENTED_EDGE('',*,*,#925,.F.);
#1304=ORIENTED_EDGE('',*,*,#872,.T.);
#1305=ORIENTED_EDGE('',*,*,#877,.T.);
#1306=ORIENTED_EDGE('',*,*,#796,.T.);
#1307=ORIENTED_EDGE('',*,*,#925,.T.);
#1308=ORIENTED_EDGE('',*,*,#825,.F.);
#1309=ORIENTED_EDGE('',*,*,#910,.F.);
#1310=CYLINDRICAL_SURFACE('',#1419,4.8);
#1311=CYLINDRICAL_SURFACE('',#1424,4.8);
#1312=CYLINDRICAL_SURFACE('',#1429,2.7);
#1313=CYLINDRICAL_SURFACE('',#1436,2.7);
#1314=CYLINDRICAL_SURFACE('',#1446,15.);
#1315=CYLINDRICAL_SURFACE('',#1456,15.);
#1316=CYLINDRICAL_SURFACE('',#1477,2.25);
#1317=CYLINDRICAL_SURFACE('',#1479,2.25);
#1318=CYLINDRICAL_SURFACE('',#1482,2.25);
#1319=CYLINDRICAL_SURFACE('',#1484,2.25);
#1320=CYLINDRICAL_SURFACE('',#1487,1.);
#1321=CYLINDRICAL_SURFACE('',#1497,1.);
#1322=CYLINDRICAL_SURFACE('',#1498,1.);
#1323=CYLINDRICAL_SURFACE('',#1499,1.);
#1324=CYLINDRICAL_SURFACE('',#1500,2.5);
#1325=CYLINDRICAL_SURFACE('',#1503,2.675);
#1326=CYLINDRICAL_SURFACE('',#1506,2.675);
#1327=CYLINDRICAL_SURFACE('',#1509,2.675);
#1328=CYLINDRICAL_SURFACE('',#1518,12.);
#1329=CYLINDRICAL_SURFACE('',#1520,12.);
#1330=ADVANCED_FACE('',(#91),#1310,.F.);
#1331=ADVANCED_FACE('',(#92,#15),#36,.T.);
#1332=ADVANCED_FACE('',(#93),#1311,.F.);
#1333=ADVANCED_FACE('',(#94,#16),#37,.T.);
#1334=ADVANCED_FACE('',(#95),#1312,.F.);
#1335=ADVANCED_FACE('',(#96),#38,.T.);
#1336=ADVANCED_FACE('',(#97),#39,.T.);
#1337=ADVANCED_FACE('',(#98),#40,.T.);
#1338=ADVANCED_FACE('',(#99),#41,.T.);
#1339=ADVANCED_FACE('',(#100),#42,.T.);
#1340=ADVANCED_FACE('',(#101),#1313,.F.);
#1341=ADVANCED_FACE('',(#102),#43,.T.);
#1342=ADVANCED_FACE('',(#103),#44,.T.);
#1343=ADVANCED_FACE('',(#104),#45,.T.);
#1344=ADVANCED_FACE('',(#105),#46,.T.);
#1345=ADVANCED_FACE('',(#106),#47,.T.);
#1346=ADVANCED_FACE('',(#107,#17),#48,.T.);
#1347=ADVANCED_FACE('',(#108),#1314,.T.);
#1348=ADVANCED_FACE('',(#109),#49,.F.);
#1349=ADVANCED_FACE('',(#110,#18),#50,.T.);
#1350=ADVANCED_FACE('',(#111),#1315,.T.);
#1351=ADVANCED_FACE('',(#112),#51,.T.);
#1352=ADVANCED_FACE('',(#113),#52,.F.);
#1353=ADVANCED_FACE('',(#114),#53,.F.);
#1354=ADVANCED_FACE('',(#115),#54,.F.);
#1355=ADVANCED_FACE('',(#116),#55,.F.);
#1356=ADVANCED_FACE('',(#117),#56,.F.);
#1357=ADVANCED_FACE('',(#118),#57,.F.);
#1358=ADVANCED_FACE('',(#119,#19),#58,.T.);
#1359=ADVANCED_FACE('',(#120),#59,.F.);
#1360=ADVANCED_FACE('',(#121),#60,.F.);
#1361=ADVANCED_FACE('',(#122),#61,.F.);
#1362=ADVANCED_FACE('',(#123),#62,.F.);
#1363=ADVANCED_FACE('',(#124),#63,.F.);
#1364=ADVANCED_FACE('',(#125),#64,.F.);
#1365=ADVANCED_FACE('',(#126,#20),#65,.T.);
#1366=ADVANCED_FACE('',(#127),#1316,.F.);
#1367=ADVANCED_FACE('',(#128),#1317,.F.);
#1368=ADVANCED_FACE('',(#129),#1318,.F.);
#1369=ADVANCED_FACE('',(#130),#1319,.F.);
#1370=ADVANCED_FACE('',(#131),#1320,.T.);
#1371=ADVANCED_FACE('',(#132,#21,#22,#23,#24,#25,#26,#27),#66,.T.);
#1372=ADVANCED_FACE('',(#133),#1321,.T.);
#1373=ADVANCED_FACE('',(#134),#1322,.T.);
#1374=ADVANCED_FACE('',(#135),#1323,.T.);
#1375=ADVANCED_FACE('',(#136),#1324,.F.);
#1376=ADVANCED_FACE('',(#137),#67,.T.);
#1377=ADVANCED_FACE('',(#138),#1325,.F.);
#1378=ADVANCED_FACE('',(#139),#68,.T.);
#1379=ADVANCED_FACE('',(#140),#1326,.F.);
#1380=ADVANCED_FACE('',(#141),#69,.T.);
#1381=ADVANCED_FACE('',(#142),#1327,.F.);
#1382=ADVANCED_FACE('',(#143),#70,.T.);
#1383=ADVANCED_FACE('',(#144),#71,.F.);
#1384=ADVANCED_FACE('',(#145),#72,.F.);
#1385=ADVANCED_FACE('',(#146),#73,.F.);
#1386=ADVANCED_FACE('',(#147),#74,.F.);
#1387=ADVANCED_FACE('',(#148),#75,.F.);
#1388=ADVANCED_FACE('',(#149),#76,.T.);
#1389=ADVANCED_FACE('',(#150),#1328,.F.);
#1390=ADVANCED_FACE('',(#151),#77,.T.);
#1391=ADVANCED_FACE('',(#152),#1329,.F.);
#1392=ADVANCED_FACE('',(#153),#78,.T.);
#1393=ADVANCED_FACE('',(#154),#79,.T.);
#1394=ADVANCED_FACE('',(#155,#28,#29),#80,.T.);
#1395=ADVANCED_FACE('',(#156),#81,.T.);
#1396=ADVANCED_FACE('',(#157,#30,#31),#82,.T.);
#1397=ADVANCED_FACE('',(#158),#83,.T.);
#1398=ADVANCED_FACE('',(#159),#84,.T.);
#1399=ADVANCED_FACE('',(#160),#85,.T.);
#1400=ADVANCED_FACE('',(#161),#86,.T.);
#1401=ADVANCED_FACE('',(#162,#32,#33),#87,.T.);
#1402=ADVANCED_FACE('',(#163),#88,.T.);
#1403=ADVANCED_FACE('',(#164,#34,#35),#89,.T.);
#1404=ADVANCED_FACE('',(#165),#90,.T.);
#1405=CLOSED_SHELL('',(#1330,#1331,#1332,#1333,#1334,#1335,#1336,#1337,
#1338,#1339,#1340,#1341,#1342,#1343,#1344,#1345,#1346,#1347,#1348,#1349,
#1350,#1351,#1352,#1353,#1354,#1355,#1356,#1357,#1358,#1359,#1360,#1361,
#1362,#1363,#1364,#1365,#1366,#1367,#1368,#1369,#1370,#1371,#1372,#1373,
#1374,#1375,#1376,#1377,#1378,#1379,#1380,#1381,#1382,#1383,#1384,#1385,
#1386,#1387,#1388,#1389,#1390,#1391,#1392,#1393,#1394,#1395,#1396,#1397,
#1398,#1399,#1400,#1401,#1402,#1403,#1404));
#1406=DERIVED_UNIT_ELEMENT(#1408,1.);
#1407=DERIVED_UNIT_ELEMENT(#2319,3.);
#1408=(
MASS_UNIT()
NAMED_UNIT(*)
SI_UNIT(.KILO.,.GRAM.)
);
#1409=DERIVED_UNIT((#1406,#1407));
#1410=MEASURE_REPRESENTATION_ITEM('density measure',
POSITIVE_RATIO_MEASURE(7850.),#1409);
#1411=PROPERTY_DEFINITION_REPRESENTATION(#1416,#1413);
#1412=PROPERTY_DEFINITION_REPRESENTATION(#1417,#1414);
#1413=REPRESENTATION('material name',(#1415),#2316);
#1414=REPRESENTATION('density',(#1410),#2316);
#1415=DESCRIPTIVE_REPRESENTATION_ITEM('Steel','Steel');
#1416=PROPERTY_DEFINITION('material property','material name',#2326);
#1417=PROPERTY_DEFINITION('material property','density of part',#2326);
#1418=AXIS2_PLACEMENT_3D('placement',#1918,#1534,#1535);
#1419=AXIS2_PLACEMENT_3D('',#1919,#1536,#1537);
#1420=AXIS2_PLACEMENT_3D('',#1921,#1538,#1539);
#1421=AXIS2_PLACEMENT_3D('',#1924,#1541,#1542);
#1422=AXIS2_PLACEMENT_3D('',#1925,#1543,#1544);
#1423=AXIS2_PLACEMENT_3D('',#1927,#1545,#1546);
#1424=AXIS2_PLACEMENT_3D('',#1928,#1547,#1548);
#1425=AXIS2_PLACEMENT_3D('',#1930,#1549,#1550);
#1426=AXIS2_PLACEMENT_3D('',#1933,#1552,#1553);
#1427=AXIS2_PLACEMENT_3D('',#1934,#1554,#1555);
#1428=AXIS2_PLACEMENT_3D('',#1936,#1556,#1557);
#1429=AXIS2_PLACEMENT_3D('',#1937,#1558,#1559);
#1430=AXIS2_PLACEMENT_3D('',#1940,#1561,#1562);
#1431=AXIS2_PLACEMENT_3D('',#1941,#1563,#1564);
#1432=AXIS2_PLACEMENT_3D('',#1950,#1569,#1570);
#1433=AXIS2_PLACEMENT_3D('',#1956,#1574,#1575);
#1434=AXIS2_PLACEMENT_3D('',#1962,#1579,#1580);
#1435=AXIS2_PLACEMENT_3D('',#1968,#1584,#1585);
#1436=AXIS2_PLACEMENT_3D('',#1974,#1589,#1590);
#1437=AXIS2_PLACEMENT_3D('',#1977,#1592,#1593);
#1438=AXIS2_PLACEMENT_3D('',#1978,#1594,#1595);
#1439=AXIS2_PLACEMENT_3D('',#1987,#1600,#1601);
#1440=AXIS2_PLACEMENT_3D('',#1993,#1605,#1606);
#1441=AXIS2_PLACEMENT_3D('',#1999,#1610,#1611);
#1442=AXIS2_PLACEMENT_3D('',#2005,#1615,#1616);
#1443=AXIS2_PLACEMENT_3D('',#2011,#1620,#1621);
#1444=AXIS2_PLACEMENT_3D('',#2017,#1624,#1625);
#1445=AXIS2_PLACEMENT_3D('',#2019,#1626,#1627);
#1446=AXIS2_PLACEMENT_3D('',#2021,#1629,#1630);
#1447=AXIS2_PLACEMENT_3D('',#2023,#1631,#1632);
#1448=AXIS2_PLACEMENT_3D('',#2026,#1634,#1635);
#1449=AXIS2_PLACEMENT_3D('',#2027,#1636,#1637);
#1450=AXIS2_PLACEMENT_3D('',#2037,#1642,#1643);
#1451=AXIS2_PLACEMENT_3D('',#2053,#1651,#1652);
#1452=AXIS2_PLACEMENT_3D('',#2057,#1654,#1655);
#1453=AXIS2_PLACEMENT_3D('',#2071,#1663,#1664);
#1454=AXIS2_PLACEMENT_3D('',#2074,#1666,#1667);
#1455=AXIS2_PLACEMENT_3D('',#2076,#1668,#1669);
#1456=AXIS2_PLACEMENT_3D('',#2078,#1671,#1672);
#1457=AXIS2_PLACEMENT_3D('',#2080,#1673,#1674);
#1458=AXIS2_PLACEMENT_3D('',#2082,#1676,#1677);
#1459=AXIS2_PLACEMENT_3D('',#2098,#1685,#1686);
#1460=AXIS2_PLACEMENT_3D('',#2102,#1688,#1689);
#1461=AXIS2_PLACEMENT_3D('',#2121,#1700,#1701);
#1462=AXIS2_PLACEMENT_3D('',#2130,#1706,#1707);
#1463=AXIS2_PLACEMENT_3D('',#2136,#1711,#1712);
#1464=AXIS2_PLACEMENT_3D('',#2142,#1716,#1717);
#1465=AXIS2_PLACEMENT_3D('',#2148,#1721,#1722);
#1466=AXIS2_PLACEMENT_3D('',#2154,#1726,#1727);
#1467=AXIS2_PLACEMENT_3D('',#2157,#1730,#1731);
#1468=AXIS2_PLACEMENT_3D('',#2159,#1732,#1733);
#1469=AXIS2_PLACEMENT_3D('',#2160,#1734,#1735);
#1470=AXIS2_PLACEMENT_3D('',#2169,#1740,#1741);
#1471=AXIS2_PLACEMENT_3D('',#2175,#1745,#1746);
#1472=AXIS2_PLACEMENT_3D('',#2181,#1750,#1751);
#1473=AXIS2_PLACEMENT_3D('',#2187,#1755,#1756);
#1474=AXIS2_PLACEMENT_3D('',#2193,#1760,#1761);
#1475=AXIS2_PLACEMENT_3D('',#2196,#1764,#1765);
#1476=AXIS2_PLACEMENT_3D('',#2198,#1766,#1767);
#1477=AXIS2_PLACEMENT_3D('',#2199,#1768,#1769);
#1478=AXIS2_PLACEMENT_3D('',#2201,#1770,#1771);
#1479=AXIS2_PLACEMENT_3D('',#2203,#1773,#1774);
#1480=AXIS2_PLACEMENT_3D('',#2205,#1775,#1776);
#1481=AXIS2_PLACEMENT_3D('',#2208,#1778,#1779);
#1482=AXIS2_PLACEMENT_3D('',#2209,#1780,#1781);
#1483=AXIS2_PLACEMENT_3D('',#2211,#1782,#1783);
#1484=AXIS2_PLACEMENT_3D('',#2213,#1785,#1786);
#1485=AXIS2_PLACEMENT_3D('',#2215,#1787,#1788);
#1486=AXIS2_PLACEMENT_3D('',#2218,#1790,#1791);
#1487=AXIS2_PLACEMENT_3D('',#2219,#1792,#1793);
#1488=AXIS2_PLACEMENT_3D('',#2220,#1794,#1795);
#1489=AXIS2_PLACEMENT_3D('',#2221,#1796,#1797);
#1490=AXIS2_PLACEMENT_3D('',#2222,#1798,#1799);
#1491=AXIS2_PLACEMENT_3D('',#2223,#1800,#1801);
#1492=AXIS2_PLACEMENT_3D('',#2224,#1802,#1803);
#1493=AXIS2_PLACEMENT_3D('',#2234,#1808,#1809);
#1494=AXIS2_PLACEMENT_3D('',#2236,#1810,#1811);
#1495=AXIS2_PLACEMENT_3D('',#2238,#1812,#1813);
#1496=AXIS2_PLACEMENT_3D('',#2240,#1814,#1815);
#1497=AXIS2_PLACEMENT_3D('',#2241,#1816,#1817);
#1498=AXIS2_PLACEMENT_3D('',#2242,#1818,#1819);
#1499=AXIS2_PLACEMENT_3D('',#2243,#1820,#1821);
#1500=AXIS2_PLACEMENT_3D('',#2244,#1822,#1823);
#1501=AXIS2_PLACEMENT_3D('',#2247,#1825,#1826);
#1502=AXIS2_PLACEMENT_3D('',#2248,#1827,#1828);
#1503=AXIS2_PLACEMENT_3D('',#2249,#1829,#1830);
#1504=AXIS2_PLACEMENT_3D('',#2252,#1832,#1833);
#1505=AXIS2_PLACEMENT_3D('',#2253,#1834,#1835);
#1506=AXIS2_PLACEMENT_3D('',#2254,#1836,#1837);
#1507=AXIS2_PLACEMENT_3D('',#2257,#1839,#1840);
#1508=AXIS2_PLACEMENT_3D('',#2258,#1841,#1842);
#1509=AXIS2_PLACEMENT_3D('',#2259,#1843,#1844);
#1510=AXIS2_PLACEMENT_3D('',#2262,#1846,#1847);
#1511=AXIS2_PLACEMENT_3D('',#2263,#1848,#1849);
#1512=AXIS2_PLACEMENT_3D('',#2264,#1850,#1851);
#1513=AXIS2_PLACEMENT_3D('',#2270,#1855,#1856);
#1514=AXIS2_PLACEMENT_3D('',#2274,#1859,#1860);
#1515=AXIS2_PLACEMENT_3D('',#2278,#1863,#1864);
#1516=AXIS2_PLACEMENT_3D('',#2280,#1866,#1867);
#1517=AXIS2_PLACEMENT_3D('',#2281,#1868,#1869);
#1518=AXIS2_PLACEMENT_3D('',#2284,#1872,#1873);
#1519=AXIS2_PLACEMENT_3D('',#2286,#1875,#1876);
#1520=AXIS2_PLACEMENT_3D('',#2288,#1878,#1879);
#1521=AXIS2_PLACEMENT_3D('',#2290,#1881,#1882);
#1522=AXIS2_PLACEMENT_3D('',#2292,#1884,#1885);
#1523=AXIS2_PLACEMENT_3D('',#2294,#1887,#1888);
#1524=AXIS2_PLACEMENT_3D('',#2296,#1890,#1891);
#1525=AXIS2_PLACEMENT_3D('',#2298,#1893,#1894);
#1526=AXIS2_PLACEMENT_3D('',#2300,#1896,#1897);
#1527=AXIS2_PLACEMENT_3D('',#2302,#1899,#1900);
#1528=AXIS2_PLACEMENT_3D('',#2303,#1901,#1902);
#1529=AXIS2_PLACEMENT_3D('',#2305,#1904,#1905);
#1530=AXIS2_PLACEMENT_3D('',#2307,#1907,#1908);
#1531=AXIS2_PLACEMENT_3D('',#2309,#1910,#1911);
#1532=AXIS2_PLACEMENT_3D('',#2311,#1913,#1914);
#1533=AXIS2_PLACEMENT_3D('',#2313,#1916,#1917);
#1534=DIRECTION('axis',(0.,0.,1.));
#1535=DIRECTION('refdir',(1.,0.,0.));
#1536=DIRECTION('center_axis',(0.,0.,1.));
#1537=DIRECTION('ref_axis',(-1.,0.,0.));
#1538=DIRECTION('center_axis',(-7.40148683083438E-16,0.,1.));
#1539=DIRECTION('ref_axis',(-1.,0.,0.));
#1540=DIRECTION('',(0.,0.,1.));
#1541=DIRECTION('center_axis',(-5.55111512312578E-16,-2.73691106313441E-46,
1.));
#1542=DIRECTION('ref_axis',(-1.,0.,-5.55111512312578E-16));
#1543=DIRECTION('center_axis',(5.55111512312578E-16,2.73691106313441E-46,
-1.));
#1544=DIRECTION('ref_axis',(-1.,0.,-5.55111512312578E-16));
#1545=DIRECTION('center_axis',(5.55111512312578E-16,2.73691106313441E-46,
-1.));
#1546=DIRECTION('ref_axis',(1.,0.,0.));
#1547=DIRECTION('center_axis',(0.,0.,1.));
#1548=DIRECTION('ref_axis',(-1.,0.,0.));
#1549=DIRECTION('center_axis',(-5.55111512312578E-16,-2.73691106313441E-46,
1.));
#1550=DIRECTION('ref_axis',(-1.,0.,0.));
#1551=DIRECTION('',(0.,0.,1.));
#1552=DIRECTION('center_axis',(-5.55111512312578E-16,-2.73691106313441E-46,
1.));
#1553=DIRECTION('ref_axis',(-1.,0.,-5.55111512312578E-16));
#1554=DIRECTION('center_axis',(5.55111512312578E-16,2.73691106313441E-46,
-1.));
#1555=DIRECTION('ref_axis',(-1.,0.,-5.55111512312578E-16));
#1556=DIRECTION('center_axis',(5.55111512312578E-16,2.73691106313441E-46,
-1.));
#1557=DIRECTION('ref_axis',(1.,0.,0.));
#1558=DIRECTION('center_axis',(0.,0.,-1.));
#1559=DIRECTION('ref_axis',(1.,0.,0.));
#1560=DIRECTION('',(0.,0.,1.));
#1561=DIRECTION('center_axis',(0.,0.,-1.));
#1562=DIRECTION('ref_axis',(1.,0.,0.));
#1563=DIRECTION('center_axis',(0.,-1.,0.));
#1564=DIRECTION('ref_axis',(-1.,0.,0.));
#1565=DIRECTION('',(1.,0.,0.));
#1566=DIRECTION('',(-7.40148683083438E-16,0.,1.));
#1567=DIRECTION('',(-1.,0.,0.));
#1568=DIRECTION('',(0.,0.,-1.));
#1569=DIRECTION('center_axis',(1.,0.,0.));
#1570=DIRECTION('ref_axis',(0.,-1.,0.));
#1571=DIRECTION('',(0.,1.,0.));
#1572=DIRECTION('',(0.,-1.,0.));
#1573=DIRECTION('',(0.,0.,-1.));
#1574=DIRECTION('center_axis',(0.,1.,0.));
#1575=DIRECTION('ref_axis',(1.,0.,0.));
#1576=DIRECTION('',(-1.,0.,0.));
#1577=DIRECTION('',(1.,0.,0.));
#1578=DIRECTION('',(7.40148683083438E-16,0.,-1.));
#1579=DIRECTION('center_axis',(1.,0.,7.40148683083438E-16));
#1580=DIRECTION('ref_axis',(0.,-1.,0.));
#1581=DIRECTION('',(0.,-1.,0.));
#1582=DIRECTION('',(7.40148683083438E-16,0.,-1.));
#1583=DIRECTION('',(0.,1.,0.));
#1584=DIRECTION('center_axis',(1.,0.,7.40148683083438E-16));
#1585=DIRECTION('ref_axis',(0.,-1.,0.));
#1586=DIRECTION('',(0.,1.,0.));
#1587=DIRECTION('',(-7.40148683083438E-16,0.,1.));
#1588=DIRECTION('',(0.,-1.,0.));
#1589=DIRECTION('center_axis',(0.,0.,-1.));
#1590=DIRECTION('ref_axis',(1.,0.,0.));
#1591=DIRECTION('',(0.,0.,1.));
#1592=DIRECTION('center_axis',(0.,0.,-1.));
#1593=DIRECTION('ref_axis',(1.,0.,0.));
#1594=DIRECTION('center_axis',(-1.,0.,0.));
#1595=DIRECTION('ref_axis',(0.,1.,0.));
#1596=DIRECTION('',(0.,1.,0.));
#1597=DIRECTION('',(0.,0.,-1.));
#1598=DIRECTION('',(0.,1.,0.));
#1599=DIRECTION('',(0.,0.,-1.));
#1600=DIRECTION('center_axis',(0.,-1.,0.));
#1601=DIRECTION('ref_axis',(-1.,0.,0.));
#1602=DIRECTION('',(-1.,0.,0.));
#1603=DIRECTION('',(-1.,0.,0.));
#1604=DIRECTION('',(5.55111512312578E-16,0.,-1.));
#1605=DIRECTION('center_axis',(0.,1.,0.));
#1606=DIRECTION('ref_axis',(1.,0.,0.));
#1607=DIRECTION('',(1.,0.,0.));
#1608=DIRECTION('',(-5.55111512312578E-16,0.,1.));
#1609=DIRECTION('',(1.,0.,0.));
#1610=DIRECTION('center_axis',(-1.,0.,-5.55111512312578E-16));
#1611=DIRECTION('ref_axis',(0.,1.,0.));
#1612=DIRECTION('',(8.04509438134171E-17,1.,4.82319846942195E-32));
#1613=DIRECTION('',(5.55111512312578E-16,0.,-1.));
#1614=DIRECTION('',(0.,-1.,0.));
#1615=DIRECTION('center_axis',(-1.,0.,-5.55111512312578E-16));
#1616=DIRECTION('ref_axis',(0.,1.,0.));
#1617=DIRECTION('',(0.,-1.,0.));
#1618=DIRECTION('',(-5.55111512312578E-16,0.,1.));
#1619=DIRECTION('',(8.04509438134171E-17,1.,4.82319846942195E-32));
#1620=DIRECTION('center_axis',(7.40148683083438E-16,0.,-1.));
#1621=DIRECTION('ref_axis',(-1.,0.,-7.40148683083438E-16));
#1622=DIRECTION('',(0.,-1.,0.));
#1623=DIRECTION('',(1.,0.,5.55111512312576E-16));
#1624=DIRECTION('center_axis',(7.40148683083438E-16,0.,-1.));
#1625=DIRECTION('ref_axis',(0.707106781186548,0.707106781186548,1.57009245868378E-15));
#1626=DIRECTION('center_axis',(7.40148683083438E-16,0.,-1.));
#1627=DIRECTION('ref_axis',(0.707106781186546,-0.707106781186549,1.57009245868378E-15));
#1628=DIRECTION('',(-1.,0.,-5.55111512312576E-16));
#1629=DIRECTION('center_axis',(0.,1.,0.));
#1630=DIRECTION('ref_axis',(7.40148683083438E-17,0.,1.));
#1631=DIRECTION('center_axis',(0.,1.,0.));
#1632=DIRECTION('ref_axis',(7.40148683083438E-17,0.,1.));
#1633=DIRECTION('',(0.,1.,0.));
#1634=DIRECTION('center_axis',(0.,1.,0.));
#1635=DIRECTION('ref_axis',(7.40148683083438E-17,0.,1.));
#1636=DIRECTION('center_axis',(0.,1.,0.));
#1637=DIRECTION('ref_axis',(1.,0.,0.));
#1638=DIRECTION('',(7.40148683083438E-16,0.,-1.));
#1639=DIRECTION('',(1.,0.,5.55111512312576E-16));
#1640=DIRECTION('',(-5.55111512312578E-16,0.,1.));
#1641=DIRECTION('',(-1.,3.65204942310907E-17,-5.55111512312578E-16));
#1642=DIRECTION('center_axis',(0.,1.,0.));
#1643=DIRECTION('ref_axis',(-1.,0.,7.40148683083438E-17));
#1644=DIRECTION('',(5.12504218618839E-16,0.,1.));
#1645=DIRECTION('',(0.422618261740809,0.,-0.906307787036599));
#1646=DIRECTION('',(-5.40039197772378E-16,0.,-1.));
#1647=DIRECTION('',(1.,0.,0.));
#1648=DIRECTION('',(0.,0.,-1.));
#1649=DIRECTION('',(0.422618261740698,0.,-0.906307787036651));
#1650=DIRECTION('',(5.55111512312578E-16,0.,1.));
#1651=DIRECTION('center_axis',(0.,1.,0.));
#1652=DIRECTION('ref_axis',(-1.,0.,9.25185853854298E-17));
#1653=DIRECTION('',(1.,0.,0.));
#1654=DIRECTION('center_axis',(0.,1.,0.));
#1655=DIRECTION('ref_axis',(0.,0.,1.));
#1656=DIRECTION('',(-2.77555756156289E-16,0.,-1.));
#1657=DIRECTION('',(-0.422618261740712,0.,-0.906307787036644));
#1658=DIRECTION('',(8.5401771125012E-17,0.,-1.));
#1659=DIRECTION('',(1.,0.,0.));
#1660=DIRECTION('',(0.,0.,-1.));
#1661=DIRECTION('',(-0.422618261740638,0.,-0.906307787036679));
#1662=DIRECTION('',(-5.12504218618944E-16,0.,-1.));
#1663=DIRECTION('center_axis',(5.55111512312578E-16,2.73691106313441E-46,
-1.));
#1664=DIRECTION('ref_axis',(-1.,0.,-5.55111512312578E-16));
#1665=DIRECTION('',(0.,1.,0.));
#1666=DIRECTION('center_axis',(5.55111512312578E-16,2.73691106313441E-46,
-1.));
#1667=DIRECTION('ref_axis',(2.22044604925031E-15,-1.,1.23259516440783E-30));
#1668=DIRECTION('center_axis',(5.55111512312578E-16,-6.07716335728629E-62,
-1.));
#1669=DIRECTION('ref_axis',(-1.,4.44089209850061E-15,-5.55111512312578E-16));
#1670=DIRECTION('',(1.,0.,5.55111512312578E-16));
#1671=DIRECTION('center_axis',(0.,1.,0.));
#1672=DIRECTION('ref_axis',(-1.,0.,7.40148683083438E-17));
#1673=DIRECTION('center_axis',(0.,1.,0.));
#1674=DIRECTION('ref_axis',(-1.,0.,7.40148683083438E-17));
#1675=DIRECTION('',(0.,1.,0.));
#1676=DIRECTION('center_axis',(0.,1.,0.));
#1677=DIRECTION('ref_axis',(1.,0.,0.));
#1678=DIRECTION('',(-5.12504218618944E-16,0.,-1.));
#1679=DIRECTION('',(-0.422618261740638,0.,-0.906307787036679));
#1680=DIRECTION('',(0.,0.,-1.));
#1681=DIRECTION('',(-1.,0.,0.));
#1682=DIRECTION('',(-8.5401771125012E-17,0.,1.));
#1683=DIRECTION('',(0.422618261740712,0.,0.906307787036644));
#1684=DIRECTION('',(2.77555756156289E-16,0.,1.));
#1685=DIRECTION('center_axis',(0.,-1.,0.));
#1686=DIRECTION('ref_axis',(0.,0.,1.));
#1687=DIRECTION('',(-1.,0.,0.));
#1688=DIRECTION('center_axis',(0.,-1.,0.));
#1689=DIRECTION('ref_axis',(-1.,0.,9.25185853854298E-17));
#1690=DIRECTION('',(-5.55111512312578E-16,0.,-1.));
#1691=DIRECTION('',(0.422618261740698,0.,-0.906307787036651));
#1692=DIRECTION('',(0.,0.,-1.));
#1693=DIRECTION('',(-1.,0.,0.));
#1694=DIRECTION('',(5.40039197772378E-16,0.,1.));
#1695=DIRECTION('',(-0.422618261740809,0.,0.906307787036599));
#1696=DIRECTION('',(5.12504218618839E-16,0.,1.));
#1697=DIRECTION('',(5.55111512312578E-16,0.,-1.));
#1698=DIRECTION('',(-1.,0.,-5.55111512312576E-16));
#1699=DIRECTION('',(-7.40148683083438E-16,0.,1.));
#1700=DIRECTION('center_axis',(0.,-0.5,0.866025403784439));
#1701=DIRECTION('ref_axis',(-2.70019598886189E-16,-0.866025403784439,-0.5));
#1702=DIRECTION('',(-2.70019598886189E-16,-0.866025403784439,-0.5));
#1703=DIRECTION('',(1.,0.,0.));
#1704=DIRECTION('',(-2.70019598886189E-16,-0.866025403784439,-0.5));
#1705=DIRECTION('',(1.,0.,0.));
#1706=DIRECTION('center_axis',(0.,0.500000000000001,0.866025403784438));
#1707=DIRECTION('ref_axis',(2.70019598886189E-16,-0.866025403784438,0.500000000000001));
#1708=DIRECTION('',(2.70019598886189E-16,-0.866025403784438,0.500000000000001));
#1709=DIRECTION('',(1.,0.,0.));
#1710=DIRECTION('',(2.70019598886189E-16,-0.866025403784438,0.500000000000001));
#1711=DIRECTION('center_axis',(0.,1.,-1.83139303465101E-15));
#1712=DIRECTION('ref_axis',(5.40039197772378E-16,1.83139303465101E-15,1.));
#1713=DIRECTION('',(5.40039197772378E-16,1.83139303465101E-15,1.));
#1714=DIRECTION('',(1.,0.,0.));
#1715=DIRECTION('',(5.40039197772378E-16,1.83139303465101E-15,1.));
#1716=DIRECTION('center_axis',(0.,0.500000000000001,-0.866025403784438));
#1717=DIRECTION('ref_axis',(2.7001959888619E-16,0.866025403784438,0.500000000000001));
#1718=DIRECTION('',(2.7001959888619E-16,0.866025403784438,0.500000000000001));
#1719=DIRECTION('',(1.,0.,0.));
#1720=DIRECTION('',(2.7001959888619E-16,0.866025403784438,0.500000000000001));
#1721=DIRECTION('center_axis',(0.,-0.500000000000001,-0.866025403784438));
#1722=DIRECTION('ref_axis',(-2.70019598886189E-16,0.866025403784438,-0.500000000000001));
#1723=DIRECTION('',(-2.70019598886189E-16,0.866025403784438,-0.500000000000001));
#1724=DIRECTION('',(1.,0.,0.));
#1725=DIRECTION('',(-2.70019598886189E-16,0.866025403784438,-0.500000000000001));
#1726=DIRECTION('center_axis',(0.,-1.,0.));
#1727=DIRECTION('ref_axis',(-5.40039197772378E-16,0.,-1.));
#1728=DIRECTION('',(-5.40039197772378E-16,0.,-1.));
#1729=DIRECTION('',(-5.40039197772378E-16,0.,-1.));
#1730=DIRECTION('center_axis',(-1.,0.,5.40039197772378E-16));
#1731=DIRECTION('ref_axis',(5.40039197772378E-16,0.,1.));
#1732=DIRECTION('center_axis',(-1.,0.,5.40039197772378E-16));
#1733=DIRECTION('ref_axis',(0.,0.,-1.));
#1734=DIRECTION('center_axis',(0.,1.,0.));
#1735=DIRECTION('ref_axis',(5.40039197772378E-16,0.,1.));
#1736=DIRECTION('',(5.40039197772378E-16,0.,1.));
#1737=DIRECTION('',(1.,0.,0.));
#1738=DIRECTION('',(5.40039197772378E-16,0.,1.));
#1739=DIRECTION('',(1.,0.,0.));
#1740=DIRECTION('center_axis',(0.,0.500000000000002,-0.866025403784438));
#1741=DIRECTION('ref_axis',(2.7001959888619E-16,0.866025403784438,0.500000000000002));
#1742=DIRECTION('',(2.7001959888619E-16,0.866025403784438,0.500000000000002));
#1743=DIRECTION('',(1.,0.,0.));
#1744=DIRECTION('',(2.7001959888619E-16,0.866025403784438,0.500000000000002));
#1745=DIRECTION('center_axis',(0.,-0.500000000000002,-0.866025403784438));
#1746=DIRECTION('ref_axis',(-2.7001959888619E-16,0.866025403784438,-0.500000000000002));
#1747=DIRECTION('',(-2.7001959888619E-16,0.866025403784438,-0.500000000000002));
#1748=DIRECTION('',(1.,0.,0.));
#1749=DIRECTION('',(-2.7001959888619E-16,0.866025403784438,-0.500000000000002));
#1750=DIRECTION('center_axis',(0.,-1.,0.));
#1751=DIRECTION('ref_axis',(-5.40039197772378E-16,0.,-1.));
#1752=DIRECTION('',(-5.40039197772378E-16,0.,-1.));
#1753=DIRECTION('',(1.,0.,0.));
#1754=DIRECTION('',(-5.40039197772378E-16,0.,-1.));
#1755=DIRECTION('center_axis',(0.,-0.499999999999999,0.866025403784439));
#1756=DIRECTION('ref_axis',(-2.70019598886189E-16,-0.866025403784439,-0.499999999999999));
#1757=DIRECTION('',(-2.70019598886189E-16,-0.866025403784439,-0.499999999999999));
#1758=DIRECTION('',(1.,0.,0.));
#1759=DIRECTION('',(-2.70019598886189E-16,-0.866025403784439,-0.499999999999999));
#1760=DIRECTION('center_axis',(0.,0.500000000000001,0.866025403784438));
#1761=DIRECTION('ref_axis',(2.7001959888619E-16,-0.866025403784438,0.500000000000001));
#1762=DIRECTION('',(2.7001959888619E-16,-0.866025403784438,0.500000000000001));
#1763=DIRECTION('',(2.7001959888619E-16,-0.866025403784438,0.500000000000001));
#1764=DIRECTION('center_axis',(-1.,0.,5.40039197772378E-16));
#1765=DIRECTION('ref_axis',(5.40039197772378E-16,0.,1.));
#1766=DIRECTION('center_axis',(-1.,0.,5.40039197772378E-16));
#1767=DIRECTION('ref_axis',(0.,0.,-1.));
#1768=DIRECTION('center_axis',(-1.,0.,0.));
#1769=DIRECTION('ref_axis',(0.,0.,-1.));
#1770=DIRECTION('center_axis',(-1.,0.,0.));
#1771=DIRECTION('ref_axis',(0.,0.,-1.));
#1772=DIRECTION('',(-1.,0.,0.));
#1773=DIRECTION('center_axis',(-1.,0.,0.));
#1774=DIRECTION('ref_axis',(0.,0.,-1.));
#1775=DIRECTION('center_axis',(-1.,0.,0.));
#1776=DIRECTION('ref_axis',(0.,0.,-1.));
#1777=DIRECTION('',(-1.,0.,0.));
#1778=DIRECTION('center_axis',(1.,0.,8.5401771125012E-17));
#1779=DIRECTION('ref_axis',(0.,0.,-1.));
#1780=DIRECTION('center_axis',(-1.,0.,0.));
#1781=DIRECTION('ref_axis',(0.,0.,-1.));
#1782=DIRECTION('center_axis',(-1.,0.,0.));
#1783=DIRECTION('ref_axis',(0.,0.,-1.));
#1784=DIRECTION('',(-1.,0.,0.));
#1785=DIRECTION('center_axis',(-1.,0.,0.));
#1786=DIRECTION('ref_axis',(0.,0.,-1.));
#1787=DIRECTION('center_axis',(-1.,0.,0.));
#1788=DIRECTION('ref_axis',(0.,0.,-1.));
#1789=DIRECTION('',(-1.,0.,0.));
#1790=DIRECTION('center_axis',(1.,0.,8.5401771125012E-17));
#1791=DIRECTION('ref_axis',(0.,0.,-1.));
#1792=DIRECTION('center_axis',(5.55111512312578E-16,0.,-1.));
#1793=DIRECTION('ref_axis',(-0.707106781186548,-0.707106781186547,-1.57009245868377E-15));
#1794=DIRECTION('center_axis',(0.,0.,-1.));
#1795=DIRECTION('ref_axis',(-0.707106781186548,-0.707106781186547,-1.57009245868377E-15));
#1796=DIRECTION('center_axis',(0.,0.,1.));
#1797=DIRECTION('ref_axis',(1.,0.,0.));
#1798=DIRECTION('center_axis',(0.,0.,-1.));
#1799=DIRECTION('ref_axis',(0.707106781186546,-0.707106781186549,1.57009245868378E-15));
#1800=DIRECTION('center_axis',(0.,0.,-1.));
#1801=DIRECTION('ref_axis',(0.707106781186548,0.707106781186548,1.57009245868378E-15));
#1802=DIRECTION('center_axis',(0.,0.,-1.));
#1803=DIRECTION('ref_axis',(-0.707106781186549,0.707106781186546,-1.57009245868378E-15));
#1804=DIRECTION('',(0.,-1.,0.));
#1805=DIRECTION('',(-1.,0.,0.));
#1806=DIRECTION('',(0.,1.,0.));
#1807=DIRECTION('',(1.,0.,0.));
#1808=DIRECTION('center_axis',(0.,0.,-1.));
#1809=DIRECTION('ref_axis',(1.,0.,0.));
#1810=DIRECTION('center_axis',(0.,0.,-1.));
#1811=DIRECTION('ref_axis',(1.,0.,0.));
#1812=DIRECTION('center_axis',(0.,0.,-1.));
#1813=DIRECTION('ref_axis',(1.,0.,0.));
#1814=DIRECTION('center_axis',(0.,0.,-1.));
#1815=DIRECTION('ref_axis',(1.,0.,0.));
#1816=DIRECTION('center_axis',(7.40148683083438E-16,0.,-1.));
#1817=DIRECTION('ref_axis',(0.707106781186546,-0.707106781186549,1.57009245868378E-15));
#1818=DIRECTION('center_axis',(-5.55111512312578E-16,0.,1.));
#1819=DIRECTION('ref_axis',(-0.707106781186549,0.707106781186546,-1.57009245868378E-15));
#1820=DIRECTION('center_axis',(-7.40148683083438E-16,0.,1.));
#1821=DIRECTION('ref_axis',(0.707106781186548,0.707106781186548,1.57009245868378E-15));
#1822=DIRECTION('center_axis',(0.,0.,-1.));
#1823=DIRECTION('ref_axis',(1.,0.,0.));
#1824=DIRECTION('',(0.,0.,-1.));
#1825=DIRECTION('center_axis',(0.,0.,-1.));
#1826=DIRECTION('ref_axis',(1.,0.,0.));
#1827=DIRECTION('center_axis',(0.,0.,1.));
#1828=DIRECTION('ref_axis',(1.,0.,0.));
#1829=DIRECTION('center_axis',(0.,0.,-1.));
#1830=DIRECTION('ref_axis',(1.,0.,0.));
#1831=DIRECTION('',(0.,0.,-1.));
#1832=DIRECTION('center_axis',(0.,0.,-1.));
#1833=DIRECTION('ref_axis',(1.,0.,0.));
#1834=DIRECTION('center_axis',(0.,0.,1.));
#1835=DIRECTION('ref_axis',(1.,0.,0.));
#1836=DIRECTION('center_axis',(0.,0.,-1.));
#1837=DIRECTION('ref_axis',(1.,0.,0.));
#1838=DIRECTION('',(0.,0.,-1.));
#1839=DIRECTION('center_axis',(0.,0.,-1.));
#1840=DIRECTION('ref_axis',(1.,0.,0.));
#1841=DIRECTION('center_axis',(0.,0.,1.));
#1842=DIRECTION('ref_axis',(1.,0.,0.));
#1843=DIRECTION('center_axis',(0.,0.,-1.));
#1844=DIRECTION('ref_axis',(1.,0.,0.));
#1845=DIRECTION('',(0.,0.,-1.));
#1846=DIRECTION('center_axis',(0.,0.,-1.));
#1847=DIRECTION('ref_axis',(1.,0.,0.));
#1848=DIRECTION('center_axis',(0.,0.,1.));
#1849=DIRECTION('ref_axis',(1.,0.,0.));
#1850=DIRECTION('center_axis',(1.,0.,0.));
#1851=DIRECTION('ref_axis',(0.,-1.,0.));
#1852=DIRECTION('',(0.,0.,-1.));
#1853=DIRECTION('',(0.,-1.,0.));
#1854=DIRECTION('',(0.,0.,-1.));
#1855=DIRECTION('center_axis',(0.,1.,0.));
#1856=DIRECTION('ref_axis',(1.,0.,0.));
#1857=DIRECTION('',(0.,0.,-1.));
#1858=DIRECTION('',(1.,0.,0.));
#1859=DIRECTION('center_axis',(-1.,0.,0.));
#1860=DIRECTION('ref_axis',(0.,1.,0.));
#1861=DIRECTION('',(0.,0.,-1.));
#1862=DIRECTION('',(0.,1.,0.));
#1863=DIRECTION('center_axis',(0.,-1.,0.));
#1864=DIRECTION('ref_axis',(-1.,0.,0.));
#1865=DIRECTION('',(-1.,0.,0.));
#1866=DIRECTION('center_axis',(0.,0.,-1.));
#1867=DIRECTION('ref_axis',(-1.,0.,0.));
#1868=DIRECTION('center_axis',(1.,0.,-5.55111512312578E-16));
#1869=DIRECTION('ref_axis',(-5.55111512312578E-16,0.,-1.));
#1870=DIRECTION('',(0.,1.,0.));
#1871=DIRECTION('',(0.,1.,0.));
#1872=DIRECTION('center_axis',(0.,1.,0.));
#1873=DIRECTION('ref_axis',(-1.,0.,9.25185853854298E-17));
#1874=DIRECTION('',(0.,1.,0.));
#1875=DIRECTION('center_axis',(0.,0.,-1.));
#1876=DIRECTION('ref_axis',(-1.,0.,0.));
#1877=DIRECTION('',(0.,1.,0.));
#1878=DIRECTION('center_axis',(0.,1.,0.));
#1879=DIRECTION('ref_axis',(0.,0.,1.));
#1880=DIRECTION('',(0.,1.,0.));
#1881=DIRECTION('center_axis',(-1.,0.,2.77555756156289E-16));
#1882=DIRECTION('ref_axis',(2.77555756156289E-16,0.,1.));
#1883=DIRECTION('',(0.,1.,0.));
#1884=DIRECTION('center_axis',(-0.906307787036644,0.,0.422618261740712));
#1885=DIRECTION('ref_axis',(0.422618261740712,0.,0.906307787036644));
#1886=DIRECTION('',(0.,1.,0.));
#1887=DIRECTION('center_axis',(-1.,0.,-8.5401771125012E-17));
#1888=DIRECTION('ref_axis',(-8.5401771125012E-17,0.,1.));
#1889=DIRECTION('',(0.,1.,0.));
#1890=DIRECTION('center_axis',(0.,0.,-1.));
#1891=DIRECTION('ref_axis',(-1.,0.,0.));
#1892=DIRECTION('',(0.,1.,0.));
#1893=DIRECTION('center_axis',(1.,0.,0.));
#1894=DIRECTION('ref_axis',(0.,0.,-1.));
#1895=DIRECTION('',(0.,1.,0.));
#1896=DIRECTION('center_axis',(0.906307787036679,0.,-0.422618261740638));
#1897=DIRECTION('ref_axis',(-0.422618261740638,0.,-0.906307787036679));
#1898=DIRECTION('',(0.,1.,0.));
#1899=DIRECTION('center_axis',(1.,0.,-5.12504218618944E-16));
#1900=DIRECTION('ref_axis',(-5.12504218618944E-16,0.,-1.));
#1901=DIRECTION('center_axis',(-1.,0.,5.12504218618839E-16));
#1902=DIRECTION('ref_axis',(5.12504218618839E-16,0.,1.));
#1903=DIRECTION('',(0.,1.,0.));
#1904=DIRECTION('center_axis',(-0.906307787036599,0.,-0.422618261740809));
#1905=DIRECTION('ref_axis',(-0.422618261740809,0.,0.906307787036599));
#1906=DIRECTION('',(0.,1.,0.));
#1907=DIRECTION('center_axis',(-1.,0.,5.40039197772378E-16));
#1908=DIRECTION('ref_axis',(5.40039197772378E-16,0.,1.));
#1909=DIRECTION('',(0.,1.,0.));
#1910=DIRECTION('center_axis',(0.,0.,-1.));
#1911=DIRECTION('ref_axis',(-1.,0.,0.));
#1912=DIRECTION('',(0.,1.,0.));
#1913=DIRECTION('center_axis',(1.,0.,0.));
#1914=DIRECTION('ref_axis',(0.,0.,-1.));
#1915=DIRECTION('',(0.,1.,0.));
#1916=DIRECTION('center_axis',(0.906307787036651,0.,0.422618261740698));
#1917=DIRECTION('ref_axis',(0.422618261740698,0.,-0.906307787036651));
#1918=CARTESIAN_POINT('',(0.,0.,0.));
#1919=CARTESIAN_POINT('Origin',(25.108,14.6,1.57684875185808));
#1920=CARTESIAN_POINT('',(29.908,14.6,1.57684875185808));
#1921=CARTESIAN_POINT('Origin',(25.108,14.6,1.57684875185807));
#1922=CARTESIAN_POINT('',(29.908,14.6,3.57684875185809));
#1923=CARTESIAN_POINT('',(29.908,14.6,1.57684875185808));
#1924=CARTESIAN_POINT('Origin',(25.108,14.6,3.57684875185808));
#1925=CARTESIAN_POINT('Origin',(25.108,14.6,3.57684875185808));
#1926=CARTESIAN_POINT('',(22.408,14.6,3.57684875185808));
#1927=CARTESIAN_POINT('Origin',(25.108,14.6,3.57684875185808));
#1928=CARTESIAN_POINT('Origin',(-25.108,14.6,1.57684875185805));
#1929=CARTESIAN_POINT('',(-20.308,14.6,1.57684875185806));
#1930=CARTESIAN_POINT('Origin',(-25.108,14.6,1.57684875185806));
#1931=CARTESIAN_POINT('',(-20.308,14.6,3.57684875185806));
#1932=CARTESIAN_POINT('',(-20.308,14.6,1.57684875185805));
#1933=CARTESIAN_POINT('Origin',(-25.108,14.6,3.57684875185805));
#1934=CARTESIAN_POINT('Origin',(-25.108,14.6,3.57684875185805));
#1935=CARTESIAN_POINT('',(-27.808,14.6,3.57684875185805));
#1936=CARTESIAN_POINT('Origin',(-25.108,14.6,3.57684875185805));
#1937=CARTESIAN_POINT('Origin',(25.108,14.6,8.57684875185806));
#1938=CARTESIAN_POINT('',(22.408,14.6,8.57684875185806));
#1939=CARTESIAN_POINT('',(22.408,14.6,8.57684875185806));
#1940=CARTESIAN_POINT('Origin',(25.108,14.6,8.57684875185806));
#1941=CARTESIAN_POINT('Origin',(30.508,9.2,8.57684875185806));
#1942=CARTESIAN_POINT('',(14.8,9.2,8.57684875185806));
#1943=CARTESIAN_POINT('',(30.508,9.2,8.57684875185806));
#1944=CARTESIAN_POINT('',(14.8,9.2,8.57684875185806));
#1945=CARTESIAN_POINT('',(14.8,9.2,1.57684875185806));
#1946=CARTESIAN_POINT('',(14.8,9.2,7.82684875185806));
#1947=CARTESIAN_POINT('',(30.508,9.2,1.57684875185806));
#1948=CARTESIAN_POINT('',(14.8,9.2,1.57684875185806));
#1949=CARTESIAN_POINT('',(30.508,9.2,8.57684875185806));
#1950=CARTESIAN_POINT('Origin',(30.508,20.,8.57684875185806));
#1951=CARTESIAN_POINT('',(30.508,20.,8.57684875185806));
#1952=CARTESIAN_POINT('',(30.508,9.2,8.57684875185806));
#1953=CARTESIAN_POINT('',(30.508,20.,1.57684875185806));
#1954=CARTESIAN_POINT('',(30.508,9.2,1.57684875185806));
#1955=CARTESIAN_POINT('',(30.508,20.,8.57684875185806));
#1956=CARTESIAN_POINT('Origin',(14.8,20.,8.57684875185806));
#1957=CARTESIAN_POINT('',(14.8,20.,8.57684875185806));
#1958=CARTESIAN_POINT('',(30.508,20.,8.57684875185806));
#1959=CARTESIAN_POINT('',(14.8,20.,1.57684875185806));
#1960=CARTESIAN_POINT('',(30.508,20.,1.57684875185806));
#1961=CARTESIAN_POINT('',(14.8,20.,7.82684875185807));
#1962=CARTESIAN_POINT('Origin',(14.8,29.6,7.07684875185808));
#1963=CARTESIAN_POINT('',(14.8,28.6,1.57684875185808));
#1964=CARTESIAN_POINT('',(14.8,29.6,1.57684875185808));
#1965=CARTESIAN_POINT('',(14.8,28.6,8.57684875185808));
#1966=CARTESIAN_POINT('',(14.8,28.6,-6.17315124814192));
#1967=CARTESIAN_POINT('',(14.8,0.,8.57684875185808));
#1968=CARTESIAN_POINT('Origin',(14.8,29.6,7.07684875185808));
#1969=CARTESIAN_POINT('',(14.8,1.,8.57684875185808));
#1970=CARTESIAN_POINT('',(14.8,0.,8.57684875185808));
#1971=CARTESIAN_POINT('',(14.8,1.,1.57684875185808));
#1972=CARTESIAN_POINT('',(14.8,1.,-6.17315124814192));
#1973=CARTESIAN_POINT('',(14.8,29.6,1.57684875185808));
#1974=CARTESIAN_POINT('Origin',(-25.108,14.6,8.57684875185806));
#1975=CARTESIAN_POINT('',(-27.808,14.6,8.57684875185806));
#1976=CARTESIAN_POINT('',(-27.808,14.6,8.57684875185806));
#1977=CARTESIAN_POINT('Origin',(-25.108,14.6,8.57684875185806));
#1978=CARTESIAN_POINT('Origin',(-30.508,9.2,8.57684875185806));
#1979=CARTESIAN_POINT('',(-30.508,9.2,8.57684875185806));
#1980=CARTESIAN_POINT('',(-30.508,20.0000002980232,8.57684875185806));
#1981=CARTESIAN_POINT('',(-30.508,9.2,8.57684875185806));
#1982=CARTESIAN_POINT('',(-30.508,20.0000002980232,1.57684875185806));
#1983=CARTESIAN_POINT('',(-30.508,20.0000002980232,8.57684875185806));
#1984=CARTESIAN_POINT('',(-30.508,9.2,1.57684875185806));
#1985=CARTESIAN_POINT('',(-30.508,9.2,1.57684875185806));
#1986=CARTESIAN_POINT('',(-30.508,9.2,8.57684875185806));
#1987=CARTESIAN_POINT('Origin',(-14.8,9.2,8.57684875185806));
#1988=CARTESIAN_POINT('',(-14.8,9.2,8.57684875185806));
#1989=CARTESIAN_POINT('',(-14.8,9.2,8.57684875185806));
#1990=CARTESIAN_POINT('',(-14.8,9.2,1.57684875185806));
#1991=CARTESIAN_POINT('',(-14.8,9.2,1.57684875185806));
#1992=CARTESIAN_POINT('',(-14.8,9.2,7.82684875185806));
#1993=CARTESIAN_POINT('Origin',(-30.508,20.0000002980232,8.57684875185806));
#1994=CARTESIAN_POINT('',(-14.8,20.0000002980232,8.57684875185806));
#1995=CARTESIAN_POINT('',(-30.508,20.0000002980232,8.57684875185806));
#1996=CARTESIAN_POINT('',(-14.8,20.0000002980232,1.57684875185806));
#1997=CARTESIAN_POINT('',(-14.8,20.0000002980232,7.82684875185806));
#1998=CARTESIAN_POINT('',(-30.508,20.0000002980232,1.57684875185806));
#1999=CARTESIAN_POINT('Origin',(-14.8,0.,7.07684875185806));
#2000=CARTESIAN_POINT('',(-14.8,1.,1.57684875185806));
#2001=CARTESIAN_POINT('',(-14.8,1.,1.57684875185806));
#2002=CARTESIAN_POINT('',(-14.8,1.,8.57684875185806));
#2003=CARTESIAN_POINT('',(-14.8,1.,-6.17315124814194));
#2004=CARTESIAN_POINT('',(-14.8,29.6,8.57684875185806));
#2005=CARTESIAN_POINT('Origin',(-14.8,0.,7.07684875185806));
#2006=CARTESIAN_POINT('',(-14.8,28.6,8.57684875185806));
#2007=CARTESIAN_POINT('',(-14.8,29.6,8.57684875185806));
#2008=CARTESIAN_POINT('',(-14.8,28.6,1.57684875185806));
#2009=CARTESIAN_POINT('',(-14.8,28.6,-6.17315124814194));
#2010=CARTESIAN_POINT('',(-14.8,1.,1.57684875185806));
#2011=CARTESIAN_POINT('Origin',(7.90000000000001,14.8,1.57684875185807));
#2012=CARTESIAN_POINT('',(12.6081867662439,29.6,1.57684875185808));
#2013=CARTESIAN_POINT('',(12.6081867662439,6.84227765783603E-46,1.57684875185807));
#2014=CARTESIAN_POINT('',(12.6081867662439,0.,1.57684875185807));
#2015=CARTESIAN_POINT('',(13.8,29.6,1.57684875185808));
#2016=CARTESIAN_POINT('',(-14.8,29.6,1.57684875185806));
#2017=CARTESIAN_POINT('Origin',(13.8,28.6,1.57684875185807));
#2018=CARTESIAN_POINT('',(13.8,6.84227765783603E-46,1.57684875185807));
#2019=CARTESIAN_POINT('Origin',(13.8,1.,1.57684875185807));
#2020=CARTESIAN_POINT('',(14.8,6.84227765783603E-46,1.57684875185808));
#2021=CARTESIAN_POINT('Origin',(1.00000000000001,0.,-7.92315124814192));
#2022=CARTESIAN_POINT('',(16.,0.,-7.92315124814192));
#2023=CARTESIAN_POINT('Origin',(1.00000000000001,0.,-7.92315124814192));
#2024=CARTESIAN_POINT('',(16.,29.6,-7.92315124814192));
#2025=CARTESIAN_POINT('',(16.,0.,-7.92315124814192));
#2026=CARTESIAN_POINT('Origin',(1.00000000000001,29.6,-7.92315124814192));
#2027=CARTESIAN_POINT('Origin',(2.22044604925031E-15,0.,-19.4231512481419));
#2028=CARTESIAN_POINT('',(13.8,0.,8.57684875185808));
#2029=CARTESIAN_POINT('',(13.8,0.,-6.17315124814192));
#2030=CARTESIAN_POINT('',(-13.8,0.,8.57684875185806));
#2031=CARTESIAN_POINT('',(-14.8,0.,8.57684875185806));
#2032=CARTESIAN_POINT('',(-13.8,1.38777878078145E-16,1.57684875185806));
#2033=CARTESIAN_POINT('',(-13.8,0.,-6.17315124814194));
#2034=CARTESIAN_POINT('',(-12.6081867662439,9.52522697502174E-17,1.57684875185806));
#2035=CARTESIAN_POINT('',(-10.,6.84227765783603E-46,1.57684875185806));
#2036=CARTESIAN_POINT('',(-16.,0.,-7.92315124814192));
#2037=CARTESIAN_POINT('Origin',(-1.,0.,-7.92315124814193));
#2038=CARTESIAN_POINT('',(-16.,0.,-16.5882352360718));
#2039=CARTESIAN_POINT('',(-16.,0.,-16.5882352360718));
#2040=CARTESIAN_POINT('',(-8.07276981136505,0.,-33.5882352360664));
#2041=CARTESIAN_POINT('',(-16.,0.,-16.5882352360718));
#2042=CARTESIAN_POINT('',(-8.07276981136506,0.,-45.9231512481419));
#2043=CARTESIAN_POINT('',(-8.07276981136505,0.,-33.5882352360664));
#2044=CARTESIAN_POINT('',(-5.07276981136506,0.,-45.9231512481419));
#2045=CARTESIAN_POINT('',(-8.07276981136506,0.,-45.9231512481419));
#2046=CARTESIAN_POINT('',(-5.07276981136506,0.,-32.9231512481419));
#2047=CARTESIAN_POINT('',(-5.07276981136506,0.,-32.9231512481419));
#2048=CARTESIAN_POINT('',(-13.,0.,-15.9231512481419));
#2049=CARTESIAN_POINT('',(-13.,0.,-15.9231512481419));
#2050=CARTESIAN_POINT('',(-13.,0.,-7.92315124814192));
#2051=CARTESIAN_POINT('',(-13.,0.,-15.9231512481419));
#2052=CARTESIAN_POINT('',(-1.,0.,4.07684875185807));
#2053=CARTESIAN_POINT('Origin',(-1.,0.,-7.92315124814193));
#2054=CARTESIAN_POINT('',(1.00000000000001,0.,4.07684875185807));
#2055=CARTESIAN_POINT('',(-1.,0.,4.07684875185807));
#2056=CARTESIAN_POINT('',(13.,0.,-7.92315124814192));
#2057=CARTESIAN_POINT('Origin',(1.00000000000001,0.,-7.92315124814192));
#2058=CARTESIAN_POINT('',(13.,0.,-15.9231512481419));
#2059=CARTESIAN_POINT('',(13.,0.,-7.92315124814192));
#2060=CARTESIAN_POINT('',(5.07276981136473,0.,-32.9231512481419));
#2061=CARTESIAN_POINT('',(13.,0.,-15.9231512481419));
#2062=CARTESIAN_POINT('',(5.07276981136473,0.,-45.9231512481419));
#2063=CARTESIAN_POINT('',(5.07276981136473,0.,-32.9231512481419));
#2064=CARTESIAN_POINT('',(8.07276981136473,0.,-45.9231512481419));
#2065=CARTESIAN_POINT('',(5.07276981136473,0.,-45.9231512481419));
#2066=CARTESIAN_POINT('',(8.07276981136473,0.,-33.5882352360737));
#2067=CARTESIAN_POINT('',(8.07276981136473,0.,-33.5882352360737));
#2068=CARTESIAN_POINT('',(16.,0.,-16.58823523607));
#2069=CARTESIAN_POINT('',(16.,0.,-16.58823523607));
#2070=CARTESIAN_POINT('',(16.,0.,-7.92315124814192));
#2071=CARTESIAN_POINT('Origin',(-12.4,14.8,1.57684875185806));
#2072=CARTESIAN_POINT('',(-12.6081867662439,29.6,1.57684875185806));
#2073=CARTESIAN_POINT('',(-12.6081867662439,0.,1.57684875185806));
#2074=CARTESIAN_POINT('Origin',(-13.8,1.,1.57684875185806));
#2075=CARTESIAN_POINT('',(-13.8,29.6,1.57684875185806));
#2076=CARTESIAN_POINT('Origin',(-13.8,28.6,1.57684875185806));
#2077=CARTESIAN_POINT('',(-13.8,29.6,1.57684875185806));
#2078=CARTESIAN_POINT('Origin',(-1.,0.,-7.92315124814193));
#2079=CARTESIAN_POINT('',(-16.,29.6,-7.92315124814192));
#2080=CARTESIAN_POINT('Origin',(-1.,29.6,-7.92315124814193));
#2081=CARTESIAN_POINT('',(-16.,0.,-7.92315124814192));
#2082=CARTESIAN_POINT('Origin',(2.22044604925031E-15,29.6,-19.4231512481419));
#2083=CARTESIAN_POINT('',(16.,29.6,-16.58823523607));
#2084=CARTESIAN_POINT('',(16.,29.6,-7.92315124814192));
#2085=CARTESIAN_POINT('',(8.07276981136473,29.6,-33.5882352360737));
#2086=CARTESIAN_POINT('',(16.,29.6,-16.58823523607));
#2087=CARTESIAN_POINT('',(8.07276981136473,29.6,-45.9231512481419));
#2088=CARTESIAN_POINT('',(8.07276981136473,29.6,-33.5882352360737));
#2089=CARTESIAN_POINT('',(5.07276981136473,29.6,-45.9231512481419));
#2090=CARTESIAN_POINT('',(5.07276981136473,29.6,-45.9231512481419));
#2091=CARTESIAN_POINT('',(5.07276981136473,29.6,-32.9231512481419));
#2092=CARTESIAN_POINT('',(5.07276981136473,29.6,-32.9231512481419));
#2093=CARTESIAN_POINT('',(13.,29.6,-15.9231512481419));
#2094=CARTESIAN_POINT('',(13.,29.6,-15.9231512481419));
#2095=CARTESIAN_POINT('',(13.,29.6,-7.92315124814192));
#2096=CARTESIAN_POINT('',(13.,29.6,-7.92315124814192));
#2097=CARTESIAN_POINT('',(1.00000000000001,29.6,4.07684875185807));
#2098=CARTESIAN_POINT('Origin',(1.00000000000001,29.6,-7.92315124814192));
#2099=CARTESIAN_POINT('',(-1.,29.6,4.07684875185807));
#2100=CARTESIAN_POINT('',(-1.,29.6,4.07684875185807));
#2101=CARTESIAN_POINT('',(-13.,29.6,-7.92315124814192));
#2102=CARTESIAN_POINT('Origin',(-1.,29.6,-7.92315124814193));
#2103=CARTESIAN_POINT('',(-13.,29.6,-15.9231512481419));
#2104=CARTESIAN_POINT('',(-13.,29.6,-15.9231512481419));
#2105=CARTESIAN_POINT('',(-5.07276981136506,29.6,-32.9231512481419));
#2106=CARTESIAN_POINT('',(-13.,29.6,-15.9231512481419));
#2107=CARTESIAN_POINT('',(-5.07276981136506,29.6,-45.9231512481419));
#2108=CARTESIAN_POINT('',(-5.07276981136506,29.6,-32.9231512481419));
#2109=CARTESIAN_POINT('',(-8.07276981136506,29.6,-45.9231512481419));
#2110=CARTESIAN_POINT('',(-8.07276981136506,29.6,-45.9231512481419));
#2111=CARTESIAN_POINT('',(-8.07276981136505,29.6,-33.5882352360664));
#2112=CARTESIAN_POINT('',(-8.07276981136505,29.6,-33.5882352360664));
#2113=CARTESIAN_POINT('',(-16.,29.6,-16.5882352360718));
#2114=CARTESIAN_POINT('',(-16.,29.6,-16.5882352360718));
#2115=CARTESIAN_POINT('',(-16.,29.6,-16.5882352360718));
#2116=CARTESIAN_POINT('',(-13.8,29.6,8.57684875185806));
#2117=CARTESIAN_POINT('',(-13.8,29.6,-6.17315124814194));
#2118=CARTESIAN_POINT('',(13.8,29.6,8.57684875185808));
#2119=CARTESIAN_POINT('',(14.8,29.6,8.57684875185808));
#2120=CARTESIAN_POINT('',(13.8,29.6,-6.17315124814192));
#2121=CARTESIAN_POINT('Origin',(-8.07276981136505,23.6,-35.0734089869491));
#2122=CARTESIAN_POINT('',(-8.07276981136505,23.6,-35.0734089869491));
#2123=CARTESIAN_POINT('',(-8.07276981136505,19.4,-37.4982801175455));
#2124=CARTESIAN_POINT('',(-8.07276981136505,12.4009618943233,-41.5391766519264));
#2125=CARTESIAN_POINT('',(-6.57276981136505,23.6,-35.0734089869491));
#2126=CARTESIAN_POINT('',(-8.07276981136505,23.6,-35.0734089869491));
#2127=CARTESIAN_POINT('',(-6.57276981136505,19.4,-37.4982801175455));
#2128=CARTESIAN_POINT('',(-6.57276981136505,19.4,-37.4982801175455));
#2129=CARTESIAN_POINT('',(-8.07276981136505,19.4,-37.4982801175455));
#2130=CARTESIAN_POINT('Origin',(-8.07276981136505,27.8,-37.4982801175455));
#2131=CARTESIAN_POINT('',(-8.07276981136505,27.8,-37.4982801175455));
#2132=CARTESIAN_POINT('',(-8.07276981136505,19.1990381056767,-32.5325124525682));
#2133=CARTESIAN_POINT('',(-6.57276981136505,27.8,-37.4982801175455));
#2134=CARTESIAN_POINT('',(-8.07276981136505,27.8,-37.4982801175455));
#2135=CARTESIAN_POINT('',(-6.57276981136505,23.6,-35.0734089869491));
#2136=CARTESIAN_POINT('Origin',(-8.07276981136505,27.8,-42.3480223787384));
#2137=CARTESIAN_POINT('',(-8.07276981136506,27.8,-42.3480223787384));
#2138=CARTESIAN_POINT('',(-8.07276981136506,27.8,-44.1355868134402));
#2139=CARTESIAN_POINT('',(-6.57276981136506,27.8,-42.3480223787384));
#2140=CARTESIAN_POINT('',(-8.07276981136506,27.8,-42.3480223787384));
#2141=CARTESIAN_POINT('',(-6.57276981136505,27.8,-37.4982801175455));
#2142=CARTESIAN_POINT('Origin',(-8.07276981136506,23.6,-44.7728935093348));
#2143=CARTESIAN_POINT('',(-8.07276981136506,23.6,-44.7728935093348));
#2144=CARTESIAN_POINT('',(-8.07276981136506,14.5009618943234,-50.0262256090139));
#2145=CARTESIAN_POINT('',(-6.57276981136506,23.6,-44.7728935093348));
#2146=CARTESIAN_POINT('',(-8.07276981136506,23.6,-44.7728935093348));
#2147=CARTESIAN_POINT('',(-6.57276981136506,27.8,-42.3480223787384));
#2148=CARTESIAN_POINT('Origin',(-8.07276981136506,19.4,-42.3480223787384));
#2149=CARTESIAN_POINT('',(-8.07276981136506,19.4,-42.3480223787384));
#2150=CARTESIAN_POINT('',(-8.07276981136505,12.8990381056767,-38.5946902790593));
#2151=CARTESIAN_POINT('',(-6.57276981136506,19.4,-42.3480223787384));
#2152=CARTESIAN_POINT('',(-8.07276981136506,19.4,-42.3480223787384));
#2153=CARTESIAN_POINT('',(-6.57276981136506,23.6,-44.7728935093348));
#2154=CARTESIAN_POINT('Origin',(-8.07276981136505,19.4,-37.4982801175455));
#2155=CARTESIAN_POINT('',(-8.07276981136505,19.4,-41.7107156828437));
#2156=CARTESIAN_POINT('',(-6.57276981136506,19.4,-42.3480223787384));
#2157=CARTESIAN_POINT('Origin',(-6.57276981136505,23.6,-39.9231512481419));
#2158=CARTESIAN_POINT('',(-6.57276981136505,23.6,-37.6731512481419));
#2159=CARTESIAN_POINT('Origin',(-6.57276981136505,23.6,-39.9231512481419));
#2160=CARTESIAN_POINT('Origin',(-8.07276981136505,10.2,-42.3480223787384));
#2161=CARTESIAN_POINT('',(-8.07276981136506,10.2,-42.3480223787384));
#2162=CARTESIAN_POINT('',(-8.07276981136505,10.2,-37.4982801175455));
#2163=CARTESIAN_POINT('',(-8.07276981136506,10.2,-44.1355868134401));
#2164=CARTESIAN_POINT('',(-6.57276981136506,10.2,-42.3480223787384));
#2165=CARTESIAN_POINT('',(-8.07276981136506,10.2,-42.3480223787384));
#2166=CARTESIAN_POINT('',(-6.57276981136505,10.2,-37.4982801175455));
#2167=CARTESIAN_POINT('',(-6.57276981136505,10.2,-37.4982801175455));
#2168=CARTESIAN_POINT('',(-8.07276981136505,10.2,-37.4982801175455));
#2169=CARTESIAN_POINT('Origin',(-8.07276981136506,6.,-44.7728935093348));
#2170=CARTESIAN_POINT('',(-8.07276981136506,6.,-44.7728935093348));
#2171=CARTESIAN_POINT('',(-8.07276981136506,3.50096189432335,-46.2157138323624));
#2172=CARTESIAN_POINT('',(-6.57276981136506,6.,-44.7728935093348));
#2173=CARTESIAN_POINT('',(-8.07276981136506,6.,-44.7728935093348));
#2174=CARTESIAN_POINT('',(-6.57276981136506,10.2,-42.3480223787384));
#2175=CARTESIAN_POINT('Origin',(-8.07276981136506,1.8,-42.3480223787384));
#2176=CARTESIAN_POINT('',(-8.07276981136506,1.8,-42.3480223787384));
#2177=CARTESIAN_POINT('',(-8.07276981136505,1.89903810567666,-42.4052020557108));
#2178=CARTESIAN_POINT('',(-6.57276981136506,1.8,-42.3480223787384));
#2179=CARTESIAN_POINT('',(-8.07276981136506,1.8,-42.3480223787384));
#2180=CARTESIAN_POINT('',(-6.57276981136506,6.,-44.7728935093348));
#2181=CARTESIAN_POINT('Origin',(-8.07276981136505,1.8,-37.4982801175455));
#2182=CARTESIAN_POINT('',(-8.07276981136505,1.8,-37.4982801175455));
#2183=CARTESIAN_POINT('',(-8.07276981136505,1.8,-41.7107156828437));
#2184=CARTESIAN_POINT('',(-6.57276981136505,1.8,-37.4982801175455));
#2185=CARTESIAN_POINT('',(-8.07276981136505,1.8,-37.4982801175455));
#2186=CARTESIAN_POINT('',(-6.57276981136506,1.8,-42.3480223787384));
#2187=CARTESIAN_POINT('Origin',(-8.07276981136505,6.,-35.0734089869491));
#2188=CARTESIAN_POINT('',(-8.07276981136505,6.,-35.0734089869491));
#2189=CARTESIAN_POINT('',(-8.07276981136505,1.40096189432334,-37.7286648752748));
#2190=CARTESIAN_POINT('',(-6.57276981136505,6.,-35.0734089869491));
#2191=CARTESIAN_POINT('',(-8.07276981136505,6.,-35.0734089869491));
#2192=CARTESIAN_POINT('',(-6.57276981136505,1.8,-37.4982801175455));
#2193=CARTESIAN_POINT('Origin',(-8.07276981136505,10.2,-37.4982801175455));
#2194=CARTESIAN_POINT('',(-8.07276981136505,8.19903810567667,-36.3430242292197));
#2195=CARTESIAN_POINT('',(-6.57276981136505,6.,-35.0734089869491));
#2196=CARTESIAN_POINT('Origin',(-6.57276981136505,6.,-39.9231512481419));
#2197=CARTESIAN_POINT('',(-6.57276981136505,6.,-37.6731512481419));
#2198=CARTESIAN_POINT('Origin',(-6.57276981136505,6.,-39.9231512481419));
#2199=CARTESIAN_POINT('Origin',(8.07276981136473,23.6,-39.9231512481419));
#2200=CARTESIAN_POINT('',(-5.07276981136506,23.6,-37.6731512481419));
#2201=CARTESIAN_POINT('Origin',(-5.07276981136506,23.6,-39.9231512481419));
#2202=CARTESIAN_POINT('',(8.07276981136473,23.6,-37.6731512481419));
#2203=CARTESIAN_POINT('Origin',(8.07276981136473,23.6,-39.9231512481419));
#2204=CARTESIAN_POINT('',(8.07276981136473,23.6,-37.6731512481419));
#2205=CARTESIAN_POINT('Origin',(8.07276981136473,23.6,-39.9231512481419));
#2206=CARTESIAN_POINT('',(5.07276981136473,23.6,-37.6731512481419));
#2207=CARTESIAN_POINT('',(8.07276981136473,23.6,-37.6731512481419));
#2208=CARTESIAN_POINT('Origin',(5.07276981136473,23.6,-39.9231512481419));
#2209=CARTESIAN_POINT('Origin',(8.07276981136473,6.,-39.9231512481419));
#2210=CARTESIAN_POINT('',(-5.07276981136506,6.,-37.6731512481419));
#2211=CARTESIAN_POINT('Origin',(-5.07276981136506,6.,-39.9231512481419));
#2212=CARTESIAN_POINT('',(8.07276981136473,6.,-37.6731512481419));
#2213=CARTESIAN_POINT('Origin',(8.07276981136473,6.,-39.9231512481419));
#2214=CARTESIAN_POINT('',(8.07276981136473,6.,-37.6731512481419));
#2215=CARTESIAN_POINT('Origin',(8.07276981136473,6.,-39.9231512481419));
#2216=CARTESIAN_POINT('',(5.07276981136473,6.,-37.6731512481419));
#2217=CARTESIAN_POINT('',(8.07276981136473,6.,-37.6731512481419));
#2218=CARTESIAN_POINT('Origin',(5.07276981136473,6.,-39.9231512481419));
#2219=CARTESIAN_POINT('Origin',(-13.8,1.,-6.17315124814194));
#2220=CARTESIAN_POINT('Origin',(-13.8,1.,8.57684875185805));
#2221=CARTESIAN_POINT('Origin',(-4.44089209850063E-15,14.8,8.57684875185806));
#2222=CARTESIAN_POINT('Origin',(13.8,1.,8.57684875185807));
#2223=CARTESIAN_POINT('Origin',(13.8,28.6,8.57684875185807));
#2224=CARTESIAN_POINT('Origin',(-13.8,28.6,8.57684875185805));
#2225=CARTESIAN_POINT('',(5.19999999999999,20.,8.57684875185806));
#2226=CARTESIAN_POINT('',(5.19999999999999,9.6,8.57684875185806));
#2227=CARTESIAN_POINT('',(5.19999999999999,17.4,8.57684875185806));
#2228=CARTESIAN_POINT('',(-5.20000000000001,9.6,8.57684875185806));
#2229=CARTESIAN_POINT('',(2.59999999999999,9.6,8.57684875185806));
#2230=CARTESIAN_POINT('',(-5.20000000000001,20.,8.57684875185806));
#2231=CARTESIAN_POINT('',(-5.20000000000001,12.2,8.57684875185806));
#2232=CARTESIAN_POINT('',(-2.60000000000001,20.,8.57684875185806));
#2233=CARTESIAN_POINT('',(-12.675,24.8,8.57684875185806));
#2234=CARTESIAN_POINT('Origin',(-10.,24.8,8.57684875185806));
#2235=CARTESIAN_POINT('',(7.325,24.8,8.57684875185806));
#2236=CARTESIAN_POINT('Origin',(10.,24.8,8.57684875185806));
#2237=CARTESIAN_POINT('',(-12.675,4.8,8.57684875185806));
#2238=CARTESIAN_POINT('Origin',(-10.,4.8,8.57684875185806));
#2239=CARTESIAN_POINT('',(7.5,4.8,8.57684875185806));
#2240=CARTESIAN_POINT('Origin',(10.,4.8,8.57684875185806));
#2241=CARTESIAN_POINT('Origin',(13.8,1.,-6.17315124814192));
#2242=CARTESIAN_POINT('Origin',(-13.8,28.6,-6.17315124814194));
#2243=CARTESIAN_POINT('Origin',(13.8,28.6,-6.17315124814192));
#2244=CARTESIAN_POINT('Origin',(10.,4.8,8.57684875185806));
#2245=CARTESIAN_POINT('',(7.5,4.8,4.57684875185806));
#2246=CARTESIAN_POINT('',(7.5,4.8,8.57684875185806));
#2247=CARTESIAN_POINT('Origin',(10.,4.8,4.57684875185806));
#2248=CARTESIAN_POINT('Origin',(10.,4.8,4.57684875185806));
#2249=CARTESIAN_POINT('Origin',(-10.,4.8,8.57684875185806));
#2250=CARTESIAN_POINT('',(-12.675,4.8,4.57684875185806));
#2251=CARTESIAN_POINT('',(-12.675,4.8,8.57684875185806));
#2252=CARTESIAN_POINT('Origin',(-10.,4.8,4.57684875185806));
#2253=CARTESIAN_POINT('Origin',(-10.,4.8,4.57684875185806));
#2254=CARTESIAN_POINT('Origin',(10.,24.8,8.57684875185806));
#2255=CARTESIAN_POINT('',(7.325,24.8,4.57684875185806));
#2256=CARTESIAN_POINT('',(7.325,24.8,8.57684875185806));
#2257=CARTESIAN_POINT('Origin',(10.,24.8,4.57684875185806));
#2258=CARTESIAN_POINT('Origin',(10.,24.8,4.57684875185806));
#2259=CARTESIAN_POINT('Origin',(-10.,24.8,8.57684875185806));
#2260=CARTESIAN_POINT('',(-12.675,24.8,4.57684875185806));
#2261=CARTESIAN_POINT('',(-12.675,24.8,8.57684875185806));
#2262=CARTESIAN_POINT('Origin',(-10.,24.8,4.57684875185806));
#2263=CARTESIAN_POINT('Origin',(-10.,24.8,4.57684875185806));
#2264=CARTESIAN_POINT('Origin',(5.19999999999999,20.,8.57684875185806));
#2265=CARTESIAN_POINT('',(5.19999999999999,20.,4.57684875185806));
#2266=CARTESIAN_POINT('',(5.19999999999999,20.,8.57684875185806));
#2267=CARTESIAN_POINT('',(5.19999999999999,9.6,4.57684875185806));
#2268=CARTESIAN_POINT('',(5.19999999999999,20.,4.57684875185806));
#2269=CARTESIAN_POINT('',(5.19999999999999,9.6,8.57684875185806));
#2270=CARTESIAN_POINT('Origin',(-5.20000000000001,20.,8.57684875185806));
#2271=CARTESIAN_POINT('',(-5.20000000000001,20.,4.57684875185806));
#2272=CARTESIAN_POINT('',(-5.20000000000001,20.,8.57684875185806));
#2273=CARTESIAN_POINT('',(-5.20000000000001,20.,4.57684875185806));
#2274=CARTESIAN_POINT('Origin',(-5.20000000000001,9.6,8.57684875185806));
#2275=CARTESIAN_POINT('',(-5.20000000000001,9.6,4.57684875185806));
#2276=CARTESIAN_POINT('',(-5.20000000000001,9.6,8.57684875185806));
#2277=CARTESIAN_POINT('',(-5.20000000000001,9.6,4.57684875185806));
#2278=CARTESIAN_POINT('Origin',(5.19999999999999,9.6,8.57684875185806));
#2279=CARTESIAN_POINT('',(5.19999999999999,9.6,4.57684875185806));
#2280=CARTESIAN_POINT('Origin',(-6.66133814775094E-15,14.8,4.57684875185806));
#2281=CARTESIAN_POINT('Origin',(-13.,0.,-7.92315124814192));
#2282=CARTESIAN_POINT('',(-13.,0.,-15.9231512481419));
#2283=CARTESIAN_POINT('',(-13.,0.,-7.92315124814192));
#2284=CARTESIAN_POINT('Origin',(-1.,0.,-7.92315124814193));
#2285=CARTESIAN_POINT('',(-1.,0.,4.07684875185807));
#2286=CARTESIAN_POINT('Origin',(1.00000000000001,0.,4.07684875185807));
#2287=CARTESIAN_POINT('',(1.00000000000001,0.,4.07684875185807));
#2288=CARTESIAN_POINT('Origin',(1.00000000000001,0.,-7.92315124814192));
#2289=CARTESIAN_POINT('',(13.,0.,-7.92315124814192));
#2290=CARTESIAN_POINT('Origin',(13.,0.,-15.9231512481419));
#2291=CARTESIAN_POINT('',(13.,0.,-15.9231512481419));
#2292=CARTESIAN_POINT('Origin',(5.07276981136473,0.,-32.9231512481419));
#2293=CARTESIAN_POINT('',(5.07276981136473,0.,-32.9231512481419));
#2294=CARTESIAN_POINT('Origin',(5.07276981136473,0.,-45.9231512481419));
#2295=CARTESIAN_POINT('',(5.07276981136473,0.,-45.9231512481419));
#2296=CARTESIAN_POINT('Origin',(8.07276981136473,0.,-45.9231512481419));
#2297=CARTESIAN_POINT('',(8.07276981136473,0.,-45.9231512481419));
#2298=CARTESIAN_POINT('Origin',(8.07276981136473,0.,-33.5882352360737));
#2299=CARTESIAN_POINT('',(8.07276981136473,0.,-33.5882352360737));
#2300=CARTESIAN_POINT('Origin',(16.,0.,-16.58823523607));
#2301=CARTESIAN_POINT('',(16.,0.,-16.58823523607));
#2302=CARTESIAN_POINT('Origin',(16.,0.,-7.92315124814192));
#2303=CARTESIAN_POINT('Origin',(-16.,0.,-16.5882352360718));
#2304=CARTESIAN_POINT('',(-16.,0.,-16.5882352360718));
#2305=CARTESIAN_POINT('Origin',(-8.07276981136505,0.,-33.5882352360664));
#2306=CARTESIAN_POINT('',(-8.07276981136505,0.,-33.5882352360664));
#2307=CARTESIAN_POINT('Origin',(-8.07276981136506,0.,-45.9231512481419));
#2308=CARTESIAN_POINT('',(-8.07276981136506,0.,-45.9231512481419));
#2309=CARTESIAN_POINT('Origin',(-5.07276981136506,0.,-45.9231512481419));
#2310=CARTESIAN_POINT('',(-5.07276981136506,0.,-45.9231512481419));
#2311=CARTESIAN_POINT('Origin',(-5.07276981136506,0.,-32.9231512481419));
#2312=CARTESIAN_POINT('',(-5.07276981136506,0.,-32.9231512481419));
#2313=CARTESIAN_POINT('Origin',(-13.,0.,-15.9231512481419));
#2314=UNCERTAINTY_MEASURE_WITH_UNIT(LENGTH_MEASURE(0.01),#2318,
'DISTANCE_ACCURACY_VALUE',
'Maximum model space distance between geometric entities at asserted c
onnectivities');
#2315=UNCERTAINTY_MEASURE_WITH_UNIT(LENGTH_MEASURE(0.01),#2318,
'DISTANCE_ACCURACY_VALUE',
'Maximum model space distance between geometric entities at asserted c
onnectivities');
#2316=(
GEOMETRIC_REPRESENTATION_CONTEXT(3)
GLOBAL_UNCERTAINTY_ASSIGNED_CONTEXT((#2314))
GLOBAL_UNIT_ASSIGNED_CONTEXT((#2318,#2320,#2321))
REPRESENTATION_CONTEXT('','3D')
);
#2317=(
GEOMETRIC_REPRESENTATION_CONTEXT(3)
GLOBAL_UNCERTAINTY_ASSIGNED_CONTEXT((#2315))
GLOBAL_UNIT_ASSIGNED_CONTEXT((#2318,#2320,#2321))
REPRESENTATION_CONTEXT('','3D')
);
#2318=(
LENGTH_UNIT()
NAMED_UNIT(*)
SI_UNIT(.MILLI.,.METRE.)
);
#2319=(
LENGTH_UNIT()
NAMED_UNIT(*)
SI_UNIT($,.METRE.)
);
#2320=(
NAMED_UNIT(*)
PLANE_ANGLE_UNIT()
SI_UNIT($,.RADIAN.)
);
#2321=(
NAMED_UNIT(*)
SI_UNIT($,.STERADIAN.)
SOLID_ANGLE_UNIT()
);
#2322=SHAPE_DEFINITION_REPRESENTATION(#2323,#2324);
#2323=PRODUCT_DEFINITION_SHAPE('',$,#2326);
#2324=SHAPE_REPRESENTATION('',(#1418),#2316);
#2325=PRODUCT_DEFINITION_CONTEXT('part definition',#2330,'design');
#2326=PRODUCT_DEFINITION('Pipette Holder','Pipette Holder v1',#2327,#2325);
#2327=PRODUCT_DEFINITION_FORMATION('',$,#2332);
#2328=PRODUCT_RELATED_PRODUCT_CATEGORY('Pipette Holder v1',
'Pipette Holder v1',(#2332));
#2329=APPLICATION_PROTOCOL_DEFINITION('international standard',
'automotive_design',2009,#2330);
#2330=APPLICATION_CONTEXT(
'Core Data for Automotive Mechanical Design Process');
#2331=PRODUCT_CONTEXT('part definition',#2330,'mechanical');
#2332=PRODUCT('Pipette Holder','Pipette Holder v1',$,(#2331));
#2333=PRESENTATION_STYLE_ASSIGNMENT((#2334));
#2334=SURFACE_STYLE_USAGE(.BOTH.,#2335);
#2335=SURFACE_SIDE_STYLE('',(#2336));
#2336=SURFACE_STYLE_FILL_AREA(#2337);
#2337=FILL_AREA_STYLE('Steel - Satin',(#2338));
#2338=FILL_AREA_STYLE_COLOUR('Steel - Satin',#2339);
#2339=COLOUR_RGB('Steel - Satin',0.627450980392157,0.627450980392157,0.627450980392157);
ENDSEC;
END-ISO-10303-21;
