# Supplementary material for: Principles of computer-controlled linear motion applied to an open-source affordable liquid handler for automated micropipetting
Source: Sci Rep. 2020 Aug 12;10:13663. doi: 10.1038/s41598-020-70465-5 (PMC7424513; doi:10.1038/s41598-020-70465-5)
Supplement: Supplementary file 2 — Supplementary Information 2. [file 41598_2020_70465_MOESM2_ESM.zip › 3D-Printable-Components-STEP-Files/Power-Supply-Mounting-Slide.step]

ISO-10303-21;
HEADER;
/* Generated by software containing ST-Developer
 * from STEP Tools, Inc. (www.steptools.com) 
 */

FILE_DESCRIPTION(
/* description */ (''),
/* implementation_level */ '2;1');

FILE_NAME(
/* name */ 
'/Users/davidflorian/Library/Mobile Documents/com~apple~CloudDocs/Vand
erbilt/Papers/OTTO/Supplemental Material/3D-Printable-Components-STEP-
Files/Power-Supply-Mounting-Slide.step',
/* time_stamp */ '2020-06-30T23:21:59-05:00',
/* author */ (''),
/* organization */ (''),
/* preprocessor_version */ 'ST-DEVELOPER v18.1',
/* originating_system */ 'Autodesk Translation Framework v9.3.0.1241',
/* authorisation */ '');

FILE_SCHEMA (('AUTOMOTIVE_DESIGN { 1 0 10303 214 3 1 1 }'));
ENDSEC;

DATA;
#10=MECHANICAL_DESIGN_GEOMETRIC_PRESENTATION_REPRESENTATION('',(#13),#417);
#11=SHAPE_REPRESENTATION_RELATIONSHIP('SRR','None',#424,#12);
#12=ADVANCED_BREP_SHAPE_REPRESENTATION('',(#14),#416);
#13=STYLED_ITEM('',(#433),#14);
#14=MANIFOLD_SOLID_BREP('Body1',#245);
#15=FACE_BOUND('',#47,.T.);
#16=FACE_BOUND('',#50,.T.);
#17=FACE_BOUND('',#54,.T.);
#18=FACE_BOUND('',#55,.T.);
#19=FACE_BOUND('',#63,.T.);
#20=FACE_BOUND('',#64,.T.);
#21=PLANE('',#262);
#22=PLANE('',#267);
#23=PLANE('',#269);
#24=PLANE('',#270);
#25=PLANE('',#271);
#26=PLANE('',#276);
#27=PLANE('',#277);
#28=PLANE('',#278);
#29=PLANE('',#279);
#30=PLANE('',#280);
#31=FACE_OUTER_BOUND('',#45,.T.);
#32=FACE_OUTER_BOUND('',#46,.T.);
#33=FACE_OUTER_BOUND('',#48,.T.);
#34=FACE_OUTER_BOUND('',#49,.T.);
#35=FACE_OUTER_BOUND('',#51,.T.);
#36=FACE_OUTER_BOUND('',#52,.T.);
#37=FACE_OUTER_BOUND('',#53,.T.);
#38=FACE_OUTER_BOUND('',#56,.T.);
#39=FACE_OUTER_BOUND('',#57,.T.);
#40=FACE_OUTER_BOUND('',#58,.T.);
#41=FACE_OUTER_BOUND('',#59,.T.);
#42=FACE_OUTER_BOUND('',#60,.T.);
#43=FACE_OUTER_BOUND('',#61,.T.);
#44=FACE_OUTER_BOUND('',#62,.T.);
#45=EDGE_LOOP('',(#167,#168,#169,#170));
#46=EDGE_LOOP('',(#171));
#47=EDGE_LOOP('',(#172));
#48=EDGE_LOOP('',(#173,#174,#175,#176));
#49=EDGE_LOOP('',(#177));
#50=EDGE_LOOP('',(#178));
#51=EDGE_LOOP('',(#179,#180,#181,#182));
#52=EDGE_LOOP('',(#183,#184,#185,#186));
#53=EDGE_LOOP('',(#187,#188,#189,#190));
#54=EDGE_LOOP('',(#191));
#55=EDGE_LOOP('',(#192));
#56=EDGE_LOOP('',(#193,#194,#195,#196));
#57=EDGE_LOOP('',(#197,#198,#199,#200));
#58=EDGE_LOOP('',(#201,#202,#203,#204,#205,#206));
#59=EDGE_LOOP('',(#207,#208,#209,#210));
#60=EDGE_LOOP('',(#211,#212,#213,#214,#215,#216));
#61=EDGE_LOOP('',(#217,#218,#219,#220));
#62=EDGE_LOOP('',(#221,#222,#223,#224));
#63=EDGE_LOOP('',(#225));
#64=EDGE_LOOP('',(#226));
#65=LINE('',#354,#87);
#66=LINE('',#363,#88);
#67=LINE('',#371,#89);
#68=LINE('',#373,#90);
#69=LINE('',#375,#91);
#70=LINE('',#376,#92);
#71=LINE('',#379,#93);
#72=LINE('',#381,#94);
#73=LINE('',#382,#95);
#74=LINE('',#385,#96);
#75=LINE('',#387,#97);
#76=LINE('',#388,#98);
#77=LINE('',#391,#99);
#78=LINE('',#395,#100);
#79=LINE('',#400,#101);
#80=LINE('',#401,#102);
#81=LINE('',#402,#103);
#82=LINE('',#405,#104);
#83=LINE('',#406,#105);
#84=LINE('',#409,#106);
#85=LINE('',#410,#107);
#86=LINE('',#412,#108);
#87=VECTOR('',#287,4.5);
#88=VECTOR('',#298,4.49999999999999);
#89=VECTOR('',#307,10.);
#90=VECTOR('',#308,10.);
#91=VECTOR('',#309,10.);
#92=VECTOR('',#310,10.);
#93=VECTOR('',#313,10.);
#94=VECTOR('',#314,10.);
#95=VECTOR('',#315,10.);
#96=VECTOR('',#318,10.);
#97=VECTOR('',#319,10.);
#98=VECTOR('',#320,10.);
#99=VECTOR('',#323,1.75);
#100=VECTOR('',#328,1.75000000000001);
#101=VECTOR('',#333,10.);
#102=VECTOR('',#334,10.);
#103=VECTOR('',#335,10.);
#104=VECTOR('',#338,10.);
#105=VECTOR('',#339,10.);
#106=VECTOR('',#342,10.);
#107=VECTOR('',#343,10.);
#108=VECTOR('',#346,10.);
#109=CIRCLE('',#260,4.5);
#110=CIRCLE('',#261,4.5);
#111=CIRCLE('',#263,1.75);
#112=CIRCLE('',#265,4.49999999999999);
#113=CIRCLE('',#266,4.49999999999999);
#114=CIRCLE('',#268,1.75000000000001);
#115=CIRCLE('',#273,1.75);
#116=CIRCLE('',#275,1.75000000000001);
#117=VERTEX_POINT('',#351);
#118=VERTEX_POINT('',#353);
#119=VERTEX_POINT('',#357);
#120=VERTEX_POINT('',#360);
#121=VERTEX_POINT('',#362);
#122=VERTEX_POINT('',#366);
#123=VERTEX_POINT('',#369);
#124=VERTEX_POINT('',#370);
#125=VERTEX_POINT('',#372);
#126=VERTEX_POINT('',#374);
#127=VERTEX_POINT('',#378);
#128=VERTEX_POINT('',#380);
#129=VERTEX_POINT('',#384);
#130=VERTEX_POINT('',#386);
#131=VERTEX_POINT('',#390);
#132=VERTEX_POINT('',#394);
#133=VERTEX_POINT('',#398);
#134=VERTEX_POINT('',#399);
#135=VERTEX_POINT('',#404);
#136=VERTEX_POINT('',#408);
#137=EDGE_CURVE('',#117,#117,#109,.T.);
#138=EDGE_CURVE('',#117,#118,#65,.T.);
#139=EDGE_CURVE('',#118,#118,#110,.T.);
#140=EDGE_CURVE('',#119,#119,#111,.T.);
#141=EDGE_CURVE('',#120,#120,#112,.T.);
#142=EDGE_CURVE('',#120,#121,#66,.T.);
#143=EDGE_CURVE('',#121,#121,#113,.T.);
#144=EDGE_CURVE('',#122,#122,#114,.T.);
#145=EDGE_CURVE('',#123,#124,#67,.T.);
#146=EDGE_CURVE('',#123,#125,#68,.T.);
#147=EDGE_CURVE('',#126,#125,#69,.T.);
#148=EDGE_CURVE('',#124,#126,#70,.T.);
#149=EDGE_CURVE('',#125,#127,#71,.T.);
#150=EDGE_CURVE('',#127,#128,#72,.T.);
#151=EDGE_CURVE('',#128,#126,#73,.T.);
#152=EDGE_CURVE('',#124,#129,#74,.T.);
#153=EDGE_CURVE('',#129,#130,#75,.T.);
#154=EDGE_CURVE('',#130,#123,#76,.T.);
#155=EDGE_CURVE('',#119,#131,#77,.T.);
#156=EDGE_CURVE('',#131,#131,#115,.T.);
#157=EDGE_CURVE('',#122,#132,#78,.T.);
#158=EDGE_CURVE('',#132,#132,#116,.T.);
#159=EDGE_CURVE('',#133,#134,#79,.T.);
#160=EDGE_CURVE('',#133,#129,#80,.T.);
#161=EDGE_CURVE('',#134,#128,#81,.T.);
#162=EDGE_CURVE('',#134,#135,#82,.T.);
#163=EDGE_CURVE('',#135,#127,#83,.T.);
#164=EDGE_CURVE('',#136,#135,#84,.T.);
#165=EDGE_CURVE('',#136,#130,#85,.T.);
#166=EDGE_CURVE('',#133,#136,#86,.T.);
#167=ORIENTED_EDGE('',*,*,#137,.F.);
#168=ORIENTED_EDGE('',*,*,#138,.T.);
#169=ORIENTED_EDGE('',*,*,#139,.T.);
#170=ORIENTED_EDGE('',*,*,#138,.F.);
#171=ORIENTED_EDGE('',*,*,#139,.F.);
#172=ORIENTED_EDGE('',*,*,#140,.F.);
#173=ORIENTED_EDGE('',*,*,#141,.F.);
#174=ORIENTED_EDGE('',*,*,#142,.T.);
#175=ORIENTED_EDGE('',*,*,#143,.T.);
#176=ORIENTED_EDGE('',*,*,#142,.F.);
#177=ORIENTED_EDGE('',*,*,#143,.F.);
#178=ORIENTED_EDGE('',*,*,#144,.F.);
#179=ORIENTED_EDGE('',*,*,#145,.F.);
#180=ORIENTED_EDGE('',*,*,#146,.T.);
#181=ORIENTED_EDGE('',*,*,#147,.F.);
#182=ORIENTED_EDGE('',*,*,#148,.F.);
#183=ORIENTED_EDGE('',*,*,#147,.T.);
#184=ORIENTED_EDGE('',*,*,#149,.T.);
#185=ORIENTED_EDGE('',*,*,#150,.T.);
#186=ORIENTED_EDGE('',*,*,#151,.T.);
#187=ORIENTED_EDGE('',*,*,#145,.T.);
#188=ORIENTED_EDGE('',*,*,#152,.T.);
#189=ORIENTED_EDGE('',*,*,#153,.T.);
#190=ORIENTED_EDGE('',*,*,#154,.T.);
#191=ORIENTED_EDGE('',*,*,#137,.T.);
#192=ORIENTED_EDGE('',*,*,#141,.T.);
#193=ORIENTED_EDGE('',*,*,#140,.T.);
#194=ORIENTED_EDGE('',*,*,#155,.T.);
#195=ORIENTED_EDGE('',*,*,#156,.T.);
#196=ORIENTED_EDGE('',*,*,#155,.F.);
#197=ORIENTED_EDGE('',*,*,#144,.T.);
#198=ORIENTED_EDGE('',*,*,#157,.T.);
#199=ORIENTED_EDGE('',*,*,#158,.T.);
#200=ORIENTED_EDGE('',*,*,#157,.F.);
#201=ORIENTED_EDGE('',*,*,#159,.F.);
#202=ORIENTED_EDGE('',*,*,#160,.T.);
#203=ORIENTED_EDGE('',*,*,#152,.F.);
#204=ORIENTED_EDGE('',*,*,#148,.T.);
#205=ORIENTED_EDGE('',*,*,#151,.F.);
#206=ORIENTED_EDGE('',*,*,#161,.F.);
#207=ORIENTED_EDGE('',*,*,#162,.F.);
#208=ORIENTED_EDGE('',*,*,#161,.T.);
#209=ORIENTED_EDGE('',*,*,#150,.F.);
#210=ORIENTED_EDGE('',*,*,#163,.F.);
#211=ORIENTED_EDGE('',*,*,#164,.T.);
#212=ORIENTED_EDGE('',*,*,#163,.T.);
#213=ORIENTED_EDGE('',*,*,#149,.F.);
#214=ORIENTED_EDGE('',*,*,#146,.F.);
#215=ORIENTED_EDGE('',*,*,#154,.F.);
#216=ORIENTED_EDGE('',*,*,#165,.F.);
#217=ORIENTED_EDGE('',*,*,#166,.T.);
#218=ORIENTED_EDGE('',*,*,#165,.T.);
#219=ORIENTED_EDGE('',*,*,#153,.F.);
#220=ORIENTED_EDGE('',*,*,#160,.F.);
#221=ORIENTED_EDGE('',*,*,#166,.F.);
#222=ORIENTED_EDGE('',*,*,#159,.T.);
#223=ORIENTED_EDGE('',*,*,#162,.T.);
#224=ORIENTED_EDGE('',*,*,#164,.F.);
#225=ORIENTED_EDGE('',*,*,#158,.F.);
#226=ORIENTED_EDGE('',*,*,#156,.F.);
#227=CYLINDRICAL_SURFACE('',#259,4.5);
#228=CYLINDRICAL_SURFACE('',#264,4.49999999999999);
#229=CYLINDRICAL_SURFACE('',#272,1.75);
#230=CYLINDRICAL_SURFACE('',#274,1.75000000000001);
#231=ADVANCED_FACE('',(#31),#227,.F.);
#232=ADVANCED_FACE('',(#32,#15),#21,.T.);
#233=ADVANCED_FACE('',(#33),#228,.F.);
#234=ADVANCED_FACE('',(#34,#16),#22,.T.);
#235=ADVANCED_FACE('',(#35),#23,.T.);
#236=ADVANCED_FACE('',(#36),#24,.T.);
#237=ADVANCED_FACE('',(#37,#17,#18),#25,.T.);
#238=ADVANCED_FACE('',(#38),#229,.F.);
#239=ADVANCED_FACE('',(#39),#230,.F.);
#240=ADVANCED_FACE('',(#40),#26,.T.);
#241=ADVANCED_FACE('',(#41),#27,.T.);
#242=ADVANCED_FACE('',(#42),#28,.T.);
#243=ADVANCED_FACE('',(#43),#29,.T.);
#244=ADVANCED_FACE('',(#44,#19,#20),#30,.F.);
#245=CLOSED_SHELL('',(#231,#232,#233,#234,#235,#236,#237,#238,#239,#240,
#241,#242,#243,#244));
#246=DERIVED_UNIT_ELEMENT(#248,1.);
#247=DERIVED_UNIT_ELEMENT(#419,3.);
#248=(
MASS_UNIT()
NAMED_UNIT(*)
SI_UNIT(.KILO.,.GRAM.)
);
#249=DERIVED_UNIT((#246,#247));
#250=MEASURE_REPRESENTATION_ITEM('density measure',
POSITIVE_RATIO_MEASURE(7850.),#249);
#251=PROPERTY_DEFINITION_REPRESENTATION(#256,#253);
#252=PROPERTY_DEFINITION_REPRESENTATION(#257,#254);
#253=REPRESENTATION('material name',(#255),#416);
#254=REPRESENTATION('density',(#250),#416);
#255=DESCRIPTIVE_REPRESENTATION_ITEM('Steel','Steel');
#256=PROPERTY_DEFINITION('material property','material name',#426);
#257=PROPERTY_DEFINITION('material property','density of part',#426);
#258=AXIS2_PLACEMENT_3D('placement',#349,#281,#282);
#259=AXIS2_PLACEMENT_3D('',#350,#283,#284);
#260=AXIS2_PLACEMENT_3D('',#352,#285,#286);
#261=AXIS2_PLACEMENT_3D('',#355,#288,#289);
#262=AXIS2_PLACEMENT_3D('',#356,#290,#291);
#263=AXIS2_PLACEMENT_3D('',#358,#292,#293);
#264=AXIS2_PLACEMENT_3D('',#359,#294,#295);
#265=AXIS2_PLACEMENT_3D('',#361,#296,#297);
#266=AXIS2_PLACEMENT_3D('',#364,#299,#300);
#267=AXIS2_PLACEMENT_3D('',#365,#301,#302);
#268=AXIS2_PLACEMENT_3D('',#367,#303,#304);
#269=AXIS2_PLACEMENT_3D('',#368,#305,#306);
#270=AXIS2_PLACEMENT_3D('',#377,#311,#312);
#271=AXIS2_PLACEMENT_3D('',#383,#316,#317);
#272=AXIS2_PLACEMENT_3D('',#389,#321,#322);
#273=AXIS2_PLACEMENT_3D('',#392,#324,#325);
#274=AXIS2_PLACEMENT_3D('',#393,#326,#327);
#275=AXIS2_PLACEMENT_3D('',#396,#329,#330);
#276=AXIS2_PLACEMENT_3D('',#397,#331,#332);
#277=AXIS2_PLACEMENT_3D('',#403,#336,#337);
#278=AXIS2_PLACEMENT_3D('',#407,#340,#341);
#279=AXIS2_PLACEMENT_3D('',#411,#344,#345);
#280=AXIS2_PLACEMENT_3D('',#413,#347,#348);
#281=DIRECTION('axis',(0.,0.,1.));
#282=DIRECTION('refdir',(1.,0.,0.));
#283=DIRECTION('center_axis',(0.,-1.,0.));
#284=DIRECTION('ref_axis',(-1.,0.,0.));
#285=DIRECTION('center_axis',(0.,-1.,0.));
#286=DIRECTION('ref_axis',(-1.,0.,0.));
#287=DIRECTION('',(0.,-1.,0.));
#288=DIRECTION('center_axis',(0.,-1.,0.));
#289=DIRECTION('ref_axis',(-1.,0.,0.));
#290=DIRECTION('center_axis',(0.,1.,0.));
#291=DIRECTION('ref_axis',(-1.,0.,0.));
#292=DIRECTION('center_axis',(0.,1.,0.));
#293=DIRECTION('ref_axis',(1.,0.,0.));
#294=DIRECTION('center_axis',(0.,-1.,0.));
#295=DIRECTION('ref_axis',(-1.,0.,0.));
#296=DIRECTION('center_axis',(0.,-1.,0.));
#297=DIRECTION('ref_axis',(-1.,0.,0.));
#298=DIRECTION('',(0.,-1.,0.));
#299=DIRECTION('center_axis',(0.,-1.,0.));
#300=DIRECTION('ref_axis',(-1.,0.,0.));
#301=DIRECTION('center_axis',(0.,1.,0.));
#302=DIRECTION('ref_axis',(-1.,0.,0.));
#303=DIRECTION('center_axis',(0.,1.,0.));
#304=DIRECTION('ref_axis',(1.,0.,0.));
#305=DIRECTION('center_axis',(0.,0.,1.));
#306=DIRECTION('ref_axis',(1.,0.,0.));
#307=DIRECTION('',(-1.,0.,0.));
#308=DIRECTION('',(0.,1.,0.));
#309=DIRECTION('',(1.,0.,0.));
#310=DIRECTION('',(0.,1.,0.));
#311=DIRECTION('center_axis',(0.,1.,0.));
#312=DIRECTION('ref_axis',(0.,0.,1.));
#313=DIRECTION('',(0.,0.,-1.));
#314=DIRECTION('',(-1.,0.,0.));
#315=DIRECTION('',(0.,0.,1.));
#316=DIRECTION('center_axis',(0.,1.,0.));
#317=DIRECTION('ref_axis',(1.,0.,0.));
#318=DIRECTION('',(0.,0.,1.));
#319=DIRECTION('',(1.,0.,0.));
#320=DIRECTION('',(0.,0.,-1.));
#321=DIRECTION('center_axis',(0.,1.,0.));
#322=DIRECTION('ref_axis',(1.,0.,0.));
#323=DIRECTION('',(0.,-1.,0.));
#324=DIRECTION('center_axis',(0.,-1.,0.));
#325=DIRECTION('ref_axis',(1.,0.,0.));
#326=DIRECTION('center_axis',(0.,1.,0.));
#327=DIRECTION('ref_axis',(1.,0.,0.));
#328=DIRECTION('',(0.,-1.,0.));
#329=DIRECTION('center_axis',(0.,-1.,0.));
#330=DIRECTION('ref_axis',(1.,0.,0.));
#331=DIRECTION('center_axis',(-1.,0.,0.));
#332=DIRECTION('ref_axis',(0.,0.,1.));
#333=DIRECTION('',(0.,0.,-1.));
#334=DIRECTION('',(0.,1.,0.));
#335=DIRECTION('',(0.,1.,0.));
#336=DIRECTION('center_axis',(0.,0.,-1.));
#337=DIRECTION('ref_axis',(-1.,0.,0.));
#338=DIRECTION('',(1.,0.,0.));
#339=DIRECTION('',(0.,1.,0.));
#340=DIRECTION('center_axis',(1.,0.,0.));
#341=DIRECTION('ref_axis',(0.,0.,-1.));
#342=DIRECTION('',(0.,0.,-1.));
#343=DIRECTION('',(0.,1.,0.));
#344=DIRECTION('center_axis',(0.,0.,1.));
#345=DIRECTION('ref_axis',(1.,0.,0.));
#346=DIRECTION('',(1.,0.,0.));
#347=DIRECTION('center_axis',(0.,1.,0.));
#348=DIRECTION('ref_axis',(1.,0.,0.));
#349=CARTESIAN_POINT('',(0.,0.,0.));
#350=CARTESIAN_POINT('Origin',(12.5,5.,-8.));
#351=CARTESIAN_POINT('',(17.,5.,-8.));
#352=CARTESIAN_POINT('Origin',(12.5,5.,-8.));
#353=CARTESIAN_POINT('',(17.,2.,-8.));
#354=CARTESIAN_POINT('',(17.,5.,-8.));
#355=CARTESIAN_POINT('Origin',(12.5,2.,-8.));
#356=CARTESIAN_POINT('Origin',(12.5,2.,-8.));
#357=CARTESIAN_POINT('',(10.75,2.,-8.));
#358=CARTESIAN_POINT('Origin',(12.5,2.,-8.));
#359=CARTESIAN_POINT('Origin',(162.5,5.,-8.));
#360=CARTESIAN_POINT('',(167.,5.,-8.));
#361=CARTESIAN_POINT('Origin',(162.5,5.,-8.));
#362=CARTESIAN_POINT('',(167.,2.,-8.));
#363=CARTESIAN_POINT('',(167.,5.,-8.));
#364=CARTESIAN_POINT('Origin',(162.5,2.,-8.));
#365=CARTESIAN_POINT('Origin',(162.5,2.,-8.));
#366=CARTESIAN_POINT('',(160.75,2.,-8.));
#367=CARTESIAN_POINT('Origin',(162.5,2.,-8.));
#368=CARTESIAN_POINT('Origin',(0.,5.,-14.5));
#369=CARTESIAN_POINT('',(175.,5.,-14.5));
#370=CARTESIAN_POINT('',(0.,5.,-14.5));
#371=CARTESIAN_POINT('',(43.75,5.,-14.5));
#372=CARTESIAN_POINT('',(175.,11.,-14.5));
#373=CARTESIAN_POINT('',(175.,5.,-14.5));
#374=CARTESIAN_POINT('',(0.,11.,-14.5));
#375=CARTESIAN_POINT('',(175.,11.,-14.5));
#376=CARTESIAN_POINT('',(0.,5.,-14.5));
#377=CARTESIAN_POINT('Origin',(87.5,11.,-17.25));
#378=CARTESIAN_POINT('',(175.,11.,-20.));
#379=CARTESIAN_POINT('',(175.,11.,-20.));
#380=CARTESIAN_POINT('',(0.,11.,-20.));
#381=CARTESIAN_POINT('',(0.,11.,-20.));
#382=CARTESIAN_POINT('',(0.,11.,-14.5));
#383=CARTESIAN_POINT('Origin',(87.5,5.,-10.));
#384=CARTESIAN_POINT('',(0.,5.,0.));
#385=CARTESIAN_POINT('',(0.,5.,-14.5));
#386=CARTESIAN_POINT('',(175.,5.,0.));
#387=CARTESIAN_POINT('',(0.,5.,0.));
#388=CARTESIAN_POINT('',(175.,5.,0.));
#389=CARTESIAN_POINT('Origin',(12.5,0.,-8.));
#390=CARTESIAN_POINT('',(10.75,0.,-8.));
#391=CARTESIAN_POINT('',(10.75,0.,-8.));
#392=CARTESIAN_POINT('Origin',(12.5,0.,-8.));
#393=CARTESIAN_POINT('Origin',(162.5,0.,-8.));
#394=CARTESIAN_POINT('',(160.75,0.,-8.));
#395=CARTESIAN_POINT('',(160.75,0.,-8.));
#396=CARTESIAN_POINT('Origin',(162.5,0.,-8.));
#397=CARTESIAN_POINT('Origin',(0.,0.,-20.));
#398=CARTESIAN_POINT('',(0.,0.,0.));
#399=CARTESIAN_POINT('',(0.,0.,-20.));
#400=CARTESIAN_POINT('',(0.,0.,-14.5));
#401=CARTESIAN_POINT('',(0.,0.,0.));
#402=CARTESIAN_POINT('',(0.,0.,-20.));
#403=CARTESIAN_POINT('Origin',(175.,0.,-20.));
#404=CARTESIAN_POINT('',(175.,0.,-20.));
#405=CARTESIAN_POINT('',(0.,0.,-20.));
#406=CARTESIAN_POINT('',(175.,0.,-20.));
#407=CARTESIAN_POINT('Origin',(175.,0.,0.));
#408=CARTESIAN_POINT('',(175.,0.,0.));
#409=CARTESIAN_POINT('',(175.,0.,0.));
#410=CARTESIAN_POINT('',(175.,0.,0.));
#411=CARTESIAN_POINT('Origin',(0.,0.,0.));
#412=CARTESIAN_POINT('',(0.,0.,0.));
#413=CARTESIAN_POINT('Origin',(87.5,0.,-10.));
#414=UNCERTAINTY_MEASURE_WITH_UNIT(LENGTH_MEASURE(0.01),#418,
'DISTANCE_ACCURACY_VALUE',
'Maximum model space distance between geometric entities at asserted c
onnectivities');
#415=UNCERTAINTY_MEASURE_WITH_UNIT(LENGTH_MEASURE(0.01),#418,
'DISTANCE_ACCURACY_VALUE',
'Maximum model space distance between geometric entities at asserted c
onnectivities');
#416=(
GEOMETRIC_REPRESENTATION_CONTEXT(3)
GLOBAL_UNCERTAINTY_ASSIGNED_CONTEXT((#414))
GLOBAL_UNIT_ASSIGNED_CONTEXT((#418,#420,#421))
REPRESENTATION_CONTEXT('','3D')
);
#417=(
GEOMETRIC_REPRESENTATION_CONTEXT(3)
GLOBAL_UNCERTAINTY_ASSIGNED_CONTEXT((#415))
GLOBAL_UNIT_ASSIGNED_CONTEXT((#418,#420,#421))
REPRESENTATION_CONTEXT('','3D')
);
#418=(
LENGTH_UNIT()
NAMED_UNIT(*)
SI_UNIT(.MILLI.,.METRE.)
);
#419=(
LENGTH_UNIT()
NAMED_UNIT(*)
SI_UNIT($,.METRE.)
);
#420=(
NAMED_UNIT(*)
PLANE_ANGLE_UNIT()
SI_UNIT($,.RADIAN.)
);
#421=(
NAMED_UNIT(*)
SI_UNIT($,.STERADIAN.)
SOLID_ANGLE_UNIT()
);
#422=SHAPE_DEFINITION_REPRESENTATION(#423,#424);
#423=PRODUCT_DEFINITION_SHAPE('',$,#426);
#424=SHAPE_REPRESENTATION('',(#258),#416);
#425=PRODUCT_DEFINITION_CONTEXT('part definition',#430,'design');
#426=PRODUCT_DEFINITION('Otto Rebuild 24V Power Supply Holder',
'Otto Rebuild 24V Power Supply Holder v1',#427,#425);
#427=PRODUCT_DEFINITION_FORMATION('',$,#432);
#428=PRODUCT_RELATED_PRODUCT_CATEGORY(
'Otto Rebuild 24V Power Supply Holder v1',
'Otto Rebuild 24V Power Supply Holder v1',(#432));
#429=APPLICATION_PROTOCOL_DEFINITION('international standard',
'automotive_design',2009,#430);
#430=APPLICATION_CONTEXT(
'Core Data for Automotive Mechanical Design Process');
#431=PRODUCT_CONTEXT('part definition',#430,'mechanical');
#432=PRODUCT('Otto Rebuild 24V Power Supply Holder',
'Otto Rebuild 24V Power Supply Holder v1',$,(#431));
#433=PRESENTATION_STYLE_ASSIGNMENT((#434));
#434=SURFACE_STYLE_USAGE(.BOTH.,#435);
#435=SURFACE_SIDE_STYLE('',(#436));
#436=SURFACE_STYLE_FILL_AREA(#437);
#437=FILL_AREA_STYLE('Steel - Satin',(#438));
#438=FILL_AREA_STYLE_COLOUR('Steel - Satin',#439);
#439=COLOUR_RGB('Steel - Satin',0.627450980392157,0.627450980392157,0.627450980392157);
ENDSEC;
END-ISO-10303-21;
