# Supplementary material for: Principles of computer-controlled linear motion applied to an open-source affordable liquid handler for automated micropipetting
Source: Sci Rep. 2020 Aug 12;10:13663. doi: 10.1038/s41598-020-70465-5 (PMC7424513; doi:10.1038/s41598-020-70465-5)
Supplement: Supplementary file 2 — Supplementary Information 2. [file 41598_2020_70465_MOESM2_ESM.zip › 3D-Printable-Components-STEP-Files/Electronics-Tray-4.step]

ISO-10303-21;
HEADER;
/* Generated by software containing ST-Developer
 * from STEP Tools, Inc. (www.steptools.com) 
 */

FILE_DESCRIPTION(
/* description */ (''),
/* implementation_level */ '2;1');

FILE_NAME(
/* name */ 
'/Users/davidflorian/Library/Mobile Documents/com~apple~CloudDocs/Vand
erbilt/Papers/OTTO/Supplemental Material/3D-Printable-Components-STEP-
Files/Electronics-Tray-4.step',
/* time_stamp */ '2020-06-30T23:21:15-05:00',
/* author */ (''),
/* organization */ (''),
/* preprocessor_version */ 'ST-DEVELOPER v18.1',
/* originating_system */ 'Autodesk Translation Framework v9.3.0.1241',
/* authorisation */ '');

FILE_SCHEMA (('AUTOMOTIVE_DESIGN { 1 0 10303 214 3 1 1 }'));
ENDSEC;

DATA;
#10=MECHANICAL_DESIGN_GEOMETRIC_PRESENTATION_REPRESENTATION('',(#13),#2390);
#11=SHAPE_REPRESENTATION_RELATIONSHIP('SRR','None',#2397,#12);
#12=ADVANCED_BREP_SHAPE_REPRESENTATION('',(#14),#2389);
#13=STYLED_ITEM('',(#2406),#14);
#14=MANIFOLD_SOLID_BREP('Body1',#1514);
#15=CIRCLE('',#1586,10.);
#16=CIRCLE('',#1587,10.);
#17=CYLINDRICAL_SURFACE('',#1585,10.);
#18=FACE_BOUND('',#114,.T.);
#19=FACE_BOUND('',#115,.T.);
#20=FACE_BOUND('',#116,.T.);
#21=FACE_BOUND('',#117,.T.);
#22=FACE_BOUND('',#136,.T.);
#23=FACE_BOUND('',#139,.T.);
#24=FACE_BOUND('',#144,.T.);
#25=FACE_BOUND('',#147,.T.);
#26=FACE_BOUND('',#150,.T.);
#27=FACE_BOUND('',#153,.T.);
#28=FACE_BOUND('',#158,.T.);
#29=FACE_BOUND('',#161,.T.);
#30=FACE_BOUND('',#175,.T.);
#31=FACE_BOUND('',#176,.T.);
#32=FACE_OUTER_BOUND('',#107,.T.);
#33=FACE_OUTER_BOUND('',#108,.T.);
#34=FACE_OUTER_BOUND('',#109,.T.);
#35=FACE_OUTER_BOUND('',#110,.T.);
#36=FACE_OUTER_BOUND('',#111,.T.);
#37=FACE_OUTER_BOUND('',#112,.T.);
#38=FACE_OUTER_BOUND('',#113,.T.);
#39=FACE_OUTER_BOUND('',#118,.T.);
#40=FACE_OUTER_BOUND('',#119,.T.);
#41=FACE_OUTER_BOUND('',#120,.T.);
#42=FACE_OUTER_BOUND('',#121,.T.);
#43=FACE_OUTER_BOUND('',#122,.T.);
#44=FACE_OUTER_BOUND('',#123,.T.);
#45=FACE_OUTER_BOUND('',#124,.T.);
#46=FACE_OUTER_BOUND('',#125,.T.);
#47=FACE_OUTER_BOUND('',#126,.T.);
#48=FACE_OUTER_BOUND('',#127,.T.);
#49=FACE_OUTER_BOUND('',#128,.T.);
#50=FACE_OUTER_BOUND('',#129,.T.);
#51=FACE_OUTER_BOUND('',#130,.T.);
#52=FACE_OUTER_BOUND('',#131,.T.);
#53=FACE_OUTER_BOUND('',#132,.T.);
#54=FACE_OUTER_BOUND('',#133,.T.);
#55=FACE_OUTER_BOUND('',#134,.T.);
#56=FACE_OUTER_BOUND('',#135,.T.);
#57=FACE_OUTER_BOUND('',#137,.T.);
#58=FACE_OUTER_BOUND('',#138,.T.);
#59=FACE_OUTER_BOUND('',#140,.T.);
#60=FACE_OUTER_BOUND('',#141,.T.);
#61=FACE_OUTER_BOUND('',#142,.T.);
#62=FACE_OUTER_BOUND('',#143,.T.);
#63=FACE_OUTER_BOUND('',#145,.T.);
#64=FACE_OUTER_BOUND('',#146,.T.);
#65=FACE_OUTER_BOUND('',#148,.T.);
#66=FACE_OUTER_BOUND('',#149,.T.);
#67=FACE_OUTER_BOUND('',#151,.T.);
#68=FACE_OUTER_BOUND('',#152,.T.);
#69=FACE_OUTER_BOUND('',#154,.T.);
#70=FACE_OUTER_BOUND('',#155,.T.);
#71=FACE_OUTER_BOUND('',#156,.T.);
#72=FACE_OUTER_BOUND('',#157,.T.);
#73=FACE_OUTER_BOUND('',#159,.T.);
#74=FACE_OUTER_BOUND('',#160,.T.);
#75=FACE_OUTER_BOUND('',#162,.T.);
#76=FACE_OUTER_BOUND('',#163,.T.);
#77=FACE_OUTER_BOUND('',#164,.T.);
#78=FACE_OUTER_BOUND('',#165,.T.);
#79=FACE_OUTER_BOUND('',#166,.T.);
#80=FACE_OUTER_BOUND('',#167,.T.);
#81=FACE_OUTER_BOUND('',#168,.T.);
#82=FACE_OUTER_BOUND('',#169,.T.);
#83=FACE_OUTER_BOUND('',#170,.T.);
#84=FACE_OUTER_BOUND('',#171,.T.);
#85=FACE_OUTER_BOUND('',#172,.T.);
#86=FACE_OUTER_BOUND('',#173,.T.);
#87=FACE_OUTER_BOUND('',#174,.T.);
#88=FACE_OUTER_BOUND('',#177,.T.);
#89=FACE_OUTER_BOUND('',#178,.T.);
#90=FACE_OUTER_BOUND('',#179,.T.);
#91=FACE_OUTER_BOUND('',#180,.T.);
#92=FACE_OUTER_BOUND('',#181,.T.);
#93=FACE_OUTER_BOUND('',#182,.T.);
#94=FACE_OUTER_BOUND('',#183,.T.);
#95=FACE_OUTER_BOUND('',#184,.T.);
#96=FACE_OUTER_BOUND('',#185,.T.);
#97=FACE_OUTER_BOUND('',#186,.T.);
#98=FACE_OUTER_BOUND('',#187,.T.);
#99=FACE_OUTER_BOUND('',#188,.T.);
#100=FACE_OUTER_BOUND('',#189,.T.);
#101=FACE_OUTER_BOUND('',#190,.T.);
#102=FACE_OUTER_BOUND('',#191,.T.);
#103=FACE_OUTER_BOUND('',#192,.T.);
#104=FACE_OUTER_BOUND('',#193,.T.);
#105=FACE_OUTER_BOUND('',#194,.T.);
#106=FACE_OUTER_BOUND('',#195,.T.);
#107=EDGE_LOOP('',(#951,#952,#953,#954));
#108=EDGE_LOOP('',(#955,#956,#957,#958));
#109=EDGE_LOOP('',(#959,#960,#961,#962));
#110=EDGE_LOOP('',(#963,#964,#965,#966));
#111=EDGE_LOOP('',(#967,#968,#969,#970));
#112=EDGE_LOOP('',(#971,#972,#973,#974,#975,#976,#977,#978));
#113=EDGE_LOOP('',(#979,#980,#981,#982,#983,#984,#985,#986,#987,#988,#989,
#990,#991,#992,#993,#994,#995,#996));
#114=EDGE_LOOP('',(#997,#998,#999,#1000));
#115=EDGE_LOOP('',(#1001,#1002,#1003,#1004));
#116=EDGE_LOOP('',(#1005,#1006,#1007,#1008));
#117=EDGE_LOOP('',(#1009,#1010,#1011,#1012));
#118=EDGE_LOOP('',(#1013,#1014,#1015,#1016));
#119=EDGE_LOOP('',(#1017,#1018,#1019,#1020));
#120=EDGE_LOOP('',(#1021,#1022,#1023,#1024));
#121=EDGE_LOOP('',(#1025,#1026,#1027,#1028));
#122=EDGE_LOOP('',(#1029,#1030,#1031,#1032));
#123=EDGE_LOOP('',(#1033,#1034,#1035,#1036));
#124=EDGE_LOOP('',(#1037,#1038,#1039,#1040));
#125=EDGE_LOOP('',(#1041,#1042,#1043,#1044));
#126=EDGE_LOOP('',(#1045,#1046,#1047,#1048));
#127=EDGE_LOOP('',(#1049,#1050,#1051,#1052));
#128=EDGE_LOOP('',(#1053,#1054,#1055,#1056));
#129=EDGE_LOOP('',(#1057,#1058,#1059,#1060));
#130=EDGE_LOOP('',(#1061,#1062,#1063,#1064));
#131=EDGE_LOOP('',(#1065,#1066,#1067,#1068));
#132=EDGE_LOOP('',(#1069,#1070,#1071,#1072));
#133=EDGE_LOOP('',(#1073,#1074,#1075,#1076));
#134=EDGE_LOOP('',(#1077,#1078,#1079,#1080));
#135=EDGE_LOOP('',(#1081,#1082,#1083,#1084));
#136=EDGE_LOOP('',(#1085,#1086,#1087,#1088));
#137=EDGE_LOOP('',(#1089,#1090,#1091,#1092));
#138=EDGE_LOOP('',(#1093,#1094,#1095,#1096));
#139=EDGE_LOOP('',(#1097,#1098,#1099,#1100));
#140=EDGE_LOOP('',(#1101,#1102,#1103,#1104));
#141=EDGE_LOOP('',(#1105,#1106,#1107,#1108));
#142=EDGE_LOOP('',(#1109,#1110,#1111,#1112));
#143=EDGE_LOOP('',(#1113,#1114,#1115,#1116));
#144=EDGE_LOOP('',(#1117,#1118,#1119,#1120));
#145=EDGE_LOOP('',(#1121,#1122,#1123,#1124));
#146=EDGE_LOOP('',(#1125,#1126,#1127,#1128));
#147=EDGE_LOOP('',(#1129,#1130,#1131,#1132));
#148=EDGE_LOOP('',(#1133,#1134,#1135,#1136));
#149=EDGE_LOOP('',(#1137,#1138,#1139,#1140));
#150=EDGE_LOOP('',(#1141,#1142,#1143,#1144));
#151=EDGE_LOOP('',(#1145,#1146,#1147,#1148));
#152=EDGE_LOOP('',(#1149,#1150,#1151,#1152));
#153=EDGE_LOOP('',(#1153,#1154,#1155,#1156));
#154=EDGE_LOOP('',(#1157,#1158,#1159,#1160));
#155=EDGE_LOOP('',(#1161,#1162,#1163,#1164));
#156=EDGE_LOOP('',(#1165,#1166,#1167,#1168));
#157=EDGE_LOOP('',(#1169,#1170,#1171,#1172));
#158=EDGE_LOOP('',(#1173,#1174,#1175,#1176));
#159=EDGE_LOOP('',(#1177,#1178,#1179,#1180));
#160=EDGE_LOOP('',(#1181,#1182,#1183,#1184));
#161=EDGE_LOOP('',(#1185,#1186,#1187,#1188));
#162=EDGE_LOOP('',(#1189,#1190,#1191,#1192));
#163=EDGE_LOOP('',(#1193,#1194,#1195,#1196));
#164=EDGE_LOOP('',(#1197,#1198,#1199,#1200));
#165=EDGE_LOOP('',(#1201,#1202,#1203,#1204));
#166=EDGE_LOOP('',(#1205,#1206,#1207,#1208));
#167=EDGE_LOOP('',(#1209,#1210,#1211,#1212));
#168=EDGE_LOOP('',(#1213,#1214,#1215,#1216));
#169=EDGE_LOOP('',(#1217,#1218,#1219,#1220));
#170=EDGE_LOOP('',(#1221,#1222,#1223,#1224));
#171=EDGE_LOOP('',(#1225,#1226,#1227,#1228));
#172=EDGE_LOOP('',(#1229,#1230,#1231,#1232));
#173=EDGE_LOOP('',(#1233,#1234,#1235,#1236));
#174=EDGE_LOOP('',(#1237,#1238,#1239,#1240));
#175=EDGE_LOOP('',(#1241,#1242,#1243,#1244));
#176=EDGE_LOOP('',(#1245,#1246,#1247,#1248));
#177=EDGE_LOOP('',(#1249,#1250,#1251,#1252));
#178=EDGE_LOOP('',(#1253,#1254,#1255,#1256));
#179=EDGE_LOOP('',(#1257,#1258,#1259,#1260,#1261,#1262));
#180=EDGE_LOOP('',(#1263,#1264,#1265,#1266,#1267,#1268));
#181=EDGE_LOOP('',(#1269,#1270,#1271,#1272));
#182=EDGE_LOOP('',(#1273,#1274,#1275,#1276));
#183=EDGE_LOOP('',(#1277,#1278,#1279,#1280));
#184=EDGE_LOOP('',(#1281,#1282,#1283,#1284));
#185=EDGE_LOOP('',(#1285,#1286,#1287,#1288));
#186=EDGE_LOOP('',(#1289,#1290,#1291,#1292));
#187=EDGE_LOOP('',(#1293,#1294,#1295,#1296));
#188=EDGE_LOOP('',(#1297,#1298,#1299,#1300));
#189=EDGE_LOOP('',(#1301,#1302,#1303,#1304));
#190=EDGE_LOOP('',(#1305,#1306,#1307,#1308));
#191=EDGE_LOOP('',(#1309,#1310,#1311,#1312));
#192=EDGE_LOOP('',(#1313,#1314,#1315,#1316,#1317,#1318,#1319,#1320,#1321,
#1322));
#193=EDGE_LOOP('',(#1323,#1324,#1325,#1326));
#194=EDGE_LOOP('',(#1327,#1328,#1329,#1330,#1331,#1332,#1333,#1334,#1335,
#1336,#1337,#1338,#1339,#1340,#1341,#1342,#1343,#1344,#1345,#1346));
#195=EDGE_LOOP('',(#1347,#1348,#1349,#1350,#1351,#1352,#1353,#1354,#1355,
#1356,#1357,#1358,#1359,#1360,#1361,#1362,#1363,#1364));
#196=LINE('',#1970,#401);
#197=LINE('',#1972,#402);
#198=LINE('',#1974,#403);
#199=LINE('',#1975,#404);
#200=LINE('',#1978,#405);
#201=LINE('',#1980,#406);
#202=LINE('',#1981,#407);
#203=LINE('',#1985,#408);
#204=LINE('',#1987,#409);
#205=LINE('',#1989,#410);
#206=LINE('',#1990,#411);
#207=LINE('',#1993,#412);
#208=LINE('',#1995,#413);
#209=LINE('',#1996,#414);
#210=LINE('',#1999,#415);
#211=LINE('',#2001,#416);
#212=LINE('',#2002,#417);
#213=LINE('',#2004,#418);
#214=LINE('',#2006,#419);
#215=LINE('',#2007,#420);
#216=LINE('',#2010,#421);
#217=LINE('',#2012,#422);
#218=LINE('',#2014,#423);
#219=LINE('',#2016,#424);
#220=LINE('',#2018,#425);
#221=LINE('',#2020,#426);
#222=LINE('',#2022,#427);
#223=LINE('',#2024,#428);
#224=LINE('',#2026,#429);
#225=LINE('',#2028,#430);
#226=LINE('',#2030,#431);
#227=LINE('',#2032,#432);
#228=LINE('',#2034,#433);
#229=LINE('',#2036,#434);
#230=LINE('',#2038,#435);
#231=LINE('',#2039,#436);
#232=LINE('',#2042,#437);
#233=LINE('',#2044,#438);
#234=LINE('',#2046,#439);
#235=LINE('',#2047,#440);
#236=LINE('',#2050,#441);
#237=LINE('',#2052,#442);
#238=LINE('',#2054,#443);
#239=LINE('',#2055,#444);
#240=LINE('',#2058,#445);
#241=LINE('',#2060,#446);
#242=LINE('',#2062,#447);
#243=LINE('',#2063,#448);
#244=LINE('',#2066,#449);
#245=LINE('',#2068,#450);
#246=LINE('',#2070,#451);
#247=LINE('',#2071,#452);
#248=LINE('',#2073,#453);
#249=LINE('',#2077,#454);
#250=LINE('',#2079,#455);
#251=LINE('',#2081,#456);
#252=LINE('',#2082,#457);
#253=LINE('',#2086,#458);
#254=LINE('',#2088,#459);
#255=LINE('',#2090,#460);
#256=LINE('',#2091,#461);
#257=LINE('',#2094,#462);
#258=LINE('',#2096,#463);
#259=LINE('',#2097,#464);
#260=LINE('',#2100,#465);
#261=LINE('',#2102,#466);
#262=LINE('',#2103,#467);
#263=LINE('',#2106,#468);
#264=LINE('',#2108,#469);
#265=LINE('',#2109,#470);
#266=LINE('',#2111,#471);
#267=LINE('',#2112,#472);
#268=LINE('',#2115,#473);
#269=LINE('',#2117,#474);
#270=LINE('',#2118,#475);
#271=LINE('',#2120,#476);
#272=LINE('',#2121,#477);
#273=LINE('',#2125,#478);
#274=LINE('',#2127,#479);
#275=LINE('',#2129,#480);
#276=LINE('',#2130,#481);
#277=LINE('',#2134,#482);
#278=LINE('',#2136,#483);
#279=LINE('',#2138,#484);
#280=LINE('',#2139,#485);
#281=LINE('',#2142,#486);
#282=LINE('',#2144,#487);
#283=LINE('',#2145,#488);
#284=LINE('',#2148,#489);
#285=LINE('',#2150,#490);
#286=LINE('',#2151,#491);
#287=LINE('',#2154,#492);
#288=LINE('',#2156,#493);
#289=LINE('',#2157,#494);
#290=LINE('',#2159,#495);
#291=LINE('',#2160,#496);
#292=LINE('',#2163,#497);
#293=LINE('',#2165,#498);
#294=LINE('',#2166,#499);
#295=LINE('',#2168,#500);
#296=LINE('',#2169,#501);
#297=LINE('',#2172,#502);
#298=LINE('',#2174,#503);
#299=LINE('',#2175,#504);
#300=LINE('',#2178,#505);
#301=LINE('',#2179,#506);
#302=LINE('',#2182,#507);
#303=LINE('',#2183,#508);
#304=LINE('',#2185,#509);
#305=LINE('',#2189,#510);
#306=LINE('',#2191,#511);
#307=LINE('',#2192,#512);
#308=LINE('',#2195,#513);
#309=LINE('',#2196,#514);
#310=LINE('',#2199,#515);
#311=LINE('',#2200,#516);
#312=LINE('',#2202,#517);
#313=LINE('',#2206,#518);
#314=LINE('',#2208,#519);
#315=LINE('',#2209,#520);
#316=LINE('',#2212,#521);
#317=LINE('',#2213,#522);
#318=LINE('',#2216,#523);
#319=LINE('',#2217,#524);
#320=LINE('',#2219,#525);
#321=LINE('',#2223,#526);
#322=LINE('',#2225,#527);
#323=LINE('',#2226,#528);
#324=LINE('',#2229,#529);
#325=LINE('',#2230,#530);
#326=LINE('',#2233,#531);
#327=LINE('',#2234,#532);
#328=LINE('',#2236,#533);
#329=LINE('',#2241,#534);
#330=LINE('',#2243,#535);
#331=LINE('',#2245,#536);
#332=LINE('',#2246,#537);
#333=LINE('',#2249,#538);
#334=LINE('',#2251,#539);
#335=LINE('',#2252,#540);
#336=LINE('',#2255,#541);
#337=LINE('',#2257,#542);
#338=LINE('',#2258,#543);
#339=LINE('',#2260,#544);
#340=LINE('',#2261,#545);
#341=LINE('',#2265,#546);
#342=LINE('',#2267,#547);
#343=LINE('',#2269,#548);
#344=LINE('',#2270,#549);
#345=LINE('',#2273,#550);
#346=LINE('',#2275,#551);
#347=LINE('',#2276,#552);
#348=LINE('',#2279,#553);
#349=LINE('',#2281,#554);
#350=LINE('',#2282,#555);
#351=LINE('',#2284,#556);
#352=LINE('',#2285,#557);
#353=LINE('',#2288,#558);
#354=LINE('',#2290,#559);
#355=LINE('',#2291,#560);
#356=LINE('',#2294,#561);
#357=LINE('',#2295,#562);
#358=LINE('',#2298,#563);
#359=LINE('',#2299,#564);
#360=LINE('',#2301,#565);
#361=LINE('',#2308,#566);
#362=LINE('',#2310,#567);
#363=LINE('',#2311,#568);
#364=LINE('',#2314,#569);
#365=LINE('',#2316,#570);
#366=LINE('',#2317,#571);
#367=LINE('',#2319,#572);
#368=LINE('',#2320,#573);
#369=LINE('',#2325,#574);
#370=LINE('',#2327,#575);
#371=LINE('',#2329,#576);
#372=LINE('',#2330,#577);
#373=LINE('',#2333,#578);
#374=LINE('',#2335,#579);
#375=LINE('',#2336,#580);
#376=LINE('',#2339,#581);
#377=LINE('',#2341,#582);
#378=LINE('',#2342,#583);
#379=LINE('',#2345,#584);
#380=LINE('',#2347,#585);
#381=LINE('',#2348,#586);
#382=LINE('',#2351,#587);
#383=LINE('',#2353,#588);
#384=LINE('',#2354,#589);
#385=LINE('',#2357,#590);
#386=LINE('',#2359,#591);
#387=LINE('',#2360,#592);
#388=LINE('',#2363,#593);
#389=LINE('',#2365,#594);
#390=LINE('',#2366,#595);
#391=LINE('',#2369,#596);
#392=LINE('',#2371,#597);
#393=LINE('',#2372,#598);
#394=LINE('',#2374,#599);
#395=LINE('',#2375,#600);
#396=LINE('',#2378,#601);
#397=LINE('',#2380,#602);
#398=LINE('',#2381,#603);
#399=LINE('',#2383,#604);
#400=LINE('',#2384,#605);
#401=VECTOR('',#1609,10.);
#402=VECTOR('',#1610,10.);
#403=VECTOR('',#1611,10.);
#404=VECTOR('',#1612,10.);
#405=VECTOR('',#1615,10.);
#406=VECTOR('',#1616,10.);
#407=VECTOR('',#1617,10.);
#408=VECTOR('',#1620,10.);
#409=VECTOR('',#1621,10.);
#410=VECTOR('',#1622,10.);
#411=VECTOR('',#1623,10.);
#412=VECTOR('',#1626,10.);
#413=VECTOR('',#1627,10.);
#414=VECTOR('',#1628,10.);
#415=VECTOR('',#1631,10.);
#416=VECTOR('',#1632,10.);
#417=VECTOR('',#1633,10.);
#418=VECTOR('',#1636,10.);
#419=VECTOR('',#1637,10.);
#420=VECTOR('',#1638,10.);
#421=VECTOR('',#1641,10.);
#422=VECTOR('',#1642,10.);
#423=VECTOR('',#1643,10.);
#424=VECTOR('',#1644,10.);
#425=VECTOR('',#1645,10.);
#426=VECTOR('',#1646,10.);
#427=VECTOR('',#1647,10.);
#428=VECTOR('',#1648,10.);
#429=VECTOR('',#1649,10.);
#430=VECTOR('',#1650,10.);
#431=VECTOR('',#1651,10.);
#432=VECTOR('',#1652,10.);
#433=VECTOR('',#1653,10.);
#434=VECTOR('',#1654,10.);
#435=VECTOR('',#1655,10.);
#436=VECTOR('',#1656,10.);
#437=VECTOR('',#1657,10.);
#438=VECTOR('',#1658,10.);
#439=VECTOR('',#1659,10.);
#440=VECTOR('',#1660,10.);
#441=VECTOR('',#1661,10.);
#442=VECTOR('',#1662,10.);
#443=VECTOR('',#1663,10.);
#444=VECTOR('',#1664,10.);
#445=VECTOR('',#1665,10.);
#446=VECTOR('',#1666,10.);
#447=VECTOR('',#1667,10.);
#448=VECTOR('',#1668,10.);
#449=VECTOR('',#1669,10.);
#450=VECTOR('',#1670,10.);
#451=VECTOR('',#1671,10.);
#452=VECTOR('',#1672,10.);
#453=VECTOR('',#1675,10.);
#454=VECTOR('',#1678,10.);
#455=VECTOR('',#1679,10.);
#456=VECTOR('',#1680,10.);
#457=VECTOR('',#1681,10.);
#458=VECTOR('',#1684,10.);
#459=VECTOR('',#1685,10.);
#460=VECTOR('',#1686,10.);
#461=VECTOR('',#1687,10.);
#462=VECTOR('',#1690,10.);
#463=VECTOR('',#1691,10.);
#464=VECTOR('',#1692,10.);
#465=VECTOR('',#1695,10.);
#466=VECTOR('',#1696,10.);
#467=VECTOR('',#1697,10.);
#468=VECTOR('',#1700,10.);
#469=VECTOR('',#1701,10.);
#470=VECTOR('',#1702,10.);
#471=VECTOR('',#1705,10.);
#472=VECTOR('',#1706,10.);
#473=VECTOR('',#1709,10.);
#474=VECTOR('',#1710,10.);
#475=VECTOR('',#1711,10.);
#476=VECTOR('',#1714,10.);
#477=VECTOR('',#1715,10.);
#478=VECTOR('',#1718,10.);
#479=VECTOR('',#1719,10.);
#480=VECTOR('',#1720,10.);
#481=VECTOR('',#1721,10.);
#482=VECTOR('',#1724,10.);
#483=VECTOR('',#1725,10.);
#484=VECTOR('',#1726,10.);
#485=VECTOR('',#1727,10.);
#486=VECTOR('',#1730,10.);
#487=VECTOR('',#1731,10.);
#488=VECTOR('',#1732,10.);
#489=VECTOR('',#1735,10.);
#490=VECTOR('',#1736,10.);
#491=VECTOR('',#1737,10.);
#492=VECTOR('',#1740,10.);
#493=VECTOR('',#1741,10.);
#494=VECTOR('',#1742,10.);
#495=VECTOR('',#1745,10.);
#496=VECTOR('',#1746,10.);
#497=VECTOR('',#1749,10.);
#498=VECTOR('',#1750,10.);
#499=VECTOR('',#1751,10.);
#500=VECTOR('',#1754,10.);
#501=VECTOR('',#1755,10.);
#502=VECTOR('',#1758,10.);
#503=VECTOR('',#1759,10.);
#504=VECTOR('',#1760,10.);
#505=VECTOR('',#1763,10.);
#506=VECTOR('',#1764,10.);
#507=VECTOR('',#1767,10.);
#508=VECTOR('',#1768,10.);
#509=VECTOR('',#1771,10.);
#510=VECTOR('',#1776,10.);
#511=VECTOR('',#1777,10.);
#512=VECTOR('',#1778,10.);
#513=VECTOR('',#1781,10.);
#514=VECTOR('',#1782,10.);
#515=VECTOR('',#1785,10.);
#516=VECTOR('',#1786,10.);
#517=VECTOR('',#1789,10.);
#518=VECTOR('',#1794,10.);
#519=VECTOR('',#1795,10.);
#520=VECTOR('',#1796,10.);
#521=VECTOR('',#1799,10.);
#522=VECTOR('',#1800,10.);
#523=VECTOR('',#1803,10.);
#524=VECTOR('',#1804,10.);
#525=VECTOR('',#1807,10.);
#526=VECTOR('',#1812,10.);
#527=VECTOR('',#1813,10.);
#528=VECTOR('',#1814,10.);
#529=VECTOR('',#1817,10.);
#530=VECTOR('',#1818,10.);
#531=VECTOR('',#1821,10.);
#532=VECTOR('',#1822,10.);
#533=VECTOR('',#1825,10.);
#534=VECTOR('',#1830,10.);
#535=VECTOR('',#1831,10.);
#536=VECTOR('',#1832,10.);
#537=VECTOR('',#1833,10.);
#538=VECTOR('',#1836,10.);
#539=VECTOR('',#1837,10.);
#540=VECTOR('',#1838,10.);
#541=VECTOR('',#1841,10.);
#542=VECTOR('',#1842,10.);
#543=VECTOR('',#1843,10.);
#544=VECTOR('',#1846,10.);
#545=VECTOR('',#1847,10.);
#546=VECTOR('',#1850,10.);
#547=VECTOR('',#1851,10.);
#548=VECTOR('',#1852,10.);
#549=VECTOR('',#1853,10.);
#550=VECTOR('',#1856,10.);
#551=VECTOR('',#1857,10.);
#552=VECTOR('',#1858,10.);
#553=VECTOR('',#1861,10.);
#554=VECTOR('',#1862,10.);
#555=VECTOR('',#1863,10.);
#556=VECTOR('',#1866,10.);
#557=VECTOR('',#1867,10.);
#558=VECTOR('',#1870,10.);
#559=VECTOR('',#1871,10.);
#560=VECTOR('',#1872,10.);
#561=VECTOR('',#1875,10.);
#562=VECTOR('',#1876,10.);
#563=VECTOR('',#1879,10.);
#564=VECTOR('',#1880,10.);
#565=VECTOR('',#1883,10.);
#566=VECTOR('',#1894,10.);
#567=VECTOR('',#1895,10.);
#568=VECTOR('',#1896,10.);
#569=VECTOR('',#1899,10.);
#570=VECTOR('',#1900,10.);
#571=VECTOR('',#1901,10.);
#572=VECTOR('',#1904,10.);
#573=VECTOR('',#1905,10.);
#574=VECTOR('',#1910,10.);
#575=VECTOR('',#1911,10.);
#576=VECTOR('',#1912,10.);
#577=VECTOR('',#1913,10.);
#578=VECTOR('',#1916,10.);
#579=VECTOR('',#1917,10.);
#580=VECTOR('',#1918,10.);
#581=VECTOR('',#1921,10.);
#582=VECTOR('',#1922,10.);
#583=VECTOR('',#1923,10.);
#584=VECTOR('',#1926,10.);
#585=VECTOR('',#1927,10.);
#586=VECTOR('',#1928,10.);
#587=VECTOR('',#1931,10.);
#588=VECTOR('',#1932,10.);
#589=VECTOR('',#1933,10.);
#590=VECTOR('',#1936,10.);
#591=VECTOR('',#1937,10.);
#592=VECTOR('',#1938,10.);
#593=VECTOR('',#1941,10.);
#594=VECTOR('',#1942,10.);
#595=VECTOR('',#1943,10.);
#596=VECTOR('',#1946,10.);
#597=VECTOR('',#1947,10.);
#598=VECTOR('',#1948,10.);
#599=VECTOR('',#1951,10.);
#600=VECTOR('',#1952,10.);
#601=VECTOR('',#1955,10.);
#602=VECTOR('',#1956,10.);
#603=VECTOR('',#1957,10.);
#604=VECTOR('',#1960,10.);
#605=VECTOR('',#1961,10.);
#606=VERTEX_POINT('',#1968);
#607=VERTEX_POINT('',#1969);
#608=VERTEX_POINT('',#1971);
#609=VERTEX_POINT('',#1973);
#610=VERTEX_POINT('',#1977);
#611=VERTEX_POINT('',#1979);
#612=VERTEX_POINT('',#1983);
#613=VERTEX_POINT('',#1984);
#614=VERTEX_POINT('',#1986);
#615=VERTEX_POINT('',#1988);
#616=VERTEX_POINT('',#1992);
#617=VERTEX_POINT('',#1994);
#618=VERTEX_POINT('',#1998);
#619=VERTEX_POINT('',#2000);
#620=VERTEX_POINT('',#2005);
#621=VERTEX_POINT('',#2009);
#622=VERTEX_POINT('',#2011);
#623=VERTEX_POINT('',#2013);
#624=VERTEX_POINT('',#2015);
#625=VERTEX_POINT('',#2017);
#626=VERTEX_POINT('',#2019);
#627=VERTEX_POINT('',#2021);
#628=VERTEX_POINT('',#2023);
#629=VERTEX_POINT('',#2025);
#630=VERTEX_POINT('',#2027);
#631=VERTEX_POINT('',#2029);
#632=VERTEX_POINT('',#2031);
#633=VERTEX_POINT('',#2033);
#634=VERTEX_POINT('',#2035);
#635=VERTEX_POINT('',#2037);
#636=VERTEX_POINT('',#2040);
#637=VERTEX_POINT('',#2041);
#638=VERTEX_POINT('',#2043);
#639=VERTEX_POINT('',#2045);
#640=VERTEX_POINT('',#2048);
#641=VERTEX_POINT('',#2049);
#642=VERTEX_POINT('',#2051);
#643=VERTEX_POINT('',#2053);
#644=VERTEX_POINT('',#2056);
#645=VERTEX_POINT('',#2057);
#646=VERTEX_POINT('',#2059);
#647=VERTEX_POINT('',#2061);
#648=VERTEX_POINT('',#2064);
#649=VERTEX_POINT('',#2065);
#650=VERTEX_POINT('',#2067);
#651=VERTEX_POINT('',#2069);
#652=VERTEX_POINT('',#2075);
#653=VERTEX_POINT('',#2076);
#654=VERTEX_POINT('',#2078);
#655=VERTEX_POINT('',#2080);
#656=VERTEX_POINT('',#2084);
#657=VERTEX_POINT('',#2085);
#658=VERTEX_POINT('',#2087);
#659=VERTEX_POINT('',#2089);
#660=VERTEX_POINT('',#2093);
#661=VERTEX_POINT('',#2095);
#662=VERTEX_POINT('',#2099);
#663=VERTEX_POINT('',#2101);
#664=VERTEX_POINT('',#2105);
#665=VERTEX_POINT('',#2107);
#666=VERTEX_POINT('',#2114);
#667=VERTEX_POINT('',#2116);
#668=VERTEX_POINT('',#2123);
#669=VERTEX_POINT('',#2124);
#670=VERTEX_POINT('',#2126);
#671=VERTEX_POINT('',#2128);
#672=VERTEX_POINT('',#2132);
#673=VERTEX_POINT('',#2133);
#674=VERTEX_POINT('',#2135);
#675=VERTEX_POINT('',#2137);
#676=VERTEX_POINT('',#2141);
#677=VERTEX_POINT('',#2143);
#678=VERTEX_POINT('',#2147);
#679=VERTEX_POINT('',#2149);
#680=VERTEX_POINT('',#2153);
#681=VERTEX_POINT('',#2155);
#682=VERTEX_POINT('',#2162);
#683=VERTEX_POINT('',#2164);
#684=VERTEX_POINT('',#2171);
#685=VERTEX_POINT('',#2173);
#686=VERTEX_POINT('',#2177);
#687=VERTEX_POINT('',#2181);
#688=VERTEX_POINT('',#2188);
#689=VERTEX_POINT('',#2190);
#690=VERTEX_POINT('',#2194);
#691=VERTEX_POINT('',#2198);
#692=VERTEX_POINT('',#2205);
#693=VERTEX_POINT('',#2207);
#694=VERTEX_POINT('',#2211);
#695=VERTEX_POINT('',#2215);
#696=VERTEX_POINT('',#2222);
#697=VERTEX_POINT('',#2224);
#698=VERTEX_POINT('',#2228);
#699=VERTEX_POINT('',#2232);
#700=VERTEX_POINT('',#2239);
#701=VERTEX_POINT('',#2240);
#702=VERTEX_POINT('',#2242);
#703=VERTEX_POINT('',#2244);
#704=VERTEX_POINT('',#2248);
#705=VERTEX_POINT('',#2250);
#706=VERTEX_POINT('',#2254);
#707=VERTEX_POINT('',#2256);
#708=VERTEX_POINT('',#2263);
#709=VERTEX_POINT('',#2264);
#710=VERTEX_POINT('',#2266);
#711=VERTEX_POINT('',#2268);
#712=VERTEX_POINT('',#2272);
#713=VERTEX_POINT('',#2274);
#714=VERTEX_POINT('',#2278);
#715=VERTEX_POINT('',#2280);
#716=VERTEX_POINT('',#2287);
#717=VERTEX_POINT('',#2289);
#718=VERTEX_POINT('',#2293);
#719=VERTEX_POINT('',#2297);
#720=VERTEX_POINT('',#2307);
#721=VERTEX_POINT('',#2309);
#722=VERTEX_POINT('',#2313);
#723=VERTEX_POINT('',#2315);
#724=VERTEX_POINT('',#2323);
#725=VERTEX_POINT('',#2324);
#726=VERTEX_POINT('',#2326);
#727=VERTEX_POINT('',#2328);
#728=VERTEX_POINT('',#2332);
#729=VERTEX_POINT('',#2334);
#730=VERTEX_POINT('',#2338);
#731=VERTEX_POINT('',#2340);
#732=VERTEX_POINT('',#2344);
#733=VERTEX_POINT('',#2346);
#734=VERTEX_POINT('',#2350);
#735=VERTEX_POINT('',#2352);
#736=VERTEX_POINT('',#2356);
#737=VERTEX_POINT('',#2358);
#738=VERTEX_POINT('',#2362);
#739=VERTEX_POINT('',#2364);
#740=VERTEX_POINT('',#2368);
#741=VERTEX_POINT('',#2370);
#742=VERTEX_POINT('',#2377);
#743=VERTEX_POINT('',#2379);
#744=EDGE_CURVE('',#606,#607,#196,.T.);
#745=EDGE_CURVE('',#608,#606,#197,.T.);
#746=EDGE_CURVE('',#609,#608,#198,.T.);
#747=EDGE_CURVE('',#607,#609,#199,.T.);
#748=EDGE_CURVE('',#607,#610,#200,.T.);
#749=EDGE_CURVE('',#611,#609,#201,.T.);
#750=EDGE_CURVE('',#610,#611,#202,.T.);
#751=EDGE_CURVE('',#612,#613,#203,.T.);
#752=EDGE_CURVE('',#614,#612,#204,.T.);
#753=EDGE_CURVE('',#615,#614,#205,.T.);
#754=EDGE_CURVE('',#613,#615,#206,.T.);
#755=EDGE_CURVE('',#613,#616,#207,.T.);
#756=EDGE_CURVE('',#617,#615,#208,.T.);
#757=EDGE_CURVE('',#616,#617,#209,.T.);
#758=EDGE_CURVE('',#616,#618,#210,.T.);
#759=EDGE_CURVE('',#619,#617,#211,.T.);
#760=EDGE_CURVE('',#618,#619,#212,.T.);
#761=EDGE_CURVE('',#619,#608,#213,.T.);
#762=EDGE_CURVE('',#620,#614,#214,.T.);
#763=EDGE_CURVE('',#620,#611,#215,.T.);
#764=EDGE_CURVE('',#610,#621,#216,.T.);
#765=EDGE_CURVE('',#621,#622,#217,.T.);
#766=EDGE_CURVE('',#622,#623,#218,.T.);
#767=EDGE_CURVE('',#623,#624,#219,.T.);
#768=EDGE_CURVE('',#624,#625,#220,.T.);
#769=EDGE_CURVE('',#625,#626,#221,.T.);
#770=EDGE_CURVE('',#627,#626,#222,.T.);
#771=EDGE_CURVE('',#627,#628,#223,.T.);
#772=EDGE_CURVE('',#629,#628,#224,.T.);
#773=EDGE_CURVE('',#629,#630,#225,.T.);
#774=EDGE_CURVE('',#631,#630,#226,.T.);
#775=EDGE_CURVE('',#631,#632,#227,.T.);
#776=EDGE_CURVE('',#632,#633,#228,.T.);
#777=EDGE_CURVE('',#633,#634,#229,.T.);
#778=EDGE_CURVE('',#635,#634,#230,.T.);
#779=EDGE_CURVE('',#606,#635,#231,.T.);
#780=EDGE_CURVE('',#636,#637,#232,.T.);
#781=EDGE_CURVE('',#637,#638,#233,.T.);
#782=EDGE_CURVE('',#638,#639,#234,.T.);
#783=EDGE_CURVE('',#639,#636,#235,.T.);
#784=EDGE_CURVE('',#640,#641,#236,.T.);
#785=EDGE_CURVE('',#641,#642,#237,.T.);
#786=EDGE_CURVE('',#642,#643,#238,.T.);
#787=EDGE_CURVE('',#643,#640,#239,.T.);
#788=EDGE_CURVE('',#644,#645,#240,.T.);
#789=EDGE_CURVE('',#645,#646,#241,.T.);
#790=EDGE_CURVE('',#646,#647,#242,.T.);
#791=EDGE_CURVE('',#647,#644,#243,.T.);
#792=EDGE_CURVE('',#648,#649,#244,.T.);
#793=EDGE_CURVE('',#649,#650,#245,.T.);
#794=EDGE_CURVE('',#650,#651,#246,.T.);
#795=EDGE_CURVE('',#651,#648,#247,.T.);
#796=EDGE_CURVE('',#612,#618,#248,.T.);
#797=EDGE_CURVE('',#652,#653,#249,.T.);
#798=EDGE_CURVE('',#652,#654,#250,.T.);
#799=EDGE_CURVE('',#655,#654,#251,.T.);
#800=EDGE_CURVE('',#653,#655,#252,.T.);
#801=EDGE_CURVE('',#656,#657,#253,.T.);
#802=EDGE_CURVE('',#658,#656,#254,.T.);
#803=EDGE_CURVE('',#659,#658,#255,.T.);
#804=EDGE_CURVE('',#659,#657,#256,.T.);
#805=EDGE_CURVE('',#653,#660,#257,.T.);
#806=EDGE_CURVE('',#661,#655,#258,.T.);
#807=EDGE_CURVE('',#660,#661,#259,.T.);
#808=EDGE_CURVE('',#662,#652,#260,.T.);
#809=EDGE_CURVE('',#662,#663,#261,.T.);
#810=EDGE_CURVE('',#654,#663,#262,.T.);
#811=EDGE_CURVE('',#657,#664,#263,.T.);
#812=EDGE_CURVE('',#665,#659,#264,.T.);
#813=EDGE_CURVE('',#665,#664,#265,.T.);
#814=EDGE_CURVE('',#660,#662,#266,.T.);
#815=EDGE_CURVE('',#663,#661,#267,.T.);
#816=EDGE_CURVE('',#664,#666,#268,.T.);
#817=EDGE_CURVE('',#667,#665,#269,.T.);
#818=EDGE_CURVE('',#667,#666,#270,.T.);
#819=EDGE_CURVE('',#666,#656,#271,.T.);
#820=EDGE_CURVE('',#658,#667,#272,.T.);
#821=EDGE_CURVE('',#668,#669,#273,.T.);
#822=EDGE_CURVE('',#670,#668,#274,.T.);
#823=EDGE_CURVE('',#671,#670,#275,.T.);
#824=EDGE_CURVE('',#671,#669,#276,.T.);
#825=EDGE_CURVE('',#672,#673,#277,.T.);
#826=EDGE_CURVE('',#674,#672,#278,.T.);
#827=EDGE_CURVE('',#675,#674,#279,.T.);
#828=EDGE_CURVE('',#675,#673,#280,.T.);
#829=EDGE_CURVE('',#669,#676,#281,.T.);
#830=EDGE_CURVE('',#677,#671,#282,.T.);
#831=EDGE_CURVE('',#677,#676,#283,.T.);
#832=EDGE_CURVE('',#673,#678,#284,.T.);
#833=EDGE_CURVE('',#679,#675,#285,.T.);
#834=EDGE_CURVE('',#679,#678,#286,.T.);
#835=EDGE_CURVE('',#680,#668,#287,.T.);
#836=EDGE_CURVE('',#681,#680,#288,.T.);
#837=EDGE_CURVE('',#670,#681,#289,.T.);
#838=EDGE_CURVE('',#676,#680,#290,.T.);
#839=EDGE_CURVE('',#681,#677,#291,.T.);
#840=EDGE_CURVE('',#678,#682,#292,.T.);
#841=EDGE_CURVE('',#683,#679,#293,.T.);
#842=EDGE_CURVE('',#683,#682,#294,.T.);
#843=EDGE_CURVE('',#682,#672,#295,.T.);
#844=EDGE_CURVE('',#674,#683,#296,.T.);
#845=EDGE_CURVE('',#636,#684,#297,.T.);
#846=EDGE_CURVE('',#685,#684,#298,.T.);
#847=EDGE_CURVE('',#637,#685,#299,.T.);
#848=EDGE_CURVE('',#686,#685,#300,.T.);
#849=EDGE_CURVE('',#638,#686,#301,.T.);
#850=EDGE_CURVE('',#687,#686,#302,.T.);
#851=EDGE_CURVE('',#639,#687,#303,.T.);
#852=EDGE_CURVE('',#684,#687,#304,.T.);
#853=EDGE_CURVE('',#640,#688,#305,.T.);
#854=EDGE_CURVE('',#689,#688,#306,.T.);
#855=EDGE_CURVE('',#641,#689,#307,.T.);
#856=EDGE_CURVE('',#690,#689,#308,.T.);
#857=EDGE_CURVE('',#642,#690,#309,.T.);
#858=EDGE_CURVE('',#691,#690,#310,.T.);
#859=EDGE_CURVE('',#643,#691,#311,.T.);
#860=EDGE_CURVE('',#688,#691,#312,.T.);
#861=EDGE_CURVE('',#644,#692,#313,.T.);
#862=EDGE_CURVE('',#693,#692,#314,.T.);
#863=EDGE_CURVE('',#645,#693,#315,.T.);
#864=EDGE_CURVE('',#694,#693,#316,.T.);
#865=EDGE_CURVE('',#646,#694,#317,.T.);
#866=EDGE_CURVE('',#695,#694,#318,.T.);
#867=EDGE_CURVE('',#647,#695,#319,.T.);
#868=EDGE_CURVE('',#692,#695,#320,.T.);
#869=EDGE_CURVE('',#648,#696,#321,.T.);
#870=EDGE_CURVE('',#697,#696,#322,.T.);
#871=EDGE_CURVE('',#649,#697,#323,.T.);
#872=EDGE_CURVE('',#698,#697,#324,.T.);
#873=EDGE_CURVE('',#650,#698,#325,.T.);
#874=EDGE_CURVE('',#699,#698,#326,.T.);
#875=EDGE_CURVE('',#651,#699,#327,.T.);
#876=EDGE_CURVE('',#696,#699,#328,.T.);
#877=EDGE_CURVE('',#700,#701,#329,.T.);
#878=EDGE_CURVE('',#700,#702,#330,.T.);
#879=EDGE_CURVE('',#703,#702,#331,.T.);
#880=EDGE_CURVE('',#701,#703,#332,.T.);
#881=EDGE_CURVE('',#701,#704,#333,.T.);
#882=EDGE_CURVE('',#705,#703,#334,.T.);
#883=EDGE_CURVE('',#704,#705,#335,.T.);
#884=EDGE_CURVE('',#704,#706,#336,.T.);
#885=EDGE_CURVE('',#707,#705,#337,.T.);
#886=EDGE_CURVE('',#706,#707,#338,.T.);
#887=EDGE_CURVE('',#706,#700,#339,.T.);
#888=EDGE_CURVE('',#702,#707,#340,.T.);
#889=EDGE_CURVE('',#708,#709,#341,.T.);
#890=EDGE_CURVE('',#708,#710,#342,.T.);
#891=EDGE_CURVE('',#711,#710,#343,.T.);
#892=EDGE_CURVE('',#709,#711,#344,.T.);
#893=EDGE_CURVE('',#709,#712,#345,.T.);
#894=EDGE_CURVE('',#713,#711,#346,.T.);
#895=EDGE_CURVE('',#712,#713,#347,.T.);
#896=EDGE_CURVE('',#712,#714,#348,.T.);
#897=EDGE_CURVE('',#715,#713,#349,.T.);
#898=EDGE_CURVE('',#714,#715,#350,.T.);
#899=EDGE_CURVE('',#714,#708,#351,.T.);
#900=EDGE_CURVE('',#710,#715,#352,.T.);
#901=EDGE_CURVE('',#631,#716,#353,.T.);
#902=EDGE_CURVE('',#717,#716,#354,.T.);
#903=EDGE_CURVE('',#632,#717,#355,.T.);
#904=EDGE_CURVE('',#718,#717,#356,.T.);
#905=EDGE_CURVE('',#633,#718,#357,.T.);
#906=EDGE_CURVE('',#719,#718,#358,.T.);
#907=EDGE_CURVE('',#634,#719,#359,.T.);
#908=EDGE_CURVE('',#716,#719,#360,.T.);
#909=EDGE_CURVE('',#623,#628,#15,.T.);
#910=EDGE_CURVE('',#629,#622,#16,.T.);
#911=EDGE_CURVE('',#627,#720,#361,.T.);
#912=EDGE_CURVE('',#721,#720,#362,.T.);
#913=EDGE_CURVE('',#624,#721,#363,.T.);
#914=EDGE_CURVE('',#621,#722,#364,.T.);
#915=EDGE_CURVE('',#723,#722,#365,.T.);
#916=EDGE_CURVE('',#630,#723,#366,.T.);
#917=EDGE_CURVE('',#722,#721,#367,.T.);
#918=EDGE_CURVE('',#720,#723,#368,.T.);
#919=EDGE_CURVE('',#724,#725,#369,.T.);
#920=EDGE_CURVE('',#724,#726,#370,.T.);
#921=EDGE_CURVE('',#727,#726,#371,.T.);
#922=EDGE_CURVE('',#725,#727,#372,.T.);
#923=EDGE_CURVE('',#725,#728,#373,.T.);
#924=EDGE_CURVE('',#729,#727,#374,.T.);
#925=EDGE_CURVE('',#728,#729,#375,.T.);
#926=EDGE_CURVE('',#730,#728,#376,.T.);
#927=EDGE_CURVE('',#731,#729,#377,.T.);
#928=EDGE_CURVE('',#730,#731,#378,.T.);
#929=EDGE_CURVE('',#730,#732,#379,.T.);
#930=EDGE_CURVE('',#733,#731,#380,.T.);
#931=EDGE_CURVE('',#732,#733,#381,.T.);
#932=EDGE_CURVE('',#732,#734,#382,.T.);
#933=EDGE_CURVE('',#735,#733,#383,.T.);
#934=EDGE_CURVE('',#734,#735,#384,.T.);
#935=EDGE_CURVE('',#736,#734,#385,.T.);
#936=EDGE_CURVE('',#737,#735,#386,.T.);
#937=EDGE_CURVE('',#736,#737,#387,.T.);
#938=EDGE_CURVE('',#738,#736,#388,.T.);
#939=EDGE_CURVE('',#739,#737,#389,.T.);
#940=EDGE_CURVE('',#738,#739,#390,.T.);
#941=EDGE_CURVE('',#738,#740,#391,.T.);
#942=EDGE_CURVE('',#741,#739,#392,.T.);
#943=EDGE_CURVE('',#740,#741,#393,.T.);
#944=EDGE_CURVE('',#740,#625,#394,.T.);
#945=EDGE_CURVE('',#626,#741,#395,.T.);
#946=EDGE_CURVE('',#742,#635,#396,.T.);
#947=EDGE_CURVE('',#743,#742,#397,.T.);
#948=EDGE_CURVE('',#743,#620,#398,.T.);
#949=EDGE_CURVE('',#724,#743,#399,.T.);
#950=EDGE_CURVE('',#726,#742,#400,.T.);
#951=ORIENTED_EDGE('',*,*,#744,.F.);
#952=ORIENTED_EDGE('',*,*,#745,.F.);
#953=ORIENTED_EDGE('',*,*,#746,.F.);
#954=ORIENTED_EDGE('',*,*,#747,.F.);
#955=ORIENTED_EDGE('',*,*,#748,.F.);
#956=ORIENTED_EDGE('',*,*,#747,.T.);
#957=ORIENTED_EDGE('',*,*,#749,.F.);
#958=ORIENTED_EDGE('',*,*,#750,.F.);
#959=ORIENTED_EDGE('',*,*,#751,.F.);
#960=ORIENTED_EDGE('',*,*,#752,.F.);
#961=ORIENTED_EDGE('',*,*,#753,.F.);
#962=ORIENTED_EDGE('',*,*,#754,.F.);
#963=ORIENTED_EDGE('',*,*,#755,.F.);
#964=ORIENTED_EDGE('',*,*,#754,.T.);
#965=ORIENTED_EDGE('',*,*,#756,.F.);
#966=ORIENTED_EDGE('',*,*,#757,.F.);
#967=ORIENTED_EDGE('',*,*,#758,.F.);
#968=ORIENTED_EDGE('',*,*,#757,.T.);
#969=ORIENTED_EDGE('',*,*,#759,.F.);
#970=ORIENTED_EDGE('',*,*,#760,.F.);
#971=ORIENTED_EDGE('',*,*,#761,.F.);
#972=ORIENTED_EDGE('',*,*,#759,.T.);
#973=ORIENTED_EDGE('',*,*,#756,.T.);
#974=ORIENTED_EDGE('',*,*,#753,.T.);
#975=ORIENTED_EDGE('',*,*,#762,.F.);
#976=ORIENTED_EDGE('',*,*,#763,.T.);
#977=ORIENTED_EDGE('',*,*,#749,.T.);
#978=ORIENTED_EDGE('',*,*,#746,.T.);
#979=ORIENTED_EDGE('',*,*,#748,.T.);
#980=ORIENTED_EDGE('',*,*,#764,.T.);
#981=ORIENTED_EDGE('',*,*,#765,.T.);
#982=ORIENTED_EDGE('',*,*,#766,.T.);
#983=ORIENTED_EDGE('',*,*,#767,.T.);
#984=ORIENTED_EDGE('',*,*,#768,.T.);
#985=ORIENTED_EDGE('',*,*,#769,.T.);
#986=ORIENTED_EDGE('',*,*,#770,.F.);
#987=ORIENTED_EDGE('',*,*,#771,.T.);
#988=ORIENTED_EDGE('',*,*,#772,.F.);
#989=ORIENTED_EDGE('',*,*,#773,.T.);
#990=ORIENTED_EDGE('',*,*,#774,.F.);
#991=ORIENTED_EDGE('',*,*,#775,.T.);
#992=ORIENTED_EDGE('',*,*,#776,.T.);
#993=ORIENTED_EDGE('',*,*,#777,.T.);
#994=ORIENTED_EDGE('',*,*,#778,.F.);
#995=ORIENTED_EDGE('',*,*,#779,.F.);
#996=ORIENTED_EDGE('',*,*,#744,.T.);
#997=ORIENTED_EDGE('',*,*,#780,.T.);
#998=ORIENTED_EDGE('',*,*,#781,.T.);
#999=ORIENTED_EDGE('',*,*,#782,.T.);
#1000=ORIENTED_EDGE('',*,*,#783,.T.);
#1001=ORIENTED_EDGE('',*,*,#784,.T.);
#1002=ORIENTED_EDGE('',*,*,#785,.T.);
#1003=ORIENTED_EDGE('',*,*,#786,.T.);
#1004=ORIENTED_EDGE('',*,*,#787,.T.);
#1005=ORIENTED_EDGE('',*,*,#788,.T.);
#1006=ORIENTED_EDGE('',*,*,#789,.T.);
#1007=ORIENTED_EDGE('',*,*,#790,.T.);
#1008=ORIENTED_EDGE('',*,*,#791,.T.);
#1009=ORIENTED_EDGE('',*,*,#792,.T.);
#1010=ORIENTED_EDGE('',*,*,#793,.T.);
#1011=ORIENTED_EDGE('',*,*,#794,.T.);
#1012=ORIENTED_EDGE('',*,*,#795,.T.);
#1013=ORIENTED_EDGE('',*,*,#751,.T.);
#1014=ORIENTED_EDGE('',*,*,#755,.T.);
#1015=ORIENTED_EDGE('',*,*,#758,.T.);
#1016=ORIENTED_EDGE('',*,*,#796,.F.);
#1017=ORIENTED_EDGE('',*,*,#797,.F.);
#1018=ORIENTED_EDGE('',*,*,#798,.T.);
#1019=ORIENTED_EDGE('',*,*,#799,.F.);
#1020=ORIENTED_EDGE('',*,*,#800,.F.);
#1021=ORIENTED_EDGE('',*,*,#801,.F.);
#1022=ORIENTED_EDGE('',*,*,#802,.F.);
#1023=ORIENTED_EDGE('',*,*,#803,.F.);
#1024=ORIENTED_EDGE('',*,*,#804,.T.);
#1025=ORIENTED_EDGE('',*,*,#805,.F.);
#1026=ORIENTED_EDGE('',*,*,#800,.T.);
#1027=ORIENTED_EDGE('',*,*,#806,.F.);
#1028=ORIENTED_EDGE('',*,*,#807,.F.);
#1029=ORIENTED_EDGE('',*,*,#808,.F.);
#1030=ORIENTED_EDGE('',*,*,#809,.T.);
#1031=ORIENTED_EDGE('',*,*,#810,.F.);
#1032=ORIENTED_EDGE('',*,*,#798,.F.);
#1033=ORIENTED_EDGE('',*,*,#811,.F.);
#1034=ORIENTED_EDGE('',*,*,#804,.F.);
#1035=ORIENTED_EDGE('',*,*,#812,.F.);
#1036=ORIENTED_EDGE('',*,*,#813,.T.);
#1037=ORIENTED_EDGE('',*,*,#814,.F.);
#1038=ORIENTED_EDGE('',*,*,#807,.T.);
#1039=ORIENTED_EDGE('',*,*,#815,.F.);
#1040=ORIENTED_EDGE('',*,*,#809,.F.);
#1041=ORIENTED_EDGE('',*,*,#816,.F.);
#1042=ORIENTED_EDGE('',*,*,#813,.F.);
#1043=ORIENTED_EDGE('',*,*,#817,.F.);
#1044=ORIENTED_EDGE('',*,*,#818,.T.);
#1045=ORIENTED_EDGE('',*,*,#819,.F.);
#1046=ORIENTED_EDGE('',*,*,#818,.F.);
#1047=ORIENTED_EDGE('',*,*,#820,.F.);
#1048=ORIENTED_EDGE('',*,*,#802,.T.);
#1049=ORIENTED_EDGE('',*,*,#821,.F.);
#1050=ORIENTED_EDGE('',*,*,#822,.F.);
#1051=ORIENTED_EDGE('',*,*,#823,.F.);
#1052=ORIENTED_EDGE('',*,*,#824,.T.);
#1053=ORIENTED_EDGE('',*,*,#825,.F.);
#1054=ORIENTED_EDGE('',*,*,#826,.F.);
#1055=ORIENTED_EDGE('',*,*,#827,.F.);
#1056=ORIENTED_EDGE('',*,*,#828,.T.);
#1057=ORIENTED_EDGE('',*,*,#829,.F.);
#1058=ORIENTED_EDGE('',*,*,#824,.F.);
#1059=ORIENTED_EDGE('',*,*,#830,.F.);
#1060=ORIENTED_EDGE('',*,*,#831,.T.);
#1061=ORIENTED_EDGE('',*,*,#832,.F.);
#1062=ORIENTED_EDGE('',*,*,#828,.F.);
#1063=ORIENTED_EDGE('',*,*,#833,.F.);
#1064=ORIENTED_EDGE('',*,*,#834,.T.);
#1065=ORIENTED_EDGE('',*,*,#835,.F.);
#1066=ORIENTED_EDGE('',*,*,#836,.F.);
#1067=ORIENTED_EDGE('',*,*,#837,.F.);
#1068=ORIENTED_EDGE('',*,*,#822,.T.);
#1069=ORIENTED_EDGE('',*,*,#838,.F.);
#1070=ORIENTED_EDGE('',*,*,#831,.F.);
#1071=ORIENTED_EDGE('',*,*,#839,.F.);
#1072=ORIENTED_EDGE('',*,*,#836,.T.);
#1073=ORIENTED_EDGE('',*,*,#840,.F.);
#1074=ORIENTED_EDGE('',*,*,#834,.F.);
#1075=ORIENTED_EDGE('',*,*,#841,.F.);
#1076=ORIENTED_EDGE('',*,*,#842,.T.);
#1077=ORIENTED_EDGE('',*,*,#843,.F.);
#1078=ORIENTED_EDGE('',*,*,#842,.F.);
#1079=ORIENTED_EDGE('',*,*,#844,.F.);
#1080=ORIENTED_EDGE('',*,*,#826,.T.);
#1081=ORIENTED_EDGE('',*,*,#780,.F.);
#1082=ORIENTED_EDGE('',*,*,#845,.T.);
#1083=ORIENTED_EDGE('',*,*,#846,.F.);
#1084=ORIENTED_EDGE('',*,*,#847,.F.);
#1085=ORIENTED_EDGE('',*,*,#841,.T.);
#1086=ORIENTED_EDGE('',*,*,#833,.T.);
#1087=ORIENTED_EDGE('',*,*,#827,.T.);
#1088=ORIENTED_EDGE('',*,*,#844,.T.);
#1089=ORIENTED_EDGE('',*,*,#781,.F.);
#1090=ORIENTED_EDGE('',*,*,#847,.T.);
#1091=ORIENTED_EDGE('',*,*,#848,.F.);
#1092=ORIENTED_EDGE('',*,*,#849,.F.);
#1093=ORIENTED_EDGE('',*,*,#782,.F.);
#1094=ORIENTED_EDGE('',*,*,#849,.T.);
#1095=ORIENTED_EDGE('',*,*,#850,.F.);
#1096=ORIENTED_EDGE('',*,*,#851,.F.);
#1097=ORIENTED_EDGE('',*,*,#840,.T.);
#1098=ORIENTED_EDGE('',*,*,#843,.T.);
#1099=ORIENTED_EDGE('',*,*,#825,.T.);
#1100=ORIENTED_EDGE('',*,*,#832,.T.);
#1101=ORIENTED_EDGE('',*,*,#783,.F.);
#1102=ORIENTED_EDGE('',*,*,#851,.T.);
#1103=ORIENTED_EDGE('',*,*,#852,.F.);
#1104=ORIENTED_EDGE('',*,*,#845,.F.);
#1105=ORIENTED_EDGE('',*,*,#852,.T.);
#1106=ORIENTED_EDGE('',*,*,#850,.T.);
#1107=ORIENTED_EDGE('',*,*,#848,.T.);
#1108=ORIENTED_EDGE('',*,*,#846,.T.);
#1109=ORIENTED_EDGE('',*,*,#784,.F.);
#1110=ORIENTED_EDGE('',*,*,#853,.T.);
#1111=ORIENTED_EDGE('',*,*,#854,.F.);
#1112=ORIENTED_EDGE('',*,*,#855,.F.);
#1113=ORIENTED_EDGE('',*,*,#785,.F.);
#1114=ORIENTED_EDGE('',*,*,#855,.T.);
#1115=ORIENTED_EDGE('',*,*,#856,.F.);
#1116=ORIENTED_EDGE('',*,*,#857,.F.);
#1117=ORIENTED_EDGE('',*,*,#838,.T.);
#1118=ORIENTED_EDGE('',*,*,#835,.T.);
#1119=ORIENTED_EDGE('',*,*,#821,.T.);
#1120=ORIENTED_EDGE('',*,*,#829,.T.);
#1121=ORIENTED_EDGE('',*,*,#786,.F.);
#1122=ORIENTED_EDGE('',*,*,#857,.T.);
#1123=ORIENTED_EDGE('',*,*,#858,.F.);
#1124=ORIENTED_EDGE('',*,*,#859,.F.);
#1125=ORIENTED_EDGE('',*,*,#787,.F.);
#1126=ORIENTED_EDGE('',*,*,#859,.T.);
#1127=ORIENTED_EDGE('',*,*,#860,.F.);
#1128=ORIENTED_EDGE('',*,*,#853,.F.);
#1129=ORIENTED_EDGE('',*,*,#839,.T.);
#1130=ORIENTED_EDGE('',*,*,#830,.T.);
#1131=ORIENTED_EDGE('',*,*,#823,.T.);
#1132=ORIENTED_EDGE('',*,*,#837,.T.);
#1133=ORIENTED_EDGE('',*,*,#860,.T.);
#1134=ORIENTED_EDGE('',*,*,#858,.T.);
#1135=ORIENTED_EDGE('',*,*,#856,.T.);
#1136=ORIENTED_EDGE('',*,*,#854,.T.);
#1137=ORIENTED_EDGE('',*,*,#788,.F.);
#1138=ORIENTED_EDGE('',*,*,#861,.T.);
#1139=ORIENTED_EDGE('',*,*,#862,.F.);
#1140=ORIENTED_EDGE('',*,*,#863,.F.);
#1141=ORIENTED_EDGE('',*,*,#817,.T.);
#1142=ORIENTED_EDGE('',*,*,#812,.T.);
#1143=ORIENTED_EDGE('',*,*,#803,.T.);
#1144=ORIENTED_EDGE('',*,*,#820,.T.);
#1145=ORIENTED_EDGE('',*,*,#789,.F.);
#1146=ORIENTED_EDGE('',*,*,#863,.T.);
#1147=ORIENTED_EDGE('',*,*,#864,.F.);
#1148=ORIENTED_EDGE('',*,*,#865,.F.);
#1149=ORIENTED_EDGE('',*,*,#790,.F.);
#1150=ORIENTED_EDGE('',*,*,#865,.T.);
#1151=ORIENTED_EDGE('',*,*,#866,.F.);
#1152=ORIENTED_EDGE('',*,*,#867,.F.);
#1153=ORIENTED_EDGE('',*,*,#816,.T.);
#1154=ORIENTED_EDGE('',*,*,#819,.T.);
#1155=ORIENTED_EDGE('',*,*,#801,.T.);
#1156=ORIENTED_EDGE('',*,*,#811,.T.);
#1157=ORIENTED_EDGE('',*,*,#791,.F.);
#1158=ORIENTED_EDGE('',*,*,#867,.T.);
#1159=ORIENTED_EDGE('',*,*,#868,.F.);
#1160=ORIENTED_EDGE('',*,*,#861,.F.);
#1161=ORIENTED_EDGE('',*,*,#868,.T.);
#1162=ORIENTED_EDGE('',*,*,#866,.T.);
#1163=ORIENTED_EDGE('',*,*,#864,.T.);
#1164=ORIENTED_EDGE('',*,*,#862,.T.);
#1165=ORIENTED_EDGE('',*,*,#792,.F.);
#1166=ORIENTED_EDGE('',*,*,#869,.T.);
#1167=ORIENTED_EDGE('',*,*,#870,.F.);
#1168=ORIENTED_EDGE('',*,*,#871,.F.);
#1169=ORIENTED_EDGE('',*,*,#793,.F.);
#1170=ORIENTED_EDGE('',*,*,#871,.T.);
#1171=ORIENTED_EDGE('',*,*,#872,.F.);
#1172=ORIENTED_EDGE('',*,*,#873,.F.);
#1173=ORIENTED_EDGE('',*,*,#814,.T.);
#1174=ORIENTED_EDGE('',*,*,#808,.T.);
#1175=ORIENTED_EDGE('',*,*,#797,.T.);
#1176=ORIENTED_EDGE('',*,*,#805,.T.);
#1177=ORIENTED_EDGE('',*,*,#794,.F.);
#1178=ORIENTED_EDGE('',*,*,#873,.T.);
#1179=ORIENTED_EDGE('',*,*,#874,.F.);
#1180=ORIENTED_EDGE('',*,*,#875,.F.);
#1181=ORIENTED_EDGE('',*,*,#795,.F.);
#1182=ORIENTED_EDGE('',*,*,#875,.T.);
#1183=ORIENTED_EDGE('',*,*,#876,.F.);
#1184=ORIENTED_EDGE('',*,*,#869,.F.);
#1185=ORIENTED_EDGE('',*,*,#815,.T.);
#1186=ORIENTED_EDGE('',*,*,#806,.T.);
#1187=ORIENTED_EDGE('',*,*,#799,.T.);
#1188=ORIENTED_EDGE('',*,*,#810,.T.);
#1189=ORIENTED_EDGE('',*,*,#876,.T.);
#1190=ORIENTED_EDGE('',*,*,#874,.T.);
#1191=ORIENTED_EDGE('',*,*,#872,.T.);
#1192=ORIENTED_EDGE('',*,*,#870,.T.);
#1193=ORIENTED_EDGE('',*,*,#877,.F.);
#1194=ORIENTED_EDGE('',*,*,#878,.T.);
#1195=ORIENTED_EDGE('',*,*,#879,.F.);
#1196=ORIENTED_EDGE('',*,*,#880,.F.);
#1197=ORIENTED_EDGE('',*,*,#881,.F.);
#1198=ORIENTED_EDGE('',*,*,#880,.T.);
#1199=ORIENTED_EDGE('',*,*,#882,.F.);
#1200=ORIENTED_EDGE('',*,*,#883,.F.);
#1201=ORIENTED_EDGE('',*,*,#884,.F.);
#1202=ORIENTED_EDGE('',*,*,#883,.T.);
#1203=ORIENTED_EDGE('',*,*,#885,.F.);
#1204=ORIENTED_EDGE('',*,*,#886,.F.);
#1205=ORIENTED_EDGE('',*,*,#887,.F.);
#1206=ORIENTED_EDGE('',*,*,#886,.T.);
#1207=ORIENTED_EDGE('',*,*,#888,.F.);
#1208=ORIENTED_EDGE('',*,*,#878,.F.);
#1209=ORIENTED_EDGE('',*,*,#889,.F.);
#1210=ORIENTED_EDGE('',*,*,#890,.T.);
#1211=ORIENTED_EDGE('',*,*,#891,.F.);
#1212=ORIENTED_EDGE('',*,*,#892,.F.);
#1213=ORIENTED_EDGE('',*,*,#893,.F.);
#1214=ORIENTED_EDGE('',*,*,#892,.T.);
#1215=ORIENTED_EDGE('',*,*,#894,.F.);
#1216=ORIENTED_EDGE('',*,*,#895,.F.);
#1217=ORIENTED_EDGE('',*,*,#896,.F.);
#1218=ORIENTED_EDGE('',*,*,#895,.T.);
#1219=ORIENTED_EDGE('',*,*,#897,.F.);
#1220=ORIENTED_EDGE('',*,*,#898,.F.);
#1221=ORIENTED_EDGE('',*,*,#899,.F.);
#1222=ORIENTED_EDGE('',*,*,#898,.T.);
#1223=ORIENTED_EDGE('',*,*,#900,.F.);
#1224=ORIENTED_EDGE('',*,*,#890,.F.);
#1225=ORIENTED_EDGE('',*,*,#775,.F.);
#1226=ORIENTED_EDGE('',*,*,#901,.T.);
#1227=ORIENTED_EDGE('',*,*,#902,.F.);
#1228=ORIENTED_EDGE('',*,*,#903,.F.);
#1229=ORIENTED_EDGE('',*,*,#776,.F.);
#1230=ORIENTED_EDGE('',*,*,#903,.T.);
#1231=ORIENTED_EDGE('',*,*,#904,.F.);
#1232=ORIENTED_EDGE('',*,*,#905,.F.);
#1233=ORIENTED_EDGE('',*,*,#777,.F.);
#1234=ORIENTED_EDGE('',*,*,#905,.T.);
#1235=ORIENTED_EDGE('',*,*,#906,.F.);
#1236=ORIENTED_EDGE('',*,*,#907,.F.);
#1237=ORIENTED_EDGE('',*,*,#906,.T.);
#1238=ORIENTED_EDGE('',*,*,#904,.T.);
#1239=ORIENTED_EDGE('',*,*,#902,.T.);
#1240=ORIENTED_EDGE('',*,*,#908,.T.);
#1241=ORIENTED_EDGE('',*,*,#900,.T.);
#1242=ORIENTED_EDGE('',*,*,#897,.T.);
#1243=ORIENTED_EDGE('',*,*,#894,.T.);
#1244=ORIENTED_EDGE('',*,*,#891,.T.);
#1245=ORIENTED_EDGE('',*,*,#888,.T.);
#1246=ORIENTED_EDGE('',*,*,#885,.T.);
#1247=ORIENTED_EDGE('',*,*,#882,.T.);
#1248=ORIENTED_EDGE('',*,*,#879,.T.);
#1249=ORIENTED_EDGE('',*,*,#889,.T.);
#1250=ORIENTED_EDGE('',*,*,#893,.T.);
#1251=ORIENTED_EDGE('',*,*,#896,.T.);
#1252=ORIENTED_EDGE('',*,*,#899,.T.);
#1253=ORIENTED_EDGE('',*,*,#909,.F.);
#1254=ORIENTED_EDGE('',*,*,#766,.F.);
#1255=ORIENTED_EDGE('',*,*,#910,.F.);
#1256=ORIENTED_EDGE('',*,*,#772,.T.);
#1257=ORIENTED_EDGE('',*,*,#909,.T.);
#1258=ORIENTED_EDGE('',*,*,#771,.F.);
#1259=ORIENTED_EDGE('',*,*,#911,.T.);
#1260=ORIENTED_EDGE('',*,*,#912,.F.);
#1261=ORIENTED_EDGE('',*,*,#913,.F.);
#1262=ORIENTED_EDGE('',*,*,#767,.F.);
#1263=ORIENTED_EDGE('',*,*,#910,.T.);
#1264=ORIENTED_EDGE('',*,*,#765,.F.);
#1265=ORIENTED_EDGE('',*,*,#914,.T.);
#1266=ORIENTED_EDGE('',*,*,#915,.F.);
#1267=ORIENTED_EDGE('',*,*,#916,.F.);
#1268=ORIENTED_EDGE('',*,*,#773,.F.);
#1269=ORIENTED_EDGE('',*,*,#915,.T.);
#1270=ORIENTED_EDGE('',*,*,#917,.T.);
#1271=ORIENTED_EDGE('',*,*,#912,.T.);
#1272=ORIENTED_EDGE('',*,*,#918,.T.);
#1273=ORIENTED_EDGE('',*,*,#877,.T.);
#1274=ORIENTED_EDGE('',*,*,#881,.T.);
#1275=ORIENTED_EDGE('',*,*,#884,.T.);
#1276=ORIENTED_EDGE('',*,*,#887,.T.);
#1277=ORIENTED_EDGE('',*,*,#919,.F.);
#1278=ORIENTED_EDGE('',*,*,#920,.T.);
#1279=ORIENTED_EDGE('',*,*,#921,.F.);
#1280=ORIENTED_EDGE('',*,*,#922,.F.);
#1281=ORIENTED_EDGE('',*,*,#923,.F.);
#1282=ORIENTED_EDGE('',*,*,#922,.T.);
#1283=ORIENTED_EDGE('',*,*,#924,.F.);
#1284=ORIENTED_EDGE('',*,*,#925,.F.);
#1285=ORIENTED_EDGE('',*,*,#926,.T.);
#1286=ORIENTED_EDGE('',*,*,#925,.T.);
#1287=ORIENTED_EDGE('',*,*,#927,.F.);
#1288=ORIENTED_EDGE('',*,*,#928,.F.);
#1289=ORIENTED_EDGE('',*,*,#929,.F.);
#1290=ORIENTED_EDGE('',*,*,#928,.T.);
#1291=ORIENTED_EDGE('',*,*,#930,.F.);
#1292=ORIENTED_EDGE('',*,*,#931,.F.);
#1293=ORIENTED_EDGE('',*,*,#932,.F.);
#1294=ORIENTED_EDGE('',*,*,#931,.T.);
#1295=ORIENTED_EDGE('',*,*,#933,.F.);
#1296=ORIENTED_EDGE('',*,*,#934,.F.);
#1297=ORIENTED_EDGE('',*,*,#935,.T.);
#1298=ORIENTED_EDGE('',*,*,#934,.T.);
#1299=ORIENTED_EDGE('',*,*,#936,.F.);
#1300=ORIENTED_EDGE('',*,*,#937,.F.);
#1301=ORIENTED_EDGE('',*,*,#938,.T.);
#1302=ORIENTED_EDGE('',*,*,#937,.T.);
#1303=ORIENTED_EDGE('',*,*,#939,.F.);
#1304=ORIENTED_EDGE('',*,*,#940,.F.);
#1305=ORIENTED_EDGE('',*,*,#941,.F.);
#1306=ORIENTED_EDGE('',*,*,#940,.T.);
#1307=ORIENTED_EDGE('',*,*,#942,.F.);
#1308=ORIENTED_EDGE('',*,*,#943,.F.);
#1309=ORIENTED_EDGE('',*,*,#944,.F.);
#1310=ORIENTED_EDGE('',*,*,#943,.T.);
#1311=ORIENTED_EDGE('',*,*,#945,.F.);
#1312=ORIENTED_EDGE('',*,*,#769,.F.);
#1313=ORIENTED_EDGE('',*,*,#752,.T.);
#1314=ORIENTED_EDGE('',*,*,#796,.T.);
#1315=ORIENTED_EDGE('',*,*,#760,.T.);
#1316=ORIENTED_EDGE('',*,*,#761,.T.);
#1317=ORIENTED_EDGE('',*,*,#745,.T.);
#1318=ORIENTED_EDGE('',*,*,#779,.T.);
#1319=ORIENTED_EDGE('',*,*,#946,.F.);
#1320=ORIENTED_EDGE('',*,*,#947,.F.);
#1321=ORIENTED_EDGE('',*,*,#948,.T.);
#1322=ORIENTED_EDGE('',*,*,#762,.T.);
#1323=ORIENTED_EDGE('',*,*,#949,.T.);
#1324=ORIENTED_EDGE('',*,*,#947,.T.);
#1325=ORIENTED_EDGE('',*,*,#950,.F.);
#1326=ORIENTED_EDGE('',*,*,#920,.F.);
#1327=ORIENTED_EDGE('',*,*,#950,.T.);
#1328=ORIENTED_EDGE('',*,*,#946,.T.);
#1329=ORIENTED_EDGE('',*,*,#778,.T.);
#1330=ORIENTED_EDGE('',*,*,#907,.T.);
#1331=ORIENTED_EDGE('',*,*,#908,.F.);
#1332=ORIENTED_EDGE('',*,*,#901,.F.);
#1333=ORIENTED_EDGE('',*,*,#774,.T.);
#1334=ORIENTED_EDGE('',*,*,#916,.T.);
#1335=ORIENTED_EDGE('',*,*,#918,.F.);
#1336=ORIENTED_EDGE('',*,*,#911,.F.);
#1337=ORIENTED_EDGE('',*,*,#770,.T.);
#1338=ORIENTED_EDGE('',*,*,#945,.T.);
#1339=ORIENTED_EDGE('',*,*,#942,.T.);
#1340=ORIENTED_EDGE('',*,*,#939,.T.);
#1341=ORIENTED_EDGE('',*,*,#936,.T.);
#1342=ORIENTED_EDGE('',*,*,#933,.T.);
#1343=ORIENTED_EDGE('',*,*,#930,.T.);
#1344=ORIENTED_EDGE('',*,*,#927,.T.);
#1345=ORIENTED_EDGE('',*,*,#924,.T.);
#1346=ORIENTED_EDGE('',*,*,#921,.T.);
#1347=ORIENTED_EDGE('',*,*,#949,.F.);
#1348=ORIENTED_EDGE('',*,*,#919,.T.);
#1349=ORIENTED_EDGE('',*,*,#923,.T.);
#1350=ORIENTED_EDGE('',*,*,#926,.F.);
#1351=ORIENTED_EDGE('',*,*,#929,.T.);
#1352=ORIENTED_EDGE('',*,*,#932,.T.);
#1353=ORIENTED_EDGE('',*,*,#935,.F.);
#1354=ORIENTED_EDGE('',*,*,#938,.F.);
#1355=ORIENTED_EDGE('',*,*,#941,.T.);
#1356=ORIENTED_EDGE('',*,*,#944,.T.);
#1357=ORIENTED_EDGE('',*,*,#768,.F.);
#1358=ORIENTED_EDGE('',*,*,#913,.T.);
#1359=ORIENTED_EDGE('',*,*,#917,.F.);
#1360=ORIENTED_EDGE('',*,*,#914,.F.);
#1361=ORIENTED_EDGE('',*,*,#764,.F.);
#1362=ORIENTED_EDGE('',*,*,#750,.T.);
#1363=ORIENTED_EDGE('',*,*,#763,.F.);
#1364=ORIENTED_EDGE('',*,*,#948,.F.);
#1365=PLANE('',#1528);
#1366=PLANE('',#1529);
#1367=PLANE('',#1530);
#1368=PLANE('',#1531);
#1369=PLANE('',#1532);
#1370=PLANE('',#1533);
#1371=PLANE('',#1534);
#1372=PLANE('',#1535);
#1373=PLANE('',#1536);
#1374=PLANE('',#1537);
#1375=PLANE('',#1538);
#1376=PLANE('',#1539);
#1377=PLANE('',#1540);
#1378=PLANE('',#1541);
#1379=PLANE('',#1542);
#1380=PLANE('',#1543);
#1381=PLANE('',#1544);
#1382=PLANE('',#1545);
#1383=PLANE('',#1546);
#1384=PLANE('',#1547);
#1385=PLANE('',#1548);
#1386=PLANE('',#1549);
#1387=PLANE('',#1550);
#1388=PLANE('',#1551);
#1389=PLANE('',#1552);
#1390=PLANE('',#1553);
#1391=PLANE('',#1554);
#1392=PLANE('',#1555);
#1393=PLANE('',#1556);
#1394=PLANE('',#1557);
#1395=PLANE('',#1558);
#1396=PLANE('',#1559);
#1397=PLANE('',#1560);
#1398=PLANE('',#1561);
#1399=PLANE('',#1562);
#1400=PLANE('',#1563);
#1401=PLANE('',#1564);
#1402=PLANE('',#1565);
#1403=PLANE('',#1566);
#1404=PLANE('',#1567);
#1405=PLANE('',#1568);
#1406=PLANE('',#1569);
#1407=PLANE('',#1570);
#1408=PLANE('',#1571);
#1409=PLANE('',#1572);
#1410=PLANE('',#1573);
#1411=PLANE('',#1574);
#1412=PLANE('',#1575);
#1413=PLANE('',#1576);
#1414=PLANE('',#1577);
#1415=PLANE('',#1578);
#1416=PLANE('',#1579);
#1417=PLANE('',#1580);
#1418=PLANE('',#1581);
#1419=PLANE('',#1582);
#1420=PLANE('',#1583);
#1421=PLANE('',#1584);
#1422=PLANE('',#1588);
#1423=PLANE('',#1589);
#1424=PLANE('',#1590);
#1425=PLANE('',#1591);
#1426=PLANE('',#1592);
#1427=PLANE('',#1593);
#1428=PLANE('',#1594);
#1429=PLANE('',#1595);
#1430=PLANE('',#1596);
#1431=PLANE('',#1597);
#1432=PLANE('',#1598);
#1433=PLANE('',#1599);
#1434=PLANE('',#1600);
#1435=PLANE('',#1601);
#1436=PLANE('',#1602);
#1437=PLANE('',#1603);
#1438=PLANE('',#1604);
#1439=ADVANCED_FACE('',(#32),#1365,.T.);
#1440=ADVANCED_FACE('',(#33),#1366,.T.);
#1441=ADVANCED_FACE('',(#34),#1367,.T.);
#1442=ADVANCED_FACE('',(#35),#1368,.T.);
#1443=ADVANCED_FACE('',(#36),#1369,.T.);
#1444=ADVANCED_FACE('',(#37),#1370,.T.);
#1445=ADVANCED_FACE('',(#38,#18,#19,#20,#21),#1371,.T.);
#1446=ADVANCED_FACE('',(#39),#1372,.T.);
#1447=ADVANCED_FACE('',(#40),#1373,.F.);
#1448=ADVANCED_FACE('',(#41),#1374,.F.);
#1449=ADVANCED_FACE('',(#42),#1375,.F.);
#1450=ADVANCED_FACE('',(#43),#1376,.F.);
#1451=ADVANCED_FACE('',(#44),#1377,.F.);
#1452=ADVANCED_FACE('',(#45),#1378,.F.);
#1453=ADVANCED_FACE('',(#46),#1379,.F.);
#1454=ADVANCED_FACE('',(#47),#1380,.F.);
#1455=ADVANCED_FACE('',(#48),#1381,.F.);
#1456=ADVANCED_FACE('',(#49),#1382,.F.);
#1457=ADVANCED_FACE('',(#50),#1383,.F.);
#1458=ADVANCED_FACE('',(#51),#1384,.F.);
#1459=ADVANCED_FACE('',(#52),#1385,.F.);
#1460=ADVANCED_FACE('',(#53),#1386,.F.);
#1461=ADVANCED_FACE('',(#54),#1387,.F.);
#1462=ADVANCED_FACE('',(#55),#1388,.F.);
#1463=ADVANCED_FACE('',(#56,#22),#1389,.T.);
#1464=ADVANCED_FACE('',(#57),#1390,.T.);
#1465=ADVANCED_FACE('',(#58,#23),#1391,.T.);
#1466=ADVANCED_FACE('',(#59),#1392,.T.);
#1467=ADVANCED_FACE('',(#60),#1393,.T.);
#1468=ADVANCED_FACE('',(#61),#1394,.T.);
#1469=ADVANCED_FACE('',(#62,#24),#1395,.T.);
#1470=ADVANCED_FACE('',(#63),#1396,.T.);
#1471=ADVANCED_FACE('',(#64,#25),#1397,.T.);
#1472=ADVANCED_FACE('',(#65),#1398,.T.);
#1473=ADVANCED_FACE('',(#66,#26),#1399,.T.);
#1474=ADVANCED_FACE('',(#67),#1400,.T.);
#1475=ADVANCED_FACE('',(#68,#27),#1401,.T.);
#1476=ADVANCED_FACE('',(#69),#1402,.T.);
#1477=ADVANCED_FACE('',(#70),#1403,.T.);
#1478=ADVANCED_FACE('',(#71),#1404,.T.);
#1479=ADVANCED_FACE('',(#72,#28),#1405,.T.);
#1480=ADVANCED_FACE('',(#73),#1406,.T.);
#1481=ADVANCED_FACE('',(#74,#29),#1407,.T.);
#1482=ADVANCED_FACE('',(#75),#1408,.T.);
#1483=ADVANCED_FACE('',(#76),#1409,.T.);
#1484=ADVANCED_FACE('',(#77),#1410,.T.);
#1485=ADVANCED_FACE('',(#78),#1411,.T.);
#1486=ADVANCED_FACE('',(#79),#1412,.T.);
#1487=ADVANCED_FACE('',(#80),#1413,.T.);
#1488=ADVANCED_FACE('',(#81),#1414,.T.);
#1489=ADVANCED_FACE('',(#82),#1415,.T.);
#1490=ADVANCED_FACE('',(#83),#1416,.T.);
#1491=ADVANCED_FACE('',(#84),#1417,.T.);
#1492=ADVANCED_FACE('',(#85),#1418,.T.);
#1493=ADVANCED_FACE('',(#86),#1419,.T.);
#1494=ADVANCED_FACE('',(#87,#30,#31),#1420,.T.);
#1495=ADVANCED_FACE('',(#88),#1421,.T.);
#1496=ADVANCED_FACE('',(#89),#17,.F.);
#1497=ADVANCED_FACE('',(#90),#1422,.T.);
#1498=ADVANCED_FACE('',(#91),#1423,.T.);
#1499=ADVANCED_FACE('',(#92),#1424,.T.);
#1500=ADVANCED_FACE('',(#93),#1425,.T.);
#1501=ADVANCED_FACE('',(#94),#1426,.T.);
#1502=ADVANCED_FACE('',(#95),#1427,.T.);
#1503=ADVANCED_FACE('',(#96),#1428,.T.);
#1504=ADVANCED_FACE('',(#97),#1429,.T.);
#1505=ADVANCED_FACE('',(#98),#1430,.T.);
#1506=ADVANCED_FACE('',(#99),#1431,.T.);
#1507=ADVANCED_FACE('',(#100),#1432,.T.);
#1508=ADVANCED_FACE('',(#101),#1433,.T.);
#1509=ADVANCED_FACE('',(#102),#1434,.T.);
#1510=ADVANCED_FACE('',(#103),#1435,.T.);
#1511=ADVANCED_FACE('',(#104),#1436,.T.);
#1512=ADVANCED_FACE('',(#105),#1437,.T.);
#1513=ADVANCED_FACE('',(#106),#1438,.F.);
#1514=CLOSED_SHELL('',(#1439,#1440,#1441,#1442,#1443,#1444,#1445,#1446,
#1447,#1448,#1449,#1450,#1451,#1452,#1453,#1454,#1455,#1456,#1457,#1458,
#1459,#1460,#1461,#1462,#1463,#1464,#1465,#1466,#1467,#1468,#1469,#1470,
#1471,#1472,#1473,#1474,#1475,#1476,#1477,#1478,#1479,#1480,#1481,#1482,
#1483,#1484,#1485,#1486,#1487,#1488,#1489,#1490,#1491,#1492,#1493,#1494,
#1495,#1496,#1497,#1498,#1499,#1500,#1501,#1502,#1503,#1504,#1505,#1506,
#1507,#1508,#1509,#1510,#1511,#1512,#1513));
#1515=DERIVED_UNIT_ELEMENT(#1517,1.);
#1516=DERIVED_UNIT_ELEMENT(#2392,3.);
#1517=(
MASS_UNIT()
NAMED_UNIT(*)
SI_UNIT(.KILO.,.GRAM.)
);
#1518=DERIVED_UNIT((#1515,#1516));
#1519=MEASURE_REPRESENTATION_ITEM('density measure',
POSITIVE_RATIO_MEASURE(7850.),#1518);
#1520=PROPERTY_DEFINITION_REPRESENTATION(#1525,#1522);
#1521=PROPERTY_DEFINITION_REPRESENTATION(#1526,#1523);
#1522=REPRESENTATION('material name',(#1524),#2389);
#1523=REPRESENTATION('density',(#1519),#2389);
#1524=DESCRIPTIVE_REPRESENTATION_ITEM('Steel','Steel');
#1525=PROPERTY_DEFINITION('material property','material name',#2399);
#1526=PROPERTY_DEFINITION('material property','density of part',#2399);
#1527=AXIS2_PLACEMENT_3D('placement',#1966,#1605,#1606);
#1528=AXIS2_PLACEMENT_3D('',#1967,#1607,#1608);
#1529=AXIS2_PLACEMENT_3D('',#1976,#1613,#1614);
#1530=AXIS2_PLACEMENT_3D('',#1982,#1618,#1619);
#1531=AXIS2_PLACEMENT_3D('',#1991,#1624,#1625);
#1532=AXIS2_PLACEMENT_3D('',#1997,#1629,#1630);
#1533=AXIS2_PLACEMENT_3D('',#2003,#1634,#1635);
#1534=AXIS2_PLACEMENT_3D('',#2008,#1639,#1640);
#1535=AXIS2_PLACEMENT_3D('',#2072,#1673,#1674);
#1536=AXIS2_PLACEMENT_3D('',#2074,#1676,#1677);
#1537=AXIS2_PLACEMENT_3D('',#2083,#1682,#1683);
#1538=AXIS2_PLACEMENT_3D('',#2092,#1688,#1689);
#1539=AXIS2_PLACEMENT_3D('',#2098,#1693,#1694);
#1540=AXIS2_PLACEMENT_3D('',#2104,#1698,#1699);
#1541=AXIS2_PLACEMENT_3D('',#2110,#1703,#1704);
#1542=AXIS2_PLACEMENT_3D('',#2113,#1707,#1708);
#1543=AXIS2_PLACEMENT_3D('',#2119,#1712,#1713);
#1544=AXIS2_PLACEMENT_3D('',#2122,#1716,#1717);
#1545=AXIS2_PLACEMENT_3D('',#2131,#1722,#1723);
#1546=AXIS2_PLACEMENT_3D('',#2140,#1728,#1729);
#1547=AXIS2_PLACEMENT_3D('',#2146,#1733,#1734);
#1548=AXIS2_PLACEMENT_3D('',#2152,#1738,#1739);
#1549=AXIS2_PLACEMENT_3D('',#2158,#1743,#1744);
#1550=AXIS2_PLACEMENT_3D('',#2161,#1747,#1748);
#1551=AXIS2_PLACEMENT_3D('',#2167,#1752,#1753);
#1552=AXIS2_PLACEMENT_3D('',#2170,#1756,#1757);
#1553=AXIS2_PLACEMENT_3D('',#2176,#1761,#1762);
#1554=AXIS2_PLACEMENT_3D('',#2180,#1765,#1766);
#1555=AXIS2_PLACEMENT_3D('',#2184,#1769,#1770);
#1556=AXIS2_PLACEMENT_3D('',#2186,#1772,#1773);
#1557=AXIS2_PLACEMENT_3D('',#2187,#1774,#1775);
#1558=AXIS2_PLACEMENT_3D('',#2193,#1779,#1780);
#1559=AXIS2_PLACEMENT_3D('',#2197,#1783,#1784);
#1560=AXIS2_PLACEMENT_3D('',#2201,#1787,#1788);
#1561=AXIS2_PLACEMENT_3D('',#2203,#1790,#1791);
#1562=AXIS2_PLACEMENT_3D('',#2204,#1792,#1793);
#1563=AXIS2_PLACEMENT_3D('',#2210,#1797,#1798);
#1564=AXIS2_PLACEMENT_3D('',#2214,#1801,#1802);
#1565=AXIS2_PLACEMENT_3D('',#2218,#1805,#1806);
#1566=AXIS2_PLACEMENT_3D('',#2220,#1808,#1809);
#1567=AXIS2_PLACEMENT_3D('',#2221,#1810,#1811);
#1568=AXIS2_PLACEMENT_3D('',#2227,#1815,#1816);
#1569=AXIS2_PLACEMENT_3D('',#2231,#1819,#1820);
#1570=AXIS2_PLACEMENT_3D('',#2235,#1823,#1824);
#1571=AXIS2_PLACEMENT_3D('',#2237,#1826,#1827);
#1572=AXIS2_PLACEMENT_3D('',#2238,#1828,#1829);
#1573=AXIS2_PLACEMENT_3D('',#2247,#1834,#1835);
#1574=AXIS2_PLACEMENT_3D('',#2253,#1839,#1840);
#1575=AXIS2_PLACEMENT_3D('',#2259,#1844,#1845);
#1576=AXIS2_PLACEMENT_3D('',#2262,#1848,#1849);
#1577=AXIS2_PLACEMENT_3D('',#2271,#1854,#1855);
#1578=AXIS2_PLACEMENT_3D('',#2277,#1859,#1860);
#1579=AXIS2_PLACEMENT_3D('',#2283,#1864,#1865);
#1580=AXIS2_PLACEMENT_3D('',#2286,#1868,#1869);
#1581=AXIS2_PLACEMENT_3D('',#2292,#1873,#1874);
#1582=AXIS2_PLACEMENT_3D('',#2296,#1877,#1878);
#1583=AXIS2_PLACEMENT_3D('',#2300,#1881,#1882);
#1584=AXIS2_PLACEMENT_3D('',#2302,#1884,#1885);
#1585=AXIS2_PLACEMENT_3D('',#2303,#1886,#1887);
#1586=AXIS2_PLACEMENT_3D('',#2304,#1888,#1889);
#1587=AXIS2_PLACEMENT_3D('',#2305,#1890,#1891);
#1588=AXIS2_PLACEMENT_3D('',#2306,#1892,#1893);
#1589=AXIS2_PLACEMENT_3D('',#2312,#1897,#1898);
#1590=AXIS2_PLACEMENT_3D('',#2318,#1902,#1903);
#1591=AXIS2_PLACEMENT_3D('',#2321,#1906,#1907);
#1592=AXIS2_PLACEMENT_3D('',#2322,#1908,#1909);
#1593=AXIS2_PLACEMENT_3D('',#2331,#1914,#1915);
#1594=AXIS2_PLACEMENT_3D('',#2337,#1919,#1920);
#1595=AXIS2_PLACEMENT_3D('',#2343,#1924,#1925);
#1596=AXIS2_PLACEMENT_3D('',#2349,#1929,#1930);
#1597=AXIS2_PLACEMENT_3D('',#2355,#1934,#1935);
#1598=AXIS2_PLACEMENT_3D('',#2361,#1939,#1940);
#1599=AXIS2_PLACEMENT_3D('',#2367,#1944,#1945);
#1600=AXIS2_PLACEMENT_3D('',#2373,#1949,#1950);
#1601=AXIS2_PLACEMENT_3D('',#2376,#1953,#1954);
#1602=AXIS2_PLACEMENT_3D('',#2382,#1958,#1959);
#1603=AXIS2_PLACEMENT_3D('',#2385,#1962,#1963);
#1604=AXIS2_PLACEMENT_3D('',#2386,#1964,#1965);
#1605=DIRECTION('axis',(0.,0.,1.));
#1606=DIRECTION('refdir',(1.,0.,0.));
#1607=DIRECTION('center_axis',(0.,1.,0.));
#1608=DIRECTION('ref_axis',(1.,0.,0.));
#1609=DIRECTION('',(-1.,0.,0.));
#1610=DIRECTION('',(0.,0.,1.));
#1611=DIRECTION('',(1.,0.,0.));
#1612=DIRECTION('',(0.,0.,-1.));
#1613=DIRECTION('center_axis',(-1.,0.,0.));
#1614=DIRECTION('ref_axis',(0.,1.,0.));
#1615=DIRECTION('',(0.,-1.,0.));
#1616=DIRECTION('',(0.,1.,0.));
#1617=DIRECTION('',(0.,0.,-1.));
#1618=DIRECTION('center_axis',(0.,1.,0.));
#1619=DIRECTION('ref_axis',(1.,0.,0.));
#1620=DIRECTION('',(-1.,0.,0.));
#1621=DIRECTION('',(0.,0.,1.));
#1622=DIRECTION('',(1.,0.,0.));
#1623=DIRECTION('',(0.,0.,-1.));
#1624=DIRECTION('center_axis',(1.,0.,0.));
#1625=DIRECTION('ref_axis',(0.,-1.,0.));
#1626=DIRECTION('',(0.,1.,0.));
#1627=DIRECTION('',(0.,-1.,0.));
#1628=DIRECTION('',(0.,0.,-1.));
#1629=DIRECTION('center_axis',(0.,-1.,0.));
#1630=DIRECTION('ref_axis',(-1.,0.,0.));
#1631=DIRECTION('',(1.,0.,0.));
#1632=DIRECTION('',(-1.,0.,0.));
#1633=DIRECTION('',(0.,0.,-1.));
#1634=DIRECTION('center_axis',(0.,0.,-1.));
#1635=DIRECTION('ref_axis',(-1.,0.,0.));
#1636=DIRECTION('',(0.,1.,0.));
#1637=DIRECTION('',(0.,1.,0.));
#1638=DIRECTION('',(-1.,0.,0.));
#1639=DIRECTION('center_axis',(0.,0.,-1.));
#1640=DIRECTION('ref_axis',(-1.,0.,0.));
#1641=DIRECTION('',(-1.,0.,0.));
#1642=DIRECTION('',(0.,1.,0.));
#1643=DIRECTION('',(-1.,0.,0.));
#1644=DIRECTION('',(0.,-1.,0.));
#1645=DIRECTION('',(-1.,0.,0.));
#1646=DIRECTION('',(0.,1.,0.));
#1647=DIRECTION('',(-1.,0.,0.));
#1648=DIRECTION('',(0.,-1.,0.));
#1649=DIRECTION('',(-1.,0.,0.));
#1650=DIRECTION('',(0.,1.,0.));
#1651=DIRECTION('',(-1.,0.,0.));
#1652=DIRECTION('',(-2.89623397728302E-16,-1.,0.));
#1653=DIRECTION('',(1.,0.,0.));
#1654=DIRECTION('',(0.,1.,0.));
#1655=DIRECTION('',(-1.,0.,0.));
#1656=DIRECTION('',(0.,1.,0.));
#1657=DIRECTION('',(1.,0.,0.));
#1658=DIRECTION('',(0.,1.,0.));
#1659=DIRECTION('',(-1.,0.,0.));
#1660=DIRECTION('',(0.,-1.,0.));
#1661=DIRECTION('',(0.,1.,0.));
#1662=DIRECTION('',(-1.,0.,0.));
#1663=DIRECTION('',(0.,-1.,0.));
#1664=DIRECTION('',(1.,0.,0.));
#1665=DIRECTION('',(1.,0.,0.));
#1666=DIRECTION('',(0.,1.,0.));
#1667=DIRECTION('',(-1.,0.,0.));
#1668=DIRECTION('',(0.,-1.,0.));
#1669=DIRECTION('',(0.,-1.,0.));
#1670=DIRECTION('',(1.,0.,0.));
#1671=DIRECTION('',(0.,1.,0.));
#1672=DIRECTION('',(-1.,0.,0.));
#1673=DIRECTION('center_axis',(0.,0.,-1.));
#1674=DIRECTION('ref_axis',(-1.,0.,0.));
#1675=DIRECTION('',(0.,1.,0.));
#1676=DIRECTION('center_axis',(-1.,0.,0.));
#1677=DIRECTION('ref_axis',(0.,0.,1.));
#1678=DIRECTION('',(0.,0.,1.));
#1679=DIRECTION('',(0.,1.,0.));
#1680=DIRECTION('',(0.,0.,-1.));
#1681=DIRECTION('',(0.,1.,0.));
#1682=DIRECTION('center_axis',(-1.,0.,0.));
#1683=DIRECTION('ref_axis',(0.,0.,1.));
#1684=DIRECTION('',(0.,0.,-1.));
#1685=DIRECTION('',(0.,1.,0.));
#1686=DIRECTION('',(0.,0.,1.));
#1687=DIRECTION('',(0.,1.,0.));
#1688=DIRECTION('center_axis',(0.,0.,1.));
#1689=DIRECTION('ref_axis',(1.,0.,0.));
#1690=DIRECTION('',(1.,0.,0.));
#1691=DIRECTION('',(-1.,0.,0.));
#1692=DIRECTION('',(0.,1.,0.));
#1693=DIRECTION('center_axis',(0.,0.,-1.));
#1694=DIRECTION('ref_axis',(-1.,0.,0.));
#1695=DIRECTION('',(-1.,0.,0.));
#1696=DIRECTION('',(0.,1.,0.));
#1697=DIRECTION('',(1.,0.,0.));
#1698=DIRECTION('center_axis',(0.,0.,-1.));
#1699=DIRECTION('ref_axis',(-1.,0.,0.));
#1700=DIRECTION('',(1.,0.,0.));
#1701=DIRECTION('',(-1.,0.,0.));
#1702=DIRECTION('',(0.,1.,0.));
#1703=DIRECTION('center_axis',(1.,0.,0.));
#1704=DIRECTION('ref_axis',(0.,0.,-1.));
#1705=DIRECTION('',(0.,0.,-1.));
#1706=DIRECTION('',(0.,0.,1.));
#1707=DIRECTION('center_axis',(1.,0.,0.));
#1708=DIRECTION('ref_axis',(0.,0.,-1.));
#1709=DIRECTION('',(0.,0.,1.));
#1710=DIRECTION('',(0.,0.,-1.));
#1711=DIRECTION('',(0.,1.,0.));
#1712=DIRECTION('center_axis',(0.,0.,1.));
#1713=DIRECTION('ref_axis',(1.,0.,0.));
#1714=DIRECTION('',(-1.,0.,0.));
#1715=DIRECTION('',(1.,0.,0.));
#1716=DIRECTION('center_axis',(-1.,0.,0.));
#1717=DIRECTION('ref_axis',(0.,0.,1.));
#1718=DIRECTION('',(0.,0.,-1.));
#1719=DIRECTION('',(0.,1.,0.));
#1720=DIRECTION('',(0.,0.,1.));
#1721=DIRECTION('',(0.,1.,0.));
#1722=DIRECTION('center_axis',(-1.,0.,0.));
#1723=DIRECTION('ref_axis',(0.,0.,1.));
#1724=DIRECTION('',(0.,0.,-1.));
#1725=DIRECTION('',(0.,1.,0.));
#1726=DIRECTION('',(0.,0.,1.));
#1727=DIRECTION('',(0.,1.,0.));
#1728=DIRECTION('center_axis',(0.,0.,-1.));
#1729=DIRECTION('ref_axis',(-1.,0.,0.));
#1730=DIRECTION('',(1.,0.,0.));
#1731=DIRECTION('',(-1.,0.,0.));
#1732=DIRECTION('',(0.,1.,0.));
#1733=DIRECTION('center_axis',(0.,0.,-1.));
#1734=DIRECTION('ref_axis',(-1.,0.,0.));
#1735=DIRECTION('',(1.,0.,0.));
#1736=DIRECTION('',(-1.,0.,0.));
#1737=DIRECTION('',(0.,1.,0.));
#1738=DIRECTION('center_axis',(0.,0.,1.));
#1739=DIRECTION('ref_axis',(1.,0.,0.));
#1740=DIRECTION('',(-1.,0.,0.));
#1741=DIRECTION('',(0.,1.,0.));
#1742=DIRECTION('',(1.,0.,0.));
#1743=DIRECTION('center_axis',(1.,0.,0.));
#1744=DIRECTION('ref_axis',(0.,0.,-1.));
#1745=DIRECTION('',(0.,0.,1.));
#1746=DIRECTION('',(0.,0.,-1.));
#1747=DIRECTION('center_axis',(1.,0.,0.));
#1748=DIRECTION('ref_axis',(0.,0.,-1.));
#1749=DIRECTION('',(0.,0.,1.));
#1750=DIRECTION('',(0.,0.,-1.));
#1751=DIRECTION('',(0.,1.,0.));
#1752=DIRECTION('center_axis',(0.,0.,1.));
#1753=DIRECTION('ref_axis',(1.,0.,0.));
#1754=DIRECTION('',(-1.,0.,0.));
#1755=DIRECTION('',(1.,0.,0.));
#1756=DIRECTION('center_axis',(0.,-1.,0.));
#1757=DIRECTION('ref_axis',(-1.,0.,0.));
#1758=DIRECTION('',(0.,0.,-1.));
#1759=DIRECTION('',(-1.,0.,0.));
#1760=DIRECTION('',(0.,0.,-1.));
#1761=DIRECTION('center_axis',(1.,0.,0.));
#1762=DIRECTION('ref_axis',(0.,-1.,0.));
#1763=DIRECTION('',(0.,-1.,0.));
#1764=DIRECTION('',(0.,0.,-1.));
#1765=DIRECTION('center_axis',(0.,1.,0.));
#1766=DIRECTION('ref_axis',(1.,0.,0.));
#1767=DIRECTION('',(1.,0.,0.));
#1768=DIRECTION('',(0.,0.,-1.));
#1769=DIRECTION('center_axis',(-1.,0.,0.));
#1770=DIRECTION('ref_axis',(0.,1.,0.));
#1771=DIRECTION('',(0.,1.,0.));
#1772=DIRECTION('center_axis',(0.,0.,-1.));
#1773=DIRECTION('ref_axis',(-1.,0.,0.));
#1774=DIRECTION('center_axis',(1.,0.,0.));
#1775=DIRECTION('ref_axis',(0.,-1.,0.));
#1776=DIRECTION('',(0.,0.,-1.));
#1777=DIRECTION('',(0.,-1.,0.));
#1778=DIRECTION('',(0.,0.,-1.));
#1779=DIRECTION('center_axis',(0.,1.,0.));
#1780=DIRECTION('ref_axis',(1.,0.,0.));
#1781=DIRECTION('',(1.,0.,0.));
#1782=DIRECTION('',(0.,0.,-1.));
#1783=DIRECTION('center_axis',(-1.,0.,0.));
#1784=DIRECTION('ref_axis',(0.,1.,0.));
#1785=DIRECTION('',(0.,1.,0.));
#1786=DIRECTION('',(0.,0.,-1.));
#1787=DIRECTION('center_axis',(0.,-1.,0.));
#1788=DIRECTION('ref_axis',(-1.,0.,0.));
#1789=DIRECTION('',(-1.,0.,0.));
#1790=DIRECTION('center_axis',(0.,0.,-1.));
#1791=DIRECTION('ref_axis',(-1.,0.,0.));
#1792=DIRECTION('center_axis',(0.,-1.,0.));
#1793=DIRECTION('ref_axis',(-1.,0.,0.));
#1794=DIRECTION('',(0.,0.,-1.));
#1795=DIRECTION('',(-1.,0.,0.));
#1796=DIRECTION('',(0.,0.,-1.));
#1797=DIRECTION('center_axis',(1.,0.,0.));
#1798=DIRECTION('ref_axis',(0.,-1.,0.));
#1799=DIRECTION('',(0.,-1.,0.));
#1800=DIRECTION('',(0.,0.,-1.));
#1801=DIRECTION('center_axis',(0.,1.,0.));
#1802=DIRECTION('ref_axis',(1.,0.,0.));
#1803=DIRECTION('',(1.,0.,0.));
#1804=DIRECTION('',(0.,0.,-1.));
#1805=DIRECTION('center_axis',(-1.,0.,0.));
#1806=DIRECTION('ref_axis',(0.,1.,0.));
#1807=DIRECTION('',(0.,1.,0.));
#1808=DIRECTION('center_axis',(0.,0.,-1.));
#1809=DIRECTION('ref_axis',(-1.,0.,0.));
#1810=DIRECTION('center_axis',(-1.,0.,0.));
#1811=DIRECTION('ref_axis',(0.,1.,0.));
#1812=DIRECTION('',(0.,0.,-1.));
#1813=DIRECTION('',(0.,1.,0.));
#1814=DIRECTION('',(0.,0.,-1.));
#1815=DIRECTION('center_axis',(0.,-1.,0.));
#1816=DIRECTION('ref_axis',(-1.,0.,0.));
#1817=DIRECTION('',(-1.,0.,0.));
#1818=DIRECTION('',(0.,0.,-1.));
#1819=DIRECTION('center_axis',(1.,0.,0.));
#1820=DIRECTION('ref_axis',(0.,-1.,0.));
#1821=DIRECTION('',(0.,-1.,0.));
#1822=DIRECTION('',(0.,0.,-1.));
#1823=DIRECTION('center_axis',(0.,1.,0.));
#1824=DIRECTION('ref_axis',(1.,0.,0.));
#1825=DIRECTION('',(1.,0.,0.));
#1826=DIRECTION('center_axis',(0.,0.,-1.));
#1827=DIRECTION('ref_axis',(-1.,0.,0.));
#1828=DIRECTION('center_axis',(1.,-2.77555756156289E-16,0.));
#1829=DIRECTION('ref_axis',(-2.77555756156289E-16,-1.,0.));
#1830=DIRECTION('',(2.77555756156289E-16,1.,0.));
#1831=DIRECTION('',(0.,0.,-1.));
#1832=DIRECTION('',(-2.77555756156289E-16,-1.,0.));
#1833=DIRECTION('',(0.,0.,-1.));
#1834=DIRECTION('center_axis',(0.,-1.,0.));
#1835=DIRECTION('ref_axis',(-1.,0.,0.));
#1836=DIRECTION('',(1.,0.,0.));
#1837=DIRECTION('',(-1.,0.,0.));
#1838=DIRECTION('',(0.,0.,-1.));
#1839=DIRECTION('center_axis',(-1.,0.,0.));
#1840=DIRECTION('ref_axis',(0.,1.,0.));
#1841=DIRECTION('',(0.,-1.,0.));
#1842=DIRECTION('',(0.,1.,0.));
#1843=DIRECTION('',(0.,0.,-1.));
#1844=DIRECTION('center_axis',(0.,1.,0.));
#1845=DIRECTION('ref_axis',(1.,0.,0.));
#1846=DIRECTION('',(-1.,0.,0.));
#1847=DIRECTION('',(1.,0.,0.));
#1848=DIRECTION('center_axis',(-1.,0.,0.));
#1849=DIRECTION('ref_axis',(0.,1.,0.));
#1850=DIRECTION('',(0.,-1.,0.));
#1851=DIRECTION('',(0.,0.,-1.));
#1852=DIRECTION('',(0.,1.,0.));
#1853=DIRECTION('',(0.,0.,-1.));
#1854=DIRECTION('center_axis',(0.,1.,0.));
#1855=DIRECTION('ref_axis',(1.,0.,0.));
#1856=DIRECTION('',(-1.,0.,0.));
#1857=DIRECTION('',(1.,0.,0.));
#1858=DIRECTION('',(0.,0.,-1.));
#1859=DIRECTION('center_axis',(1.,0.,0.));
#1860=DIRECTION('ref_axis',(0.,-1.,0.));
#1861=DIRECTION('',(0.,1.,0.));
#1862=DIRECTION('',(0.,-1.,0.));
#1863=DIRECTION('',(0.,0.,-1.));
#1864=DIRECTION('center_axis',(0.,-1.,0.));
#1865=DIRECTION('ref_axis',(-1.,0.,0.));
#1866=DIRECTION('',(1.,0.,0.));
#1867=DIRECTION('',(-1.,0.,0.));
#1868=DIRECTION('center_axis',(-1.,2.89623397728302E-16,0.));
#1869=DIRECTION('ref_axis',(2.89623397728302E-16,1.,0.));
#1870=DIRECTION('',(0.,0.,-1.));
#1871=DIRECTION('',(2.89623397728302E-16,1.,0.));
#1872=DIRECTION('',(0.,0.,-1.));
#1873=DIRECTION('center_axis',(0.,-1.,0.));
#1874=DIRECTION('ref_axis',(-1.,0.,0.));
#1875=DIRECTION('',(-1.,0.,0.));
#1876=DIRECTION('',(0.,0.,-1.));
#1877=DIRECTION('center_axis',(1.,0.,0.));
#1878=DIRECTION('ref_axis',(0.,-1.,0.));
#1879=DIRECTION('',(0.,-1.,0.));
#1880=DIRECTION('',(0.,0.,-1.));
#1881=DIRECTION('center_axis',(0.,0.,-1.));
#1882=DIRECTION('ref_axis',(-1.,0.,0.));
#1883=DIRECTION('',(1.,0.,0.));
#1884=DIRECTION('center_axis',(0.,0.,-1.));
#1885=DIRECTION('ref_axis',(-1.,0.,0.));
#1886=DIRECTION('center_axis',(-1.,0.,0.));
#1887=DIRECTION('ref_axis',(0.,0.,-1.));
#1888=DIRECTION('center_axis',(1.,0.,0.));
#1889=DIRECTION('ref_axis',(0.,0.,-1.));
#1890=DIRECTION('center_axis',(-1.,0.,0.));
#1891=DIRECTION('ref_axis',(0.,0.,-1.));
#1892=DIRECTION('center_axis',(-1.,0.,0.));
#1893=DIRECTION('ref_axis',(0.,1.,0.));
#1894=DIRECTION('',(0.,0.,-1.));
#1895=DIRECTION('',(0.,1.,0.));
#1896=DIRECTION('',(0.,0.,-1.));
#1897=DIRECTION('center_axis',(1.,0.,0.));
#1898=DIRECTION('ref_axis',(0.,-1.,0.));
#1899=DIRECTION('',(0.,0.,-1.));
#1900=DIRECTION('',(0.,-1.,0.));
#1901=DIRECTION('',(0.,0.,-1.));
#1902=DIRECTION('center_axis',(0.,0.,-1.));
#1903=DIRECTION('ref_axis',(-1.,0.,0.));
#1904=DIRECTION('',(-1.,0.,0.));
#1905=DIRECTION('',(1.,0.,0.));
#1906=DIRECTION('center_axis',(0.,0.,-1.));
#1907=DIRECTION('ref_axis',(-1.,0.,0.));
#1908=DIRECTION('center_axis',(1.,0.,0.));
#1909=DIRECTION('ref_axis',(0.,0.,-1.));
#1910=DIRECTION('',(0.,0.,1.));
#1911=DIRECTION('',(0.,1.,0.));
#1912=DIRECTION('',(0.,0.,-1.));
#1913=DIRECTION('',(0.,1.,0.));
#1914=DIRECTION('center_axis',(0.,0.,1.));
#1915=DIRECTION('ref_axis',(1.,0.,0.));
#1916=DIRECTION('',(-1.,0.,0.));
#1917=DIRECTION('',(1.,0.,0.));
#1918=DIRECTION('',(0.,1.,0.));
#1919=DIRECTION('center_axis',(1.,0.,0.));
#1920=DIRECTION('ref_axis',(0.,0.,-1.));
#1921=DIRECTION('',(0.,0.,-1.));
#1922=DIRECTION('',(0.,0.,-1.));
#1923=DIRECTION('',(0.,1.,0.));
#1924=DIRECTION('center_axis',(0.,0.,1.));
#1925=DIRECTION('ref_axis',(1.,0.,0.));
#1926=DIRECTION('',(-1.,0.,0.));
#1927=DIRECTION('',(1.,0.,0.));
#1928=DIRECTION('',(0.,1.,0.));
#1929=DIRECTION('center_axis',(-1.,0.,0.));
#1930=DIRECTION('ref_axis',(0.,0.,1.));
#1931=DIRECTION('',(0.,0.,-1.));
#1932=DIRECTION('',(0.,0.,1.));
#1933=DIRECTION('',(0.,1.,0.));
#1934=DIRECTION('center_axis',(0.,0.,1.));
#1935=DIRECTION('ref_axis',(1.,0.,0.));
#1936=DIRECTION('',(1.,0.,0.));
#1937=DIRECTION('',(1.,0.,0.));
#1938=DIRECTION('',(0.,1.,0.));
#1939=DIRECTION('center_axis',(-1.,0.,0.));
#1940=DIRECTION('ref_axis',(0.,0.,1.));
#1941=DIRECTION('',(0.,0.,1.));
#1942=DIRECTION('',(0.,0.,1.));
#1943=DIRECTION('',(0.,1.,0.));
#1944=DIRECTION('center_axis',(0.,0.,-1.));
#1945=DIRECTION('ref_axis',(-1.,0.,0.));
#1946=DIRECTION('',(1.,0.,0.));
#1947=DIRECTION('',(-1.,0.,0.));
#1948=DIRECTION('',(0.,1.,0.));
#1949=DIRECTION('center_axis',(1.,0.,0.));
#1950=DIRECTION('ref_axis',(0.,0.,-1.));
#1951=DIRECTION('',(0.,0.,1.));
#1952=DIRECTION('',(0.,0.,-1.));
#1953=DIRECTION('center_axis',(-1.,0.,0.));
#1954=DIRECTION('ref_axis',(0.,0.,1.));
#1955=DIRECTION('',(0.,0.,1.));
#1956=DIRECTION('',(0.,1.,0.));
#1957=DIRECTION('',(0.,0.,1.));
#1958=DIRECTION('center_axis',(0.,0.,-1.));
#1959=DIRECTION('ref_axis',(-1.,0.,0.));
#1960=DIRECTION('',(-1.,0.,0.));
#1961=DIRECTION('',(-1.,0.,0.));
#1962=DIRECTION('center_axis',(0.,1.,0.));
#1963=DIRECTION('ref_axis',(0.,0.,1.));
#1964=DIRECTION('center_axis',(0.,1.,0.));
#1965=DIRECTION('ref_axis',(1.,0.,0.));
#1966=CARTESIAN_POINT('',(0.,0.,0.));
#1967=CARTESIAN_POINT('Origin',(101.,66.5,-4.));
#1968=CARTESIAN_POINT('',(192.,66.5,-4.));
#1969=CARTESIAN_POINT('',(101.,66.5,-4.));
#1970=CARTESIAN_POINT('',(146.5,66.5,-4.));
#1971=CARTESIAN_POINT('',(192.,66.5,-14.));
#1972=CARTESIAN_POINT('',(192.,66.5,-22.));
#1973=CARTESIAN_POINT('',(101.,66.5,-14.));
#1974=CARTESIAN_POINT('',(192.,66.5,-14.));
#1975=CARTESIAN_POINT('',(101.,66.5,-4.));
#1976=CARTESIAN_POINT('Origin',(101.,0.,-4.));
#1977=CARTESIAN_POINT('',(101.,0.,-4.));
#1978=CARTESIAN_POINT('',(101.,0.,-4.));
#1979=CARTESIAN_POINT('',(101.,0.,-14.));
#1980=CARTESIAN_POINT('',(101.,66.5,-14.));
#1981=CARTESIAN_POINT('',(101.,0.,-4.));
#1982=CARTESIAN_POINT('Origin',(106.,5.,-4.));
#1983=CARTESIAN_POINT('',(192.,5.,-4.));
#1984=CARTESIAN_POINT('',(106.,5.,-4.));
#1985=CARTESIAN_POINT('',(149.,5.,-4.));
#1986=CARTESIAN_POINT('',(192.,5.,-14.));
#1987=CARTESIAN_POINT('',(192.,5.,-22.));
#1988=CARTESIAN_POINT('',(106.,5.,-14.));
#1989=CARTESIAN_POINT('',(106.,5.,-14.));
#1990=CARTESIAN_POINT('',(106.,5.,-4.));
#1991=CARTESIAN_POINT('Origin',(106.,61.5,-4.));
#1992=CARTESIAN_POINT('',(106.,61.5,-4.));
#1993=CARTESIAN_POINT('',(106.,30.75,-4.));
#1994=CARTESIAN_POINT('',(106.,61.5,-14.));
#1995=CARTESIAN_POINT('',(106.,61.5,-14.));
#1996=CARTESIAN_POINT('',(106.,61.5,-4.));
#1997=CARTESIAN_POINT('Origin',(192.,61.5,-4.));
#1998=CARTESIAN_POINT('',(192.,61.5,-4.));
#1999=CARTESIAN_POINT('',(192.,61.5,-4.));
#2000=CARTESIAN_POINT('',(192.,61.5,-14.));
#2001=CARTESIAN_POINT('',(192.,61.5,-14.));
#2002=CARTESIAN_POINT('',(192.,61.5,-22.));
#2003=CARTESIAN_POINT('Origin',(146.5,33.25,-14.));
#2004=CARTESIAN_POINT('',(192.,16.625,-14.));
#2005=CARTESIAN_POINT('',(192.,0.,-14.));
#2006=CARTESIAN_POINT('',(192.,16.625,-14.));
#2007=CARTESIAN_POINT('',(101.,0.,-14.));
#2008=CARTESIAN_POINT('Origin',(192.,0.,-4.));
#2009=CARTESIAN_POINT('',(28.,0.,-4.));
#2010=CARTESIAN_POINT('',(192.,0.,-4.));
#2011=CARTESIAN_POINT('',(28.,32.,-4.));
#2012=CARTESIAN_POINT('',(28.,60.,-4.));
#2013=CARTESIAN_POINT('',(24.,32.,-4.));
#2014=CARTESIAN_POINT('',(28.,32.,-4.));
#2015=CARTESIAN_POINT('',(24.,0.,-4.));
#2016=CARTESIAN_POINT('',(24.,0.,-4.));
#2017=CARTESIAN_POINT('',(3.99999999999999,0.,-4.));
#2018=CARTESIAN_POINT('',(192.,0.,-4.));
#2019=CARTESIAN_POINT('',(3.99999999999999,120.,-4.));
#2020=CARTESIAN_POINT('',(3.99999999999999,0.,-4.));
#2021=CARTESIAN_POINT('',(24.,120.,-4.));
#2022=CARTESIAN_POINT('',(192.,120.,-4.));
#2023=CARTESIAN_POINT('',(24.,48.,-4.));
#2024=CARTESIAN_POINT('',(24.,0.,-4.));
#2025=CARTESIAN_POINT('',(28.,48.,-4.));
#2026=CARTESIAN_POINT('',(28.,48.,-4.));
#2027=CARTESIAN_POINT('',(28.,120.,-4.));
#2028=CARTESIAN_POINT('',(28.,60.,-4.));
#2029=CARTESIAN_POINT('',(30.,120.,-4.));
#2030=CARTESIAN_POINT('',(192.,120.,-4.));
#2031=CARTESIAN_POINT('',(30.,74.,-4.));
#2032=CARTESIAN_POINT('',(30.,37.,-4.));
#2033=CARTESIAN_POINT('',(190.,74.,-4.));
#2034=CARTESIAN_POINT('',(191.,74.,-4.));
#2035=CARTESIAN_POINT('',(190.,120.,-4.));
#2036=CARTESIAN_POINT('',(190.,60.,-4.));
#2037=CARTESIAN_POINT('',(192.,120.,-4.));
#2038=CARTESIAN_POINT('',(192.,120.,-4.));
#2039=CARTESIAN_POINT('',(192.,0.,-4.));
#2040=CARTESIAN_POINT('',(69.000000461936,30.0000004768372,-4.));
#2041=CARTESIAN_POINT('',(75.000000461936,30.0000004768372,-4.));
#2042=CARTESIAN_POINT('',(133.500000230968,30.0000004768372,-4.));
#2043=CARTESIAN_POINT('',(75.000000461936,32.0000004768372,-4.));
#2044=CARTESIAN_POINT('',(75.000000461936,16.0000002384186,-4.));
#2045=CARTESIAN_POINT('',(69.000000461936,32.0000004768372,-4.));
#2046=CARTESIAN_POINT('',(130.500000230968,32.0000004768372,-4.));
#2047=CARTESIAN_POINT('',(69.000000461936,15.0000002384186,-4.));
#2048=CARTESIAN_POINT('',(75.0000011175871,48.,-4.));
#2049=CARTESIAN_POINT('',(75.0000011175871,50.0000007450581,-4.));
#2050=CARTESIAN_POINT('',(75.0000011175871,25.000000372529,-4.));
#2051=CARTESIAN_POINT('',(69.0000011175871,50.0000007450581,-4.));
#2052=CARTESIAN_POINT('',(130.500000558794,50.0000007450581,-4.));
#2053=CARTESIAN_POINT('',(69.0000011175871,48.,-4.));
#2054=CARTESIAN_POINT('',(69.0000011175871,24.,-4.));
#2055=CARTESIAN_POINT('',(133.500000558794,48.,-4.));
#2056=CARTESIAN_POINT('',(31.000000461936,30.0000004768372,-4.));
#2057=CARTESIAN_POINT('',(37.000000461936,30.0000004768372,-4.));
#2058=CARTESIAN_POINT('',(114.500000230968,30.0000004768372,-4.));
#2059=CARTESIAN_POINT('',(37.000000461936,32.0000004768372,-4.));
#2060=CARTESIAN_POINT('',(37.000000461936,16.0000002384186,-4.));
#2061=CARTESIAN_POINT('',(31.000000461936,32.0000004768372,-4.));
#2062=CARTESIAN_POINT('',(111.500000230968,32.0000004768372,-4.));
#2063=CARTESIAN_POINT('',(31.000000461936,15.0000002384186,-4.));
#2064=CARTESIAN_POINT('',(31.,50.0000007450581,-4.));
#2065=CARTESIAN_POINT('',(31.,48.,-4.));
#2066=CARTESIAN_POINT('',(31.,24.,-4.));
#2067=CARTESIAN_POINT('',(37.,48.,-4.));
#2068=CARTESIAN_POINT('',(114.5,48.,-4.));
#2069=CARTESIAN_POINT('',(37.,50.0000007450581,-4.));
#2070=CARTESIAN_POINT('',(37.,25.000000372529,-4.));
#2071=CARTESIAN_POINT('',(111.5,50.0000007450581,-4.));
#2072=CARTESIAN_POINT('Origin',(192.,0.,-4.));
#2073=CARTESIAN_POINT('',(192.,0.,-4.));
#2074=CARTESIAN_POINT('Origin',(32.5000004172325,30.0000004768372,-8.5));
#2075=CARTESIAN_POINT('',(32.5000004172325,48.,-8.5));
#2076=CARTESIAN_POINT('',(32.5000004172325,48.,-5.49999995529652));
#2077=CARTESIAN_POINT('',(32.5000004172325,48.,-6.25));
#2078=CARTESIAN_POINT('',(32.5000004172325,50.0000007450581,-8.5));
#2079=CARTESIAN_POINT('',(32.5000004172325,30.0000004768372,-8.5));
#2080=CARTESIAN_POINT('',(32.5000004172325,50.0000007450581,-5.49999995529652));
#2081=CARTESIAN_POINT('',(32.5000004172325,50.0000007450581,-6.25));
#2082=CARTESIAN_POINT('',(32.5000004172325,30.0000004768372,-5.49999995529652));
#2083=CARTESIAN_POINT('Origin',(32.5000004172325,30.0000004768372,-8.5));
#2084=CARTESIAN_POINT('',(32.5000004172325,32.0000004768372,-5.49999995529652));
#2085=CARTESIAN_POINT('',(32.5000004172325,32.0000004768372,-8.5));
#2086=CARTESIAN_POINT('',(32.5000004172325,32.0000004768372,-6.25));
#2087=CARTESIAN_POINT('',(32.5000004172325,30.0000004768372,-5.49999995529652));
#2088=CARTESIAN_POINT('',(32.5000004172325,30.0000004768372,-5.49999995529652));
#2089=CARTESIAN_POINT('',(32.5000004172325,30.0000004768372,-8.5));
#2090=CARTESIAN_POINT('',(32.5000004172325,30.0000004768372,-6.25));
#2091=CARTESIAN_POINT('',(32.5000004172325,30.0000004768372,-8.5));
#2092=CARTESIAN_POINT('Origin',(32.5000004172325,30.0000004768372,-5.49999995529652));
#2093=CARTESIAN_POINT('',(35.500000461936,48.,-5.49999995529652));
#2094=CARTESIAN_POINT('',(34.7500002086162,48.,-5.49999995529652));
#2095=CARTESIAN_POINT('',(35.500000461936,50.0000007450581,-5.49999995529652));
#2096=CARTESIAN_POINT('',(31.7500002086162,50.0000007450581,-5.49999995529652));
#2097=CARTESIAN_POINT('',(35.500000461936,30.0000004768372,-5.49999995529652));
#2098=CARTESIAN_POINT('Origin',(35.500000461936,30.0000004768372,-8.5));
#2099=CARTESIAN_POINT('',(35.500000461936,48.,-8.5));
#2100=CARTESIAN_POINT('',(36.250000230968,48.,-8.5));
#2101=CARTESIAN_POINT('',(35.500000461936,50.0000007450581,-8.5));
#2102=CARTESIAN_POINT('',(35.500000461936,30.0000004768372,-8.5));
#2103=CARTESIAN_POINT('',(33.250000230968,50.0000007450581,-8.5));
#2104=CARTESIAN_POINT('Origin',(35.500000461936,30.0000004768372,-8.5));
#2105=CARTESIAN_POINT('',(35.500000461936,32.0000004768372,-8.5));
#2106=CARTESIAN_POINT('',(33.250000461936,32.0000004768372,-8.5));
#2107=CARTESIAN_POINT('',(35.500000461936,30.0000004768372,-8.5));
#2108=CARTESIAN_POINT('',(36.250000461936,30.0000004768372,-8.5));
#2109=CARTESIAN_POINT('',(35.500000461936,30.0000004768372,-8.5));
#2110=CARTESIAN_POINT('Origin',(35.500000461936,30.0000004768372,-5.49999995529652));
#2111=CARTESIAN_POINT('',(35.500000461936,48.,-4.74999997764826));
#2112=CARTESIAN_POINT('',(35.500000461936,50.0000007450581,-4.74999997764826));
#2113=CARTESIAN_POINT('Origin',(35.500000461936,30.0000004768372,-5.49999995529652));
#2114=CARTESIAN_POINT('',(35.500000461936,32.0000004768372,-5.49999995529652));
#2115=CARTESIAN_POINT('',(35.500000461936,32.0000004768372,-4.74999997764826));
#2116=CARTESIAN_POINT('',(35.500000461936,30.0000004768372,-5.49999995529652));
#2117=CARTESIAN_POINT('',(35.500000461936,30.0000004768372,-4.74999997764826));
#2118=CARTESIAN_POINT('',(35.500000461936,30.0000004768372,-5.49999995529652));
#2119=CARTESIAN_POINT('Origin',(32.5000004172325,30.0000004768372,-5.49999995529652));
#2120=CARTESIAN_POINT('',(31.7500004395843,32.0000004768372,-5.49999995529652));
#2121=CARTESIAN_POINT('',(34.7500004395843,30.0000004768372,-5.49999995529652));
#2122=CARTESIAN_POINT('Origin',(70.500000461936,30.0000004768372,-8.5));
#2123=CARTESIAN_POINT('',(70.500000461936,50.0000007450581,-5.5));
#2124=CARTESIAN_POINT('',(70.500000461936,50.0000007450581,-8.5));
#2125=CARTESIAN_POINT('',(70.500000461936,50.0000007450581,-6.25));
#2126=CARTESIAN_POINT('',(70.500000461936,48.,-5.5));
#2127=CARTESIAN_POINT('',(70.500000461936,30.0000004768372,-5.5));
#2128=CARTESIAN_POINT('',(70.500000461936,48.,-8.5));
#2129=CARTESIAN_POINT('',(70.500000461936,48.,-6.25));
#2130=CARTESIAN_POINT('',(70.500000461936,30.0000004768372,-8.5));
#2131=CARTESIAN_POINT('Origin',(70.500000461936,30.0000004768372,-8.5));
#2132=CARTESIAN_POINT('',(70.500000461936,32.0000004768372,-5.5));
#2133=CARTESIAN_POINT('',(70.500000461936,32.0000004768372,-8.5));
#2134=CARTESIAN_POINT('',(70.500000461936,32.0000004768372,-6.25));
#2135=CARTESIAN_POINT('',(70.500000461936,30.0000004768372,-5.5));
#2136=CARTESIAN_POINT('',(70.500000461936,30.0000004768372,-5.5));
#2137=CARTESIAN_POINT('',(70.500000461936,30.0000004768372,-8.5));
#2138=CARTESIAN_POINT('',(70.500000461936,30.0000004768372,-6.25));
#2139=CARTESIAN_POINT('',(70.500000461936,30.0000004768372,-8.5));
#2140=CARTESIAN_POINT('Origin',(73.500000461936,30.0000004768372,-8.5));
#2141=CARTESIAN_POINT('',(73.500000461936,50.0000007450581,-8.5));
#2142=CARTESIAN_POINT('',(71.2500007897616,50.0000007450581,-8.5));
#2143=CARTESIAN_POINT('',(73.500000461936,48.,-8.5));
#2144=CARTESIAN_POINT('',(74.2500007897615,48.,-8.5));
#2145=CARTESIAN_POINT('',(73.500000461936,30.0000004768372,-8.5));
#2146=CARTESIAN_POINT('Origin',(73.500000461936,30.0000004768372,-8.5));
#2147=CARTESIAN_POINT('',(73.500000461936,32.0000004768372,-8.5));
#2148=CARTESIAN_POINT('',(71.250000461936,32.0000004768372,-8.5));
#2149=CARTESIAN_POINT('',(73.500000461936,30.0000004768372,-8.5));
#2150=CARTESIAN_POINT('',(74.250000461936,30.0000004768372,-8.5));
#2151=CARTESIAN_POINT('',(73.500000461936,30.0000004768372,-8.5));
#2152=CARTESIAN_POINT('Origin',(70.500000461936,30.0000004768372,-5.5));
#2153=CARTESIAN_POINT('',(73.500000461936,50.0000007450581,-5.5));
#2154=CARTESIAN_POINT('',(69.7500007897615,50.0000007450581,-5.5));
#2155=CARTESIAN_POINT('',(73.500000461936,48.,-5.5));
#2156=CARTESIAN_POINT('',(73.500000461936,30.0000004768372,-5.5));
#2157=CARTESIAN_POINT('',(72.7500007897615,48.,-5.5));
#2158=CARTESIAN_POINT('Origin',(73.500000461936,30.0000004768372,-5.5));
#2159=CARTESIAN_POINT('',(73.500000461936,50.0000007450581,-4.75));
#2160=CARTESIAN_POINT('',(73.500000461936,48.,-4.75));
#2161=CARTESIAN_POINT('Origin',(73.500000461936,30.0000004768372,-5.5));
#2162=CARTESIAN_POINT('',(73.500000461936,32.0000004768372,-5.5));
#2163=CARTESIAN_POINT('',(73.500000461936,32.0000004768372,-4.75));
#2164=CARTESIAN_POINT('',(73.500000461936,30.0000004768372,-5.5));
#2165=CARTESIAN_POINT('',(73.500000461936,30.0000004768372,-4.75));
#2166=CARTESIAN_POINT('',(73.500000461936,30.0000004768372,-5.5));
#2167=CARTESIAN_POINT('Origin',(70.500000461936,30.0000004768372,-5.5));
#2168=CARTESIAN_POINT('',(69.750000461936,32.0000004768372,-5.5));
#2169=CARTESIAN_POINT('',(72.750000461936,30.0000004768372,-5.5));
#2170=CARTESIAN_POINT('Origin',(75.000000461936,30.0000004768372,-4.));
#2171=CARTESIAN_POINT('',(69.000000461936,30.0000004768372,-10.));
#2172=CARTESIAN_POINT('',(69.000000461936,30.0000004768372,-4.));
#2173=CARTESIAN_POINT('',(75.000000461936,30.0000004768372,-10.));
#2174=CARTESIAN_POINT('',(75.000000461936,30.0000004768372,-10.));
#2175=CARTESIAN_POINT('',(75.000000461936,30.0000004768372,-4.));
#2176=CARTESIAN_POINT('Origin',(75.000000461936,32.0000004768372,-4.));
#2177=CARTESIAN_POINT('',(75.000000461936,32.0000004768372,-10.));
#2178=CARTESIAN_POINT('',(75.000000461936,32.0000004768372,-10.));
#2179=CARTESIAN_POINT('',(75.000000461936,32.0000004768372,-4.));
#2180=CARTESIAN_POINT('Origin',(69.000000461936,32.0000004768372,-4.));
#2181=CARTESIAN_POINT('',(69.000000461936,32.0000004768372,-10.));
#2182=CARTESIAN_POINT('',(69.000000461936,32.0000004768372,-10.));
#2183=CARTESIAN_POINT('',(69.000000461936,32.0000004768372,-4.));
#2184=CARTESIAN_POINT('Origin',(69.000000461936,30.0000004768372,-4.));
#2185=CARTESIAN_POINT('',(69.000000461936,30.0000004768372,-10.));
#2186=CARTESIAN_POINT('Origin',(72.000000461936,31.0000004768372,-10.));
#2187=CARTESIAN_POINT('Origin',(75.0000011175871,50.0000007450581,-4.));
#2188=CARTESIAN_POINT('',(75.0000011175871,48.,-10.));
#2189=CARTESIAN_POINT('',(75.0000011175871,48.,-4.));
#2190=CARTESIAN_POINT('',(75.0000011175871,50.0000007450581,-10.));
#2191=CARTESIAN_POINT('',(75.0000011175871,48.,-10.));
#2192=CARTESIAN_POINT('',(75.0000011175871,50.0000007450581,-4.));
#2193=CARTESIAN_POINT('Origin',(69.0000011175871,50.0000007450581,-4.));
#2194=CARTESIAN_POINT('',(69.0000011175871,50.0000007450581,-10.));
#2195=CARTESIAN_POINT('',(75.0000011175871,50.0000007450581,-10.));
#2196=CARTESIAN_POINT('',(69.0000011175871,50.0000007450581,-4.));
#2197=CARTESIAN_POINT('Origin',(69.0000011175871,48.,-4.));
#2198=CARTESIAN_POINT('',(69.0000011175871,48.,-10.));
#2199=CARTESIAN_POINT('',(69.0000011175871,50.0000007450581,-10.));
#2200=CARTESIAN_POINT('',(69.0000011175871,48.,-4.));
#2201=CARTESIAN_POINT('Origin',(75.0000011175871,48.,-4.));
#2202=CARTESIAN_POINT('',(69.0000011175871,48.,-10.));
#2203=CARTESIAN_POINT('Origin',(72.0000011175871,49.000000372529,-10.));
#2204=CARTESIAN_POINT('Origin',(37.000000461936,30.0000004768372,-4.));
#2205=CARTESIAN_POINT('',(31.000000461936,30.0000004768372,-10.));
#2206=CARTESIAN_POINT('',(31.000000461936,30.0000004768372,-4.));
#2207=CARTESIAN_POINT('',(37.000000461936,30.0000004768372,-10.));
#2208=CARTESIAN_POINT('',(37.000000461936,30.0000004768372,-10.));
#2209=CARTESIAN_POINT('',(37.000000461936,30.0000004768372,-4.));
#2210=CARTESIAN_POINT('Origin',(37.000000461936,32.0000004768372,-4.));
#2211=CARTESIAN_POINT('',(37.000000461936,32.0000004768372,-10.));
#2212=CARTESIAN_POINT('',(37.000000461936,32.0000004768372,-10.));
#2213=CARTESIAN_POINT('',(37.000000461936,32.0000004768372,-4.));
#2214=CARTESIAN_POINT('Origin',(31.000000461936,32.0000004768372,-4.));
#2215=CARTESIAN_POINT('',(31.000000461936,32.0000004768372,-10.));
#2216=CARTESIAN_POINT('',(31.000000461936,32.0000004768372,-10.));
#2217=CARTESIAN_POINT('',(31.000000461936,32.0000004768372,-4.));
#2218=CARTESIAN_POINT('Origin',(31.000000461936,30.0000004768372,-4.));
#2219=CARTESIAN_POINT('',(31.000000461936,30.0000004768372,-10.));
#2220=CARTESIAN_POINT('Origin',(34.000000461936,31.0000004768372,-10.));
#2221=CARTESIAN_POINT('Origin',(31.,48.,-4.));
#2222=CARTESIAN_POINT('',(31.,50.0000007450581,-10.));
#2223=CARTESIAN_POINT('',(31.,50.0000007450581,-4.));
#2224=CARTESIAN_POINT('',(31.,48.,-10.));
#2225=CARTESIAN_POINT('',(31.,50.0000007450581,-10.));
#2226=CARTESIAN_POINT('',(31.,48.,-4.));
#2227=CARTESIAN_POINT('Origin',(37.,48.,-4.));
#2228=CARTESIAN_POINT('',(37.,48.,-10.));
#2229=CARTESIAN_POINT('',(31.,48.,-10.));
#2230=CARTESIAN_POINT('',(37.,48.,-4.));
#2231=CARTESIAN_POINT('Origin',(37.,50.0000007450581,-4.));
#2232=CARTESIAN_POINT('',(37.,50.0000007450581,-10.));
#2233=CARTESIAN_POINT('',(37.,48.,-10.));
#2234=CARTESIAN_POINT('',(37.,50.0000007450581,-4.));
#2235=CARTESIAN_POINT('Origin',(31.,50.0000007450581,-4.));
#2236=CARTESIAN_POINT('',(37.,50.0000007450581,-10.));
#2237=CARTESIAN_POINT('Origin',(34.,49.000000372529,-10.));
#2238=CARTESIAN_POINT('Origin',(37.,113.,-4.));
#2239=CARTESIAN_POINT('',(37.,81.,-4.));
#2240=CARTESIAN_POINT('',(37.,113.,-4.));
#2241=CARTESIAN_POINT('',(37.,56.5,-4.));
#2242=CARTESIAN_POINT('',(37.,81.,-11.));
#2243=CARTESIAN_POINT('',(37.,81.,-4.));
#2244=CARTESIAN_POINT('',(37.,113.,-11.));
#2245=CARTESIAN_POINT('',(37.,113.,-11.));
#2246=CARTESIAN_POINT('',(37.,113.,-4.));
#2247=CARTESIAN_POINT('Origin',(106.,113.,-4.));
#2248=CARTESIAN_POINT('',(106.,113.,-4.));
#2249=CARTESIAN_POINT('',(149.,113.,-4.));
#2250=CARTESIAN_POINT('',(106.,113.,-11.));
#2251=CARTESIAN_POINT('',(106.,113.,-11.));
#2252=CARTESIAN_POINT('',(106.,113.,-4.));
#2253=CARTESIAN_POINT('Origin',(106.,81.,-4.));
#2254=CARTESIAN_POINT('',(106.,81.,-4.));
#2255=CARTESIAN_POINT('',(106.,40.5,-4.));
#2256=CARTESIAN_POINT('',(106.,81.,-11.));
#2257=CARTESIAN_POINT('',(106.,81.,-11.));
#2258=CARTESIAN_POINT('',(106.,81.,-4.));
#2259=CARTESIAN_POINT('Origin',(37.,81.,-4.));
#2260=CARTESIAN_POINT('',(114.5,81.,-4.));
#2261=CARTESIAN_POINT('',(37.,81.,-11.));
#2262=CARTESIAN_POINT('Origin',(183.,81.,-4.));
#2263=CARTESIAN_POINT('',(183.,113.,-4.));
#2264=CARTESIAN_POINT('',(183.,81.,-4.));
#2265=CARTESIAN_POINT('',(183.,40.5,-4.));
#2266=CARTESIAN_POINT('',(183.,113.,-11.));
#2267=CARTESIAN_POINT('',(183.,113.,-4.));
#2268=CARTESIAN_POINT('',(183.,81.,-11.));
#2269=CARTESIAN_POINT('',(183.,81.,-11.));
#2270=CARTESIAN_POINT('',(183.,81.,-4.));
#2271=CARTESIAN_POINT('Origin',(114.,81.,-4.));
#2272=CARTESIAN_POINT('',(114.,81.,-4.));
#2273=CARTESIAN_POINT('',(153.,81.,-4.));
#2274=CARTESIAN_POINT('',(114.,81.,-11.));
#2275=CARTESIAN_POINT('',(114.,81.,-11.));
#2276=CARTESIAN_POINT('',(114.,81.,-4.));
#2277=CARTESIAN_POINT('Origin',(114.,113.,-4.));
#2278=CARTESIAN_POINT('',(114.,113.,-4.));
#2279=CARTESIAN_POINT('',(114.,56.5,-4.));
#2280=CARTESIAN_POINT('',(114.,113.,-11.));
#2281=CARTESIAN_POINT('',(114.,113.,-11.));
#2282=CARTESIAN_POINT('',(114.,113.,-4.));
#2283=CARTESIAN_POINT('Origin',(183.,113.,-4.));
#2284=CARTESIAN_POINT('',(187.5,113.,-4.));
#2285=CARTESIAN_POINT('',(183.,113.,-11.));
#2286=CARTESIAN_POINT('Origin',(30.,74.,-4.));
#2287=CARTESIAN_POINT('',(30.,120.,-11.));
#2288=CARTESIAN_POINT('',(30.,120.,-4.));
#2289=CARTESIAN_POINT('',(30.,74.,-11.));
#2290=CARTESIAN_POINT('',(30.,120.,-11.));
#2291=CARTESIAN_POINT('',(30.,74.,-4.));
#2292=CARTESIAN_POINT('Origin',(190.,74.,-4.));
#2293=CARTESIAN_POINT('',(190.,74.,-11.));
#2294=CARTESIAN_POINT('',(190.,74.,-11.));
#2295=CARTESIAN_POINT('',(190.,74.,-4.));
#2296=CARTESIAN_POINT('Origin',(190.,120.,-4.));
#2297=CARTESIAN_POINT('',(190.,120.,-11.));
#2298=CARTESIAN_POINT('',(190.,74.,-11.));
#2299=CARTESIAN_POINT('',(190.,120.,-4.));
#2300=CARTESIAN_POINT('Origin',(110.,97.,-11.));
#2301=CARTESIAN_POINT('',(190.,120.,-11.));
#2302=CARTESIAN_POINT('Origin',(192.,0.,-4.));
#2303=CARTESIAN_POINT('Origin',(28.,40.,-10.));
#2304=CARTESIAN_POINT('Origin',(24.,40.,-10.));
#2305=CARTESIAN_POINT('Origin',(28.,40.,-10.));
#2306=CARTESIAN_POINT('Origin',(24.,0.,-4.));
#2307=CARTESIAN_POINT('',(24.,120.,-40.));
#2308=CARTESIAN_POINT('',(24.,120.,-4.));
#2309=CARTESIAN_POINT('',(24.,0.,-40.));
#2310=CARTESIAN_POINT('',(24.,0.,-40.));
#2311=CARTESIAN_POINT('',(24.,0.,-4.));
#2312=CARTESIAN_POINT('Origin',(28.,120.,-4.));
#2313=CARTESIAN_POINT('',(28.,0.,-40.));
#2314=CARTESIAN_POINT('',(28.,0.,-4.));
#2315=CARTESIAN_POINT('',(28.,120.,-40.));
#2316=CARTESIAN_POINT('',(28.,120.,-40.));
#2317=CARTESIAN_POINT('',(28.,120.,-4.));
#2318=CARTESIAN_POINT('Origin',(26.,60.,-40.));
#2319=CARTESIAN_POINT('',(28.,0.,-40.));
#2320=CARTESIAN_POINT('',(24.,120.,-40.));
#2321=CARTESIAN_POINT('Origin',(192.,0.,-4.));
#2322=CARTESIAN_POINT('Origin',(201.6,0.,-34.25));
#2323=CARTESIAN_POINT('',(201.6,0.,-40.));
#2324=CARTESIAN_POINT('',(201.6,0.,-34.25));
#2325=CARTESIAN_POINT('',(201.6,0.,-40.));
#2326=CARTESIAN_POINT('',(201.6,120.,-40.));
#2327=CARTESIAN_POINT('',(201.6,0.,-40.));
#2328=CARTESIAN_POINT('',(201.6,120.,-34.25));
#2329=CARTESIAN_POINT('',(201.6,120.,-40.));
#2330=CARTESIAN_POINT('',(201.6,0.,-34.25));
#2331=CARTESIAN_POINT('Origin',(196.,0.,-34.25));
#2332=CARTESIAN_POINT('',(196.,0.,-34.25));
#2333=CARTESIAN_POINT('',(201.6,0.,-34.25));
#2334=CARTESIAN_POINT('',(196.,120.,-34.25));
#2335=CARTESIAN_POINT('',(201.6,120.,-34.25));
#2336=CARTESIAN_POINT('',(196.,0.,-34.25));
#2337=CARTESIAN_POINT('Origin',(196.,0.,-8.56427856875568E-31));
#2338=CARTESIAN_POINT('',(196.,0.,-8.56427856875568E-31));
#2339=CARTESIAN_POINT('',(196.,0.,-8.56427856875568E-31));
#2340=CARTESIAN_POINT('',(196.,120.,0.));
#2341=CARTESIAN_POINT('',(196.,120.,-8.56427856875568E-31));
#2342=CARTESIAN_POINT('',(196.,0.,-8.56427856875568E-31));
#2343=CARTESIAN_POINT('Origin',(0.,0.,0.));
#2344=CARTESIAN_POINT('',(0.,0.,0.));
#2345=CARTESIAN_POINT('',(4.,0.,0.));
#2346=CARTESIAN_POINT('',(0.,120.,0.));
#2347=CARTESIAN_POINT('',(4.,120.,0.));
#2348=CARTESIAN_POINT('',(0.,0.,0.));
#2349=CARTESIAN_POINT('Origin',(0.,0.,-34.4));
#2350=CARTESIAN_POINT('',(0.,0.,-34.4));
#2351=CARTESIAN_POINT('',(0.,0.,0.));
#2352=CARTESIAN_POINT('',(0.,120.,-34.4));
#2353=CARTESIAN_POINT('',(0.,120.,0.));
#2354=CARTESIAN_POINT('',(0.,0.,-34.4));
#2355=CARTESIAN_POINT('Origin',(-6.,0.,-34.4));
#2356=CARTESIAN_POINT('',(-6.,0.,-34.4));
#2357=CARTESIAN_POINT('',(-6.,0.,-34.4));
#2358=CARTESIAN_POINT('',(-6.00000000000001,120.,-34.4));
#2359=CARTESIAN_POINT('',(-6.,120.,-34.4));
#2360=CARTESIAN_POINT('',(-6.,0.,-34.4));
#2361=CARTESIAN_POINT('Origin',(-6.,0.,-40.));
#2362=CARTESIAN_POINT('',(-6.,0.,-40.));
#2363=CARTESIAN_POINT('',(-6.,0.,-40.));
#2364=CARTESIAN_POINT('',(-6.00000000000001,120.,-40.));
#2365=CARTESIAN_POINT('',(-6.,120.,-40.));
#2366=CARTESIAN_POINT('',(-6.,0.,-40.));
#2367=CARTESIAN_POINT('Origin',(4.,0.,-40.));
#2368=CARTESIAN_POINT('',(4.,0.,-40.));
#2369=CARTESIAN_POINT('',(0.,0.,-40.));
#2370=CARTESIAN_POINT('',(3.99999999999999,120.,-40.));
#2371=CARTESIAN_POINT('',(0.,120.,-40.));
#2372=CARTESIAN_POINT('',(4.,0.,-40.));
#2373=CARTESIAN_POINT('Origin',(4.,0.,-4.));
#2374=CARTESIAN_POINT('',(4.,0.,-40.));
#2375=CARTESIAN_POINT('',(4.,120.,-40.));
#2376=CARTESIAN_POINT('Origin',(192.,0.,-40.));
#2377=CARTESIAN_POINT('',(192.,120.,-40.));
#2378=CARTESIAN_POINT('',(192.,120.,-40.));
#2379=CARTESIAN_POINT('',(192.,0.,-40.));
#2380=CARTESIAN_POINT('',(192.,0.,-40.));
#2381=CARTESIAN_POINT('',(192.,0.,-40.));
#2382=CARTESIAN_POINT('Origin',(201.6,0.,-40.));
#2383=CARTESIAN_POINT('',(196.,0.,-40.));
#2384=CARTESIAN_POINT('',(196.,120.,-40.));
#2385=CARTESIAN_POINT('Origin',(97.8,120.,-20.));
#2386=CARTESIAN_POINT('Origin',(97.8,0.,-20.));
#2387=UNCERTAINTY_MEASURE_WITH_UNIT(LENGTH_MEASURE(0.01),#2391,
'DISTANCE_ACCURACY_VALUE',
'Maximum model space distance between geometric entities at asserted c
onnectivities');
#2388=UNCERTAINTY_MEASURE_WITH_UNIT(LENGTH_MEASURE(0.01),#2391,
'DISTANCE_ACCURACY_VALUE',
'Maximum model space distance between geometric entities at asserted c
onnectivities');
#2389=(
GEOMETRIC_REPRESENTATION_CONTEXT(3)
GLOBAL_UNCERTAINTY_ASSIGNED_CONTEXT((#2387))
GLOBAL_UNIT_ASSIGNED_CONTEXT((#2391,#2393,#2394))
REPRESENTATION_CONTEXT('','3D')
);
#2390=(
GEOMETRIC_REPRESENTATION_CONTEXT(3)
GLOBAL_UNCERTAINTY_ASSIGNED_CONTEXT((#2388))
GLOBAL_UNIT_ASSIGNED_CONTEXT((#2391,#2393,#2394))
REPRESENTATION_CONTEXT('','3D')
);
#2391=(
LENGTH_UNIT()
NAMED_UNIT(*)
SI_UNIT(.MILLI.,.METRE.)
);
#2392=(
LENGTH_UNIT()
NAMED_UNIT(*)
SI_UNIT($,.METRE.)
);
#2393=(
NAMED_UNIT(*)
PLANE_ANGLE_UNIT()
SI_UNIT($,.RADIAN.)
);
#2394=(
NAMED_UNIT(*)
SI_UNIT($,.STERADIAN.)
SOLID_ANGLE_UNIT()
);
#2395=SHAPE_DEFINITION_REPRESENTATION(#2396,#2397);
#2396=PRODUCT_DEFINITION_SHAPE('',$,#2399);
#2397=SHAPE_REPRESENTATION('',(#1527),#2389);
#2398=PRODUCT_DEFINITION_CONTEXT('part definition',#2403,'design');
#2399=PRODUCT_DEFINITION('Electronics-Tray-4','Electronics-Tray-4 v2',#2400,
#2398);
#2400=PRODUCT_DEFINITION_FORMATION('',$,#2405);
#2401=PRODUCT_RELATED_PRODUCT_CATEGORY('Electronics-Tray-4 v2',
'Electronics-Tray-4 v2',(#2405));
#2402=APPLICATION_PROTOCOL_DEFINITION('international standard',
'automotive_design',2009,#2403);
#2403=APPLICATION_CONTEXT(
'Core Data for Automotive Mechanical Design Process');
#2404=PRODUCT_CONTEXT('part definition',#2403,'mechanical');
#2405=PRODUCT('Electronics-Tray-4','Electronics-Tray-4 v2',$,(#2404));
#2406=PRESENTATION_STYLE_ASSIGNMENT((#2407));
#2407=SURFACE_STYLE_USAGE(.BOTH.,#2408);
#2408=SURFACE_SIDE_STYLE('',(#2409));
#2409=SURFACE_STYLE_FILL_AREA(#2410);
#2410=FILL_AREA_STYLE('Steel - Satin',(#2411));
#2411=FILL_AREA_STYLE_COLOUR('Steel - Satin',#2412);
#2412=COLOUR_RGB('Steel - Satin',0.627450980392157,0.627450980392157,0.627450980392157);
ENDSEC;
END-ISO-10303-21;
