# Supplementary material for: Principles of computer-controlled linear motion applied to an open-source affordable liquid handler for automated micropipetting
Source: Sci Rep. 2020 Aug 12;10:13663. doi: 10.1038/s41598-020-70465-5 (PMC7424513; doi:10.1038/s41598-020-70465-5)
Supplement: Supplementary file 2 — Supplementary Information 2. [file 41598_2020_70465_MOESM2_ESM.zip › 3D-Printable-Components-STEP-Files/Drag-Chain-Connector-1.step]

ISO-10303-21;
HEADER;
/* Generated by software containing ST-Developer
 * from STEP Tools, Inc. (www.steptools.com) 
 */

FILE_DESCRIPTION(
/* description */ (''),
/* implementation_level */ '2;1');

FILE_NAME(
/* name */ 
'/Users/davidflorian/Library/Mobile Documents/com~apple~CloudDocs/Vand
erbilt/Papers/OTTO/Supplemental Material/3D-Printable-Components-STEP-
Files/Drag-Chain-Connector-1.step',
/* time_stamp */ '2020-06-30T23:30:41-05:00',
/* author */ (''),
/* organization */ (''),
/* preprocessor_version */ 'ST-DEVELOPER v18.1',
/* originating_system */ 'Autodesk Translation Framework v9.3.0.1241',
/* authorisation */ '');

FILE_SCHEMA (('AUTOMOTIVE_DESIGN { 1 0 10303 214 3 1 1 }'));
ENDSEC;

DATA;
#10=MECHANICAL_DESIGN_GEOMETRIC_PRESENTATION_REPRESENTATION('',(#13),#528);
#11=SHAPE_REPRESENTATION_RELATIONSHIP('SRR','None',#535,#12);
#12=ADVANCED_BREP_SHAPE_REPRESENTATION('',(#14),#527);
#13=STYLED_ITEM('',(#544),#14);
#14=MANIFOLD_SOLID_BREP('Body1',#312);
#15=CYLINDRICAL_SURFACE('',#329,4.6);
#16=CYLINDRICAL_SURFACE('',#334,4.6);
#17=CYLINDRICAL_SURFACE('',#339,2.2);
#18=CYLINDRICAL_SURFACE('',#342,2.2);
#19=CYLINDRICAL_SURFACE('',#349,3.);
#20=CYLINDRICAL_SURFACE('',#350,3.);
#21=FACE_BOUND('',#61,.T.);
#22=FACE_BOUND('',#62,.T.);
#23=FACE_BOUND('',#65,.T.);
#24=FACE_BOUND('',#68,.T.);
#25=FACE_BOUND('',#73,.T.);
#26=FACE_BOUND('',#74,.T.);
#27=FACE_BOUND('',#77,.T.);
#28=FACE_BOUND('',#78,.T.);
#29=FACE_BOUND('',#82,.T.);
#30=FACE_BOUND('',#83,.T.);
#31=CIRCLE('',#327,3.);
#32=CIRCLE('',#328,3.);
#33=CIRCLE('',#330,4.6);
#34=CIRCLE('',#331,4.6);
#35=CIRCLE('',#333,3.);
#36=CIRCLE('',#335,4.6);
#37=CIRCLE('',#336,4.6);
#38=CIRCLE('',#338,3.);
#39=CIRCLE('',#340,2.2);
#40=CIRCLE('',#341,2.2);
#41=CIRCLE('',#343,2.2);
#42=CIRCLE('',#344,2.2);
#43=FACE_OUTER_BOUND('',#60,.T.);
#44=FACE_OUTER_BOUND('',#63,.T.);
#45=FACE_OUTER_BOUND('',#64,.T.);
#46=FACE_OUTER_BOUND('',#66,.T.);
#47=FACE_OUTER_BOUND('',#67,.T.);
#48=FACE_OUTER_BOUND('',#69,.T.);
#49=FACE_OUTER_BOUND('',#70,.T.);
#50=FACE_OUTER_BOUND('',#71,.T.);
#51=FACE_OUTER_BOUND('',#72,.T.);
#52=FACE_OUTER_BOUND('',#75,.T.);
#53=FACE_OUTER_BOUND('',#76,.T.);
#54=FACE_OUTER_BOUND('',#79,.T.);
#55=FACE_OUTER_BOUND('',#80,.T.);
#56=FACE_OUTER_BOUND('',#81,.T.);
#57=FACE_OUTER_BOUND('',#84,.T.);
#58=FACE_OUTER_BOUND('',#85,.T.);
#59=FACE_OUTER_BOUND('',#86,.T.);
#60=EDGE_LOOP('',(#206,#207,#208,#209));
#61=EDGE_LOOP('',(#210));
#62=EDGE_LOOP('',(#211));
#63=EDGE_LOOP('',(#212,#213,#214,#215));
#64=EDGE_LOOP('',(#216));
#65=EDGE_LOOP('',(#217));
#66=EDGE_LOOP('',(#218,#219,#220,#221));
#67=EDGE_LOOP('',(#222));
#68=EDGE_LOOP('',(#223));
#69=EDGE_LOOP('',(#224,#225,#226,#227));
#70=EDGE_LOOP('',(#228,#229,#230,#231));
#71=EDGE_LOOP('',(#232,#233,#234,#235));
#72=EDGE_LOOP('',(#236,#237,#238,#239));
#73=EDGE_LOOP('',(#240));
#74=EDGE_LOOP('',(#241));
#75=EDGE_LOOP('',(#242,#243,#244,#245));
#76=EDGE_LOOP('',(#246,#247,#248,#249,#250,#251));
#77=EDGE_LOOP('',(#252));
#78=EDGE_LOOP('',(#253));
#79=EDGE_LOOP('',(#254,#255,#256,#257));
#80=EDGE_LOOP('',(#258,#259,#260,#261));
#81=EDGE_LOOP('',(#262,#263,#264,#265,#266,#267));
#82=EDGE_LOOP('',(#268));
#83=EDGE_LOOP('',(#269));
#84=EDGE_LOOP('',(#270,#271,#272,#273));
#85=EDGE_LOOP('',(#274,#275,#276,#277));
#86=EDGE_LOOP('',(#278,#279,#280,#281,#282,#283));
#87=LINE('',#446,#114);
#88=LINE('',#448,#115);
#89=LINE('',#450,#116);
#90=LINE('',#451,#117);
#91=LINE('',#460,#118);
#92=LINE('',#469,#119);
#93=LINE('',#478,#120);
#94=LINE('',#484,#121);
#95=LINE('',#489,#122);
#96=LINE('',#491,#123);
#97=LINE('',#493,#124);
#98=LINE('',#494,#125);
#99=LINE('',#497,#126);
#100=LINE('',#499,#127);
#101=LINE('',#500,#128);
#102=LINE('',#503,#129);
#103=LINE('',#504,#130);
#104=LINE('',#507,#131);
#105=LINE('',#509,#132);
#106=LINE('',#511,#133);
#107=LINE('',#512,#134);
#108=LINE('',#514,#135);
#109=LINE('',#516,#136);
#110=LINE('',#518,#137);
#111=LINE('',#519,#138);
#112=LINE('',#521,#139);
#113=LINE('',#523,#140);
#114=VECTOR('',#359,10.);
#115=VECTOR('',#360,10.);
#116=VECTOR('',#361,10.);
#117=VECTOR('',#362,10.);
#118=VECTOR('',#371,4.6);
#119=VECTOR('',#382,4.6);
#120=VECTOR('',#393,2.2);
#121=VECTOR('',#400,2.2);
#122=VECTOR('',#405,10.);
#123=VECTOR('',#406,10.);
#124=VECTOR('',#407,10.);
#125=VECTOR('',#408,10.);
#126=VECTOR('',#411,10.);
#127=VECTOR('',#412,10.);
#128=VECTOR('',#413,10.);
#129=VECTOR('',#416,10.);
#130=VECTOR('',#417,10.);
#131=VECTOR('',#420,10.);
#132=VECTOR('',#421,10.);
#133=VECTOR('',#422,10.);
#134=VECTOR('',#423,10.);
#135=VECTOR('',#426,3.);
#136=VECTOR('',#429,3.);
#137=VECTOR('',#432,10.);
#138=VECTOR('',#433,10.);
#139=VECTOR('',#436,10.);
#140=VECTOR('',#439,10.);
#141=VERTEX_POINT('',#444);
#142=VERTEX_POINT('',#445);
#143=VERTEX_POINT('',#447);
#144=VERTEX_POINT('',#449);
#145=VERTEX_POINT('',#452);
#146=VERTEX_POINT('',#454);
#147=VERTEX_POINT('',#457);
#148=VERTEX_POINT('',#459);
#149=VERTEX_POINT('',#463);
#150=VERTEX_POINT('',#466);
#151=VERTEX_POINT('',#468);
#152=VERTEX_POINT('',#472);
#153=VERTEX_POINT('',#475);
#154=VERTEX_POINT('',#477);
#155=VERTEX_POINT('',#481);
#156=VERTEX_POINT('',#483);
#157=VERTEX_POINT('',#487);
#158=VERTEX_POINT('',#488);
#159=VERTEX_POINT('',#490);
#160=VERTEX_POINT('',#492);
#161=VERTEX_POINT('',#496);
#162=VERTEX_POINT('',#498);
#163=VERTEX_POINT('',#502);
#164=VERTEX_POINT('',#506);
#165=VERTEX_POINT('',#508);
#166=VERTEX_POINT('',#510);
#167=EDGE_CURVE('',#141,#142,#87,.T.);
#168=EDGE_CURVE('',#142,#143,#88,.T.);
#169=EDGE_CURVE('',#143,#144,#89,.T.);
#170=EDGE_CURVE('',#144,#141,#90,.T.);
#171=EDGE_CURVE('',#145,#145,#31,.T.);
#172=EDGE_CURVE('',#146,#146,#32,.T.);
#173=EDGE_CURVE('',#147,#147,#33,.T.);
#174=EDGE_CURVE('',#147,#148,#91,.T.);
#175=EDGE_CURVE('',#148,#148,#34,.T.);
#176=EDGE_CURVE('',#149,#149,#35,.T.);
#177=EDGE_CURVE('',#150,#150,#36,.T.);
#178=EDGE_CURVE('',#150,#151,#92,.T.);
#179=EDGE_CURVE('',#151,#151,#37,.T.);
#180=EDGE_CURVE('',#152,#152,#38,.T.);
#181=EDGE_CURVE('',#153,#153,#39,.T.);
#182=EDGE_CURVE('',#153,#154,#93,.T.);
#183=EDGE_CURVE('',#154,#154,#40,.T.);
#184=EDGE_CURVE('',#155,#155,#41,.T.);
#185=EDGE_CURVE('',#155,#156,#94,.T.);
#186=EDGE_CURVE('',#156,#156,#42,.T.);
#187=EDGE_CURVE('',#157,#158,#95,.T.);
#188=EDGE_CURVE('',#157,#159,#96,.T.);
#189=EDGE_CURVE('',#160,#159,#97,.T.);
#190=EDGE_CURVE('',#158,#160,#98,.T.);
#191=EDGE_CURVE('',#158,#161,#99,.T.);
#192=EDGE_CURVE('',#162,#160,#100,.T.);
#193=EDGE_CURVE('',#161,#162,#101,.T.);
#194=EDGE_CURVE('',#159,#163,#102,.T.);
#195=EDGE_CURVE('',#163,#162,#103,.T.);
#196=EDGE_CURVE('',#161,#164,#104,.T.);
#197=EDGE_CURVE('',#164,#165,#105,.T.);
#198=EDGE_CURVE('',#165,#166,#106,.T.);
#199=EDGE_CURVE('',#166,#157,#107,.T.);
#200=EDGE_CURVE('',#149,#146,#108,.T.);
#201=EDGE_CURVE('',#152,#145,#109,.T.);
#202=EDGE_CURVE('',#163,#142,#110,.T.);
#203=EDGE_CURVE('',#143,#166,#111,.T.);
#204=EDGE_CURVE('',#144,#165,#112,.T.);
#205=EDGE_CURVE('',#141,#164,#113,.T.);
#206=ORIENTED_EDGE('',*,*,#167,.T.);
#207=ORIENTED_EDGE('',*,*,#168,.T.);
#208=ORIENTED_EDGE('',*,*,#169,.T.);
#209=ORIENTED_EDGE('',*,*,#170,.T.);
#210=ORIENTED_EDGE('',*,*,#171,.T.);
#211=ORIENTED_EDGE('',*,*,#172,.T.);
#212=ORIENTED_EDGE('',*,*,#173,.F.);
#213=ORIENTED_EDGE('',*,*,#174,.T.);
#214=ORIENTED_EDGE('',*,*,#175,.T.);
#215=ORIENTED_EDGE('',*,*,#174,.F.);
#216=ORIENTED_EDGE('',*,*,#175,.F.);
#217=ORIENTED_EDGE('',*,*,#176,.F.);
#218=ORIENTED_EDGE('',*,*,#177,.F.);
#219=ORIENTED_EDGE('',*,*,#178,.T.);
#220=ORIENTED_EDGE('',*,*,#179,.T.);
#221=ORIENTED_EDGE('',*,*,#178,.F.);
#222=ORIENTED_EDGE('',*,*,#179,.F.);
#223=ORIENTED_EDGE('',*,*,#180,.F.);
#224=ORIENTED_EDGE('',*,*,#181,.F.);
#225=ORIENTED_EDGE('',*,*,#182,.T.);
#226=ORIENTED_EDGE('',*,*,#183,.F.);
#227=ORIENTED_EDGE('',*,*,#182,.F.);
#228=ORIENTED_EDGE('',*,*,#184,.F.);
#229=ORIENTED_EDGE('',*,*,#185,.T.);
#230=ORIENTED_EDGE('',*,*,#186,.F.);
#231=ORIENTED_EDGE('',*,*,#185,.F.);
#232=ORIENTED_EDGE('',*,*,#187,.F.);
#233=ORIENTED_EDGE('',*,*,#188,.T.);
#234=ORIENTED_EDGE('',*,*,#189,.F.);
#235=ORIENTED_EDGE('',*,*,#190,.F.);
#236=ORIENTED_EDGE('',*,*,#191,.F.);
#237=ORIENTED_EDGE('',*,*,#190,.T.);
#238=ORIENTED_EDGE('',*,*,#192,.F.);
#239=ORIENTED_EDGE('',*,*,#193,.F.);
#240=ORIENTED_EDGE('',*,*,#181,.T.);
#241=ORIENTED_EDGE('',*,*,#184,.T.);
#242=ORIENTED_EDGE('',*,*,#192,.T.);
#243=ORIENTED_EDGE('',*,*,#189,.T.);
#244=ORIENTED_EDGE('',*,*,#194,.T.);
#245=ORIENTED_EDGE('',*,*,#195,.T.);
#246=ORIENTED_EDGE('',*,*,#187,.T.);
#247=ORIENTED_EDGE('',*,*,#191,.T.);
#248=ORIENTED_EDGE('',*,*,#196,.T.);
#249=ORIENTED_EDGE('',*,*,#197,.T.);
#250=ORIENTED_EDGE('',*,*,#198,.T.);
#251=ORIENTED_EDGE('',*,*,#199,.T.);
#252=ORIENTED_EDGE('',*,*,#173,.T.);
#253=ORIENTED_EDGE('',*,*,#177,.T.);
#254=ORIENTED_EDGE('',*,*,#176,.T.);
#255=ORIENTED_EDGE('',*,*,#200,.T.);
#256=ORIENTED_EDGE('',*,*,#172,.F.);
#257=ORIENTED_EDGE('',*,*,#200,.F.);
#258=ORIENTED_EDGE('',*,*,#180,.T.);
#259=ORIENTED_EDGE('',*,*,#201,.T.);
#260=ORIENTED_EDGE('',*,*,#171,.F.);
#261=ORIENTED_EDGE('',*,*,#201,.F.);
#262=ORIENTED_EDGE('',*,*,#202,.F.);
#263=ORIENTED_EDGE('',*,*,#194,.F.);
#264=ORIENTED_EDGE('',*,*,#188,.F.);
#265=ORIENTED_EDGE('',*,*,#199,.F.);
#266=ORIENTED_EDGE('',*,*,#203,.F.);
#267=ORIENTED_EDGE('',*,*,#168,.F.);
#268=ORIENTED_EDGE('',*,*,#183,.T.);
#269=ORIENTED_EDGE('',*,*,#186,.T.);
#270=ORIENTED_EDGE('',*,*,#203,.T.);
#271=ORIENTED_EDGE('',*,*,#198,.F.);
#272=ORIENTED_EDGE('',*,*,#204,.F.);
#273=ORIENTED_EDGE('',*,*,#169,.F.);
#274=ORIENTED_EDGE('',*,*,#204,.T.);
#275=ORIENTED_EDGE('',*,*,#197,.F.);
#276=ORIENTED_EDGE('',*,*,#205,.F.);
#277=ORIENTED_EDGE('',*,*,#170,.F.);
#278=ORIENTED_EDGE('',*,*,#205,.T.);
#279=ORIENTED_EDGE('',*,*,#196,.F.);
#280=ORIENTED_EDGE('',*,*,#193,.T.);
#281=ORIENTED_EDGE('',*,*,#195,.F.);
#282=ORIENTED_EDGE('',*,*,#202,.T.);
#283=ORIENTED_EDGE('',*,*,#167,.F.);
#284=PLANE('',#326);
#285=PLANE('',#332);
#286=PLANE('',#337);
#287=PLANE('',#345);
#288=PLANE('',#346);
#289=PLANE('',#347);
#290=PLANE('',#348);
#291=PLANE('',#351);
#292=PLANE('',#352);
#293=PLANE('',#353);
#294=PLANE('',#354);
#295=ADVANCED_FACE('',(#43,#21,#22),#284,.F.);
#296=ADVANCED_FACE('',(#44),#15,.F.);
#297=ADVANCED_FACE('',(#45,#23),#285,.T.);
#298=ADVANCED_FACE('',(#46),#16,.F.);
#299=ADVANCED_FACE('',(#47,#24),#286,.T.);
#300=ADVANCED_FACE('',(#48),#17,.F.);
#301=ADVANCED_FACE('',(#49),#18,.F.);
#302=ADVANCED_FACE('',(#50),#287,.T.);
#303=ADVANCED_FACE('',(#51,#25,#26),#288,.T.);
#304=ADVANCED_FACE('',(#52),#289,.T.);
#305=ADVANCED_FACE('',(#53,#27,#28),#290,.T.);
#306=ADVANCED_FACE('',(#54),#19,.F.);
#307=ADVANCED_FACE('',(#55),#20,.F.);
#308=ADVANCED_FACE('',(#56,#29,#30),#291,.T.);
#309=ADVANCED_FACE('',(#57),#292,.T.);
#310=ADVANCED_FACE('',(#58),#293,.T.);
#311=ADVANCED_FACE('',(#59),#294,.T.);
#312=CLOSED_SHELL('',(#295,#296,#297,#298,#299,#300,#301,#302,#303,#304,
#305,#306,#307,#308,#309,#310,#311));
#313=DERIVED_UNIT_ELEMENT(#315,1.);
#314=DERIVED_UNIT_ELEMENT(#530,3.);
#315=(
MASS_UNIT()
NAMED_UNIT(*)
SI_UNIT(.KILO.,.GRAM.)
);
#316=DERIVED_UNIT((#313,#314));
#317=MEASURE_REPRESENTATION_ITEM('density measure',
POSITIVE_RATIO_MEASURE(7850.),#316);
#318=PROPERTY_DEFINITION_REPRESENTATION(#323,#320);
#319=PROPERTY_DEFINITION_REPRESENTATION(#324,#321);
#320=REPRESENTATION('material name',(#322),#527);
#321=REPRESENTATION('density',(#317),#527);
#322=DESCRIPTIVE_REPRESENTATION_ITEM('Steel','Steel');
#323=PROPERTY_DEFINITION('material property','material name',#537);
#324=PROPERTY_DEFINITION('material property','density of part',#537);
#325=AXIS2_PLACEMENT_3D('placement',#442,#355,#356);
#326=AXIS2_PLACEMENT_3D('',#443,#357,#358);
#327=AXIS2_PLACEMENT_3D('',#453,#363,#364);
#328=AXIS2_PLACEMENT_3D('',#455,#365,#366);
#329=AXIS2_PLACEMENT_3D('',#456,#367,#368);
#330=AXIS2_PLACEMENT_3D('',#458,#369,#370);
#331=AXIS2_PLACEMENT_3D('',#461,#372,#373);
#332=AXIS2_PLACEMENT_3D('',#462,#374,#375);
#333=AXIS2_PLACEMENT_3D('',#464,#376,#377);
#334=AXIS2_PLACEMENT_3D('',#465,#378,#379);
#335=AXIS2_PLACEMENT_3D('',#467,#380,#381);
#336=AXIS2_PLACEMENT_3D('',#470,#383,#384);
#337=AXIS2_PLACEMENT_3D('',#471,#385,#386);
#338=AXIS2_PLACEMENT_3D('',#473,#387,#388);
#339=AXIS2_PLACEMENT_3D('',#474,#389,#390);
#340=AXIS2_PLACEMENT_3D('',#476,#391,#392);
#341=AXIS2_PLACEMENT_3D('',#479,#394,#395);
#342=AXIS2_PLACEMENT_3D('',#480,#396,#397);
#343=AXIS2_PLACEMENT_3D('',#482,#398,#399);
#344=AXIS2_PLACEMENT_3D('',#485,#401,#402);
#345=AXIS2_PLACEMENT_3D('',#486,#403,#404);
#346=AXIS2_PLACEMENT_3D('',#495,#409,#410);
#347=AXIS2_PLACEMENT_3D('',#501,#414,#415);
#348=AXIS2_PLACEMENT_3D('',#505,#418,#419);
#349=AXIS2_PLACEMENT_3D('',#513,#424,#425);
#350=AXIS2_PLACEMENT_3D('',#515,#427,#428);
#351=AXIS2_PLACEMENT_3D('',#517,#430,#431);
#352=AXIS2_PLACEMENT_3D('',#520,#434,#435);
#353=AXIS2_PLACEMENT_3D('',#522,#437,#438);
#354=AXIS2_PLACEMENT_3D('',#524,#440,#441);
#355=DIRECTION('axis',(0.,0.,1.));
#356=DIRECTION('refdir',(1.,0.,0.));
#357=DIRECTION('center_axis',(0.,1.,0.));
#358=DIRECTION('ref_axis',(1.,0.,0.));
#359=DIRECTION('',(0.,0.,-1.));
#360=DIRECTION('',(1.,0.,0.));
#361=DIRECTION('',(0.,0.,1.));
#362=DIRECTION('',(-1.,0.,0.));
#363=DIRECTION('center_axis',(0.,1.,0.));
#364=DIRECTION('ref_axis',(1.,0.,0.));
#365=DIRECTION('center_axis',(0.,1.,0.));
#366=DIRECTION('ref_axis',(1.,0.,0.));
#367=DIRECTION('center_axis',(0.,-1.,0.));
#368=DIRECTION('ref_axis',(-1.,0.,0.));
#369=DIRECTION('center_axis',(0.,-1.,0.));
#370=DIRECTION('ref_axis',(-1.,0.,0.));
#371=DIRECTION('',(0.,-1.,0.));
#372=DIRECTION('center_axis',(0.,-1.,0.));
#373=DIRECTION('ref_axis',(-1.,0.,0.));
#374=DIRECTION('center_axis',(0.,1.,0.));
#375=DIRECTION('ref_axis',(-1.,0.,0.));
#376=DIRECTION('center_axis',(0.,1.,0.));
#377=DIRECTION('ref_axis',(1.,0.,0.));
#378=DIRECTION('center_axis',(0.,-1.,0.));
#379=DIRECTION('ref_axis',(-1.,0.,0.));
#380=DIRECTION('center_axis',(0.,-1.,0.));
#381=DIRECTION('ref_axis',(-1.,0.,0.));
#382=DIRECTION('',(0.,-1.,0.));
#383=DIRECTION('center_axis',(0.,-1.,0.));
#384=DIRECTION('ref_axis',(-1.,0.,0.));
#385=DIRECTION('center_axis',(0.,1.,0.));
#386=DIRECTION('ref_axis',(-1.,0.,0.));
#387=DIRECTION('center_axis',(0.,1.,0.));
#388=DIRECTION('ref_axis',(1.,0.,0.));
#389=DIRECTION('center_axis',(0.,0.,-1.));
#390=DIRECTION('ref_axis',(1.,0.,0.));
#391=DIRECTION('center_axis',(0.,0.,-1.));
#392=DIRECTION('ref_axis',(1.,0.,0.));
#393=DIRECTION('',(0.,0.,-1.));
#394=DIRECTION('center_axis',(0.,0.,1.));
#395=DIRECTION('ref_axis',(1.,0.,0.));
#396=DIRECTION('center_axis',(0.,0.,-1.));
#397=DIRECTION('ref_axis',(1.,0.,0.));
#398=DIRECTION('center_axis',(0.,0.,-1.));
#399=DIRECTION('ref_axis',(1.,0.,0.));
#400=DIRECTION('',(0.,0.,-1.));
#401=DIRECTION('center_axis',(0.,0.,1.));
#402=DIRECTION('ref_axis',(1.,0.,0.));
#403=DIRECTION('center_axis',(1.,0.,0.));
#404=DIRECTION('ref_axis',(0.,0.,-1.));
#405=DIRECTION('',(0.,0.,1.));
#406=DIRECTION('',(0.,1.,0.));
#407=DIRECTION('',(0.,0.,-1.));
#408=DIRECTION('',(0.,1.,0.));
#409=DIRECTION('center_axis',(0.,0.,1.));
#410=DIRECTION('ref_axis',(1.,0.,0.));
#411=DIRECTION('',(-1.,0.,0.));
#412=DIRECTION('',(1.,0.,0.));
#413=DIRECTION('',(0.,1.,0.));
#414=DIRECTION('center_axis',(0.,1.,0.));
#415=DIRECTION('ref_axis',(0.,0.,1.));
#416=DIRECTION('',(-1.,0.,0.));
#417=DIRECTION('',(0.,0.,1.));
#418=DIRECTION('center_axis',(0.,1.,0.));
#419=DIRECTION('ref_axis',(1.,0.,0.));
#420=DIRECTION('',(0.,0.,1.));
#421=DIRECTION('',(1.,0.,0.));
#422=DIRECTION('',(0.,0.,-1.));
#423=DIRECTION('',(-1.,0.,0.));
#424=DIRECTION('center_axis',(0.,1.,0.));
#425=DIRECTION('ref_axis',(1.,0.,0.));
#426=DIRECTION('',(0.,-1.,0.));
#427=DIRECTION('center_axis',(0.,1.,0.));
#428=DIRECTION('ref_axis',(1.,0.,0.));
#429=DIRECTION('',(0.,-1.,0.));
#430=DIRECTION('center_axis',(0.,0.,-1.));
#431=DIRECTION('ref_axis',(-1.,0.,0.));
#432=DIRECTION('',(0.,-1.,0.));
#433=DIRECTION('',(0.,1.,0.));
#434=DIRECTION('center_axis',(1.,0.,0.));
#435=DIRECTION('ref_axis',(0.,0.,-1.));
#436=DIRECTION('',(0.,1.,0.));
#437=DIRECTION('center_axis',(0.,0.,1.));
#438=DIRECTION('ref_axis',(1.,0.,0.));
#439=DIRECTION('',(0.,1.,0.));
#440=DIRECTION('center_axis',(-1.,0.,0.));
#441=DIRECTION('ref_axis',(0.,0.,1.));
#442=CARTESIAN_POINT('',(0.,0.,0.));
#443=CARTESIAN_POINT('Origin',(1.49011611938477E-7,-5.5,-2.50000011175871));
#444=CARTESIAN_POINT('',(-20.,-5.5,10.));
#445=CARTESIAN_POINT('',(-20.,-5.5,-15.0000002235174));
#446=CARTESIAN_POINT('',(-20.,-5.5,-15.0000002235174));
#447=CARTESIAN_POINT('',(20.0000002980232,-5.5,-15.0000002235174));
#448=CARTESIAN_POINT('',(20.0000002980232,-5.5,-15.0000002235174));
#449=CARTESIAN_POINT('',(20.,-5.5,10.));
#450=CARTESIAN_POINT('',(20.,-5.5,10.));
#451=CARTESIAN_POINT('',(-20.,-5.5,10.));
#452=CARTESIAN_POINT('',(-13.,-5.5,3.67394039744206E-16));
#453=CARTESIAN_POINT('Origin',(-10.,-5.5,0.));
#454=CARTESIAN_POINT('',(7.,-5.5,3.67394039744206E-16));
#455=CARTESIAN_POINT('Origin',(10.,-5.5,0.));
#456=CARTESIAN_POINT('Origin',(10.,3.,0.));
#457=CARTESIAN_POINT('',(14.6,3.,-5.63337527607783E-16));
#458=CARTESIAN_POINT('Origin',(10.,3.,0.));
#459=CARTESIAN_POINT('',(14.6,1.5,-5.63337527607783E-16));
#460=CARTESIAN_POINT('',(14.6,3.,5.63337527607783E-16));
#461=CARTESIAN_POINT('Origin',(10.,1.5,0.));
#462=CARTESIAN_POINT('Origin',(10.,1.5,0.));
#463=CARTESIAN_POINT('',(7.,1.5,3.67394039744206E-16));
#464=CARTESIAN_POINT('Origin',(10.,1.5,0.));
#465=CARTESIAN_POINT('Origin',(-10.,3.,0.));
#466=CARTESIAN_POINT('',(-5.4,3.,-5.63337527607783E-16));
#467=CARTESIAN_POINT('Origin',(-10.,3.,0.));
#468=CARTESIAN_POINT('',(-5.4,1.5,-5.63337527607783E-16));
#469=CARTESIAN_POINT('',(-5.4,3.,5.63337527607783E-16));
#470=CARTESIAN_POINT('Origin',(-10.,1.5,0.));
#471=CARTESIAN_POINT('Origin',(-10.,1.5,0.));
#472=CARTESIAN_POINT('',(-13.,1.5,3.67394039744206E-16));
#473=CARTESIAN_POINT('Origin',(-10.,1.5,0.));
#474=CARTESIAN_POINT('Origin',(-11.,12.1999998360872,-11.5000002235174));
#475=CARTESIAN_POINT('',(-13.2,12.1999998360872,-11.5000002235174));
#476=CARTESIAN_POINT('Origin',(-11.,12.1999998360872,-11.5000002235174));
#477=CARTESIAN_POINT('',(-13.2,12.1999998360872,-15.0000002235174));
#478=CARTESIAN_POINT('',(-13.2,12.1999998360872,-11.5000002235174));
#479=CARTESIAN_POINT('Origin',(-11.,12.1999998360872,-15.0000002235174));
#480=CARTESIAN_POINT('Origin',(-11.,23.2,-11.5000002235174));
#481=CARTESIAN_POINT('',(-13.2,23.2,-11.5000002235174));
#482=CARTESIAN_POINT('Origin',(-11.,23.2,-11.5000002235174));
#483=CARTESIAN_POINT('',(-13.2,23.2,-15.0000002235174));
#484=CARTESIAN_POINT('',(-13.2,23.2,-11.5000002235174));
#485=CARTESIAN_POINT('Origin',(-11.,23.2,-15.0000002235174));
#486=CARTESIAN_POINT('Origin',(0.,3.,-11.5000002235174));
#487=CARTESIAN_POINT('',(0.,3.,-15.0000002235174));
#488=CARTESIAN_POINT('',(0.,3.,-11.5000002235174));
#489=CARTESIAN_POINT('',(0.,3.,-7.00000016763806));
#490=CARTESIAN_POINT('',(0.,28.,-15.0000002235174));
#491=CARTESIAN_POINT('',(0.,3.,-15.0000002235174));
#492=CARTESIAN_POINT('',(0.,28.,-11.5000002235174));
#493=CARTESIAN_POINT('',(0.,28.,-15.0000002235174));
#494=CARTESIAN_POINT('',(0.,3.,-11.5000002235174));
#495=CARTESIAN_POINT('Origin',(-20.,3.,-11.5000002235174));
#496=CARTESIAN_POINT('',(-20.,3.,-11.5000002235174));
#497=CARTESIAN_POINT('',(-9.99999992549419,3.,-11.5000002235174));
#498=CARTESIAN_POINT('',(-20.,28.,-11.5000002235174));
#499=CARTESIAN_POINT('',(0.,28.,-11.5000002235174));
#500=CARTESIAN_POINT('',(-20.,3.,-11.5000002235174));
#501=CARTESIAN_POINT('Origin',(-10.,28.,-13.2500002235174));
#502=CARTESIAN_POINT('',(-20.,28.,-15.0000002235174));
#503=CARTESIAN_POINT('',(-20.,28.,-15.0000002235174));
#504=CARTESIAN_POINT('',(-20.,28.,-11.5000002235174));
#505=CARTESIAN_POINT('Origin',(1.49011611938477E-7,3.,-2.50000011175871));
#506=CARTESIAN_POINT('',(-20.,3.,10.));
#507=CARTESIAN_POINT('',(-20.,3.,-15.0000002235174));
#508=CARTESIAN_POINT('',(20.,3.,10.));
#509=CARTESIAN_POINT('',(-20.,3.,10.));
#510=CARTESIAN_POINT('',(20.0000002980232,3.,-15.0000002235174));
#511=CARTESIAN_POINT('',(20.,3.,10.));
#512=CARTESIAN_POINT('',(20.0000002980232,3.,-15.0000002235174));
#513=CARTESIAN_POINT('Origin',(10.,0.,0.));
#514=CARTESIAN_POINT('',(7.,0.,3.67394039744206E-16));
#515=CARTESIAN_POINT('Origin',(-10.,0.,0.));
#516=CARTESIAN_POINT('',(-13.,0.,3.67394039744206E-16));
#517=CARTESIAN_POINT('Origin',(20.0000002980232,0.,-15.0000002235174));
#518=CARTESIAN_POINT('',(-20.,0.,-15.0000002235174));
#519=CARTESIAN_POINT('',(20.0000002980232,0.,-15.0000002235174));
#520=CARTESIAN_POINT('Origin',(20.,0.,10.));
#521=CARTESIAN_POINT('',(20.,0.,10.));
#522=CARTESIAN_POINT('Origin',(-20.,0.,10.));
#523=CARTESIAN_POINT('',(-20.,0.,10.));
#524=CARTESIAN_POINT('Origin',(-20.,0.,-15.0000002235174));
#525=UNCERTAINTY_MEASURE_WITH_UNIT(LENGTH_MEASURE(0.01),#529,
'DISTANCE_ACCURACY_VALUE',
'Maximum model space distance between geometric entities at asserted c
onnectivities');
#526=UNCERTAINTY_MEASURE_WITH_UNIT(LENGTH_MEASURE(0.01),#529,
'DISTANCE_ACCURACY_VALUE',
'Maximum model space distance between geometric entities at asserted c
onnectivities');
#527=(
GEOMETRIC_REPRESENTATION_CONTEXT(3)
GLOBAL_UNCERTAINTY_ASSIGNED_CONTEXT((#525))
GLOBAL_UNIT_ASSIGNED_CONTEXT((#529,#531,#532))
REPRESENTATION_CONTEXT('','3D')
);
#528=(
GEOMETRIC_REPRESENTATION_CONTEXT(3)
GLOBAL_UNCERTAINTY_ASSIGNED_CONTEXT((#526))
GLOBAL_UNIT_ASSIGNED_CONTEXT((#529,#531,#532))
REPRESENTATION_CONTEXT('','3D')
);
#529=(
LENGTH_UNIT()
NAMED_UNIT(*)
SI_UNIT(.MILLI.,.METRE.)
);
#530=(
LENGTH_UNIT()
NAMED_UNIT(*)
SI_UNIT($,.METRE.)
);
#531=(
NAMED_UNIT(*)
PLANE_ANGLE_UNIT()
SI_UNIT($,.RADIAN.)
);
#532=(
NAMED_UNIT(*)
SI_UNIT($,.STERADIAN.)
SOLID_ANGLE_UNIT()
);
#533=SHAPE_DEFINITION_REPRESENTATION(#534,#535);
#534=PRODUCT_DEFINITION_SHAPE('',$,#537);
#535=SHAPE_REPRESENTATION('',(#325),#527);
#536=PRODUCT_DEFINITION_CONTEXT('part definition',#541,'design');
#537=PRODUCT_DEFINITION('Drag Chain 4','Drag Chain 4 v1',#538,#536);
#538=PRODUCT_DEFINITION_FORMATION('',$,#543);
#539=PRODUCT_RELATED_PRODUCT_CATEGORY('Drag Chain 4 v1',
'Drag Chain 4 v1',(#543));
#540=APPLICATION_PROTOCOL_DEFINITION('international standard',
'automotive_design',2009,#541);
#541=APPLICATION_CONTEXT(
'Core Data for Automotive Mechanical Design Process');
#542=PRODUCT_CONTEXT('part definition',#541,'mechanical');
#543=PRODUCT('Drag Chain 4','Drag Chain 4 v1',$,(#542));
#544=PRESENTATION_STYLE_ASSIGNMENT((#545));
#545=SURFACE_STYLE_USAGE(.BOTH.,#546);
#546=SURFACE_SIDE_STYLE('',(#547));
#547=SURFACE_STYLE_FILL_AREA(#548);
#548=FILL_AREA_STYLE('Steel - Satin',(#549));
#549=FILL_AREA_STYLE_COLOUR('Steel - Satin',#550);
#550=COLOUR_RGB('Steel - Satin',0.627450980392157,0.627450980392157,0.627450980392157);
ENDSEC;
END-ISO-10303-21;
