# Supplementary material for: Principles of computer-controlled linear motion applied to an open-source affordable liquid handler for automated micropipetting
Source: Sci Rep. 2020 Aug 12;10:13663. doi: 10.1038/s41598-020-70465-5 (PMC7424513; doi:10.1038/s41598-020-70465-5)
Supplement: Supplementary file 2 — Supplementary Information 2. [file 41598_2020_70465_MOESM2_ESM.zip › 3D-Printable-Components-STEP-Files/Chiller-Block-Holder.step]

ISO-10303-21;
HEADER;
/* Generated by software containing ST-Developer
 * from STEP Tools, Inc. (www.steptools.com) 
 */

FILE_DESCRIPTION(
/* description */ (''),
/* implementation_level */ '2;1');

FILE_NAME(
/* name */ 
'/Users/davidflorian/Library/Mobile Documents/com~apple~CloudDocs/Vand
erbilt/Papers/OTTO/Supplemental Material/3D-Printable-Components-STEP-
Files/Chiller-Block-Holder.step',
/* time_stamp */ '2020-06-30T23:00:52-05:00',
/* author */ (''),
/* organization */ (''),
/* preprocessor_version */ 'ST-DEVELOPER v18.1',
/* originating_system */ 'Autodesk Translation Framework v9.3.0.1241',
/* authorisation */ '');

FILE_SCHEMA (('AUTOMOTIVE_DESIGN { 1 0 10303 214 3 1 1 }'));
ENDSEC;

DATA;
#10=MECHANICAL_DESIGN_GEOMETRIC_PRESENTATION_REPRESENTATION('',(#13),#2031);
#11=SHAPE_REPRESENTATION_RELATIONSHIP('SRR','None',#2038,#12);
#12=ADVANCED_BREP_SHAPE_REPRESENTATION('',(#14),#2030);
#13=STYLED_ITEM('',(#2047),#14);
#14=MANIFOLD_SOLID_BREP('Body1',#1259);
#15=FACE_BOUND('',#172,.T.);
#16=FACE_BOUND('',#178,.T.);
#17=FACE_BOUND('',#184,.T.);
#18=FACE_BOUND('',#190,.T.);
#19=FACE_BOUND('',#220,.T.);
#20=FACE_BOUND('',#221,.T.);
#21=FACE_BOUND('',#222,.T.);
#22=FACE_BOUND('',#223,.T.);
#23=FACE_BOUND('',#225,.T.);
#24=FACE_BOUND('',#226,.T.);
#25=FACE_BOUND('',#227,.T.);
#26=FACE_BOUND('',#228,.T.);
#27=PLANE('',#1276);
#28=PLANE('',#1280);
#29=PLANE('',#1284);
#30=PLANE('',#1288);
#31=PLANE('',#1292);
#32=PLANE('',#1296);
#33=PLANE('',#1300);
#34=PLANE('',#1304);
#35=PLANE('',#1305);
#36=PLANE('',#1306);
#37=PLANE('',#1307);
#38=PLANE('',#1308);
#39=PLANE('',#1309);
#40=PLANE('',#1310);
#41=PLANE('',#1311);
#42=PLANE('',#1312);
#43=PLANE('',#1313);
#44=PLANE('',#1314);
#45=PLANE('',#1315);
#46=PLANE('',#1316);
#47=PLANE('',#1317);
#48=PLANE('',#1318);
#49=PLANE('',#1319);
#50=PLANE('',#1320);
#51=PLANE('',#1321);
#52=PLANE('',#1322);
#53=PLANE('',#1323);
#54=PLANE('',#1324);
#55=PLANE('',#1325);
#56=PLANE('',#1326);
#57=PLANE('',#1327);
#58=PLANE('',#1328);
#59=PLANE('',#1329);
#60=PLANE('',#1330);
#61=PLANE('',#1331);
#62=PLANE('',#1332);
#63=PLANE('',#1333);
#64=PLANE('',#1334);
#65=PLANE('',#1335);
#66=PLANE('',#1336);
#67=PLANE('',#1337);
#68=PLANE('',#1338);
#69=PLANE('',#1339);
#70=PLANE('',#1340);
#71=PLANE('',#1341);
#72=PLANE('',#1342);
#73=PLANE('',#1343);
#74=PLANE('',#1344);
#75=PLANE('',#1345);
#76=PLANE('',#1346);
#77=PLANE('',#1347);
#78=PLANE('',#1348);
#79=PLANE('',#1349);
#80=PLANE('',#1350);
#81=PLANE('',#1351);
#82=PLANE('',#1352);
#83=PLANE('',#1353);
#84=PLANE('',#1354);
#85=FACE_OUTER_BOUND('',#151,.T.);
#86=FACE_OUTER_BOUND('',#152,.T.);
#87=FACE_OUTER_BOUND('',#153,.T.);
#88=FACE_OUTER_BOUND('',#154,.T.);
#89=FACE_OUTER_BOUND('',#155,.T.);
#90=FACE_OUTER_BOUND('',#156,.T.);
#91=FACE_OUTER_BOUND('',#157,.T.);
#92=FACE_OUTER_BOUND('',#158,.T.);
#93=FACE_OUTER_BOUND('',#159,.T.);
#94=FACE_OUTER_BOUND('',#160,.T.);
#95=FACE_OUTER_BOUND('',#161,.T.);
#96=FACE_OUTER_BOUND('',#162,.T.);
#97=FACE_OUTER_BOUND('',#163,.T.);
#98=FACE_OUTER_BOUND('',#164,.T.);
#99=FACE_OUTER_BOUND('',#165,.T.);
#100=FACE_OUTER_BOUND('',#166,.T.);
#101=FACE_OUTER_BOUND('',#167,.T.);
#102=FACE_OUTER_BOUND('',#168,.T.);
#103=FACE_OUTER_BOUND('',#169,.T.);
#104=FACE_OUTER_BOUND('',#170,.T.);
#105=FACE_OUTER_BOUND('',#171,.T.);
#106=FACE_OUTER_BOUND('',#173,.T.);
#107=FACE_OUTER_BOUND('',#174,.T.);
#108=FACE_OUTER_BOUND('',#175,.T.);
#109=FACE_OUTER_BOUND('',#176,.T.);
#110=FACE_OUTER_BOUND('',#177,.T.);
#111=FACE_OUTER_BOUND('',#179,.T.);
#112=FACE_OUTER_BOUND('',#180,.T.);
#113=FACE_OUTER_BOUND('',#181,.T.);
#114=FACE_OUTER_BOUND('',#182,.T.);
#115=FACE_OUTER_BOUND('',#183,.T.);
#116=FACE_OUTER_BOUND('',#185,.T.);
#117=FACE_OUTER_BOUND('',#186,.T.);
#118=FACE_OUTER_BOUND('',#187,.T.);
#119=FACE_OUTER_BOUND('',#188,.T.);
#120=FACE_OUTER_BOUND('',#189,.T.);
#121=FACE_OUTER_BOUND('',#191,.T.);
#122=FACE_OUTER_BOUND('',#192,.T.);
#123=FACE_OUTER_BOUND('',#193,.T.);
#124=FACE_OUTER_BOUND('',#194,.T.);
#125=FACE_OUTER_BOUND('',#195,.T.);
#126=FACE_OUTER_BOUND('',#196,.T.);
#127=FACE_OUTER_BOUND('',#197,.T.);
#128=FACE_OUTER_BOUND('',#198,.T.);
#129=FACE_OUTER_BOUND('',#199,.T.);
#130=FACE_OUTER_BOUND('',#200,.T.);
#131=FACE_OUTER_BOUND('',#201,.T.);
#132=FACE_OUTER_BOUND('',#202,.T.);
#133=FACE_OUTER_BOUND('',#203,.T.);
#134=FACE_OUTER_BOUND('',#204,.T.);
#135=FACE_OUTER_BOUND('',#205,.T.);
#136=FACE_OUTER_BOUND('',#206,.T.);
#137=FACE_OUTER_BOUND('',#207,.T.);
#138=FACE_OUTER_BOUND('',#208,.T.);
#139=FACE_OUTER_BOUND('',#209,.T.);
#140=FACE_OUTER_BOUND('',#210,.T.);
#141=FACE_OUTER_BOUND('',#211,.T.);
#142=FACE_OUTER_BOUND('',#212,.T.);
#143=FACE_OUTER_BOUND('',#213,.T.);
#144=FACE_OUTER_BOUND('',#214,.T.);
#145=FACE_OUTER_BOUND('',#215,.T.);
#146=FACE_OUTER_BOUND('',#216,.T.);
#147=FACE_OUTER_BOUND('',#217,.T.);
#148=FACE_OUTER_BOUND('',#218,.T.);
#149=FACE_OUTER_BOUND('',#219,.T.);
#150=FACE_OUTER_BOUND('',#224,.T.);
#151=EDGE_LOOP('',(#841,#842,#843,#844));
#152=EDGE_LOOP('',(#845,#846,#847,#848));
#153=EDGE_LOOP('',(#849,#850,#851,#852));
#154=EDGE_LOOP('',(#853,#854,#855,#856));
#155=EDGE_LOOP('',(#857,#858,#859,#860));
#156=EDGE_LOOP('',(#861,#862,#863,#864));
#157=EDGE_LOOP('',(#865,#866,#867,#868));
#158=EDGE_LOOP('',(#869,#870,#871,#872));
#159=EDGE_LOOP('',(#873,#874,#875,#876));
#160=EDGE_LOOP('',(#877,#878,#879,#880));
#161=EDGE_LOOP('',(#881,#882,#883,#884));
#162=EDGE_LOOP('',(#885,#886,#887,#888));
#163=EDGE_LOOP('',(#889,#890,#891,#892));
#164=EDGE_LOOP('',(#893,#894,#895,#896));
#165=EDGE_LOOP('',(#897,#898,#899,#900));
#166=EDGE_LOOP('',(#901,#902,#903,#904));
#167=EDGE_LOOP('',(#905,#906,#907,#908));
#168=EDGE_LOOP('',(#909,#910,#911,#912));
#169=EDGE_LOOP('',(#913,#914,#915,#916));
#170=EDGE_LOOP('',(#917,#918,#919,#920));
#171=EDGE_LOOP('',(#921,#922,#923,#924));
#172=EDGE_LOOP('',(#925,#926,#927,#928));
#173=EDGE_LOOP('',(#929,#930,#931,#932));
#174=EDGE_LOOP('',(#933,#934,#935,#936));
#175=EDGE_LOOP('',(#937,#938,#939,#940));
#176=EDGE_LOOP('',(#941,#942,#943,#944));
#177=EDGE_LOOP('',(#945,#946,#947,#948));
#178=EDGE_LOOP('',(#949,#950,#951,#952));
#179=EDGE_LOOP('',(#953,#954,#955,#956));
#180=EDGE_LOOP('',(#957,#958,#959,#960));
#181=EDGE_LOOP('',(#961,#962,#963,#964));
#182=EDGE_LOOP('',(#965,#966,#967,#968));
#183=EDGE_LOOP('',(#969,#970,#971,#972));
#184=EDGE_LOOP('',(#973,#974,#975,#976));
#185=EDGE_LOOP('',(#977,#978,#979,#980));
#186=EDGE_LOOP('',(#981,#982,#983,#984));
#187=EDGE_LOOP('',(#985,#986,#987,#988));
#188=EDGE_LOOP('',(#989,#990,#991,#992));
#189=EDGE_LOOP('',(#993,#994,#995,#996));
#190=EDGE_LOOP('',(#997,#998,#999,#1000));
#191=EDGE_LOOP('',(#1001,#1002,#1003,#1004));
#192=EDGE_LOOP('',(#1005,#1006,#1007,#1008,#1009));
#193=EDGE_LOOP('',(#1010,#1011,#1012,#1013,#1014));
#194=EDGE_LOOP('',(#1015,#1016,#1017,#1018));
#195=EDGE_LOOP('',(#1019,#1020,#1021,#1022));
#196=EDGE_LOOP('',(#1023,#1024,#1025,#1026));
#197=EDGE_LOOP('',(#1027,#1028,#1029,#1030));
#198=EDGE_LOOP('',(#1031,#1032,#1033,#1034));
#199=EDGE_LOOP('',(#1035,#1036,#1037,#1038,#1039));
#200=EDGE_LOOP('',(#1040,#1041,#1042,#1043));
#201=EDGE_LOOP('',(#1044,#1045,#1046,#1047,#1048));
#202=EDGE_LOOP('',(#1049,#1050,#1051,#1052));
#203=EDGE_LOOP('',(#1053,#1054,#1055,#1056));
#204=EDGE_LOOP('',(#1057,#1058,#1059,#1060));
#205=EDGE_LOOP('',(#1061,#1062,#1063,#1064));
#206=EDGE_LOOP('',(#1065,#1066,#1067,#1068,#1069));
#207=EDGE_LOOP('',(#1070,#1071,#1072,#1073));
#208=EDGE_LOOP('',(#1074,#1075,#1076,#1077,#1078));
#209=EDGE_LOOP('',(#1079,#1080,#1081,#1082));
#210=EDGE_LOOP('',(#1083,#1084,#1085,#1086));
#211=EDGE_LOOP('',(#1087,#1088,#1089,#1090));
#212=EDGE_LOOP('',(#1091,#1092,#1093,#1094));
#213=EDGE_LOOP('',(#1095,#1096,#1097,#1098));
#214=EDGE_LOOP('',(#1099,#1100,#1101,#1102,#1103));
#215=EDGE_LOOP('',(#1104,#1105,#1106,#1107,#1108));
#216=EDGE_LOOP('',(#1109,#1110,#1111,#1112));
#217=EDGE_LOOP('',(#1113,#1114,#1115,#1116));
#218=EDGE_LOOP('',(#1117,#1118,#1119,#1120));
#219=EDGE_LOOP('',(#1121,#1122,#1123,#1124,#1125,#1126,#1127,#1128,#1129,
#1130,#1131,#1132));
#220=EDGE_LOOP('',(#1133,#1134,#1135,#1136));
#221=EDGE_LOOP('',(#1137,#1138,#1139,#1140));
#222=EDGE_LOOP('',(#1141,#1142,#1143,#1144));
#223=EDGE_LOOP('',(#1145,#1146,#1147,#1148));
#224=EDGE_LOOP('',(#1149,#1150,#1151,#1152,#1153,#1154,#1155,#1156,#1157,
#1158,#1159,#1160,#1161,#1162,#1163,#1164,#1165,#1166,#1167,#1168));
#225=EDGE_LOOP('',(#1169,#1170,#1171,#1172));
#226=EDGE_LOOP('',(#1173,#1174,#1175,#1176));
#227=EDGE_LOOP('',(#1177,#1178,#1179,#1180));
#228=EDGE_LOOP('',(#1181,#1182,#1183,#1184));
#229=LINE('',#1683,#385);
#230=LINE('',#1686,#386);
#231=LINE('',#1689,#387);
#232=LINE('',#1691,#388);
#233=LINE('',#1692,#389);
#234=LINE('',#1698,#390);
#235=LINE('',#1700,#391);
#236=LINE('',#1701,#392);
#237=LINE('',#1707,#393);
#238=LINE('',#1710,#394);
#239=LINE('',#1713,#395);
#240=LINE('',#1715,#396);
#241=LINE('',#1716,#397);
#242=LINE('',#1722,#398);
#243=LINE('',#1724,#399);
#244=LINE('',#1725,#400);
#245=LINE('',#1731,#401);
#246=LINE('',#1734,#402);
#247=LINE('',#1737,#403);
#248=LINE('',#1739,#404);
#249=LINE('',#1740,#405);
#250=LINE('',#1746,#406);
#251=LINE('',#1748,#407);
#252=LINE('',#1749,#408);
#253=LINE('',#1755,#409);
#254=LINE('',#1758,#410);
#255=LINE('',#1761,#411);
#256=LINE('',#1763,#412);
#257=LINE('',#1764,#413);
#258=LINE('',#1770,#414);
#259=LINE('',#1772,#415);
#260=LINE('',#1773,#416);
#261=LINE('',#1777,#417);
#262=LINE('',#1779,#418);
#263=LINE('',#1781,#419);
#264=LINE('',#1782,#420);
#265=LINE('',#1785,#421);
#266=LINE('',#1787,#422);
#267=LINE('',#1788,#423);
#268=LINE('',#1791,#424);
#269=LINE('',#1793,#425);
#270=LINE('',#1794,#426);
#271=LINE('',#1796,#427);
#272=LINE('',#1797,#428);
#273=LINE('',#1802,#429);
#274=LINE('',#1804,#430);
#275=LINE('',#1806,#431);
#276=LINE('',#1807,#432);
#277=LINE('',#1810,#433);
#278=LINE('',#1812,#434);
#279=LINE('',#1813,#435);
#280=LINE('',#1816,#436);
#281=LINE('',#1818,#437);
#282=LINE('',#1819,#438);
#283=LINE('',#1821,#439);
#284=LINE('',#1822,#440);
#285=LINE('',#1827,#441);
#286=LINE('',#1829,#442);
#287=LINE('',#1831,#443);
#288=LINE('',#1832,#444);
#289=LINE('',#1835,#445);
#290=LINE('',#1837,#446);
#291=LINE('',#1838,#447);
#292=LINE('',#1841,#448);
#293=LINE('',#1843,#449);
#294=LINE('',#1844,#450);
#295=LINE('',#1846,#451);
#296=LINE('',#1847,#452);
#297=LINE('',#1852,#453);
#298=LINE('',#1854,#454);
#299=LINE('',#1856,#455);
#300=LINE('',#1857,#456);
#301=LINE('',#1860,#457);
#302=LINE('',#1862,#458);
#303=LINE('',#1863,#459);
#304=LINE('',#1866,#460);
#305=LINE('',#1868,#461);
#306=LINE('',#1869,#462);
#307=LINE('',#1871,#463);
#308=LINE('',#1872,#464);
#309=LINE('',#1877,#465);
#310=LINE('',#1879,#466);
#311=LINE('',#1881,#467);
#312=LINE('',#1882,#468);
#313=LINE('',#1886,#469);
#314=LINE('',#1888,#470);
#315=LINE('',#1889,#471);
#316=LINE('',#1890,#472);
#317=LINE('',#1894,#473);
#318=LINE('',#1895,#474);
#319=LINE('',#1897,#475);
#320=LINE('',#1898,#476);
#321=LINE('',#1900,#477);
#322=LINE('',#1901,#478);
#323=LINE('',#1905,#479);
#324=LINE('',#1907,#480);
#325=LINE('',#1908,#481);
#326=LINE('',#1911,#482);
#327=LINE('',#1913,#483);
#328=LINE('',#1914,#484);
#329=LINE('',#1918,#485);
#330=LINE('',#1920,#486);
#331=LINE('',#1922,#487);
#332=LINE('',#1923,#488);
#333=LINE('',#1927,#489);
#334=LINE('',#1928,#490);
#335=LINE('',#1930,#491);
#336=LINE('',#1931,#492);
#337=LINE('',#1934,#493);
#338=LINE('',#1936,#494);
#339=LINE('',#1937,#495);
#340=LINE('',#1940,#496);
#341=LINE('',#1941,#497);
#342=LINE('',#1942,#498);
#343=LINE('',#1946,#499);
#344=LINE('',#1948,#500);
#345=LINE('',#1949,#501);
#346=LINE('',#1951,#502);
#347=LINE('',#1952,#503);
#348=LINE('',#1956,#504);
#349=LINE('',#1958,#505);
#350=LINE('',#1960,#506);
#351=LINE('',#1961,#507);
#352=LINE('',#1965,#508);
#353=LINE('',#1966,#509);
#354=LINE('',#1968,#510);
#355=LINE('',#1969,#511);
#356=LINE('',#1972,#512);
#357=LINE('',#1974,#513);
#358=LINE('',#1975,#514);
#359=LINE('',#1978,#515);
#360=LINE('',#1979,#516);
#361=LINE('',#1980,#517);
#362=LINE('',#1983,#518);
#363=LINE('',#1984,#519);
#364=LINE('',#1987,#520);
#365=LINE('',#1989,#521);
#366=LINE('',#1990,#522);
#367=LINE('',#1994,#523);
#368=LINE('',#1996,#524);
#369=LINE('',#1998,#525);
#370=LINE('',#1999,#526);
#371=LINE('',#2003,#527);
#372=LINE('',#2005,#528);
#373=LINE('',#2007,#529);
#374=LINE('',#2008,#530);
#375=LINE('',#2011,#531);
#376=LINE('',#2012,#532);
#377=LINE('',#2013,#533);
#378=LINE('',#2016,#534);
#379=LINE('',#2017,#535);
#380=LINE('',#2018,#536);
#381=LINE('',#2021,#537);
#382=LINE('',#2022,#538);
#383=LINE('',#2024,#539);
#384=LINE('',#2025,#540);
#385=VECTOR('',#1361,10.);
#386=VECTOR('',#1364,10.);
#387=VECTOR('',#1367,10.);
#388=VECTOR('',#1368,10.);
#389=VECTOR('',#1369,10.);
#390=VECTOR('',#1376,10.);
#391=VECTOR('',#1379,10.);
#392=VECTOR('',#1380,10.);
#393=VECTOR('',#1385,10.);
#394=VECTOR('',#1388,10.);
#395=VECTOR('',#1391,10.);
#396=VECTOR('',#1392,10.);
#397=VECTOR('',#1393,10.);
#398=VECTOR('',#1400,10.);
#399=VECTOR('',#1403,10.);
#400=VECTOR('',#1404,10.);
#401=VECTOR('',#1409,10.);
#402=VECTOR('',#1412,10.);
#403=VECTOR('',#1415,10.);
#404=VECTOR('',#1416,10.);
#405=VECTOR('',#1417,10.);
#406=VECTOR('',#1424,10.);
#407=VECTOR('',#1427,10.);
#408=VECTOR('',#1428,10.);
#409=VECTOR('',#1433,10.);
#410=VECTOR('',#1436,10.);
#411=VECTOR('',#1439,10.);
#412=VECTOR('',#1440,10.);
#413=VECTOR('',#1441,10.);
#414=VECTOR('',#1448,10.);
#415=VECTOR('',#1451,10.);
#416=VECTOR('',#1452,10.);
#417=VECTOR('',#1455,10.);
#418=VECTOR('',#1456,10.);
#419=VECTOR('',#1457,10.);
#420=VECTOR('',#1458,10.);
#421=VECTOR('',#1461,10.);
#422=VECTOR('',#1462,10.);
#423=VECTOR('',#1463,10.);
#424=VECTOR('',#1466,10.);
#425=VECTOR('',#1467,10.);
#426=VECTOR('',#1468,10.);
#427=VECTOR('',#1471,10.);
#428=VECTOR('',#1472,10.);
#429=VECTOR('',#1477,10.);
#430=VECTOR('',#1478,10.);
#431=VECTOR('',#1479,10.);
#432=VECTOR('',#1480,10.);
#433=VECTOR('',#1483,10.);
#434=VECTOR('',#1484,10.);
#435=VECTOR('',#1485,10.);
#436=VECTOR('',#1488,10.);
#437=VECTOR('',#1489,10.);
#438=VECTOR('',#1490,10.);
#439=VECTOR('',#1493,10.);
#440=VECTOR('',#1494,10.);
#441=VECTOR('',#1499,10.);
#442=VECTOR('',#1500,10.);
#443=VECTOR('',#1501,10.);
#444=VECTOR('',#1502,10.);
#445=VECTOR('',#1505,10.);
#446=VECTOR('',#1506,10.);
#447=VECTOR('',#1507,10.);
#448=VECTOR('',#1510,10.);
#449=VECTOR('',#1511,10.);
#450=VECTOR('',#1512,10.);
#451=VECTOR('',#1515,10.);
#452=VECTOR('',#1516,10.);
#453=VECTOR('',#1521,10.);
#454=VECTOR('',#1522,10.);
#455=VECTOR('',#1523,10.);
#456=VECTOR('',#1524,10.);
#457=VECTOR('',#1527,10.);
#458=VECTOR('',#1528,10.);
#459=VECTOR('',#1529,10.);
#460=VECTOR('',#1532,10.);
#461=VECTOR('',#1533,10.);
#462=VECTOR('',#1534,10.);
#463=VECTOR('',#1537,10.);
#464=VECTOR('',#1538,10.);
#465=VECTOR('',#1543,10.);
#466=VECTOR('',#1544,10.);
#467=VECTOR('',#1545,10.);
#468=VECTOR('',#1546,10.);
#469=VECTOR('',#1549,10.);
#470=VECTOR('',#1550,10.);
#471=VECTOR('',#1551,10.);
#472=VECTOR('',#1552,10.);
#473=VECTOR('',#1555,10.);
#474=VECTOR('',#1556,10.);
#475=VECTOR('',#1557,10.);
#476=VECTOR('',#1558,10.);
#477=VECTOR('',#1561,10.);
#478=VECTOR('',#1562,10.);
#479=VECTOR('',#1567,10.);
#480=VECTOR('',#1568,10.);
#481=VECTOR('',#1569,10.);
#482=VECTOR('',#1572,10.);
#483=VECTOR('',#1573,10.);
#484=VECTOR('',#1574,10.);
#485=VECTOR('',#1577,10.);
#486=VECTOR('',#1578,10.);
#487=VECTOR('',#1579,10.);
#488=VECTOR('',#1580,10.);
#489=VECTOR('',#1583,10.);
#490=VECTOR('',#1584,10.);
#491=VECTOR('',#1585,10.);
#492=VECTOR('',#1586,10.);
#493=VECTOR('',#1589,10.);
#494=VECTOR('',#1590,10.);
#495=VECTOR('',#1591,10.);
#496=VECTOR('',#1594,10.);
#497=VECTOR('',#1595,10.);
#498=VECTOR('',#1596,10.);
#499=VECTOR('',#1601,10.);
#500=VECTOR('',#1602,10.);
#501=VECTOR('',#1603,10.);
#502=VECTOR('',#1606,10.);
#503=VECTOR('',#1607,10.);
#504=VECTOR('',#1610,10.);
#505=VECTOR('',#1611,10.);
#506=VECTOR('',#1612,10.);
#507=VECTOR('',#1613,10.);
#508=VECTOR('',#1616,10.);
#509=VECTOR('',#1617,10.);
#510=VECTOR('',#1618,10.);
#511=VECTOR('',#1619,10.);
#512=VECTOR('',#1622,10.);
#513=VECTOR('',#1623,10.);
#514=VECTOR('',#1624,10.);
#515=VECTOR('',#1627,10.);
#516=VECTOR('',#1628,10.);
#517=VECTOR('',#1629,10.);
#518=VECTOR('',#1634,10.);
#519=VECTOR('',#1635,10.);
#520=VECTOR('',#1638,10.);
#521=VECTOR('',#1639,10.);
#522=VECTOR('',#1640,10.);
#523=VECTOR('',#1643,10.);
#524=VECTOR('',#1644,10.);
#525=VECTOR('',#1645,10.);
#526=VECTOR('',#1646,10.);
#527=VECTOR('',#1649,10.);
#528=VECTOR('',#1650,10.);
#529=VECTOR('',#1651,10.);
#530=VECTOR('',#1652,10.);
#531=VECTOR('',#1655,10.);
#532=VECTOR('',#1656,10.);
#533=VECTOR('',#1657,10.);
#534=VECTOR('',#1660,10.);
#535=VECTOR('',#1661,10.);
#536=VECTOR('',#1662,10.);
#537=VECTOR('',#1667,10.);
#538=VECTOR('',#1668,10.);
#539=VECTOR('',#1671,10.);
#540=VECTOR('',#1672,10.);
#541=CIRCLE('',#1274,3.00000000000001);
#542=CIRCLE('',#1275,3.00000000000001);
#543=CIRCLE('',#1278,3.00000000000001);
#544=CIRCLE('',#1279,3.00000000000001);
#545=CIRCLE('',#1282,3.00000000000001);
#546=CIRCLE('',#1283,3.00000000000001);
#547=CIRCLE('',#1286,3.00000000000001);
#548=CIRCLE('',#1287,3.00000000000001);
#549=CIRCLE('',#1290,3.);
#550=CIRCLE('',#1291,3.);
#551=CIRCLE('',#1294,3.);
#552=CIRCLE('',#1295,3.);
#553=CIRCLE('',#1298,3.);
#554=CIRCLE('',#1299,3.);
#555=CIRCLE('',#1302,3.);
#556=CIRCLE('',#1303,3.);
#557=VERTEX_POINT('',#1679);
#558=VERTEX_POINT('',#1680);
#559=VERTEX_POINT('',#1682);
#560=VERTEX_POINT('',#1684);
#561=VERTEX_POINT('',#1688);
#562=VERTEX_POINT('',#1690);
#563=VERTEX_POINT('',#1694);
#564=VERTEX_POINT('',#1696);
#565=VERTEX_POINT('',#1703);
#566=VERTEX_POINT('',#1704);
#567=VERTEX_POINT('',#1706);
#568=VERTEX_POINT('',#1708);
#569=VERTEX_POINT('',#1712);
#570=VERTEX_POINT('',#1714);
#571=VERTEX_POINT('',#1718);
#572=VERTEX_POINT('',#1720);
#573=VERTEX_POINT('',#1727);
#574=VERTEX_POINT('',#1728);
#575=VERTEX_POINT('',#1730);
#576=VERTEX_POINT('',#1732);
#577=VERTEX_POINT('',#1736);
#578=VERTEX_POINT('',#1738);
#579=VERTEX_POINT('',#1742);
#580=VERTEX_POINT('',#1744);
#581=VERTEX_POINT('',#1751);
#582=VERTEX_POINT('',#1752);
#583=VERTEX_POINT('',#1754);
#584=VERTEX_POINT('',#1756);
#585=VERTEX_POINT('',#1760);
#586=VERTEX_POINT('',#1762);
#587=VERTEX_POINT('',#1766);
#588=VERTEX_POINT('',#1768);
#589=VERTEX_POINT('',#1775);
#590=VERTEX_POINT('',#1776);
#591=VERTEX_POINT('',#1778);
#592=VERTEX_POINT('',#1780);
#593=VERTEX_POINT('',#1784);
#594=VERTEX_POINT('',#1786);
#595=VERTEX_POINT('',#1790);
#596=VERTEX_POINT('',#1792);
#597=VERTEX_POINT('',#1800);
#598=VERTEX_POINT('',#1801);
#599=VERTEX_POINT('',#1803);
#600=VERTEX_POINT('',#1805);
#601=VERTEX_POINT('',#1809);
#602=VERTEX_POINT('',#1811);
#603=VERTEX_POINT('',#1815);
#604=VERTEX_POINT('',#1817);
#605=VERTEX_POINT('',#1825);
#606=VERTEX_POINT('',#1826);
#607=VERTEX_POINT('',#1828);
#608=VERTEX_POINT('',#1830);
#609=VERTEX_POINT('',#1834);
#610=VERTEX_POINT('',#1836);
#611=VERTEX_POINT('',#1840);
#612=VERTEX_POINT('',#1842);
#613=VERTEX_POINT('',#1850);
#614=VERTEX_POINT('',#1851);
#615=VERTEX_POINT('',#1853);
#616=VERTEX_POINT('',#1855);
#617=VERTEX_POINT('',#1859);
#618=VERTEX_POINT('',#1861);
#619=VERTEX_POINT('',#1865);
#620=VERTEX_POINT('',#1867);
#621=VERTEX_POINT('',#1875);
#622=VERTEX_POINT('',#1876);
#623=VERTEX_POINT('',#1878);
#624=VERTEX_POINT('',#1880);
#625=VERTEX_POINT('',#1884);
#626=VERTEX_POINT('',#1885);
#627=VERTEX_POINT('',#1887);
#628=VERTEX_POINT('',#1892);
#629=VERTEX_POINT('',#1893);
#630=VERTEX_POINT('',#1896);
#631=VERTEX_POINT('',#1904);
#632=VERTEX_POINT('',#1906);
#633=VERTEX_POINT('',#1910);
#634=VERTEX_POINT('',#1912);
#635=VERTEX_POINT('',#1916);
#636=VERTEX_POINT('',#1917);
#637=VERTEX_POINT('',#1919);
#638=VERTEX_POINT('',#1921);
#639=VERTEX_POINT('',#1925);
#640=VERTEX_POINT('',#1926);
#641=VERTEX_POINT('',#1929);
#642=VERTEX_POINT('',#1933);
#643=VERTEX_POINT('',#1935);
#644=VERTEX_POINT('',#1939);
#645=VERTEX_POINT('',#1945);
#646=VERTEX_POINT('',#1947);
#647=VERTEX_POINT('',#1954);
#648=VERTEX_POINT('',#1955);
#649=VERTEX_POINT('',#1957);
#650=VERTEX_POINT('',#1959);
#651=VERTEX_POINT('',#1963);
#652=VERTEX_POINT('',#1964);
#653=VERTEX_POINT('',#1967);
#654=VERTEX_POINT('',#1971);
#655=VERTEX_POINT('',#1973);
#656=VERTEX_POINT('',#1977);
#657=VERTEX_POINT('',#1986);
#658=VERTEX_POINT('',#1988);
#659=VERTEX_POINT('',#1992);
#660=VERTEX_POINT('',#1993);
#661=VERTEX_POINT('',#1995);
#662=VERTEX_POINT('',#1997);
#663=VERTEX_POINT('',#2001);
#664=VERTEX_POINT('',#2002);
#665=VERTEX_POINT('',#2004);
#666=VERTEX_POINT('',#2006);
#667=VERTEX_POINT('',#2010);
#668=VERTEX_POINT('',#2015);
#669=EDGE_CURVE('',#557,#558,#541,.T.);
#670=EDGE_CURVE('',#559,#557,#229,.T.);
#671=EDGE_CURVE('',#560,#559,#542,.T.);
#672=EDGE_CURVE('',#560,#558,#230,.T.);
#673=EDGE_CURVE('',#558,#561,#231,.T.);
#674=EDGE_CURVE('',#562,#560,#232,.T.);
#675=EDGE_CURVE('',#562,#561,#233,.T.);
#676=EDGE_CURVE('',#561,#563,#543,.T.);
#677=EDGE_CURVE('',#564,#562,#544,.T.);
#678=EDGE_CURVE('',#564,#563,#234,.T.);
#679=EDGE_CURVE('',#563,#557,#235,.T.);
#680=EDGE_CURVE('',#559,#564,#236,.T.);
#681=EDGE_CURVE('',#565,#566,#545,.T.);
#682=EDGE_CURVE('',#567,#565,#237,.T.);
#683=EDGE_CURVE('',#568,#567,#546,.T.);
#684=EDGE_CURVE('',#568,#566,#238,.T.);
#685=EDGE_CURVE('',#566,#569,#239,.T.);
#686=EDGE_CURVE('',#570,#568,#240,.T.);
#687=EDGE_CURVE('',#570,#569,#241,.T.);
#688=EDGE_CURVE('',#569,#571,#547,.T.);
#689=EDGE_CURVE('',#572,#570,#548,.T.);
#690=EDGE_CURVE('',#572,#571,#242,.T.);
#691=EDGE_CURVE('',#571,#565,#243,.T.);
#692=EDGE_CURVE('',#567,#572,#244,.T.);
#693=EDGE_CURVE('',#573,#574,#549,.T.);
#694=EDGE_CURVE('',#575,#573,#245,.T.);
#695=EDGE_CURVE('',#576,#575,#550,.T.);
#696=EDGE_CURVE('',#576,#574,#246,.T.);
#697=EDGE_CURVE('',#574,#577,#247,.T.);
#698=EDGE_CURVE('',#578,#576,#248,.T.);
#699=EDGE_CURVE('',#578,#577,#249,.T.);
#700=EDGE_CURVE('',#577,#579,#551,.T.);
#701=EDGE_CURVE('',#580,#578,#552,.T.);
#702=EDGE_CURVE('',#580,#579,#250,.T.);
#703=EDGE_CURVE('',#579,#573,#251,.T.);
#704=EDGE_CURVE('',#575,#580,#252,.T.);
#705=EDGE_CURVE('',#581,#582,#553,.T.);
#706=EDGE_CURVE('',#583,#581,#253,.T.);
#707=EDGE_CURVE('',#584,#583,#554,.T.);
#708=EDGE_CURVE('',#584,#582,#254,.T.);
#709=EDGE_CURVE('',#582,#585,#255,.T.);
#710=EDGE_CURVE('',#586,#584,#256,.T.);
#711=EDGE_CURVE('',#586,#585,#257,.T.);
#712=EDGE_CURVE('',#585,#587,#555,.T.);
#713=EDGE_CURVE('',#588,#586,#556,.T.);
#714=EDGE_CURVE('',#588,#587,#258,.T.);
#715=EDGE_CURVE('',#587,#581,#259,.T.);
#716=EDGE_CURVE('',#583,#588,#260,.T.);
#717=EDGE_CURVE('',#589,#590,#261,.T.);
#718=EDGE_CURVE('',#589,#591,#262,.T.);
#719=EDGE_CURVE('',#591,#592,#263,.T.);
#720=EDGE_CURVE('',#590,#592,#264,.T.);
#721=EDGE_CURVE('',#593,#589,#265,.T.);
#722=EDGE_CURVE('',#593,#594,#266,.T.);
#723=EDGE_CURVE('',#594,#591,#267,.T.);
#724=EDGE_CURVE('',#595,#593,#268,.T.);
#725=EDGE_CURVE('',#595,#596,#269,.T.);
#726=EDGE_CURVE('',#596,#594,#270,.T.);
#727=EDGE_CURVE('',#590,#595,#271,.T.);
#728=EDGE_CURVE('',#592,#596,#272,.T.);
#729=EDGE_CURVE('',#597,#598,#273,.T.);
#730=EDGE_CURVE('',#597,#599,#274,.T.);
#731=EDGE_CURVE('',#599,#600,#275,.T.);
#732=EDGE_CURVE('',#598,#600,#276,.T.);
#733=EDGE_CURVE('',#601,#597,#277,.T.);
#734=EDGE_CURVE('',#601,#602,#278,.T.);
#735=EDGE_CURVE('',#602,#599,#279,.T.);
#736=EDGE_CURVE('',#603,#601,#280,.T.);
#737=EDGE_CURVE('',#603,#604,#281,.T.);
#738=EDGE_CURVE('',#604,#602,#282,.T.);
#739=EDGE_CURVE('',#598,#603,#283,.T.);
#740=EDGE_CURVE('',#600,#604,#284,.T.);
#741=EDGE_CURVE('',#605,#606,#285,.T.);
#742=EDGE_CURVE('',#605,#607,#286,.T.);
#743=EDGE_CURVE('',#607,#608,#287,.T.);
#744=EDGE_CURVE('',#606,#608,#288,.T.);
#745=EDGE_CURVE('',#609,#605,#289,.T.);
#746=EDGE_CURVE('',#609,#610,#290,.T.);
#747=EDGE_CURVE('',#610,#607,#291,.T.);
#748=EDGE_CURVE('',#611,#609,#292,.T.);
#749=EDGE_CURVE('',#611,#612,#293,.T.);
#750=EDGE_CURVE('',#612,#610,#294,.T.);
#751=EDGE_CURVE('',#606,#611,#295,.T.);
#752=EDGE_CURVE('',#608,#612,#296,.T.);
#753=EDGE_CURVE('',#613,#614,#297,.T.);
#754=EDGE_CURVE('',#613,#615,#298,.T.);
#755=EDGE_CURVE('',#615,#616,#299,.T.);
#756=EDGE_CURVE('',#614,#616,#300,.T.);
#757=EDGE_CURVE('',#617,#613,#301,.T.);
#758=EDGE_CURVE('',#617,#618,#302,.T.);
#759=EDGE_CURVE('',#618,#615,#303,.T.);
#760=EDGE_CURVE('',#619,#617,#304,.T.);
#761=EDGE_CURVE('',#619,#620,#305,.T.);
#762=EDGE_CURVE('',#620,#618,#306,.T.);
#763=EDGE_CURVE('',#614,#619,#307,.T.);
#764=EDGE_CURVE('',#616,#620,#308,.T.);
#765=EDGE_CURVE('',#621,#622,#309,.T.);
#766=EDGE_CURVE('',#621,#623,#310,.T.);
#767=EDGE_CURVE('',#624,#623,#311,.T.);
#768=EDGE_CURVE('',#622,#624,#312,.T.);
#769=EDGE_CURVE('',#625,#626,#313,.T.);
#770=EDGE_CURVE('',#625,#627,#314,.T.);
#771=EDGE_CURVE('',#623,#627,#315,.T.);
#772=EDGE_CURVE('',#626,#621,#316,.T.);
#773=EDGE_CURVE('',#628,#629,#317,.T.);
#774=EDGE_CURVE('',#622,#628,#318,.T.);
#775=EDGE_CURVE('',#630,#624,#319,.T.);
#776=EDGE_CURVE('',#629,#630,#320,.T.);
#777=EDGE_CURVE('',#629,#625,#321,.T.);
#778=EDGE_CURVE('',#627,#630,#322,.T.);
#779=EDGE_CURVE('',#631,#621,#323,.T.);
#780=EDGE_CURVE('',#632,#631,#324,.T.);
#781=EDGE_CURVE('',#632,#626,#325,.T.);
#782=EDGE_CURVE('',#628,#633,#326,.T.);
#783=EDGE_CURVE('',#633,#634,#327,.T.);
#784=EDGE_CURVE('',#622,#634,#328,.T.);
#785=EDGE_CURVE('',#635,#636,#329,.T.);
#786=EDGE_CURVE('',#635,#637,#330,.T.);
#787=EDGE_CURVE('',#638,#637,#331,.T.);
#788=EDGE_CURVE('',#636,#638,#332,.T.);
#789=EDGE_CURVE('',#639,#640,#333,.T.);
#790=EDGE_CURVE('',#636,#640,#334,.T.);
#791=EDGE_CURVE('',#641,#638,#335,.T.);
#792=EDGE_CURVE('',#639,#641,#336,.T.);
#793=EDGE_CURVE('',#642,#639,#337,.T.);
#794=EDGE_CURVE('',#643,#641,#338,.T.);
#795=EDGE_CURVE('',#642,#643,#339,.T.);
#796=EDGE_CURVE('',#644,#642,#340,.T.);
#797=EDGE_CURVE('',#637,#643,#341,.T.);
#798=EDGE_CURVE('',#644,#635,#342,.T.);
#799=EDGE_CURVE('',#645,#635,#343,.T.);
#800=EDGE_CURVE('',#646,#645,#344,.T.);
#801=EDGE_CURVE('',#646,#644,#345,.T.);
#802=EDGE_CURVE('',#640,#632,#346,.T.);
#803=EDGE_CURVE('',#636,#631,#347,.T.);
#804=EDGE_CURVE('',#647,#648,#348,.T.);
#805=EDGE_CURVE('',#647,#649,#349,.T.);
#806=EDGE_CURVE('',#650,#649,#350,.T.);
#807=EDGE_CURVE('',#648,#650,#351,.T.);
#808=EDGE_CURVE('',#651,#652,#352,.T.);
#809=EDGE_CURVE('',#648,#651,#353,.T.);
#810=EDGE_CURVE('',#653,#650,#354,.T.);
#811=EDGE_CURVE('',#652,#653,#355,.T.);
#812=EDGE_CURVE('',#652,#654,#356,.T.);
#813=EDGE_CURVE('',#655,#653,#357,.T.);
#814=EDGE_CURVE('',#654,#655,#358,.T.);
#815=EDGE_CURVE('',#654,#656,#359,.T.);
#816=EDGE_CURVE('',#649,#655,#360,.T.);
#817=EDGE_CURVE('',#656,#647,#361,.T.);
#818=EDGE_CURVE('',#634,#647,#362,.T.);
#819=EDGE_CURVE('',#633,#656,#363,.T.);
#820=EDGE_CURVE('',#651,#657,#364,.T.);
#821=EDGE_CURVE('',#657,#658,#365,.T.);
#822=EDGE_CURVE('',#648,#658,#366,.T.);
#823=EDGE_CURVE('',#659,#660,#367,.T.);
#824=EDGE_CURVE('',#659,#661,#368,.T.);
#825=EDGE_CURVE('',#662,#661,#369,.T.);
#826=EDGE_CURVE('',#660,#662,#370,.T.);
#827=EDGE_CURVE('',#663,#664,#371,.T.);
#828=EDGE_CURVE('',#664,#665,#372,.T.);
#829=EDGE_CURVE('',#666,#665,#373,.T.);
#830=EDGE_CURVE('',#663,#666,#374,.T.);
#831=EDGE_CURVE('',#667,#663,#375,.T.);
#832=EDGE_CURVE('',#661,#666,#376,.T.);
#833=EDGE_CURVE('',#667,#659,#377,.T.);
#834=EDGE_CURVE('',#664,#668,#378,.T.);
#835=EDGE_CURVE('',#660,#668,#379,.T.);
#836=EDGE_CURVE('',#665,#662,#380,.T.);
#837=EDGE_CURVE('',#658,#659,#381,.T.);
#838=EDGE_CURVE('',#657,#667,#382,.T.);
#839=EDGE_CURVE('',#668,#646,#383,.T.);
#840=EDGE_CURVE('',#660,#645,#384,.T.);
#841=ORIENTED_EDGE('',*,*,#669,.F.);
#842=ORIENTED_EDGE('',*,*,#670,.F.);
#843=ORIENTED_EDGE('',*,*,#671,.F.);
#844=ORIENTED_EDGE('',*,*,#672,.T.);
#845=ORIENTED_EDGE('',*,*,#673,.F.);
#846=ORIENTED_EDGE('',*,*,#672,.F.);
#847=ORIENTED_EDGE('',*,*,#674,.F.);
#848=ORIENTED_EDGE('',*,*,#675,.T.);
#849=ORIENTED_EDGE('',*,*,#676,.F.);
#850=ORIENTED_EDGE('',*,*,#675,.F.);
#851=ORIENTED_EDGE('',*,*,#677,.F.);
#852=ORIENTED_EDGE('',*,*,#678,.T.);
#853=ORIENTED_EDGE('',*,*,#679,.F.);
#854=ORIENTED_EDGE('',*,*,#678,.F.);
#855=ORIENTED_EDGE('',*,*,#680,.F.);
#856=ORIENTED_EDGE('',*,*,#670,.T.);
#857=ORIENTED_EDGE('',*,*,#681,.F.);
#858=ORIENTED_EDGE('',*,*,#682,.F.);
#859=ORIENTED_EDGE('',*,*,#683,.F.);
#860=ORIENTED_EDGE('',*,*,#684,.T.);
#861=ORIENTED_EDGE('',*,*,#685,.F.);
#862=ORIENTED_EDGE('',*,*,#684,.F.);
#863=ORIENTED_EDGE('',*,*,#686,.F.);
#864=ORIENTED_EDGE('',*,*,#687,.T.);
#865=ORIENTED_EDGE('',*,*,#688,.F.);
#866=ORIENTED_EDGE('',*,*,#687,.F.);
#867=ORIENTED_EDGE('',*,*,#689,.F.);
#868=ORIENTED_EDGE('',*,*,#690,.T.);
#869=ORIENTED_EDGE('',*,*,#691,.F.);
#870=ORIENTED_EDGE('',*,*,#690,.F.);
#871=ORIENTED_EDGE('',*,*,#692,.F.);
#872=ORIENTED_EDGE('',*,*,#682,.T.);
#873=ORIENTED_EDGE('',*,*,#693,.F.);
#874=ORIENTED_EDGE('',*,*,#694,.F.);
#875=ORIENTED_EDGE('',*,*,#695,.F.);
#876=ORIENTED_EDGE('',*,*,#696,.T.);
#877=ORIENTED_EDGE('',*,*,#697,.F.);
#878=ORIENTED_EDGE('',*,*,#696,.F.);
#879=ORIENTED_EDGE('',*,*,#698,.F.);
#880=ORIENTED_EDGE('',*,*,#699,.T.);
#881=ORIENTED_EDGE('',*,*,#700,.F.);
#882=ORIENTED_EDGE('',*,*,#699,.F.);
#883=ORIENTED_EDGE('',*,*,#701,.F.);
#884=ORIENTED_EDGE('',*,*,#702,.T.);
#885=ORIENTED_EDGE('',*,*,#703,.F.);
#886=ORIENTED_EDGE('',*,*,#702,.F.);
#887=ORIENTED_EDGE('',*,*,#704,.F.);
#888=ORIENTED_EDGE('',*,*,#694,.T.);
#889=ORIENTED_EDGE('',*,*,#705,.F.);
#890=ORIENTED_EDGE('',*,*,#706,.F.);
#891=ORIENTED_EDGE('',*,*,#707,.F.);
#892=ORIENTED_EDGE('',*,*,#708,.T.);
#893=ORIENTED_EDGE('',*,*,#709,.F.);
#894=ORIENTED_EDGE('',*,*,#708,.F.);
#895=ORIENTED_EDGE('',*,*,#710,.F.);
#896=ORIENTED_EDGE('',*,*,#711,.T.);
#897=ORIENTED_EDGE('',*,*,#712,.F.);
#898=ORIENTED_EDGE('',*,*,#711,.F.);
#899=ORIENTED_EDGE('',*,*,#713,.F.);
#900=ORIENTED_EDGE('',*,*,#714,.T.);
#901=ORIENTED_EDGE('',*,*,#715,.F.);
#902=ORIENTED_EDGE('',*,*,#714,.F.);
#903=ORIENTED_EDGE('',*,*,#716,.F.);
#904=ORIENTED_EDGE('',*,*,#706,.T.);
#905=ORIENTED_EDGE('',*,*,#717,.F.);
#906=ORIENTED_EDGE('',*,*,#718,.T.);
#907=ORIENTED_EDGE('',*,*,#719,.T.);
#908=ORIENTED_EDGE('',*,*,#720,.F.);
#909=ORIENTED_EDGE('',*,*,#721,.F.);
#910=ORIENTED_EDGE('',*,*,#722,.T.);
#911=ORIENTED_EDGE('',*,*,#723,.T.);
#912=ORIENTED_EDGE('',*,*,#718,.F.);
#913=ORIENTED_EDGE('',*,*,#724,.F.);
#914=ORIENTED_EDGE('',*,*,#725,.T.);
#915=ORIENTED_EDGE('',*,*,#726,.T.);
#916=ORIENTED_EDGE('',*,*,#722,.F.);
#917=ORIENTED_EDGE('',*,*,#727,.F.);
#918=ORIENTED_EDGE('',*,*,#720,.T.);
#919=ORIENTED_EDGE('',*,*,#728,.T.);
#920=ORIENTED_EDGE('',*,*,#725,.F.);
#921=ORIENTED_EDGE('',*,*,#728,.F.);
#922=ORIENTED_EDGE('',*,*,#719,.F.);
#923=ORIENTED_EDGE('',*,*,#723,.F.);
#924=ORIENTED_EDGE('',*,*,#726,.F.);
#925=ORIENTED_EDGE('',*,*,#710,.T.);
#926=ORIENTED_EDGE('',*,*,#707,.T.);
#927=ORIENTED_EDGE('',*,*,#716,.T.);
#928=ORIENTED_EDGE('',*,*,#713,.T.);
#929=ORIENTED_EDGE('',*,*,#729,.F.);
#930=ORIENTED_EDGE('',*,*,#730,.T.);
#931=ORIENTED_EDGE('',*,*,#731,.T.);
#932=ORIENTED_EDGE('',*,*,#732,.F.);
#933=ORIENTED_EDGE('',*,*,#733,.F.);
#934=ORIENTED_EDGE('',*,*,#734,.T.);
#935=ORIENTED_EDGE('',*,*,#735,.T.);
#936=ORIENTED_EDGE('',*,*,#730,.F.);
#937=ORIENTED_EDGE('',*,*,#736,.F.);
#938=ORIENTED_EDGE('',*,*,#737,.T.);
#939=ORIENTED_EDGE('',*,*,#738,.T.);
#940=ORIENTED_EDGE('',*,*,#734,.F.);
#941=ORIENTED_EDGE('',*,*,#739,.F.);
#942=ORIENTED_EDGE('',*,*,#732,.T.);
#943=ORIENTED_EDGE('',*,*,#740,.T.);
#944=ORIENTED_EDGE('',*,*,#737,.F.);
#945=ORIENTED_EDGE('',*,*,#740,.F.);
#946=ORIENTED_EDGE('',*,*,#731,.F.);
#947=ORIENTED_EDGE('',*,*,#735,.F.);
#948=ORIENTED_EDGE('',*,*,#738,.F.);
#949=ORIENTED_EDGE('',*,*,#686,.T.);
#950=ORIENTED_EDGE('',*,*,#683,.T.);
#951=ORIENTED_EDGE('',*,*,#692,.T.);
#952=ORIENTED_EDGE('',*,*,#689,.T.);
#953=ORIENTED_EDGE('',*,*,#741,.F.);
#954=ORIENTED_EDGE('',*,*,#742,.T.);
#955=ORIENTED_EDGE('',*,*,#743,.T.);
#956=ORIENTED_EDGE('',*,*,#744,.F.);
#957=ORIENTED_EDGE('',*,*,#745,.F.);
#958=ORIENTED_EDGE('',*,*,#746,.T.);
#959=ORIENTED_EDGE('',*,*,#747,.T.);
#960=ORIENTED_EDGE('',*,*,#742,.F.);
#961=ORIENTED_EDGE('',*,*,#748,.F.);
#962=ORIENTED_EDGE('',*,*,#749,.T.);
#963=ORIENTED_EDGE('',*,*,#750,.T.);
#964=ORIENTED_EDGE('',*,*,#746,.F.);
#965=ORIENTED_EDGE('',*,*,#751,.F.);
#966=ORIENTED_EDGE('',*,*,#744,.T.);
#967=ORIENTED_EDGE('',*,*,#752,.T.);
#968=ORIENTED_EDGE('',*,*,#749,.F.);
#969=ORIENTED_EDGE('',*,*,#752,.F.);
#970=ORIENTED_EDGE('',*,*,#743,.F.);
#971=ORIENTED_EDGE('',*,*,#747,.F.);
#972=ORIENTED_EDGE('',*,*,#750,.F.);
#973=ORIENTED_EDGE('',*,*,#698,.T.);
#974=ORIENTED_EDGE('',*,*,#695,.T.);
#975=ORIENTED_EDGE('',*,*,#704,.T.);
#976=ORIENTED_EDGE('',*,*,#701,.T.);
#977=ORIENTED_EDGE('',*,*,#753,.F.);
#978=ORIENTED_EDGE('',*,*,#754,.T.);
#979=ORIENTED_EDGE('',*,*,#755,.T.);
#980=ORIENTED_EDGE('',*,*,#756,.F.);
#981=ORIENTED_EDGE('',*,*,#757,.F.);
#982=ORIENTED_EDGE('',*,*,#758,.T.);
#983=ORIENTED_EDGE('',*,*,#759,.T.);
#984=ORIENTED_EDGE('',*,*,#754,.F.);
#985=ORIENTED_EDGE('',*,*,#760,.F.);
#986=ORIENTED_EDGE('',*,*,#761,.T.);
#987=ORIENTED_EDGE('',*,*,#762,.T.);
#988=ORIENTED_EDGE('',*,*,#758,.F.);
#989=ORIENTED_EDGE('',*,*,#763,.F.);
#990=ORIENTED_EDGE('',*,*,#756,.T.);
#991=ORIENTED_EDGE('',*,*,#764,.T.);
#992=ORIENTED_EDGE('',*,*,#761,.F.);
#993=ORIENTED_EDGE('',*,*,#764,.F.);
#994=ORIENTED_EDGE('',*,*,#755,.F.);
#995=ORIENTED_EDGE('',*,*,#759,.F.);
#996=ORIENTED_EDGE('',*,*,#762,.F.);
#997=ORIENTED_EDGE('',*,*,#674,.T.);
#998=ORIENTED_EDGE('',*,*,#671,.T.);
#999=ORIENTED_EDGE('',*,*,#680,.T.);
#1000=ORIENTED_EDGE('',*,*,#677,.T.);
#1001=ORIENTED_EDGE('',*,*,#765,.F.);
#1002=ORIENTED_EDGE('',*,*,#766,.T.);
#1003=ORIENTED_EDGE('',*,*,#767,.F.);
#1004=ORIENTED_EDGE('',*,*,#768,.F.);
#1005=ORIENTED_EDGE('',*,*,#769,.F.);
#1006=ORIENTED_EDGE('',*,*,#770,.T.);
#1007=ORIENTED_EDGE('',*,*,#771,.F.);
#1008=ORIENTED_EDGE('',*,*,#766,.F.);
#1009=ORIENTED_EDGE('',*,*,#772,.F.);
#1010=ORIENTED_EDGE('',*,*,#773,.F.);
#1011=ORIENTED_EDGE('',*,*,#774,.F.);
#1012=ORIENTED_EDGE('',*,*,#768,.T.);
#1013=ORIENTED_EDGE('',*,*,#775,.F.);
#1014=ORIENTED_EDGE('',*,*,#776,.F.);
#1015=ORIENTED_EDGE('',*,*,#777,.F.);
#1016=ORIENTED_EDGE('',*,*,#776,.T.);
#1017=ORIENTED_EDGE('',*,*,#778,.F.);
#1018=ORIENTED_EDGE('',*,*,#770,.F.);
#1019=ORIENTED_EDGE('',*,*,#778,.T.);
#1020=ORIENTED_EDGE('',*,*,#775,.T.);
#1021=ORIENTED_EDGE('',*,*,#767,.T.);
#1022=ORIENTED_EDGE('',*,*,#771,.T.);
#1023=ORIENTED_EDGE('',*,*,#772,.T.);
#1024=ORIENTED_EDGE('',*,*,#779,.F.);
#1025=ORIENTED_EDGE('',*,*,#780,.F.);
#1026=ORIENTED_EDGE('',*,*,#781,.T.);
#1027=ORIENTED_EDGE('',*,*,#774,.T.);
#1028=ORIENTED_EDGE('',*,*,#782,.T.);
#1029=ORIENTED_EDGE('',*,*,#783,.T.);
#1030=ORIENTED_EDGE('',*,*,#784,.F.);
#1031=ORIENTED_EDGE('',*,*,#785,.F.);
#1032=ORIENTED_EDGE('',*,*,#786,.T.);
#1033=ORIENTED_EDGE('',*,*,#787,.F.);
#1034=ORIENTED_EDGE('',*,*,#788,.F.);
#1035=ORIENTED_EDGE('',*,*,#789,.T.);
#1036=ORIENTED_EDGE('',*,*,#790,.F.);
#1037=ORIENTED_EDGE('',*,*,#788,.T.);
#1038=ORIENTED_EDGE('',*,*,#791,.F.);
#1039=ORIENTED_EDGE('',*,*,#792,.F.);
#1040=ORIENTED_EDGE('',*,*,#793,.T.);
#1041=ORIENTED_EDGE('',*,*,#792,.T.);
#1042=ORIENTED_EDGE('',*,*,#794,.F.);
#1043=ORIENTED_EDGE('',*,*,#795,.F.);
#1044=ORIENTED_EDGE('',*,*,#796,.T.);
#1045=ORIENTED_EDGE('',*,*,#795,.T.);
#1046=ORIENTED_EDGE('',*,*,#797,.F.);
#1047=ORIENTED_EDGE('',*,*,#786,.F.);
#1048=ORIENTED_EDGE('',*,*,#798,.F.);
#1049=ORIENTED_EDGE('',*,*,#787,.T.);
#1050=ORIENTED_EDGE('',*,*,#797,.T.);
#1051=ORIENTED_EDGE('',*,*,#794,.T.);
#1052=ORIENTED_EDGE('',*,*,#791,.T.);
#1053=ORIENTED_EDGE('',*,*,#798,.T.);
#1054=ORIENTED_EDGE('',*,*,#799,.F.);
#1055=ORIENTED_EDGE('',*,*,#800,.F.);
#1056=ORIENTED_EDGE('',*,*,#801,.T.);
#1057=ORIENTED_EDGE('',*,*,#790,.T.);
#1058=ORIENTED_EDGE('',*,*,#802,.T.);
#1059=ORIENTED_EDGE('',*,*,#780,.T.);
#1060=ORIENTED_EDGE('',*,*,#803,.F.);
#1061=ORIENTED_EDGE('',*,*,#804,.F.);
#1062=ORIENTED_EDGE('',*,*,#805,.T.);
#1063=ORIENTED_EDGE('',*,*,#806,.F.);
#1064=ORIENTED_EDGE('',*,*,#807,.F.);
#1065=ORIENTED_EDGE('',*,*,#808,.F.);
#1066=ORIENTED_EDGE('',*,*,#809,.F.);
#1067=ORIENTED_EDGE('',*,*,#807,.T.);
#1068=ORIENTED_EDGE('',*,*,#810,.F.);
#1069=ORIENTED_EDGE('',*,*,#811,.F.);
#1070=ORIENTED_EDGE('',*,*,#812,.F.);
#1071=ORIENTED_EDGE('',*,*,#811,.T.);
#1072=ORIENTED_EDGE('',*,*,#813,.F.);
#1073=ORIENTED_EDGE('',*,*,#814,.F.);
#1074=ORIENTED_EDGE('',*,*,#815,.F.);
#1075=ORIENTED_EDGE('',*,*,#814,.T.);
#1076=ORIENTED_EDGE('',*,*,#816,.F.);
#1077=ORIENTED_EDGE('',*,*,#805,.F.);
#1078=ORIENTED_EDGE('',*,*,#817,.F.);
#1079=ORIENTED_EDGE('',*,*,#816,.T.);
#1080=ORIENTED_EDGE('',*,*,#813,.T.);
#1081=ORIENTED_EDGE('',*,*,#810,.T.);
#1082=ORIENTED_EDGE('',*,*,#806,.T.);
#1083=ORIENTED_EDGE('',*,*,#817,.T.);
#1084=ORIENTED_EDGE('',*,*,#818,.F.);
#1085=ORIENTED_EDGE('',*,*,#783,.F.);
#1086=ORIENTED_EDGE('',*,*,#819,.T.);
#1087=ORIENTED_EDGE('',*,*,#809,.T.);
#1088=ORIENTED_EDGE('',*,*,#820,.T.);
#1089=ORIENTED_EDGE('',*,*,#821,.T.);
#1090=ORIENTED_EDGE('',*,*,#822,.F.);
#1091=ORIENTED_EDGE('',*,*,#823,.F.);
#1092=ORIENTED_EDGE('',*,*,#824,.T.);
#1093=ORIENTED_EDGE('',*,*,#825,.F.);
#1094=ORIENTED_EDGE('',*,*,#826,.F.);
#1095=ORIENTED_EDGE('',*,*,#827,.T.);
#1096=ORIENTED_EDGE('',*,*,#828,.T.);
#1097=ORIENTED_EDGE('',*,*,#829,.F.);
#1098=ORIENTED_EDGE('',*,*,#830,.F.);
#1099=ORIENTED_EDGE('',*,*,#831,.T.);
#1100=ORIENTED_EDGE('',*,*,#830,.T.);
#1101=ORIENTED_EDGE('',*,*,#832,.F.);
#1102=ORIENTED_EDGE('',*,*,#824,.F.);
#1103=ORIENTED_EDGE('',*,*,#833,.F.);
#1104=ORIENTED_EDGE('',*,*,#834,.T.);
#1105=ORIENTED_EDGE('',*,*,#835,.F.);
#1106=ORIENTED_EDGE('',*,*,#826,.T.);
#1107=ORIENTED_EDGE('',*,*,#836,.F.);
#1108=ORIENTED_EDGE('',*,*,#828,.F.);
#1109=ORIENTED_EDGE('',*,*,#836,.T.);
#1110=ORIENTED_EDGE('',*,*,#825,.T.);
#1111=ORIENTED_EDGE('',*,*,#832,.T.);
#1112=ORIENTED_EDGE('',*,*,#829,.T.);
#1113=ORIENTED_EDGE('',*,*,#833,.T.);
#1114=ORIENTED_EDGE('',*,*,#837,.F.);
#1115=ORIENTED_EDGE('',*,*,#821,.F.);
#1116=ORIENTED_EDGE('',*,*,#838,.T.);
#1117=ORIENTED_EDGE('',*,*,#835,.T.);
#1118=ORIENTED_EDGE('',*,*,#839,.T.);
#1119=ORIENTED_EDGE('',*,*,#800,.T.);
#1120=ORIENTED_EDGE('',*,*,#840,.F.);
#1121=ORIENTED_EDGE('',*,*,#799,.T.);
#1122=ORIENTED_EDGE('',*,*,#785,.T.);
#1123=ORIENTED_EDGE('',*,*,#803,.T.);
#1124=ORIENTED_EDGE('',*,*,#779,.T.);
#1125=ORIENTED_EDGE('',*,*,#765,.T.);
#1126=ORIENTED_EDGE('',*,*,#784,.T.);
#1127=ORIENTED_EDGE('',*,*,#818,.T.);
#1128=ORIENTED_EDGE('',*,*,#804,.T.);
#1129=ORIENTED_EDGE('',*,*,#822,.T.);
#1130=ORIENTED_EDGE('',*,*,#837,.T.);
#1131=ORIENTED_EDGE('',*,*,#823,.T.);
#1132=ORIENTED_EDGE('',*,*,#840,.T.);
#1133=ORIENTED_EDGE('',*,*,#717,.T.);
#1134=ORIENTED_EDGE('',*,*,#727,.T.);
#1135=ORIENTED_EDGE('',*,*,#724,.T.);
#1136=ORIENTED_EDGE('',*,*,#721,.T.);
#1137=ORIENTED_EDGE('',*,*,#729,.T.);
#1138=ORIENTED_EDGE('',*,*,#739,.T.);
#1139=ORIENTED_EDGE('',*,*,#736,.T.);
#1140=ORIENTED_EDGE('',*,*,#733,.T.);
#1141=ORIENTED_EDGE('',*,*,#741,.T.);
#1142=ORIENTED_EDGE('',*,*,#751,.T.);
#1143=ORIENTED_EDGE('',*,*,#748,.T.);
#1144=ORIENTED_EDGE('',*,*,#745,.T.);
#1145=ORIENTED_EDGE('',*,*,#753,.T.);
#1146=ORIENTED_EDGE('',*,*,#763,.T.);
#1147=ORIENTED_EDGE('',*,*,#760,.T.);
#1148=ORIENTED_EDGE('',*,*,#757,.T.);
#1149=ORIENTED_EDGE('',*,*,#801,.F.);
#1150=ORIENTED_EDGE('',*,*,#839,.F.);
#1151=ORIENTED_EDGE('',*,*,#834,.F.);
#1152=ORIENTED_EDGE('',*,*,#827,.F.);
#1153=ORIENTED_EDGE('',*,*,#831,.F.);
#1154=ORIENTED_EDGE('',*,*,#838,.F.);
#1155=ORIENTED_EDGE('',*,*,#820,.F.);
#1156=ORIENTED_EDGE('',*,*,#808,.T.);
#1157=ORIENTED_EDGE('',*,*,#812,.T.);
#1158=ORIENTED_EDGE('',*,*,#815,.T.);
#1159=ORIENTED_EDGE('',*,*,#819,.F.);
#1160=ORIENTED_EDGE('',*,*,#782,.F.);
#1161=ORIENTED_EDGE('',*,*,#773,.T.);
#1162=ORIENTED_EDGE('',*,*,#777,.T.);
#1163=ORIENTED_EDGE('',*,*,#769,.T.);
#1164=ORIENTED_EDGE('',*,*,#781,.F.);
#1165=ORIENTED_EDGE('',*,*,#802,.F.);
#1166=ORIENTED_EDGE('',*,*,#789,.F.);
#1167=ORIENTED_EDGE('',*,*,#793,.F.);
#1168=ORIENTED_EDGE('',*,*,#796,.F.);
#1169=ORIENTED_EDGE('',*,*,#676,.T.);
#1170=ORIENTED_EDGE('',*,*,#679,.T.);
#1171=ORIENTED_EDGE('',*,*,#669,.T.);
#1172=ORIENTED_EDGE('',*,*,#673,.T.);
#1173=ORIENTED_EDGE('',*,*,#688,.T.);
#1174=ORIENTED_EDGE('',*,*,#691,.T.);
#1175=ORIENTED_EDGE('',*,*,#681,.T.);
#1176=ORIENTED_EDGE('',*,*,#685,.T.);
#1177=ORIENTED_EDGE('',*,*,#700,.T.);
#1178=ORIENTED_EDGE('',*,*,#703,.T.);
#1179=ORIENTED_EDGE('',*,*,#693,.T.);
#1180=ORIENTED_EDGE('',*,*,#697,.T.);
#1181=ORIENTED_EDGE('',*,*,#712,.T.);
#1182=ORIENTED_EDGE('',*,*,#715,.T.);
#1183=ORIENTED_EDGE('',*,*,#705,.T.);
#1184=ORIENTED_EDGE('',*,*,#709,.T.);
#1185=CYLINDRICAL_SURFACE('',#1273,3.00000000000001);
#1186=CYLINDRICAL_SURFACE('',#1277,3.00000000000001);
#1187=CYLINDRICAL_SURFACE('',#1281,3.00000000000001);
#1188=CYLINDRICAL_SURFACE('',#1285,3.00000000000001);
#1189=CYLINDRICAL_SURFACE('',#1289,3.);
#1190=CYLINDRICAL_SURFACE('',#1293,3.);
#1191=CYLINDRICAL_SURFACE('',#1297,3.);
#1192=CYLINDRICAL_SURFACE('',#1301,3.);
#1193=ADVANCED_FACE('',(#85),#1185,.F.);
#1194=ADVANCED_FACE('',(#86),#27,.F.);
#1195=ADVANCED_FACE('',(#87),#1186,.F.);
#1196=ADVANCED_FACE('',(#88),#28,.F.);
#1197=ADVANCED_FACE('',(#89),#1187,.F.);
#1198=ADVANCED_FACE('',(#90),#29,.F.);
#1199=ADVANCED_FACE('',(#91),#1188,.F.);
#1200=ADVANCED_FACE('',(#92),#30,.F.);
#1201=ADVANCED_FACE('',(#93),#1189,.F.);
#1202=ADVANCED_FACE('',(#94),#31,.F.);
#1203=ADVANCED_FACE('',(#95),#1190,.F.);
#1204=ADVANCED_FACE('',(#96),#32,.F.);
#1205=ADVANCED_FACE('',(#97),#1191,.F.);
#1206=ADVANCED_FACE('',(#98),#33,.F.);
#1207=ADVANCED_FACE('',(#99),#1192,.F.);
#1208=ADVANCED_FACE('',(#100),#34,.F.);
#1209=ADVANCED_FACE('',(#101),#35,.F.);
#1210=ADVANCED_FACE('',(#102),#36,.F.);
#1211=ADVANCED_FACE('',(#103),#37,.F.);
#1212=ADVANCED_FACE('',(#104),#38,.F.);
#1213=ADVANCED_FACE('',(#105,#15),#39,.F.);
#1214=ADVANCED_FACE('',(#106),#40,.F.);
#1215=ADVANCED_FACE('',(#107),#41,.F.);
#1216=ADVANCED_FACE('',(#108),#42,.F.);
#1217=ADVANCED_FACE('',(#109),#43,.F.);
#1218=ADVANCED_FACE('',(#110,#16),#44,.F.);
#1219=ADVANCED_FACE('',(#111),#45,.F.);
#1220=ADVANCED_FACE('',(#112),#46,.F.);
#1221=ADVANCED_FACE('',(#113),#47,.F.);
#1222=ADVANCED_FACE('',(#114),#48,.F.);
#1223=ADVANCED_FACE('',(#115,#17),#49,.F.);
#1224=ADVANCED_FACE('',(#116),#50,.F.);
#1225=ADVANCED_FACE('',(#117),#51,.F.);
#1226=ADVANCED_FACE('',(#118),#52,.F.);
#1227=ADVANCED_FACE('',(#119),#53,.F.);
#1228=ADVANCED_FACE('',(#120,#18),#54,.F.);
#1229=ADVANCED_FACE('',(#121),#55,.T.);
#1230=ADVANCED_FACE('',(#122),#56,.T.);
#1231=ADVANCED_FACE('',(#123),#57,.T.);
#1232=ADVANCED_FACE('',(#124),#58,.T.);
#1233=ADVANCED_FACE('',(#125),#59,.T.);
#1234=ADVANCED_FACE('',(#126),#60,.T.);
#1235=ADVANCED_FACE('',(#127),#61,.T.);
#1236=ADVANCED_FACE('',(#128),#62,.T.);
#1237=ADVANCED_FACE('',(#129),#63,.T.);
#1238=ADVANCED_FACE('',(#130),#64,.T.);
#1239=ADVANCED_FACE('',(#131),#65,.T.);
#1240=ADVANCED_FACE('',(#132),#66,.T.);
#1241=ADVANCED_FACE('',(#133),#67,.T.);
#1242=ADVANCED_FACE('',(#134),#68,.T.);
#1243=ADVANCED_FACE('',(#135),#69,.T.);
#1244=ADVANCED_FACE('',(#136),#70,.T.);
#1245=ADVANCED_FACE('',(#137),#71,.T.);
#1246=ADVANCED_FACE('',(#138),#72,.T.);
#1247=ADVANCED_FACE('',(#139),#73,.T.);
#1248=ADVANCED_FACE('',(#140),#74,.T.);
#1249=ADVANCED_FACE('',(#141),#75,.T.);
#1250=ADVANCED_FACE('',(#142),#76,.T.);
#1251=ADVANCED_FACE('',(#143),#77,.T.);
#1252=ADVANCED_FACE('',(#144),#78,.T.);
#1253=ADVANCED_FACE('',(#145),#79,.T.);
#1254=ADVANCED_FACE('',(#146),#80,.T.);
#1255=ADVANCED_FACE('',(#147),#81,.T.);
#1256=ADVANCED_FACE('',(#148),#82,.T.);
#1257=ADVANCED_FACE('',(#149,#19,#20,#21,#22),#83,.T.);
#1258=ADVANCED_FACE('',(#150,#23,#24,#25,#26),#84,.F.);
#1259=CLOSED_SHELL('',(#1193,#1194,#1195,#1196,#1197,#1198,#1199,#1200,
#1201,#1202,#1203,#1204,#1205,#1206,#1207,#1208,#1209,#1210,#1211,#1212,
#1213,#1214,#1215,#1216,#1217,#1218,#1219,#1220,#1221,#1222,#1223,#1224,
#1225,#1226,#1227,#1228,#1229,#1230,#1231,#1232,#1233,#1234,#1235,#1236,
#1237,#1238,#1239,#1240,#1241,#1242,#1243,#1244,#1245,#1246,#1247,#1248,
#1249,#1250,#1251,#1252,#1253,#1254,#1255,#1256,#1257,#1258));
#1260=DERIVED_UNIT_ELEMENT(#1262,1.);
#1261=DERIVED_UNIT_ELEMENT(#2033,3.);
#1262=(
MASS_UNIT()
NAMED_UNIT(*)
SI_UNIT(.KILO.,.GRAM.)
);
#1263=DERIVED_UNIT((#1260,#1261));
#1264=MEASURE_REPRESENTATION_ITEM('density measure',
POSITIVE_RATIO_MEASURE(7850.),#1263);
#1265=PROPERTY_DEFINITION_REPRESENTATION(#1270,#1267);
#1266=PROPERTY_DEFINITION_REPRESENTATION(#1271,#1268);
#1267=REPRESENTATION('material name',(#1269),#2030);
#1268=REPRESENTATION('density',(#1264),#2030);
#1269=DESCRIPTIVE_REPRESENTATION_ITEM('Steel','Steel');
#1270=PROPERTY_DEFINITION('material property','material name',#2040);
#1271=PROPERTY_DEFINITION('material property','density of part',#2040);
#1272=AXIS2_PLACEMENT_3D('placement',#1677,#1355,#1356);
#1273=AXIS2_PLACEMENT_3D('',#1678,#1357,#1358);
#1274=AXIS2_PLACEMENT_3D('',#1681,#1359,#1360);
#1275=AXIS2_PLACEMENT_3D('',#1685,#1362,#1363);
#1276=AXIS2_PLACEMENT_3D('',#1687,#1365,#1366);
#1277=AXIS2_PLACEMENT_3D('',#1693,#1370,#1371);
#1278=AXIS2_PLACEMENT_3D('',#1695,#1372,#1373);
#1279=AXIS2_PLACEMENT_3D('',#1697,#1374,#1375);
#1280=AXIS2_PLACEMENT_3D('',#1699,#1377,#1378);
#1281=AXIS2_PLACEMENT_3D('',#1702,#1381,#1382);
#1282=AXIS2_PLACEMENT_3D('',#1705,#1383,#1384);
#1283=AXIS2_PLACEMENT_3D('',#1709,#1386,#1387);
#1284=AXIS2_PLACEMENT_3D('',#1711,#1389,#1390);
#1285=AXIS2_PLACEMENT_3D('',#1717,#1394,#1395);
#1286=AXIS2_PLACEMENT_3D('',#1719,#1396,#1397);
#1287=AXIS2_PLACEMENT_3D('',#1721,#1398,#1399);
#1288=AXIS2_PLACEMENT_3D('',#1723,#1401,#1402);
#1289=AXIS2_PLACEMENT_3D('',#1726,#1405,#1406);
#1290=AXIS2_PLACEMENT_3D('',#1729,#1407,#1408);
#1291=AXIS2_PLACEMENT_3D('',#1733,#1410,#1411);
#1292=AXIS2_PLACEMENT_3D('',#1735,#1413,#1414);
#1293=AXIS2_PLACEMENT_3D('',#1741,#1418,#1419);
#1294=AXIS2_PLACEMENT_3D('',#1743,#1420,#1421);
#1295=AXIS2_PLACEMENT_3D('',#1745,#1422,#1423);
#1296=AXIS2_PLACEMENT_3D('',#1747,#1425,#1426);
#1297=AXIS2_PLACEMENT_3D('',#1750,#1429,#1430);
#1298=AXIS2_PLACEMENT_3D('',#1753,#1431,#1432);
#1299=AXIS2_PLACEMENT_3D('',#1757,#1434,#1435);
#1300=AXIS2_PLACEMENT_3D('',#1759,#1437,#1438);
#1301=AXIS2_PLACEMENT_3D('',#1765,#1442,#1443);
#1302=AXIS2_PLACEMENT_3D('',#1767,#1444,#1445);
#1303=AXIS2_PLACEMENT_3D('',#1769,#1446,#1447);
#1304=AXIS2_PLACEMENT_3D('',#1771,#1449,#1450);
#1305=AXIS2_PLACEMENT_3D('',#1774,#1453,#1454);
#1306=AXIS2_PLACEMENT_3D('',#1783,#1459,#1460);
#1307=AXIS2_PLACEMENT_3D('',#1789,#1464,#1465);
#1308=AXIS2_PLACEMENT_3D('',#1795,#1469,#1470);
#1309=AXIS2_PLACEMENT_3D('',#1798,#1473,#1474);
#1310=AXIS2_PLACEMENT_3D('',#1799,#1475,#1476);
#1311=AXIS2_PLACEMENT_3D('',#1808,#1481,#1482);
#1312=AXIS2_PLACEMENT_3D('',#1814,#1486,#1487);
#1313=AXIS2_PLACEMENT_3D('',#1820,#1491,#1492);
#1314=AXIS2_PLACEMENT_3D('',#1823,#1495,#1496);
#1315=AXIS2_PLACEMENT_3D('',#1824,#1497,#1498);
#1316=AXIS2_PLACEMENT_3D('',#1833,#1503,#1504);
#1317=AXIS2_PLACEMENT_3D('',#1839,#1508,#1509);
#1318=AXIS2_PLACEMENT_3D('',#1845,#1513,#1514);
#1319=AXIS2_PLACEMENT_3D('',#1848,#1517,#1518);
#1320=AXIS2_PLACEMENT_3D('',#1849,#1519,#1520);
#1321=AXIS2_PLACEMENT_3D('',#1858,#1525,#1526);
#1322=AXIS2_PLACEMENT_3D('',#1864,#1530,#1531);
#1323=AXIS2_PLACEMENT_3D('',#1870,#1535,#1536);
#1324=AXIS2_PLACEMENT_3D('',#1873,#1539,#1540);
#1325=AXIS2_PLACEMENT_3D('',#1874,#1541,#1542);
#1326=AXIS2_PLACEMENT_3D('',#1883,#1547,#1548);
#1327=AXIS2_PLACEMENT_3D('',#1891,#1553,#1554);
#1328=AXIS2_PLACEMENT_3D('',#1899,#1559,#1560);
#1329=AXIS2_PLACEMENT_3D('',#1902,#1563,#1564);
#1330=AXIS2_PLACEMENT_3D('',#1903,#1565,#1566);
#1331=AXIS2_PLACEMENT_3D('',#1909,#1570,#1571);
#1332=AXIS2_PLACEMENT_3D('',#1915,#1575,#1576);
#1333=AXIS2_PLACEMENT_3D('',#1924,#1581,#1582);
#1334=AXIS2_PLACEMENT_3D('',#1932,#1587,#1588);
#1335=AXIS2_PLACEMENT_3D('',#1938,#1592,#1593);
#1336=AXIS2_PLACEMENT_3D('',#1943,#1597,#1598);
#1337=AXIS2_PLACEMENT_3D('',#1944,#1599,#1600);
#1338=AXIS2_PLACEMENT_3D('',#1950,#1604,#1605);
#1339=AXIS2_PLACEMENT_3D('',#1953,#1608,#1609);
#1340=AXIS2_PLACEMENT_3D('',#1962,#1614,#1615);
#1341=AXIS2_PLACEMENT_3D('',#1970,#1620,#1621);
#1342=AXIS2_PLACEMENT_3D('',#1976,#1625,#1626);
#1343=AXIS2_PLACEMENT_3D('',#1981,#1630,#1631);
#1344=AXIS2_PLACEMENT_3D('',#1982,#1632,#1633);
#1345=AXIS2_PLACEMENT_3D('',#1985,#1636,#1637);
#1346=AXIS2_PLACEMENT_3D('',#1991,#1641,#1642);
#1347=AXIS2_PLACEMENT_3D('',#2000,#1647,#1648);
#1348=AXIS2_PLACEMENT_3D('',#2009,#1653,#1654);
#1349=AXIS2_PLACEMENT_3D('',#2014,#1658,#1659);
#1350=AXIS2_PLACEMENT_3D('',#2019,#1663,#1664);
#1351=AXIS2_PLACEMENT_3D('',#2020,#1665,#1666);
#1352=AXIS2_PLACEMENT_3D('',#2023,#1669,#1670);
#1353=AXIS2_PLACEMENT_3D('',#2026,#1673,#1674);
#1354=AXIS2_PLACEMENT_3D('',#2027,#1675,#1676);
#1355=DIRECTION('axis',(0.,0.,1.));
#1356=DIRECTION('refdir',(1.,0.,0.));
#1357=DIRECTION('center_axis',(0.,-1.,0.));
#1358=DIRECTION('ref_axis',(-1.,0.,0.));
#1359=DIRECTION('center_axis',(0.,1.,0.));
#1360=DIRECTION('ref_axis',(-1.,0.,0.));
#1361=DIRECTION('',(0.,-1.,0.));
#1362=DIRECTION('center_axis',(0.,-1.,0.));
#1363=DIRECTION('ref_axis',(-1.,0.,0.));
#1364=DIRECTION('',(0.,-1.,0.));
#1365=DIRECTION('center_axis',(6.03022236840584E-7,0.,0.999999999999818));
#1366=DIRECTION('ref_axis',(-0.999999999999818,0.,6.03022236840584E-7));
#1367=DIRECTION('',(0.999999999999818,0.,-6.03022236840584E-7));
#1368=DIRECTION('',(-0.999999999999818,0.,6.03022236840584E-7));
#1369=DIRECTION('',(0.,-1.,0.));
#1370=DIRECTION('center_axis',(0.,-1.,0.));
#1371=DIRECTION('ref_axis',(0.999999732610371,0.,0.000731285982035726));
#1372=DIRECTION('center_axis',(0.,1.,0.));
#1373=DIRECTION('ref_axis',(-1.,0.,0.));
#1374=DIRECTION('center_axis',(0.,-1.,0.));
#1375=DIRECTION('ref_axis',(-1.,0.,0.));
#1376=DIRECTION('',(0.,-1.,0.));
#1377=DIRECTION('center_axis',(-6.03022236840584E-7,0.,-0.999999999999818));
#1378=DIRECTION('ref_axis',(0.999999999999818,0.,-6.03022236840584E-7));
#1379=DIRECTION('',(-0.999999999999818,0.,6.03022236840584E-7));
#1380=DIRECTION('',(0.999999999999818,0.,-6.03022236840584E-7));
#1381=DIRECTION('center_axis',(0.,-1.,0.));
#1382=DIRECTION('ref_axis',(-1.,0.,0.));
#1383=DIRECTION('center_axis',(0.,1.,0.));
#1384=DIRECTION('ref_axis',(-1.,0.,0.));
#1385=DIRECTION('',(0.,-1.,0.));
#1386=DIRECTION('center_axis',(0.,-1.,0.));
#1387=DIRECTION('ref_axis',(-1.,0.,0.));
#1388=DIRECTION('',(0.,-1.,0.));
#1389=DIRECTION('center_axis',(6.03022236840584E-7,0.,0.999999999999818));
#1390=DIRECTION('ref_axis',(-0.999999999999818,0.,6.03022236840584E-7));
#1391=DIRECTION('',(0.999999999999818,0.,-6.03022236840584E-7));
#1392=DIRECTION('',(-0.999999999999818,0.,6.03022236840584E-7));
#1393=DIRECTION('',(0.,-1.,0.));
#1394=DIRECTION('center_axis',(0.,-1.,0.));
#1395=DIRECTION('ref_axis',(0.99999973261037,0.,0.000731285982104116));
#1396=DIRECTION('center_axis',(0.,1.,0.));
#1397=DIRECTION('ref_axis',(-1.,0.,0.));
#1398=DIRECTION('center_axis',(0.,-1.,0.));
#1399=DIRECTION('ref_axis',(-1.,0.,0.));
#1400=DIRECTION('',(0.,-1.,0.));
#1401=DIRECTION('center_axis',(-6.03022236840584E-7,0.,-0.999999999999818));
#1402=DIRECTION('ref_axis',(0.999999999999818,0.,-6.03022236840584E-7));
#1403=DIRECTION('',(-0.999999999999818,0.,6.03022236840584E-7));
#1404=DIRECTION('',(0.999999999999818,0.,-6.03022236840584E-7));
#1405=DIRECTION('center_axis',(0.,-1.,0.));
#1406=DIRECTION('ref_axis',(-1.,0.,0.));
#1407=DIRECTION('center_axis',(0.,1.,0.));
#1408=DIRECTION('ref_axis',(-1.,0.,0.));
#1409=DIRECTION('',(0.,-1.,0.));
#1410=DIRECTION('center_axis',(0.,-1.,0.));
#1411=DIRECTION('ref_axis',(-1.,0.,0.));
#1412=DIRECTION('',(0.,-1.,0.));
#1413=DIRECTION('center_axis',(6.03022236840584E-7,0.,0.999999999999818));
#1414=DIRECTION('ref_axis',(-0.999999999999818,0.,6.03022236840584E-7));
#1415=DIRECTION('',(0.999999999999818,0.,-6.03022236840584E-7));
#1416=DIRECTION('',(-0.999999999999818,0.,6.03022236840584E-7));
#1417=DIRECTION('',(0.,-1.,0.));
#1418=DIRECTION('center_axis',(0.,-1.,0.));
#1419=DIRECTION('ref_axis',(0.999999732610371,0.,0.000731285981993094));
#1420=DIRECTION('center_axis',(0.,1.,0.));
#1421=DIRECTION('ref_axis',(-1.,0.,0.));
#1422=DIRECTION('center_axis',(0.,-1.,0.));
#1423=DIRECTION('ref_axis',(-1.,0.,0.));
#1424=DIRECTION('',(0.,-1.,0.));
#1425=DIRECTION('center_axis',(-6.03022236840584E-7,0.,-0.999999999999818));
#1426=DIRECTION('ref_axis',(0.999999999999818,0.,-6.03022236840584E-7));
#1427=DIRECTION('',(-0.999999999999818,0.,6.03022236840584E-7));
#1428=DIRECTION('',(0.999999999999818,0.,-6.03022236840584E-7));
#1429=DIRECTION('center_axis',(0.,-1.,0.));
#1430=DIRECTION('ref_axis',(-1.,0.,0.));
#1431=DIRECTION('center_axis',(0.,1.,0.));
#1432=DIRECTION('ref_axis',(-1.,0.,0.));
#1433=DIRECTION('',(0.,-1.,0.));
#1434=DIRECTION('center_axis',(0.,-1.,0.));
#1435=DIRECTION('ref_axis',(-1.,0.,0.));
#1436=DIRECTION('',(0.,-1.,0.));
#1437=DIRECTION('center_axis',(6.03022236840584E-7,0.,0.999999999999818));
#1438=DIRECTION('ref_axis',(-0.999999999999818,0.,6.03022236840584E-7));
#1439=DIRECTION('',(0.999999999999818,0.,-6.03022236840584E-7));
#1440=DIRECTION('',(-0.999999999999818,0.,6.03022236840584E-7));
#1441=DIRECTION('',(0.,-1.,0.));
#1442=DIRECTION('center_axis',(0.,-1.,0.));
#1443=DIRECTION('ref_axis',(0.999999732610371,0.,0.000731285981923372));
#1444=DIRECTION('center_axis',(0.,1.,0.));
#1445=DIRECTION('ref_axis',(-1.,0.,0.));
#1446=DIRECTION('center_axis',(0.,-1.,0.));
#1447=DIRECTION('ref_axis',(-1.,0.,0.));
#1448=DIRECTION('',(0.,-1.,0.));
#1449=DIRECTION('center_axis',(-6.03022236840584E-7,0.,-0.999999999999818));
#1450=DIRECTION('ref_axis',(0.999999999999818,0.,-6.03022236840584E-7));
#1451=DIRECTION('',(-0.999999999999818,0.,6.03022236840584E-7));
#1452=DIRECTION('',(0.999999999999818,0.,-6.03022236840584E-7));
#1453=DIRECTION('center_axis',(0.,0.,-1.));
#1454=DIRECTION('ref_axis',(1.,0.,0.));
#1455=DIRECTION('',(1.,0.,0.));
#1456=DIRECTION('',(0.,-1.,0.));
#1457=DIRECTION('',(1.,0.,0.));
#1458=DIRECTION('',(0.,-1.,0.));
#1459=DIRECTION('center_axis',(-1.,0.,0.));
#1460=DIRECTION('ref_axis',(0.,0.,-1.));
#1461=DIRECTION('',(0.,0.,-1.));
#1462=DIRECTION('',(0.,-1.,0.));
#1463=DIRECTION('',(0.,0.,-1.));
#1464=DIRECTION('center_axis',(0.,0.,1.));
#1465=DIRECTION('ref_axis',(-1.,0.,0.));
#1466=DIRECTION('',(-1.,0.,0.));
#1467=DIRECTION('',(0.,-1.,0.));
#1468=DIRECTION('',(-1.,0.,0.));
#1469=DIRECTION('center_axis',(1.,0.,0.));
#1470=DIRECTION('ref_axis',(0.,0.,1.));
#1471=DIRECTION('',(0.,0.,1.));
#1472=DIRECTION('',(0.,0.,1.));
#1473=DIRECTION('center_axis',(0.,-1.,0.));
#1474=DIRECTION('ref_axis',(0.,0.,-1.));
#1475=DIRECTION('center_axis',(0.,0.,-1.));
#1476=DIRECTION('ref_axis',(1.,0.,0.));
#1477=DIRECTION('',(1.,0.,0.));
#1478=DIRECTION('',(0.,-1.,0.));
#1479=DIRECTION('',(1.,0.,0.));
#1480=DIRECTION('',(0.,-1.,0.));
#1481=DIRECTION('center_axis',(-1.,0.,0.));
#1482=DIRECTION('ref_axis',(0.,0.,-1.));
#1483=DIRECTION('',(0.,0.,-1.));
#1484=DIRECTION('',(0.,-1.,0.));
#1485=DIRECTION('',(0.,0.,-1.));
#1486=DIRECTION('center_axis',(0.,0.,1.));
#1487=DIRECTION('ref_axis',(-1.,0.,0.));
#1488=DIRECTION('',(-1.,0.,0.));
#1489=DIRECTION('',(0.,-1.,0.));
#1490=DIRECTION('',(-1.,0.,0.));
#1491=DIRECTION('center_axis',(1.,0.,0.));
#1492=DIRECTION('ref_axis',(0.,0.,1.));
#1493=DIRECTION('',(0.,0.,1.));
#1494=DIRECTION('',(0.,0.,1.));
#1495=DIRECTION('center_axis',(0.,-1.,0.));
#1496=DIRECTION('ref_axis',(0.,0.,-1.));
#1497=DIRECTION('center_axis',(1.,0.,0.));
#1498=DIRECTION('ref_axis',(0.,0.,1.));
#1499=DIRECTION('',(0.,0.,1.));
#1500=DIRECTION('',(0.,-1.,0.));
#1501=DIRECTION('',(0.,0.,1.));
#1502=DIRECTION('',(0.,-1.,0.));
#1503=DIRECTION('center_axis',(0.,0.,-1.));
#1504=DIRECTION('ref_axis',(1.,0.,0.));
#1505=DIRECTION('',(1.,0.,0.));
#1506=DIRECTION('',(0.,-1.,0.));
#1507=DIRECTION('',(1.,0.,0.));
#1508=DIRECTION('center_axis',(-1.,0.,0.));
#1509=DIRECTION('ref_axis',(0.,0.,-1.));
#1510=DIRECTION('',(0.,0.,-1.));
#1511=DIRECTION('',(0.,-1.,0.));
#1512=DIRECTION('',(0.,0.,-1.));
#1513=DIRECTION('center_axis',(0.,0.,1.));
#1514=DIRECTION('ref_axis',(-1.,0.,0.));
#1515=DIRECTION('',(-1.,0.,0.));
#1516=DIRECTION('',(-1.,0.,0.));
#1517=DIRECTION('center_axis',(0.,-1.,0.));
#1518=DIRECTION('ref_axis',(0.,0.,-1.));
#1519=DIRECTION('center_axis',(0.,0.,-1.));
#1520=DIRECTION('ref_axis',(1.,0.,0.));
#1521=DIRECTION('',(1.,0.,0.));
#1522=DIRECTION('',(0.,-1.,0.));
#1523=DIRECTION('',(1.,0.,0.));
#1524=DIRECTION('',(0.,-1.,0.));
#1525=DIRECTION('center_axis',(-1.,0.,0.));
#1526=DIRECTION('ref_axis',(0.,0.,-1.));
#1527=DIRECTION('',(0.,0.,-1.));
#1528=DIRECTION('',(0.,-1.,0.));
#1529=DIRECTION('',(0.,0.,-1.));
#1530=DIRECTION('center_axis',(0.,0.,1.));
#1531=DIRECTION('ref_axis',(-1.,0.,0.));
#1532=DIRECTION('',(-1.,0.,0.));
#1533=DIRECTION('',(0.,-1.,0.));
#1534=DIRECTION('',(-1.,0.,0.));
#1535=DIRECTION('center_axis',(1.,0.,0.));
#1536=DIRECTION('ref_axis',(0.,0.,1.));
#1537=DIRECTION('',(0.,0.,1.));
#1538=DIRECTION('',(0.,0.,1.));
#1539=DIRECTION('center_axis',(0.,-1.,0.));
#1540=DIRECTION('ref_axis',(0.,0.,-1.));
#1541=DIRECTION('center_axis',(0.,0.,-1.));
#1542=DIRECTION('ref_axis',(-1.,0.,0.));
#1543=DIRECTION('',(1.,0.,0.));
#1544=DIRECTION('',(0.,1.,0.));
#1545=DIRECTION('',(-1.,0.,0.));
#1546=DIRECTION('',(0.,1.,0.));
#1547=DIRECTION('center_axis',(-1.,0.,0.));
#1548=DIRECTION('ref_axis',(0.,0.,1.));
#1549=DIRECTION('',(0.,0.,-1.));
#1550=DIRECTION('',(0.,1.,0.));
#1551=DIRECTION('',(0.,0.,1.));
#1552=DIRECTION('',(0.,1.,0.));
#1553=DIRECTION('center_axis',(1.,0.,0.));
#1554=DIRECTION('ref_axis',(0.,0.,-1.));
#1555=DIRECTION('',(0.,0.,1.));
#1556=DIRECTION('',(0.,-1.,0.));
#1557=DIRECTION('',(0.,0.,-1.));
#1558=DIRECTION('',(0.,1.,0.));
#1559=DIRECTION('center_axis',(0.,0.,1.));
#1560=DIRECTION('ref_axis',(1.,0.,0.));
#1561=DIRECTION('',(-1.,0.,0.));
#1562=DIRECTION('',(1.,0.,0.));
#1563=DIRECTION('center_axis',(0.,1.,0.));
#1564=DIRECTION('ref_axis',(0.,0.,1.));
#1565=DIRECTION('center_axis',(0.,0.,1.));
#1566=DIRECTION('ref_axis',(1.,0.,0.));
#1567=DIRECTION('',(1.,0.,0.));
#1568=DIRECTION('',(0.,1.,0.));
#1569=DIRECTION('',(1.,0.,0.));
#1570=DIRECTION('center_axis',(0.,0.,1.));
#1571=DIRECTION('ref_axis',(1.,0.,0.));
#1572=DIRECTION('',(1.,0.,0.));
#1573=DIRECTION('',(0.,1.,0.));
#1574=DIRECTION('',(1.,0.,0.));
#1575=DIRECTION('center_axis',(1.,0.,0.));
#1576=DIRECTION('ref_axis',(0.,0.,-1.));
#1577=DIRECTION('',(0.,0.,1.));
#1578=DIRECTION('',(0.,1.,0.));
#1579=DIRECTION('',(0.,0.,-1.));
#1580=DIRECTION('',(0.,1.,0.));
#1581=DIRECTION('center_axis',(0.,0.,1.));
#1582=DIRECTION('ref_axis',(1.,0.,0.));
#1583=DIRECTION('',(1.,0.,0.));
#1584=DIRECTION('',(0.,-1.,0.));
#1585=DIRECTION('',(1.,0.,0.));
#1586=DIRECTION('',(0.,1.,0.));
#1587=DIRECTION('center_axis',(-1.,0.,0.));
#1588=DIRECTION('ref_axis',(0.,0.,1.));
#1589=DIRECTION('',(0.,0.,1.));
#1590=DIRECTION('',(0.,0.,1.));
#1591=DIRECTION('',(0.,1.,0.));
#1592=DIRECTION('center_axis',(0.,0.,-1.));
#1593=DIRECTION('ref_axis',(-1.,0.,0.));
#1594=DIRECTION('',(-1.,0.,0.));
#1595=DIRECTION('',(-1.,0.,0.));
#1596=DIRECTION('',(0.,1.,0.));
#1597=DIRECTION('center_axis',(0.,1.,0.));
#1598=DIRECTION('ref_axis',(0.,0.,1.));
#1599=DIRECTION('center_axis',(-1.,0.,0.));
#1600=DIRECTION('ref_axis',(0.,0.,1.));
#1601=DIRECTION('',(0.,0.,1.));
#1602=DIRECTION('',(0.,1.,0.));
#1603=DIRECTION('',(0.,0.,1.));
#1604=DIRECTION('center_axis',(-1.,0.,0.));
#1605=DIRECTION('ref_axis',(0.,0.,1.));
#1606=DIRECTION('',(0.,0.,1.));
#1607=DIRECTION('',(0.,0.,1.));
#1608=DIRECTION('center_axis',(-1.,0.,0.));
#1609=DIRECTION('ref_axis',(0.,0.,1.));
#1610=DIRECTION('',(0.,0.,-1.));
#1611=DIRECTION('',(0.,1.,0.));
#1612=DIRECTION('',(0.,0.,1.));
#1613=DIRECTION('',(0.,1.,0.));
#1614=DIRECTION('center_axis',(0.,0.,-1.));
#1615=DIRECTION('ref_axis',(-1.,0.,0.));
#1616=DIRECTION('',(1.,0.,0.));
#1617=DIRECTION('',(0.,-1.,0.));
#1618=DIRECTION('',(-1.,0.,0.));
#1619=DIRECTION('',(0.,1.,0.));
#1620=DIRECTION('center_axis',(1.,0.,0.));
#1621=DIRECTION('ref_axis',(0.,0.,-1.));
#1622=DIRECTION('',(0.,0.,1.));
#1623=DIRECTION('',(0.,0.,-1.));
#1624=DIRECTION('',(0.,1.,0.));
#1625=DIRECTION('center_axis',(0.,0.,1.));
#1626=DIRECTION('ref_axis',(1.,0.,0.));
#1627=DIRECTION('',(-1.,0.,0.));
#1628=DIRECTION('',(1.,0.,0.));
#1629=DIRECTION('',(0.,1.,0.));
#1630=DIRECTION('center_axis',(0.,1.,0.));
#1631=DIRECTION('ref_axis',(0.,0.,1.));
#1632=DIRECTION('center_axis',(1.,0.,0.));
#1633=DIRECTION('ref_axis',(0.,0.,-1.));
#1634=DIRECTION('',(0.,0.,-1.));
#1635=DIRECTION('',(0.,0.,-1.));
#1636=DIRECTION('center_axis',(1.,0.,0.));
#1637=DIRECTION('ref_axis',(0.,0.,-1.));
#1638=DIRECTION('',(0.,0.,-1.));
#1639=DIRECTION('',(0.,1.,0.));
#1640=DIRECTION('',(0.,0.,-1.));
#1641=DIRECTION('center_axis',(0.,0.,1.));
#1642=DIRECTION('ref_axis',(1.,0.,0.));
#1643=DIRECTION('',(-1.,0.,0.));
#1644=DIRECTION('',(0.,1.,0.));
#1645=DIRECTION('',(1.,0.,0.));
#1646=DIRECTION('',(0.,1.,0.));
#1647=DIRECTION('center_axis',(0.,0.,-1.));
#1648=DIRECTION('ref_axis',(-1.,0.,0.));
#1649=DIRECTION('',(-1.,0.,0.));
#1650=DIRECTION('',(0.,1.,0.));
#1651=DIRECTION('',(-1.,0.,0.));
#1652=DIRECTION('',(0.,1.,0.));
#1653=DIRECTION('center_axis',(1.,0.,0.));
#1654=DIRECTION('ref_axis',(0.,0.,-1.));
#1655=DIRECTION('',(0.,0.,-1.));
#1656=DIRECTION('',(0.,0.,-1.));
#1657=DIRECTION('',(0.,1.,0.));
#1658=DIRECTION('center_axis',(-1.,0.,0.));
#1659=DIRECTION('ref_axis',(0.,0.,1.));
#1660=DIRECTION('',(0.,0.,1.));
#1661=DIRECTION('',(0.,-1.,0.));
#1662=DIRECTION('',(0.,0.,1.));
#1663=DIRECTION('center_axis',(0.,1.,0.));
#1664=DIRECTION('ref_axis',(0.,0.,1.));
#1665=DIRECTION('center_axis',(0.,0.,-1.));
#1666=DIRECTION('ref_axis',(-1.,0.,0.));
#1667=DIRECTION('',(-1.,0.,0.));
#1668=DIRECTION('',(-1.,0.,0.));
#1669=DIRECTION('center_axis',(0.,0.,-1.));
#1670=DIRECTION('ref_axis',(-1.,0.,0.));
#1671=DIRECTION('',(-1.,0.,0.));
#1672=DIRECTION('',(-1.,0.,0.));
#1673=DIRECTION('center_axis',(0.,1.,0.));
#1674=DIRECTION('ref_axis',(0.,0.,1.));
#1675=DIRECTION('center_axis',(0.,1.,0.));
#1676=DIRECTION('ref_axis',(1.,0.,0.));
#1677=CARTESIAN_POINT('',(0.,0.,0.));
#1678=CARTESIAN_POINT('Origin',(93.15,4.3,-67.7));
#1679=CARTESIAN_POINT('',(93.1553782507967,0.,-70.6999951790659));
#1680=CARTESIAN_POINT('',(93.1553782507967,0.,-64.7000048209342));
#1681=CARTESIAN_POINT('Origin',(93.15,0.,-67.7));
#1682=CARTESIAN_POINT('',(93.1553782507967,4.3,-70.6999951790659));
#1683=CARTESIAN_POINT('',(93.1553782507967,4.3,-70.6999951790659));
#1684=CARTESIAN_POINT('',(93.1553782507967,4.3,-64.7000048209342));
#1685=CARTESIAN_POINT('Origin',(93.15,4.3,-67.7));
#1686=CARTESIAN_POINT('',(93.1553782507967,4.3,-64.7000048209342));
#1687=CARTESIAN_POINT('Origin',(101.145610485621,4.3,-64.7000096392219));
#1688=CARTESIAN_POINT('',(101.145610485621,0.,-64.7000096392219));
#1689=CARTESIAN_POINT('',(79.1477971020156,2.77555756156289E-16,-64.6999963740513));
#1690=CARTESIAN_POINT('',(101.145610485621,4.3,-64.7000096392219));
#1691=CARTESIAN_POINT('',(99.1478061473419,4.3,-64.7000084345014));
#1692=CARTESIAN_POINT('',(101.145610485621,4.3,-64.7000096392219));
#1693=CARTESIAN_POINT('Origin',(101.15,4.3,-67.7));
#1694=CARTESIAN_POINT('',(101.149998190933,0.,-70.6999999999995));
#1695=CARTESIAN_POINT('Origin',(101.15,0.,-67.7));
#1696=CARTESIAN_POINT('',(101.149998190933,4.3,-70.6999999999995));
#1697=CARTESIAN_POINT('Origin',(101.15,4.3,-67.7));
#1698=CARTESIAN_POINT('',(101.149998190933,4.3,-70.6999999999995));
#1699=CARTESIAN_POINT('Origin',(93.1553782507967,4.3,-70.6999951790659));
#1700=CARTESIAN_POINT('',(75.1526791755394,2.77555756156289E-16,-70.699984323038));
#1701=CARTESIAN_POINT('',(95.1526882208657,4.3,-70.6999963834882));
#1702=CARTESIAN_POINT('Origin',(93.15,4.3,-7.70000000000001));
#1703=CARTESIAN_POINT('',(93.1553782507967,0.,-10.6999951790659));
#1704=CARTESIAN_POINT('',(93.1553782507967,0.,-4.70000482093415));
#1705=CARTESIAN_POINT('Origin',(93.15,0.,-7.70000000000001));
#1706=CARTESIAN_POINT('',(93.1553782507967,4.3,-10.6999951790659));
#1707=CARTESIAN_POINT('',(93.1553782507967,4.3,-10.6999951790659));
#1708=CARTESIAN_POINT('',(93.1553782507967,4.3,-4.70000482093415));
#1709=CARTESIAN_POINT('Origin',(93.15,4.3,-7.70000000000001));
#1710=CARTESIAN_POINT('',(93.1553782507967,4.3,-4.70000482093415));
#1711=CARTESIAN_POINT('Origin',(101.145610485621,4.3,-4.70000963922187));
#1712=CARTESIAN_POINT('',(101.145610485621,0.,-4.70000963922187));
#1713=CARTESIAN_POINT('',(79.1478151926825,2.77555756156289E-16,-4.69999637406215));
#1714=CARTESIAN_POINT('',(101.145610485621,4.3,-4.70000963922187));
#1715=CARTESIAN_POINT('',(99.1478061473417,4.3,-4.70000843450143));
#1716=CARTESIAN_POINT('',(101.145610485621,4.3,-4.70000963922187));
#1717=CARTESIAN_POINT('Origin',(101.15,4.3,-7.70000000000001));
#1718=CARTESIAN_POINT('',(101.149998190933,0.,-10.6999999999995));
#1719=CARTESIAN_POINT('Origin',(101.15,0.,-7.70000000000001));
#1720=CARTESIAN_POINT('',(101.149998190933,4.3,-10.6999999999995));
#1721=CARTESIAN_POINT('Origin',(101.15,4.3,-7.70000000000001));
#1722=CARTESIAN_POINT('',(101.149998190933,4.3,-10.6999999999995));
#1723=CARTESIAN_POINT('Origin',(93.1553782507967,4.3,-10.6999951790659));
#1724=CARTESIAN_POINT('',(75.1526972662065,2.77555756156289E-16,-10.6999843230489));
#1725=CARTESIAN_POINT('',(95.1526882208657,4.3,-10.6999963834882));
#1726=CARTESIAN_POINT('Origin',(13.15,4.3,-67.7));
#1727=CARTESIAN_POINT('',(13.1553782507967,0.,-70.6999951790659));
#1728=CARTESIAN_POINT('',(13.1553782507967,0.,-64.7000048209342));
#1729=CARTESIAN_POINT('Origin',(13.15,0.,-67.7));
#1730=CARTESIAN_POINT('',(13.1553782507967,4.3,-70.6999951790659));
#1731=CARTESIAN_POINT('',(13.1553782507967,4.3,-70.6999951790659));
#1732=CARTESIAN_POINT('',(13.1553782507967,4.3,-64.7000048209342));
#1733=CARTESIAN_POINT('Origin',(13.15,4.3,-67.7));
#1734=CARTESIAN_POINT('',(13.1553782507967,4.3,-64.7000048209342));
#1735=CARTESIAN_POINT('Origin',(21.1456104856216,4.3,-64.7000096392219));
#1736=CARTESIAN_POINT('',(21.1456104856216,0.,-64.7000096392219));
#1737=CARTESIAN_POINT('',(39.1477971020012,2.77555756156289E-16,-64.7000204949407));
#1738=CARTESIAN_POINT('',(21.1456104856216,4.3,-64.7000096392219));
#1739=CARTESIAN_POINT('',(19.147806147342,4.3,-64.7000084345014));
#1740=CARTESIAN_POINT('',(21.1456104856216,4.3,-64.7000096392219));
#1741=CARTESIAN_POINT('Origin',(21.15,4.3,-67.7));
#1742=CARTESIAN_POINT('',(21.1499981909333,0.,-70.6999999999995));
#1743=CARTESIAN_POINT('Origin',(21.15,0.,-67.7));
#1744=CARTESIAN_POINT('',(21.1499981909333,4.3,-70.6999999999995));
#1745=CARTESIAN_POINT('Origin',(21.15,4.3,-67.7));
#1746=CARTESIAN_POINT('',(21.1499981909333,4.3,-70.6999999999995));
#1747=CARTESIAN_POINT('Origin',(13.1553782507967,4.3,-70.6999951790659));
#1748=CARTESIAN_POINT('',(35.1526791755249,2.77555756156289E-16,-70.7000084439275));
#1749=CARTESIAN_POINT('',(15.1526882208657,4.3,-70.6999963834882));
#1750=CARTESIAN_POINT('Origin',(13.15,4.3,-7.70000000000001));
#1751=CARTESIAN_POINT('',(13.1553782507967,0.,-10.6999951790659));
#1752=CARTESIAN_POINT('',(13.1553782507967,0.,-4.70000482093416));
#1753=CARTESIAN_POINT('Origin',(13.15,0.,-7.70000000000001));
#1754=CARTESIAN_POINT('',(13.1553782507967,4.3,-10.6999951790659));
#1755=CARTESIAN_POINT('',(13.1553782507967,4.3,-10.6999951790659));
#1756=CARTESIAN_POINT('',(13.1553782507967,4.3,-4.70000482093416));
#1757=CARTESIAN_POINT('Origin',(13.15,4.3,-7.70000000000001));
#1758=CARTESIAN_POINT('',(13.1553782507967,4.3,-4.70000482093416));
#1759=CARTESIAN_POINT('Origin',(21.1456104856221,4.3,-4.70000963922187));
#1760=CARTESIAN_POINT('',(21.1456104856221,0.,-4.70000963922187));
#1761=CARTESIAN_POINT('',(39.1478151926685,2.77555756156289E-16,-4.70002049495162));
#1762=CARTESIAN_POINT('',(21.1456104856221,4.3,-4.70000963922187));
#1763=CARTESIAN_POINT('',(19.1478061473422,4.3,-4.70000843450143));
#1764=CARTESIAN_POINT('',(21.1456104856221,4.3,-4.70000963922187));
#1765=CARTESIAN_POINT('Origin',(21.15,4.3,-7.70000000000001));
#1766=CARTESIAN_POINT('',(21.1499981909333,0.,-10.6999999999995));
#1767=CARTESIAN_POINT('Origin',(21.15,0.,-7.70000000000001));
#1768=CARTESIAN_POINT('',(21.1499981909333,4.3,-10.6999999999995));
#1769=CARTESIAN_POINT('Origin',(21.15,4.3,-7.70000000000001));
#1770=CARTESIAN_POINT('',(21.1499981909333,4.3,-10.6999999999995));
#1771=CARTESIAN_POINT('Origin',(13.1553782507967,4.3,-10.6999951790659));
#1772=CARTESIAN_POINT('',(35.152697266192,2.77555756156289E-16,-10.7000084439384));
#1773=CARTESIAN_POINT('',(15.1526882208657,4.3,-10.6999963834882));
#1774=CARTESIAN_POINT('Origin',(8.4,18.3,-12.45));
#1775=CARTESIAN_POINT('',(8.4,18.3,-12.45));
#1776=CARTESIAN_POINT('',(25.9,18.3,-12.45));
#1777=CARTESIAN_POINT('',(32.775,18.3,-12.45));
#1778=CARTESIAN_POINT('',(8.4,4.3,-12.45));
#1779=CARTESIAN_POINT('',(8.4,18.3,-12.45));
#1780=CARTESIAN_POINT('',(25.9,4.3,-12.45));
#1781=CARTESIAN_POINT('',(8.4,4.3,-12.45));
#1782=CARTESIAN_POINT('',(25.9,18.3,-12.45));
#1783=CARTESIAN_POINT('Origin',(8.4,18.3,-2.95000000000002));
#1784=CARTESIAN_POINT('',(8.4,18.3,-2.95000000000002));
#1785=CARTESIAN_POINT('',(8.4,18.3,-20.325));
#1786=CARTESIAN_POINT('',(8.4,4.3,-2.95000000000002));
#1787=CARTESIAN_POINT('',(8.4,18.3,-2.95000000000002));
#1788=CARTESIAN_POINT('',(8.4,4.3,-2.95000000000002));
#1789=CARTESIAN_POINT('Origin',(25.9,18.3,-2.95000000000002));
#1790=CARTESIAN_POINT('',(25.9,18.3,-2.95000000000002));
#1791=CARTESIAN_POINT('',(41.525,18.3,-2.95000000000002));
#1792=CARTESIAN_POINT('',(25.9,4.3,-2.95000000000002));
#1793=CARTESIAN_POINT('',(25.9,18.3,-2.95000000000002));
#1794=CARTESIAN_POINT('',(25.9,4.3,-2.95000000000002));
#1795=CARTESIAN_POINT('Origin',(25.9,18.3,-12.45));
#1796=CARTESIAN_POINT('',(25.9,18.3,-25.075));
#1797=CARTESIAN_POINT('',(25.9,4.3,-12.45));
#1798=CARTESIAN_POINT('Origin',(17.15,4.3,-7.70000000000001));
#1799=CARTESIAN_POINT('Origin',(88.4,18.3,-12.45));
#1800=CARTESIAN_POINT('',(88.4,18.3,-12.45));
#1801=CARTESIAN_POINT('',(105.9,18.3,-12.45));
#1802=CARTESIAN_POINT('',(72.775,18.3,-12.45));
#1803=CARTESIAN_POINT('',(88.4,4.3,-12.45));
#1804=CARTESIAN_POINT('',(88.4,18.3,-12.45));
#1805=CARTESIAN_POINT('',(105.9,4.3,-12.45));
#1806=CARTESIAN_POINT('',(88.4,4.3,-12.45));
#1807=CARTESIAN_POINT('',(105.9,18.3,-12.45));
#1808=CARTESIAN_POINT('Origin',(88.4,18.3,-2.95000000000002));
#1809=CARTESIAN_POINT('',(88.4,18.3,-2.95000000000002));
#1810=CARTESIAN_POINT('',(88.4,18.3,-20.325));
#1811=CARTESIAN_POINT('',(88.4,4.3,-2.95000000000002));
#1812=CARTESIAN_POINT('',(88.4,18.3,-2.95000000000002));
#1813=CARTESIAN_POINT('',(88.4,4.3,-2.95000000000002));
#1814=CARTESIAN_POINT('Origin',(105.9,18.3,-2.95000000000002));
#1815=CARTESIAN_POINT('',(105.9,18.3,-2.95000000000002));
#1816=CARTESIAN_POINT('',(81.525,18.3,-2.95000000000002));
#1817=CARTESIAN_POINT('',(105.9,4.3,-2.95000000000002));
#1818=CARTESIAN_POINT('',(105.9,18.3,-2.95000000000002));
#1819=CARTESIAN_POINT('',(105.9,4.3,-2.95000000000002));
#1820=CARTESIAN_POINT('Origin',(105.9,18.3,-12.45));
#1821=CARTESIAN_POINT('',(105.9,18.3,-25.075));
#1822=CARTESIAN_POINT('',(105.9,4.3,-12.45));
#1823=CARTESIAN_POINT('Origin',(97.15,4.3,-7.70000000000001));
#1824=CARTESIAN_POINT('Origin',(25.9,18.3,-72.45));
#1825=CARTESIAN_POINT('',(25.9,18.3,-72.45));
#1826=CARTESIAN_POINT('',(25.9,18.3,-62.95));
#1827=CARTESIAN_POINT('',(25.9,18.3,-55.075));
#1828=CARTESIAN_POINT('',(25.9,4.3,-72.45));
#1829=CARTESIAN_POINT('',(25.9,18.3,-72.45));
#1830=CARTESIAN_POINT('',(25.9,4.3,-62.95));
#1831=CARTESIAN_POINT('',(25.9,4.3,-72.45));
#1832=CARTESIAN_POINT('',(25.9,18.3,-62.95));
#1833=CARTESIAN_POINT('Origin',(8.4,18.3,-72.45));
#1834=CARTESIAN_POINT('',(8.4,18.3,-72.45));
#1835=CARTESIAN_POINT('',(32.775,18.3,-72.45));
#1836=CARTESIAN_POINT('',(8.4,4.3,-72.45));
#1837=CARTESIAN_POINT('',(8.4,18.3,-72.45));
#1838=CARTESIAN_POINT('',(8.4,4.3,-72.45));
#1839=CARTESIAN_POINT('Origin',(8.4,18.3,-62.95));
#1840=CARTESIAN_POINT('',(8.4,18.3,-62.95));
#1841=CARTESIAN_POINT('',(8.4,18.3,-50.325));
#1842=CARTESIAN_POINT('',(8.4,4.3,-62.95));
#1843=CARTESIAN_POINT('',(8.4,18.3,-62.95));
#1844=CARTESIAN_POINT('',(8.4,4.3,-62.95));
#1845=CARTESIAN_POINT('Origin',(25.9,18.3,-62.95));
#1846=CARTESIAN_POINT('',(41.525,18.3,-62.95));
#1847=CARTESIAN_POINT('',(25.9,4.3,-62.95));
#1848=CARTESIAN_POINT('Origin',(17.15,4.3,-67.7));
#1849=CARTESIAN_POINT('Origin',(88.4,18.3,-72.45));
#1850=CARTESIAN_POINT('',(88.4,18.3,-72.45));
#1851=CARTESIAN_POINT('',(105.9,18.3,-72.45));
#1852=CARTESIAN_POINT('',(72.775,18.3,-72.45));
#1853=CARTESIAN_POINT('',(88.4,4.3,-72.45));
#1854=CARTESIAN_POINT('',(88.4,18.3,-72.45));
#1855=CARTESIAN_POINT('',(105.9,4.3,-72.45));
#1856=CARTESIAN_POINT('',(88.4,4.3,-72.45));
#1857=CARTESIAN_POINT('',(105.9,18.3,-72.45));
#1858=CARTESIAN_POINT('Origin',(88.4,18.3,-62.95));
#1859=CARTESIAN_POINT('',(88.4,18.3,-62.95));
#1860=CARTESIAN_POINT('',(88.4,18.3,-50.325));
#1861=CARTESIAN_POINT('',(88.4,4.3,-62.95));
#1862=CARTESIAN_POINT('',(88.4,18.3,-62.95));
#1863=CARTESIAN_POINT('',(88.4,4.3,-62.95));
#1864=CARTESIAN_POINT('Origin',(105.9,18.3,-62.95));
#1865=CARTESIAN_POINT('',(105.9,18.3,-62.95));
#1866=CARTESIAN_POINT('',(81.525,18.3,-62.95));
#1867=CARTESIAN_POINT('',(105.9,4.3,-62.95));
#1868=CARTESIAN_POINT('',(105.9,18.3,-62.95));
#1869=CARTESIAN_POINT('',(105.9,4.3,-62.95));
#1870=CARTESIAN_POINT('Origin',(105.9,18.3,-72.45));
#1871=CARTESIAN_POINT('',(105.9,18.3,-55.075));
#1872=CARTESIAN_POINT('',(105.9,4.3,-72.45));
#1873=CARTESIAN_POINT('Origin',(97.15,4.3,-67.7));
#1874=CARTESIAN_POINT('Origin',(67.15,0.,0.));
#1875=CARTESIAN_POINT('',(47.15,18.3,0.));
#1876=CARTESIAN_POINT('',(67.15,18.3,0.));
#1877=CARTESIAN_POINT('',(0.,18.3,0.));
#1878=CARTESIAN_POINT('',(47.15,36.8,0.));
#1879=CARTESIAN_POINT('',(47.15,0.,0.));
#1880=CARTESIAN_POINT('',(67.15,36.8,0.));
#1881=CARTESIAN_POINT('',(47.15,36.8,0.));
#1882=CARTESIAN_POINT('',(67.15,0.,0.));
#1883=CARTESIAN_POINT('Origin',(47.15,0.,0.));
#1884=CARTESIAN_POINT('',(47.15,0.,2.5));
#1885=CARTESIAN_POINT('',(47.15,0.,0.));
#1886=CARTESIAN_POINT('',(47.15,0.,2.5));
#1887=CARTESIAN_POINT('',(47.15,36.8,2.5));
#1888=CARTESIAN_POINT('',(47.15,0.,2.5));
#1889=CARTESIAN_POINT('',(47.15,36.8,2.5));
#1890=CARTESIAN_POINT('',(47.15,0.,0.));
#1891=CARTESIAN_POINT('Origin',(67.15,0.,2.5));
#1892=CARTESIAN_POINT('',(67.15,0.,0.));
#1893=CARTESIAN_POINT('',(67.15,0.,2.5));
#1894=CARTESIAN_POINT('',(67.15,0.,0.));
#1895=CARTESIAN_POINT('',(67.15,0.,0.));
#1896=CARTESIAN_POINT('',(67.15,36.8,2.5));
#1897=CARTESIAN_POINT('',(67.15,36.8,0.));
#1898=CARTESIAN_POINT('',(67.15,0.,2.5));
#1899=CARTESIAN_POINT('Origin',(47.15,0.,2.5));
#1900=CARTESIAN_POINT('',(67.15,0.,2.5));
#1901=CARTESIAN_POINT('',(67.15,36.8,2.5));
#1902=CARTESIAN_POINT('Origin',(57.15,36.8,1.25));
#1903=CARTESIAN_POINT('Origin',(0.,0.,0.));
#1904=CARTESIAN_POINT('',(0.,18.3,0.));
#1905=CARTESIAN_POINT('',(0.,18.3,0.));
#1906=CARTESIAN_POINT('',(0.,0.,0.));
#1907=CARTESIAN_POINT('',(0.,0.,0.));
#1908=CARTESIAN_POINT('',(0.,0.,0.));
#1909=CARTESIAN_POINT('Origin',(0.,0.,0.));
#1910=CARTESIAN_POINT('',(114.3,0.,0.));
#1911=CARTESIAN_POINT('',(0.,0.,0.));
#1912=CARTESIAN_POINT('',(114.3,18.3,0.));
#1913=CARTESIAN_POINT('',(114.3,0.,0.));
#1914=CARTESIAN_POINT('',(0.,18.3,0.));
#1915=CARTESIAN_POINT('Origin',(0.,0.,-27.7));
#1916=CARTESIAN_POINT('',(0.,18.3,-47.7));
#1917=CARTESIAN_POINT('',(0.,18.3,-27.7));
#1918=CARTESIAN_POINT('',(0.,18.3,-75.4));
#1919=CARTESIAN_POINT('',(0.,36.8,-47.7));
#1920=CARTESIAN_POINT('',(0.,0.,-47.7));
#1921=CARTESIAN_POINT('',(0.,36.8,-27.7));
#1922=CARTESIAN_POINT('',(0.,36.8,-27.7));
#1923=CARTESIAN_POINT('',(0.,0.,-27.7));
#1924=CARTESIAN_POINT('Origin',(-2.5,0.,-27.7));
#1925=CARTESIAN_POINT('',(-2.5,0.,-27.7));
#1926=CARTESIAN_POINT('',(0.,0.,-27.7));
#1927=CARTESIAN_POINT('',(-2.5,0.,-27.7));
#1928=CARTESIAN_POINT('',(0.,0.,-27.7));
#1929=CARTESIAN_POINT('',(-2.5,36.8,-27.7));
#1930=CARTESIAN_POINT('',(-2.5,36.8,-27.7));
#1931=CARTESIAN_POINT('',(-2.5,0.,-27.7));
#1932=CARTESIAN_POINT('Origin',(-2.5,0.,-47.7));
#1933=CARTESIAN_POINT('',(-2.5,0.,-47.7));
#1934=CARTESIAN_POINT('',(-2.5,0.,-47.7));
#1935=CARTESIAN_POINT('',(-2.5,36.8,-47.7));
#1936=CARTESIAN_POINT('',(-2.5,36.8,-47.7));
#1937=CARTESIAN_POINT('',(-2.5,0.,-47.7));
#1938=CARTESIAN_POINT('Origin',(0.,0.,-47.7));
#1939=CARTESIAN_POINT('',(0.,0.,-47.7));
#1940=CARTESIAN_POINT('',(0.,0.,-47.7));
#1941=CARTESIAN_POINT('',(0.,36.8,-47.7));
#1942=CARTESIAN_POINT('',(0.,0.,-47.7));
#1943=CARTESIAN_POINT('Origin',(-1.25,36.8,-37.7));
#1944=CARTESIAN_POINT('Origin',(0.,0.,-75.4));
#1945=CARTESIAN_POINT('',(0.,18.3,-75.4));
#1946=CARTESIAN_POINT('',(0.,18.3,-75.4));
#1947=CARTESIAN_POINT('',(0.,0.,-75.4));
#1948=CARTESIAN_POINT('',(0.,0.,-75.4));
#1949=CARTESIAN_POINT('',(0.,0.,-75.4));
#1950=CARTESIAN_POINT('Origin',(0.,0.,-75.4));
#1951=CARTESIAN_POINT('',(0.,0.,-75.4));
#1952=CARTESIAN_POINT('',(0.,18.3,-75.4));
#1953=CARTESIAN_POINT('Origin',(114.3,0.,-47.2));
#1954=CARTESIAN_POINT('',(114.3,18.3,-27.2));
#1955=CARTESIAN_POINT('',(114.3,18.3,-47.2));
#1956=CARTESIAN_POINT('',(114.3,18.3,0.));
#1957=CARTESIAN_POINT('',(114.3,36.8,-27.2));
#1958=CARTESIAN_POINT('',(114.3,0.,-27.2));
#1959=CARTESIAN_POINT('',(114.3,36.8,-47.2));
#1960=CARTESIAN_POINT('',(114.3,36.8,-27.2));
#1961=CARTESIAN_POINT('',(114.3,0.,-47.2));
#1962=CARTESIAN_POINT('Origin',(116.8,0.,-47.2));
#1963=CARTESIAN_POINT('',(114.3,0.,-47.2));
#1964=CARTESIAN_POINT('',(116.8,0.,-47.2));
#1965=CARTESIAN_POINT('',(114.3,0.,-47.2));
#1966=CARTESIAN_POINT('',(114.3,0.,-47.2));
#1967=CARTESIAN_POINT('',(116.8,36.8,-47.2));
#1968=CARTESIAN_POINT('',(114.3,36.8,-47.2));
#1969=CARTESIAN_POINT('',(116.8,0.,-47.2));
#1970=CARTESIAN_POINT('Origin',(116.8,0.,-27.2));
#1971=CARTESIAN_POINT('',(116.8,0.,-27.2));
#1972=CARTESIAN_POINT('',(116.8,0.,-47.2));
#1973=CARTESIAN_POINT('',(116.8,36.8,-27.2));
#1974=CARTESIAN_POINT('',(116.8,36.8,-47.2));
#1975=CARTESIAN_POINT('',(116.8,0.,-27.2));
#1976=CARTESIAN_POINT('Origin',(114.3,0.,-27.2));
#1977=CARTESIAN_POINT('',(114.3,0.,-27.2));
#1978=CARTESIAN_POINT('',(116.8,0.,-27.2));
#1979=CARTESIAN_POINT('',(116.8,36.8,-27.2));
#1980=CARTESIAN_POINT('',(114.3,0.,-27.2));
#1981=CARTESIAN_POINT('Origin',(115.55,36.8,-37.2));
#1982=CARTESIAN_POINT('Origin',(114.3,0.,0.));
#1983=CARTESIAN_POINT('',(114.3,18.3,0.));
#1984=CARTESIAN_POINT('',(114.3,0.,0.));
#1985=CARTESIAN_POINT('Origin',(114.3,0.,0.));
#1986=CARTESIAN_POINT('',(114.3,0.,-75.4));
#1987=CARTESIAN_POINT('',(114.3,0.,0.));
#1988=CARTESIAN_POINT('',(114.3,18.3,-75.4));
#1989=CARTESIAN_POINT('',(114.3,0.,-75.4));
#1990=CARTESIAN_POINT('',(114.3,18.3,0.));
#1991=CARTESIAN_POINT('Origin',(47.15,0.,-75.4));
#1992=CARTESIAN_POINT('',(67.15,18.3,-75.4));
#1993=CARTESIAN_POINT('',(47.15,18.3,-75.4));
#1994=CARTESIAN_POINT('',(114.3,18.3,-75.4));
#1995=CARTESIAN_POINT('',(67.15,36.8,-75.4));
#1996=CARTESIAN_POINT('',(67.15,0.,-75.4));
#1997=CARTESIAN_POINT('',(47.15,36.8,-75.4));
#1998=CARTESIAN_POINT('',(47.15,36.8,-75.4));
#1999=CARTESIAN_POINT('',(47.15,0.,-75.4));
#2000=CARTESIAN_POINT('Origin',(67.15,0.,-77.9));
#2001=CARTESIAN_POINT('',(67.15,0.,-77.9));
#2002=CARTESIAN_POINT('',(47.15,0.,-77.9));
#2003=CARTESIAN_POINT('',(67.15,0.,-77.9));
#2004=CARTESIAN_POINT('',(47.15,36.8,-77.9));
#2005=CARTESIAN_POINT('',(47.15,0.,-77.9));
#2006=CARTESIAN_POINT('',(67.15,36.8,-77.9));
#2007=CARTESIAN_POINT('',(67.15,36.8,-77.9));
#2008=CARTESIAN_POINT('',(67.15,0.,-77.9));
#2009=CARTESIAN_POINT('Origin',(67.15,0.,-75.4));
#2010=CARTESIAN_POINT('',(67.15,0.,-75.4));
#2011=CARTESIAN_POINT('',(67.15,0.,-75.4));
#2012=CARTESIAN_POINT('',(67.15,36.8,-75.4));
#2013=CARTESIAN_POINT('',(67.15,0.,-75.4));
#2014=CARTESIAN_POINT('Origin',(47.15,0.,-77.9));
#2015=CARTESIAN_POINT('',(47.15,0.,-75.4));
#2016=CARTESIAN_POINT('',(47.15,0.,-77.9));
#2017=CARTESIAN_POINT('',(47.15,0.,-75.4));
#2018=CARTESIAN_POINT('',(47.15,36.8,-77.9));
#2019=CARTESIAN_POINT('Origin',(57.15,36.8,-76.65));
#2020=CARTESIAN_POINT('Origin',(114.3,0.,-75.4));
#2021=CARTESIAN_POINT('',(114.3,18.3,-75.4));
#2022=CARTESIAN_POINT('',(114.3,0.,-75.4));
#2023=CARTESIAN_POINT('Origin',(114.3,0.,-75.4));
#2024=CARTESIAN_POINT('',(114.3,0.,-75.4));
#2025=CARTESIAN_POINT('',(114.3,18.3,-75.4));
#2026=CARTESIAN_POINT('Origin',(57.15,18.3,-37.7));
#2027=CARTESIAN_POINT('Origin',(57.15,0.,-37.7));
#2028=UNCERTAINTY_MEASURE_WITH_UNIT(LENGTH_MEASURE(0.01),#2032,
'DISTANCE_ACCURACY_VALUE',
'Maximum model space distance between geometric entities at asserted c
onnectivities');
#2029=UNCERTAINTY_MEASURE_WITH_UNIT(LENGTH_MEASURE(0.01),#2032,
'DISTANCE_ACCURACY_VALUE',
'Maximum model space distance between geometric entities at asserted c
onnectivities');
#2030=(
GEOMETRIC_REPRESENTATION_CONTEXT(3)
GLOBAL_UNCERTAINTY_ASSIGNED_CONTEXT((#2028))
GLOBAL_UNIT_ASSIGNED_CONTEXT((#2032,#2034,#2035))
REPRESENTATION_CONTEXT('','3D')
);
#2031=(
GEOMETRIC_REPRESENTATION_CONTEXT(3)
GLOBAL_UNCERTAINTY_ASSIGNED_CONTEXT((#2029))
GLOBAL_UNIT_ASSIGNED_CONTEXT((#2032,#2034,#2035))
REPRESENTATION_CONTEXT('','3D')
);
#2032=(
LENGTH_UNIT()
NAMED_UNIT(*)
SI_UNIT(.MILLI.,.METRE.)
);
#2033=(
LENGTH_UNIT()
NAMED_UNIT(*)
SI_UNIT($,.METRE.)
);
#2034=(
NAMED_UNIT(*)
PLANE_ANGLE_UNIT()
SI_UNIT($,.RADIAN.)
);
#2035=(
NAMED_UNIT(*)
SI_UNIT($,.STERADIAN.)
SOLID_ANGLE_UNIT()
);
#2036=SHAPE_DEFINITION_REPRESENTATION(#2037,#2038);
#2037=PRODUCT_DEFINITION_SHAPE('',$,#2040);
#2038=SHAPE_REPRESENTATION('',(#1272),#2030);
#2039=PRODUCT_DEFINITION_CONTEXT('part definition',#2044,'design');
#2040=PRODUCT_DEFINITION('Cold plate holder2','Cold plate holder2 v3',#2041,
#2039);
#2041=PRODUCT_DEFINITION_FORMATION('',$,#2046);
#2042=PRODUCT_RELATED_PRODUCT_CATEGORY('Cold plate holder2 v3',
'Cold plate holder2 v3',(#2046));
#2043=APPLICATION_PROTOCOL_DEFINITION('international standard',
'automotive_design',2009,#2044);
#2044=APPLICATION_CONTEXT(
'Core Data for Automotive Mechanical Design Process');
#2045=PRODUCT_CONTEXT('part definition',#2044,'mechanical');
#2046=PRODUCT('Cold plate holder2','Cold plate holder2 v3',$,(#2045));
#2047=PRESENTATION_STYLE_ASSIGNMENT((#2048));
#2048=SURFACE_STYLE_USAGE(.BOTH.,#2049);
#2049=SURFACE_SIDE_STYLE('',(#2050));
#2050=SURFACE_STYLE_FILL_AREA(#2051);
#2051=FILL_AREA_STYLE('Steel - Satin',(#2052));
#2052=FILL_AREA_STYLE_COLOUR('Steel - Satin',#2053);
#2053=COLOUR_RGB('Steel - Satin',0.627450980392157,0.627450980392157,0.627450980392157);
ENDSEC;
END-ISO-10303-21;
