# Supplementary material for: Principles of computer-controlled linear motion applied to an open-source affordable liquid handler for automated micropipetting
Source: Sci Rep. 2020 Aug 12;10:13663. doi: 10.1038/s41598-020-70465-5 (PMC7424513; doi:10.1038/s41598-020-70465-5)
Supplement: Supplementary file 3 — Supplementary Information 3. [file 41598_2020_70465_MOESM3_ESM.zip]

Archive with 55 entries (52 files):
- 3D-Printable-Components-STL-Files/
- 3D-Printable-Components-STL-Files/Palette.stl
- __MACOSX/
- __MACOSX/3D-Printable-Components-STL-Files/
- __MACOSX/3D-Printable-Components-STL-Files/._Palette.stl
- 3D-Printable-Components-STL-Files/Pipette-Bin.stl
- __MACOSX/3D-Printable-Components-STL-Files/._Pipette-Bin.stl
- 3D-Printable-Components-STL-Files/Chiller-Block-Holder.stl
- __MACOSX/3D-Printable-Components-STL-Files/._Chiller-Block-Holder.stl
- 3D-Printable-Components-STL-Files/Mechanical-Switch-Sensors-Holder.stl
- __MACOSX/3D-Printable-Components-STL-Files/._Mechanical-Switch-Sensors-Holder.stl
- 3D-Printable-Components-STL-Files/.DS_Store
- __MACOSX/3D-Printable-Components-STL-Files/._.DS_Store
- 3D-Printable-Components-STL-Files/Drag-Chain-Connector-1.stl
- __MACOSX/3D-Printable-Components-STL-Files/._Drag-Chain-Connector-1.stl
- 3D-Printable-Components-STL-Files/Drag-Chain-Connector-3.stl
- __MACOSX/3D-Printable-Components-STL-Files/._Drag-Chain-Connector-3.stl
- 3D-Printable-Components-STL-Files/Drag-Chain-Connector-2.stl
- __MACOSX/3D-Printable-Components-STL-Files/._Drag-Chain-Connector-2.stl
- 3D-Printable-Components-STL-Files/Pipette-Tip-Holder.stl
- __MACOSX/3D-Printable-Components-STL-Files/._Pipette-Tip-Holder.stl
- 3D-Printable-Components-STL-Files/Floating-Head-Plate.stl
- __MACOSX/3D-Printable-Components-STL-Files/._Floating-Head-Plate.stl
- 3D-Printable-Components-STL-Files/Epi-Tube-Holder.stl
- __MACOSX/3D-Printable-Components-STL-Files/._Epi-Tube-Holder.stl
- 3D-Printable-Components-STL-Files/Female-AC-Connector-and-Emergency-Stop-Button-Housing.stl
- __MACOSX/3D-Printable-Components-STL-Files/._Female-AC-Connector-and-Emergency-Stop-Button-Housing.stl
- 3D-Printable-Components-STL-Files/Backplate.stl
- __MACOSX/3D-Printable-Components-STL-Files/._Backplate.stl
- 3D-Printable-Components-STL-Files/Pipette-Housing-Top-Plate.stl
- __MACOSX/3D-Printable-Components-STL-Files/._Pipette-Housing-Top-Plate.stl
- 3D-Printable-Components-STL-Files/Electronics-Tray-4.stl
- __MACOSX/3D-Printable-Components-STL-Files/._Electronics-Tray-4.stl
- 3D-Printable-Components-STL-Files/96-Well-Plate-Holder.stl
- __MACOSX/3D-Printable-Components-STL-Files/._96-Well-Plate-Holder.stl
- 3D-Printable-Components-STL-Files/Female-AC-Connector-and-Emergency-Stop-Play-Pause-Buttons-Housing.stl
- __MACOSX/3D-Printable-Components-STL-Files/._Female-AC-Connector-and-Emergency-Stop-Play-Pause-Buttons-Housing.stl
- 3D-Printable-Components-STL-Files/Pipette-Housing-Body.stl
- __MACOSX/3D-Printable-Components-STL-Files/._Pipette-Housing-Body.stl
- 3D-Printable-Components-STL-Files/Electronics-Tray-2.stl
- __MACOSX/3D-Printable-Components-STL-Files/._Electronics-Tray-2.stl
- 3D-Printable-Components-STL-Files/Electronics-Tray-3.stl
- __MACOSX/3D-Printable-Components-STL-Files/._Electronics-Tray-3.stl
- 3D-Printable-Components-STL-Files/Power-Supply-Mounting-Slide.stl
- __MACOSX/3D-Printable-Components-STL-Files/._Power-Supply-Mounting-Slide.stl
- 3D-Printable-Components-STL-Files/Electronics-Tray-1.stl
- __MACOSX/3D-Printable-Components-STL-Files/._Electronics-Tray-1.stl
- 3D-Printable-Components-STL-Files/Pipette-Tip-Remover.stl
- __MACOSX/3D-Printable-Components-STL-Files/._Pipette-Tip-Remover.stl
- 3D-Printable-Components-STL-Files/Pipette-Clamp.stl
- __MACOSX/3D-Printable-Components-STL-Files/._Pipette-Clamp.stl
- 3D-Printable-Components-STL-Files/Pipette-Housing-Face-Plate.stl
- __MACOSX/3D-Printable-Components-STL-Files/._Pipette-Housing-Face-Plate.stl
- 3D-Printable-Components-STL-Files/Balluff-Through-Beam-Sensors-Holder.stl
- __MACOSX/3D-Printable-Components-STL-Files/._Balluff-Through-Beam-Sensors-Holder.stl
