# Supplementary material for: Principles of computer-controlled linear motion applied to an open-source affordable liquid handler for automated micropipetting
Source: Sci Rep. 2020 Aug 12;10:13663. doi: 10.1038/s41598-020-70465-5 (PMC7424513; doi:10.1038/s41598-020-70465-5)
Supplement: Supplementary file 6 — Supplementary Information 5. [file 41598_2020_70465_MOESM6_ESM.zip]

Archive with 11 entries (8 files):
- OTTO-Assembly/
- OTTO-Assembly/.DS_Store
- __MACOSX/
- __MACOSX/OTTO-Assembly/
- __MACOSX/OTTO-Assembly/._.DS_Store
- OTTO-Assembly/OTTO 3D Assembly .step
- __MACOSX/OTTO-Assembly/._OTTO 3D Assembly .step
- OTTO-Assembly/OTTO 3D Assembly.sat
- __MACOSX/OTTO-Assembly/._OTTO 3D Assembly.sat
- OTTO-Assembly/OTTO 3D Assembly .f3d
- __MACOSX/OTTO-Assembly/._OTTO 3D Assembly .f3d
