# Supplementary material for: Principles of computer-controlled linear motion applied to an open-source affordable liquid handler for automated micropipetting
Source: Sci Rep. 2020 Aug 12;10:13663. doi: 10.1038/s41598-020-70465-5 (PMC7424513; doi:10.1038/s41598-020-70465-5)
Supplement: Supplementary file 6 — Supplementary Information 5. [file 41598_2020_70465_MOESM6_ESM.zip › OTTO-Assembly/OTTO 3D Assembly .step]

ISO-10303-21;
HEADER;
/* Generated by software containing ST-Developer
 * from STEP Tools, Inc. (www.steptools.com) 
 */

FILE_DESCRIPTION(
/* description */ (''),
/* implementation_level */ '2;1');

FILE_NAME(
/* name */ 
'C:/Users/David Florian/iCloudDrive/Vanderbilt/Papers/OTTO/Supplementa
l Material/OTTO-Assembly/Autodesk Inventor Files/OTTO 3D Assembly .ste
p',
/* time_stamp */ '2020-07-01T19:00:31-05:00',
/* author */ (''),
/* organization */ (''),
/* preprocessor_version */ 'ST-DEVELOPER v18.1',
/* originating_system */ 'Autodesk Translation Framework v9.3.0.1241',
/* authorisation */ '');

FILE_SCHEMA (('AUTOMOTIVE_DESIGN { 1 0 10303 214 3 1 1 }'));
ENDSEC;

DATA;
#10=MECHANICAL_DESIGN_GEOMETRIC_PRESENTATION_REPRESENTATION('',(#14108,
#14109,#14110,#14111,#14112,#14113,#14114,#14115,#14116,#14117,#14118,#14119,
#14120,#14121,#14122,#14123,#14124,#14125,#14126,#14127,#14128,#14129,#14130,
#14131,#14132,#14133,#14134,#14135,#14136,#14137,#14138,#14139,#14140,#14141,
#14142,#14143,#14144,#14145,#14146,#14147,#14148,#14149,#14150,#14151,#14152,
#14153,#14154,#14155,#14156,#14157,#14158,#14159,#14160,#14161,#14162,#14163,
#14164,#14165,#14166,#14167,#14168,#14169,#14170,#14171,#14172,#14173,#14174,
#14175,#14176,#14177,#14178,#14179,#14180,#14181,#14182,#14183,#14184,#14185,
#14186,#14187,#14188,#14189,#14190,#14191,#14192,#14193,#14194,#14195,#14196,
#14197,#14198,#14199,#14200,#14201,#14202,#14203,#14204,#14205,#14206,#14207,
#14208,#14209,#14210,#14211,#14212,#14213,#14214,#14215,#14216,#14217,#14218,
#14219,#14220,#14221,#14222,#14223,#14224,#14225,#14226,#14227,#14228,#14229,
#14230,#14231,#14232,#14233,#14234,#14235,#14236,#14237,#14238,#14239,#14240,
#14241,#14242,#14243,#14244,#14245,#14246,#14247,#14248,#14249,#14250,#14251,
#14252,#14253,#14254,#14255,#14256,#14257,#14258,#14259,#14260,#14261,#14262,
#14263,#14264,#14265,#14266,#14267,#14268,#14269,#14270,#14271,#14272,#14273,
#14274,#14275,#14276,#14277,#14278,#14279,#14280,#14281,#14282,#14283,#14284,
#14285,#14286,#14287,#14288,#14289,#14290,#14291,#14292,#14293,#14294,#14295,
#14296,#14297,#14298,#14299,#14300,#14301,#14302,#14303,#14304,#14305,#14306,
#14307,#14308,#14309,#14310,#14311,#14312,#14313,#14314,#14315,#14316,#14317,
#14318,#14319,#14320,#14321,#14322,#14323,#14324,#14325,#14326,#14327,#14328,
#14329,#14330,#14331,#14332,#14333,#14334,#14335,#14336,#14337,#14338,#14339,
#14340,#14341,#14342,#14343,#14344,#14345,#14346,#14347,#14348,#14349,#14350,
#14351,#14352,#14353,#14354,#14355,#14356,#14357,#14358,#14359,#14360,#14361,
#14362,#14363,#14364,#14365,#14366,#14367,#14368,#14369,#14370,#14371,#14372,
#14373,#14374,#14375,#14376,#14377,#14378,#14379,#14380,#14381,#14382,#14383,
#14384,#14385,#14386,#14387,#14388,#14389,#14390,#14391,#14392,#14393,#14394,
#14395,#14396,#14397,#14398,#14399,#14400,#14401,#14402,#14403,#14404,#14405,
#14406,#14407,#14408,#14409,#14410,#14411,#14412,#14413,#14414,#14415,#14416,
#14417,#14418,#14419,#14420,#14421,#14422,#14423,#14424,#14425,#14426,#14427,
#14428,#14429,#14430,#14431,#14432,#14433,#14434,#14435,#14436,#14437,#14438,
#14439,#14440,#14441,#14442,#14443,#14444,#14445,#14446,#14447,#14448,#14449,
#14450,#14451,#14452,#14453,#14454,#14455,#14456,#14457,#14458,#14459,#14460,
#14461,#14462,#14463,#14464,#14465,#14466,#14467,#14468,#14469,#14470,#14471,
#14472,#14473,#14474,#14475,#14476,#14477,#14478,#14479,#14480,#14481,#14482,
#14483,#14484,#14485,#14486,#14487,#14488,#14489,#14490,#14491,#14492,#14493,
#14494,#14495,#14496,#14497,#14498,#14499,#14500,#14501,#14502,#14503,#14504,
#14505,#14506,#14507,#14508,#14509,#14510,#14511,#14512,#14513,#14514,#14515,
#14516,#14517,#14518,#14519,#14520,#14521,#14522,#14523,#14524,#14525,#14526,
#14527,#14528,#14529,#14530,#14531,#14532,#14533,#14534,#14535,#14536,#14537,
#14538,#14539,#14540,#14541,#14542,#14543,#14544,#14545,#14546,#14547,#14548,
#14549,#14550,#14551,#14552,#14553,#14554,#14555,#14556,#14557,#14558,#14559,
#14560,#14561,#14562,#14563,#14564,#14565,#14566,#14567,#14568,#14569,#14570,
#14571,#14572,#14573,#14574,#14575,#14576,#14577,#14578,#14579,#14580,#14581,
#14582,#14583,#14584,#14585,#14586,#14587,#14588,#14589,#14590,#14591,#14592,
#14593,#14594,#14595,#14596,#14597,#14598,#14599,#14600,#14601,#14602,#14603,
#14604,#14605,#14606,#14607,#14608,#14609,#14610,#14611,#14612,#14613,#14614,
#14615,#14616,#14617,#14618,#14619,#14620,#14621,#14622,#14623,#14624,#14625,
#14626,#14627,#14628,#14629,#14630,#14631,#14632,#14633,#14634,#14635,#14636,
#14637,#14638,#14639,#14640,#14641,#14642,#14643,#14644,#14645,#14646,#14647,
#14648,#14649,#14650,#14651,#14652,#14653,#14654,#14655,#14656,#14657,#14658,
#14659,#14660,#14661,#14662,#14663,#14664,#14665,#14666,#14667,#14668,#14669,
#14670,#14671,#14672,#14673,#14674,#14675,#14676,#14677,#14678,#14679,#14680,
#14681,#14682,#14683,#14684,#14685,#14686,#14687,#14688,#14689,#14690,#14691,
#14692,#14693,#14694,#14695,#14696,#14697,#14698,#14699,#14700,#14701,#14702,
#14703,#14704,#14705,#14706,#14707,#14708,#14709,#14710,#14711,#14712,#14713,
#14714,#14715,#14716,#14717,#14718,#14719,#14720,#14721,#14722,#14723,#14724,
#14725,#14726,#14727,#14728,#14729,#14730,#14731,#14732,#14733,#14734,#14735,
#14736,#14737,#14738,#14739,#14740,#14741,#14742,#14743,#14744,#14745,#14746,
#14747,#14748,#14749,#14750,#14751,#14752,#14753,#14754,#14755,#14756,#14757,
#14758,#14759,#14760,#14761,#14762,#14763,#14764,#14765,#14766,#14767,#14768,
#14769,#14770,#14771,#14772,#14773,#14774,#14775,#14776,#14777,#14778,#14779,
#14780,#14781,#14782,#14783,#14784,#14785,#14786,#14787,#14788,#14789,#14790,
#14791,#14792,#14793,#14794,#14795,#14796,#14797,#14798,#14799,#14800,#14801,
#14802,#14803,#14804,#14805,#14806,#14807,#14808,#14809,#14810,#14811,#14812,
#14813,#14814,#14815,#14816,#14817,#14818,#14819,#14820,#14821,#14822,#14823,
#14824,#14825,#14826,#14827,#14828,#14829,#14830,#14831,#14832,#14833,#14834,
#14835,#14836,#14837,#14838,#14839,#14840,#14841,#14842,#14843,#14844,#14845,
#14846,#14847,#14848,#14849,#14850,#14851,#14852,#14853,#14854,#14855,#14856,
#14857,#14858,#14859,#14860,#14861,#14862,#14863,#14864,#14865,#14866,#14867,
#14868,#14869,#14870,#14871,#14872,#14873,#14874,#14875,#14876,#14877,#14878,
#14879,#14880,#14881,#14882,#14883,#14884,#14885,#14886,#14887,#14888,#14889,
#14890,#14891,#14892,#14893,#14894,#14895,#14896,#14897,#14898,#14899,#14900,
#14901,#14902,#14903,#14904,#14905,#14906,#14907,#14908,#14909,#14910,#14911,
#14912,#14913,#14914,#14915,#14916,#14917,#14918,#14919,#14920,#14921,#14922,
#14923,#14924,#14925,#14926,#14927,#14928,#14929,#14930,#14931,#14932,#14933,
#14934,#14935,#14936,#14937,#14938,#14939,#14940,#14941,#14942,#14943,#14944,
#14945,#14946,#14947,#14948,#14949,#14950,#14951,#14952,#14953,#14954,#14955,
#14956,#14957,#14958,#14959,#14960,#14961,#14962,#14963,#14964,#14965,#14966,
#14967,#14968,#14969,#14970,#14971,#14972,#14973,#14974,#14975,#14976,#14977,
#14978,#14979,#14980,#14981,#14982,#14983,#14984,#14985,#14986,#14987,#14988,
#14989,#14990,#14991,#14992,#14993,#14994,#14995,#14996,#14997,#14998,#14999,
#15000,#15001,#15002,#15003,#15004,#15005,#15006,#15007,#15008,#15009,#15010,
#15011,#15012,#15013,#15014,#15015,#15016,#15017,#15018,#15019,#15020,#15021,
#15022,#15023,#15024,#15025,#15026,#15027,#15028,#15029,#15030,#15031,#15032,
#15033,#15034,#15035,#15036,#15037,#15038,#15039,#15040,#15041,#15042,#15043,
#15044,#15045,#15046,#15047,#15048,#15049,#15050,#15051,#15052,#15053,#15054,
#15055,#15056,#15057,#15058,#15059,#15060,#15061,#15062,#15063,#15064,#15065,
#15066,#15067,#15068,#15069,#15070,#15071,#15072,#15073,#15074,#15075,#15076,
#15077,#15078,#15079,#15080,#15081,#15082,#15083,#15084,#15085,#15086,#15087,
#15088,#15089,#15090,#15091,#15092,#15093,#15094,#15095,#15096,#15097,#15098,
#15099,#15100,#15101,#15102,#15103,#15104,#15105,#15106,#15107,#15108,#15109,
#15110,#15111,#15112,#15113,#15114,#15115,#15116,#15117,#15118,#15119,#15120,
#15121,#15122,#15123,#15124,#15125,#15126,#15127,#15128,#15129,#15130,#15131,
#15132,#15133,#15134,#15135,#15136,#15137,#15138,#15139,#15140,#15141,#15142,
#15143,#15144,#15145,#15146,#15147,#15148,#15149,#15150,#15151,#15152,#15153,
#15154,#15155,#15156,#15157,#15158,#15159,#15160,#15161,#15162,#15163,#15164,
#15165,#15166,#15167,#15168,#15169,#15170,#15171,#15172,#15173,#15174,#15175,
#15176,#15177,#15178,#15179,#15180,#15181,#15182,#15183,#15184,#15185,#15186,
#15187,#15188,#15189,#15190,#15191,#15192,#15193,#15194,#15195,#15196,#15197,
#15198,#15199,#15200,#15201,#15202,#15203,#15204,#15205,#15206,#15207,#15208,
#15209,#15210,#15211,#15212,#15213,#15214,#15215,#15216,#15217,#15218,#15219,
#15220,#15221,#15222,#15223,#15224,#15225,#15226,#15227,#15228,#15229,#15230,
#15231,#15232,#15233,#15234,#15235,#15236,#15237,#15238,#15239,#15240,#15241,
#15242,#15243,#15244,#15245,#15246,#15247,#15248,#15249,#15250,#15251,#15252,
#15253,#15254,#15255,#15256,#15257,#15258,#15259,#15260,#15261,#15262,#15263,
#15264,#15265,#15266,#15267,#15268,#15269,#15270,#15271,#15272,#15273,#15274,
#15275,#15276,#15277,#15278,#15279,#15280,#15281,#15282,#15283,#15284,#15285,
#15286,#15287,#15288,#15289,#15290,#15291,#15292,#15293,#15294,#15295,#15296,
#15297,#15298,#15299,#15300,#15301,#15302,#15303,#15304,#15305,#15306,#15307,
#15308,#15309,#15310,#15311,#15312,#15313,#15314,#15315,#15316,#15317,#15318,
#15319,#15320,#15321,#15322,#15323,#15324,#15325,#15326,#15327,#15328,#15329,
#15330,#15331,#15332,#15333,#15334,#15335,#15336,#15337,#15338,#15339,#15340,
#15341,#15342,#15343,#15344,#15345,#15346,#15347,#15348,#15349,#15350,#15351,
#15352,#15353,#15354,#15355,#15356,#15357,#15358,#15359,#15360,#15361,#15362,
#15363,#15364,#15365,#15366,#15367,#15368,#15369,#15370,#15371,#15372,#15373,
#15374,#15375,#15376,#15377,#15378,#15379,#15380,#15381,#15382,#15383,#15384,
#15385,#15386,#15387,#15388,#15389,#15390,#15391,#15392,#15393,#15394,#15395,
#15396,#15397,#15398,#15399,#15400,#15401,#15402,#15403,#15404,#15405,#15406,
#15407,#15408,#15409,#15410,#15411,#15412,#15413,#15414,#15415,#15416,#15417,
#15418,#15419,#15420,#15421,#15422,#15423,#15424,#15425,#15426,#15427,#15428,
#15429,#15430,#15431,#15432,#15433,#15434,#15435,#15436,#15437,#15438,#15439,
#15440,#15441,#15442,#15443,#15444,#15445,#15446,#15447,#15448,#15449,#15450,
#15451,#15452,#15453,#15454,#15455,#15456,#15457,#15458,#15459,#15460,#15461,
#15462,#15463,#15464,#15465,#15466,#15467,#15468,#15469,#15470,#15471,#15472,
#15473,#15474,#15475,#15476,#15477,#15478,#15479,#15480,#15481,#15482,#15483,
#15484,#15485,#15486,#15487,#15488,#15489,#15490,#15491,#15492,#15493,#15494,
#15495,#15496,#15497,#15498,#15499,#15500,#15501,#15502,#15503,#15504,#15505,
#15506,#15507,#15508,#15509,#15510,#15511,#15512,#15513,#15514,#15515,#15516,
#15517,#15518,#15519,#15520,#15521,#15522,#15523,#15524,#15525,#15526,#15527,
#15528,#15529,#15530,#15531,#15532,#15533,#15534,#15535,#15536,#15537,#15538,
#15539,#15540,#15541,#15542,#15543,#15544,#15545,#15546,#15547,#15548,#15549,
#15550,#15551,#15552,#15553,#15554,#15555,#15556,#15557,#15558,#15559,#15560,
#15561,#15562,#15563,#15564,#15565,#15566,#15567,#15568,#15569,#15570,#15571,
#15572,#15573,#15574,#15575,#15576,#15577,#15578,#15579,#15580,#15581,#15582,
#15583,#15584,#15585,#15586,#15587,#15588,#15589,#15590,#15591,#15592,#15593,
#15594,#15595,#15596,#15597,#15598,#15599,#15600,#15601,#15602,#15603,#15604,
#15605,#15606,#15607,#15608,#15609,#15610,#15611,#15612,#15613,#15614,#15615,
#15616,#15617,#15618,#15619,#15620,#15621,#15622,#15623,#15624,#15625,#15626,
#15627,#15628,#15629,#15630,#15631,#15632,#15633,#15634,#15635,#15636,#15637,
#15638,#15639,#15640,#15641,#15642,#15643,#15644,#15645,#15646,#15647,#15648,
#15649,#15650,#15651,#15652,#15653,#15654,#15655,#15656,#15657,#15658,#15659,
#15660,#15661,#15662,#15663,#15664,#15665,#15666,#15667,#15668,#15669,#15670,
#15671,#15672,#15673,#15674,#15675,#15676,#15677,#15678,#15679,#15680,#15681,
#15682,#15683,#15684,#15685,#15686,#15687,#15688,#15689,#15690,#15691,#15692,
#15693,#15694,#15695,#15696,#15697,#15698,#15699,#15700,#15701,#15702,#15703,
#15704,#15705,#15706,#15707,#15708,#15709,#15710,#15711,#15712,#15713,#15714,
#15715,#15716,#15717,#15718,#15719,#15720,#15721,#15722,#15723,#15724,#15725,
#15726,#15727,#15728,#15729,#15730,#15731,#15732,#15733,#15734,#15735,#15736,
#15737,#15738,#15739,#15740,#15741,#15742,#15743,#15744,#15745,#15746,#15747,
#15748,#15749,#15750,#15751,#15752,#15753,#15754,#15755,#15756,#15757,#15758,
#15759,#15760,#15761,#15762,#15763,#15764,#15765,#15766,#15767,#15768,#15769,
#15770,#15771,#15772,#15773,#15774,#15775,#15776,#15777,#15778,#15779,#15780,
#15781,#15782,#15783,#15784,#15785,#15786,#15787,#15788,#15789,#15790,#15791,
#15792,#15793,#15794,#15795,#15796,#15797,#15798,#15799,#15800,#15801,#15802,
#15803,#15804,#15805,#15806,#15807,#15808,#15809,#15810,#15811,#15812,#15813,
#15814,#15815,#15816,#15817,#15818,#15819,#15820,#15821,#15822,#15823,#15824,
#15825,#15826,#15827,#15828,#15829,#15830,#15831,#15832,#15833,#15834,#15835,
#15836,#15837,#15838,#15839,#15840,#15841,#15842,#15843,#15844,#15845,#15846,
#15847,#15848,#15849,#15850,#15851,#15852,#15853,#15854,#15855,#15856,#15857,
#15858,#15859,#15860,#15861,#15862,#15863,#15864,#15865,#15866,#15867,#15868,
#15869,#15870,#15871,#15872,#15873,#15874,#15875,#15876,#15877,#15878,#15879,
#15880,#15881,#15882,#15883,#15884,#15885,#15886,#15887,#15888,#15889,#15890,
#15891,#15892,#15893,#15894,#15895,#15896,#15897,#15898,#15899,#15900,#15901,
#15902,#15903,#15904,#15905,#15906,#15907,#15908,#15909,#15910,#15911,#15912,
#15913,#15914,#15915,#15916,#15917,#15918,#15919,#15920,#15921,#15922,#15923,
#15924,#15925,#15926,#15927,#15928,#15929,#15930,#15931,#15932,#15933,#15934,
#15935,#15936,#15937,#15938,#15939,#15940,#15941,#15942,#15943,#15944,#15945,
#15946,#15947,#15948,#15949,#15950,#15951,#15952,#15953,#15954,#15955,#15956,
#15957,#15958,#15959,#15960,#15961,#15962,#15963,#15964,#15965,#15966,#15967,
#15968,#15969,#15970,#15971,#15972,#15973,#15974,#15975,#15976,#15977,#15978,
#15979,#15980,#15981,#15982,#15983,#15984,#15985,#15986,#15987,#15988,#15989,
#15990,#15991,#15992,#15993,#15994,#15995,#15996,#15997,#15998,#15999,#16000,
#16001,#16002,#16003,#16004,#16005,#16006,#16007,#16008,#16009,#16010,#16011,
#16012,#16013,#16014,#16015,#16016,#16017,#16018,#16019,#16020,#16021,#16022,
#16023,#16024,#16025,#16026,#16027,#16028,#16029,#16030,#16031,#16032,#16033,
#16034,#16035,#16036,#16037,#16038,#16039,#16040,#16041,#16042,#16043,#16044,
#16045,#16046,#16047,#16048,#16049,#16050,#16051,#16052,#16053,#16054,#16055,
#16056,#16057,#16058,#16059,#16060,#16061,#16062,#16063,#16064,#16065,#16066,
#16067,#16068,#16069,#16070,#16071,#16072,#16073,#16074,#16075,#16076,#16077,
#16078,#16079,#16080,#16081,#16082,#16083,#16084,#16085,#16086,#16087,#16088,
#16089,#16090,#16091,#16092,#16093,#16094,#16095,#16096,#16097,#16098,#16099,
#16100,#16101,#16102,#16103,#16104,#16105,#16106,#16107,#16108,#16109,#16110,
#16111,#16112,#16113,#16114,#16115,#16116,#16117,#16118,#16119,#16120,#16121,
#16122,#16123,#16124,#16125,#16126,#16127,#16128,#16129,#16130,#16131,#16132,
#16133,#16134,#16135,#16136,#16137,#16138,#16139,#16140,#16141,#16142,#16143,
#16144,#16145,#16146,#16147,#16148,#16149,#16150,#16151,#16152,#16153,#16154,
#16155,#16156,#16157,#16158,#16159,#16160,#16161,#16162,#16163,#16164,#16165,
#16166,#16167,#16168,#16169,#16170,#16171,#16172,#16173,#16174,#16175,#16176,
#16177,#16178,#16179,#16180,#16181,#16182,#16183,#16184,#16185,#16186,#16187,
#16188,#16189,#16190,#16191,#16192,#16193,#16194,#16195,#16196,#16197,#16198,
#16199,#16200,#16201,#16202,#16203,#16204,#16205,#16206,#16207,#16208,#16209,
#16210,#16211,#16212,#16213,#16214,#16215,#16216,#16217,#16218,#16219,#16220,
#16221,#16222,#16223,#16224,#16225,#16226,#16227,#16228,#16229,#16230,#16231,
#16232,#16233,#16234,#16235,#16236,#16237,#16238,#16239,#16240,#16241,#16242,
#16243,#16244,#16245,#16246,#16247,#16248,#16249,#16250,#16251,#16252,#16253,
#16254,#16255,#16256,#16257,#16258,#16259,#16260,#16261,#16262,#16263,#16264,
#16265,#16266,#16267,#16268,#16269,#16270,#16271,#16272,#16273,#16274,#16275,
#16276,#16277,#16278,#16279,#16280,#16281,#16282,#16283,#16284,#16285,#16286,
#16287,#16288,#16289,#16290,#16291,#16292,#16293,#16294,#16295,#16296,#16297,
#16298,#16299,#16300,#16301,#16302,#16303,#16304,#16305,#16306,#16307,#16308,
#16309,#16310,#16311,#16312,#16313,#16314,#16315,#16316,#16317,#16318,#16319,
#16320,#16321,#16322,#16323,#16324,#16325,#16326,#16327,#16328,#16329,#16330,
#16331,#16332,#16333,#16334,#16335,#16336,#16337,#16338,#16339,#16340,#16341,
#16342,#16343,#16344,#16345,#16346,#16347,#16348,#16349,#16350,#16351,#16352,
#16353,#16354,#16355,#16356,#16357,#16358,#16359,#16360,#16361,#16362,#16363,
#16364,#16365,#16366,#16367,#16368,#16369,#16370,#16371,#16372,#16373,#16374,
#16375,#16376,#16377,#16378,#16379,#16380,#16381,#16382,#16383,#16384,#16385,
#16386,#16387,#16388,#16389,#16390,#16391,#16392,#16393,#16394,#16395,#16396,
#16397,#16398,#16399,#16400,#16401,#16402,#16403,#16404,#16405,#16406,#16407,
#16408,#16409,#16410,#16411,#16412,#16413,#16414,#16415,#16416,#16417,#16418,
#16419,#16420,#16421,#16422,#16423,#16424,#16425,#16426,#16427,#16428,#16429,
#16430,#16431,#16432,#16433,#16434,#16435,#16436,#16437,#16438,#16439,#16440,
#16441,#16442,#16443,#16444,#16445,#16446,#16447,#16448,#16449,#16450,#16451,
#16452,#16453,#16454,#16455,#16456,#16457,#16458,#16459,#16460,#16461,#16462,
#16463,#16464,#16465,#16466,#16467,#16468,#16469,#16470,#16471,#16472,#16473,
#16474,#16475,#16476,#16477,#16478,#16479,#16480,#16481,#16482,#16483,#16484,
#16485,#16486,#16487,#16488,#16489,#16490,#16491,#16492,#16493,#16494,#16495,
#16496,#16497,#16498,#16499,#16500,#16501,#16502,#16503,#16504,#16505,#16506,
#16507,#16508,#16509,#16510,#16511,#16512,#16513,#16514,#16515,#16516,#16517,
#16518,#16519,#16520,#16521,#16522,#16523,#16524,#16525,#16526,#16527,#16528,
#16529,#16530,#16531,#16532,#16533,#16534,#16535,#16536,#16537,#16538,#16539,
#16540,#16541,#16542,#16543,#16544,#16545,#16546,#16547,#16548,#16549,#16550,
#16551,#16552,#16553,#16554,#16555,#16556,#16557,#16558,#16559,#16560,#16561,
#16562,#16563,#16564,#16565,#16566,#16567,#16568,#16569,#16570,#16571,#16572,
#16573,#16574,#16575,#16576,#16577,#16578,#16579,#16580,#16581,#16582,#16583,
#16584,#16585,#16586,#16587,#16588,#16589,#16590,#16591,#16592,#16593,#16594,
#16595,#16596,#16597,#16598,#16599,#16600,#16601,#16602,#16603,#16604,#16605,
#16606,#16607,#16608,#16609,#16610,#16611,#16612,#16613,#16614,#16615,#16616,
#16617,#16618,#16619,#16620,#16621,#16622,#16623,#16624,#16625,#16626,#16627,
#16628,#16629,#16630,#16631,#16632,#16633,#16634,#16635,#16636,#16637,#16638,
#16639,#16640,#16641,#16642,#16643,#16644,#16645,#16646,#16647,#16648,#16649,
#16650,#16651,#16652,#16653,#16654,#16655,#16656,#16657,#16658,#16659,#16660,
#16661,#16662,#16663,#16664,#16665,#16666,#16667,#16668,#16669,#16670,#16671,
#16672,#16673,#16674,#16675,#16676,#16677,#16678,#16679,#16680,#16681,#16682,
#16683,#16684,#16685,#16686,#16687,#16688,#16689,#16690,#16691,#16692,#16693,
#16694,#16695,#16696,#16697,#16698,#16699,#16700,#16701,#16702,#16703,#16704,
#16705,#16706,#16707,#16708,#16709,#16710,#16711,#16712,#16713,#16714,#16715,
#16716,#16717,#16718,#16719,#16720,#16721,#16722,#16723,#16724,#16725,#16726,
#16727,#16728,#16729,#16730,#16731,#16732,#16733,#16734,#16735,#16736,#16737,
#16738,#16739,#16740,#16741,#16742,#16743,#16744,#16745,#16746,#16747,#16748,
#16749,#16750,#16751,#16752,#16753,#16754,#16755,#16756,#16757,#16758,#16759,
#16760,#16761,#16762,#16763,#16764,#16765,#16766,#16767,#16768,#16769,#16770,
#16771,#16772,#16773,#16774,#16775,#16776,#16777,#16778,#16779,#16780,#16781,
#16782,#16783,#16784,#16785,#16786,#16787,#16788,#16789,#16790,#16791,#16792,
#16793,#16794,#16795,#16796,#16797,#16798,#16799,#16800,#16801,#16802,#16803,
#16804,#16805,#16806,#16807,#16808,#16809,#16810,#16811,#16812,#16813,#16814,
#16815,#16816,#16817,#16818,#16819,#16820,#16821,#16822,#16823,#16824,#16825,
#16826,#16827,#16828,#16829,#16830,#16831,#16832,#16833,#16834,#16835,#16836,
#16837,#16838,#16839,#16840,#16841,#16842,#16843,#16844,#16845,#16846,#16847,
#16848,#16849,#16850,#16851,#16852,#16853,#16854,#16855,#16856,#16857,#16858,
#16859,#16860,#16861,#16862,#16863,#16864,#16865,#16866,#16867,#16868,#16869,
#16870,#16871,#16872,#16873,#16874,#16875,#16876,#16877,#16878,#16879,#16880,
#16881,#16882,#16883,#16884,#16885,#16886,#16887,#16888,#16889,#16890,#16891,
#16892,#16893,#16894,#16895,#16896,#16897,#16898,#16899,#16900,#16901,#16902,
#16903,#16904,#16905,#16906,#16907,#16908,#16909,#16910,#16911,#16912,#16913,
#16914,#16915,#16916,#16917,#16918,#16919,#16920,#16921,#16922,#16923,#16924,
#16925,#16926,#16927,#16928,#16929,#16930,#16931,#16932,#16933,#16934,#16935,
#16936,#16937,#16938,#16939,#16940,#16941,#16942,#16943,#16944,#16945,#16946,
#16947,#16948,#16949,#16950,#16951,#16952,#16953,#16954,#16955,#16956,#16957,
#16958,#16959,#16960,#16961,#16962,#16963,#16964,#16965,#16966,#16967,#16968,
#16969,#16970,#16971,#16972,#16973,#16974,#16975,#16976,#16977,#16978,#16979,
#16980,#16981,#16982,#16983,#16984,#16985,#16986,#16987,#16988,#16989,#16990,
#16991,#16992,#16993,#16994,#16995,#16996,#16997,#16998,#16999,#17000,#17001,
#17002,#17003,#17004,#17005,#17006,#17007,#17008,#17009,#17010,#17011,#17012,
#17013,#17014,#17015,#17016,#17017,#17018,#17019,#17020,#17021,#17022,#17023,
#17024,#17025,#17026,#17027,#17028,#17029,#17030,#17031,#17032,#17033,#17034,
#17035,#17036,#17037,#17038,#17039,#17040,#17041,#17042,#17043,#17044,#17045,
#17046,#17047,#17048,#17049,#17050,#17051,#17052,#17053,#17054,#17055,#17056,
#17057,#17058,#17059,#17060,#17061,#17062,#17063,#17064,#17065,#17066,#17067,
#17068,#17069,#17070,#17071,#17072,#17073,#17074,#17075,#17076,#17077,#17078,
#17079,#17080,#17081,#17082,#17083,#17084,#17085,#17086,#17087,#17088,#17089,
#17090,#17091,#17092,#17093,#17094,#17095,#17096,#17097,#17098,#17099,#17100,
#17101,#17102,#17103,#17104,#17105,#17106,#17107,#17108,#17109,#17110,#17111,
#17112,#17113,#17114,#17115,#17116,#17117,#17118,#17119,#17120,#17121,#17122,
#17123,#17124,#17125,#17126,#17127,#17128,#17129,#17130,#17131,#17132,#17133,
#17134,#17135,#17136,#17137,#17138,#17139,#17140,#17141,#17142,#17143,#17144,
#17145,#17146,#17147,#17148,#17149,#17150,#17151,#17152,#17153,#17154,#17155,
#17156,#17157,#17158,#17159,#17160,#17161,#17162,#17163,#17164,#17165,#17166,
#17167,#17168,#17169,#17170,#17171,#17172,#17173,#17174,#17175,#17176,#17177,
#17178,#17179,#17180,#17181,#17182,#17183,#17184,#17185,#17186,#17187,#17188,
#17189,#17190,#17191,#17192,#17193,#17194,#17195,#17196,#17197,#17198,#17199,
#17200,#17201,#17202,#17203,#17204,#17205,#17206,#17207,#17208,#17209,#17210,
#17211,#17212,#17213,#17214,#17215,#17216,#17217,#17218,#17219,#17220,#17221,
#17222,#17223,#17224,#17225,#17226,#17227,#17228,#17229,#17230,#17231,#17232,
#17233,#17234,#17235,#17236,#17237,#17238,#17239,#17240,#17241,#17242,#17243,
#17244,#17245,#17246,#17247,#17248,#17249,#17250,#17251,#17252,#17253,#17254,
#17255,#17256,#17257,#17258,#17259,#17260,#17261,#17262,#17263,#17264,#17265,
#17266,#17267,#17268,#17269,#17270,#17271,#17272,#17273,#17274,#17275,#17276,
#17277,#17278,#17279,#17280,#17281,#17282,#17283,#17284,#17285,#17286,#17287,
#17288,#17289,#17290,#17291,#17292,#17293,#17294,#17295,#17296,#17297,#17298,
#17299,#17300,#17301,#17302,#17303,#17304,#17305,#17306,#17307,#17308,#17309,
#17310,#17311,#17312,#17313,#17314,#17315,#17316,#17317,#17318,#17319,#17320,
#17321,#17322,#17323,#17324,#17325,#17326,#17327,#17328,#17329,#17330,#17331,
#17332,#17333,#17334,#17335,#17336,#17337,#17338,#17339,#17340,#17341,#17342,
#17343,#17344,#17345,#17346,#17347,#17348,#17349,#17350,#17351,#17352,#17353,
#17354,#17355,#17356,#17357,#17358,#17359,#17360,#17361,#17362,#17363,#17364,
#17365,#17366,#17367,#17368,#17369,#17370,#17371,#17372,#17373,#17374,#17375,
#17376,#17377,#17378,#17379,#17380,#17381,#17382,#17383,#17384,#17385,#17386,
#17387,#17388,#17389,#17390,#17391,#17392,#17393,#17394,#17395,#17396,#17397,
#17398,#17399,#17400,#17401,#17402,#17403,#17404,#17405,#17406,#17407,#17408,
#17409,#17410,#17411,#17412,#17413,#17414,#17415,#17416,#17417,#17418,#17419,
#17420,#17421,#17422,#17423,#17424,#17425,#17426,#17427,#17428,#17429,#17430,
#17431,#17432,#17433,#17434,#17435,#17436,#17437,#17438,#17439,#17440,#17441,
#17442,#17443,#17444,#17445,#17446,#17447,#17448,#17449,#17450,#17451,#17452,
#17453,#17454,#17455,#17456,#17457,#17458,#17459,#17460,#17461,#17462,#17463,
#17464,#17465,#17466,#17467,#17468,#17469,#17470,#17471,#17472,#17473,#17474,
#17475,#17476,#17477,#17478,#17479,#17480,#17481,#17482,#17483,#17484,#17485,
#17486,#17487,#17488,#17489,#17490,#17491,#17492,#17493,#17494,#17495,#17496,
#17497,#17498,#17499,#17500,#17501,#17502,#17503,#17504,#17505,#17506,#17507,
#17508,#17509,#17510,#17511,#17512,#17513,#17514,#17515,#17516,#17517,#17518,
#17519,#17520,#17521,#17522,#17523,#17524,#17525,#17526,#17527,#17528,#17529,
#17530,#17531,#17532,#17533,#17534,#17535,#17536,#17537,#17538,#17539,#17540,
#17541,#17542,#17543,#17544,#17545,#17546,#17547,#17548,#17549,#17550,#17551,
#17552,#17553,#17554,#17555,#17556,#17557,#17558,#17559,#17560,#17561,#17562,
#17563,#17564,#17565,#17566,#17567,#17568,#17569,#17570,#17571,#17572,#17573,
#17574,#17575,#17576,#17577,#17578,#17579,#17580,#17581,#17582,#17583,#17584,
#17585,#17586,#17587,#17588,#17589,#17590,#17591,#17592,#17593,#17594,#17595,
#17596,#17597,#17598,#17599,#17600,#17601,#17602,#17603,#17604,#17605,#17606,
#17607,#17608,#17609,#17610,#17611,#17612,#17613,#17614,#17615,#17616,#17617,
#17618,#17619,#17620,#17621,#17622,#17623,#17624,#17625,#17626,#17627,#17628,
#17629,#17630,#17631,#17632,#17633,#17634,#17635,#17636,#17637,#17638,#17639,
#17640,#17641,#17642,#17643,#17644,#17645,#17646,#17647,#17648,#17649,#17650,
#17651,#17652,#17653,#17654,#17655,#17656,#17657,#17658,#17659,#17660,#17661,
#17662,#17663,#17664,#17665,#17666,#17667,#17668,#17669,#17670,#17671,#17672,
#17673,#17674,#17675,#17676,#17677,#17678,#17679,#17680,#17681,#17682,#17683,
#17684,#17685,#17686,#17687,#17688,#17689,#17690,#17691,#17692,#17693,#17694,
#17695,#17696,#17697,#17698,#17699,#17700,#17701,#17702,#17703,#17704,#17705,
#17706,#17707,#17708,#17709,#17710,#17711,#17712,#17713,#17714,#17715,#17716,
#17717,#17718,#17719,#17720,#17721,#17722,#17723,#17724,#17725,#17726,#17727,
#17728,#17729,#17730,#17731,#17732,#17733,#17734,#17735,#17736,#17737,#17738,
#17739,#17740,#17741,#17742,#17743,#17744,#17745,#17746,#17747,#17748,#17749,
#17750,#17751,#17752,#17753,#17754,#17755,#17756,#17757,#17758,#17759,#17760,
#17761,#17762,#17763,#17764,#17765,#17766,#17767,#17768,#17769,#17770,#17771,
#17772,#17773,#17774,#17775,#17776,#17777,#17778,#17779,#17780,#17781,#17782,
#17783,#17784,#17785,#17786,#17787,#17788,#17789,#17790,#17791,#17792,#17793,
#17794,#17795,#17796,#17797,#17798,#17799,#17800,#17801,#17802,#17803,#17804,
#17805,#17806,#17807,#17808,#17809,#17810,#17811,#17812,#17813,#17814,#17815,
#17816,#17817,#17818,#17819,#17820,#17821,#17822,#17823,#17824,#17825,#17826,
#17827,#17828,#17829,#17830,#17831,#17832,#17833,#17834,#17835,#17836,#17837,
#17838,#17839,#17840,#17841,#17842,#17843,#17844,#17845,#17846,#17847,#17848,
#17849,#17850,#17851,#17852,#17853,#17854,#17855,#17856,#17857,#17858,#17859,
#17860,#17861,#17862,#17863,#17864,#17865,#17866,#17867,#17868,#17869,#17870,
#17871,#17872,#17873,#17874,#17875,#17876,#17877,#17878,#17879,#17880,#17881,
#17882,#17883,#17884,#17885,#17886,#17887,#17888,#17889,#17890,#17891,#17892,
#17893,#17894,#17895,#17896,#17897,#17898,#17899,#17900,#17901,#17902,#17903,
#17904,#17905,#17906,#17907,#17908,#17909,#17910,#17911,#17912,#17913,#17914,
#17915,#17916,#17917,#17918,#17919,#17920,#17921,#17922,#17923,#17924,#17925,
#17926,#17927,#17928,#17929,#17930,#17931,#17932,#17933,#17934,#17935,#17936,
#17937,#17938,#17939,#17940,#17941,#17942,#17943,#17944,#17945,#17946,#17947,
#17948,#17949,#17950,#17951,#17952,#17953,#17954,#17955,#17956,#17957,#17958,
#17959,#17960,#17961,#17962,#17963,#17964,#17965,#17966,#17967,#17968,#17969,
#17970,#17971,#17972,#17973,#17974,#17975,#17976,#17977,#17978,#17979,#17980,
#17981,#17982,#17983,#17984,#17985,#17986,#17987,#17988,#17989,#17990,#17991,
#17992,#17993,#17994,#17995,#17996,#17997,#17998,#17999,#18000,#18001,#18002,
#18003,#18004,#18005,#18006,#18007,#18008,#18009,#18010,#18011,#18012,#18013,
#18014,#18015,#18016,#18017,#18018,#18019,#18020,#18021,#18022,#18023,#18024,
#18025,#18026,#18027,#18028,#18029,#18030,#18031,#18032,#18033,#18034,#18035,
#18036,#18037,#18038,#18039,#18040,#18041,#18042,#18043,#18044,#18045,#18046,
#18047,#18048,#18049,#18050,#18051,#18052,#18053,#18054,#18055,#18056,#18057,
#18058,#18059,#18060,#18061,#18062,#18063,#18064,#18065,#18066,#18067,#18068,
#18069,#18070,#18071,#18072,#18073,#18074,#18075,#18076,#18077,#18078,#18079,
#18080,#18081,#18082,#18083,#18084,#18085,#18086,#18087,#18088,#18089,#18090,
#18091,#18092,#18093,#18094,#18095,#18096,#18097,#18098,#18099,#18100,#18101,
#18102,#18103,#18104,#18105,#18106,#18107,#18108,#18109,#18110,#18111,#18112,
#18113,#18114,#18115,#18116,#18117,#18118,#18119,#18120,#18121,#18122,#18123,
#18124,#18125,#18126,#18127,#18128,#18129,#18130,#18131,#18132,#18133,#18134,
#18135,#18136,#18137,#18138,#18139,#18140,#18141,#18142,#18143,#18144,#18145,
#18146,#18147,#18148,#18149,#18150,#18151,#18152,#18153,#18154,#18155,#18156,
#18157,#18158,#18159,#18160,#18161,#18162,#18163,#18164,#18165,#18166,#18167,
#18168,#18169,#18170,#18171,#18172,#18173,#18174,#18175,#18176,#18177,#18178,
#18179,#18180,#18181,#18182,#18183,#18184,#18185,#18186,#18187,#18188,#18189,
#18190,#18191,#18192,#18193,#18194,#18195,#18196,#18197,#18198,#18199,#18200,
#18201,#18202,#18203,#18204,#18205,#18206,#18207,#18208,#18209,#18210,#18211,
#18212,#18213,#18214,#18215,#18216,#18217,#18218,#18219,#18220,#18221,#18222,
#18223,#18224,#18225,#18226,#18227,#18228,#18229,#18230,#18231,#18232,#18233,
#18234,#18235,#18236,#18237,#18238,#18239,#18240,#18241,#18242,#18243,#18244,
#18245,#18246,#18247,#18248,#18249,#18250,#18251,#18252,#18253,#18254,#18255,
#18256,#18257,#18258,#18259,#18260,#18261,#18262,#18263,#18264,#18265,#18266,
#18267,#18268,#18269,#18270,#18271,#18272,#18273,#18274,#18275,#18276,#18277,
#18278,#18279,#18280,#18281,#18282,#18283,#18284,#18285,#18286,#18287,#18288,
#18289,#18290,#18291,#18292,#18293,#18294,#18295,#18296,#18297,#18298,#18299,
#18300,#18301,#18302,#18303,#18304,#18305,#18306,#18307,#18308,#18309,#18310,
#18311,#18312,#18313,#18314,#18315,#18316,#18317,#18318,#18319,#18320,#18321,
#18322,#18323,#18324,#18325,#18326,#18327,#18328,#18329,#18330,#18331,#18332,
#18333,#18334,#18335,#18336,#18337,#18338,#18339,#18340,#18341,#18342,#18343,
#18344,#18345,#18346,#18347,#18348,#18349,#18350,#18351,#18352,#18353,#18354,
#18355,#18356,#18357,#18358,#18359,#18360,#18361,#18362,#18363,#18364,#18365,
#18366,#18367,#18368,#18369,#18370,#18371,#18372,#18373,#18374,#18375,#18376,
#18377,#18378,#18379,#18380,#18381,#18382,#18383,#18384,#18385,#18386,#18387,
#18388,#18389,#18390,#18391,#18392,#18393,#18394,#18395,#18396,#18397,#18398,
#18399,#18400,#18401,#18402,#18403,#18404,#18405,#18406,#18407,#18408,#18409,
#18410,#18411,#18412,#18413,#18414,#18415,#18416,#18417,#18418,#18419,#18420,
#18421,#18422,#18423,#18424,#18425,#18426,#18427,#18428,#18429,#18430,#18431,
#18432,#18433,#18434,#18435,#18436,#18437,#18438,#18439,#18440,#18441,#18442,
#18443,#18444,#18445,#18446,#18447,#18448,#18449,#18450,#18451,#18452,#18453,
#18454,#18455,#18456,#18457,#18458,#18459,#18460,#18461,#18462,#18463,#18464,
#18465,#18466,#18467,#18468,#18469,#18470,#18471,#18472,#18473,#18474,#18475,
#18476,#18477,#18478,#18479,#18480,#18481,#18482,#18483,#18484,#18485,#18486,
#18487,#18488,#18489,#18490,#18491,#18492,#18493,#18494,#18495,#18496,#18497,
#18498,#18499,#18500,#18501,#18502,#18503,#18504,#18505,#18506,#18507,#18508,
#18509,#18510,#18511,#18512,#18513,#18514,#18515,#18516,#18517,#18518,#18519,
#18520,#18521,#18522,#18523,#18524,#18525,#18526,#18527,#18528,#18529,#18530,
#18531,#18532,#18533,#18534,#18535,#18536,#18537,#18538,#18539,#18540,#18541,
#18542,#18543,#18544,#18545,#18546,#18547,#18548,#18549,#18550,#18551,#18552,
#18553,#18554,#18555,#18556,#18557,#18558,#18559,#18560,#18561,#18562,#18563,
#18564,#18565,#18566,#18567,#18568,#18569,#18570,#18571,#18572,#18573,#18574,
#18575,#18576,#18577,#18578,#18579,#18580,#18581,#18582,#18583,#18584,#18585,
#18586,#18587,#18588,#18589,#18590,#18591,#18592,#18593,#18594,#18595,#18596,
#18597,#18598,#18599,#18600,#18601,#18602,#18603,#18604,#18605,#18606,#18607,
#18608,#18609,#18610,#18611,#18612,#18613,#18614,#18615,#18616,#18617,#18618,
#18619,#18620,#18621,#18622,#18623,#18624,#18625,#18626,#18627,#18628,#18629,
#18630,#18631,#18632,#18633,#18634,#18635,#18636,#18637,#18638,#18639,#18640,
#18641,#18642,#18643,#18644,#18645,#18646,#18647,#18648,#18649,#18650,#18651,
#18652,#18653,#18654,#18655,#18656,#18657,#18658,#18659,#18660,#18661,#18662,
#18663,#18664,#18665,#18666,#18667,#18668,#18669,#18670,#18671,#18672,#18673,
#18674,#18675,#18676,#18677,#18678,#18679,#18680,#18681,#18682,#18683,#18684,
#18685,#18686,#18687,#18688,#18689,#18690,#18691,#18692,#18693,#18694,#18695,
#18696,#18697,#18698,#18699,#18700,#18701,#18702,#18703,#18704,#18705,#18706,
#18707,#18708,#18709,#18710,#18711,#18712,#18713,#18714,#18715,#18716,#18717,
#18718,#18719,#18720,#18721,#18722,#18723,#18724,#18725,#18726,#18727,#18728,
#18729,#18730,#18731,#18732,#18733,#18734,#18735,#18736,#18737,#18738,#18739,
#18740,#18741,#18742,#18743,#18744,#18745,#18746,#18747,#18748,#18749,#18750,
#18751,#18752,#18753,#18754,#18755,#18756,#18757,#18758,#18759,#18760,#18761,
#18762,#18763,#18764,#18765,#18766,#18767,#18768,#18769,#18770,#18771,#18772,
#18773,#18774,#18775,#18776,#18777,#18778,#18779,#18780,#18781,#18782,#18783,
#18784,#18785,#18786,#18787,#18788,#18789,#18790,#18791,#18792,#18793,#18794,
#18795,#18796,#18797,#18798,#18799,#18800,#18801,#18802,#18803,#18804,#18805,
#18806,#18807,#18808,#18809,#18810,#18811,#18812,#18813,#18814,#18815,#18816,
#18817,#18818,#18819,#18820,#18821,#18822,#18823,#18824,#18825,#18826,#18827,
#18828,#18829,#18830,#18831,#18832,#18833,#18834,#18835,#18836,#18837,#18838,
#18839,#18840,#18841,#18842,#18843,#18844,#18845,#18846,#18847,#18848,#18849,
#18850,#18851,#18852,#18853,#18854,#18855,#18856,#18857,#18858,#18859,#18860,
#18861,#18862,#18863,#18864,#18865,#18866,#18867,#18868,#18869,#18870,#18871,
#18872,#18873,#18874,#18875,#18876,#18877,#18878,#18879,#18880,#18881,#18882,
#18883,#18884,#18885,#18886,#18887,#18888,#18889,#18890,#18891,#18892,#18893,
#18894,#18895,#18896,#18897,#18898,#18899,#18900,#18901,#18902,#18903,#18904,
#18905,#18906,#18907,#18908,#18909,#18910,#18911,#18912,#18913,#18914,#18915,
#18916,#18917,#18918,#18919,#18920,#18921,#18922,#18923,#18924,#18925,#18926,
#18927,#18928,#18929,#18930,#18931,#18932,#18933,#18934,#18935,#18936,#18937,
#18938,#18939,#18940,#18941,#18942,#18943,#18944,#18945,#18946,#18947,#18948,
#18949,#18950,#18951,#18952,#18953,#18954,#18955,#18956,#18957,#18958,#18959,
#18960,#18961,#18962,#18963,#18964,#18965,#18966,#18967,#18968,#18969,#18970,
#18971,#18972,#18973,#18974,#18975,#18976,#18977,#18978,#18979,#18980,#18981,
#18982,#18983,#18984,#18985,#18986,#18987,#18988,#18989,#18990,#18991,#18992,
#18993,#18994,#18995,#18996,#18997,#18998,#18999,#19000,#19001,#19002,#19003,
#19004,#19005,#19006,#19007,#19008,#19009,#19010,#19011,#19012,#19013,#19014,
#19015,#19016,#19017,#19018,#19019,#19020,#19021,#19022,#19023,#19024,#19025,
#19026,#19027,#19028,#19029,#19030,#19031,#19032,#19033,#19034,#19035,#19036,
#19037,#19038,#19039,#19040,#19041,#19042,#19043,#19044,#19045,#19046,#19047,
#19048,#19049,#19050,#19051,#19052,#19053,#19054,#19055,#19056,#19057,#19058,
#19059,#19060,#19061,#19062,#19063,#19064,#19065,#19066,#19067,#19068,#19069,
#19070,#19071,#19072,#19073,#19074,#19075,#19076,#19077,#19078,#19079,#19080,
#19081,#19082,#19083,#19084,#19085,#19086,#19087,#19088,#19089,#19090,#19091,
#19092,#19093,#19094,#19095,#19096,#19097,#19098,#19099,#19100,#19101,#19102,
#19103,#19104,#19105,#19106,#19107,#19108,#19109,#19110,#19111,#19112,#19113,
#19114,#19115,#19116,#19117,#19118,#19119,#19120,#19121,#19122,#19123,#19124,
#19125,#19126,#19127,#19128,#19129,#19130,#19131,#19132,#19133,#19134,#19135,
#19136,#19137,#19138,#19139,#19140,#19141,#19142,#19143,#19144,#19145,#19146,
#19147,#19148,#19149,#19150,#19151,#19152,#19153,#19154,#19155,#19156,#19157,
#19158,#19159,#19160,#19161,#19162,#19163,#19164,#19165,#19166,#19167,#19168,
#19169,#19170,#19171,#19172,#19173,#19174,#19175,#19176,#19177,#19178,#19179,
#19180,#19181,#19182,#19183,#19184,#19185,#19186,#19187,#19188,#19189,#19190,
#19191,#19192,#19193,#19194,#19195,#19196,#19197,#19198,#19199,#19200,#19201,
#19202,#19203,#19204,#19205,#19206,#19207,#19208,#19209,#19210,#19211,#19212,
#19213,#19214,#19215,#19216,#19217,#19218,#19219,#19220,#19221,#19222,#19223,
#19224,#19225,#19226,#19227,#19228,#19229,#19230,#19231,#19232,#19233,#19234,
#19235,#19236,#19237,#19238,#19239,#19240,#19241,#19242,#19243,#19244,#19245,
#19246,#19247,#19248,#19249,#19250,#19251,#19252,#19253,#19254,#19255,#19256,
#19257,#19258,#19259,#19260,#19261,#19262,#19263,#19264,#19265,#19266,#19267,
#19268,#19269,#19270,#19271,#19272,#19273,#19274,#19275,#19276,#19277,#19278,
#19279,#19280,#19281,#19282,#19283,#19284,#19285,#19286,#19287,#19288,#19289,
#19290,#19291,#19292,#19293,#19294,#19295,#19296,#19297,#19298,#19299,#19300,
#19301,#19302,#19303,#19304,#19305,#19306,#19307,#19308,#19309,#19310,#19311,
#19312,#19313,#19314,#19315,#19316,#19317,#19318,#19319,#19320,#19321,#19322,
#19323,#19324,#19325,#19326,#19327,#19328,#19329,#19330,#19331,#19332,#19333,
#19334,#19335,#19336,#19337,#19338,#19339,#19340,#19341,#19342,#19343,#19344,
#19345,#19346,#19347,#19348,#19349,#19350,#19351,#19352,#19353,#19354,#19355,
#19356,#19357,#19358,#19359,#19360,#19361,#19362,#19363,#19364,#19365,#19366,
#19367,#19368,#19369,#19370,#19371,#19372,#19373,#19374,#19375,#19376,#19377,
#19378,#19379,#19380,#19381,#19382,#19383,#19384,#19385,#19386,#19387,#19388,
#19389,#19390,#19391,#19392,#19393,#19394,#19395,#19396,#19397,#19398,#19399,
#19400,#19401,#19402,#19403,#19404,#19405,#19406,#19407,#19408,#19409,#19410,
#19411,#19412,#19413,#19414,#19415,#19416,#19417,#19418,#19419,#19420,#19421,
#19422,#19423,#19424,#19425,#19426,#19427,#19428,#19429,#19430,#19431,#19432,
#19433,#19434,#19435,#19436,#19437,#19438,#19439,#19440,#19441,#19442,#19443,
#19444,#19445,#19446,#19447,#19448,#19449,#19450,#19451,#19452,#19453,#19454,
#19455,#19456,#19457,#19458,#19459,#19460,#19461,#19462,#19463,#19464,#19465,
#19466,#19467,#19468,#19469,#19470,#19471,#19472,#19473,#19474,#19475,#19476,
#19477,#19478,#19479,#19480,#19481,#19482,#19483,#19484,#19485,#19486,#19487,
#19488,#19489,#19490,#19491,#19492,#19493,#19494,#19495,#19496,#19497,#19498,
#19499,#19500,#19501,#19502,#19503,#19504,#19505,#19506,#19507,#19508,#19509,
#19510,#19511,#19512,#19513,#19514,#19515,#19516,#19517,#19518,#19519,#19520,
#19521,#19522,#19523,#19524,#19525,#19526,#19527,#19528,#19529,#19530,#19531,
#19532,#19533,#19534,#19535,#19536,#19537,#19538,#19539,#19540,#19541,#19542,
#19543,#19544,#19545,#19546,#19547,#19548,#19549,#19550,#19551,#19552,#19553,
#19554,#19555,#19556,#19557,#19558,#19559,#19560,#19561,#19562,#19563,#19564,
#19565,#19566,#19567,#19568,#19569,#19570,#19571,#19572,#19573,#19574,#19575,
#19576,#19577,#19578,#19579,#19580,#19581,#19582,#19583,#19584,#19585,#19586,
#19587,#19588,#19589,#19590,#19591,#19592,#19593,#19594,#19595,#19596,#19597,
#19598,#19599,#19600,#19601,#19602,#19603,#19604,#19605,#19606,#19607,#19608,
#19609,#19610,#19611,#19612,#19613,#19614,#19615,#19616,#19617,#19618,#19619,
#19620,#19621,#19622,#19623,#19624,#19625,#19626,#19627,#19628,#19629,#19630,
#19631,#19632,#19633,#19634,#19635,#19636,#19637,#19638,#19639,#19640,#19641,
#19642,#19643,#19644,#19645,#19646,#19647,#19648,#19649,#19650,#19651,#19652,
#19653,#19654,#19655,#19656,#19657,#19658,#19659,#19660,#19661,#19662,#19663,
#19664,#19665,#19666,#19667,#19668,#19669,#19670,#19671,#19672,#19673,#19674,
#19675,#19676,#19677,#19678,#19679,#19680,#19681,#19682,#19683,#19684,#19685,
#19686,#19687,#19688,#19689,#19690,#19691,#19692,#19693,#19694,#19695,#19696,
#19697,#19698,#19699,#19700,#19701,#19702,#19703,#19704,#19705,#19706,#19707,
#19708,#19709,#19710,#19711,#19712,#19713,#19714,#19715,#19716,#19717,#19718,
#19719,#19720,#19721,#19722,#19723,#19724,#19725,#19726,#19727,#19728,#19729,
#19730,#19731,#19732,#19733,#19734,#19735,#19736,#19737,#19738,#19739,#19740,
#19741,#19742,#19743,#19744,#19745,#19746,#19747,#19748,#19749,#19750,#19751,
#19752,#19753,#19754,#19755,#19756,#19757,#19758,#19759,#19760,#19761,#19762,
#19763,#19764,#19765,#19766,#19767,#19768,#19769,#19770,#19771,#19772,#19773,
#19774,#19775,#19776,#19777,#19778,#19779,#19780,#19781,#19782,#19783,#19784,
#19785,#19786,#19787,#19788,#19789,#19790,#19791,#19792,#19793,#19794,#19795,
#19796,#19797,#19798,#19799,#19800,#19801,#19802,#19803,#19804,#19805,#19806,
#19807,#19808,#19809,#19810,#19811,#19812,#19813,#19814,#19815,#19816,#19817,
#19818,#19819,#19820,#19821,#19822,#19823,#19824,#19825,#19826,#19827,#19828,
#19829,#19830,#19831,#19832,#19833,#19834,#19835,#19836,#19837,#19838,#19839,
#19840,#19841,#19842,#19843,#19844,#19845,#19846,#19847,#19848,#19849,#19850,
#19851,#19852,#19853,#19854,#19855,#19856,#19857,#19858,#19859,#19860,#19861,
#19862,#19863,#19864,#19865,#19866,#19867,#19868,#19869,#19870,#19871,#19872,
#19873,#19874,#19875,#19876,#19877,#19878,#19879,#19880,#19881,#19882,#19883,
#19884,#19885,#19886,#19887,#19888,#19889,#19890,#19891,#19892,#19893,#19894,
#19895,#19896,#19897,#19898,#19899,#19900,#19901,#19902,#19903,#19904,#19905,
#19906,#19907,#19908,#19909,#19910,#19911,#19912,#19913,#19914,#19915,#19916,
#19917,#19918,#19919,#19920,#19921,#19922,#19923,#19924,#19925,#19926,#19927,
#19928,#19929,#19930,#19931,#19932,#19933,#19934,#19935,#19936,#19937,#19938,
#19939,#19940,#19941,#19942,#19943,#19944,#19945,#19946,#19947,#19948,#19949,
#19950,#19951,#19952,#19953,#19954,#19955,#19956,#19957,#19958,#19959,#19960,
#19961,#19962,#19963,#19964,#19965,#19966,#19967,#19968,#19969,#19970,#19971,
#19972,#19973,#19974,#19975,#19976,#19977,#19978,#19979,#19980,#19981,#19982,
#19983,#19984,#19985,#19986,#19987,#19988,#19989,#19990,#19991,#19992,#19993,
#19994,#19995,#19996,#19997,#19998,#19999,#20000,#20001,#20002,#20003,#20004,
#20005,#20006,#20007,#20008,#20009,#20010,#20011,#20012,#20013,#20014,#20015,
#20016,#20017,#20018,#20019,#20020,#20021,#20022,#20023,#20024,#20025,#20026,
#20027,#20028,#20029,#20030,#20031,#20032,#20033,#20034,#20035,#20036,#20037,
#20038,#20039,#20040,#20041,#20042,#20043,#20044,#20045,#20046,#20047,#20048,
#20049,#20050,#20051,#20052,#20053,#20054,#20055,#20056,#20057,#20058,#20059,
#20060,#20061,#20062,#20063,#20064,#20065,#20066,#20067,#20068,#20069,#20070,
#20071,#20072,#20073,#20074,#20075,#20076,#20077,#20078,#20079,#20080,#20081,
#20082,#20083,#20084,#20085,#20086,#20087,#20088,#20089,#20090,#20091,#20092,
#20093,#20094,#20095,#20096,#20097,#20098,#20099,#20100,#20101,#20102,#20103,
#20104,#20105,#20106,#20107,#20108,#20109,#20110,#20111,#20112,#20113,#20114,
#20115,#20116,#20117,#20118,#20119,#20120,#20121,#20122,#20123,#20124,#20125,
#20126,#20127,#20128,#20129,#20130,#20131,#20132,#20133,#20134,#20135,#20136,
#20137,#20138,#20139,#20140,#20141,#20142,#20143,#20144,#20145,#20146,#20147,
#20148,#20149,#20150,#20151,#20152,#20153,#20154,#20155,#20156,#20157,#20158,
#20159,#20160,#20161,#20162,#20163,#20164,#20165,#20166,#20167,#20168,#20169,
#20170,#20171,#20172,#20173,#20174,#20175,#20176,#20177,#20178,#20179,#20180,
#20181,#20182,#20183,#20184,#20185,#20186,#20187,#20188,#20189,#20190,#20191,
#20192,#20193,#20194,#20195,#20196,#20197,#20198,#20199,#20200,#20201,#20202,
#20203,#20204,#20205,#20206,#20207,#20208,#20209,#20210,#20211,#20212,#20213,
#20214,#20215,#20216,#20217,#20218,#20219,#20220,#20221,#20222,#20223,#20224,
#20225,#20226,#20227,#20228,#20229,#20230,#20231,#20232,#20233,#20234,#20235,
#20236,#20237,#20238,#20239,#20240,#20241,#20242,#20243,#20244,#20245,#20246,
#20247,#20248,#20249,#20250,#20251,#20252,#20253,#20254,#20255,#20256,#20257,
#20258,#20259,#20260,#20261,#20262,#20263,#20264,#20265,#20266,#20267,#20268,
#20269,#20270,#20271,#20272,#20273,#20274,#20275,#20276,#20277,#20278,#20279,
#20280,#20281,#20282,#20283,#20284,#20285,#20286,#20287,#20288,#20289,#20290,
#20291,#20292,#20293,#20294,#20295,#20296,#20297,#20298,#20299,#20300,#20301,
#20302,#20303,#20304,#20305,#20306,#20307,#20308,#20309,#20310,#20311,#20312,
#20313,#20314,#20315,#20316,#20317,#20318,#20319,#20320,#20321,#20322,#20323,
#20324,#20325,#20326,#20327,#20328,#20329,#20330,#20331,#20332,#20333,#20334,
#20335,#20336,#20337,#20338,#20339,#20340,#20341,#20342,#20343,#20344,#20345,
#20346,#20347,#20348,#20349,#20350,#20351,#20352,#20353,#20354,#20355,#20356,
#20357,#20358,#20359,#20360,#20361,#20362,#20363,#20364,#20365,#20366,#20367,
#20368,#20369,#20370,#20371,#20372,#20373,#20374,#20375,#20376,#20377,#20378,
#20379,#20380,#20381,#20382,#20383,#20384,#20385,#20386,#20387,#20388,#20389,
#20390,#20391,#20392,#20393,#20394,#20395,#20396,#20397,#20398,#20399,#20400,
#20401,#20402,#20403,#20404,#20405,#20406,#20407,#20408,#20409,#20410,#20411,
#20412,#20413,#20414,#20415,#20416,#20417,#20418,#20419,#20420,#20421,#20422,
#20423,#20424,#20425,#20426,#20427,#20428,#20429,#20430,#20431,#20432,#20433,
#20434,#20435,#20436,#20437,#20438,#20439,#20440,#20441,#20442,#20443,#20444,
#20445,#20446,#20447,#20448,#20449,#20450,#20451,#20452,#20453,#20454,#20455,
#20456,#20457,#20458,#20459,#20460,#20461,#20462,#20463,#20464,#20465,#20466,
#20467,#20468,#20469,#20470,#20471,#20472,#20473,#20474,#20475,#20476,#20477,
#20478,#20479,#20480,#20481,#20482,#20483,#20484,#20485,#20486,#20487,#20488,
#20489,#20490,#20491,#20492,#20493,#20494,#20495,#20496,#20497,#20498,#20499,
#20500,#20501,#20502,#20503,#20504,#20505,#20506,#20507,#20508,#20509,#20510,
#20511,#20512,#20513,#20514,#20515,#20516,#20517,#20518,#20519,#20520,#20521,
#20522,#20523,#20524,#20525,#20526,#20527,#20528,#20529,#20530,#20531,#20532,
#20533,#20534,#20535,#20536,#20537,#20538,#20539,#20540,#20541,#20542,#20543,
#20544,#20545,#20546,#20547,#20548,#20549,#20550,#20551,#20552,#20553,#20554,
#20555,#20556,#20557,#20558,#20559,#20560,#20561,#20562,#20563,#20564,#20565,
#20566,#20567,#20568,#20569,#20570,#20571,#20572,#20573,#20574,#20575,#20576,
#20577,#20578,#20579,#20580,#20581,#20582,#20583,#20584,#20585,#20586,#20587,
#20588,#20589,#20590,#20591,#20592,#20593,#20594,#20595,#20596,#20597,#20598,
#20599,#20600,#20601,#20602,#20603,#20604,#20605,#20606,#20607,#20608,#20609,
#20610,#20611,#20612,#20613,#20614,#20615,#20616,#20617,#20618,#20619,#20620,
#20621,#20622,#20623,#20624,#20625,#20626,#20627,#20628,#20629,#20630,#20631,
#20632,#20633,#20634,#20635,#20636,#20637,#20638,#20639,#20640,#20641,#20642,
#20643,#20644,#20645,#20646,#20647,#20648,#20649,#20650,#20651,#20652,#20653,
#20654,#20655,#20656,#20657,#20658,#20659,#20660,#20661,#20662,#20663,#20664,
#20665,#20666,#20667,#20668,#20669,#20670,#20671,#20672,#20673,#20674,#20675,
#20676,#20677,#20678,#20679,#20680,#20681,#20682,#20683,#20684,#20685,#20686,
#20687,#20688,#20689,#20690,#20691,#20692,#20693,#20694,#20695,#20696,#20697,
#20698,#20699,#20700,#20701,#20702,#20703,#20704,#20705,#20706,#20707,#20708,
#20709,#20710,#20711,#20712,#20713,#20714,#20715,#20716,#20717,#20718,#20719,
#20720,#20721,#20722,#20723,#20724,#20725,#20726,#20727,#20728,#20729,#20730,
#20731,#20732,#20733,#20734,#20735,#20736,#20737,#20738,#20739,#20740,#20741,
#20742,#20743,#20744,#20745,#20746,#20747,#20748,#20749,#20750,#20751,#20752,
#20753,#20754,#20755,#20756,#20757,#20758,#20759,#20760,#20761,#20762,#20763,
#20764,#20765,#20766,#20767,#20768,#20769,#20770,#20771,#20772,#20773,#20774,
#20775,#20776,#20777,#20778,#20779,#20780,#20781,#20782,#20783,#20784,#20785,
#20786,#20787,#20788,#20789,#20790,#20791,#20792,#20793,#20794,#20795,#20796,
#20797,#20798,#20799,#20800,#20801,#20802,#20803,#20804,#20805,#20806,#20807,
#20808,#20809,#20810,#20811,#20812,#20813,#20814,#20815,#20816,#20817,#20818,
#20819,#20820,#20821,#20822,#20823,#20824,#20825,#20826,#20827,#20828,#20829,
#20830,#20831,#20832,#20833,#20834,#20835,#20836,#20837,#20838,#20839,#20840,
#20841,#20842,#20843,#20844,#20845,#20846,#20847,#20848,#20849,#20850,#20851,
#20852,#20853,#20854,#20855,#20856,#20857,#20858,#20859,#20860,#20861,#20862,
#20863,#20864,#20865,#20866,#20867,#20868,#20869,#20870,#20871,#20872,#20873,
#20874,#20875,#20876,#20877,#20878,#20879,#20880,#20881,#20882,#20883,#20884,
#20885,#20886,#20887,#20888,#20889,#20890,#20891,#20892,#20893,#20894,#20895,
#20896,#20897,#20898,#20899,#20900,#20901,#20902,#20903,#20904,#20905,#20906,
#20907,#20908,#20909,#20910,#20911,#20912,#20913,#20914,#20915,#20916,#20917,
#20918,#20919,#20920,#20921,#20922,#20923,#20924,#20925,#20926,#20927,#20928,
#20929,#20930,#20931,#20932,#20933,#20934,#20935,#20936,#20937,#20938,#20939,
#20940,#20941,#20942,#20943,#20944,#20945,#20946,#20947,#20948,#20949,#20950,
#20951,#20952,#20953,#20954,#20955,#20956,#20957,#20958,#20959,#20960,#20961,
#20962,#20963,#20964,#20965,#20966,#20967,#20968,#20969,#20970,#20971,#20972,
#20973,#20974,#20975,#20976,#20977,#20978,#20979,#20980,#20981,#20982,#20983,
#20984,#20985,#20986,#20987,#20988,#20989,#20990,#20991,#20992,#20993,#20994,
#20995,#20996,#20997,#20998,#20999,#21000,#21001,#21002,#21003,#21004,#21005,
#21006,#21007,#21008,#21009,#21010,#21011,#21012,#21013,#21014,#21015,#21016,
#21017,#21018,#21019,#21020,#21021,#21022,#21023,#21024,#21025,#21026,#21027,
#21028,#21029,#21030,#21031,#21032,#21033,#21034,#21035,#21036,#21037,#21038,
#21039,#21040,#21041,#21042,#21043,#21044,#21045,#21046,#21047,#21048,#21049,
#21050,#21051,#21052,#21053,#21054,#21055,#21056,#21057,#21058,#21059,#21060,
#21061,#21062,#21063,#21064,#21065,#21066,#21067,#21068,#21069,#21070,#21071,
#21072,#21073,#21074,#21075,#21076,#21077,#21078,#21079,#21080,#21081,#21082,
#21083,#21084,#21085,#21086,#21087,#21088,#21089,#21090,#21091,#21092,#21093,
#21094,#21095,#21096,#21097,#21098,#21099,#21100,#21101,#21102,#21103,#21104,
#21105,#21106,#21107,#21108,#21109,#21110,#21111,#21112,#21113,#21114,#21115,
#21116,#21117,#21118,#21119,#21120,#21121,#21122,#21123,#21124,#21125,#21126,
#21127,#21128,#21129,#21130,#21131,#21132,#21133,#21134,#21135,#21136,#21137,
#21138,#21139,#21140,#21141,#21142,#21143,#21144,#21145,#21146,#21147,#21148,
#21149,#21150,#21151,#21152,#21153,#21154,#21155,#21156,#21157,#21158,#21159,
#21160,#21161,#21162,#21163,#21164,#21165,#21166,#21167,#21168,#21169,#21170,
#21171,#21172,#21173,#21174,#21175,#21176,#21177,#21178,#21179,#21180,#21181,
#21182,#21183,#21184,#21185,#21186,#21187,#21188,#21189,#21190,#21191,#21192,
#21193,#21194,#21195,#21196,#21197,#21198,#21199,#21200,#21201,#21202,#21203,
#21204,#21205,#21206,#21207,#21208,#21209,#21210,#21211,#21212,#21213,#21214,
#21215,#21216,#21217,#21218,#21219,#21220,#21221,#21222,#21223,#21224,#21225,
#21226,#21227,#21228,#21229,#21230,#21231,#21232,#21233,#21234,#21235,#21236,
#21237,#21238,#21239,#21240,#21241,#21242,#21243,#21244,#21245,#21246,#21247,
#21248,#21249,#21250,#21251,#21252,#21253,#21254,#21255,#21256,#21257,#21258,
#21259,#21260,#21261,#21262,#21263,#21264,#21265,#21266,#21267,#21268,#21269,
#21270,#21271,#21272,#21273,#21274,#21275,#21276,#21277,#21278,#21279,#21280,
#21281,#21282,#21283,#21284,#21285,#21286,#21287,#21288,#21289,#21290,#21291,
#21292,#21293,#21294,#21295,#21296,#21297,#21298,#21299,#21300,#21301,#21302,
#21303,#21304,#21305,#21306,#21307,#21308,#21309,#21310,#21311,#21312,#21313,
#21314,#21315,#21316,#21317,#21318,#21319,#21320,#21321,#21322,#21323,#21324,
#21325,#21326,#21327,#21328,#21329,#21330,#21331,#21332,#21333,#21334,#21335,
#21336,#21337,#21338,#21339,#21340,#21341,#21342,#21343,#21344,#21345,#21346,
#21347,#21348,#21349,#21350,#21351,#21352,#21353,#21354,#21355,#21356,#21357,
#21358,#21359,#21360,#21361,#21362,#21363,#21364,#21365,#21366,#21367,#21368,
#21369,#21370,#21371,#21372,#21373,#21374,#21375,#21376,#21377,#21378,#21379,
#21380,#21381,#21382,#21383,#21384,#21385,#21386,#21387,#21388,#21389,#21390,
#21391,#21392,#21393,#21394,#21395,#21396,#21397,#21398,#21399,#21400,#21401,
#21402,#21403,#21404,#21405,#21406,#21407,#21408,#21409,#21410,#21411,#21412,
#21413,#21414,#21415,#21416,#21417,#21418,#21419,#21420,#21421,#21422,#21423,
#21424,#21425,#21426,#21427,#21428,#21429,#21430,#21431,#21432,#21433,#21434,
#21435,#21436,#21437,#21438,#21439,#21440,#21441,#21442,#21443,#21444,#21445,
#21446,#21447,#21448,#21449,#21450,#21451,#21452,#21453,#21454,#21455,#21456,
#21457,#21458,#21459,#21460,#21461,#21462,#21463,#21464,#21465,#21466,#21467,
#21468,#21469,#21470,#21471,#21472,#21473,#21474,#21475,#21476,#21477,#21478,
#21479,#21480,#21481,#21482,#21483,#21484,#21485,#21486,#21487,#21488,#21489,
#21490,#21491,#21492,#21493,#21494,#21495,#21496,#21497,#21498,#21499,#21500,
#21501,#21502,#21503,#21504,#21505,#21506,#21507,#21508,#21509,#21510,#21511,
#21512,#21513,#21514,#21515,#21516,#21517,#21518,#21519,#21520,#21521,#21522,
#21523,#21524,#21525,#21526,#21527,#21528,#21529,#21530,#21531,#21532,#21533,
#21534,#21535,#21536,#21537,#21538,#21539,#21540,#21541,#21542,#21543,#21544,
#21545,#21546,#21547,#21548,#21549,#21550,#21551,#21552,#21553,#21554,#21555,
#21556,#21557,#21558,#21559,#21560,#21561,#21562,#21563,#21564,#21565,#21566,
#21567,#21568,#21569,#21570,#21571,#21572,#21573,#21574,#21575,#21576,#21577,
#21578,#21579,#21580,#21581,#21582,#21583,#21584,#21585,#21586,#21587,#21588,
#21589,#21590,#21591,#21592,#21593,#21594,#21595,#21596,#21597,#21598,#21599,
#21600,#21601,#21602,#21603,#21604,#21605,#21606,#21607,#21608,#21609,#21610,
#21611,#21612,#21613,#21614,#21615,#21616,#21617,#21618,#21619,#21620,#21621,
#21622,#21623,#21624,#21625,#21626,#21627,#21628,#21629,#21630,#21631,#21632,
#21633,#21634,#21635,#21636,#21637,#21638,#21639,#21640,#21641,#21642,#21643,
#21644,#21645,#21646,#21647,#21648,#21649,#21650,#21651,#21652,#21653,#21654,
#21655,#21656,#21657,#21658,#21659,#21660,#21661,#21662,#21663,#21664,#21665,
#21666,#21667,#21668,#21669,#21670,#21671,#21672,#21673,#21674,#21675,#21676,
#21677,#21678,#21679,#21680,#21681,#21682,#21683,#21684,#21685,#21686,#21687,
#21688,#21689,#21690,#21691,#21692,#21693,#21694,#21695,#21696,#21697,#21698,
#21699,#21700,#21701,#21702,#21703,#21704,#21705,#21706,#21707,#21708,#21709,
#21710,#21711,#21712,#21713,#21714,#21715,#21716,#21717,#21718,#21719,#21720,
#21721,#21722,#21723,#21724,#21725,#21726,#21727,#21728,#21729,#21730,#21731,
#21732,#21733,#21734,#21735,#21736,#21737,#21738,#21739,#21740,#21741,#21742,
#21743,#21744,#21745,#21746,#21747,#21748,#21749,#21750,#21751,#21752,#21753,
#21754,#21755,#21756,#21757,#21758,#21759,#21760,#21761,#21762,#21763,#21764,
#21765,#21766,#21767,#21768,#21769,#21770,#21771,#21772,#21773,#21774,#21775,
#21776,#21777,#21778,#21779,#21780,#21781,#21782,#21783,#21784,#21785,#21786,
#21787,#21788,#21789,#21790,#21791,#21792,#21793,#21794,#21795,#21796,#21797,
#21798,#21799,#21800,#21801,#21802,#21803,#21804,#21805,#21806,#21807,#21808,
#21809,#21810,#21811,#21812,#21813,#21814,#21815,#21816,#21817,#21818,#21819,
#21820,#21821,#21822,#21823,#21824,#21825,#21826,#21827,#21828,#21829,#21830,
#21831,#21832,#21833,#21834,#21835,#21836,#21837,#21838,#21839,#21840,#21841,
#21842,#21843,#21844,#21845,#21846,#21847,#21848,#21849,#21850,#21851,#21852,
#21853,#21854,#21855,#21856,#21857,#21858,#21859,#21860,#21861,#21862,#21863,
#21864,#21865,#21866,#21867,#21868,#21869,#21870,#21871,#21872,#21873,#21874,
#21875,#21876,#21877,#21878,#21879,#21880,#21881,#21882,#21883,#21884,#21885,
#21886,#21887,#21888,#21889,#21890,#21891,#21892,#21893,#21894,#21895,#21896,
#21897,#21898,#21899,#21900,#21901,#21902,#21903,#21904,#21905,#21906,#21907,
#21908,#21909,#21910,#21911,#21912,#21913,#21914,#21915,#21916,#21917,#21918,
#21919,#21920,#21921,#21922,#21923,#21924,#21925,#21926,#21927,#21928,#21929,
#21930,#21931,#21932,#21933,#21934,#21935,#21936,#21937,#21938,#21939,#21940,
#21941,#21942,#21943,#21944,#21945,#21946,#21947,#21948,#21949,#21950,#21951,
#21952,#21953,#21954,#21955,#21956,#21957,#21958,#21959,#21960,#21961,#21962,
#21963,#21964,#21965,#21966,#21967,#21968,#21969,#21970,#21971,#21972,#21973,
#21974,#21975,#21976,#21977,#21978,#21979,#21980,#21981,#21982,#21983,#21984,
#21985,#21986,#21987,#21988,#21989,#21990,#21991,#21992,#21993,#21994,#21995,
#21996,#21997,#21998,#21999,#22000,#22001,#22002,#22003,#22004,#22005,#22006,
#22007,#22008,#22009,#22010,#22011,#22012,#22013,#22014,#22015,#22016,#22017,
#22018,#22019,#22020,#22021,#22022,#22023,#22024,#22025,#22026,#22027,#22028,
#22029,#22030,#22031,#22032,#22033,#22034,#22035,#22036,#22037,#22038,#22039,
#22040,#22041,#22042,#22043,#22044,#22045,#22046,#22047,#22048,#22049,#22050,
#22051,#22052,#22053,#22054,#22055,#22056,#22057,#22058,#22059,#22060,#22061,
#22062,#22063,#22064,#22065,#22066,#22067,#22068,#22069,#22070,#22071,#22072,
#22073,#22074,#22075,#22076,#22077,#22078,#22079,#22080,#22081,#22082,#22083,
#22084,#22085,#22086,#22087,#22088,#22089,#22090,#22091,#22092,#22093,#22094,
#22095,#22096,#22097,#22098,#22099,#22100,#22101,#22102,#22103,#22104,#22105,
#22106,#22107,#22108,#22109,#22110,#22111,#22112,#22113,#22114,#22115,#22116,
#22117,#22118,#22119,#22120,#22121,#22122,#22123,#22124,#22125,#22126,#22127,
#22128,#22129,#22130,#22131,#22132,#22133,#22134,#22135,#22136,#22137,#22138,
#22139,#22140,#22141,#22142,#22143,#22144,#22145,#22146,#22147,#22148,#22149,
#22150,#22151,#22152,#22153,#22154,#22155,#22156,#22157,#22158,#22159,#22160,
#22161,#22162,#22163,#22164,#22165,#22166,#22167,#22168,#22169,#22170,#22171,
#22172,#22173,#22174,#22175,#22176,#22177,#22178,#22179,#22180,#22181,#22182,
#22183,#22184,#22185,#22186,#22187,#22188,#22189,#22190,#22191,#22192,#22193,
#22194,#22195,#22196,#22197,#22198,#22199,#22200,#22201,#22202,#22203,#22204,
#22205,#22206,#22207,#22208,#22209,#22210,#22211,#22212,#22213,#22214,#22215,
#22216,#22217,#22218,#22219,#22220,#22221,#22222,#22223,#22224,#22225,#22226,
#22227,#22228,#22229,#22230,#22231,#22232,#22233,#22234,#22235,#22236,#22237,
#22238,#22239,#22240,#22241,#22242,#22243,#22244,#22245,#22246,#22247,#22248,
#22249,#22250,#22251,#22252,#22253,#22254,#22255,#22256,#22257,#22258,#22259,
#22260,#22261,#22262,#22263,#22264,#22265,#22266,#22267,#22268,#22269,#22270,
#22271,#22272,#22273,#22274,#22275,#22276,#22277,#22278,#22279,#22280,#22281,
#22282,#22283,#22284,#22285,#22286,#22287,#22288,#22289,#22290,#22291,#22292,
#22293,#22294,#22295,#22296,#22297,#22298,#22299,#22300,#22301,#22302,#22303,
#22304,#22305,#22306,#22307,#22308,#22309,#22310,#22311,#22312,#22313,#22314,
#22315,#22316,#22317,#22318,#22319,#22320,#22321,#22322,#22323,#22324,#22325,
#22326,#22327,#22328,#22329,#22330,#22331,#22332,#22333,#22334,#22335,#22336,
#22337,#22338,#22339,#22340,#22341,#22342,#22343,#22344,#22345,#22346,#22347,
#22348,#22349,#22350,#22351,#22352,#22353,#22354,#22355,#22356,#22357,#22358,
#22359,#22360,#22361,#22362,#22363,#22364,#22365,#22366,#22367,#22368,#22369,
#22370,#22371,#22372,#22373,#22374,#22375,#22376,#22377,#22378,#22379,#22380,
#22381,#22382,#22383,#22384,#22385,#22386,#22387,#22388,#22389,#22390,#22391,
#22392,#22393,#22394,#22395,#22396,#22397,#22398,#22399,#22400,#22401,#22402,
#22403,#22404,#22405,#22406,#22407,#22408,#22409,#22410,#22411,#22412,#22413,
#22414,#22415,#22416,#22417,#22418,#22419,#22420,#22421,#22422,#22423,#22424,
#22425,#22426,#22427,#22428,#22429,#22430,#22431,#22432,#22433,#22434,#22435,
#22436,#22437,#22438,#22439,#22440,#22441,#22442,#22443,#22444,#22445,#22446,
#22447,#22448,#22449,#22450,#22451,#22452,#22453,#22454,#22455,#22456,#22457,
#22458,#22459,#22460,#22461,#22462,#22463,#22464,#22465,#22466,#22467,#22468,
#22469,#22470,#22471,#22472,#22473,#22474,#22475,#22476,#22477,#22478,#22479,
#22480,#22481,#22482,#22483,#22484,#22485,#22486,#22487,#22488,#22489,#22490,
#22491,#22492,#22493,#22494,#22495,#22496,#22497,#22498,#22499,#22500,#22501,
#22502,#22503,#22504,#22505,#22506,#22507,#22508,#22509,#22510,#22511,#22512,
#22513,#22514,#22515,#22516,#22517,#22518,#22519,#22520,#22521,#22522,#22523,
#22524,#22525,#22526,#22527,#22528,#22529,#22530,#22531,#22532,#22533,#22534,
#22535,#22536,#22537,#22538,#22539,#22540,#22541,#22542,#22543,#22544,#22545,
#22546,#22547,#22548,#22549,#22550,#22551,#22552,#22553,#22554,#22555,#22556,
#22557,#22558,#22559,#22560,#22561,#22562,#22563,#22564,#22565,#22566,#22567,
#22568,#22569,#22570,#22571,#22572,#22573,#22574,#22575,#22576,#22577,#22578,
#22579,#22580,#22581,#22582,#22583,#22584,#22585,#22586,#22587,#22588,#22589,
#22590,#22591,#22592,#22593,#22594,#22595,#22596,#22597,#22598,#22599,#22600,
#22601,#22602,#22603,#22604,#22605,#22606,#22607,#22608,#22609,#22610,#22611,
#22612,#22613,#22614,#22615,#22616,#22617,#22618,#22619,#22620,#22621,#22622,
#22623,#22624,#22625,#22626,#22627,#22628,#22629,#22630,#22631,#22632,#22633,
#22634,#22635,#22636,#22637,#22638,#22639,#22640,#22641,#22642,#22643,#22644,
#22645,#22646,#22647,#22648,#22649,#22650,#22651,#22652,#22653,#22654,#22655,
#22656,#22657,#22658,#22659,#22660,#22661,#22662,#22663,#22664,#22665,#22666,
#22667,#22668,#22669,#22670,#22671,#22672,#22673,#22674,#22675,#22676,#22677,
#22678,#22679,#22680,#22681,#22682,#22683,#22684,#22685,#22686,#22687,#22688,
#22689,#22690,#22691,#22692,#22693,#22694,#22695,#22696,#22697,#22698,#22699,
#22700,#22701,#22702,#22703,#22704,#22705,#22706,#22707,#22708,#22709,#22710,
#22711,#22712,#22713,#22714,#22715,#22716,#22717,#22718,#22719,#22720,#22721,
#22722,#22723,#22724,#22725,#22726,#22727,#22728,#22729,#22730,#22731,#22732,
#22733,#22734,#22735,#22736,#22737,#22738,#22739,#22740,#22741,#22742,#22743,
#22744,#22745,#22746,#22747,#22748,#22749,#22750,#22751,#22752,#22753,#22754,
#22755,#22756,#22757,#22758,#22759,#22760,#22761,#22762,#22763,#22764,#22765,
#22766,#22767,#22768,#22769,#22770,#22771,#22772,#22773,#22774,#22775,#22776,
#22777,#22778,#22779,#22780,#22781,#22782,#22783,#22784,#22785,#22786,#22787,
#22788,#22789,#22790,#22791,#22792,#22793,#22794,#22795,#22796,#22797,#22798,
#22799,#22800,#22801,#22802,#22803,#22804,#22805,#22806,#22807,#22808,#22809,
#22810,#22811,#22812,#22813,#22814,#22815,#22816,#22817,#22818,#22819,#22820,
#22821,#22822,#22823,#22824,#22825,#22826,#22827,#22828,#22829,#22830,#22831,
#22832,#22833,#22834,#22835,#22836,#22837,#22838,#22839,#22840,#22841,#22842,
#22843,#22844,#22845,#22846,#22847,#22848,#22849,#22850,#22851,#22852,#22853,
#22854,#22855,#22856,#22857,#22858,#22859,#22860,#22861,#22862,#22863,#22864,
#22865,#22866,#22867,#22868,#22869,#22870,#22871,#22872,#22873,#22874,#22875,
#22876,#22877,#22878,#22879,#22880,#22881,#22882,#22883,#22884,#22885,#22886,
#22887,#22888,#22889,#22890,#22891,#22892,#22893,#22894,#22895,#22896,#22897,
#22898,#22899,#22900,#22901,#22902,#22903,#22904,#22905,#22906,#22907,#22908,
#22909,#22910,#22911,#22912,#22913,#22914,#22915,#22916,#22917,#22918,#22919,
#22920,#22921,#22922,#22923,#22924,#22925,#22926,#22927,#22928,#22929,#22930,
#22931,#22932,#22933,#22934,#22935,#22936,#22937,#22938,#22939,#22940,#22941,
#22942,#22943,#22944,#22945,#22946,#22947,#22948,#22949,#22950,#22951,#22952,
#22953,#22954,#22955,#22956,#22957,#22958,#22959,#22960,#22961,#22962,#22963,
#22964,#22965,#22966,#22967,#22968,#22969,#22970,#22971,#22972,#22973,#22974,
#22975,#22976,#22977,#22978,#22979,#22980,#22981,#22982,#22983,#22984,#22985,
#22986,#22987,#22988,#22989,#22990,#22991,#22992,#22993,#22994,#22995,#22996,
#22997,#22998,#22999,#23000,#23001,#23002,#23003,#23004,#23005,#23006,#23007,
#23008,#23009,#23010,#23011,#23012,#23013,#23014,#23015,#23016,#23017,#23018,
#23019,#23020,#23021,#23022,#23023,#23024,#23025,#23026,#23027,#23028,#23029,
#23030,#23031,#23032,#23033,#23034,#23035,#23036,#23037,#23038,#23039,#23040,
#23041,#23042,#23043,#23044,#23045,#23046,#23047,#23048,#23049,#23050,#23051,
#23052,#23053,#23054,#23055,#23056,#23057,#23058,#23059,#23060,#23061,#23062,
#23063,#23064,#23065,#23066,#23067,#23068,#23069,#23070,#23071,#23072,#23073,
#23074,#23075,#23076,#23077,#23078,#23079,#23080,#23081,#23082,#23083,#23084,
#23085,#23086,#23087,#23088,#23089,#23090,#23091,#23092,#23093,#23094,#23095,
#23096,#23097,#23098,#23099,#23100,#23101,#23102,#23103,#23104,#23105,#23106,
#23107,#23108,#23109,#23110,#23111,#23112,#23113,#23114,#23115,#23116,#23117,
#23118,#23119,#23120,#23121,#23122,#23123,#23124,#23125,#23126,#23127,#23128,
#23129,#23130,#23131,#23132,#23133,#23134,#23135,#23136,#23137,#23138,#23139,
#23140,#23141,#23142,#23143,#23144,#23145,#23146,#23147,#23148,#23149,#23150,
#23151,#23152,#23153,#23154,#23155,#23156,#23157,#23158,#23159,#23160,#23161,
#23162,#23163,#23164,#23165,#23166,#23167,#23168,#23169,#23170,#23171,#23172,
#23173,#23174,#23175,#23176,#23177,#23178,#23179,#23180,#23181,#23182,#23183,
#23184,#23185,#23186,#23187,#23188,#23189,#23190,#23191,#23192,#23193,#23194,
#23195,#23196,#23197,#23198,#23199,#23200,#23201,#23202,#23203,#23204,#23205,
#23206,#23207,#23208,#23209,#23210,#23211,#23212,#23213,#23214,#23215,#23216,
#23217,#23218,#23219,#23220,#23221,#23222,#23223,#23224,#23225,#23226,#23227,
#23228,#23229,#23230,#23231,#23232,#23233,#23234,#23235,#23236,#23237,#23238,
#23239,#23240,#23241,#23242,#23243,#23244,#23245,#23246,#23247,#23248,#23249,
#23250,#23251,#23252,#23253,#23254,#23255,#23256,#23257,#23258,#23259,#23260,
#23261,#23262,#23263,#23264,#23265,#23266,#23267,#23268,#23269,#23270,#23271,
#23272,#23273,#23274,#23275,#23276,#23277,#23278,#23279,#23280,#23281,#23282,
#23283,#23284,#23285,#23286,#23287,#23288,#23289,#23290,#23291,#23292,#23293,
#23294,#23295,#23296,#23297,#23298,#23299,#23300,#23301,#23302,#23303,#23304,
#23305,#23306,#23307,#23308,#23309,#23310,#23311,#23312,#23313,#23314,#23315,
#23316,#23317,#23318,#23319,#23320,#23321,#23322,#23323,#23324,#23325,#23326,
#23327,#23328,#23329,#23330,#23331,#23332,#23333,#23334,#23335,#23336,#23337,
#23338,#23339,#23340,#23341,#23342,#23343,#23344,#23345,#23346,#23347,#23348,
#23349,#23350,#23351,#23352,#23353,#23354,#23355,#23356,#23357,#23358,#23359,
#23360,#23361,#23362,#23363,#23364,#23365,#23366,#23367,#23368,#23369,#23370,
#23371,#23372,#23373,#23374,#23375,#23376,#23377,#23378,#23379,#23380,#23381,
#23382,#23383,#23384,#23385,#23386,#23387,#23388,#23389,#23390,#23391,#23392,
#23393,#23394,#23395,#23396,#23397,#23398,#23399,#23400,#23401,#23402,#23403,
#23404,#23405,#23406,#23407,#23408,#23409,#23410,#23411,#23412,#23413,#23414,
#23415,#23416,#23417,#23418,#23419,#23420,#23421,#23422,#23423,#23424,#23425,
#23426,#23427,#23428,#23429,#23430,#23431,#23432,#23433,#23434,#23435,#23436,
#23437,#23438,#23439,#23440,#23441,#23442,#23443,#23444,#23445,#23446,#23447,
#23448,#23449,#23450,#23451,#23452,#23453,#23454,#23455,#23456,#23457,#23458,
#23459,#23460,#23461,#23462,#23463,#23464,#23465,#23466,#23467,#23468,#23469,
#23470,#23471,#23472,#23473,#23474,#23475,#23476,#23477,#23478,#23479,#23480,
#23481,#23482,#23483,#23484,#23485,#23486,#23487,#23488,#23489,#23490,#23491,
#23492,#23493,#23494,#23495,#23496,#23497,#23498,#23499,#23500,#23501,#23502,
#23503,#23504,#23505,#23506,#23507,#23508,#23509,#23510,#23511,#23512,#23513,
#23514,#23515,#23516,#23517,#23518,#23519,#23520,#23521,#23522,#23523,#23524,
#23525,#23526,#23527,#23528,#23529,#23530,#23531,#23532,#23533,#23534,#23535,
#23536,#23537,#23538,#23539,#23540,#23541,#23542,#23543,#23544,#23545,#23546,
#23547,#23548,#23549,#23550,#23551,#23552,#23553,#23554,#23555,#23556,#23557,
#23558,#23559,#23560,#23561,#23562,#23563,#23564,#23565,#23566,#23567,#23568,
#23569,#23570,#23571,#23572,#23573,#23574,#23575,#23576,#23577,#23578,#23579,
#23580,#23581,#23582,#23583,#23584,#23585,#23586,#23587,#23588,#23589,#23590,
#23591,#23592,#23593,#23594,#23595,#23596,#23597,#23598,#23599,#23600,#23601,
#23602,#23603,#23604,#23605,#23606,#23607,#23608,#23609,#23610,#23611,#23612,
#23613,#23614,#23615,#23616,#23617,#23618,#23619,#23620,#23621,#23622,#23623,
#23624,#23625,#23626,#23627,#23628,#23629,#23630,#23631,#23632,#23633,#23634,
#23635,#23636,#23637,#23638,#23639,#23640,#23641,#23642,#23643,#23644,#23645,
#23646,#23647,#23648,#23649,#23650,#23651,#23652,#23653,#23654,#23655,#23656,
#23657,#23658,#23659,#23660,#23661,#23662,#23663,#23664,#23665,#23666,#23667,
#23668,#23669,#23670,#23671,#23672,#23673,#23674,#23675,#23676,#23677,#23678,
#23679,#23680,#23681,#23682,#23683,#23684,#23685,#23686,#23687,#23688,#23689,
#23690,#23691,#23692,#23693,#23694,#23695,#23696,#23697,#23698,#23699,#23700,
#23701,#23702,#23703,#23704,#23705,#23706,#23707,#23708,#23709,#23710,#23711,
#23712,#23713,#23714,#23715,#23716,#23717,#23718,#23719,#23720,#23721,#23722,
#23723,#23724,#23725,#23726,#23727,#23728,#23729,#23730,#23731,#23732,#23733,
#23734,#23735,#23736,#23737,#23738,#23739,#23740,#23741,#23742,#23743,#23744,
#23745,#23746,#23747,#23748,#23749,#23750,#23751,#23752,#23753,#23754,#23755,
#23756,#23757,#23758,#23759,#23760,#23761,#23762,#23763,#23764,#23765,#23766,
#23767,#23768,#23769,#23770,#23771,#23772,#23773,#23774,#23775,#23776,#23777,
#23778,#23779,#23780,#23781,#23782,#23783,#23784,#23785,#23786,#23787,#23788,
#23789,#23790,#23791,#23792,#23793,#23794,#23795,#23796,#23797,#23798,#23799,
#23800,#23801,#23802,#23803,#23804,#23805,#23806,#23807,#23808,#23809,#23810,
#23811,#23812,#23813,#23814,#23815,#23816,#23817,#23818,#23819,#23820,#23821,
#23822,#23823,#23824,#23825,#23826,#23827,#23828,#23829,#23830,#23831,#23832,
#23833,#23834,#23835,#23836,#23837,#23838,#23839,#23840,#23841,#23842,#23843,
#23844,#23845,#23846,#23847,#23848,#23849,#23850,#23851,#23852,#23853,#23854,
#23855,#23856,#23857,#23858,#23859,#23860,#23861,#23862,#23863,#23864,#23865,
#23866,#23867,#23868,#23869,#23870,#23871,#23872,#23873,#23874,#23875,#23876,
#23877,#23878,#23879,#23880,#23881,#23882,#23883,#23884,#23885,#23886,#23887,
#23888,#23889,#23890,#23891,#23892,#23893,#23894,#23895,#23896,#23897,#23898,
#23899,#23900,#23901,#23902,#23903,#23904,#23905,#23906,#23907,#23908,#23909,
#23910,#23911,#23912,#23913,#23914,#23915,#23916,#23917,#23918,#23919,#23920,
#23921,#23922,#23923,#23924,#23925,#23926,#23927,#23928,#23929,#23930,#23931,
#23932,#23933,#23934,#23935,#23936,#23937,#23938,#23939,#23940,#23941,#23942,
#23943,#23944,#23945,#23946,#23947,#23948,#23949,#23950,#23951,#23952,#23953,
#23954,#23955,#23956,#23957,#23958,#23959,#23960,#23961,#23962,#23963,#23964,
#23965,#23966,#23967,#23968,#23969,#23970,#23971,#23972,#23973,#23974,#23975,
#23976,#23977,#23978,#23979,#23980,#23981,#23982,#23983,#23984,#23985,#23986,
#23987,#23988,#23989,#23990,#23991,#23992,#23993,#23994,#23995,#23996,#23997,
#23998,#23999,#24000,#24001,#24002,#24003,#24004,#24005,#24006,#24007,#24008,
#24009,#24010,#24011,#24012,#24013,#24014,#24015,#24016,#24017,#24018,#24019,
#24020,#24021,#24022,#24023,#24024,#24025,#24026,#24027,#24028,#24029,#24030,
#24031,#24032,#24033,#24034,#24035,#24036,#24037,#24038,#24039,#24040,#24041,
#24042,#24043,#24044,#24045,#24046,#24047,#24048,#24049,#24050,#24051,#24052,
#24053,#24054,#24055,#24056,#24057,#24058,#24059,#24060,#24061,#24062,#24063,
#24064,#24065,#24066,#24067,#24068,#24069,#24070,#24071,#24072,#24073,#24074,
#24075,#24076,#24077,#24078,#24079,#24080,#24081,#24082,#24083,#24084,#24085,
#24086,#24087,#24088,#24089,#24090,#24091,#24092,#24093,#24094,#24095,#24096,
#24097,#24098,#24099,#24100,#24101,#24102,#24103,#24104,#24105,#24106,#24107,
#24108,#24109,#24110,#24111,#24112,#24113,#24114,#24115,#24116,#24117,#24118,
#24119,#24120,#24121,#24122,#24123,#24124,#24125,#24126,#24127,#24128,#24129,
#24130,#24131,#24132,#24133,#24134,#24135,#24136,#24137,#24138,#24139,#24140,
#24141,#24142,#24143,#24144,#24145,#24146,#24147,#24148,#24149,#24150,#24151,
#24152,#24153,#24154,#24155,#24156,#24157,#24158,#24159,#24160,#24161,#24162,
#24163,#24164,#24165,#24166,#24167,#24168,#24169,#24170,#24171,#24172,#24173,
#24174,#24175,#24176,#24177,#24178,#24179,#24180,#24181,#24182,#24183,#24184,
#24185,#24186,#24187,#24188,#24189,#24190,#24191,#24192,#24193,#24194,#24195,
#24196,#24197,#24198,#24199,#24200,#24201,#24202,#24203,#24204,#24205,#24206,
#24207,#24208,#24209,#24210,#24211,#24212,#24213,#24214,#24215,#24216,#24217,
#24218,#24219,#24220,#24221,#24222,#24223,#24224,#24225,#24226,#24227,#24228,
#24229,#24230,#24231,#24232,#24233,#24234,#24235,#24236,#24237,#24238,#24239,
#24240,#24241,#24242,#24243,#24244,#24245,#24246,#24247,#24248,#24249,#24250,
#24251,#24252,#24253,#24254,#24255,#24256,#24257,#24258,#24259,#24260,#24261,
#24262,#24263,#24264,#24265,#24266,#24267,#24268,#24269,#24270,#24271,#24272,
#24273,#24274,#24275,#24276,#24277,#24278,#24279,#24280,#24281,#24282,#24283,
#24284,#24285,#24286,#24287,#24288,#24289,#24290,#24291,#24292,#24293,#24294,
#24295,#24296,#24297,#24298,#24299,#24300,#24301,#24302,#24303,#24304,#24305,
#24306,#24307,#24308,#24309,#24310,#24311,#24312,#24313,#24314,#24315,#24316,
#24317,#24318,#24319,#24320,#24321,#24322,#24323,#24324,#24325,#24326,#24327,
#24328,#24329,#24330,#24331,#24332,#24333,#24334,#24335,#24336,#24337,#24338,
#24339,#24340,#24341,#24342,#24343,#24344,#24345,#24346,#24347,#24348,#24349,
#24350,#24351,#24352,#24353,#24354,#24355,#24356,#24357,#24358,#24359,#24360,
#24361,#24362,#24363,#24364,#24365,#24366,#24367,#24368,#24369,#24370,#24371,
#24372,#24373,#24374,#24375,#24376,#24377,#24378,#24379,#24380,#24381,#24382,
#24383,#24384,#24385,#24386,#24387,#24388,#24389,#24390,#24391,#24392,#24393,
#24394,#24395,#24396,#24397,#24398,#24399,#24400,#24401,#24402,#24403,#24404,
#24405,#24406,#24407,#24408,#24409,#24410,#24411,#24412,#24413,#24414,#24415,
#24416,#24417,#24418,#24419,#24420,#24421,#24422,#24423,#24424,#24425,#24426,
#24427,#24428,#24429,#24430,#24431,#24432,#24433,#24434,#24435,#24436,#24437,
#24438,#24439,#24440,#24441,#24442,#24443,#24444,#24445,#24446,#24447,#24448,
#24449,#24450,#24451,#24452,#24453,#24454,#24455,#24456,#24457,#24458,#24459,
#24460,#24461,#24462,#24463,#24464,#24465,#24466,#24467,#24468,#24469,#24470,
#24471,#24472,#24473,#24474,#24475,#24476,#24477,#24478,#24479,#24480,#24481,
#24482,#24483,#24484,#24485,#24486,#24487,#24488,#24489,#24490,#24491,#24492,
#24493,#24494,#24495,#24496,#24497,#24498,#24499,#24500,#24501,#24502,#24503,
#24504,#24505,#24506,#24507,#24508,#24509,#24510,#24511,#24512,#24513,#24514,
#24515,#24516,#24517,#24518,#24519,#24520,#24521,#24522,#24523,#24524,#24525,
#24526,#24527,#24528,#24529,#24530,#24531,#24532,#24533,#24534,#24535,#24536,
#24537,#24538,#24539,#24540,#24541,#24542,#24543,#24544,#24545,#24546,#24547,
#24548,#24549,#24550,#24551,#24552,#24553,#24554,#24555,#24556,#24557,#24558,
#24559,#24560,#24561,#24562,#24563,#24564,#24565,#24566,#24567,#24568,#24569,
#24570,#24571,#24572,#24573,#24574,#24575,#24576,#24577,#24578,#24579,#24580,
#24581,#24582,#24583,#24584,#24585,#24586,#24587,#24588,#24589,#24590,#24591,
#24592,#24593,#24594,#24595,#24596,#24597,#24598,#24599,#24600,#24601,#24602,
#24603,#24604,#24605,#24606,#24607,#24608,#24609,#24610,#24611,#24612,#24613,
#24614,#24615,#24616,#24617,#24618,#24619,#24620,#24621,#24622,#24623,#24624,
#24625,#24626,#24627,#24628,#24629,#24630,#24631,#24632,#24633,#24634,#24635,
#24636,#24637,#24638,#24639,#24640,#24641,#24642,#24643,#24644,#24645,#24646,
#24647,#24648,#24649,#24650,#24651,#24652,#24653,#24654,#24655,#24656,#24657,
#24658,#24659,#24660,#24661,#24662,#24663,#24664,#24665,#24666,#24667,#24668,
#24669,#24670,#24671,#24672,#24673,#24674,#24675,#24676,#24677,#24678,#24679,
#24680,#24681,#24682,#24683,#24684,#24685,#24686,#24687,#24688,#24689,#24690,
#24691,#24692,#24693,#24694,#24695,#24696,#24697,#24698,#24699,#24700,#24701,
#24702,#24703,#24704,#24705,#24706,#24707,#24708,#24709,#24710,#24711,#24712,
#24713,#24714,#24715,#24716,#24717,#24718,#24719,#24720,#24721,#24722,#24723,
#24724,#24725,#24726,#24727,#24728,#24729,#24730,#24731,#24732,#24733,#24734,
#24735,#24736,#24737,#24738,#24739,#24740,#24741,#24742,#24743,#24744,#24745,
#24746,#24747,#24748,#24749,#24750,#24751,#24752,#24753,#24754,#24755,#24756,
#24757,#24758,#24759,#24760,#24761,#24762,#24763,#24764,#24765,#24766,#24767,
#24768,#24769,#24770,#24771,#24772,#24773,#24774,#24775,#24776,#24777,#24778,
#24779,#24780,#24781,#24782,#24783,#24784,#24785,#24786,#24787,#24788,#24789,
#24790,#24791,#24792,#24793,#24794,#24795,#24796,#24797,#24798,#24799,#24800,
#24801,#24802,#24803,#24804,#24805,#24806,#24807,#24808,#24809,#24810,#24811,
#24812,#24813,#24814,#24815,#24816,#24817,#24818,#24819,#24820,#24821,#24822,
#24823,#24824,#24825,#24826,#24827,#24828,#24829,#24830,#24831,#24832,#24833,
#24834,#24835,#24836,#24837,#24838,#24839,#24840,#24841,#24842,#24843,#24844,
#24845,#24846,#24847,#24848,#24849,#24850,#24851,#24852,#24853,#24854,#24855,
#24856,#24857,#24858,#24859,#24860,#24861,#24862,#24863,#24864,#24865,#24866,
#24867,#24868,#24869,#24870,#24871,#24872,#24873,#24874,#24875,#24876,#24877,
#24878,#24879,#24880,#24881,#24882,#24883,#24884,#24885,#24886,#24887,#24888,
#24889,#24890,#24891,#24892,#24893,#24894,#24895,#24896,#24897,#24898,#24899,
#24900,#24901,#24902,#24903,#24904,#24905,#24906,#24907,#24908,#24909,#24910,
#24911,#24912,#24913,#24914,#24915,#24916,#24917,#24918,#24919,#24920,#24921,
#24922,#24923,#24924,#24925,#24926,#24927,#24928,#24929,#24930,#24931,#24932,
#24933,#24934,#24935,#24936,#24937,#24938,#24939,#24940,#24941,#24942,#24943,
#24944,#24945,#24946,#24947,#24948,#24949,#24950,#24951,#24952,#24953,#24954,
#24955,#24956,#24957,#24958,#24959,#24960,#24961,#24962,#24963,#24964,#24965,
#24966,#24967,#24968,#24969,#24970,#24971,#24972,#24973,#24974,#24975,#24976,
#24977,#24978,#24979,#24980,#24981,#24982,#24983,#24984,#24985,#24986,#24987,
#24988,#24989,#24990,#24991,#24992,#24993,#24994,#24995,#24996,#24997,#24998,
#24999,#25000,#25001,#25002,#25003,#25004,#25005,#25006,#25007,#25008,#25009,
#25010,#25011,#25012,#25013,#25014,#25015,#25016,#25017,#25018,#25019,#25020,
#25021,#25022,#25023,#25024,#25025,#25026,#25027,#25028,#25029,#25030,#25031,
#25032,#25033,#25034,#25035,#25036,#25037,#25038,#25039,#25040,#25041,#25042,
#25043,#25044,#25045,#25046,#25047,#25048,#25049,#25050,#25051,#25052,#25053,
#25054,#25055,#25056,#25057,#25058,#25059,#25060,#25061,#25062,#25063,#25064,
#25065,#25066,#25067,#25068,#25069,#25070,#25071,#25072,#25073,#25074,#25075,
#25076,#25077,#25078,#25079,#25080,#25081,#25082,#25083,#25084,#25085,#25086,
#25087,#25088,#25089,#25090,#25091,#25092,#25093,#25094,#25095,#25096,#25097,
#25098,#25099,#25100,#25101,#25102,#25103,#25104,#25105,#25106,#25107,#25108,
#25109,#25110,#25111,#25112,#25113,#25114,#25115,#25116,#25117,#25118,#25119,
#25120,#25121,#25122,#25123,#25124,#25125,#25126,#25127,#25128,#25129,#25130,
#25131,#25132,#25133,#25134,#25135,#25136,#25137,#25138,#25139,#25140,#25141,
#25142,#25143,#25144,#25145,#25146,#25147,#25148,#25149,#25150,#25151,#25152,
#25153,#25154,#25155,#25156,#25157,#25158,#25159,#25160,#25161,#25162,#25163,
#25164,#25165,#25166,#25167,#25168,#25169,#25170,#25171,#25172,#25173,#25174,
#25175,#25176,#25177,#25178,#25179,#25180,#25181,#25182,#25183,#25184,#25185,
#25186,#25187,#25188,#25189,#25190,#25191,#25192,#25193,#25194,#25195,#25196,
#25197,#25198,#25199,#25200,#25201,#25202,#25203,#25204,#25205,#25206,#25207,
#25208,#25209,#25210,#25211,#25212,#25213,#25214,#25215,#25216,#25217,#25218,
#25219,#25220,#25221,#25222,#25223,#25224,#25225,#25226,#25227,#25228,#25229,
#25230,#25231,#25232,#25233,#25234,#25235,#25236,#25237,#25238,#25239,#25240,
#25241,#25242,#25243,#25244,#25245,#25246,#25247,#25248,#25249,#25250,#25251,
#25252,#25253,#25254,#25255,#25256,#25257,#25258,#25259,#25260,#25261,#25262,
#25263,#25264,#25265,#25266,#25267,#25268,#25269,#25270,#25271,#25272,#25273,
#25274,#25275,#25276,#25277,#25278,#25279,#25280,#25281,#25282,#25283,#25284,
#25285,#25286,#25287,#25288,#25289,#25290,#25291,#25292,#25293,#25294,#25295,
#25296,#25297,#25298,#25299,#25300,#25301,#25302,#25303,#25304,#25305,#25306,
#25307,#25308,#25309,#25310,#25311,#25312,#25313,#25314,#25315,#25316,#25317,
#25318,#25319,#25320,#25321,#25322,#25323,#25324,#25325,#25326,#25327,#25328,
#25329,#25330,#25331,#25332,#25333,#25334,#25335,#25336,#25337,#25338,#25339,
#25340,#25341,#25342,#25343,#25344,#25345,#25346,#25347,#25348,#25349,#25350,
#25351,#25352,#25353,#25354,#25355,#25356,#25357,#25358,#25359,#25360,#25361,
#25362,#25363,#25364,#25365,#25366,#25367,#25368,#25369,#25370,#25371,#25372,
#25373,#25374,#25375,#25376,#25377,#25378,#25379,#25380,#25381,#25382,#25383,
#25384,#25385,#25386,#25387,#25388,#25389,#25390,#25391,#25392,#25393,#25394,
#25395,#25396,#25397,#25398,#25399,#25400,#25401,#25402,#25403,#25404,#25405,
#25406,#25407,#25408,#25409,#25410,#25411,#25412,#25413,#25414,#25415,#25416,
#25417,#25418,#25419,#25420,#25421,#25422,#25423,#25424,#25425,#25426,#25427,
#25428,#25429,#25430,#25431,#25432,#25433,#25434,#25435,#25436,#25437,#25438,
#25439,#25440,#25441,#25442,#25443,#25444,#25445,#25446,#25447,#25448,#25449,
#25450,#25451,#25452,#25453,#25454,#25455,#25456,#25457,#25458,#25459,#25460,
#25461,#25462,#25463,#25464,#25465,#25466,#25467,#25468,#25469,#25470,#25471,
#25472,#25473,#25474,#25475,#25476,#25477,#25478,#25479,#25480,#25481,#25482,
#25483,#25484,#25485,#25486,#25487,#25488,#25489,#25490,#25491,#25492,#25493,
#25494,#25495,#25496,#25497,#25498,#25499,#25500,#25501,#25502,#25503,#25504,
#25505,#25506,#25507,#25508,#25509,#25510,#25511,#25512,#25513,#25514,#25515,
#25516,#25517,#25518,#25519,#25520,#25521,#25522,#25523,#25524,#25525,#25526,
#25527,#25528,#25529,#25530,#25531,#25532,#25533,#25534,#25535,#25536,#25537,
#25538,#25539,#25540,#25541,#25542,#25543,#25544,#25545,#25546,#25547,#25548,
#25549,#25550,#25551,#25552,#25553,#25554,#25555,#25556,#25557,#25558,#25559,
#25560,#25561,#25562,#25563,#25564,#25565,#25566,#25567,#25568,#25569,#25570,
#25571,#25572,#25573,#25574,#25575,#25576,#25577,#25578,#25579,#25580,#25581,
#25582,#25583,#25584,#25585,#25586,#25587,#25588,#25589,#25590,#25591,#25592,
#25593,#25594,#25595,#25596,#25597,#25598,#25599,#25600,#25601,#25602,#25603,
#25604,#25605,#25606,#25607,#25608,#25609,#25610,#25611,#25612,#25613,#25614,
#25615,#25616,#25617,#25618,#25619,#25620,#25621,#25622,#25623,#25624,#25625,
#25626,#25627,#25628,#25629,#25630,#25631,#25632,#25633,#25634,#25635,#25636,
#25637,#25638,#25639,#25640,#25641,#25642,#25643,#25644,#25645,#25646,#25647,
#25648,#25649,#25650,#25651,#25652,#25653,#25654,#25655,#25656,#25657,#25658,
#25659,#25660,#25661,#25662,#25663,#25664,#25665,#25666,#25667,#25668,#25669,
#25670,#25671,#25672,#25673,#25674,#25675,#25676,#25677,#25678,#25679,#25680,
#25681,#25682,#25683,#25684,#25685,#25686,#25687,#25688,#25689,#25690,#25691,
#25692,#25693,#25694,#25695,#25696,#25697,#25698,#25699,#25700,#25701,#25702,
#25703,#25704,#25705,#25706,#25707,#25708,#25709,#25710,#25711,#25712,#25713,
#25714,#25715,#25716,#25717,#25718,#25719,#25720,#25721,#25722,#25723,#25724,
#25725,#25726,#25727,#25728,#25729,#25730,#25731,#25732,#25733,#25734,#25735,
#25736,#25737,#25738,#25739,#25740,#25741,#25742,#25743,#25744,#25745,#25746,
#25747,#25748,#25749,#25750,#25751,#25752,#25753,#25754,#25755,#25756,#25757,
#25758,#25759,#25760,#25761,#25762,#25763,#25764,#25765,#25766,#25767,#25768,
#25769,#25770,#25771,#25772,#25773,#25774,#25775,#25776,#25777,#25778,#25779,
#25780,#25781,#25782,#25783,#25784,#25785,#25786,#25787,#25788,#25789,#25790,
#25791,#25792,#25793,#25794,#25795,#25796,#25797,#25798,#25799,#25800,#25801,
#25802,#25803,#25804,#25805,#25806,#25807,#25808,#25809,#25810,#25811,#25812,
#25813,#25814,#25815,#25816,#25817,#25818,#25819,#25820,#25821,#25822,#25823,
#25824,#25825,#25826,#25827,#25828,#25829,#25830,#25831,#25832,#25833,#25834,
#25835,#25836,#25837,#25838,#25839,#25840,#25841,#25842,#25843,#25844,#25845,
#25846,#25847,#25848,#25849,#25850,#25851,#25852,#25853,#25854,#25855,#25856,
#25857,#25858,#25859,#25860,#25861,#25862,#25863,#25864,#25865,#25866,#25867,
#25868,#25869,#25870,#25871,#25872,#25873,#25874,#25875,#25876,#25877,#25878,
#25879,#25880,#25881,#25882,#25883,#25884,#25885,#25886,#25887,#25888,#25889,
#25890,#25891,#25892,#25893,#25894,#25895,#25896,#25897,#25898,#25899,#25900,
#25901,#25902,#25903,#25904,#25905,#25906,#25907,#25908,#25909,#25910,#25911,
#25912,#25913,#25914,#25915,#25916,#25917,#25918,#25919,#25920,#25921,#25922,
#25923,#25924,#25925,#25926,#25927,#25928,#25929,#25930,#25931,#25932,#25933,
#25934,#25935,#25936,#25937,#25938,#25939,#25940,#25941,#25942,#25943,#25944,
#25945,#25946,#25947,#25948,#25949,#25950,#25951,#25952,#25953,#25954,#25955,
#25956,#25957,#25958,#25959,#25960,#25961,#25962,#25963,#25964,#25965,#25966,
#25967,#25968,#25969,#25970,#25971,#25972,#25973,#25974,#25975,#25976,#25977,
#25978,#25979,#25980,#25981,#25982,#25983,#25984,#25985,#25986,#25987,#25988,
#25989,#25990,#25991,#25992,#25993,#25994,#25995,#25996,#25997,#25998,#25999,
#26000,#26001,#26002,#26003,#26004,#26005,#26006,#26007,#26008,#26009,#26010,
#26011,#26012,#26013,#26014,#26015,#26016,#26017,#26018,#26019,#26020,#26021,
#26022,#26023,#26024,#26025,#26026,#26027,#26028,#26029,#26030,#26031,#26032,
#26033,#26034,#26035,#26036,#26037,#26038,#26039,#26040,#26041,#26042,#26043,
#26044,#26045,#26046,#26047,#26048,#26049,#26050,#26051,#26052,#26053,#26054,
#26055,#26056,#26057,#26058,#26059,#26060,#26061,#26062,#26063,#26064,#26065,
#26066,#26067,#26068,#26069,#26070,#26071,#26072,#26073,#26074,#26075,#26076,
#26077,#26078,#26079,#26080,#26081,#26082,#26083,#26084,#26085,#26086,#26087,
#26088,#26089,#26090,#26091,#26092,#26093,#26094,#26095,#26096,#26097,#26098,
#26099,#26100,#26101,#26102,#26103,#26104,#26105,#26106,#26107,#26108,#26109,
#26110,#26111,#26112,#26113,#26114,#26115,#26116,#26117,#26118,#26119,#26120,
#26121,#26122,#26123,#26124,#26125,#26126,#26127,#26128,#26129,#26130,#26131,
#26132,#26133,#26134,#26135,#26136,#26137,#26138,#26139,#26140,#26141,#26142,
#26143,#26144,#26145,#26146,#26147,#26148,#26149,#26150,#26151,#26152,#26153,
#26154,#26155,#26156,#26157,#26158,#26159,#26160,#26161,#26162,#26163,#26164,
#26165,#26166,#26167,#26168,#26169,#26170,#26171,#26172,#26173,#26174,#26175,
#26176,#26177,#26178,#26179,#26180,#26181,#26182,#26183,#26184,#26185,#26186,
#26187,#26188,#26189,#26190,#26191,#26192,#26193,#26194,#26195,#26196,#26197,
#26198,#26199,#26200,#26201,#26202,#26203,#26204,#26205,#26206,#26207,#26208,
#26209,#26210,#26211,#26212,#26213,#26214,#26215,#26216,#26217,#26218,#26219,
#26220,#26221,#26222,#26223,#26224,#26225,#26226,#26227,#26228,#26229,#26230,
#26231,#26232,#26233,#26234,#26235,#26236,#26237,#26238,#26239,#26240,#26241,
#26242,#26243,#26244,#26245,#26246,#26247,#26248,#26249,#26250,#26251,#26252,
#26253,#26254,#26255,#26256,#26257,#26258,#26259,#26260,#26261,#26262,#26263,
#26264,#26265,#26266,#26267,#26268,#26269,#26270,#26271,#26272,#26273,#26274,
#26275,#26276,#26277,#26278,#26279,#26280,#26281,#26282,#26283,#26284,#26285,
#26286,#26287,#26288,#26289,#26290,#26291,#26292,#26293,#26294,#26295,#26296,
#26297,#26298,#26299,#26300,#26301,#26302,#26303,#26304,#26305,#26306,#26307,
#26308,#26309,#26310,#26311,#26312,#26313,#26314,#26315,#26316,#26317,#26318,
#26319,#26320,#26321,#26322,#26323,#26324,#26325,#26326,#26327,#26328,#26329,
#26330,#26331,#26332,#26333,#26334,#26335,#26336,#26337,#26338,#26339,#26340,
#26341,#26342,#26343,#26344,#26345,#26346,#26347,#26348,#26349,#26350,#26351,
#26352,#26353,#26354,#26355,#26356,#26357,#26358,#26359,#26360,#26361,#26362,
#26363,#26364,#26365,#26366,#26367,#26368,#26369,#26370,#26371,#26372,#26373,
#26374,#26375,#26376,#26377,#26378,#26379,#26380,#26381,#26382,#26383,#26384,
#26385,#26386,#26387,#26388,#26389,#26390,#26391,#26392,#26393,#26394,#26395,
#26396,#26397,#26398,#26399,#26400,#26401,#26402,#26403,#26404,#26405,#26406,
#26407,#26408,#26409,#26410,#26411,#26412,#26413,#26414,#26415,#26416,#26417,
#26418,#26419,#26420,#26421,#26422,#26423,#26424,#26425,#26426,#26427,#26428,
#26429,#26430,#26431,#26432,#26433,#26434,#26435,#26436,#26437,#26438,#26439,
#26440,#26441,#26442,#26443,#26444,#26445,#26446,#26447,#26448,#26449,#26450,
#26451,#26452,#26453,#26454,#26455,#26456,#26457,#26458,#26459,#26460,#26461,
#26462,#26463,#26464,#26465,#26466,#26467,#26468,#26469,#26470,#26471,#26472,
#26473,#26474,#26475,#26476,#26477,#26478,#26479,#26480,#26481,#26482,#26483,
#26484,#26485,#26486,#26487,#26488,#26489,#26490,#26491,#26492,#26493,#26494,
#26495,#26496,#26497,#26498,#26499,#26500,#26501,#26502,#26503,#26504,#26505,
#26506,#26507,#26508,#26509,#26510,#26511,#26512,#26513,#26514,#26515,#26516,
#26517,#26518,#26519,#26520,#26521,#26522,#26523,#26524,#26525,#26526,#26527,
#26528,#26529,#26530,#26531,#26532,#26533,#26534,#26535,#26536,#26537,#26538,
#26539,#26540,#26541,#26542,#26543,#26544,#26545,#26546,#26547,#26548,#26549,
#26550,#26551,#26552,#26553,#26554,#26555,#26556,#26557,#26558,#26559,#26560,
#26561,#26562,#26563,#26564,#26565,#26566,#26567,#26568,#26569,#26570,#26571,
#26572,#26573,#26574,#26575,#26576,#26577,#26578,#26579,#26580,#26581,#26582,
#26583,#26584,#26585,#26586,#26587,#26588,#26589,#26590,#26591,#26592,#26593,
#26594,#26595,#26596,#26597,#26598,#26599,#26600,#26601,#26602,#26603,#26604,
#26605,#26606,#26607,#26608,#26609,#26610,#26611,#26612,#26613,#26614,#26615,
#26616,#26617,#26618,#26619,#26620,#26621,#26622,#26623,#26624,#26625,#26626,
#26627,#26628,#26629,#26630,#26631,#26632,#26633,#26634,#26635,#26636,#26637,
#26638,#26639,#26640,#26641,#26642,#26643,#26644,#26645,#26646,#26647,#26648,
#26649,#26650,#26651,#26652,#26653,#26654,#26655,#26656,#26657,#26658,#26659,
#26660,#26661,#26662,#26663,#26664,#26665,#26666,#26667,#26668,#26669,#26670,
#26671,#26672,#26673,#26674,#26675,#26676,#26677,#26678,#26679,#26680,#26681,
#26682,#26683,#26684,#26685,#26686,#26687,#26688,#26689,#26690,#26691,#26692,
#26693,#26694,#26695,#26696,#26697,#26698,#26699,#26700,#26701,#26702,#26703,
#26704,#26705,#26706,#26707,#26708,#26709,#26710,#26711,#26712,#26713,#26714,
#26715,#26716,#26717,#26718,#26719,#26720,#26721,#26722,#26723,#26724,#26725,
#26726,#26727,#26728,#26729,#26730,#26731,#26732,#26733,#26734,#26735,#26736,
#26737,#26738,#26739,#26740,#26741,#26742,#26743,#26744,#26745,#26746,#26747,
#26748,#26749,#26750,#26751,#26752,#26753,#26754,#26755,#26756,#26757,#26758,
#26759,#26760,#26761,#26762,#26763,#26764,#26765,#26766,#26767,#26768,#26769,
#26770,#26771,#26772,#26773,#26774,#26775,#26776,#26777,#26778,#26779,#26780,
#26781,#26782,#26783,#26784,#26785,#26786,#26787,#26788,#26789,#26790,#26791,
#26792,#26793,#26794,#26795,#26796,#26797,#26798,#26799,#26800,#26801,#26802,
#26803,#26804,#26805,#26806,#26807,#26808,#26809,#26810,#26811,#26812,#26813,
#26814,#26815,#26816,#26817,#26818,#26819,#26820,#26821,#26822,#26823,#26824,
#26825,#26826,#26827,#26828,#26829,#26830,#26831,#26832,#26833,#26834,#26835,
#26836,#26837,#26838,#26839,#26840,#26841,#26842,#26843,#26844,#26845,#26846,
#26847,#26848,#26849,#26850,#26851,#26852,#26853,#26854,#26855,#26856,#26857,
#26858,#26859,#26860,#26861,#26862,#26863,#26864,#26865,#26866,#26867,#26868,
#26869,#26870,#26871,#26872,#26873,#26874,#26875,#26876,#26877,#26878,#26879,
#26880,#26881,#26882,#26883,#26884,#26885,#26886,#26887,#26888,#26889,#26890,
#26891,#26892,#26893,#26894,#26895,#26896,#26897,#26898,#26899,#26900,#26901,
#26902,#26903,#26904,#26905,#26906,#26907,#26908,#26909,#26910,#26911,#26912,
#26913,#26914,#26915,#26916,#26917,#26918,#26919,#26920,#26921,#26922,#26923,
#26924,#26925,#26926,#26927,#26928,#26929,#26930,#26931,#26932,#26933,#26934,
#26935,#26936,#26937,#26938,#26939,#26940,#26941,#26942,#26943,#26944,#26945,
#26946,#26947,#26948,#26949,#26950,#26951,#26952,#26953,#26954,#26955,#26956,
#26957,#26958,#26959,#26960,#26961,#26962,#26963,#26964,#26965,#26966,#26967,
#26968,#26969,#26970,#26971,#26972,#26973,#26974,#26975,#26976,#26977,#26978,
#26979,#26980,#26981,#26982,#26983,#26984,#26985,#26986,#26987,#26988,#26989,
#26990,#26991,#26992,#26993,#26994,#26995,#26996,#26997,#26998,#26999,#27000,
#27001,#27002,#27003,#27004,#27005,#27006,#27007,#27008,#27009,#27010,#27011,
#27012,#27013,#27014,#27015,#27016,#27017,#27018,#27019,#27020,#27021,#27022,
#27023,#27024,#27025,#27026,#27027,#27028,#27029,#27030,#27031,#27032,#27033,
#27034,#27035,#27036,#27037,#27038,#27039,#27040,#27041,#27042,#27043,#27044,
#27045,#27046,#27047,#27048,#27049,#27050,#27051,#27052,#27053,#27054,#27055,
#27056,#27057,#27058,#27059,#27060,#27061,#27062,#27063,#27064,#27065,#27066,
#27067,#27068,#27069,#27070,#27071,#27072,#27073,#27074,#27075,#27076,#27077,
#27078,#27079,#27080,#27081,#27082,#27083,#27084,#27085,#27086,#27087,#27088,
#27089,#27090,#27091,#27092,#27093,#27094,#27095,#27096,#27097,#27098,#27099,
#27100,#27101,#27102,#27103,#27104,#27105,#27106,#27107,#27108,#27109,#27110,
#27111,#27112,#27113,#27114,#27115,#27116,#27117,#27118,#27119,#27120,#27121,
#27122,#27123,#27124,#27125,#27126,#27127,#27128,#27129,#27130,#27131,#27132,
#27133,#27134,#27135,#27136,#27137,#27138,#27139,#27140,#27141,#27142,#27143,
#27144,#27145,#27146,#27147,#27148,#27149,#27150,#27151,#27152,#27153,#27154,
#27155,#27156,#27157,#27158,#27159,#27160,#27161,#27162,#27163,#27164,#27165,
#27166,#27167,#27168,#27169,#27170,#27171,#27172,#27173,#27174,#27175,#27176,
#27177,#27178,#27179,#27180,#27181,#27182,#27183,#27184,#27185,#27186,#27187,
#27188,#27189,#27190,#27191,#27192,#27193,#27194,#27195,#27196,#27197,#27198,
#27199,#27200,#27201,#27202,#27203,#27204,#27205,#27206,#27207,#27208,#27209,
#27210,#27211,#27212,#27213,#27214,#27215,#27216,#27217,#27218,#27219,#27220,
#27221,#27222,#27223,#27224,#27225,#27226,#27227,#27228,#27229,#27230,#27231,
#27232,#27233,#27234,#27235,#27236,#27237,#27238,#27239,#27240,#27241,#27242,
#27243,#27244,#27245,#27246,#27247,#27248,#27249,#27250,#27251,#27252,#27253,
#27254,#27255,#27256,#27257,#27258,#27259,#27260,#27261,#27262,#27263,#27264,
#27265,#27266,#27267,#27268,#27269,#27270,#27271,#27272,#27273,#27274,#27275,
#27276,#27277,#27278,#27279,#27280,#27281,#27282,#27283,#27284,#27285,#27286,
#27287,#27288,#27289,#27290,#27291,#27292,#27293,#27294,#27295,#27296,#27297,
#27298,#27299,#27300,#27301,#27302,#27303,#27304,#27305,#27306,#27307,#27308,
#27309,#27310,#27311,#27312,#27313,#27314,#27315,#27316,#27317,#27318,#27319,
#27320,#27321,#27322,#27323,#27324,#27325,#27326,#27327,#27328,#27329,#27330,
#27331,#27332,#27333,#27334,#27335,#27336,#27337,#27338,#27339,#27340,#27341,
#27342,#27343,#27344,#27345,#27346,#27347,#27348,#27349,#27350,#27351,#27352,
#27353,#27354,#27355,#27356,#27357,#27358,#27359,#27360,#27361,#27362,#27363,
#27364,#27365,#27366,#27367,#27368,#27369,#27370,#27371,#27372,#27373,#27374,
#27375,#27376,#27377,#27378,#27379,#27380,#27381,#27382,#27383,#27384,#27385,
#27386,#27387,#27388,#27389,#27390,#27391,#27392,#27393,#27394,#27395,#27396,
#27397,#27398,#27399,#27400,#27401,#27402,#27403,#27404,#27405,#27406,#27407,
#27408,#27409,#27410,#27411,#27412,#27413,#27414,#27415,#27416,#27417,#27418,
#27419,#27420,#27421,#27422,#27423,#27424,#27425,#27426,#27427,#27428,#27429,
#27430,#27431,#27432,#27433,#27434,#27435,#27436,#27437,#27438,#27439,#27440,
#27441,#27442,#27443,#27444,#27445,#27446,#27447,#27448,#27449,#27450,#27451,
#27452,#27453,#27454,#27455,#27456,#27457,#27458,#27459,#27460,#27461,#27462,
#27463,#27464,#27465,#27466,#27467,#27468,#27469,#27470,#27471,#27472,#27473,
#27474,#27475,#27476,#27477,#27478,#27479,#27480,#27481,#27482,#27483,#27484,
#27485,#27486,#27487,#27488,#27489,#27490,#27491,#27492,#27493,#27494,#27495,
#27496,#27497,#27498,#27499,#27500,#27501,#27502,#27503,#27504,#27505,#27506,
#27507,#27508,#27509,#27510,#27511,#27512,#27513,#27514,#27515,#27516,#27517,
#27518,#27519,#27520,#27521,#27522,#27523,#27524,#27525,#27526,#27527,#27528,
#27529,#27530,#27531,#27532,#27533,#27534,#27535,#27536,#27537,#27538,#27539,
#27540,#27541,#27542,#27543,#27544,#27545,#27546,#27547,#27548,#27549,#27550,
#27551,#27552,#27553,#27554,#27555,#27556,#27557,#27558,#27559,#27560,#27561,
#27562,#27563,#27564,#27565,#27566,#27567,#27568,#27569,#27570,#27571,#27572,
#27573,#27574,#27575,#27576,#27577,#27578,#27579,#27580,#27581,#27582,#27583,
#27584,#27585,#27586,#27587,#27588,#27589,#27590,#27591,#27592,#27593,#27594,
#27595,#27596,#27597,#27598,#27599,#27600,#27601,#27602,#27603,#27604,#27605,
#27606,#27607,#27608,#27609,#27610,#27611,#27612,#27613,#27614,#27615,#27616,
#27617,#27618,#27619,#27620,#27621,#27622,#27623,#27624,#27625,#27626,#27627,
#27628,#27629,#27630,#27631,#27632,#27633,#27634,#27635,#27636,#27637,#27638,
#27639,#27640,#27641,#27642,#27643,#27644,#27645,#27646,#27647,#27648,#27649,
#27650,#27651,#27652,#27653,#27654,#27655,#27656,#27657,#27658,#27659,#27660,
#27661,#27662,#27663,#27664,#27665,#27666,#27667,#27668,#27669,#27670,#27671,
#27672,#27673,#27674,#27675,#27676,#27677,#27678,#27679,#27680,#27681,#27682,
#27683,#27684,#27685,#27686,#27687,#27688,#27689,#27690,#27691,#27692,#27693,
#27694,#27695,#27696,#27697,#27698,#27699,#27700,#27701,#27702,#27703,#27704,
#27705,#27706,#27707,#27708,#27709,#27710,#27711,#27712,#27713,#27714,#27715,
#27716,#27717,#27718,#27719,#27720,#27721,#27722,#27723,#27724,#27725,#27726,
#27727,#27728,#27729,#27730,#27731,#27732,#27733,#27734,#27735,#27736,#27737,
#27738,#27739,#27740,#27741,#27742,#27743,#27744,#27745,#27746,#27747,#27748,
#27749,#27750,#27751,#27752,#27753,#27754,#27755,#27756,#27757,#27758,#27759,
#27760,#27761,#27762,#27763,#27764,#27765,#27766,#27767,#27768,#27769,#27770,
#27771,#27772,#27773,#27774,#27775,#27776,#27777,#27778,#27779,#27780,#27781,
#27782,#27783,#27784,#27785,#27786,#27787,#27788,#27789,#27790,#27791,#27792,
#27793,#27794,#27795,#27796,#27797,#27798,#27799,#27800,#27801,#27802,#27803,
#27804,#27805,#27806,#27807,#27808,#27809,#27810,#27811,#27812,#27813,#27814,
#27815,#27816,#27817,#27818,#27819,#27820,#27821,#27822,#27823,#27824,#27825,
#27826,#27827,#27828,#27829,#27830,#27831,#27832,#27833,#27834,#27835,#27836,
#27837,#27838,#27839,#27840,#27841,#27842,#27843,#27844,#27845,#27846,#27847,
#27848,#27849,#27850,#27851,#27852,#27853,#27854,#27855,#27856,#27857,#27858,
#27859,#27860,#27861,#27862,#27863,#27864,#27865,#27866,#27867,#27868,#27869,
#27870,#27871,#27872,#27873,#27874,#27875,#27876,#27877,#27878,#27879,#27880,
#27881,#27882,#27883,#27884,#27885,#27886,#27887,#27888,#27889,#27890,#27891,
#27892,#27893,#27894,#27895,#27896,#27897,#27898,#27899,#27900,#27901,#27902,
#27903,#27904,#27905,#27906,#27907,#27908,#27909,#27910,#27911,#27912,#27913,
#27914,#27915,#27916,#27917,#27918,#27919,#27920,#27921,#27922,#27923,#27924,
#27925,#27926,#27927,#27928,#27929,#27930,#27931,#27932,#27933,#27934,#27935,
#27936,#27937,#27938,#27939,#27940,#27941,#27942,#27943,#27944,#27945,#27946,
#27947,#27948,#27949,#27950,#27951,#27952,#27953,#27954,#27955,#27956,#27957,
#27958,#27959,#27960,#27961,#27962,#27963,#27964,#27965,#27966,#27967,#27968,
#27969,#27970,#27971,#27972,#27973,#27974,#27975,#27976,#27977,#27978,#27979,
#27980,#27981,#27982,#27983,#27984,#27985,#27986,#27987,#27988,#27989,#27990,
#27991,#27992,#27993,#27994,#27995,#27996,#27997,#27998,#27999,#28000,#28001,
#28002,#28003,#28004,#28005,#28006,#28007,#28008,#28009,#28010,#28011,#28012,
#28013,#28014,#28015,#28016,#28017,#28018,#28019,#28020,#28021,#28022,#28023,
#28024,#28025,#28026,#28027,#28028,#28029,#28030,#28031,#28032,#28033,#28034,
#28035,#28036,#28037,#28038,#28039,#28040,#28041,#28042,#28043,#28044,#28045,
#28046,#28047,#28048,#28049,#28050,#28051,#28052,#28053,#28054,#28055,#28056,
#28057,#28058,#28059,#28060,#28061,#28062,#28063,#28064,#28065,#28066,#28067,
#28068,#28069,#28070,#28071,#28072,#28073,#28074,#28075,#28076,#28077,#28078,
#28079,#28080,#28081,#28082,#28083,#28084,#28085,#28086,#28087,#28088,#28089,
#28090,#28091,#28092,#28093,#28094,#28095,#28096,#28097,#28098,#28099,#28100,
#28101,#28102,#28103,#28104,#28105,#28106,#28107,#28108,#28109,#28110,#28111,
#28112,#28113,#28114,#28115,#28116,#28117,#28118,#28119,#28120,#28121,#28122,
#28123,#28124,#28125,#28126,#28127,#28128,#28129,#28130,#28131,#28132,#28133,
#28134,#28135,#28136,#28137,#28138,#28139,#28140,#28141,#28142,#28143,#28144,
#28145,#28146,#28147,#28148,#28149,#28150,#28151,#28152,#28153,#28154,#28155,
#28156,#28157,#28158,#28159,#28160,#28161,#28162,#28163,#28164,#28165,#28166,
#28167,#28168,#28169,#28170,#28171,#28172,#28173,#28174,#28175,#28176,#28177,
#28178,#28179,#28180,#28181,#28182,#28183,#28184,#28185,#28186,#28187,#28188,
#28189,#28190,#28191,#28192,#28193,#28194,#28195,#28196,#28197,#28198,#28199,
#28200,#28201,#28202,#28203,#28204,#28205,#28206,#28207,#28208,#28209,#28210,
#28211,#28212,#28213,#28214,#28215,#28216,#28217,#28218,#28219,#28220,#28221,
#28222,#28223,#28224,#28225,#28226,#28227,#28228,#28229,#28230,#28231,#28232,
#28233,#28234,#28235,#28236,#28237,#28238,#28239,#28240,#28241,#28242,#28243,
#28244,#28245,#28246,#28247,#28248,#28249,#28250,#28251,#28252,#28253,#28254,
#28255,#28256,#28257,#28258,#28259,#28260,#28261,#28262,#28263,#28264,#28265,
#28266,#28267,#28268,#28269,#28270,#28271,#28272,#28273,#28274,#28275,#28276,
#28277,#28278,#28279,#28280,#28281,#28282,#28283,#28284,#28285,#28286,#28287,
#28288,#28289,#28290,#28291,#28292,#28293,#28294,#28295,#28296,#28297,#28298,
#28299,#28300,#28301,#28302,#28303,#28304,#28305,#28306,#28307,#28308,#28309,
#28310,#28311,#28312,#28313,#28314,#28315,#28316,#28317,#28318,#28319,#28320,
#28321,#28322,#28323,#28324,#28325,#28326,#28327,#28328,#28329,#28330,#28331,
#28332,#28333,#28334,#28335,#28336,#28337,#28338,#28339,#28340,#28341,#28342,
#28343,#28344,#28345,#28346,#28347,#28348,#28349,#28350,#28351,#28352,#28353,
#28354,#28355,#28356,#28357,#28358,#28359,#28360,#28361,#28362,#28363,#28364,
#28365,#28366,#28367,#28368,#28369,#28370,#28371,#28372,#28373,#28374,#28375,
#28376,#28377,#28378,#28379,#28380,#28381,#28382,#28383,#28384,#28385,#28386,
#28387,#28388,#28389,#28390,#28391,#28392,#28393,#28394,#28395,#28396,#28397,
#28398,#28399,#28400,#28401,#28402,#28403,#28404,#28405,#28406,#28407,#28408,
#28409,#28410,#28411,#28412,#28413,#28414,#28415,#28416,#28417,#28418,#28419,
#28420,#28421,#28422,#28423,#28424,#28425,#28426,#28427,#28428,#28429,#28430,
#28431,#28432,#28433,#28434,#28435,#28436,#28437,#28438,#28439,#28440,#28441,
#28442,#28443,#28444,#28445,#28446,#28447,#28448,#28449,#28450,#28451,#28452,
#28453,#28454,#28455,#28456,#28457,#28458,#28459,#28460,#28461,#28462,#28463,
#28464,#28465,#28466,#28467,#28468,#28469,#28470,#28471,#28472,#28473,#28474,
#28475,#28476,#28477,#28478,#28479,#28480,#28481,#28482,#28483,#28484,#28485,
#28486,#28487,#28488,#28489,#28490,#28491,#28492,#28493,#28494,#28495,#28496,
#28497,#28498,#28499,#28500,#28501,#28502,#28503,#28504,#28505,#28506,#28507,
#28508,#28509,#28510,#28511,#28512,#28513,#28514,#28515,#28516,#28517,#28518,
#28519,#28520,#28521,#28522,#28523,#28524,#28525,#28526,#28527,#28528,#28529,
#28530,#28531,#28532,#28533,#28534,#28535,#28536,#28537,#28538,#28539,#28540,
#28541,#28542,#28543,#28544,#28545,#28546,#28547,#28548,#28549,#28550,#28551,
#28552,#28553,#28554,#28555,#28556,#28557,#28558,#28559,#28560,#28561,#28562,
#28563,#28564,#28565,#28566,#28567,#28568,#28569,#28570,#28571,#28572,#28573,
#28574,#28575,#28576,#28577,#28578,#28579,#28580,#28581,#28582,#28583,#28584,
#28585,#28586,#28587,#28588,#28589,#28590,#28591,#28592,#28593,#28594,#28595,
#28596,#28597,#28598,#28599,#28600,#28601,#28602,#28603,#28604,#28605,#28606,
#28607,#28608,#28609,#28610,#28611,#28612,#28613,#28614,#28615,#28616,#28617,
#28618,#28619,#28620,#28621,#28622,#28623,#28624,#28625,#28626,#28627,#28628,
#28629,#28630,#28631,#28632,#28633,#28634,#28635,#28636,#28637,#28638,#28639,
#28640,#28641,#28642,#28643,#28644,#28645,#28646,#28647,#28648,#28649,#28650,
#28651,#28652,#28653,#28654,#28655,#28656,#28657,#28658,#28659,#28660,#28661,
#28662,#28663,#28664,#28665,#28666,#28667,#28668,#28669,#28670,#28671,#28672,
#28673,#28674,#28675,#28676,#28677,#28678,#28679,#28680,#28681,#28682,#28683,
#28684,#28685,#28686,#28687,#28688,#28689,#28690,#28691,#28692,#28693,#28694,
#28695,#28696,#28697,#28698,#28699,#28700,#28701,#28702,#28703,#28704,#28705,
#28706,#28707,#28708,#28709,#28710,#28711,#28712,#28713,#28714,#28715,#28716,
#28717,#28718,#28719,#28720,#28721,#28722,#28723,#28724,#28725,#28726,#28727,
#28728,#28729,#28730,#28731,#28732,#28733,#28734,#28735,#28736,#28737,#28738,
#28739,#28740,#28741,#28742,#28743,#28744,#28745,#28746,#28747,#28748,#28749,
#28750,#28751,#28752,#28753,#28754,#28755,#28756,#28757,#28758,#28759,#28760,
#28761,#28762,#28763,#28764,#28765,#28766,#28767,#28768,#28769,#28770,#28771,
#28772,#28773,#28774,#28775,#28776,#28777,#28778,#28779,#28780,#28781,#28782,
#28783,#28784,#28785,#28786,#28787,#28788,#28789,#28790,#28791,#28792,#28793,
#28794,#28795,#28796,#28797,#28798,#28799,#28800,#28801,#28802,#28803,#28804,
#28805,#28806,#28807,#28808,#28809,#28810,#28811,#28812,#28813,#28814,#28815,
#28816,#28817,#28818,#28819,#28820,#28821,#28822,#28823,#28824,#28825,#28826,
#28827,#28828,#28829,#28830,#28831,#28832,#28833,#28834,#28835,#28836,#28837,
#28838,#28839,#28840,#28841,#28842,#28843,#28844,#28845,#28846,#28847,#28848,
#28849,#28850,#28851,#28852,#28853,#28854,#28855,#28856,#28857,#28858,#28859,
#28860,#28861,#28862,#28863,#28864,#28865,#28866,#28867,#28868,#28869,#28870,
#28871,#28872,#28873,#28874,#28875,#28876,#28877,#28878,#28879,#28880,#28881,
#28882,#28883,#28884,#28885,#28886,#28887,#28888,#28889,#28890,#28891,#28892,
#28893,#28894,#28895,#28896,#28897,#28898,#28899,#28900,#28901,#28902,#28903,
#28904,#28905,#28906,#28907,#28908,#28909,#28910,#28911,#28912,#28913,#28914,
#28915,#28916,#28917,#28918,#28919,#28920,#28921,#28922,#28923,#28924,#28925,
#28926,#28927,#28928,#28929,#28930,#28931,#28932,#28933,#28934,#28935,#28936,
#28937,#28938,#28939,#28940,#28941,#28942,#28943,#28944,#28945,#28946,#28947,
#28948,#28949,#28950,#28951,#28952,#28953,#28954,#28955,#28956,#28957,#28958,
#28959,#28960,#28961,#28962,#28963,#28964,#28965,#28966,#28967,#28968,#28969,
#28970,#28971,#28972,#28973,#28974,#28975,#28976,#28977,#28978,#28979,#28980,
#28981,#28982,#28983,#28984,#28985,#28986,#28987,#28988,#28989,#28990,#28991,
#28992,#28993,#28994,#28995,#28996,#28997,#28998,#28999,#29000,#29001,#29002,
#29003,#29004,#29005,#29006,#29007,#29008,#29009,#29010,#29011,#29012,#29013,
#29014,#29015,#29016,#29017,#29018,#29019,#29020,#29021,#29022,#29023,#29024,
#29025,#29026,#29027,#29028,#29029,#29030,#29031,#29032,#29033,#29034,#29035,
#29036,#29037,#29038,#29039,#29040,#29041,#29042,#29043,#29044,#29045,#29046,
#29047,#29048,#29049,#29050,#29051,#29052,#29053,#29054,#29055,#29056,#29057,
#29058,#29059,#29060,#29061,#29062,#29063,#29064,#29065,#29066,#29067,#29068,
#29069,#29070,#29071,#29072,#29073,#29074,#29075,#29076,#29077,#29078,#29079,
#29080,#29081,#29082,#29083,#29084,#29085,#29086,#29087,#29088,#29089,#29090,
#29091,#29092,#29093,#29094,#29095,#29096,#29097,#29098,#29099,#29100,#29101,
#29102,#29103,#29104,#29105,#29106,#29107,#29108,#29109,#29110,#29111,#29112,
#29113,#29114,#29115,#29116,#29117,#29118,#29119,#29120,#29121,#29122,#29123,
#29124,#29125,#29126,#29127,#29128,#29129,#29130,#29131,#29132,#29133,#29134,
#29135,#29136,#29137,#29138,#29139,#29140,#29141,#29142,#29143,#29144,#29145,
#29146,#29147,#29148,#29149,#29150,#29151,#29152,#29153,#29154,#29155,#29156,
#29157,#29158,#29159,#29160,#29161,#29162,#29163,#29164,#29165,#29166,#29167,
#29168,#29169,#29170,#29171,#29172,#29173,#29174,#29175,#29176,#29177,#29178,
#29179,#29180,#29181,#29182,#29183,#29184,#29185,#29186,#29187,#29188,#29189,
#29190,#29191,#29192,#29193,#29194,#29195,#29196,#29197,#29198,#29199,#29200,
#29201,#29202,#29203,#29204,#29205,#29206,#29207,#29208,#29209,#29210,#29211,
#29212,#29213,#29214,#29215,#29216,#29217,#29218,#29219,#29220,#29221,#29222,
#29223,#29224,#29225,#29226,#29227,#29228,#29229,#29230,#29231,#29232,#29233,
#29234,#29235,#29236,#29237,#29238,#29239,#29240,#29241,#29242,#29243,#29244,
#29245,#29246,#29247,#29248,#29249,#29250,#29251,#29252,#29253,#29254,#29255,
#29256,#29257,#29258,#29259,#29260,#29261,#29262,#29263,#29264,#29265,#29266,
#29267,#29268,#29269,#29270,#29271,#29272,#29273,#29274,#29275,#29276,#29277,
#29278,#29279,#29280,#29281,#29282,#29283,#29284,#29285,#29286,#29287,#29288,
#29289,#29290,#29291,#29292,#29293,#29294,#29295,#29296,#29297,#29298,#29299,
#29300,#29301,#29302,#29303,#29304,#29305,#29306,#29307,#29308,#29309,#29310,
#29311,#29312,#29313,#29314,#29315,#29316,#29317,#29318,#29319,#29320,#29321,
#29322,#29323,#29324,#29325,#29326,#29327,#29328,#29329,#29330,#29331,#29332,
#29333,#29334,#29335,#29336,#29337,#29338,#29339,#29340,#29341,#29342,#29343,
#29344,#29345,#29346,#29347,#29348,#29349,#29350,#29351,#29352,#29353,#29354,
#29355,#29356,#29357,#29358,#29359,#29360,#29361,#29362,#29363,#29364,#29365,
#29366,#29367,#29368,#29369,#29370,#29371,#29372,#29373,#29374,#29375,#29376,
#29377,#29378,#29379,#29380,#29381,#29382,#29383,#29384,#29385,#29386,#29387,
#29388,#29389,#29390,#29391,#29392,#29393,#29394,#29395,#29396,#29397,#29398,
#29399,#29400,#29401,#29402,#29403,#29404,#29405,#29406,#29407,#29408,#29409,
#29410,#29411,#29412,#29413,#29414,#29415,#29416,#29417,#29418,#29419,#29420,
#29421,#29422,#29423,#29424,#29425,#29426,#29427,#29428,#29429,#29430,#29431,
#29432,#29433,#29434,#29435,#29436,#29437,#29438,#29439,#29440,#29441,#29442,
#29443,#29444,#29445,#29446,#29447,#29448,#29449,#29450,#29451,#29452,#29453,
#29454,#29455,#29456,#29457,#29458,#29459,#29460,#29461,#29462,#29463,#29464,
#29465,#29466,#29467,#29468,#29469,#29470,#29471,#29472,#29473,#29474,#29475,
#29476,#29477,#29478,#29479,#29480,#29481,#29482,#29483,#29484,#29485,#29486,
#29487,#29488,#29489,#29490,#29491,#29492,#29493,#29494,#29495,#29496,#29497,
#29498,#29499,#29500,#29501,#29502,#29503,#29504,#29505,#29506,#29507,#29508,
#29509,#29510,#29511,#29512,#29513,#29514,#29515,#29516,#29517,#29518,#29519,
#29520,#29521,#29522,#29523,#29524,#29525,#29526,#29527,#29528,#29529,#29530,
#29531,#29532,#29533,#29534,#29535,#29536,#29537,#29538,#29539,#29540,#29541,
#29542,#29543,#29544,#29545,#29546,#29547,#29548,#29549,#29550,#29551,#29552,
#29553,#29554,#29555,#29556,#29557,#29558,#29559,#29560,#29561,#29562,#29563,
#29564,#29565,#29566,#29567,#29568,#29569,#29570,#29571,#29572,#29573,#29574,
#29575,#29576,#29577,#29578,#29579,#29580,#29581,#29582,#29583,#29584,#29585,
#29586,#29587,#29588,#29589,#29590,#29591,#29592,#29593,#29594,#29595,#29596,
#29597,#29598,#29599,#29600,#29601,#29602,#29603,#29604,#29605,#29606,#29607,
#29608,#29609,#29610,#29611,#29612,#29613,#29614,#29615,#29616,#29617,#29618,
#29619,#29620,#29621,#29622,#29623,#29624,#29625,#29626,#29627,#29628,#29629,
#29630,#29631,#29632,#29633,#29634,#29635,#29636,#29637,#29638,#29639,#29640,
#29641,#29642,#29643,#29644,#29645,#29646,#29647,#29648,#29649,#29650,#29651,
#29652,#29653,#29654,#29655,#29656,#29657,#29658,#29659,#29660,#29661,#29662,
#29663,#29664,#29665,#29666,#29667,#29668,#29669,#29670,#29671,#29672,#29673,
#29674,#29675,#29676,#29677,#29678,#29679,#29680,#29681,#29682,#29683,#29684,
#29685,#29686,#29687,#29688,#29689,#29690,#29691,#29692,#29693,#29694,#29695,
#29696,#29697,#29698,#29699,#29700,#29701,#29702,#29703,#29704,#29705,#29706,
#29707,#29708,#29709,#29710,#29711,#29712,#29713,#29714,#29715,#29716,#29717,
#29718,#29719,#29720,#29721,#29722,#29723,#29724,#29725,#29726,#29727,#29728,
#29729,#29730,#29731,#29732,#29733,#29734,#29735,#29736,#29737,#29738,#29739,
#29740,#29741,#29742,#29743,#29744,#29745,#29746,#29747,#29748,#29749,#29750,
#29751,#29752,#29753,#29754,#29755,#29756,#29757,#29758,#29759,#29760,#29761,
#29762,#29763,#29764,#29765,#29766,#29767,#29768,#29769,#29770,#29771,#29772,
#29773,#29774,#29775,#29776,#29777,#29778,#29779,#29780,#29781,#29782,#29783,
#29784,#29785,#29786,#29787,#29788,#29789,#29790,#29791,#29792,#29793,#29794,
#29795,#29796,#29797,#29798,#29799,#29800,#29801,#29802,#29803,#29804,#29805,
#29806,#29807,#29808,#29809,#29810,#29811,#29812,#29813,#29814,#29815,#29816,
#29817,#29818,#29819,#29820,#29821,#29822,#29823,#29824,#29825,#29826,#29827,
#29828,#29829,#29830,#29831,#29832,#29833,#29834,#29835,#29836,#29837,#29838,
#29839,#29840,#29841,#29842,#29843,#29844,#29845,#29846,#29847,#29848,#29849,
#29850,#29851,#29852,#29853,#29854,#29855,#29856,#29857,#29858,#29859,#29860,
#29861,#29862,#29863,#29864,#29865,#29866,#29867,#29868,#29869,#29870,#29871,
#29872,#29873,#29874,#29875,#29876,#29877,#29878,#29879,#29880,#29881,#29882,
#29883,#29884,#29885,#29886,#29887,#29888,#29889,#29890,#29891,#29892,#29893,
#29894,#29895,#29896,#29897,#29898,#29899,#29900,#29901,#29902,#29903,#29904,
#29905,#29906,#29907,#29908,#29909,#29910,#29911,#29912,#29913,#29914,#29915,
#29916,#29917,#29918,#29919,#29920,#29921,#29922,#29923,#29924,#29925,#29926,
#29927,#29928,#29929,#29930,#29931,#29932,#29933,#29934,#29935,#29936,#29937,
#29938,#29939,#29940,#29941,#29942,#29943,#29944,#29945,#29946,#29947,#29948,
#29949,#29950,#29951,#29952,#29953,#29954,#29955,#29956,#29957,#29958,#29959,
#29960,#29961,#29962,#29963,#29964,#29965,#29966,#29967,#29968,#29969,#29970,
#29971,#29972,#29973,#29974,#29975,#29976,#29977,#29978,#29979,#29980,#29981,
#29982,#29983,#29984,#29985,#29986,#29987,#29988,#29989,#29990,#29991,#29992,
#29993,#29994,#29995,#29996,#29997,#29998,#29999,#30000,#30001,#30002,#30003,
#30004,#30005,#30006,#30007,#30008,#30009,#30010,#30011,#30012,#30013,#30014,
#30015,#30016,#30017,#30018,#30019,#30020,#30021,#30022,#30023,#30024,#30025,
#30026,#30027,#30028,#30029,#30030,#30031,#30032,#30033,#30034,#30035,#30036,
#30037,#30038,#30039,#30040,#30041,#30042,#30043,#30044,#30045,#30046,#30047,
#30048,#30049,#30050,#30051,#30052,#30053,#30054,#30055,#30056),#1569901);
#11=CONTEXT_DEPENDENT_OVER_RIDING_STYLED_ITEM('',(#1574510),#1571985,#30056,
(#11692,#11367));
#12=CONTEXT_DEPENDENT_OVER_RIDING_STYLED_ITEM('',(#1574510),#1571986,#30056,
(#11692,#11368));
#13=CONTEXT_DEPENDENT_OVER_RIDING_STYLED_ITEM('',(#1574510),#1571987,#30056,
(#11692,#11369));
#14=CONTEXT_DEPENDENT_OVER_RIDING_STYLED_ITEM('',(#1574510),#1571984,#30056,
(#11692,#11366));
#15=CONTEXT_DEPENDENT_OVER_RIDING_STYLED_ITEM('',(#1574511),#1571988,#30056,
(#11692,#11370));
#16=CONTEXT_DEPENDENT_OVER_RIDING_STYLED_ITEM('',(#1574510),#1571990,#30056,
(#11692,#11372));
#17=CONTEXT_DEPENDENT_OVER_RIDING_STYLED_ITEM('',(#1574510),#1571989,#30056,
(#11692,#11371));
#18=CONTEXT_DEPENDENT_OVER_RIDING_STYLED_ITEM('',(#1574512),#1572007,#30056,
(#11692,#11375));
#19=CONTEXT_DEPENDENT_OVER_RIDING_STYLED_ITEM('',(#1574512),#1572012,#30056,
(#11692,#11380));
#20=CONTEXT_DEPENDENT_OVER_RIDING_STYLED_ITEM('',(#1574512),#1572006,#30056,
(#11692,#11374));
#21=CONTEXT_DEPENDENT_OVER_RIDING_STYLED_ITEM('',(#1574509),#1572270,#30056,
(#11695,#11682));
#22=CONTEXT_DEPENDENT_OVER_RIDING_STYLED_ITEM('',(#1574509),#1572266,#30056,
(#11695,#11678));
#23=CONTEXT_DEPENDENT_OVER_RIDING_STYLED_ITEM('',(#1574501),#1572269,#30056,
(#11695,#11681));
#24=CONTEXT_DEPENDENT_OVER_RIDING_STYLED_ITEM('',(#1574501),#1572267,#30056,
(#11695,#11679));
#25=CONTEXT_DEPENDENT_OVER_RIDING_STYLED_ITEM('',(#1574509),#1572271,#30056,
(#11695,#11683));
#26=CONTEXT_DEPENDENT_OVER_RIDING_STYLED_ITEM('',(#1574509),#1572268,#30056,
(#11695,#11680));
#27=CONTEXT_DEPENDENT_OVER_RIDING_STYLED_ITEM('',(#1574501),#1572253,#30056,
(#11695,#11675,#11664));
#28=CONTEXT_DEPENDENT_OVER_RIDING_STYLED_ITEM('',(#1574501),#1572263,#30056,
(#11695,#11675,#11674));
#29=CONTEXT_DEPENDENT_OVER_RIDING_STYLED_ITEM('',(#1574501),#1572262,#30056,
(#11695,#11675,#11673));
#30=CONTEXT_DEPENDENT_OVER_RIDING_STYLED_ITEM('',(#1574501),#1572254,#30056,
(#11695,#11675,#11665));
#31=CONTEXT_DEPENDENT_OVER_RIDING_STYLED_ITEM('',(#1574501),#1572255,#30056,
(#11695,#11675,#11666));
#32=CONTEXT_DEPENDENT_OVER_RIDING_STYLED_ITEM('',(#1574501),#1572256,#30056,
(#11695,#11675,#11667));
#33=CONTEXT_DEPENDENT_OVER_RIDING_STYLED_ITEM('',(#1574501),#1572257,#30056,
(#11695,#11675,#11668));
#34=CONTEXT_DEPENDENT_OVER_RIDING_STYLED_ITEM('',(#1574501),#1572258,#30056,
(#11695,#11675,#11669));
#35=CONTEXT_DEPENDENT_OVER_RIDING_STYLED_ITEM('',(#1574501),#1572259,#30056,
(#11695,#11675,#11670));
#36=CONTEXT_DEPENDENT_OVER_RIDING_STYLED_ITEM('',(#1574501),#1572260,#30056,
(#11695,#11675,#11671));
#37=CONTEXT_DEPENDENT_OVER_RIDING_STYLED_ITEM('',(#1574501),#1572252,#30056,
(#11695,#11675,#11663));
#38=CONTEXT_DEPENDENT_OVER_RIDING_STYLED_ITEM('',(#1574500),#1572265,#30056,
(#11695,#11677));
#39=CONTEXT_DEPENDENT_OVER_RIDING_STYLED_ITEM('',(#1574500),#1572274,#30056,
(#11695,#11686));
#40=CONTEXT_DEPENDENT_OVER_RIDING_STYLED_ITEM('',(#1574500),#1572273,#30056,
(#11695,#11685));
#41=CONTEXT_DEPENDENT_OVER_RIDING_STYLED_ITEM('',(#1574500),#1572264,#30056,
(#11695,#11676));
#42=CONTEXT_DEPENDENT_OVER_RIDING_STYLED_ITEM('',(#1574500),#1571731,#30056,
(#11687,#11015,#11000));
#43=CONTEXT_DEPENDENT_OVER_RIDING_STYLED_ITEM('',(#1574500),#1571733,#30056,
(#11687,#11016,#11001));
#44=CONTEXT_DEPENDENT_OVER_RIDING_STYLED_ITEM('',(#1574500),#1571747,#30056,
(#11687,#11017,#11014));
#45=CONTEXT_DEPENDENT_OVER_RIDING_STYLED_ITEM('',(#1574509),#1571979,#30056,
(#11691,#11325));
#46=CONTEXT_DEPENDENT_OVER_RIDING_STYLED_ITEM('',(#1574509),#1571977,#30056,
(#11691,#11323));
#47=CONTEXT_DEPENDENT_OVER_RIDING_STYLED_ITEM('',(#1574501),#1571975,#30056,
(#11691,#11321));
#48=CONTEXT_DEPENDENT_OVER_RIDING_STYLED_ITEM('',(#1574501),#1571973,#30056,
(#11691,#11319));
#49=CONTEXT_DEPENDENT_OVER_RIDING_STYLED_ITEM('',(#1574509),#1571980,#30056,
(#11691,#11326));
#50=CONTEXT_DEPENDENT_OVER_RIDING_STYLED_ITEM('',(#1574509),#1571978,#30056,
(#11691,#11324));
#51=CONTEXT_DEPENDENT_OVER_RIDING_STYLED_ITEM('',(#1574501),#1571972,#30056,
(#11691,#11318));
#52=CONTEXT_DEPENDENT_OVER_RIDING_STYLED_ITEM('',(#1574507),#1571965,#30056,
(#11691,#11311));
#53=CONTEXT_DEPENDENT_OVER_RIDING_STYLED_ITEM('',(#1574507),#1571981,#30056,
(#11691,#11327));
#54=CONTEXT_DEPENDENT_OVER_RIDING_STYLED_ITEM('',(#1574501),#1571982,#30056,
(#11691,#11328));
#55=CONTEXT_DEPENDENT_OVER_RIDING_STYLED_ITEM('',(#1574499),#1572034,#30056,
(#11693,#11475));
#56=CONTEXT_DEPENDENT_OVER_RIDING_STYLED_ITEM('',(#1574499),#1572107,#30056,
(#11693,#11548));
#57=CONTEXT_DEPENDENT_OVER_RIDING_STYLED_ITEM('',(#1574499),#1572115,#30056,
(#11693,#11556));
#58=CONTEXT_DEPENDENT_OVER_RIDING_STYLED_ITEM('',(#1574499),#1572042,#30056,
(#11693,#11483));
#59=CONTEXT_DEPENDENT_OVER_RIDING_STYLED_ITEM('',(#1574499),#1572050,#30056,
(#11693,#11491));
#60=CONTEXT_DEPENDENT_OVER_RIDING_STYLED_ITEM('',(#1574499),#1572058,#30056,
(#11693,#11499));
#61=CONTEXT_DEPENDENT_OVER_RIDING_STYLED_ITEM('',(#1574499),#1572066,#30056,
(#11693,#11507));
#62=CONTEXT_DEPENDENT_OVER_RIDING_STYLED_ITEM('',(#1574499),#1572074,#30056,
(#11693,#11515));
#63=CONTEXT_DEPENDENT_OVER_RIDING_STYLED_ITEM('',(#1574499),#1572083,#30056,
(#11693,#11524));
#64=CONTEXT_DEPENDENT_OVER_RIDING_STYLED_ITEM('',(#1574499),#1572091,#30056,
(#11693,#11532));
#65=CONTEXT_DEPENDENT_OVER_RIDING_STYLED_ITEM('',(#1574499),#1572099,#30056,
(#11693,#11540));
#66=CONTEXT_DEPENDENT_OVER_RIDING_STYLED_ITEM('',(#1574499),#1572025,#30056,
(#11693,#11466));
#67=CONTEXT_DEPENDENT_OVER_RIDING_STYLED_ITEM('',(#1574501),#1572027,#30056,
(#11693,#11468));
#68=CONTEXT_DEPENDENT_OVER_RIDING_STYLED_ITEM('',(#1574501),#1572043,#30056,
(#11693,#11484));
#69=CONTEXT_DEPENDENT_OVER_RIDING_STYLED_ITEM('',(#1574501),#1572044,#30056,
(#11693,#11485));
#70=CONTEXT_DEPENDENT_OVER_RIDING_STYLED_ITEM('',(#1574501),#1572045,#30056,
(#11693,#11486));
#71=CONTEXT_DEPENDENT_OVER_RIDING_STYLED_ITEM('',(#1574501),#1572046,#30056,
(#11693,#11487));
#72=CONTEXT_DEPENDENT_OVER_RIDING_STYLED_ITEM('',(#1574501),#1572049,#30056,
(#11693,#11490));
#73=CONTEXT_DEPENDENT_OVER_RIDING_STYLED_ITEM('',(#1574501),#1572051,#30056,
(#11693,#11492));
#74=CONTEXT_DEPENDENT_OVER_RIDING_STYLED_ITEM('',(#1574501),#1572052,#30056,
(#11693,#11493));
#75=CONTEXT_DEPENDENT_OVER_RIDING_STYLED_ITEM('',(#1574501),#1572053,#30056,
(#11693,#11494));
#76=CONTEXT_DEPENDENT_OVER_RIDING_STYLED_ITEM('',(#1574501),#1572054,#30056,
(#11693,#11495));
#77=CONTEXT_DEPENDENT_OVER_RIDING_STYLED_ITEM('',(#1574501),#1572057,#30056,
(#11693,#11498));
#78=CONTEXT_DEPENDENT_OVER_RIDING_STYLED_ITEM('',(#1574501),#1572028,#30056,
(#11693,#11469));
#79=CONTEXT_DEPENDENT_OVER_RIDING_STYLED_ITEM('',(#1574501),#1572059,#30056,
(#11693,#11500));
#80=CONTEXT_DEPENDENT_OVER_RIDING_STYLED_ITEM('',(#1574501),#1572060,#30056,
(#11693,#11501));
#81=CONTEXT_DEPENDENT_OVER_RIDING_STYLED_ITEM('',(#1574501),#1572061,#30056,
(#11693,#11502));
#82=CONTEXT_DEPENDENT_OVER_RIDING_STYLED_ITEM('',(#1574501),#1572062,#30056,
(#11693,#11503));
#83=CONTEXT_DEPENDENT_OVER_RIDING_STYLED_ITEM('',(#1574501),#1572065,#30056,
(#11693,#11506));
#84=CONTEXT_DEPENDENT_OVER_RIDING_STYLED_ITEM('',(#1574501),#1572067,#30056,
(#11693,#11508));
#85=CONTEXT_DEPENDENT_OVER_RIDING_STYLED_ITEM('',(#1574501),#1572068,#30056,
(#11693,#11509));
#86=CONTEXT_DEPENDENT_OVER_RIDING_STYLED_ITEM('',(#1574501),#1572069,#30056,
(#11693,#11510));
#87=CONTEXT_DEPENDENT_OVER_RIDING_STYLED_ITEM('',(#1574501),#1572070,#30056,
(#11693,#11511));
#88=CONTEXT_DEPENDENT_OVER_RIDING_STYLED_ITEM('',(#1574501),#1572073,#30056,
(#11693,#11514));
#89=CONTEXT_DEPENDENT_OVER_RIDING_STYLED_ITEM('',(#1574501),#1572029,#30056,
(#11693,#11470));
#90=CONTEXT_DEPENDENT_OVER_RIDING_STYLED_ITEM('',(#1574501),#1572075,#30056,
(#11693,#11516));
#91=CONTEXT_DEPENDENT_OVER_RIDING_STYLED_ITEM('',(#1574501),#1572076,#30056,
(#11693,#11517));
#92=CONTEXT_DEPENDENT_OVER_RIDING_STYLED_ITEM('',(#1574501),#1572077,#30056,
(#11693,#11518));
#93=CONTEXT_DEPENDENT_OVER_RIDING_STYLED_ITEM('',(#1574501),#1572078,#30056,
(#11693,#11519));
#94=CONTEXT_DEPENDENT_OVER_RIDING_STYLED_ITEM('',(#1574501),#1572079,#30056,
(#11693,#11520));
#95=CONTEXT_DEPENDENT_OVER_RIDING_STYLED_ITEM('',(#1574501),#1572080,#30056,
(#11693,#11521));
#96=CONTEXT_DEPENDENT_OVER_RIDING_STYLED_ITEM('',(#1574501),#1572081,#30056,
(#11693,#11522));
#97=CONTEXT_DEPENDENT_OVER_RIDING_STYLED_ITEM('',(#1574501),#1572082,#30056,
(#11693,#11523));
#98=CONTEXT_DEPENDENT_OVER_RIDING_STYLED_ITEM('',(#1574501),#1572084,#30056,
(#11693,#11525));
#99=CONTEXT_DEPENDENT_OVER_RIDING_STYLED_ITEM('',(#1574501),#1572087,#30056,
(#11693,#11528));
#100=CONTEXT_DEPENDENT_OVER_RIDING_STYLED_ITEM('',(#1574501),#1572030,#30056,
(#11693,#11471));
#101=CONTEXT_DEPENDENT_OVER_RIDING_STYLED_ITEM('',(#1574501),#1572088,#30056,
(#11693,#11529));
#102=CONTEXT_DEPENDENT_OVER_RIDING_STYLED_ITEM('',(#1574501),#1572089,#30056,
(#11693,#11530));
#103=CONTEXT_DEPENDENT_OVER_RIDING_STYLED_ITEM('',(#1574501),#1572090,#30056,
(#11693,#11531));
#104=CONTEXT_DEPENDENT_OVER_RIDING_STYLED_ITEM('',(#1574501),#1572092,#30056,
(#11693,#11533));
#105=CONTEXT_DEPENDENT_OVER_RIDING_STYLED_ITEM('',(#1574501),#1572095,#30056,
(#11693,#11536));
#106=CONTEXT_DEPENDENT_OVER_RIDING_STYLED_ITEM('',(#1574501),#1572096,#30056,
(#11693,#11537));
#107=CONTEXT_DEPENDENT_OVER_RIDING_STYLED_ITEM('',(#1574501),#1572097,#30056,
(#11693,#11538));
#108=CONTEXT_DEPENDENT_OVER_RIDING_STYLED_ITEM('',(#1574501),#1572098,#30056,
(#11693,#11539));
#109=CONTEXT_DEPENDENT_OVER_RIDING_STYLED_ITEM('',(#1574501),#1572100,#30056,
(#11693,#11541));
#110=CONTEXT_DEPENDENT_OVER_RIDING_STYLED_ITEM('',(#1574501),#1572103,#30056,
(#11693,#11544));
#111=CONTEXT_DEPENDENT_OVER_RIDING_STYLED_ITEM('',(#1574501),#1572033,#30056,
(#11693,#11474));
#112=CONTEXT_DEPENDENT_OVER_RIDING_STYLED_ITEM('',(#1574501),#1572104,#30056,
(#11693,#11545));
#113=CONTEXT_DEPENDENT_OVER_RIDING_STYLED_ITEM('',(#1574501),#1572105,#30056,
(#11693,#11546));
#114=CONTEXT_DEPENDENT_OVER_RIDING_STYLED_ITEM('',(#1574501),#1572106,#30056,
(#11693,#11547));
#115=CONTEXT_DEPENDENT_OVER_RIDING_STYLED_ITEM('',(#1574501),#1572108,#30056,
(#11693,#11549));
#116=CONTEXT_DEPENDENT_OVER_RIDING_STYLED_ITEM('',(#1574501),#1572111,#30056,
(#11693,#11552));
#117=CONTEXT_DEPENDENT_OVER_RIDING_STYLED_ITEM('',(#1574501),#1572112,#30056,
(#11693,#11553));
#118=CONTEXT_DEPENDENT_OVER_RIDING_STYLED_ITEM('',(#1574501),#1572113,#30056,
(#11693,#11554));
#119=CONTEXT_DEPENDENT_OVER_RIDING_STYLED_ITEM('',(#1574501),#1572114,#30056,
(#11693,#11555));
#120=CONTEXT_DEPENDENT_OVER_RIDING_STYLED_ITEM('',(#1574501),#1572116,#30056,
(#11693,#11557));
#121=CONTEXT_DEPENDENT_OVER_RIDING_STYLED_ITEM('',(#1574501),#1572035,#30056,
(#11693,#11476));
#122=CONTEXT_DEPENDENT_OVER_RIDING_STYLED_ITEM('',(#1574501),#1572036,#30056,
(#11693,#11477));
#123=CONTEXT_DEPENDENT_OVER_RIDING_STYLED_ITEM('',(#1574501),#1572037,#30056,
(#11693,#11478));
#124=CONTEXT_DEPENDENT_OVER_RIDING_STYLED_ITEM('',(#1574501),#1572038,#30056,
(#11693,#11479));
#125=CONTEXT_DEPENDENT_OVER_RIDING_STYLED_ITEM('',(#1574501),#1572026,#30056,
(#11693,#11467));
#126=CONTEXT_DEPENDENT_OVER_RIDING_STYLED_ITEM('',(#1574500),#1572024,#30056,
(#11693,#11465));
#127=CONTEXT_DEPENDENT_OVER_RIDING_STYLED_ITEM('',(#1574500),#1572056,#30056,
(#11693,#11497));
#128=CONTEXT_DEPENDENT_OVER_RIDING_STYLED_ITEM('',(#1574500),#1572063,#30056,
(#11693,#11504));
#129=CONTEXT_DEPENDENT_OVER_RIDING_STYLED_ITEM('',(#1574500),#1572064,#30056,
(#11693,#11505));
#130=CONTEXT_DEPENDENT_OVER_RIDING_STYLED_ITEM('',(#1574500),#1572071,#30056,
(#11693,#11512));
#131=CONTEXT_DEPENDENT_OVER_RIDING_STYLED_ITEM('',(#1574500),#1572072,#30056,
(#11693,#11513));
#132=CONTEXT_DEPENDENT_OVER_RIDING_STYLED_ITEM('',(#1574500),#1572085,#30056,
(#11693,#11526));
#133=CONTEXT_DEPENDENT_OVER_RIDING_STYLED_ITEM('',(#1574500),#1572086,#30056,
(#11693,#11527));
#134=CONTEXT_DEPENDENT_OVER_RIDING_STYLED_ITEM('',(#1574500),#1572093,#30056,
(#11693,#11534));
#135=CONTEXT_DEPENDENT_OVER_RIDING_STYLED_ITEM('',(#1574500),#1572094,#30056,
(#11693,#11535));
#136=CONTEXT_DEPENDENT_OVER_RIDING_STYLED_ITEM('',(#1574500),#1572101,#30056,
(#11693,#11542));
#137=CONTEXT_DEPENDENT_OVER_RIDING_STYLED_ITEM('',(#1574500),#1572031,#30056,
(#11693,#11472));
#138=CONTEXT_DEPENDENT_OVER_RIDING_STYLED_ITEM('',(#1574500),#1572102,#30056,
(#11693,#11543));
#139=CONTEXT_DEPENDENT_OVER_RIDING_STYLED_ITEM('',(#1574500),#1572109,#30056,
(#11693,#11550));
#140=CONTEXT_DEPENDENT_OVER_RIDING_STYLED_ITEM('',(#1574500),#1572110,#30056,
(#11693,#11551));
#141=CONTEXT_DEPENDENT_OVER_RIDING_STYLED_ITEM('',(#1574500),#1572117,#30056,
(#11693,#11558));
#142=CONTEXT_DEPENDENT_OVER_RIDING_STYLED_ITEM('',(#1574500),#1572118,#30056,
(#11693,#11559));
#143=CONTEXT_DEPENDENT_OVER_RIDING_STYLED_ITEM('',(#1574500),#1572032,#30056,
(#11693,#11473));
#144=CONTEXT_DEPENDENT_OVER_RIDING_STYLED_ITEM('',(#1574500),#1572039,#30056,
(#11693,#11480));
#145=CONTEXT_DEPENDENT_OVER_RIDING_STYLED_ITEM('',(#1574501),#1572041,#30056,
(#11693,#11482));
#146=CONTEXT_DEPENDENT_OVER_RIDING_STYLED_ITEM('',(#1574500),#1572040,#30056,
(#11693,#11481));
#147=CONTEXT_DEPENDENT_OVER_RIDING_STYLED_ITEM('',(#1574500),#1572047,#30056,
(#11693,#11488));
#148=CONTEXT_DEPENDENT_OVER_RIDING_STYLED_ITEM('',(#1574500),#1572048,#30056,
(#11693,#11489));
#149=CONTEXT_DEPENDENT_OVER_RIDING_STYLED_ITEM('',(#1574500),#1572055,#30056,
(#11693,#11496));
#150=CONTEXT_DEPENDENT_OVER_RIDING_STYLED_ITEM('',(#1574500),#1572023,#30056,
(#11693,#11464));
#151=CONTEXT_DEPENDENT_OVER_RIDING_STYLED_ITEM('',(#1574500),#1572022,#30056,
(#11693,#11463));
#152=CONTEXT_DEPENDENT_OVER_RIDING_STYLED_ITEM('',(#1574500),#1572019,#30056,
(#11693,#11460));
#153=CONTEXT_DEPENDENT_OVER_RIDING_STYLED_ITEM('',(#1574500),#1572020,#30056,
(#11693,#11461));
#154=CONTEXT_DEPENDENT_OVER_RIDING_STYLED_ITEM('',(#1574500),#1572021,#30056,
(#11693,#11462));
#155=CONTEXT_DEPENDENT_OVER_RIDING_STYLED_ITEM('',(#1574500),#1572018,#30056,
(#11693,#11459));
#156=CONTEXT_DEPENDENT_OVER_RIDING_STYLED_ITEM('',(#1574501),#1572123,#30056,
(#11693,#11560,#11417));
#157=CONTEXT_DEPENDENT_OVER_RIDING_STYLED_ITEM('',(#1574501),#1572145,#30056,
(#11693,#11560,#11439));
#158=CONTEXT_DEPENDENT_OVER_RIDING_STYLED_ITEM('',(#1574501),#1572147,#30056,
(#11693,#11560,#11441));
#159=CONTEXT_DEPENDENT_OVER_RIDING_STYLED_ITEM('',(#1574501),#1572150,#30056,
(#11693,#11560,#11444));
#160=CONTEXT_DEPENDENT_OVER_RIDING_STYLED_ITEM('',(#1574501),#1572152,#30056,
(#11693,#11560,#11446));
#161=CONTEXT_DEPENDENT_OVER_RIDING_STYLED_ITEM('',(#1574501),#1572154,#30056,
(#11693,#11560,#11448));
#162=CONTEXT_DEPENDENT_OVER_RIDING_STYLED_ITEM('',(#1574501),#1572156,#30056,
(#11693,#11560,#11450));
#163=CONTEXT_DEPENDENT_OVER_RIDING_STYLED_ITEM('',(#1574501),#1572158,#30056,
(#11693,#11560,#11452));
#164=CONTEXT_DEPENDENT_OVER_RIDING_STYLED_ITEM('',(#1574501),#1572159,#30056,
(#11693,#11560,#11453));
#165=CONTEXT_DEPENDENT_OVER_RIDING_STYLED_ITEM('',(#1574501),#1572161,#30056,
(#11693,#11560,#11455));
#166=CONTEXT_DEPENDENT_OVER_RIDING_STYLED_ITEM('',(#1574501),#1572125,#30056,
(#11693,#11560,#11419));
#167=CONTEXT_DEPENDENT_OVER_RIDING_STYLED_ITEM('',(#1574501),#1572131,#30056,
(#11693,#11560,#11425));
#168=CONTEXT_DEPENDENT_OVER_RIDING_STYLED_ITEM('',(#1574501),#1572133,#30056,
(#11693,#11560,#11427));
#169=CONTEXT_DEPENDENT_OVER_RIDING_STYLED_ITEM('',(#1574501),#1572135,#30056,
(#11693,#11560,#11429));
#170=CONTEXT_DEPENDENT_OVER_RIDING_STYLED_ITEM('',(#1574501),#1572138,#30056,
(#11693,#11560,#11432));
#171=CONTEXT_DEPENDENT_OVER_RIDING_STYLED_ITEM('',(#1574501),#1572139,#30056,
(#11693,#11560,#11433));
#172=CONTEXT_DEPENDENT_OVER_RIDING_STYLED_ITEM('',(#1574501),#1572141,#30056,
(#11693,#11560,#11435));
#173=CONTEXT_DEPENDENT_OVER_RIDING_STYLED_ITEM('',(#1574501),#1572143,#30056,
(#11693,#11560,#11437));
#174=CONTEXT_DEPENDENT_OVER_RIDING_STYLED_ITEM('',(#1574501),#1572121,#30056,
(#11693,#11560,#11415));
#175=CONTEXT_DEPENDENT_OVER_RIDING_STYLED_ITEM('',(#1574513),#1572126,#30056,
(#11693,#11560,#11420));
#176=CONTEXT_DEPENDENT_OVER_RIDING_STYLED_ITEM('',(#1574500),#1572122,#30056,
(#11693,#11560,#11416));
#177=CONTEXT_DEPENDENT_OVER_RIDING_STYLED_ITEM('',(#1574500),#1572146,#30056,
(#11693,#11560,#11440));
#178=CONTEXT_DEPENDENT_OVER_RIDING_STYLED_ITEM('',(#1574500),#1572148,#30056,
(#11693,#11560,#11442));
#179=CONTEXT_DEPENDENT_OVER_RIDING_STYLED_ITEM('',(#1574500),#1572149,#30056,
(#11693,#11560,#11443));
#180=CONTEXT_DEPENDENT_OVER_RIDING_STYLED_ITEM('',(#1574500),#1572151,#30056,
(#11693,#11560,#11445));
#181=CONTEXT_DEPENDENT_OVER_RIDING_STYLED_ITEM('',(#1574500),#1572153,#30056,
(#11693,#11560,#11447));
#182=CONTEXT_DEPENDENT_OVER_RIDING_STYLED_ITEM('',(#1574500),#1572155,#30056,
(#11693,#11560,#11449));
#183=CONTEXT_DEPENDENT_OVER_RIDING_STYLED_ITEM('',(#1574500),#1572157,#30056,
(#11693,#11560,#11451));
#184=CONTEXT_DEPENDENT_OVER_RIDING_STYLED_ITEM('',(#1574500),#1572160,#30056,
(#11693,#11560,#11454));
#185=CONTEXT_DEPENDENT_OVER_RIDING_STYLED_ITEM('',(#1574500),#1572162,#30056,
(#11693,#11560,#11456));
#186=CONTEXT_DEPENDENT_OVER_RIDING_STYLED_ITEM('',(#1574500),#1572124,#30056,
(#11693,#11560,#11418));
#187=CONTEXT_DEPENDENT_OVER_RIDING_STYLED_ITEM('',(#1574500),#1572132,#30056,
(#11693,#11560,#11426));
#188=CONTEXT_DEPENDENT_OVER_RIDING_STYLED_ITEM('',(#1574500),#1572134,#30056,
(#11693,#11560,#11428));
#189=CONTEXT_DEPENDENT_OVER_RIDING_STYLED_ITEM('',(#1574500),#1572136,#30056,
(#11693,#11560,#11430));
#190=CONTEXT_DEPENDENT_OVER_RIDING_STYLED_ITEM('',(#1574500),#1572137,#30056,
(#11693,#11560,#11431));
#191=CONTEXT_DEPENDENT_OVER_RIDING_STYLED_ITEM('',(#1574500),#1572140,#30056,
(#11693,#11560,#11434));
#192=CONTEXT_DEPENDENT_OVER_RIDING_STYLED_ITEM('',(#1574500),#1572142,#30056,
(#11693,#11560,#11436));
#193=CONTEXT_DEPENDENT_OVER_RIDING_STYLED_ITEM('',(#1574500),#1572144,#30056,
(#11693,#11560,#11438));
#194=CONTEXT_DEPENDENT_OVER_RIDING_STYLED_ITEM('',(#1574500),#1572120,#30056,
(#11693,#11560,#11414));
#195=CONTEXT_DEPENDENT_OVER_RIDING_STYLED_ITEM('',(#1574501),#1572176,#30056,
(#11693,#11560,#11457,#11397));
#196=CONTEXT_DEPENDENT_OVER_RIDING_STYLED_ITEM('',(#1574501),#1572180,#30056,
(#11693,#11560,#11457,#11401));
#197=CONTEXT_DEPENDENT_OVER_RIDING_STYLED_ITEM('',(#1574501),#1572185,#30056,
(#11693,#11560,#11457,#11406));
#198=CONTEXT_DEPENDENT_OVER_RIDING_STYLED_ITEM('',(#1574501),#1572171,#30056,
(#11693,#11560,#11457,#11392));
#199=CONTEXT_DEPENDENT_OVER_RIDING_STYLED_ITEM('',(#1574501),#1572169,#30056,
(#11693,#11560,#11457,#11390));
#200=CONTEXT_DEPENDENT_OVER_RIDING_STYLED_ITEM('',(#1574501),#1572173,#30056,
(#11693,#11560,#11457,#11394));
#201=CONTEXT_DEPENDENT_OVER_RIDING_STYLED_ITEM('',(#1574501),#1572174,#30056,
(#11693,#11560,#11457,#11395));
#202=CONTEXT_DEPENDENT_OVER_RIDING_STYLED_ITEM('',(#1574501),#1572178,#30056,
(#11693,#11560,#11457,#11399));
#203=CONTEXT_DEPENDENT_OVER_RIDING_STYLED_ITEM('',(#1574501),#1572181,#30056,
(#11693,#11560,#11457,#11402));
#204=CONTEXT_DEPENDENT_OVER_RIDING_STYLED_ITEM('',(#1574501),#1572183,#30056,
(#11693,#11560,#11457,#11404));
#205=CONTEXT_DEPENDENT_OVER_RIDING_STYLED_ITEM('',(#1574501),#1572187,#30056,
(#11693,#11560,#11457,#11408));
#206=CONTEXT_DEPENDENT_OVER_RIDING_STYLED_ITEM('',(#1574501),#1572188,#30056,
(#11693,#11560,#11457,#11409));
#207=CONTEXT_DEPENDENT_OVER_RIDING_STYLED_ITEM('',(#1574501),#1572190,#30056,
(#11693,#11560,#11457,#11411));
#208=CONTEXT_DEPENDENT_OVER_RIDING_STYLED_ITEM('',(#1574501),#1572191,#30056,
(#11693,#11560,#11457,#11412));
#209=CONTEXT_DEPENDENT_OVER_RIDING_STYLED_ITEM('',(#1574500),#1572170,#30056,
(#11693,#11560,#11457,#11391));
#210=CONTEXT_DEPENDENT_OVER_RIDING_STYLED_ITEM('',(#1574500),#1572172,#30056,
(#11693,#11560,#11457,#11393));
#211=CONTEXT_DEPENDENT_OVER_RIDING_STYLED_ITEM('',(#1574500),#1572175,#30056,
(#11693,#11560,#11457,#11396));
#212=CONTEXT_DEPENDENT_OVER_RIDING_STYLED_ITEM('',(#1574500),#1572177,#30056,
(#11693,#11560,#11457,#11398));
#213=CONTEXT_DEPENDENT_OVER_RIDING_STYLED_ITEM('',(#1574500),#1572179,#30056,
(#11693,#11560,#11457,#11400));
#214=CONTEXT_DEPENDENT_OVER_RIDING_STYLED_ITEM('',(#1574500),#1572182,#30056,
(#11693,#11560,#11457,#11403));
#215=CONTEXT_DEPENDENT_OVER_RIDING_STYLED_ITEM('',(#1574500),#1572184,#30056,
(#11693,#11560,#11457,#11405));
#216=CONTEXT_DEPENDENT_OVER_RIDING_STYLED_ITEM('',(#1574500),#1572186,#30056,
(#11693,#11560,#11457,#11407));
#217=CONTEXT_DEPENDENT_OVER_RIDING_STYLED_ITEM('',(#1574501),#1571850,#30056,
(#11689,#11305));
#218=CONTEXT_DEPENDENT_OVER_RIDING_STYLED_ITEM('',(#1574501),#1571847,#30056,
(#11689,#11302));
#219=CONTEXT_DEPENDENT_OVER_RIDING_STYLED_ITEM('',(#1574500),#1571942,#30056,
(#11689,#11308,#11289,#11271));
#220=CONTEXT_DEPENDENT_OVER_RIDING_STYLED_ITEM('',(#1574500),#1571836,#30056,
(#11689,#11291));
#221=CONTEXT_DEPENDENT_OVER_RIDING_STYLED_ITEM('',(#1574501),#1571781,#30056,
(#11688,#11174,#11091));
#222=CONTEXT_DEPENDENT_OVER_RIDING_STYLED_ITEM('',(#1574501),#1571784,#30056,
(#11688,#11174,#11094));
#223=CONTEXT_DEPENDENT_OVER_RIDING_STYLED_ITEM('',(#1574501),#1571787,#30056,
(#11688,#11174,#11097));
#224=CONTEXT_DEPENDENT_OVER_RIDING_STYLED_ITEM('',(#1574501),#1571790,#30056,
(#11688,#11174,#11100));
#225=CONTEXT_DEPENDENT_OVER_RIDING_STYLED_ITEM('',(#1574501),#1571751,#30056,
(#11688,#11174,#11088));
#226=CONTEXT_DEPENDENT_OVER_RIDING_STYLED_ITEM('',(#1574499),#1571766,#30056,
(#11688,#11174,#11090,#11086,#11049));
#227=CONTEXT_DEPENDENT_OVER_RIDING_STYLED_ITEM('',(#1574501),#1571758,#30056,
(#11688,#11174,#11090,#11062));
#228=CONTEXT_DEPENDENT_OVER_RIDING_STYLED_ITEM('',(#1574501),#1571758,#30056,
(#11688,#11174,#11090,#11073));
#229=CONTEXT_DEPENDENT_OVER_RIDING_STYLED_ITEM('',(#1574501),#1571758,#30056,
(#11688,#11174,#11090,#11074));
#230=CONTEXT_DEPENDENT_OVER_RIDING_STYLED_ITEM('',(#1574501),#1571758,#30056,
(#11688,#11174,#11090,#11075));
#231=CONTEXT_DEPENDENT_OVER_RIDING_STYLED_ITEM('',(#1574501),#1571758,#30056,
(#11688,#11174,#11090,#11076));
#232=CONTEXT_DEPENDENT_OVER_RIDING_STYLED_ITEM('',(#1574501),#1571758,#30056,
(#11688,#11174,#11090,#11077));
#233=CONTEXT_DEPENDENT_OVER_RIDING_STYLED_ITEM('',(#1574501),#1571758,#30056,
(#11688,#11174,#11090,#11078));
#234=CONTEXT_DEPENDENT_OVER_RIDING_STYLED_ITEM('',(#1574501),#1571758,#30056,
(#11688,#11174,#11090,#11079));
#235=CONTEXT_DEPENDENT_OVER_RIDING_STYLED_ITEM('',(#1574501),#1571759,#30056,
(#11688,#11174,#11090,#11063));
#236=CONTEXT_DEPENDENT_OVER_RIDING_STYLED_ITEM('',(#1574501),#1571759,#30056,
(#11688,#11174,#11090,#11080));
#237=CONTEXT_DEPENDENT_OVER_RIDING_STYLED_ITEM('',(#1574501),#1571824,#30056,
(#11688,#11175,#11163));
#238=CONTEXT_DEPENDENT_OVER_RIDING_STYLED_ITEM('',(#1574501),#1571821,#30056,
(#11688,#11175,#11160));
#239=CONTEXT_DEPENDENT_OVER_RIDING_STYLED_ITEM('',(#1574501),#1571830,#30056,
(#11688,#11175,#11169));
#240=CONTEXT_DEPENDENT_OVER_RIDING_STYLED_ITEM('',(#1574501),#1571832,#30056,
(#11688,#11175,#11171));
#241=CONTEXT_DEPENDENT_OVER_RIDING_STYLED_ITEM('',(#1574501),#1571827,#30056,
(#11688,#11175,#11166));
#242=CONTEXT_DEPENDENT_OVER_RIDING_STYLED_ITEM('',(#1574499),#1571807,#30056,
(#11688,#11175,#11158,#11157,#11120));
#243=CONTEXT_DEPENDENT_OVER_RIDING_STYLED_ITEM('',(#1574501),#1571799,#30056,
(#11688,#11175,#11158,#11133));
#244=CONTEXT_DEPENDENT_OVER_RIDING_STYLED_ITEM('',(#1574501),#1571799,#30056,
(#11688,#11175,#11158,#11144));
#245=CONTEXT_DEPENDENT_OVER_RIDING_STYLED_ITEM('',(#1574501),#1571799,#30056,
(#11688,#11175,#11158,#11145));
#246=CONTEXT_DEPENDENT_OVER_RIDING_STYLED_ITEM('',(#1574501),#1571799,#30056,
(#11688,#11175,#11158,#11146));
#247=CONTEXT_DEPENDENT_OVER_RIDING_STYLED_ITEM('',(#1574501),#1571799,#30056,
(#11688,#11175,#11158,#11147));
#248=CONTEXT_DEPENDENT_OVER_RIDING_STYLED_ITEM('',(#1574501),#1571799,#30056,
(#11688,#11175,#11158,#11148));
#249=CONTEXT_DEPENDENT_OVER_RIDING_STYLED_ITEM('',(#1574501),#1571799,#30056,
(#11688,#11175,#11158,#11149));
#250=CONTEXT_DEPENDENT_OVER_RIDING_STYLED_ITEM('',(#1574501),#1571799,#30056,
(#11688,#11175,#11158,#11150));
#251=CONTEXT_DEPENDENT_OVER_RIDING_STYLED_ITEM('',(#1574501),#1571800,#30056,
(#11688,#11175,#11158,#11134));
#252=CONTEXT_DEPENDENT_OVER_RIDING_STYLED_ITEM('',(#1574501),#1571800,#30056,
(#11688,#11175,#11158,#11151));
#253=CONTEXT_DEPENDENT_OVER_RIDING_STYLED_ITEM('',(#1574500),#1572209,#30056,
(#11694,#11659,#11625));
#254=CONTEXT_DEPENDENT_OVER_RIDING_STYLED_ITEM('',(#1574500),#1572209,#30056,
(#11694,#11659,#11647));
#255=CONTEXT_DEPENDENT_OVER_RIDING_STYLED_ITEM('',(#1574501),#1572205,#30056,
(#11694,#11659,#11621));
#256=CONTEXT_DEPENDENT_OVER_RIDING_STYLED_ITEM('',(#1574501),#1572205,#30056,
(#11694,#11659,#11643));
#257=CONTEXT_DEPENDENT_OVER_RIDING_STYLED_ITEM('',(#1574500),#1572197,#30056,
(#11694,#11659,#11627));
#258=CONTEXT_DEPENDENT_OVER_RIDING_STYLED_ITEM('',(#1574501),#1572202,#30056,
(#11694,#11659,#11617));
#259=CONTEXT_DEPENDENT_OVER_RIDING_STYLED_ITEM('',(#1574501),#1572202,#30056,
(#11694,#11659,#11638));
#260=CONTEXT_DEPENDENT_OVER_RIDING_STYLED_ITEM('',(#1574501),#1572202,#30056,
(#11694,#11659,#11633));
#261=CONTEXT_DEPENDENT_OVER_RIDING_STYLED_ITEM('',(#1574501),#1572202,#30056,
(#11694,#11659,#11634));
#262=CONTEXT_DEPENDENT_OVER_RIDING_STYLED_ITEM('',(#1574501),#1572202,#30056,
(#11694,#11659,#11635));
#263=CONTEXT_DEPENDENT_OVER_RIDING_STYLED_ITEM('',(#1574501),#1572202,#30056,
(#11694,#11659,#11637));
#264=CONTEXT_DEPENDENT_OVER_RIDING_STYLED_ITEM('',(#1574501),#1572203,#30056,
(#11694,#11659,#11619));
#265=CONTEXT_DEPENDENT_OVER_RIDING_STYLED_ITEM('',(#1574501),#1572203,#30056,
(#11694,#11659,#11639));
#266=CONTEXT_DEPENDENT_OVER_RIDING_STYLED_ITEM('',(#1574501),#1572203,#30056,
(#11694,#11659,#11640));
#267=CONTEXT_DEPENDENT_OVER_RIDING_STYLED_ITEM('',(#1574501),#1572203,#30056,
(#11694,#11659,#11641));
#268=CONTEXT_DEPENDENT_OVER_RIDING_STYLED_ITEM('',(#1574501),#1572204,#30056,
(#11694,#11659,#11620));
#269=CONTEXT_DEPENDENT_OVER_RIDING_STYLED_ITEM('',(#1574501),#1572204,#30056,
(#11694,#11659,#11642));
#270=CONTEXT_DEPENDENT_OVER_RIDING_STYLED_ITEM('',(#1574500),#1572248,#30056,
(#11694,#11661));
#271=CONTEXT_DEPENDENT_OVER_RIDING_STYLED_ITEM('',(#1574500),#1572247,#30056,
(#11694,#11660));
#272=MAPPED_ITEM('',#273,#923166);
#273=REPRESENTATION_MAP(#923166,#1571720);
#274=OPEN_SHELL('',(#838062,#838063,#838064,#838065,#838066,#838067,#838068,
#838069,#838070,#838071,#838072,#838073,#838074,#838075,#838076,#838077,
#838078,#838079));
#275=OPEN_SHELL('',(#838080,#838081,#838082,#838083,#838084,#838085,#838086,
#838087,#838088,#838089,#838090));
#276=OPEN_SHELL('',(#838091,#838092,#838093,#838094,#838095,#838096,#838097,
#838098,#838099,#838100,#838101,#838102,#838103,#838104,#838105,#838106,
#838107));
#277=OPEN_SHELL('',(#838108,#838109,#838110,#838111,#838112,#838113,#838114,
#838115,#838116,#838117,#838118));
#278=OPEN_SHELL('',(#838119,#838120,#838121,#838122,#838123,#838124,#838125,
#838126,#838127,#838128,#838129,#838130,#838131,#838132,#838133,#838134,
#838135));
#279=OPEN_SHELL('',(#838136,#838137,#838138,#838139,#838140,#838141,#838142,
#838143,#838144,#838145,#838146));
#280=OPEN_SHELL('',(#838147,#838148,#838149,#838150,#838151,#838152,#838153,
#838154,#838155,#838156,#838157,#838158,#838159,#838160));
#281=OPEN_SHELL('',(#838161,#838162,#838163,#838164,#838165,#838166,#838167,
#838168));
#282=OPEN_SHELL('',(#838169,#838170,#838171,#838172,#838173,#838174,#838175,
#838176,#838177,#838178,#838179,#838180,#838181,#838182,#838183,#838184,
#838185));
#283=OPEN_SHELL('',(#838186,#838187,#838188,#838189,#838190,#838191,#838192,
#838193,#838194,#838195,#838196,#838197,#838198,#838199));
#284=OPEN_SHELL('',(#838200,#838201,#838202,#838203,#838204,#838205,#838206,
#838207,#838208,#838209,#838210));
#285=OPEN_SHELL('',(#838211,#838212,#838213,#838214,#838215,#838216,#838217,
#838218));
#286=OPEN_SHELL('',(#838219,#838220,#838221,#838222,#838223,#838224,#838225,
#838226,#838227,#838228,#838229));
#287=OPEN_SHELL('',(#838230,#838231,#838232,#838233,#838234,#838235,#838236,
#838237,#838238,#838239,#838240,#838241,#838242,#838243,#838244,#838245,
#838246,#838247));
#288=OPEN_SHELL('',(#838248,#838249,#838250,#838251,#838252,#838253,#838254,
#838255,#838256,#838257,#838258,#838259,#838260,#838261,#838262,#838263,
#838264));
#289=OPEN_SHELL('',(#838265,#838266,#838267,#838268,#838269,#838270,#838271,
#838272,#838273,#838274,#838275));
#290=OPEN_SHELL('',(#838276,#838277,#838278,#838279,#838280,#838281,#838282,
#838283,#838284,#838285,#838286,#838287,#838288,#838289,#838290,#838291,
#838292,#838293));
#291=OPEN_SHELL('',(#838294,#838295,#838296,#838297,#838298,#838299,#838300,
#838301,#838302,#838303,#838304));
#292=OPEN_SHELL('',(#838305,#838306,#838307,#838308,#838309,#838310,#838311,
#838312,#838313,#838314,#838315,#838316,#838317,#838318,#838319,#838320,
#838321));
#293=OPEN_SHELL('',(#838322,#838323,#838324,#838325,#838326,#838327,#838328,
#838329,#838330,#838331,#838332));
#294=OPEN_SHELL('',(#838333));
#295=OPEN_SHELL('',(#838334));
#296=OPEN_SHELL('',(#838335));
#297=OPEN_SHELL('',(#838336));
#298=OPEN_SHELL('',(#838337));
#299=OPEN_SHELL('',(#838338));
#300=OPEN_SHELL('',(#838339));
#301=OPEN_SHELL('',(#838340));
#302=OPEN_SHELL('',(#838341));
#303=OPEN_SHELL('',(#838342));
#304=OPEN_SHELL('',(#838343));
#305=OPEN_SHELL('',(#838344));
#306=OPEN_SHELL('',(#838345));
#307=OPEN_SHELL('',(#838346));
#308=OPEN_SHELL('',(#838347));
#309=OPEN_SHELL('',(#838348));
#310=OPEN_SHELL('',(#838349));
#311=OPEN_SHELL('',(#838350));
#312=OPEN_SHELL('',(#838351));
#313=OPEN_SHELL('',(#838352));
#314=OPEN_SHELL('',(#838353));
#315=OPEN_SHELL('',(#838354));
#316=OPEN_SHELL('',(#838355));
#317=OPEN_SHELL('',(#838356));
#318=OPEN_SHELL('',(#838357));
#319=OPEN_SHELL('',(#838358));
#320=OPEN_SHELL('',(#838359));
#321=OPEN_SHELL('',(#838360));
#322=OPEN_SHELL('',(#838361));
#323=OPEN_SHELL('',(#838362));
#324=OPEN_SHELL('',(#838363));
#325=OPEN_SHELL('',(#838364));
#326=OPEN_SHELL('',(#838365));
#327=OPEN_SHELL('',(#838366));
#328=OPEN_SHELL('',(#838367));
#329=OPEN_SHELL('',(#838368));
#330=OPEN_SHELL('',(#838369));
#331=OPEN_SHELL('',(#838370));
#332=OPEN_SHELL('',(#838371));
#333=OPEN_SHELL('',(#838372));
#334=OPEN_SHELL('',(#838373));
#335=OPEN_SHELL('',(#838374));
#336=OPEN_SHELL('',(#838375));
#337=OPEN_SHELL('',(#838376));
#338=OPEN_SHELL('',(#838377));
#339=OPEN_SHELL('',(#838378));
#340=OPEN_SHELL('',(#838379));
#341=OPEN_SHELL('',(#838380));
#342=OPEN_SHELL('',(#838381));
#343=OPEN_SHELL('',(#838382));
#344=OPEN_SHELL('',(#838383));
#345=OPEN_SHELL('',(#838384));
#346=OPEN_SHELL('',(#838385));
#347=OPEN_SHELL('',(#838386));
#348=OPEN_SHELL('',(#838387));
#349=OPEN_SHELL('',(#838388));
#350=OPEN_SHELL('',(#838389));
#351=OPEN_SHELL('',(#838390));
#352=OPEN_SHELL('',(#838391));
#353=OPEN_SHELL('',(#838392));
#354=OPEN_SHELL('',(#838393));
#355=OPEN_SHELL('',(#838394));
#356=OPEN_SHELL('',(#838395));
#357=OPEN_SHELL('',(#838396));
#358=OPEN_SHELL('',(#838397));
#359=OPEN_SHELL('',(#838398));
#360=OPEN_SHELL('',(#838399));
#361=OPEN_SHELL('',(#838400));
#362=OPEN_SHELL('',(#838401));
#363=OPEN_SHELL('',(#838402));
#364=OPEN_SHELL('',(#838403));
#365=OPEN_SHELL('',(#838404));
#366=OPEN_SHELL('',(#838405));
#367=OPEN_SHELL('',(#838406));
#368=OPEN_SHELL('',(#838407));
#369=OPEN_SHELL('',(#838408));
#370=OPEN_SHELL('',(#838409));
#371=OPEN_SHELL('',(#838410));
#372=OPEN_SHELL('',(#838411));
#373=OPEN_SHELL('',(#838412));
#374=OPEN_SHELL('',(#838413));
#375=OPEN_SHELL('',(#838414));
#376=OPEN_SHELL('',(#838415));
#377=OPEN_SHELL('',(#838416));
#378=OPEN_SHELL('',(#838417));
#379=OPEN_SHELL('',(#838418));
#380=OPEN_SHELL('',(#838419));
#381=OPEN_SHELL('',(#838420));
#382=OPEN_SHELL('',(#838421));
#383=OPEN_SHELL('',(#838422));
#384=OPEN_SHELL('',(#838423));
#385=OPEN_SHELL('',(#838424));
#386=OPEN_SHELL('',(#838425));
#387=OPEN_SHELL('',(#838426));
#388=OPEN_SHELL('',(#838427));
#389=OPEN_SHELL('',(#838428));
#390=OPEN_SHELL('',(#838429));
#391=OPEN_SHELL('',(#838430));
#392=OPEN_SHELL('',(#838431));
#393=OPEN_SHELL('',(#838432));
#394=OPEN_SHELL('',(#838433));
#395=OPEN_SHELL('',(#838434));
#396=OPEN_SHELL('',(#838435));
#397=OPEN_SHELL('',(#838436));
#398=OPEN_SHELL('',(#838437));
#399=OPEN_SHELL('',(#838438));
#400=OPEN_SHELL('',(#838439));
#401=OPEN_SHELL('',(#838440));
#402=OPEN_SHELL('',(#838441));
#403=OPEN_SHELL('',(#838442));
#404=OPEN_SHELL('',(#838443));
#405=OPEN_SHELL('',(#838444));
#406=OPEN_SHELL('',(#838445));
#407=OPEN_SHELL('',(#838446));
#408=OPEN_SHELL('',(#838447));
#409=OPEN_SHELL('',(#838448));
#410=OPEN_SHELL('',(#838449));
#411=OPEN_SHELL('',(#838450));
#412=OPEN_SHELL('',(#838451));
#413=OPEN_SHELL('',(#838452));
#414=OPEN_SHELL('',(#838453));
#415=OPEN_SHELL('',(#838454));
#416=OPEN_SHELL('',(#838455));
#417=OPEN_SHELL('',(#838456));
#418=OPEN_SHELL('',(#838457));
#419=OPEN_SHELL('',(#838458));
#420=OPEN_SHELL('',(#838459));
#421=OPEN_SHELL('',(#838460));
#422=OPEN_SHELL('',(#838461));
#423=OPEN_SHELL('',(#838462));
#424=OPEN_SHELL('',(#838463));
#425=OPEN_SHELL('',(#838464));
#426=OPEN_SHELL('',(#838465));
#427=OPEN_SHELL('',(#838466));
#428=OPEN_SHELL('',(#838467));
#429=OPEN_SHELL('',(#838468));
#430=OPEN_SHELL('',(#838469));
#431=OPEN_SHELL('',(#838470));
#432=OPEN_SHELL('',(#838471));
#433=OPEN_SHELL('',(#838472));
#434=OPEN_SHELL('',(#838473));
#435=OPEN_SHELL('',(#838474));
#436=OPEN_SHELL('',(#838475));
#437=OPEN_SHELL('',(#838476));
#438=OPEN_SHELL('',(#838477));
#439=OPEN_SHELL('',(#838478));
#440=OPEN_SHELL('',(#838479));
#441=OPEN_SHELL('',(#838480));
#442=OPEN_SHELL('',(#838481));
#443=OPEN_SHELL('',(#838482));
#444=OPEN_SHELL('',(#838483));
#445=OPEN_SHELL('',(#838484));
#446=OPEN_SHELL('',(#838485));
#447=OPEN_SHELL('',(#838486));
#448=OPEN_SHELL('',(#838487));
#449=OPEN_SHELL('',(#838488));
#450=OPEN_SHELL('',(#838489));
#451=OPEN_SHELL('',(#838490));
#452=OPEN_SHELL('',(#838491));
#453=OPEN_SHELL('',(#838492));
#454=OPEN_SHELL('',(#838493));
#455=OPEN_SHELL('',(#838494));
#456=OPEN_SHELL('',(#838495));
#457=OPEN_SHELL('',(#838496));
#458=OPEN_SHELL('',(#838497));
#459=OPEN_SHELL('',(#838498));
#460=OPEN_SHELL('',(#838499));
#461=OPEN_SHELL('',(#838500));
#462=OPEN_SHELL('',(#838501));
#463=OPEN_SHELL('',(#838502));
#464=OPEN_SHELL('',(#838503));
#465=OPEN_SHELL('',(#838504));
#466=OPEN_SHELL('',(#838505));
#467=OPEN_SHELL('',(#838506));
#468=OPEN_SHELL('',(#838507));
#469=OPEN_SHELL('',(#838508));
#470=OPEN_SHELL('',(#838509));
#471=OPEN_SHELL('',(#838510));
#472=OPEN_SHELL('',(#838511));
#473=OPEN_SHELL('',(#838512));
#474=OPEN_SHELL('',(#838513));
#475=OPEN_SHELL('',(#838514));
#476=OPEN_SHELL('',(#838515));
#477=OPEN_SHELL('',(#838516));
#478=OPEN_SHELL('',(#838517));
#479=OPEN_SHELL('',(#838518));
#480=OPEN_SHELL('',(#838519));
#481=OPEN_SHELL('',(#838520));
#482=OPEN_SHELL('',(#838521));
#483=OPEN_SHELL('',(#838522));
#484=OPEN_SHELL('',(#838523));
#485=OPEN_SHELL('',(#838524));
#486=OPEN_SHELL('',(#838525));
#487=OPEN_SHELL('',(#838526));
#488=OPEN_SHELL('',(#838527));
#489=OPEN_SHELL('',(#838528));
#490=OPEN_SHELL('',(#838529));
#491=OPEN_SHELL('',(#838530));
#492=OPEN_SHELL('',(#838531));
#493=OPEN_SHELL('',(#838532));
#494=OPEN_SHELL('',(#838533));
#495=OPEN_SHELL('',(#838534));
#496=OPEN_SHELL('',(#838535));
#497=OPEN_SHELL('',(#838536));
#498=OPEN_SHELL('',(#838537));
#499=OPEN_SHELL('',(#838538));
#500=OPEN_SHELL('',(#838539));
#501=OPEN_SHELL('',(#838540));
#502=OPEN_SHELL('',(#838541));
#503=OPEN_SHELL('',(#838542));
#504=OPEN_SHELL('',(#838543));
#505=OPEN_SHELL('',(#838544));
#506=OPEN_SHELL('',(#838545));
#507=OPEN_SHELL('',(#838546));
#508=OPEN_SHELL('',(#838547));
#509=OPEN_SHELL('',(#838548));
#510=OPEN_SHELL('',(#838549));
#511=OPEN_SHELL('',(#838550));
#512=OPEN_SHELL('',(#838551));
#513=OPEN_SHELL('',(#838552));
#514=OPEN_SHELL('',(#838553));
#515=OPEN_SHELL('',(#838554));
#516=OPEN_SHELL('',(#838555));
#517=OPEN_SHELL('',(#838556));
#518=OPEN_SHELL('',(#838557));
#519=OPEN_SHELL('',(#838558));
#520=OPEN_SHELL('',(#838559));
#521=OPEN_SHELL('',(#838560));
#522=OPEN_SHELL('',(#838561));
#523=OPEN_SHELL('',(#838562));
#524=OPEN_SHELL('',(#838563));
#525=OPEN_SHELL('',(#838564));
#526=OPEN_SHELL('',(#838565));
#527=OPEN_SHELL('',(#838566));
#528=OPEN_SHELL('',(#838567));
#529=OPEN_SHELL('',(#838568));
#530=OPEN_SHELL('',(#838569));
#531=OPEN_SHELL('',(#838570));
#532=OPEN_SHELL('',(#838571));
#533=OPEN_SHELL('',(#838572));
#534=OPEN_SHELL('',(#838573));
#535=OPEN_SHELL('',(#838574));
#536=OPEN_SHELL('',(#838575));
#537=OPEN_SHELL('',(#838576));
#538=OPEN_SHELL('',(#838577));
#539=OPEN_SHELL('',(#838578));
#540=OPEN_SHELL('',(#838579));
#541=OPEN_SHELL('',(#838580));
#542=OPEN_SHELL('',(#838581));
#543=OPEN_SHELL('',(#838582));
#544=OPEN_SHELL('',(#838583));
#545=OPEN_SHELL('',(#838584));
#546=OPEN_SHELL('',(#838585));
#547=OPEN_SHELL('',(#838586));
#548=OPEN_SHELL('',(#838587));
#549=OPEN_SHELL('',(#838588));
#550=OPEN_SHELL('',(#838589));
#551=OPEN_SHELL('',(#838590));
#552=OPEN_SHELL('',(#838591));
#553=OPEN_SHELL('',(#838592));
#554=OPEN_SHELL('',(#838593));
#555=OPEN_SHELL('',(#838594));
#556=OPEN_SHELL('',(#838595));
#557=OPEN_SHELL('',(#838596));
#558=OPEN_SHELL('',(#838597));
#559=OPEN_SHELL('',(#838598));
#560=OPEN_SHELL('',(#838599));
#561=OPEN_SHELL('',(#838600));
#562=OPEN_SHELL('',(#838601));
#563=OPEN_SHELL('',(#838602));
#564=OPEN_SHELL('',(#838603));
#565=OPEN_SHELL('',(#838604));
#566=OPEN_SHELL('',(#838605));
#567=OPEN_SHELL('',(#838606));
#568=OPEN_SHELL('',(#838607));
#569=OPEN_SHELL('',(#838608));
#570=OPEN_SHELL('',(#838609));
#571=OPEN_SHELL('',(#838610));
#572=OPEN_SHELL('',(#838611));
#573=OPEN_SHELL('',(#838612));
#574=OPEN_SHELL('',(#838613));
#575=OPEN_SHELL('',(#838614));
#576=OPEN_SHELL('',(#838615));
#577=OPEN_SHELL('',(#838616));
#578=OPEN_SHELL('',(#838617));
#579=OPEN_SHELL('',(#838618));
#580=OPEN_SHELL('',(#838619));
#581=OPEN_SHELL('',(#838620));
#582=OPEN_SHELL('',(#838621));
#583=OPEN_SHELL('',(#838622));
#584=OPEN_SHELL('',(#838623));
#585=OPEN_SHELL('',(#838624));
#586=OPEN_SHELL('',(#838625));
#587=OPEN_SHELL('',(#838626));
#588=OPEN_SHELL('',(#838627));
#589=OPEN_SHELL('',(#838628));
#590=OPEN_SHELL('',(#838629));
#591=OPEN_SHELL('',(#838630));
#592=OPEN_SHELL('',(#838631));
#593=OPEN_SHELL('',(#838632));
#594=OPEN_SHELL('',(#838633));
#595=OPEN_SHELL('',(#838634));
#596=OPEN_SHELL('',(#838635));
#597=OPEN_SHELL('',(#838636));
#598=OPEN_SHELL('',(#838637));
#599=OPEN_SHELL('',(#838638));
#600=OPEN_SHELL('',(#838639));
#601=OPEN_SHELL('',(#838640));
#602=OPEN_SHELL('',(#838641));
#603=OPEN_SHELL('',(#838642));
#604=OPEN_SHELL('',(#838643));
#605=OPEN_SHELL('',(#838644));
#606=OPEN_SHELL('',(#838645));
#607=OPEN_SHELL('',(#838646));
#608=OPEN_SHELL('',(#838647));
#609=OPEN_SHELL('',(#838648));
#610=OPEN_SHELL('',(#838649));
#611=OPEN_SHELL('',(#838650));
#612=OPEN_SHELL('',(#838651));
#613=OPEN_SHELL('',(#838652));
#614=OPEN_SHELL('',(#838653));
#615=OPEN_SHELL('',(#838654));
#616=OPEN_SHELL('',(#838655));
#617=OPEN_SHELL('',(#838656));
#618=OPEN_SHELL('',(#838657));
#619=OPEN_SHELL('',(#838658));
#620=OPEN_SHELL('',(#838659));
#621=OPEN_SHELL('',(#838660));
#622=OPEN_SHELL('',(#838661));
#623=OPEN_SHELL('',(#838662));
#624=OPEN_SHELL('',(#838663));
#625=OPEN_SHELL('',(#838664));
#626=OPEN_SHELL('',(#838665));
#627=OPEN_SHELL('',(#838666));
#628=OPEN_SHELL('',(#838667));
#629=OPEN_SHELL('',(#838668));
#630=OPEN_SHELL('',(#838669));
#631=OPEN_SHELL('',(#838670));
#632=OPEN_SHELL('',(#838671));
#633=OPEN_SHELL('',(#838672));
#634=OPEN_SHELL('',(#838673));
#635=OPEN_SHELL('',(#838674));
#636=OPEN_SHELL('',(#838675));
#637=OPEN_SHELL('',(#838676));
#638=OPEN_SHELL('',(#838677));
#639=OPEN_SHELL('',(#838678));
#640=OPEN_SHELL('',(#838679));
#641=OPEN_SHELL('',(#838680));
#642=OPEN_SHELL('',(#838681));
#643=OPEN_SHELL('',(#838682));
#644=OPEN_SHELL('',(#838683));
#645=OPEN_SHELL('',(#838684));
#646=OPEN_SHELL('',(#838685));
#647=OPEN_SHELL('',(#838686));
#648=OPEN_SHELL('',(#838687));
#649=OPEN_SHELL('',(#838688));
#650=OPEN_SHELL('',(#838689));
#651=OPEN_SHELL('',(#838690));
#652=OPEN_SHELL('',(#838691));
#653=OPEN_SHELL('',(#838692));
#654=OPEN_SHELL('',(#838693));
#655=OPEN_SHELL('',(#838694));
#656=OPEN_SHELL('',(#838695));
#657=OPEN_SHELL('',(#838696));
#658=OPEN_SHELL('',(#838697));
#659=OPEN_SHELL('',(#838698));
#660=OPEN_SHELL('',(#838699));
#661=OPEN_SHELL('',(#838700));
#662=OPEN_SHELL('',(#838701));
#663=OPEN_SHELL('',(#838702));
#664=OPEN_SHELL('',(#838703));
#665=OPEN_SHELL('',(#838704));
#666=OPEN_SHELL('',(#838705));
#667=OPEN_SHELL('',(#838706));
#668=OPEN_SHELL('',(#838707));
#669=OPEN_SHELL('',(#838708));
#670=OPEN_SHELL('',(#838709));
#671=OPEN_SHELL('',(#838710));
#672=OPEN_SHELL('',(#838711));
#673=OPEN_SHELL('',(#838712));
#674=OPEN_SHELL('',(#838713));
#675=OPEN_SHELL('',(#838714));
#676=OPEN_SHELL('',(#838715));
#677=OPEN_SHELL('',(#838716));
#678=OPEN_SHELL('',(#838717));
#679=OPEN_SHELL('',(#838718));
#680=OPEN_SHELL('',(#838719));
#681=OPEN_SHELL('',(#838720));
#682=OPEN_SHELL('',(#838721));
#683=OPEN_SHELL('',(#838722));
#684=OPEN_SHELL('',(#838723));
#685=OPEN_SHELL('',(#838724));
#686=OPEN_SHELL('',(#838725));
#687=OPEN_SHELL('',(#838726));
#688=OPEN_SHELL('',(#838727));
#689=OPEN_SHELL('',(#838728));
#690=OPEN_SHELL('',(#838729));
#691=OPEN_SHELL('',(#838730));
#692=OPEN_SHELL('',(#838731));
#693=OPEN_SHELL('',(#838732));
#694=OPEN_SHELL('',(#838733));
#695=OPEN_SHELL('',(#838734));
#696=OPEN_SHELL('',(#838735));
#697=OPEN_SHELL('',(#838736));
#698=OPEN_SHELL('',(#838737));
#699=OPEN_SHELL('',(#838738));
#700=OPEN_SHELL('',(#838739));
#701=OPEN_SHELL('',(#838740));
#702=OPEN_SHELL('',(#838741));
#703=OPEN_SHELL('',(#838742));
#704=OPEN_SHELL('',(#838743));
#705=OPEN_SHELL('',(#838744));
#706=OPEN_SHELL('',(#838745));
#707=OPEN_SHELL('',(#838746));
#708=OPEN_SHELL('',(#838747));
#709=OPEN_SHELL('',(#838748));
#710=OPEN_SHELL('',(#838749));
#711=OPEN_SHELL('',(#838750));
#712=OPEN_SHELL('',(#838751));
#713=OPEN_SHELL('',(#838752));
#714=OPEN_SHELL('',(#838753));
#715=OPEN_SHELL('',(#838754));
#716=OPEN_SHELL('',(#838755));
#717=OPEN_SHELL('',(#838756));
#718=OPEN_SHELL('',(#838757));
#719=OPEN_SHELL('',(#838758));
#720=OPEN_SHELL('',(#838759));
#721=OPEN_SHELL('',(#838760));
#722=OPEN_SHELL('',(#838761));
#723=OPEN_SHELL('',(#838762));
#724=OPEN_SHELL('',(#838763));
#725=OPEN_SHELL('',(#838764));
#726=OPEN_SHELL('',(#838765));
#727=OPEN_SHELL('',(#838766));
#728=OPEN_SHELL('',(#838767));
#729=OPEN_SHELL('',(#838768));
#730=OPEN_SHELL('',(#838769));
#731=OPEN_SHELL('',(#838770));
#732=OPEN_SHELL('',(#838771));
#733=OPEN_SHELL('',(#838772));
#734=OPEN_SHELL('',(#838773));
#735=OPEN_SHELL('',(#838774));
#736=OPEN_SHELL('',(#838775));
#737=OPEN_SHELL('',(#838776));
#738=OPEN_SHELL('',(#838777));
#739=OPEN_SHELL('',(#838778));
#740=OPEN_SHELL('',(#838779));
#741=OPEN_SHELL('',(#838780));
#742=OPEN_SHELL('',(#838781));
#743=OPEN_SHELL('',(#838782));
#744=OPEN_SHELL('',(#838783));
#745=OPEN_SHELL('',(#838784));
#746=OPEN_SHELL('',(#838785));
#747=OPEN_SHELL('',(#838786));
#748=OPEN_SHELL('',(#838787));
#749=OPEN_SHELL('',(#838788));
#750=OPEN_SHELL('',(#838789));
#751=OPEN_SHELL('',(#838790));
#752=OPEN_SHELL('',(#838791));
#753=OPEN_SHELL('',(#838792));
#754=OPEN_SHELL('',(#838793));
#755=OPEN_SHELL('',(#838794));
#756=OPEN_SHELL('',(#838795));
#757=OPEN_SHELL('',(#838796));
#758=OPEN_SHELL('',(#838797));
#759=OPEN_SHELL('',(#838798));
#760=OPEN_SHELL('',(#838799));
#761=OPEN_SHELL('',(#838800));
#762=OPEN_SHELL('',(#838801));
#763=OPEN_SHELL('',(#838802));
#764=OPEN_SHELL('',(#838803));
#765=OPEN_SHELL('',(#838804));
#766=OPEN_SHELL('',(#838805));
#767=OPEN_SHELL('',(#838806));
#768=OPEN_SHELL('',(#838807));
#769=OPEN_SHELL('',(#838808));
#770=OPEN_SHELL('',(#838809));
#771=OPEN_SHELL('',(#838810));
#772=OPEN_SHELL('',(#838811));
#773=OPEN_SHELL('',(#838812));
#774=OPEN_SHELL('',(#838813));
#775=OPEN_SHELL('',(#838814));
#776=OPEN_SHELL('',(#838815));
#777=OPEN_SHELL('',(#838816));
#778=OPEN_SHELL('',(#838817));
#779=OPEN_SHELL('',(#838818));
#780=OPEN_SHELL('',(#838819));
#781=OPEN_SHELL('',(#838820));
#782=OPEN_SHELL('',(#838821));
#783=OPEN_SHELL('',(#838822));
#784=OPEN_SHELL('',(#838823));
#785=OPEN_SHELL('',(#838824));
#786=OPEN_SHELL('',(#838825));
#787=OPEN_SHELL('',(#838826));
#788=OPEN_SHELL('',(#838827));
#789=OPEN_SHELL('',(#838828));
#790=OPEN_SHELL('',(#838829));
#791=OPEN_SHELL('',(#838830));
#792=OPEN_SHELL('',(#838831));
#793=OPEN_SHELL('',(#838832));
#794=OPEN_SHELL('',(#838833));
#795=OPEN_SHELL('',(#838834));
#796=OPEN_SHELL('',(#838835));
#797=OPEN_SHELL('',(#838836));
#798=OPEN_SHELL('',(#838837));
#799=OPEN_SHELL('',(#838838));
#800=OPEN_SHELL('',(#838839));
#801=OPEN_SHELL('',(#838840));
#802=OPEN_SHELL('',(#838841));
#803=OPEN_SHELL('',(#838842));
#804=OPEN_SHELL('',(#838843));
#805=OPEN_SHELL('',(#838844));
#806=OPEN_SHELL('',(#838845));
#807=OPEN_SHELL('',(#838846));
#808=OPEN_SHELL('',(#838847));
#809=OPEN_SHELL('',(#838848));
#810=OPEN_SHELL('',(#838849));
#811=OPEN_SHELL('',(#838850));
#812=OPEN_SHELL('',(#838851));
#813=OPEN_SHELL('',(#838852));
#814=OPEN_SHELL('',(#838853));
#815=OPEN_SHELL('',(#838854));
#816=OPEN_SHELL('',(#838855));
#817=OPEN_SHELL('',(#839012,#839013,#839014,#839015,#839016,#839017,#839018,
#839019,#839020,#839021,#839022,#839023,#839024,#839025,#839026,#839027,
#839028,#839029));
#818=OPEN_SHELL('',(#839030,#839031,#839032,#839033,#839034,#839035,#839036,
#839037,#839038,#839039,#839040));
#819=OPEN_SHELL('',(#839041,#839042,#839043,#839044,#839045,#839046,#839047,
#839048,#839049,#839050,#839051,#839052,#839053,#839054,#839055,#839056,
#839057));
#820=OPEN_SHELL('',(#839058,#839059,#839060,#839061,#839062,#839063,#839064,
#839065,#839066,#839067,#839068));
#821=OPEN_SHELL('',(#839069,#839070,#839071,#839072,#839073,#839074,#839075,
#839076,#839077,#839078,#839079,#839080,#839081,#839082,#839083,#839084,
#839085));
#822=OPEN_SHELL('',(#839086,#839087,#839088,#839089,#839090,#839091,#839092,
#839093,#839094,#839095,#839096));
#823=OPEN_SHELL('',(#839097,#839098,#839099,#839100,#839101,#839102,#839103,
#839104,#839105,#839106,#839107,#839108,#839109,#839110));
#824=OPEN_SHELL('',(#839111,#839112,#839113,#839114,#839115,#839116,#839117,
#839118));
#825=OPEN_SHELL('',(#839119,#839120,#839121,#839122,#839123,#839124,#839125,
#839126,#839127,#839128,#839129,#839130,#839131,#839132,#839133,#839134,
#839135));
#826=OPEN_SHELL('',(#839136,#839137,#839138,#839139,#839140,#839141,#839142,
#839143,#839144,#839145,#839146,#839147,#839148,#839149));
#827=OPEN_SHELL('',(#839150,#839151,#839152,#839153,#839154,#839155,#839156,
#839157,#839158,#839159,#839160));
#828=OPEN_SHELL('',(#839161,#839162,#839163,#839164,#839165,#839166,#839167,
#839168));
#829=OPEN_SHELL('',(#839169,#839170,#839171,#839172,#839173,#839174,#839175,
#839176,#839177,#839178,#839179));
#830=OPEN_SHELL('',(#839180,#839181,#839182,#839183,#839184,#839185,#839186,
#839187,#839188,#839189,#839190,#839191,#839192,#839193,#839194,#839195,
#839196,#839197));
#831=OPEN_SHELL('',(#839198,#839199,#839200,#839201,#839202,#839203,#839204,
#839205,#839206,#839207,#839208,#839209,#839210,#839211,#839212,#839213,
#839214));
#832=OPEN_SHELL('',(#839215,#839216,#839217,#839218,#839219,#839220,#839221,
#839222,#839223,#839224,#839225));
#833=OPEN_SHELL('',(#839226,#839227,#839228,#839229,#839230,#839231,#839232,
#839233,#839234,#839235,#839236,#839237,#839238,#839239,#839240,#839241,
#839242,#839243));
#834=OPEN_SHELL('',(#839244,#839245,#839246,#839247,#839248,#839249,#839250,
#839251,#839252,#839253,#839254));
#835=OPEN_SHELL('',(#839255,#839256,#839257,#839258,#839259,#839260,#839261,
#839262,#839263,#839264,#839265,#839266,#839267,#839268,#839269,#839270,
#839271));
#836=OPEN_SHELL('',(#839272,#839273,#839274,#839275,#839276,#839277,#839278,
#839279,#839280,#839281,#839282));
#837=OPEN_SHELL('',(#839283));
#838=OPEN_SHELL('',(#839284));
#839=OPEN_SHELL('',(#839285));
#840=OPEN_SHELL('',(#839286));
#841=OPEN_SHELL('',(#839287));
#842=OPEN_SHELL('',(#839288));
#843=OPEN_SHELL('',(#839289));
#844=OPEN_SHELL('',(#839290));
#845=OPEN_SHELL('',(#839291));
#846=OPEN_SHELL('',(#839292));
#847=OPEN_SHELL('',(#839293));
#848=OPEN_SHELL('',(#839294));
#849=OPEN_SHELL('',(#839295));
#850=OPEN_SHELL('',(#839296));
#851=OPEN_SHELL('',(#839297));
#852=OPEN_SHELL('',(#839298));
#853=OPEN_SHELL('',(#839299));
#854=OPEN_SHELL('',(#839300));
#855=OPEN_SHELL('',(#839301));
#856=OPEN_SHELL('',(#839302));
#857=OPEN_SHELL('',(#839303));
#858=OPEN_SHELL('',(#839304));
#859=OPEN_SHELL('',(#839305));
#860=OPEN_SHELL('',(#839306));
#861=OPEN_SHELL('',(#839307));
#862=OPEN_SHELL('',(#839308));
#863=OPEN_SHELL('',(#839309));
#864=OPEN_SHELL('',(#839310));
#865=OPEN_SHELL('',(#839311));
#866=OPEN_SHELL('',(#839312));
#867=OPEN_SHELL('',(#839313));
#868=OPEN_SHELL('',(#839314));
#869=OPEN_SHELL('',(#839315));
#870=OPEN_SHELL('',(#839316));
#871=OPEN_SHELL('',(#839317));
#872=OPEN_SHELL('',(#839318));
#873=OPEN_SHELL('',(#839319));
#874=OPEN_SHELL('',(#839320));
#875=OPEN_SHELL('',(#839321));
#876=OPEN_SHELL('',(#839322));
#877=OPEN_SHELL('',(#839323));
#878=OPEN_SHELL('',(#839324));
#879=OPEN_SHELL('',(#839325));
#880=OPEN_SHELL('',(#839326));
#881=OPEN_SHELL('',(#839327));
#882=OPEN_SHELL('',(#839328));
#883=OPEN_SHELL('',(#839329));
#884=OPEN_SHELL('',(#839330));
#885=OPEN_SHELL('',(#839331));
#886=OPEN_SHELL('',(#839332));
#887=OPEN_SHELL('',(#839333));
#888=OPEN_SHELL('',(#839334));
#889=OPEN_SHELL('',(#839335));
#890=OPEN_SHELL('',(#839336));
#891=OPEN_SHELL('',(#839337));
#892=OPEN_SHELL('',(#839338));
#893=OPEN_SHELL('',(#839339));
#894=OPEN_SHELL('',(#839340));
#895=OPEN_SHELL('',(#839341));
#896=OPEN_SHELL('',(#839342));
#897=OPEN_SHELL('',(#839343));
#898=OPEN_SHELL('',(#839344));
#899=OPEN_SHELL('',(#839345));
#900=OPEN_SHELL('',(#839346));
#901=OPEN_SHELL('',(#839347));
#902=OPEN_SHELL('',(#839348));
#903=OPEN_SHELL('',(#839349));
#904=OPEN_SHELL('',(#839350));
#905=OPEN_SHELL('',(#839351));
#906=OPEN_SHELL('',(#839352));
#907=OPEN_SHELL('',(#839353));
#908=OPEN_SHELL('',(#839354));
#909=OPEN_SHELL('',(#839355));
#910=OPEN_SHELL('',(#839356));
#911=OPEN_SHELL('',(#839357));
#912=OPEN_SHELL('',(#839358));
#913=OPEN_SHELL('',(#839359));
#914=OPEN_SHELL('',(#839360));
#915=OPEN_SHELL('',(#839361));
#916=OPEN_SHELL('',(#839362));
#917=OPEN_SHELL('',(#839363));
#918=OPEN_SHELL('',(#839364));
#919=OPEN_SHELL('',(#839365));
#920=OPEN_SHELL('',(#839366));
#921=OPEN_SHELL('',(#839367));
#922=OPEN_SHELL('',(#839368));
#923=OPEN_SHELL('',(#839369));
#924=OPEN_SHELL('',(#839370));
#925=OPEN_SHELL('',(#839371));
#926=OPEN_SHELL('',(#839372));
#927=OPEN_SHELL('',(#839373));
#928=OPEN_SHELL('',(#839374));
#929=OPEN_SHELL('',(#839375));
#930=OPEN_SHELL('',(#839376));
#931=OPEN_SHELL('',(#839377));
#932=OPEN_SHELL('',(#839378));
#933=OPEN_SHELL('',(#839379));
#934=OPEN_SHELL('',(#839380));
#935=OPEN_SHELL('',(#839381));
#936=OPEN_SHELL('',(#839382));
#937=OPEN_SHELL('',(#839383));
#938=OPEN_SHELL('',(#839384));
#939=OPEN_SHELL('',(#839385));
#940=OPEN_SHELL('',(#839386));
#941=OPEN_SHELL('',(#839387));
#942=OPEN_SHELL('',(#839388));
#943=OPEN_SHELL('',(#839389));
#944=OPEN_SHELL('',(#839390));
#945=OPEN_SHELL('',(#839391));
#946=OPEN_SHELL('',(#839392));
#947=OPEN_SHELL('',(#839393));
#948=OPEN_SHELL('',(#839394));
#949=OPEN_SHELL('',(#839395));
#950=OPEN_SHELL('',(#839396));
#951=OPEN_SHELL('',(#839397));
#952=OPEN_SHELL('',(#839398));
#953=OPEN_SHELL('',(#839399));
#954=OPEN_SHELL('',(#839400));
#955=OPEN_SHELL('',(#839401));
#956=OPEN_SHELL('',(#839402));
#957=OPEN_SHELL('',(#839403));
#958=OPEN_SHELL('',(#839404));
#959=OPEN_SHELL('',(#839405));
#960=OPEN_SHELL('',(#839406));
#961=OPEN_SHELL('',(#839407));
#962=OPEN_SHELL('',(#839408));
#963=OPEN_SHELL('',(#839409));
#964=OPEN_SHELL('',(#839410));
#965=OPEN_SHELL('',(#839411));
#966=OPEN_SHELL('',(#839412));
#967=OPEN_SHELL('',(#839413));
#968=OPEN_SHELL('',(#839414));
#969=OPEN_SHELL('',(#839415));
#970=OPEN_SHELL('',(#839416));
#971=OPEN_SHELL('',(#839417));
#972=OPEN_SHELL('',(#839418));
#973=OPEN_SHELL('',(#839419));
#974=OPEN_SHELL('',(#839420));
#975=OPEN_SHELL('',(#839421));
#976=OPEN_SHELL('',(#839422));
#977=OPEN_SHELL('',(#839423));
#978=OPEN_SHELL('',(#839424));
#979=OPEN_SHELL('',(#839425));
#980=OPEN_SHELL('',(#839426));
#981=OPEN_SHELL('',(#839427));
#982=OPEN_SHELL('',(#839428));
#983=OPEN_SHELL('',(#839429));
#984=OPEN_SHELL('',(#839430));
#985=OPEN_SHELL('',(#839431));
#986=OPEN_SHELL('',(#839432));
#987=OPEN_SHELL('',(#839433));
#988=OPEN_SHELL('',(#839434));
#989=OPEN_SHELL('',(#839435));
#990=OPEN_SHELL('',(#839436));
#991=OPEN_SHELL('',(#839437));
#992=OPEN_SHELL('',(#839438));
#993=OPEN_SHELL('',(#839439));
#994=OPEN_SHELL('',(#839440));
#995=OPEN_SHELL('',(#839441));
#996=OPEN_SHELL('',(#839442));
#997=OPEN_SHELL('',(#839443));
#998=OPEN_SHELL('',(#839444));
#999=OPEN_SHELL('',(#839445));
#1000=OPEN_SHELL('',(#839446));
#1001=OPEN_SHELL('',(#839447));
#1002=OPEN_SHELL('',(#839448));
#1003=OPEN_SHELL('',(#839449));
#1004=OPEN_SHELL('',(#839450));
#1005=OPEN_SHELL('',(#839451));
#1006=OPEN_SHELL('',(#839452));
#1007=OPEN_SHELL('',(#839453));
#1008=OPEN_SHELL('',(#839454));
#1009=OPEN_SHELL('',(#839455));
#1010=OPEN_SHELL('',(#839456));
#1011=OPEN_SHELL('',(#839457));
#1012=OPEN_SHELL('',(#839458));
#1013=OPEN_SHELL('',(#839459));
#1014=OPEN_SHELL('',(#839460));
#1015=OPEN_SHELL('',(#839461));
#1016=OPEN_SHELL('',(#839462));
#1017=OPEN_SHELL('',(#839463));
#1018=OPEN_SHELL('',(#839464));
#1019=OPEN_SHELL('',(#839465));
#1020=OPEN_SHELL('',(#839466));
#1021=OPEN_SHELL('',(#839467));
#1022=OPEN_SHELL('',(#839468));
#1023=OPEN_SHELL('',(#839469));
#1024=OPEN_SHELL('',(#839470));
#1025=OPEN_SHELL('',(#839471));
#1026=OPEN_SHELL('',(#839472));
#1027=OPEN_SHELL('',(#839473));
#1028=OPEN_SHELL('',(#839474));
#1029=OPEN_SHELL('',(#839475));
#1030=OPEN_SHELL('',(#839476));
#1031=OPEN_SHELL('',(#839477));
#1032=OPEN_SHELL('',(#839478));
#1033=OPEN_SHELL('',(#839479));
#1034=OPEN_SHELL('',(#839480));
#1035=OPEN_SHELL('',(#839481));
#1036=OPEN_SHELL('',(#839482));
#1037=OPEN_SHELL('',(#839483));
#1038=OPEN_SHELL('',(#839484));
#1039=OPEN_SHELL('',(#839485));
#1040=OPEN_SHELL('',(#839486));
#1041=OPEN_SHELL('',(#839487));
#1042=OPEN_SHELL('',(#839488));
#1043=OPEN_SHELL('',(#839489));
#1044=OPEN_SHELL('',(#839490));
#1045=OPEN_SHELL('',(#839491));
#1046=OPEN_SHELL('',(#839492));
#1047=OPEN_SHELL('',(#839493));
#1048=OPEN_SHELL('',(#839494));
#1049=OPEN_SHELL('',(#839495));
#1050=OPEN_SHELL('',(#839496));
#1051=OPEN_SHELL('',(#839497));
#1052=OPEN_SHELL('',(#839498));
#1053=OPEN_SHELL('',(#839499));
#1054=OPEN_SHELL('',(#839500));
#1055=OPEN_SHELL('',(#839501));
#1056=OPEN_SHELL('',(#839502));
#1057=OPEN_SHELL('',(#839503));
#1058=OPEN_SHELL('',(#839504));
#1059=OPEN_SHELL('',(#839505));
#1060=OPEN_SHELL('',(#839506));
#1061=OPEN_SHELL('',(#839507));
#1062=OPEN_SHELL('',(#839508));
#1063=OPEN_SHELL('',(#839509));
#1064=OPEN_SHELL('',(#839510));
#1065=OPEN_SHELL('',(#839511));
#1066=OPEN_SHELL('',(#839512));
#1067=OPEN_SHELL('',(#839513));
#1068=OPEN_SHELL('',(#839514));
#1069=OPEN_SHELL('',(#839515));
#1070=OPEN_SHELL('',(#839516));
#1071=OPEN_SHELL('',(#839517));
#1072=OPEN_SHELL('',(#839518));
#1073=OPEN_SHELL('',(#839519));
#1074=OPEN_SHELL('',(#839520));
#1075=OPEN_SHELL('',(#839521));
#1076=OPEN_SHELL('',(#839522));
#1077=OPEN_SHELL('',(#839523));
#1078=OPEN_SHELL('',(#839524));
#1079=OPEN_SHELL('',(#839525));
#1080=OPEN_SHELL('',(#839526));
#1081=OPEN_SHELL('',(#839527));
#1082=OPEN_SHELL('',(#839528));
#1083=OPEN_SHELL('',(#839529));
#1084=OPEN_SHELL('',(#839530));
#1085=OPEN_SHELL('',(#839531));
#1086=OPEN_SHELL('',(#839532));
#1087=OPEN_SHELL('',(#839533));
#1088=OPEN_SHELL('',(#839534));
#1089=OPEN_SHELL('',(#839535));
#1090=OPEN_SHELL('',(#839536));
#1091=OPEN_SHELL('',(#839537));
#1092=OPEN_SHELL('',(#839538));
#1093=OPEN_SHELL('',(#839539));
#1094=OPEN_SHELL('',(#839540));
#1095=OPEN_SHELL('',(#839541));
#1096=OPEN_SHELL('',(#839542));
#1097=OPEN_SHELL('',(#839543));
#1098=OPEN_SHELL('',(#839544));
#1099=OPEN_SHELL('',(#839545));
#1100=OPEN_SHELL('',(#839546));
#1101=OPEN_SHELL('',(#839547));
#1102=OPEN_SHELL('',(#839548));
#1103=OPEN_SHELL('',(#839549));
#1104=OPEN_SHELL('',(#839550));
#1105=OPEN_SHELL('',(#839551));
#1106=OPEN_SHELL('',(#839552));
#1107=OPEN_SHELL('',(#839553));
#1108=OPEN_SHELL('',(#839554));
#1109=OPEN_SHELL('',(#839555));
#1110=OPEN_SHELL('',(#839556));
#1111=OPEN_SHELL('',(#839557));
#1112=OPEN_SHELL('',(#839558));
#1113=OPEN_SHELL('',(#839559));
#1114=OPEN_SHELL('',(#839560));
#1115=OPEN_SHELL('',(#839561));
#1116=OPEN_SHELL('',(#839562));
#1117=OPEN_SHELL('',(#839563));
#1118=OPEN_SHELL('',(#839564));
#1119=OPEN_SHELL('',(#839565));
#1120=OPEN_SHELL('',(#839566));
#1121=OPEN_SHELL('',(#839567));
#1122=OPEN_SHELL('',(#839568));
#1123=OPEN_SHELL('',(#839569));
#1124=OPEN_SHELL('',(#839570));
#1125=OPEN_SHELL('',(#839571));
#1126=OPEN_SHELL('',(#839572));
#1127=OPEN_SHELL('',(#839573));
#1128=OPEN_SHELL('',(#839574));
#1129=OPEN_SHELL('',(#839575));
#1130=OPEN_SHELL('',(#839576));
#1131=OPEN_SHELL('',(#839577));
#1132=OPEN_SHELL('',(#839578));
#1133=OPEN_SHELL('',(#839579));
#1134=OPEN_SHELL('',(#839580));
#1135=OPEN_SHELL('',(#839581));
#1136=OPEN_SHELL('',(#839582));
#1137=OPEN_SHELL('',(#839583));
#1138=OPEN_SHELL('',(#839584));
#1139=OPEN_SHELL('',(#839585));
#1140=OPEN_SHELL('',(#839586));
#1141=OPEN_SHELL('',(#839587));
#1142=OPEN_SHELL('',(#839588));
#1143=OPEN_SHELL('',(#839589));
#1144=OPEN_SHELL('',(#839590));
#1145=OPEN_SHELL('',(#839591));
#1146=OPEN_SHELL('',(#839592));
#1147=OPEN_SHELL('',(#839593));
#1148=OPEN_SHELL('',(#839594));
#1149=OPEN_SHELL('',(#839595));
#1150=OPEN_SHELL('',(#839596));
#1151=OPEN_SHELL('',(#839597));
#1152=OPEN_SHELL('',(#839598));
#1153=OPEN_SHELL('',(#839599));
#1154=OPEN_SHELL('',(#839600));
#1155=OPEN_SHELL('',(#839601));
#1156=OPEN_SHELL('',(#839602));
#1157=OPEN_SHELL('',(#839603));
#1158=OPEN_SHELL('',(#839604));
#1159=OPEN_SHELL('',(#839605));
#1160=OPEN_SHELL('',(#839606));
#1161=OPEN_SHELL('',(#839607));
#1162=OPEN_SHELL('',(#839608));
#1163=OPEN_SHELL('',(#839609));
#1164=OPEN_SHELL('',(#839610));
#1165=OPEN_SHELL('',(#839611));
#1166=OPEN_SHELL('',(#839612));
#1167=OPEN_SHELL('',(#839613));
#1168=OPEN_SHELL('',(#839614));
#1169=OPEN_SHELL('',(#839615));
#1170=OPEN_SHELL('',(#839616));
#1171=OPEN_SHELL('',(#839617));
#1172=OPEN_SHELL('',(#839618));
#1173=OPEN_SHELL('',(#839619));
#1174=OPEN_SHELL('',(#839620));
#1175=OPEN_SHELL('',(#839621));
#1176=OPEN_SHELL('',(#839622));
#1177=OPEN_SHELL('',(#839623));
#1178=OPEN_SHELL('',(#839624));
#1179=OPEN_SHELL('',(#839625));
#1180=OPEN_SHELL('',(#839626));
#1181=OPEN_SHELL('',(#839627));
#1182=OPEN_SHELL('',(#839628));
#1183=OPEN_SHELL('',(#839629));
#1184=OPEN_SHELL('',(#839630));
#1185=OPEN_SHELL('',(#839631));
#1186=OPEN_SHELL('',(#839632));
#1187=OPEN_SHELL('',(#839633));
#1188=OPEN_SHELL('',(#839634));
#1189=OPEN_SHELL('',(#839635));
#1190=OPEN_SHELL('',(#839636));
#1191=OPEN_SHELL('',(#839637));
#1192=OPEN_SHELL('',(#839638));
#1193=OPEN_SHELL('',(#839639));
#1194=OPEN_SHELL('',(#839640));
#1195=OPEN_SHELL('',(#839641));
#1196=OPEN_SHELL('',(#839642));
#1197=OPEN_SHELL('',(#839643));
#1198=OPEN_SHELL('',(#839644));
#1199=OPEN_SHELL('',(#839645));
#1200=OPEN_SHELL('',(#839646));
#1201=OPEN_SHELL('',(#839647));
#1202=OPEN_SHELL('',(#839648));
#1203=OPEN_SHELL('',(#839649));
#1204=OPEN_SHELL('',(#839650));
#1205=OPEN_SHELL('',(#839651));
#1206=OPEN_SHELL('',(#839652));
#1207=OPEN_SHELL('',(#839653));
#1208=OPEN_SHELL('',(#839654));
#1209=OPEN_SHELL('',(#839655));
#1210=OPEN_SHELL('',(#839656));
#1211=OPEN_SHELL('',(#839657));
#1212=OPEN_SHELL('',(#839658));
#1213=OPEN_SHELL('',(#839659));
#1214=OPEN_SHELL('',(#839660));
#1215=OPEN_SHELL('',(#839661));
#1216=OPEN_SHELL('',(#839662));
#1217=OPEN_SHELL('',(#839663));
#1218=OPEN_SHELL('',(#839664));
#1219=OPEN_SHELL('',(#839665));
#1220=OPEN_SHELL('',(#839666));
#1221=OPEN_SHELL('',(#839667));
#1222=OPEN_SHELL('',(#839668));
#1223=OPEN_SHELL('',(#839669));
#1224=OPEN_SHELL('',(#839670));
#1225=OPEN_SHELL('',(#839671));
#1226=OPEN_SHELL('',(#839672));
#1227=OPEN_SHELL('',(#839673));
#1228=OPEN_SHELL('',(#839674));
#1229=OPEN_SHELL('',(#839675));
#1230=OPEN_SHELL('',(#839676));
#1231=OPEN_SHELL('',(#839677));
#1232=OPEN_SHELL('',(#839678));
#1233=OPEN_SHELL('',(#839679));
#1234=OPEN_SHELL('',(#839680));
#1235=OPEN_SHELL('',(#839681));
#1236=OPEN_SHELL('',(#839682));
#1237=OPEN_SHELL('',(#839683));
#1238=OPEN_SHELL('',(#839684));
#1239=OPEN_SHELL('',(#839685));
#1240=OPEN_SHELL('',(#839686));
#1241=OPEN_SHELL('',(#839687));
#1242=OPEN_SHELL('',(#839688));
#1243=OPEN_SHELL('',(#839689));
#1244=OPEN_SHELL('',(#839690));
#1245=OPEN_SHELL('',(#839691));
#1246=OPEN_SHELL('',(#839692));
#1247=OPEN_SHELL('',(#839693));
#1248=OPEN_SHELL('',(#839694));
#1249=OPEN_SHELL('',(#839695));
#1250=OPEN_SHELL('',(#839696));
#1251=OPEN_SHELL('',(#839697));
#1252=OPEN_SHELL('',(#839698));
#1253=OPEN_SHELL('',(#839699));
#1254=OPEN_SHELL('',(#839700));
#1255=OPEN_SHELL('',(#839701));
#1256=OPEN_SHELL('',(#839702));
#1257=OPEN_SHELL('',(#839703));
#1258=OPEN_SHELL('',(#839704));
#1259=OPEN_SHELL('',(#839705));
#1260=OPEN_SHELL('',(#839706));
#1261=OPEN_SHELL('',(#839707));
#1262=OPEN_SHELL('',(#839708));
#1263=OPEN_SHELL('',(#839709));
#1264=OPEN_SHELL('',(#839710));
#1265=OPEN_SHELL('',(#839711));
#1266=OPEN_SHELL('',(#839712));
#1267=OPEN_SHELL('',(#839713));
#1268=OPEN_SHELL('',(#839714));
#1269=OPEN_SHELL('',(#839715));
#1270=OPEN_SHELL('',(#839716));
#1271=OPEN_SHELL('',(#839717));
#1272=OPEN_SHELL('',(#839718));
#1273=OPEN_SHELL('',(#839719));
#1274=OPEN_SHELL('',(#839720));
#1275=OPEN_SHELL('',(#839721));
#1276=OPEN_SHELL('',(#839722));
#1277=OPEN_SHELL('',(#839723));
#1278=OPEN_SHELL('',(#839724));
#1279=OPEN_SHELL('',(#839725));
#1280=OPEN_SHELL('',(#839726));
#1281=OPEN_SHELL('',(#839727));
#1282=OPEN_SHELL('',(#839728));
#1283=OPEN_SHELL('',(#839729));
#1284=OPEN_SHELL('',(#839730));
#1285=OPEN_SHELL('',(#839731));
#1286=OPEN_SHELL('',(#839732));
#1287=OPEN_SHELL('',(#839733));
#1288=OPEN_SHELL('',(#839734));
#1289=OPEN_SHELL('',(#839735));
#1290=OPEN_SHELL('',(#839736));
#1291=OPEN_SHELL('',(#839737));
#1292=OPEN_SHELL('',(#839738));
#1293=OPEN_SHELL('',(#839739));
#1294=OPEN_SHELL('',(#839740));
#1295=OPEN_SHELL('',(#839741));
#1296=OPEN_SHELL('',(#839742));
#1297=OPEN_SHELL('',(#839743));
#1298=OPEN_SHELL('',(#839744));
#1299=OPEN_SHELL('',(#839745));
#1300=OPEN_SHELL('',(#839746));
#1301=OPEN_SHELL('',(#839747));
#1302=OPEN_SHELL('',(#839748));
#1303=OPEN_SHELL('',(#839749));
#1304=OPEN_SHELL('',(#839750));
#1305=OPEN_SHELL('',(#839751));
#1306=OPEN_SHELL('',(#839752));
#1307=OPEN_SHELL('',(#839753));
#1308=OPEN_SHELL('',(#839754));
#1309=OPEN_SHELL('',(#839755));
#1310=OPEN_SHELL('',(#839756));
#1311=OPEN_SHELL('',(#839757));
#1312=OPEN_SHELL('',(#839758));
#1313=OPEN_SHELL('',(#839759));
#1314=OPEN_SHELL('',(#839760));
#1315=OPEN_SHELL('',(#839761));
#1316=OPEN_SHELL('',(#839762));
#1317=OPEN_SHELL('',(#839763));
#1318=OPEN_SHELL('',(#839764));
#1319=OPEN_SHELL('',(#839765));
#1320=OPEN_SHELL('',(#839766));
#1321=OPEN_SHELL('',(#839767));
#1322=OPEN_SHELL('',(#839768));
#1323=OPEN_SHELL('',(#839769));
#1324=OPEN_SHELL('',(#839770));
#1325=OPEN_SHELL('',(#839771));
#1326=OPEN_SHELL('',(#839772));
#1327=OPEN_SHELL('',(#839773));
#1328=OPEN_SHELL('',(#839774));
#1329=OPEN_SHELL('',(#839775));
#1330=OPEN_SHELL('',(#839776));
#1331=OPEN_SHELL('',(#839777));
#1332=OPEN_SHELL('',(#839778));
#1333=OPEN_SHELL('',(#839779));
#1334=OPEN_SHELL('',(#839780));
#1335=OPEN_SHELL('',(#839781));
#1336=OPEN_SHELL('',(#839782));
#1337=OPEN_SHELL('',(#839783));
#1338=OPEN_SHELL('',(#839784));
#1339=OPEN_SHELL('',(#839785));
#1340=OPEN_SHELL('',(#839786));
#1341=OPEN_SHELL('',(#839787));
#1342=OPEN_SHELL('',(#839788));
#1343=OPEN_SHELL('',(#839789));
#1344=OPEN_SHELL('',(#839790));
#1345=OPEN_SHELL('',(#839791));
#1346=OPEN_SHELL('',(#839792));
#1347=OPEN_SHELL('',(#839793));
#1348=OPEN_SHELL('',(#839794));
#1349=OPEN_SHELL('',(#839795));
#1350=OPEN_SHELL('',(#839796));
#1351=OPEN_SHELL('',(#839797));
#1352=OPEN_SHELL('',(#839798));
#1353=OPEN_SHELL('',(#839799));
#1354=OPEN_SHELL('',(#839800));
#1355=OPEN_SHELL('',(#839801));
#1356=OPEN_SHELL('',(#839802));
#1357=OPEN_SHELL('',(#839803));
#1358=OPEN_SHELL('',(#839804));
#1359=OPEN_SHELL('',(#839805));
#1360=OPEN_SHELL('',(#839962,#839963,#839964,#839965,#839966,#839967,#839968,
#839969,#839970,#839971,#839972,#839973,#839974,#839975,#839976,#839977,
#839978,#839979));
#1361=OPEN_SHELL('',(#839980,#839981,#839982,#839983,#839984,#839985,#839986,
#839987,#839988,#839989,#839990));
#1362=OPEN_SHELL('',(#839991,#839992,#839993,#839994,#839995,#839996,#839997,
#839998,#839999,#840000,#840001,#840002,#840003,#840004,#840005,#840006,
#840007));
#1363=OPEN_SHELL('',(#840008,#840009,#840010,#840011,#840012,#840013,#840014,
#840015,#840016,#840017,#840018));
#1364=OPEN_SHELL('',(#840019,#840020,#840021,#840022,#840023,#840024,#840025,
#840026,#840027,#840028,#840029,#840030,#840031,#840032,#840033,#840034,
#840035));
#1365=OPEN_SHELL('',(#840036,#840037,#840038,#840039,#840040,#840041,#840042,
#840043,#840044,#840045,#840046));
#1366=OPEN_SHELL('',(#840047,#840048,#840049,#840050,#840051,#840052,#840053,
#840054,#840055,#840056,#840057,#840058,#840059,#840060));
#1367=OPEN_SHELL('',(#840061,#840062,#840063,#840064,#840065,#840066,#840067,
#840068));
#1368=OPEN_SHELL('',(#840069,#840070,#840071,#840072,#840073,#840074,#840075,
#840076,#840077,#840078,#840079,#840080,#840081,#840082,#840083,#840084,
#840085));
#1369=OPEN_SHELL('',(#840086,#840087,#840088,#840089,#840090,#840091,#840092,
#840093,#840094,#840095,#840096,#840097,#840098,#840099));
#1370=OPEN_SHELL('',(#840100,#840101,#840102,#840103,#840104,#840105,#840106,
#840107,#840108,#840109,#840110));
#1371=OPEN_SHELL('',(#840111,#840112,#840113,#840114,#840115,#840116,#840117,
#840118));
#1372=OPEN_SHELL('',(#840119,#840120,#840121,#840122,#840123,#840124,#840125,
#840126,#840127,#840128,#840129));
#1373=OPEN_SHELL('',(#840130,#840131,#840132,#840133,#840134,#840135,#840136,
#840137,#840138,#840139,#840140,#840141,#840142,#840143,#840144,#840145,
#840146,#840147));
#1374=OPEN_SHELL('',(#840148,#840149,#840150,#840151,#840152,#840153,#840154,
#840155,#840156,#840157,#840158,#840159,#840160,#840161,#840162,#840163,
#840164));
#1375=OPEN_SHELL('',(#840165,#840166,#840167,#840168,#840169,#840170,#840171,
#840172,#840173,#840174,#840175));
#1376=OPEN_SHELL('',(#840176,#840177,#840178,#840179,#840180,#840181,#840182,
#840183,#840184,#840185,#840186,#840187,#840188,#840189,#840190,#840191,
#840192,#840193));
#1377=OPEN_SHELL('',(#840194,#840195,#840196,#840197,#840198,#840199,#840200,
#840201,#840202,#840203,#840204));
#1378=OPEN_SHELL('',(#840205,#840206,#840207,#840208,#840209,#840210,#840211,
#840212,#840213,#840214,#840215,#840216,#840217,#840218,#840219,#840220,
#840221));
#1379=OPEN_SHELL('',(#840222,#840223,#840224,#840225,#840226,#840227,#840228,
#840229,#840230,#840231,#840232));
#1380=OPEN_SHELL('',(#840233));
#1381=OPEN_SHELL('',(#840234));
#1382=OPEN_SHELL('',(#840235));
#1383=OPEN_SHELL('',(#840236));
#1384=OPEN_SHELL('',(#840237));
#1385=OPEN_SHELL('',(#840238));
#1386=OPEN_SHELL('',(#840239));
#1387=OPEN_SHELL('',(#840240));
#1388=OPEN_SHELL('',(#840241));
#1389=OPEN_SHELL('',(#840242));
#1390=OPEN_SHELL('',(#840243));
#1391=OPEN_SHELL('',(#840244));
#1392=OPEN_SHELL('',(#840245));
#1393=OPEN_SHELL('',(#840246));
#1394=OPEN_SHELL('',(#840247));
#1395=OPEN_SHELL('',(#840248));
#1396=OPEN_SHELL('',(#840249));
#1397=OPEN_SHELL('',(#840250));
#1398=OPEN_SHELL('',(#840251));
#1399=OPEN_SHELL('',(#840252));
#1400=OPEN_SHELL('',(#840253));
#1401=OPEN_SHELL('',(#840254));
#1402=OPEN_SHELL('',(#840255));
#1403=OPEN_SHELL('',(#840256));
#1404=OPEN_SHELL('',(#840257));
#1405=OPEN_SHELL('',(#840258));
#1406=OPEN_SHELL('',(#840259));
#1407=OPEN_SHELL('',(#840260));
#1408=OPEN_SHELL('',(#840261));
#1409=OPEN_SHELL('',(#840262));
#1410=OPEN_SHELL('',(#840263));
#1411=OPEN_SHELL('',(#840264));
#1412=OPEN_SHELL('',(#840265));
#1413=OPEN_SHELL('',(#840266));
#1414=OPEN_SHELL('',(#840267));
#1415=OPEN_SHELL('',(#840268));
#1416=OPEN_SHELL('',(#840269));
#1417=OPEN_SHELL('',(#840270));
#1418=OPEN_SHELL('',(#840271));
#1419=OPEN_SHELL('',(#840272));
#1420=OPEN_SHELL('',(#840273));
#1421=OPEN_SHELL('',(#840274));
#1422=OPEN_SHELL('',(#840275));
#1423=OPEN_SHELL('',(#840276));
#1424=OPEN_SHELL('',(#840277));
#1425=OPEN_SHELL('',(#840278));
#1426=OPEN_SHELL('',(#840279));
#1427=OPEN_SHELL('',(#840280));
#1428=OPEN_SHELL('',(#840281));
#1429=OPEN_SHELL('',(#840282));
#1430=OPEN_SHELL('',(#840283));
#1431=OPEN_SHELL('',(#840284));
#1432=OPEN_SHELL('',(#840285));
#1433=OPEN_SHELL('',(#840286));
#1434=OPEN_SHELL('',(#840287));
#1435=OPEN_SHELL('',(#840288));
#1436=OPEN_SHELL('',(#840289));
#1437=OPEN_SHELL('',(#840290));
#1438=OPEN_SHELL('',(#840291));
#1439=OPEN_SHELL('',(#840292));
#1440=OPEN_SHELL('',(#840293));
#1441=OPEN_SHELL('',(#840294));
#1442=OPEN_SHELL('',(#840295));
#1443=OPEN_SHELL('',(#840296));
#1444=OPEN_SHELL('',(#840297));
#1445=OPEN_SHELL('',(#840298));
#1446=OPEN_SHELL('',(#840299));
#1447=OPEN_SHELL('',(#840300));
#1448=OPEN_SHELL('',(#840301));
#1449=OPEN_SHELL('',(#840302));
#1450=OPEN_SHELL('',(#840303));
#1451=OPEN_SHELL('',(#840304));
#1452=OPEN_SHELL('',(#840305));
#1453=OPEN_SHELL('',(#840306));
#1454=OPEN_SHELL('',(#840307));
#1455=OPEN_SHELL('',(#840308));
#1456=OPEN_SHELL('',(#840309));
#1457=OPEN_SHELL('',(#840310));
#1458=OPEN_SHELL('',(#840311));
#1459=OPEN_SHELL('',(#840312));
#1460=OPEN_SHELL('',(#840313));
#1461=OPEN_SHELL('',(#840314));
#1462=OPEN_SHELL('',(#840315));
#1463=OPEN_SHELL('',(#840316));
#1464=OPEN_SHELL('',(#840317));
#1465=OPEN_SHELL('',(#840318));
#1466=OPEN_SHELL('',(#840319));
#1467=OPEN_SHELL('',(#840320));
#1468=OPEN_SHELL('',(#840321));
#1469=OPEN_SHELL('',(#840322));
#1470=OPEN_SHELL('',(#840323));
#1471=OPEN_SHELL('',(#840324));
#1472=OPEN_SHELL('',(#840325));
#1473=OPEN_SHELL('',(#840326));
#1474=OPEN_SHELL('',(#840327));
#1475=OPEN_SHELL('',(#840328));
#1476=OPEN_SHELL('',(#840329));
#1477=OPEN_SHELL('',(#840330));
#1478=OPEN_SHELL('',(#840331));
#1479=OPEN_SHELL('',(#840332));
#1480=OPEN_SHELL('',(#840333));
#1481=OPEN_SHELL('',(#840334));
#1482=OPEN_SHELL('',(#840335));
#1483=OPEN_SHELL('',(#840336));
#1484=OPEN_SHELL('',(#840337));
#1485=OPEN_SHELL('',(#840338));
#1486=OPEN_SHELL('',(#840339));
#1487=OPEN_SHELL('',(#840340));
#1488=OPEN_SHELL('',(#840341));
#1489=OPEN_SHELL('',(#840342));
#1490=OPEN_SHELL('',(#840343));
#1491=OPEN_SHELL('',(#840344));
#1492=OPEN_SHELL('',(#840345));
#1493=OPEN_SHELL('',(#840346));
#1494=OPEN_SHELL('',(#840347));
#1495=OPEN_SHELL('',(#840348));
#1496=OPEN_SHELL('',(#840349));
#1497=OPEN_SHELL('',(#840350));
#1498=OPEN_SHELL('',(#840351));
#1499=OPEN_SHELL('',(#840352));
#1500=OPEN_SHELL('',(#840353));
#1501=OPEN_SHELL('',(#840354));
#1502=OPEN_SHELL('',(#840355));
#1503=OPEN_SHELL('',(#840356));
#1504=OPEN_SHELL('',(#840357));
#1505=OPEN_SHELL('',(#840358));
#1506=OPEN_SHELL('',(#840359));
#1507=OPEN_SHELL('',(#840360));
#1508=OPEN_SHELL('',(#840361));
#1509=OPEN_SHELL('',(#840362));
#1510=OPEN_SHELL('',(#840363));
#1511=OPEN_SHELL('',(#840364));
#1512=OPEN_SHELL('',(#840365));
#1513=OPEN_SHELL('',(#840366));
#1514=OPEN_SHELL('',(#840367));
#1515=OPEN_SHELL('',(#840368));
#1516=OPEN_SHELL('',(#840369));
#1517=OPEN_SHELL('',(#840370));
#1518=OPEN_SHELL('',(#840371));
#1519=OPEN_SHELL('',(#840372));
#1520=OPEN_SHELL('',(#840373));
#1521=OPEN_SHELL('',(#840374));
#1522=OPEN_SHELL('',(#840375));
#1523=OPEN_SHELL('',(#840376));
#1524=OPEN_SHELL('',(#840377));
#1525=OPEN_SHELL('',(#840378));
#1526=OPEN_SHELL('',(#840379));
#1527=OPEN_SHELL('',(#840380));
#1528=OPEN_SHELL('',(#840381));
#1529=OPEN_SHELL('',(#840382));
#1530=OPEN_SHELL('',(#840383));
#1531=OPEN_SHELL('',(#840384));
#1532=OPEN_SHELL('',(#840385));
#1533=OPEN_SHELL('',(#840386));
#1534=OPEN_SHELL('',(#840387));
#1535=OPEN_SHELL('',(#840388));
#1536=OPEN_SHELL('',(#840389));
#1537=OPEN_SHELL('',(#840390));
#1538=OPEN_SHELL('',(#840391));
#1539=OPEN_SHELL('',(#840392));
#1540=OPEN_SHELL('',(#840393));
#1541=OPEN_SHELL('',(#840394));
#1542=OPEN_SHELL('',(#840395));
#1543=OPEN_SHELL('',(#840396));
#1544=OPEN_SHELL('',(#840397));
#1545=OPEN_SHELL('',(#840398));
#1546=OPEN_SHELL('',(#840399));
#1547=OPEN_SHELL('',(#840400));
#1548=OPEN_SHELL('',(#840401));
#1549=OPEN_SHELL('',(#840402));
#1550=OPEN_SHELL('',(#840403));
#1551=OPEN_SHELL('',(#840404));
#1552=OPEN_SHELL('',(#840405));
#1553=OPEN_SHELL('',(#840406));
#1554=OPEN_SHELL('',(#840407));
#1555=OPEN_SHELL('',(#840408));
#1556=OPEN_SHELL('',(#840409));
#1557=OPEN_SHELL('',(#840410));
#1558=OPEN_SHELL('',(#840411));
#1559=OPEN_SHELL('',(#840412));
#1560=OPEN_SHELL('',(#840413));
#1561=OPEN_SHELL('',(#840414));
#1562=OPEN_SHELL('',(#840415));
#1563=OPEN_SHELL('',(#840416));
#1564=OPEN_SHELL('',(#840417));
#1565=OPEN_SHELL('',(#840418));
#1566=OPEN_SHELL('',(#840419));
#1567=OPEN_SHELL('',(#840420));
#1568=OPEN_SHELL('',(#840421));
#1569=OPEN_SHELL('',(#840422));
#1570=OPEN_SHELL('',(#840423));
#1571=OPEN_SHELL('',(#840424));
#1572=OPEN_SHELL('',(#840425));
#1573=OPEN_SHELL('',(#840426));
#1574=OPEN_SHELL('',(#840427));
#1575=OPEN_SHELL('',(#840428));
#1576=OPEN_SHELL('',(#840429));
#1577=OPEN_SHELL('',(#840430));
#1578=OPEN_SHELL('',(#840431));
#1579=OPEN_SHELL('',(#840432));
#1580=OPEN_SHELL('',(#840433));
#1581=OPEN_SHELL('',(#840434));
#1582=OPEN_SHELL('',(#840435));
#1583=OPEN_SHELL('',(#840436));
#1584=OPEN_SHELL('',(#840437));
#1585=OPEN_SHELL('',(#840438));
#1586=OPEN_SHELL('',(#840439));
#1587=OPEN_SHELL('',(#840440));
#1588=OPEN_SHELL('',(#840441));
#1589=OPEN_SHELL('',(#840442));
#1590=OPEN_SHELL('',(#840443));
#1591=OPEN_SHELL('',(#840444));
#1592=OPEN_SHELL('',(#840445));
#1593=OPEN_SHELL('',(#840446));
#1594=OPEN_SHELL('',(#840447));
#1595=OPEN_SHELL('',(#840448));
#1596=OPEN_SHELL('',(#840449));
#1597=OPEN_SHELL('',(#840450));
#1598=OPEN_SHELL('',(#840451));
#1599=OPEN_SHELL('',(#840452));
#1600=OPEN_SHELL('',(#840453));
#1601=OPEN_SHELL('',(#840454));
#1602=OPEN_SHELL('',(#840455));
#1603=OPEN_SHELL('',(#840456));
#1604=OPEN_SHELL('',(#840457));
#1605=OPEN_SHELL('',(#840458));
#1606=OPEN_SHELL('',(#840459));
#1607=OPEN_SHELL('',(#840460));
#1608=OPEN_SHELL('',(#840461));
#1609=OPEN_SHELL('',(#840462));
#1610=OPEN_SHELL('',(#840463));
#1611=OPEN_SHELL('',(#840464));
#1612=OPEN_SHELL('',(#840465));
#1613=OPEN_SHELL('',(#840466));
#1614=OPEN_SHELL('',(#840467));
#1615=OPEN_SHELL('',(#840468));
#1616=OPEN_SHELL('',(#840469));
#1617=OPEN_SHELL('',(#840470));
#1618=OPEN_SHELL('',(#840471));
#1619=OPEN_SHELL('',(#840472));
#1620=OPEN_SHELL('',(#840473));
#1621=OPEN_SHELL('',(#840474));
#1622=OPEN_SHELL('',(#840475));
#1623=OPEN_SHELL('',(#840476));
#1624=OPEN_SHELL('',(#840477));
#1625=OPEN_SHELL('',(#840478));
#1626=OPEN_SHELL('',(#840479));
#1627=OPEN_SHELL('',(#840480));
#1628=OPEN_SHELL('',(#840481));
#1629=OPEN_SHELL('',(#840482));
#1630=OPEN_SHELL('',(#840483));
#1631=OPEN_SHELL('',(#840484));
#1632=OPEN_SHELL('',(#840485));
#1633=OPEN_SHELL('',(#840486));
#1634=OPEN_SHELL('',(#840487));
#1635=OPEN_SHELL('',(#840488));
#1636=OPEN_SHELL('',(#840489));
#1637=OPEN_SHELL('',(#840490));
#1638=OPEN_SHELL('',(#840491));
#1639=OPEN_SHELL('',(#840492));
#1640=OPEN_SHELL('',(#840493));
#1641=OPEN_SHELL('',(#840494));
#1642=OPEN_SHELL('',(#840495));
#1643=OPEN_SHELL('',(#840496));
#1644=OPEN_SHELL('',(#840497));
#1645=OPEN_SHELL('',(#840498));
#1646=OPEN_SHELL('',(#840499));
#1647=OPEN_SHELL('',(#840500));
#1648=OPEN_SHELL('',(#840501));
#1649=OPEN_SHELL('',(#840502));
#1650=OPEN_SHELL('',(#840503));
#1651=OPEN_SHELL('',(#840504));
#1652=OPEN_SHELL('',(#840505));
#1653=OPEN_SHELL('',(#840506));
#1654=OPEN_SHELL('',(#840507));
#1655=OPEN_SHELL('',(#840508));
#1656=OPEN_SHELL('',(#840509));
#1657=OPEN_SHELL('',(#840510));
#1658=OPEN_SHELL('',(#840511));
#1659=OPEN_SHELL('',(#840512));
#1660=OPEN_SHELL('',(#840513));
#1661=OPEN_SHELL('',(#840514));
#1662=OPEN_SHELL('',(#840515));
#1663=OPEN_SHELL('',(#840516));
#1664=OPEN_SHELL('',(#840517));
#1665=OPEN_SHELL('',(#840518));
#1666=OPEN_SHELL('',(#840519));
#1667=OPEN_SHELL('',(#840520));
#1668=OPEN_SHELL('',(#840521));
#1669=OPEN_SHELL('',(#840522));
#1670=OPEN_SHELL('',(#840523));
#1671=OPEN_SHELL('',(#840524));
#1672=OPEN_SHELL('',(#840525));
#1673=OPEN_SHELL('',(#840526));
#1674=OPEN_SHELL('',(#840527));
#1675=OPEN_SHELL('',(#840528));
#1676=OPEN_SHELL('',(#840529));
#1677=OPEN_SHELL('',(#840530));
#1678=OPEN_SHELL('',(#840531));
#1679=OPEN_SHELL('',(#840532));
#1680=OPEN_SHELL('',(#840533));
#1681=OPEN_SHELL('',(#840534));
#1682=OPEN_SHELL('',(#840535));
#1683=OPEN_SHELL('',(#840536));
#1684=OPEN_SHELL('',(#840537));
#1685=OPEN_SHELL('',(#840538));
#1686=OPEN_SHELL('',(#840539));
#1687=OPEN_SHELL('',(#840540));
#1688=OPEN_SHELL('',(#840541));
#1689=OPEN_SHELL('',(#840542));
#1690=OPEN_SHELL('',(#840543));
#1691=OPEN_SHELL('',(#840544));
#1692=OPEN_SHELL('',(#840545));
#1693=OPEN_SHELL('',(#840546));
#1694=OPEN_SHELL('',(#840547));
#1695=OPEN_SHELL('',(#840548));
#1696=OPEN_SHELL('',(#840549));
#1697=OPEN_SHELL('',(#840550));
#1698=OPEN_SHELL('',(#840551));
#1699=OPEN_SHELL('',(#840552));
#1700=OPEN_SHELL('',(#840553));
#1701=OPEN_SHELL('',(#840554));
#1702=OPEN_SHELL('',(#840555));
#1703=OPEN_SHELL('',(#840556));
#1704=OPEN_SHELL('',(#840557));
#1705=OPEN_SHELL('',(#840558));
#1706=OPEN_SHELL('',(#840559));
#1707=OPEN_SHELL('',(#840560));
#1708=OPEN_SHELL('',(#840561));
#1709=OPEN_SHELL('',(#840562));
#1710=OPEN_SHELL('',(#840563));
#1711=OPEN_SHELL('',(#840564));
#1712=OPEN_SHELL('',(#840565));
#1713=OPEN_SHELL('',(#840566));
#1714=OPEN_SHELL('',(#840567));
#1715=OPEN_SHELL('',(#840568));
#1716=OPEN_SHELL('',(#840569));
#1717=OPEN_SHELL('',(#840570));
#1718=OPEN_SHELL('',(#840571));
#1719=OPEN_SHELL('',(#840572));
#1720=OPEN_SHELL('',(#840573));
#1721=OPEN_SHELL('',(#840574));
#1722=OPEN_SHELL('',(#840575));
#1723=OPEN_SHELL('',(#840576));
#1724=OPEN_SHELL('',(#840577));
#1725=OPEN_SHELL('',(#840578));
#1726=OPEN_SHELL('',(#840579));
#1727=OPEN_SHELL('',(#840580));
#1728=OPEN_SHELL('',(#840581));
#1729=OPEN_SHELL('',(#840582));
#1730=OPEN_SHELL('',(#840583));
#1731=OPEN_SHELL('',(#840584));
#1732=OPEN_SHELL('',(#840585));
#1733=OPEN_SHELL('',(#840586));
#1734=OPEN_SHELL('',(#840587));
#1735=OPEN_SHELL('',(#840588));
#1736=OPEN_SHELL('',(#840589));
#1737=OPEN_SHELL('',(#840590));
#1738=OPEN_SHELL('',(#840591));
#1739=OPEN_SHELL('',(#840592));
#1740=OPEN_SHELL('',(#840593));
#1741=OPEN_SHELL('',(#840594));
#1742=OPEN_SHELL('',(#840595));
#1743=OPEN_SHELL('',(#840596));
#1744=OPEN_SHELL('',(#840597));
#1745=OPEN_SHELL('',(#840598));
#1746=OPEN_SHELL('',(#840599));
#1747=OPEN_SHELL('',(#840600));
#1748=OPEN_SHELL('',(#840601));
#1749=OPEN_SHELL('',(#840602));
#1750=OPEN_SHELL('',(#840603));
#1751=OPEN_SHELL('',(#840604));
#1752=OPEN_SHELL('',(#840605));
#1753=OPEN_SHELL('',(#840606));
#1754=OPEN_SHELL('',(#840607));
#1755=OPEN_SHELL('',(#840608));
#1756=OPEN_SHELL('',(#840609));
#1757=OPEN_SHELL('',(#840610));
#1758=OPEN_SHELL('',(#840611));
#1759=OPEN_SHELL('',(#840612));
#1760=OPEN_SHELL('',(#840613));
#1761=OPEN_SHELL('',(#840614));
#1762=OPEN_SHELL('',(#840615));
#1763=OPEN_SHELL('',(#840616));
#1764=OPEN_SHELL('',(#840617));
#1765=OPEN_SHELL('',(#840618));
#1766=OPEN_SHELL('',(#840619));
#1767=OPEN_SHELL('',(#840620));
#1768=OPEN_SHELL('',(#840621));
#1769=OPEN_SHELL('',(#840622));
#1770=OPEN_SHELL('',(#840623));
#1771=OPEN_SHELL('',(#840624));
#1772=OPEN_SHELL('',(#840625));
#1773=OPEN_SHELL('',(#840626));
#1774=OPEN_SHELL('',(#840627));
#1775=OPEN_SHELL('',(#840628));
#1776=OPEN_SHELL('',(#840629));
#1777=OPEN_SHELL('',(#840630));
#1778=OPEN_SHELL('',(#840631));
#1779=OPEN_SHELL('',(#840632));
#1780=OPEN_SHELL('',(#840633));
#1781=OPEN_SHELL('',(#840634));
#1782=OPEN_SHELL('',(#840635));
#1783=OPEN_SHELL('',(#840636));
#1784=OPEN_SHELL('',(#840637));
#1785=OPEN_SHELL('',(#840638));
#1786=OPEN_SHELL('',(#840639));
#1787=OPEN_SHELL('',(#840640));
#1788=OPEN_SHELL('',(#840641));
#1789=OPEN_SHELL('',(#840642));
#1790=OPEN_SHELL('',(#840643));
#1791=OPEN_SHELL('',(#840644));
#1792=OPEN_SHELL('',(#840645));
#1793=OPEN_SHELL('',(#840646));
#1794=OPEN_SHELL('',(#840647));
#1795=OPEN_SHELL('',(#840648));
#1796=OPEN_SHELL('',(#840649));
#1797=OPEN_SHELL('',(#840650));
#1798=OPEN_SHELL('',(#840651));
#1799=OPEN_SHELL('',(#840652));
#1800=OPEN_SHELL('',(#840653));
#1801=OPEN_SHELL('',(#840654));
#1802=OPEN_SHELL('',(#840655));
#1803=OPEN_SHELL('',(#840656));
#1804=OPEN_SHELL('',(#840657));
#1805=OPEN_SHELL('',(#840658));
#1806=OPEN_SHELL('',(#840659));
#1807=OPEN_SHELL('',(#840660));
#1808=OPEN_SHELL('',(#840661));
#1809=OPEN_SHELL('',(#840662));
#1810=OPEN_SHELL('',(#840663));
#1811=OPEN_SHELL('',(#840664));
#1812=OPEN_SHELL('',(#840665));
#1813=OPEN_SHELL('',(#840666));
#1814=OPEN_SHELL('',(#840667));
#1815=OPEN_SHELL('',(#840668));
#1816=OPEN_SHELL('',(#840669));
#1817=OPEN_SHELL('',(#840670));
#1818=OPEN_SHELL('',(#840671));
#1819=OPEN_SHELL('',(#840672));
#1820=OPEN_SHELL('',(#840673));
#1821=OPEN_SHELL('',(#840674));
#1822=OPEN_SHELL('',(#840675));
#1823=OPEN_SHELL('',(#840676));
#1824=OPEN_SHELL('',(#840677));
#1825=OPEN_SHELL('',(#840678));
#1826=OPEN_SHELL('',(#840679));
#1827=OPEN_SHELL('',(#840680));
#1828=OPEN_SHELL('',(#840681));
#1829=OPEN_SHELL('',(#840682));
#1830=OPEN_SHELL('',(#840683));
#1831=OPEN_SHELL('',(#840684));
#1832=OPEN_SHELL('',(#840685));
#1833=OPEN_SHELL('',(#840686));
#1834=OPEN_SHELL('',(#840687));
#1835=OPEN_SHELL('',(#840688));
#1836=OPEN_SHELL('',(#840689));
#1837=OPEN_SHELL('',(#840690));
#1838=OPEN_SHELL('',(#840691));
#1839=OPEN_SHELL('',(#840692));
#1840=OPEN_SHELL('',(#840693));
#1841=OPEN_SHELL('',(#840694));
#1842=OPEN_SHELL('',(#840695));
#1843=OPEN_SHELL('',(#840696));
#1844=OPEN_SHELL('',(#840697));
#1845=OPEN_SHELL('',(#840698));
#1846=OPEN_SHELL('',(#840699));
#1847=OPEN_SHELL('',(#840700));
#1848=OPEN_SHELL('',(#840701));
#1849=OPEN_SHELL('',(#840702));
#1850=OPEN_SHELL('',(#840703));
#1851=OPEN_SHELL('',(#840704));
#1852=OPEN_SHELL('',(#840705));
#1853=OPEN_SHELL('',(#840706));
#1854=OPEN_SHELL('',(#840707));
#1855=OPEN_SHELL('',(#840708));
#1856=OPEN_SHELL('',(#840709));
#1857=OPEN_SHELL('',(#840710));
#1858=OPEN_SHELL('',(#840711));
#1859=OPEN_SHELL('',(#840712));
#1860=OPEN_SHELL('',(#840713));
#1861=OPEN_SHELL('',(#840714));
#1862=OPEN_SHELL('',(#840715));
#1863=OPEN_SHELL('',(#840716));
#1864=OPEN_SHELL('',(#840717));
#1865=OPEN_SHELL('',(#840718));
#1866=OPEN_SHELL('',(#840719));
#1867=OPEN_SHELL('',(#840720));
#1868=OPEN_SHELL('',(#840721));
#1869=OPEN_SHELL('',(#840722));
#1870=OPEN_SHELL('',(#840723));
#1871=OPEN_SHELL('',(#840724));
#1872=OPEN_SHELL('',(#840725));
#1873=OPEN_SHELL('',(#840726));
#1874=OPEN_SHELL('',(#840727));
#1875=OPEN_SHELL('',(#840728));
#1876=OPEN_SHELL('',(#840729));
#1877=OPEN_SHELL('',(#840730));
#1878=OPEN_SHELL('',(#840731));
#1879=OPEN_SHELL('',(#840732));
#1880=OPEN_SHELL('',(#840733));
#1881=OPEN_SHELL('',(#840734));
#1882=OPEN_SHELL('',(#840735));
#1883=OPEN_SHELL('',(#840736));
#1884=OPEN_SHELL('',(#840737));
#1885=OPEN_SHELL('',(#840738));
#1886=OPEN_SHELL('',(#840739));
#1887=OPEN_SHELL('',(#840740));
#1888=OPEN_SHELL('',(#840741));
#1889=OPEN_SHELL('',(#840742));
#1890=OPEN_SHELL('',(#840743));
#1891=OPEN_SHELL('',(#840744));
#1892=OPEN_SHELL('',(#840745));
#1893=OPEN_SHELL('',(#840746));
#1894=OPEN_SHELL('',(#840747));
#1895=OPEN_SHELL('',(#840748));
#1896=OPEN_SHELL('',(#840749));
#1897=OPEN_SHELL('',(#840750));
#1898=OPEN_SHELL('',(#840751));
#1899=OPEN_SHELL('',(#840752));
#1900=OPEN_SHELL('',(#840753));
#1901=OPEN_SHELL('',(#840754));
#1902=OPEN_SHELL('',(#840755));
#1903=OPEN_SHELL('',(#840912,#840913,#840914,#840915,#840916,#840917,#840918,
#840919,#840920,#840921,#840922,#840923,#840924,#840925,#840926,#840927,
#840928,#840929));
#1904=OPEN_SHELL('',(#840930,#840931,#840932,#840933,#840934,#840935,#840936,
#840937,#840938,#840939,#840940));
#1905=OPEN_SHELL('',(#840941,#840942,#840943,#840944,#840945,#840946,#840947,
#840948,#840949,#840950,#840951,#840952,#840953,#840954,#840955,#840956,
#840957));
#1906=OPEN_SHELL('',(#840958,#840959,#840960,#840961,#840962,#840963,#840964,
#840965,#840966,#840967,#840968));
#1907=OPEN_SHELL('',(#840969,#840970,#840971,#840972,#840973,#840974,#840975,
#840976,#840977,#840978,#840979,#840980,#840981,#840982,#840983,#840984,
#840985));
#1908=OPEN_SHELL('',(#840986,#840987,#840988,#840989,#840990,#840991,#840992,
#840993,#840994,#840995,#840996));
#1909=OPEN_SHELL('',(#840997,#840998,#840999,#841000,#841001,#841002,#841003,
#841004,#841005,#841006,#841007,#841008,#841009,#841010));
#1910=OPEN_SHELL('',(#841011,#841012,#841013,#841014,#841015,#841016,#841017,
#841018));
#1911=OPEN_SHELL('',(#841019,#841020,#841021,#841022,#841023,#841024,#841025,
#841026,#841027,#841028,#841029,#841030,#841031,#841032,#841033,#841034,
#841035));
#1912=OPEN_SHELL('',(#841036,#841037,#841038,#841039,#841040,#841041,#841042,
#841043,#841044,#841045,#841046,#841047,#841048,#841049));
#1913=OPEN_SHELL('',(#841050,#841051,#841052,#841053,#841054,#841055,#841056,
#841057,#841058,#841059,#841060));
#1914=OPEN_SHELL('',(#841061,#841062,#841063,#841064,#841065,#841066,#841067,
#841068));
#1915=OPEN_SHELL('',(#841069,#841070,#841071,#841072,#841073,#841074,#841075,
#841076,#841077,#841078,#841079));
#1916=OPEN_SHELL('',(#841080,#841081,#841082,#841083,#841084,#841085,#841086,
#841087,#841088,#841089,#841090,#841091,#841092,#841093,#841094,#841095,
#841096,#841097));
#1917=OPEN_SHELL('',(#841098,#841099,#841100,#841101,#841102,#841103,#841104,
#841105,#841106,#841107,#841108,#841109,#841110,#841111,#841112,#841113,
#841114));
#1918=OPEN_SHELL('',(#841115,#841116,#841117,#841118,#841119,#841120,#841121,
#841122,#841123,#841124,#841125));
#1919=OPEN_SHELL('',(#841126,#841127,#841128,#841129,#841130,#841131,#841132,
#841133,#841134,#841135,#841136,#841137,#841138,#841139,#841140,#841141,
#841142,#841143));
#1920=OPEN_SHELL('',(#841144,#841145,#841146,#841147,#841148,#841149,#841150,
#841151,#841152,#841153,#841154));
#1921=OPEN_SHELL('',(#841155,#841156,#841157,#841158,#841159,#841160,#841161,
#841162,#841163,#841164,#841165,#841166,#841167,#841168,#841169,#841170,
#841171));
#1922=OPEN_SHELL('',(#841172,#841173,#841174,#841175,#841176,#841177,#841178,
#841179,#841180,#841181,#841182));
#1923=OPEN_SHELL('',(#841183));
#1924=OPEN_SHELL('',(#841184));
#1925=OPEN_SHELL('',(#841185));
#1926=OPEN_SHELL('',(#841186));
#1927=OPEN_SHELL('',(#841187));
#1928=OPEN_SHELL('',(#841188));
#1929=OPEN_SHELL('',(#841189));
#1930=OPEN_SHELL('',(#841190));
#1931=OPEN_SHELL('',(#841191));
#1932=OPEN_SHELL('',(#841192));
#1933=OPEN_SHELL('',(#841193));
#1934=OPEN_SHELL('',(#841194));
#1935=OPEN_SHELL('',(#841195));
#1936=OPEN_SHELL('',(#841196));
#1937=OPEN_SHELL('',(#841197));
#1938=OPEN_SHELL('',(#841198));
#1939=OPEN_SHELL('',(#841199));
#1940=OPEN_SHELL('',(#841200));
#1941=OPEN_SHELL('',(#841201));
#1942=OPEN_SHELL('',(#841202));
#1943=OPEN_SHELL('',(#841203));
#1944=OPEN_SHELL('',(#841204));
#1945=OPEN_SHELL('',(#841205));
#1946=OPEN_SHELL('',(#841206));
#1947=OPEN_SHELL('',(#841207));
#1948=OPEN_SHELL('',(#841208));
#1949=OPEN_SHELL('',(#841209));
#1950=OPEN_SHELL('',(#841210));
#1951=OPEN_SHELL('',(#841211));
#1952=OPEN_SHELL('',(#841212));
#1953=OPEN_SHELL('',(#841213));
#1954=OPEN_SHELL('',(#841214));
#1955=OPEN_SHELL('',(#841215));
#1956=OPEN_SHELL('',(#841216));
#1957=OPEN_SHELL('',(#841217));
#1958=OPEN_SHELL('',(#841218));
#1959=OPEN_SHELL('',(#841219));
#1960=OPEN_SHELL('',(#841220));
#1961=OPEN_SHELL('',(#841221));
#1962=OPEN_SHELL('',(#841222));
#1963=OPEN_SHELL('',(#841223));
#1964=OPEN_SHELL('',(#841224));
#1965=OPEN_SHELL('',(#841225));
#1966=OPEN_SHELL('',(#841226));
#1967=OPEN_SHELL('',(#841227));
#1968=OPEN_SHELL('',(#841228));
#1969=OPEN_SHELL('',(#841229));
#1970=OPEN_SHELL('',(#841230));
#1971=OPEN_SHELL('',(#841231));
#1972=OPEN_SHELL('',(#841232));
#1973=OPEN_SHELL('',(#841233));
#1974=OPEN_SHELL('',(#841234));
#1975=OPEN_SHELL('',(#841235));
#1976=OPEN_SHELL('',(#841236));
#1977=OPEN_SHELL('',(#841237));
#1978=OPEN_SHELL('',(#841238));
#1979=OPEN_SHELL('',(#841239));
#1980=OPEN_SHELL('',(#841240));
#1981=OPEN_SHELL('',(#841241));
#1982=OPEN_SHELL('',(#841242));
#1983=OPEN_SHELL('',(#841243));
#1984=OPEN_SHELL('',(#841244));
#1985=OPEN_SHELL('',(#841245));
#1986=OPEN_SHELL('',(#841246));
#1987=OPEN_SHELL('',(#841247));
#1988=OPEN_SHELL('',(#841248));
#1989=OPEN_SHELL('',(#841249));
#1990=OPEN_SHELL('',(#841250));
#1991=OPEN_SHELL('',(#841251));
#1992=OPEN_SHELL('',(#841252));
#1993=OPEN_SHELL('',(#841253));
#1994=OPEN_SHELL('',(#841254));
#1995=OPEN_SHELL('',(#841255));
#1996=OPEN_SHELL('',(#841256));
#1997=OPEN_SHELL('',(#841257));
#1998=OPEN_SHELL('',(#841258));
#1999=OPEN_SHELL('',(#841259));
#2000=OPEN_SHELL('',(#841260));
#2001=OPEN_SHELL('',(#841261));
#2002=OPEN_SHELL('',(#841262));
#2003=OPEN_SHELL('',(#841263));
#2004=OPEN_SHELL('',(#841264));
#2005=OPEN_SHELL('',(#841265));
#2006=OPEN_SHELL('',(#841266));
#2007=OPEN_SHELL('',(#841267));
#2008=OPEN_SHELL('',(#841268));
#2009=OPEN_SHELL('',(#841269));
#2010=OPEN_SHELL('',(#841270));
#2011=OPEN_SHELL('',(#841271));
#2012=OPEN_SHELL('',(#841272));
#2013=OPEN_SHELL('',(#841273));
#2014=OPEN_SHELL('',(#841274));
#2015=OPEN_SHELL('',(#841275));
#2016=OPEN_SHELL('',(#841276));
#2017=OPEN_SHELL('',(#841277));
#2018=OPEN_SHELL('',(#841278));
#2019=OPEN_SHELL('',(#841279));
#2020=OPEN_SHELL('',(#841280));
#2021=OPEN_SHELL('',(#841281));
#2022=OPEN_SHELL('',(#841282));
#2023=OPEN_SHELL('',(#841283));
#2024=OPEN_SHELL('',(#841284));
#2025=OPEN_SHELL('',(#841285));
#2026=OPEN_SHELL('',(#841286));
#2027=OPEN_SHELL('',(#841287));
#2028=OPEN_SHELL('',(#841288));
#2029=OPEN_SHELL('',(#841289));
#2030=OPEN_SHELL('',(#841290));
#2031=OPEN_SHELL('',(#841291));
#2032=OPEN_SHELL('',(#841292));
#2033=OPEN_SHELL('',(#841293));
#2034=OPEN_SHELL('',(#841294));
#2035=OPEN_SHELL('',(#841295));
#2036=OPEN_SHELL('',(#841296));
#2037=OPEN_SHELL('',(#841297));
#2038=OPEN_SHELL('',(#841298));
#2039=OPEN_SHELL('',(#841299));
#2040=OPEN_SHELL('',(#841300));
#2041=OPEN_SHELL('',(#841301));
#2042=OPEN_SHELL('',(#841302));
#2043=OPEN_SHELL('',(#841303));
#2044=OPEN_SHELL('',(#841304));
#2045=OPEN_SHELL('',(#841305));
#2046=OPEN_SHELL('',(#841306));
#2047=OPEN_SHELL('',(#841307));
#2048=OPEN_SHELL('',(#841308));
#2049=OPEN_SHELL('',(#841309));
#2050=OPEN_SHELL('',(#841310));
#2051=OPEN_SHELL('',(#841311));
#2052=OPEN_SHELL('',(#841312));
#2053=OPEN_SHELL('',(#841313));
#2054=OPEN_SHELL('',(#841314));
#2055=OPEN_SHELL('',(#841315));
#2056=OPEN_SHELL('',(#841316));
#2057=OPEN_SHELL('',(#841317));
#2058=OPEN_SHELL('',(#841318));
#2059=OPEN_SHELL('',(#841319));
#2060=OPEN_SHELL('',(#841320));
#2061=OPEN_SHELL('',(#841321));
#2062=OPEN_SHELL('',(#841322));
#2063=OPEN_SHELL('',(#841323));
#2064=OPEN_SHELL('',(#841324));
#2065=OPEN_SHELL('',(#841325));
#2066=OPEN_SHELL('',(#841326));
#2067=OPEN_SHELL('',(#841327));
#2068=OPEN_SHELL('',(#841328));
#2069=OPEN_SHELL('',(#841329));
#2070=OPEN_SHELL('',(#841330));
#2071=OPEN_SHELL('',(#841331));
#2072=OPEN_SHELL('',(#841332));
#2073=OPEN_SHELL('',(#841333));
#2074=OPEN_SHELL('',(#841334));
#2075=OPEN_SHELL('',(#841335));
#2076=OPEN_SHELL('',(#841336));
#2077=OPEN_SHELL('',(#841337));
#2078=OPEN_SHELL('',(#841338));
#2079=OPEN_SHELL('',(#841339));
#2080=OPEN_SHELL('',(#841340));
#2081=OPEN_SHELL('',(#841341));
#2082=OPEN_SHELL('',(#841342));
#2083=OPEN_SHELL('',(#841343));
#2084=OPEN_SHELL('',(#841344));
#2085=OPEN_SHELL('',(#841345));
#2086=OPEN_SHELL('',(#841346));
#2087=OPEN_SHELL('',(#841347));
#2088=OPEN_SHELL('',(#841348));
#2089=OPEN_SHELL('',(#841349));
#2090=OPEN_SHELL('',(#841350));
#2091=OPEN_SHELL('',(#841351));
#2092=OPEN_SHELL('',(#841352));
#2093=OPEN_SHELL('',(#841353));
#2094=OPEN_SHELL('',(#841354));
#2095=OPEN_SHELL('',(#841355));
#2096=OPEN_SHELL('',(#841356));
#2097=OPEN_SHELL('',(#841357));
#2098=OPEN_SHELL('',(#841358));
#2099=OPEN_SHELL('',(#841359));
#2100=OPEN_SHELL('',(#841360));
#2101=OPEN_SHELL('',(#841361));
#2102=OPEN_SHELL('',(#841362));
#2103=OPEN_SHELL('',(#841363));
#2104=OPEN_SHELL('',(#841364));
#2105=OPEN_SHELL('',(#841365));
#2106=OPEN_SHELL('',(#841366));
#2107=OPEN_SHELL('',(#841367));
#2108=OPEN_SHELL('',(#841368));
#2109=OPEN_SHELL('',(#841369));
#2110=OPEN_SHELL('',(#841370));
#2111=OPEN_SHELL('',(#841371));
#2112=OPEN_SHELL('',(#841372));
#2113=OPEN_SHELL('',(#841373));
#2114=OPEN_SHELL('',(#841374));
#2115=OPEN_SHELL('',(#841375));
#2116=OPEN_SHELL('',(#841376));
#2117=OPEN_SHELL('',(#841377));
#2118=OPEN_SHELL('',(#841378));
#2119=OPEN_SHELL('',(#841379));
#2120=OPEN_SHELL('',(#841380));
#2121=OPEN_SHELL('',(#841381));
#2122=OPEN_SHELL('',(#841382));
#2123=OPEN_SHELL('',(#841383));
#2124=OPEN_SHELL('',(#841384));
#2125=OPEN_SHELL('',(#841385));
#2126=OPEN_SHELL('',(#841386));
#2127=OPEN_SHELL('',(#841387));
#2128=OPEN_SHELL('',(#841388));
#2129=OPEN_SHELL('',(#841389));
#2130=OPEN_SHELL('',(#841390));
#2131=OPEN_SHELL('',(#841391));
#2132=OPEN_SHELL('',(#841392));
#2133=OPEN_SHELL('',(#841393));
#2134=OPEN_SHELL('',(#841394));
#2135=OPEN_SHELL('',(#841395));
#2136=OPEN_SHELL('',(#841396));
#2137=OPEN_SHELL('',(#841397));
#2138=OPEN_SHELL('',(#841398));
#2139=OPEN_SHELL('',(#841399));
#2140=OPEN_SHELL('',(#841400));
#2141=OPEN_SHELL('',(#841401));
#2142=OPEN_SHELL('',(#841402));
#2143=OPEN_SHELL('',(#841403));
#2144=OPEN_SHELL('',(#841404));
#2145=OPEN_SHELL('',(#841405));
#2146=OPEN_SHELL('',(#841406));
#2147=OPEN_SHELL('',(#841407));
#2148=OPEN_SHELL('',(#841408));
#2149=OPEN_SHELL('',(#841409));
#2150=OPEN_SHELL('',(#841410));
#2151=OPEN_SHELL('',(#841411));
#2152=OPEN_SHELL('',(#841412));
#2153=OPEN_SHELL('',(#841413));
#2154=OPEN_SHELL('',(#841414));
#2155=OPEN_SHELL('',(#841415));
#2156=OPEN_SHELL('',(#841416));
#2157=OPEN_SHELL('',(#841417));
#2158=OPEN_SHELL('',(#841418));
#2159=OPEN_SHELL('',(#841419));
#2160=OPEN_SHELL('',(#841420));
#2161=OPEN_SHELL('',(#841421));
#2162=OPEN_SHELL('',(#841422));
#2163=OPEN_SHELL('',(#841423));
#2164=OPEN_SHELL('',(#841424));
#2165=OPEN_SHELL('',(#841425));
#2166=OPEN_SHELL('',(#841426));
#2167=OPEN_SHELL('',(#841427));
#2168=OPEN_SHELL('',(#841428));
#2169=OPEN_SHELL('',(#841429));
#2170=OPEN_SHELL('',(#841430));
#2171=OPEN_SHELL('',(#841431));
#2172=OPEN_SHELL('',(#841432));
#2173=OPEN_SHELL('',(#841433));
#2174=OPEN_SHELL('',(#841434));
#2175=OPEN_SHELL('',(#841435));
#2176=OPEN_SHELL('',(#841436));
#2177=OPEN_SHELL('',(#841437));
#2178=OPEN_SHELL('',(#841438));
#2179=OPEN_SHELL('',(#841439));
#2180=OPEN_SHELL('',(#841440));
#2181=OPEN_SHELL('',(#841441));
#2182=OPEN_SHELL('',(#841442));
#2183=OPEN_SHELL('',(#841443));
#2184=OPEN_SHELL('',(#841444));
#2185=OPEN_SHELL('',(#841445));
#2186=OPEN_SHELL('',(#841446));
#2187=OPEN_SHELL('',(#841447));
#2188=OPEN_SHELL('',(#841448));
#2189=OPEN_SHELL('',(#841449));
#2190=OPEN_SHELL('',(#841450));
#2191=OPEN_SHELL('',(#841451));
#2192=OPEN_SHELL('',(#841452));
#2193=OPEN_SHELL('',(#841453));
#2194=OPEN_SHELL('',(#841454));
#2195=OPEN_SHELL('',(#841455));
#2196=OPEN_SHELL('',(#841456));
#2197=OPEN_SHELL('',(#841457));
#2198=OPEN_SHELL('',(#841458));
#2199=OPEN_SHELL('',(#841459));
#2200=OPEN_SHELL('',(#841460));
#2201=OPEN_SHELL('',(#841461));
#2202=OPEN_SHELL('',(#841462));
#2203=OPEN_SHELL('',(#841463));
#2204=OPEN_SHELL('',(#841464));
#2205=OPEN_SHELL('',(#841465));
#2206=OPEN_SHELL('',(#841466));
#2207=OPEN_SHELL('',(#841467));
#2208=OPEN_SHELL('',(#841468));
#2209=OPEN_SHELL('',(#841469));
#2210=OPEN_SHELL('',(#841470));
#2211=OPEN_SHELL('',(#841471));
#2212=OPEN_SHELL('',(#841472));
#2213=OPEN_SHELL('',(#841473));
#2214=OPEN_SHELL('',(#841474));
#2215=OPEN_SHELL('',(#841475));
#2216=OPEN_SHELL('',(#841476));
#2217=OPEN_SHELL('',(#841477));
#2218=OPEN_SHELL('',(#841478));
#2219=OPEN_SHELL('',(#841479));
#2220=OPEN_SHELL('',(#841480));
#2221=OPEN_SHELL('',(#841481));
#2222=OPEN_SHELL('',(#841482));
#2223=OPEN_SHELL('',(#841483));
#2224=OPEN_SHELL('',(#841484));
#2225=OPEN_SHELL('',(#841485));
#2226=OPEN_SHELL('',(#841486));
#2227=OPEN_SHELL('',(#841487));
#2228=OPEN_SHELL('',(#841488));
#2229=OPEN_SHELL('',(#841489));
#2230=OPEN_SHELL('',(#841490));
#2231=OPEN_SHELL('',(#841491));
#2232=OPEN_SHELL('',(#841492));
#2233=OPEN_SHELL('',(#841493));
#2234=OPEN_SHELL('',(#841494));
#2235=OPEN_SHELL('',(#841495));
#2236=OPEN_SHELL('',(#841496));
#2237=OPEN_SHELL('',(#841497));
#2238=OPEN_SHELL('',(#841498));
#2239=OPEN_SHELL('',(#841499));
#2240=OPEN_SHELL('',(#841500));
#2241=OPEN_SHELL('',(#841501));
#2242=OPEN_SHELL('',(#841502));
#2243=OPEN_SHELL('',(#841503));
#2244=OPEN_SHELL('',(#841504));
#2245=OPEN_SHELL('',(#841505));
#2246=OPEN_SHELL('',(#841506));
#2247=OPEN_SHELL('',(#841507));
#2248=OPEN_SHELL('',(#841508));
#2249=OPEN_SHELL('',(#841509));
#2250=OPEN_SHELL('',(#841510));
#2251=OPEN_SHELL('',(#841511));
#2252=OPEN_SHELL('',(#841512));
#2253=OPEN_SHELL('',(#841513));
#2254=OPEN_SHELL('',(#841514));
#2255=OPEN_SHELL('',(#841515));
#2256=OPEN_SHELL('',(#841516));
#2257=OPEN_SHELL('',(#841517));
#2258=OPEN_SHELL('',(#841518));
#2259=OPEN_SHELL('',(#841519));
#2260=OPEN_SHELL('',(#841520));
#2261=OPEN_SHELL('',(#841521));
#2262=OPEN_SHELL('',(#841522));
#2263=OPEN_SHELL('',(#841523));
#2264=OPEN_SHELL('',(#841524));
#2265=OPEN_SHELL('',(#841525));
#2266=OPEN_SHELL('',(#841526));
#2267=OPEN_SHELL('',(#841527));
#2268=OPEN_SHELL('',(#841528));
#2269=OPEN_SHELL('',(#841529));
#2270=OPEN_SHELL('',(#841530));
#2271=OPEN_SHELL('',(#841531));
#2272=OPEN_SHELL('',(#841532));
#2273=OPEN_SHELL('',(#841533));
#2274=OPEN_SHELL('',(#841534));
#2275=OPEN_SHELL('',(#841535));
#2276=OPEN_SHELL('',(#841536));
#2277=OPEN_SHELL('',(#841537));
#2278=OPEN_SHELL('',(#841538));
#2279=OPEN_SHELL('',(#841539));
#2280=OPEN_SHELL('',(#841540));
#2281=OPEN_SHELL('',(#841541));
#2282=OPEN_SHELL('',(#841542));
#2283=OPEN_SHELL('',(#841543));
#2284=OPEN_SHELL('',(#841544));
#2285=OPEN_SHELL('',(#841545));
#2286=OPEN_SHELL('',(#841546));
#2287=OPEN_SHELL('',(#841547));
#2288=OPEN_SHELL('',(#841548));
#2289=OPEN_SHELL('',(#841549));
#2290=OPEN_SHELL('',(#841550));
#2291=OPEN_SHELL('',(#841551));
#2292=OPEN_SHELL('',(#841552));
#2293=OPEN_SHELL('',(#841553));
#2294=OPEN_SHELL('',(#841554));
#2295=OPEN_SHELL('',(#841555));
#2296=OPEN_SHELL('',(#841556));
#2297=OPEN_SHELL('',(#841557));
#2298=OPEN_SHELL('',(#841558));
#2299=OPEN_SHELL('',(#841559));
#2300=OPEN_SHELL('',(#841560));
#2301=OPEN_SHELL('',(#841561));
#2302=OPEN_SHELL('',(#841562));
#2303=OPEN_SHELL('',(#841563));
#2304=OPEN_SHELL('',(#841564));
#2305=OPEN_SHELL('',(#841565));
#2306=OPEN_SHELL('',(#841566));
#2307=OPEN_SHELL('',(#841567));
#2308=OPEN_SHELL('',(#841568));
#2309=OPEN_SHELL('',(#841569));
#2310=OPEN_SHELL('',(#841570));
#2311=OPEN_SHELL('',(#841571));
#2312=OPEN_SHELL('',(#841572));
#2313=OPEN_SHELL('',(#841573));
#2314=OPEN_SHELL('',(#841574));
#2315=OPEN_SHELL('',(#841575));
#2316=OPEN_SHELL('',(#841576));
#2317=OPEN_SHELL('',(#841577));
#2318=OPEN_SHELL('',(#841578));
#2319=OPEN_SHELL('',(#841579));
#2320=OPEN_SHELL('',(#841580));
#2321=OPEN_SHELL('',(#841581));
#2322=OPEN_SHELL('',(#841582));
#2323=OPEN_SHELL('',(#841583));
#2324=OPEN_SHELL('',(#841584));
#2325=OPEN_SHELL('',(#841585));
#2326=OPEN_SHELL('',(#841586));
#2327=OPEN_SHELL('',(#841587));
#2328=OPEN_SHELL('',(#841588));
#2329=OPEN_SHELL('',(#841589));
#2330=OPEN_SHELL('',(#841590));
#2331=OPEN_SHELL('',(#841591));
#2332=OPEN_SHELL('',(#841592));
#2333=OPEN_SHELL('',(#841593));
#2334=OPEN_SHELL('',(#841594));
#2335=OPEN_SHELL('',(#841595));
#2336=OPEN_SHELL('',(#841596));
#2337=OPEN_SHELL('',(#841597));
#2338=OPEN_SHELL('',(#841598));
#2339=OPEN_SHELL('',(#841599));
#2340=OPEN_SHELL('',(#841600));
#2341=OPEN_SHELL('',(#841601));
#2342=OPEN_SHELL('',(#841602));
#2343=OPEN_SHELL('',(#841603));
#2344=OPEN_SHELL('',(#841604));
#2345=OPEN_SHELL('',(#841605));
#2346=OPEN_SHELL('',(#841606));
#2347=OPEN_SHELL('',(#841607));
#2348=OPEN_SHELL('',(#841608));
#2349=OPEN_SHELL('',(#841609));
#2350=OPEN_SHELL('',(#841610));
#2351=OPEN_SHELL('',(#841611));
#2352=OPEN_SHELL('',(#841612));
#2353=OPEN_SHELL('',(#841613));
#2354=OPEN_SHELL('',(#841614));
#2355=OPEN_SHELL('',(#841615));
#2356=OPEN_SHELL('',(#841616));
#2357=OPEN_SHELL('',(#841617));
#2358=OPEN_SHELL('',(#841618));
#2359=OPEN_SHELL('',(#841619));
#2360=OPEN_SHELL('',(#841620));
#2361=OPEN_SHELL('',(#841621));
#2362=OPEN_SHELL('',(#841622));
#2363=OPEN_SHELL('',(#841623));
#2364=OPEN_SHELL('',(#841624));
#2365=OPEN_SHELL('',(#841625));
#2366=OPEN_SHELL('',(#841626));
#2367=OPEN_SHELL('',(#841627));
#2368=OPEN_SHELL('',(#841628));
#2369=OPEN_SHELL('',(#841629));
#2370=OPEN_SHELL('',(#841630));
#2371=OPEN_SHELL('',(#841631));
#2372=OPEN_SHELL('',(#841632));
#2373=OPEN_SHELL('',(#841633));
#2374=OPEN_SHELL('',(#841634));
#2375=OPEN_SHELL('',(#841635));
#2376=OPEN_SHELL('',(#841636));
#2377=OPEN_SHELL('',(#841637));
#2378=OPEN_SHELL('',(#841638));
#2379=OPEN_SHELL('',(#841639));
#2380=OPEN_SHELL('',(#841640));
#2381=OPEN_SHELL('',(#841641));
#2382=OPEN_SHELL('',(#841642));
#2383=OPEN_SHELL('',(#841643));
#2384=OPEN_SHELL('',(#841644));
#2385=OPEN_SHELL('',(#841645));
#2386=OPEN_SHELL('',(#841646));
#2387=OPEN_SHELL('',(#841647));
#2388=OPEN_SHELL('',(#841648));
#2389=OPEN_SHELL('',(#841649));
#2390=OPEN_SHELL('',(#841650));
#2391=OPEN_SHELL('',(#841651));
#2392=OPEN_SHELL('',(#841652));
#2393=OPEN_SHELL('',(#841653));
#2394=OPEN_SHELL('',(#841654));
#2395=OPEN_SHELL('',(#841655));
#2396=OPEN_SHELL('',(#841656));
#2397=OPEN_SHELL('',(#841657));
#2398=OPEN_SHELL('',(#841658));
#2399=OPEN_SHELL('',(#841659));
#2400=OPEN_SHELL('',(#841660));
#2401=OPEN_SHELL('',(#841661));
#2402=OPEN_SHELL('',(#841662));
#2403=OPEN_SHELL('',(#841663));
#2404=OPEN_SHELL('',(#841664));
#2405=OPEN_SHELL('',(#841665));
#2406=OPEN_SHELL('',(#841666));
#2407=OPEN_SHELL('',(#841667));
#2408=OPEN_SHELL('',(#841668));
#2409=OPEN_SHELL('',(#841669));
#2410=OPEN_SHELL('',(#841670));
#2411=OPEN_SHELL('',(#841671));
#2412=OPEN_SHELL('',(#841672));
#2413=OPEN_SHELL('',(#841673));
#2414=OPEN_SHELL('',(#841674));
#2415=OPEN_SHELL('',(#841675));
#2416=OPEN_SHELL('',(#841676));
#2417=OPEN_SHELL('',(#841677));
#2418=OPEN_SHELL('',(#841678));
#2419=OPEN_SHELL('',(#841679));
#2420=OPEN_SHELL('',(#841680));
#2421=OPEN_SHELL('',(#841681));
#2422=OPEN_SHELL('',(#841682));
#2423=OPEN_SHELL('',(#841683));
#2424=OPEN_SHELL('',(#841684));
#2425=OPEN_SHELL('',(#841685));
#2426=OPEN_SHELL('',(#841686));
#2427=OPEN_SHELL('',(#841687));
#2428=OPEN_SHELL('',(#841688));
#2429=OPEN_SHELL('',(#841689));
#2430=OPEN_SHELL('',(#841690));
#2431=OPEN_SHELL('',(#841691));
#2432=OPEN_SHELL('',(#841692));
#2433=OPEN_SHELL('',(#841693));
#2434=OPEN_SHELL('',(#841694));
#2435=OPEN_SHELL('',(#841695));
#2436=OPEN_SHELL('',(#841696));
#2437=OPEN_SHELL('',(#841697));
#2438=OPEN_SHELL('',(#841698));
#2439=OPEN_SHELL('',(#841699));
#2440=OPEN_SHELL('',(#841700));
#2441=OPEN_SHELL('',(#841701));
#2442=OPEN_SHELL('',(#841702));
#2443=OPEN_SHELL('',(#841703));
#2444=OPEN_SHELL('',(#841704));
#2445=OPEN_SHELL('',(#841705));
#2446=SHELL_BASED_SURFACE_MODEL('Body13',(#274));
#2447=SHELL_BASED_SURFACE_MODEL('Body14',(#275));
#2448=SHELL_BASED_SURFACE_MODEL('Body15',(#276));
#2449=SHELL_BASED_SURFACE_MODEL('Body16',(#277));
#2450=SHELL_BASED_SURFACE_MODEL('Body17',(#278));
#2451=SHELL_BASED_SURFACE_MODEL('Body18',(#279));
#2452=SHELL_BASED_SURFACE_MODEL('Body19',(#280));
#2453=SHELL_BASED_SURFACE_MODEL('Body20',(#281));
#2454=SHELL_BASED_SURFACE_MODEL('Body21',(#282));
#2455=SHELL_BASED_SURFACE_MODEL('Body22',(#283));
#2456=SHELL_BASED_SURFACE_MODEL('Body23',(#284));
#2457=SHELL_BASED_SURFACE_MODEL('Body24',(#285));
#2458=SHELL_BASED_SURFACE_MODEL('Body25',(#286));
#2459=SHELL_BASED_SURFACE_MODEL('Body26',(#287));
#2460=SHELL_BASED_SURFACE_MODEL('Body27',(#288));
#2461=SHELL_BASED_SURFACE_MODEL('Body28',(#289));
#2462=SHELL_BASED_SURFACE_MODEL('Body29',(#290));
#2463=SHELL_BASED_SURFACE_MODEL('Body30',(#291));
#2464=SHELL_BASED_SURFACE_MODEL('Body31',(#292));
#2465=SHELL_BASED_SURFACE_MODEL('Body32',(#293));
#2466=SHELL_BASED_SURFACE_MODEL('Body33',(#294));
#2467=SHELL_BASED_SURFACE_MODEL('Body34',(#295));
#2468=SHELL_BASED_SURFACE_MODEL('Body35',(#296));
#2469=SHELL_BASED_SURFACE_MODEL('Body36',(#297));
#2470=SHELL_BASED_SURFACE_MODEL('Body37',(#298));
#2471=SHELL_BASED_SURFACE_MODEL('Body38',(#299));
#2472=SHELL_BASED_SURFACE_MODEL('Body39',(#300));
#2473=SHELL_BASED_SURFACE_MODEL('Body40',(#301));
#2474=SHELL_BASED_SURFACE_MODEL('Body41',(#302));
#2475=SHELL_BASED_SURFACE_MODEL('Body42',(#303));
#2476=SHELL_BASED_SURFACE_MODEL('Body43',(#304));
#2477=SHELL_BASED_SURFACE_MODEL('Body44',(#305));
#2478=SHELL_BASED_SURFACE_MODEL('Body45',(#306));
#2479=SHELL_BASED_SURFACE_MODEL('Body46',(#307));
#2480=SHELL_BASED_SURFACE_MODEL('Body47',(#308));
#2481=SHELL_BASED_SURFACE_MODEL('Body48',(#309));
#2482=SHELL_BASED_SURFACE_MODEL('Body49',(#310));
#2483=SHELL_BASED_SURFACE_MODEL('Body50',(#311));
#2484=SHELL_BASED_SURFACE_MODEL('Body51',(#312));
#2485=SHELL_BASED_SURFACE_MODEL('Body52',(#313));
#2486=SHELL_BASED_SURFACE_MODEL('Body53',(#314));
#2487=SHELL_BASED_SURFACE_MODEL('Body54',(#315));
#2488=SHELL_BASED_SURFACE_MODEL('Body55',(#316));
#2489=SHELL_BASED_SURFACE_MODEL('Body56',(#317));
#2490=SHELL_BASED_SURFACE_MODEL('Body57',(#318));
#2491=SHELL_BASED_SURFACE_MODEL('Body58',(#319));
#2492=SHELL_BASED_SURFACE_MODEL('Body59',(#320));
#2493=SHELL_BASED_SURFACE_MODEL('Body60',(#321));
#2494=SHELL_BASED_SURFACE_MODEL('Body61',(#322));
#2495=SHELL_BASED_SURFACE_MODEL('Body62',(#323));
#2496=SHELL_BASED_SURFACE_MODEL('Body63',(#324));
#2497=SHELL_BASED_SURFACE_MODEL('Body64',(#325));
#2498=SHELL_BASED_SURFACE_MODEL('Body65',(#326));
#2499=SHELL_BASED_SURFACE_MODEL('Body66',(#327));
#2500=SHELL_BASED_SURFACE_MODEL('Body67',(#328));
#2501=SHELL_BASED_SURFACE_MODEL('Body68',(#329));
#2502=SHELL_BASED_SURFACE_MODEL('Body69',(#330));
#2503=SHELL_BASED_SURFACE_MODEL('Body70',(#331));
#2504=SHELL_BASED_SURFACE_MODEL('Body71',(#332));
#2505=SHELL_BASED_SURFACE_MODEL('Body72',(#333));
#2506=SHELL_BASED_SURFACE_MODEL('Body73',(#334));
#2507=SHELL_BASED_SURFACE_MODEL('Body74',(#335));
#2508=SHELL_BASED_SURFACE_MODEL('Body75',(#336));
#2509=SHELL_BASED_SURFACE_MODEL('Body76',(#337));
#2510=SHELL_BASED_SURFACE_MODEL('Body77',(#338));
#2511=SHELL_BASED_SURFACE_MODEL('Body78',(#339));
#2512=SHELL_BASED_SURFACE_MODEL('Body79',(#340));
#2513=SHELL_BASED_SURFACE_MODEL('Body80',(#341));
#2514=SHELL_BASED_SURFACE_MODEL('Body81',(#342));
#2515=SHELL_BASED_SURFACE_MODEL('Body82',(#343));
#2516=SHELL_BASED_SURFACE_MODEL('Body83',(#344));
#2517=SHELL_BASED_SURFACE_MODEL('Body84',(#345));
#2518=SHELL_BASED_SURFACE_MODEL('Body85',(#346));
#2519=SHELL_BASED_SURFACE_MODEL('Body86',(#347));
#2520=SHELL_BASED_SURFACE_MODEL('Body87',(#348));
#2521=SHELL_BASED_SURFACE_MODEL('Body88',(#349));
#2522=SHELL_BASED_SURFACE_MODEL('Body89',(#350));
#2523=SHELL_BASED_SURFACE_MODEL('Body90',(#351));
#2524=SHELL_BASED_SURFACE_MODEL('Body91',(#352));
#2525=SHELL_BASED_SURFACE_MODEL('Body92',(#353));
#2526=SHELL_BASED_SURFACE_MODEL('Body93',(#354));
#2527=SHELL_BASED_SURFACE_MODEL('Body94',(#355));
#2528=SHELL_BASED_SURFACE_MODEL('Body95',(#356));
#2529=SHELL_BASED_SURFACE_MODEL('Body96',(#357));
#2530=SHELL_BASED_SURFACE_MODEL('Body97',(#358));
#2531=SHELL_BASED_SURFACE_MODEL('Body98',(#359));
#2532=SHELL_BASED_SURFACE_MODEL('Body99',(#360));
#2533=SHELL_BASED_SURFACE_MODEL('Body100',(#361));
#2534=SHELL_BASED_SURFACE_MODEL('Body101',(#362));
#2535=SHELL_BASED_SURFACE_MODEL('Body102',(#363));
#2536=SHELL_BASED_SURFACE_MODEL('Body103',(#364));
#2537=SHELL_BASED_SURFACE_MODEL('Body104',(#365));
#2538=SHELL_BASED_SURFACE_MODEL('Body105',(#366));
#2539=SHELL_BASED_SURFACE_MODEL('Body106',(#367));
#2540=SHELL_BASED_SURFACE_MODEL('Body107',(#368));
#2541=SHELL_BASED_SURFACE_MODEL('Body108',(#369));
#2542=SHELL_BASED_SURFACE_MODEL('Body109',(#370));
#2543=SHELL_BASED_SURFACE_MODEL('Body110',(#371));
#2544=SHELL_BASED_SURFACE_MODEL('Body111',(#372));
#2545=SHELL_BASED_SURFACE_MODEL('Body112',(#373));
#2546=SHELL_BASED_SURFACE_MODEL('Body113',(#374));
#2547=SHELL_BASED_SURFACE_MODEL('Body114',(#375));
#2548=SHELL_BASED_SURFACE_MODEL('Body115',(#376));
#2549=SHELL_BASED_SURFACE_MODEL('Body116',(#377));
#2550=SHELL_BASED_SURFACE_MODEL('Body117',(#378));
#2551=SHELL_BASED_SURFACE_MODEL('Body118',(#379));
#2552=SHELL_BASED_SURFACE_MODEL('Body119',(#380));
#2553=SHELL_BASED_SURFACE_MODEL('Body120',(#381));
#2554=SHELL_BASED_SURFACE_MODEL('Body121',(#382));
#2555=SHELL_BASED_SURFACE_MODEL('Body122',(#383));
#2556=SHELL_BASED_SURFACE_MODEL('Body123',(#384));
#2557=SHELL_BASED_SURFACE_MODEL('Body124',(#385));
#2558=SHELL_BASED_SURFACE_MODEL('Body125',(#386));
#2559=SHELL_BASED_SURFACE_MODEL('Body126',(#387));
#2560=SHELL_BASED_SURFACE_MODEL('Body127',(#388));
#2561=SHELL_BASED_SURFACE_MODEL('Body128',(#389));
#2562=SHELL_BASED_SURFACE_MODEL('Body129',(#390));
#2563=SHELL_BASED_SURFACE_MODEL('Body130',(#391));
#2564=SHELL_BASED_SURFACE_MODEL('Body131',(#392));
#2565=SHELL_BASED_SURFACE_MODEL('Body132',(#393));
#2566=SHELL_BASED_SURFACE_MODEL('Body133',(#394));
#2567=SHELL_BASED_SURFACE_MODEL('Body134',(#395));
#2568=SHELL_BASED_SURFACE_MODEL('Body135',(#396));
#2569=SHELL_BASED_SURFACE_MODEL('Body136',(#397));
#2570=SHELL_BASED_SURFACE_MODEL('Body137',(#398));
#2571=SHELL_BASED_SURFACE_MODEL('Body138',(#399));
#2572=SHELL_BASED_SURFACE_MODEL('Body139',(#400));
#2573=SHELL_BASED_SURFACE_MODEL('Body140',(#401));
#2574=SHELL_BASED_SURFACE_MODEL('Body141',(#402));
#2575=SHELL_BASED_SURFACE_MODEL('Body142',(#403));
#2576=SHELL_BASED_SURFACE_MODEL('Body143',(#404));
#2577=SHELL_BASED_SURFACE_MODEL('Body144',(#405));
#2578=SHELL_BASED_SURFACE_MODEL('Body145',(#406));
#2579=SHELL_BASED_SURFACE_MODEL('Body146',(#407));
#2580=SHELL_BASED_SURFACE_MODEL('Body147',(#408));
#2581=SHELL_BASED_SURFACE_MODEL('Body148',(#409));
#2582=SHELL_BASED_SURFACE_MODEL('Body149',(#410));
#2583=SHELL_BASED_SURFACE_MODEL('Body150',(#411));
#2584=SHELL_BASED_SURFACE_MODEL('Body151',(#412));
#2585=SHELL_BASED_SURFACE_MODEL('Body152',(#413));
#2586=SHELL_BASED_SURFACE_MODEL('Body153',(#414));
#2587=SHELL_BASED_SURFACE_MODEL('Body154',(#415));
#2588=SHELL_BASED_SURFACE_MODEL('Body155',(#416));
#2589=SHELL_BASED_SURFACE_MODEL('Body156',(#417));
#2590=SHELL_BASED_SURFACE_MODEL('Body157',(#418));
#2591=SHELL_BASED_SURFACE_MODEL('Body158',(#419));
#2592=SHELL_BASED_SURFACE_MODEL('Body159',(#420));
#2593=SHELL_BASED_SURFACE_MODEL('Body160',(#421));
#2594=SHELL_BASED_SURFACE_MODEL('Body161',(#422));
#2595=SHELL_BASED_SURFACE_MODEL('Body162',(#423));
#2596=SHELL_BASED_SURFACE_MODEL('Body163',(#424));
#2597=SHELL_BASED_SURFACE_MODEL('Body164',(#425));
#2598=SHELL_BASED_SURFACE_MODEL('Body165',(#426));
#2599=SHELL_BASED_SURFACE_MODEL('Body166',(#427));
#2600=SHELL_BASED_SURFACE_MODEL('Body167',(#428));
#2601=SHELL_BASED_SURFACE_MODEL('Body168',(#429));
#2602=SHELL_BASED_SURFACE_MODEL('Body169',(#430));
#2603=SHELL_BASED_SURFACE_MODEL('Body170',(#431));
#2604=SHELL_BASED_SURFACE_MODEL('Body171',(#432));
#2605=SHELL_BASED_SURFACE_MODEL('Body172',(#433));
#2606=SHELL_BASED_SURFACE_MODEL('Body173',(#434));
#2607=SHELL_BASED_SURFACE_MODEL('Body174',(#435));
#2608=SHELL_BASED_SURFACE_MODEL('Body175',(#436));
#2609=SHELL_BASED_SURFACE_MODEL('Body176',(#437));
#2610=SHELL_BASED_SURFACE_MODEL('Body177',(#438));
#2611=SHELL_BASED_SURFACE_MODEL('Body178',(#439));
#2612=SHELL_BASED_SURFACE_MODEL('Body179',(#440));
#2613=SHELL_BASED_SURFACE_MODEL('Body180',(#441));
#2614=SHELL_BASED_SURFACE_MODEL('Body181',(#442));
#2615=SHELL_BASED_SURFACE_MODEL('Body182',(#443));
#2616=SHELL_BASED_SURFACE_MODEL('Body183',(#444));
#2617=SHELL_BASED_SURFACE_MODEL('Body184',(#445));
#2618=SHELL_BASED_SURFACE_MODEL('Body185',(#446));
#2619=SHELL_BASED_SURFACE_MODEL('Body186',(#447));
#2620=SHELL_BASED_SURFACE_MODEL('Body187',(#448));
#2621=SHELL_BASED_SURFACE_MODEL('Body188',(#449));
#2622=SHELL_BASED_SURFACE_MODEL('Body189',(#450));
#2623=SHELL_BASED_SURFACE_MODEL('Body190',(#451));
#2624=SHELL_BASED_SURFACE_MODEL('Body191',(#452));
#2625=SHELL_BASED_SURFACE_MODEL('Body192',(#453));
#2626=SHELL_BASED_SURFACE_MODEL('Body193',(#454));
#2627=SHELL_BASED_SURFACE_MODEL('Body194',(#455));
#2628=SHELL_BASED_SURFACE_MODEL('Body195',(#456));
#2629=SHELL_BASED_SURFACE_MODEL('Body196',(#457));
#2630=SHELL_BASED_SURFACE_MODEL('Body197',(#458));
#2631=SHELL_BASED_SURFACE_MODEL('Body198',(#459));
#2632=SHELL_BASED_SURFACE_MODEL('Body199',(#460));
#2633=SHELL_BASED_SURFACE_MODEL('Body200',(#461));
#2634=SHELL_BASED_SURFACE_MODEL('Body201',(#462));
#2635=SHELL_BASED_SURFACE_MODEL('Body202',(#463));
#2636=SHELL_BASED_SURFACE_MODEL('Body203',(#464));
#2637=SHELL_BASED_SURFACE_MODEL('Body204',(#465));
#2638=SHELL_BASED_SURFACE_MODEL('Body205',(#466));
#2639=SHELL_BASED_SURFACE_MODEL('Body206',(#467));
#2640=SHELL_BASED_SURFACE_MODEL('Body207',(#468));
#2641=SHELL_BASED_SURFACE_MODEL('Body208',(#469));
#2642=SHELL_BASED_SURFACE_MODEL('Body209',(#470));
#2643=SHELL_BASED_SURFACE_MODEL('Body210',(#471));
#2644=SHELL_BASED_SURFACE_MODEL('Body211',(#472));
#2645=SHELL_BASED_SURFACE_MODEL('Body212',(#473));
#2646=SHELL_BASED_SURFACE_MODEL('Body213',(#474));
#2647=SHELL_BASED_SURFACE_MODEL('Body214',(#475));
#2648=SHELL_BASED_SURFACE_MODEL('Body215',(#476));
#2649=SHELL_BASED_SURFACE_MODEL('Body216',(#477));
#2650=SHELL_BASED_SURFACE_MODEL('Body217',(#478));
#2651=SHELL_BASED_SURFACE_MODEL('Body218',(#479));
#2652=SHELL_BASED_SURFACE_MODEL('Body219',(#480));
#2653=SHELL_BASED_SURFACE_MODEL('Body220',(#481));
#2654=SHELL_BASED_SURFACE_MODEL('Body221',(#482));
#2655=SHELL_BASED_SURFACE_MODEL('Body222',(#483));
#2656=SHELL_BASED_SURFACE_MODEL('Body223',(#484));
#2657=SHELL_BASED_SURFACE_MODEL('Body224',(#485));
#2658=SHELL_BASED_SURFACE_MODEL('Body225',(#486));
#2659=SHELL_BASED_SURFACE_MODEL('Body226',(#487));
#2660=SHELL_BASED_SURFACE_MODEL('Body227',(#488));
#2661=SHELL_BASED_SURFACE_MODEL('Body228',(#489));
#2662=SHELL_BASED_SURFACE_MODEL('Body229',(#490));
#2663=SHELL_BASED_SURFACE_MODEL('Body230',(#491));
#2664=SHELL_BASED_SURFACE_MODEL('Body231',(#492));
#2665=SHELL_BASED_SURFACE_MODEL('Body232',(#493));
#2666=SHELL_BASED_SURFACE_MODEL('Body233',(#494));
#2667=SHELL_BASED_SURFACE_MODEL('Body234',(#495));
#2668=SHELL_BASED_SURFACE_MODEL('Body235',(#496));
#2669=SHELL_BASED_SURFACE_MODEL('Body236',(#497));
#2670=SHELL_BASED_SURFACE_MODEL('Body237',(#498));
#2671=SHELL_BASED_SURFACE_MODEL('Body238',(#499));
#2672=SHELL_BASED_SURFACE_MODEL('Body239',(#500));
#2673=SHELL_BASED_SURFACE_MODEL('Body240',(#501));
#2674=SHELL_BASED_SURFACE_MODEL('Body241',(#502));
#2675=SHELL_BASED_SURFACE_MODEL('Body242',(#503));
#2676=SHELL_BASED_SURFACE_MODEL('Body243',(#504));
#2677=SHELL_BASED_SURFACE_MODEL('Body244',(#505));
#2678=SHELL_BASED_SURFACE_MODEL('Body245',(#506));
#2679=SHELL_BASED_SURFACE_MODEL('Body246',(#507));
#2680=SHELL_BASED_SURFACE_MODEL('Body247',(#508));
#2681=SHELL_BASED_SURFACE_MODEL('Body248',(#509));
#2682=SHELL_BASED_SURFACE_MODEL('Body249',(#510));
#2683=SHELL_BASED_SURFACE_MODEL('Body250',(#511));
#2684=SHELL_BASED_SURFACE_MODEL('Body251',(#512));
#2685=SHELL_BASED_SURFACE_MODEL('Body252',(#513));
#2686=SHELL_BASED_SURFACE_MODEL('Body253',(#514));
#2687=SHELL_BASED_SURFACE_MODEL('Body254',(#515));
#2688=SHELL_BASED_SURFACE_MODEL('Body255',(#516));
#2689=SHELL_BASED_SURFACE_MODEL('Body256',(#517));
#2690=SHELL_BASED_SURFACE_MODEL('Body257',(#518));
#2691=SHELL_BASED_SURFACE_MODEL('Body258',(#519));
#2692=SHELL_BASED_SURFACE_MODEL('Body259',(#520));
#2693=SHELL_BASED_SURFACE_MODEL('Body260',(#521));
#2694=SHELL_BASED_SURFACE_MODEL('Body261',(#522));
#2695=SHELL_BASED_SURFACE_MODEL('Body262',(#523));
#2696=SHELL_BASED_SURFACE_MODEL('Body263',(#524));
#2697=SHELL_BASED_SURFACE_MODEL('Body264',(#525));
#2698=SHELL_BASED_SURFACE_MODEL('Body265',(#526));
#2699=SHELL_BASED_SURFACE_MODEL('Body266',(#527));
#2700=SHELL_BASED_SURFACE_MODEL('Body267',(#528));
#2701=SHELL_BASED_SURFACE_MODEL('Body268',(#529));
#2702=SHELL_BASED_SURFACE_MODEL('Body269',(#530));
#2703=SHELL_BASED_SURFACE_MODEL('Body270',(#531));
#2704=SHELL_BASED_SURFACE_MODEL('Body271',(#532));
#2705=SHELL_BASED_SURFACE_MODEL('Body272',(#533));
#2706=SHELL_BASED_SURFACE_MODEL('Body273',(#534));
#2707=SHELL_BASED_SURFACE_MODEL('Body274',(#535));
#2708=SHELL_BASED_SURFACE_MODEL('Body275',(#536));
#2709=SHELL_BASED_SURFACE_MODEL('Body276',(#537));
#2710=SHELL_BASED_SURFACE_MODEL('Body277',(#538));
#2711=SHELL_BASED_SURFACE_MODEL('Body278',(#539));
#2712=SHELL_BASED_SURFACE_MODEL('Body279',(#540));
#2713=SHELL_BASED_SURFACE_MODEL('Body280',(#541));
#2714=SHELL_BASED_SURFACE_MODEL('Body281',(#542));
#2715=SHELL_BASED_SURFACE_MODEL('Body282',(#543));
#2716=SHELL_BASED_SURFACE_MODEL('Body283',(#544));
#2717=SHELL_BASED_SURFACE_MODEL('Body284',(#545));
#2718=SHELL_BASED_SURFACE_MODEL('Body285',(#546));
#2719=SHELL_BASED_SURFACE_MODEL('Body286',(#547));
#2720=SHELL_BASED_SURFACE_MODEL('Body287',(#548));
#2721=SHELL_BASED_SURFACE_MODEL('Body288',(#549));
#2722=SHELL_BASED_SURFACE_MODEL('Body289',(#550));
#2723=SHELL_BASED_SURFACE_MODEL('Body290',(#551));
#2724=SHELL_BASED_SURFACE_MODEL('Body291',(#552));
#2725=SHELL_BASED_SURFACE_MODEL('Body292',(#553));
#2726=SHELL_BASED_SURFACE_MODEL('Body293',(#554));
#2727=SHELL_BASED_SURFACE_MODEL('Body294',(#555));
#2728=SHELL_BASED_SURFACE_MODEL('Body295',(#556));
#2729=SHELL_BASED_SURFACE_MODEL('Body296',(#557));
#2730=SHELL_BASED_SURFACE_MODEL('Body297',(#558));
#2731=SHELL_BASED_SURFACE_MODEL('Body298',(#559));
#2732=SHELL_BASED_SURFACE_MODEL('Body299',(#560));
#2733=SHELL_BASED_SURFACE_MODEL('Body300',(#561));
#2734=SHELL_BASED_SURFACE_MODEL('Body301',(#562));
#2735=SHELL_BASED_SURFACE_MODEL('Body302',(#563));
#2736=SHELL_BASED_SURFACE_MODEL('Body303',(#564));
#2737=SHELL_BASED_SURFACE_MODEL('Body304',(#565));
#2738=SHELL_BASED_SURFACE_MODEL('Body305',(#566));
#2739=SHELL_BASED_SURFACE_MODEL('Body306',(#567));
#2740=SHELL_BASED_SURFACE_MODEL('Body307',(#568));
#2741=SHELL_BASED_SURFACE_MODEL('Body308',(#569));
#2742=SHELL_BASED_SURFACE_MODEL('Body309',(#570));
#2743=SHELL_BASED_SURFACE_MODEL('Body310',(#571));
#2744=SHELL_BASED_SURFACE_MODEL('Body311',(#572));
#2745=SHELL_BASED_SURFACE_MODEL('Body312',(#573));
#2746=SHELL_BASED_SURFACE_MODEL('Body313',(#574));
#2747=SHELL_BASED_SURFACE_MODEL('Body314',(#575));
#2748=SHELL_BASED_SURFACE_MODEL('Body315',(#576));
#2749=SHELL_BASED_SURFACE_MODEL('Body316',(#577));
#2750=SHELL_BASED_SURFACE_MODEL('Body317',(#578));
#2751=SHELL_BASED_SURFACE_MODEL('Body318',(#579));
#2752=SHELL_BASED_SURFACE_MODEL('Body319',(#580));
#2753=SHELL_BASED_SURFACE_MODEL('Body320',(#581));
#2754=SHELL_BASED_SURFACE_MODEL('Body321',(#582));
#2755=SHELL_BASED_SURFACE_MODEL('Body322',(#583));
#2756=SHELL_BASED_SURFACE_MODEL('Body323',(#584));
#2757=SHELL_BASED_SURFACE_MODEL('Body324',(#585));
#2758=SHELL_BASED_SURFACE_MODEL('Body325',(#586));
#2759=SHELL_BASED_SURFACE_MODEL('Body326',(#587));
#2760=SHELL_BASED_SURFACE_MODEL('Body327',(#588));
#2761=SHELL_BASED_SURFACE_MODEL('Body328',(#589));
#2762=SHELL_BASED_SURFACE_MODEL('Body329',(#590));
#2763=SHELL_BASED_SURFACE_MODEL('Body330',(#591));
#2764=SHELL_BASED_SURFACE_MODEL('Body331',(#592));
#2765=SHELL_BASED_SURFACE_MODEL('Body332',(#593));
#2766=SHELL_BASED_SURFACE_MODEL('Body333',(#594));
#2767=SHELL_BASED_SURFACE_MODEL('Body334',(#595));
#2768=SHELL_BASED_SURFACE_MODEL('Body335',(#596));
#2769=SHELL_BASED_SURFACE_MODEL('Body336',(#597));
#2770=SHELL_BASED_SURFACE_MODEL('Body337',(#598));
#2771=SHELL_BASED_SURFACE_MODEL('Body338',(#599));
#2772=SHELL_BASED_SURFACE_MODEL('Body339',(#600));
#2773=SHELL_BASED_SURFACE_MODEL('Body340',(#601));
#2774=SHELL_BASED_SURFACE_MODEL('Body341',(#602));
#2775=SHELL_BASED_SURFACE_MODEL('Body342',(#603));
#2776=SHELL_BASED_SURFACE_MODEL('Body343',(#604));
#2777=SHELL_BASED_SURFACE_MODEL('Body344',(#605));
#2778=SHELL_BASED_SURFACE_MODEL('Body345',(#606));
#2779=SHELL_BASED_SURFACE_MODEL('Body346',(#607));
#2780=SHELL_BASED_SURFACE_MODEL('Body347',(#608));
#2781=SHELL_BASED_SURFACE_MODEL('Body348',(#609));
#2782=SHELL_BASED_SURFACE_MODEL('Body349',(#610));
#2783=SHELL_BASED_SURFACE_MODEL('Body350',(#611));
#2784=SHELL_BASED_SURFACE_MODEL('Body351',(#612));
#2785=SHELL_BASED_SURFACE_MODEL('Body352',(#613));
#2786=SHELL_BASED_SURFACE_MODEL('Body353',(#614));
#2787=SHELL_BASED_SURFACE_MODEL('Body354',(#615));
#2788=SHELL_BASED_SURFACE_MODEL('Body355',(#616));
#2789=SHELL_BASED_SURFACE_MODEL('Body356',(#617));
#2790=SHELL_BASED_SURFACE_MODEL('Body357',(#618));
#2791=SHELL_BASED_SURFACE_MODEL('Body358',(#619));
#2792=SHELL_BASED_SURFACE_MODEL('Body359',(#620));
#2793=SHELL_BASED_SURFACE_MODEL('Body360',(#621));
#2794=SHELL_BASED_SURFACE_MODEL('Body361',(#622));
#2795=SHELL_BASED_SURFACE_MODEL('Body362',(#623));
#2796=SHELL_BASED_SURFACE_MODEL('Body363',(#624));
#2797=SHELL_BASED_SURFACE_MODEL('Body364',(#625));
#2798=SHELL_BASED_SURFACE_MODEL('Body365',(#626));
#2799=SHELL_BASED_SURFACE_MODEL('Body366',(#627));
#2800=SHELL_BASED_SURFACE_MODEL('Body367',(#628));
#2801=SHELL_BASED_SURFACE_MODEL('Body368',(#629));
#2802=SHELL_BASED_SURFACE_MODEL('Body369',(#630));
#2803=SHELL_BASED_SURFACE_MODEL('Body370',(#631));
#2804=SHELL_BASED_SURFACE_MODEL('Body371',(#632));
#2805=SHELL_BASED_SURFACE_MODEL('Body372',(#633));
#2806=SHELL_BASED_SURFACE_MODEL('Body373',(#634));
#2807=SHELL_BASED_SURFACE_MODEL('Body374',(#635));
#2808=SHELL_BASED_SURFACE_MODEL('Body375',(#636));
#2809=SHELL_BASED_SURFACE_MODEL('Body376',(#637));
#2810=SHELL_BASED_SURFACE_MODEL('Body377',(#638));
#2811=SHELL_BASED_SURFACE_MODEL('Body378',(#639));
#2812=SHELL_BASED_SURFACE_MODEL('Body379',(#640));
#2813=SHELL_BASED_SURFACE_MODEL('Body380',(#641));
#2814=SHELL_BASED_SURFACE_MODEL('Body381',(#642));
#2815=SHELL_BASED_SURFACE_MODEL('Body382',(#643));
#2816=SHELL_BASED_SURFACE_MODEL('Body383',(#644));
#2817=SHELL_BASED_SURFACE_MODEL('Body384',(#645));
#2818=SHELL_BASED_SURFACE_MODEL('Body385',(#646));
#2819=SHELL_BASED_SURFACE_MODEL('Body386',(#647));
#2820=SHELL_BASED_SURFACE_MODEL('Body387',(#648));
#2821=SHELL_BASED_SURFACE_MODEL('Body388',(#649));
#2822=SHELL_BASED_SURFACE_MODEL('Body389',(#650));
#2823=SHELL_BASED_SURFACE_MODEL('Body390',(#651));
#2824=SHELL_BASED_SURFACE_MODEL('Body391',(#652));
#2825=SHELL_BASED_SURFACE_MODEL('Body392',(#653));
#2826=SHELL_BASED_SURFACE_MODEL('Body393',(#654));
#2827=SHELL_BASED_SURFACE_MODEL('Body394',(#655));
#2828=SHELL_BASED_SURFACE_MODEL('Body395',(#656));
#2829=SHELL_BASED_SURFACE_MODEL('Body396',(#657));
#2830=SHELL_BASED_SURFACE_MODEL('Body397',(#658));
#2831=SHELL_BASED_SURFACE_MODEL('Body398',(#659));
#2832=SHELL_BASED_SURFACE_MODEL('Body399',(#660));
#2833=SHELL_BASED_SURFACE_MODEL('Body400',(#661));
#2834=SHELL_BASED_SURFACE_MODEL('Body401',(#662));
#2835=SHELL_BASED_SURFACE_MODEL('Body402',(#663));
#2836=SHELL_BASED_SURFACE_MODEL('Body403',(#664));
#2837=SHELL_BASED_SURFACE_MODEL('Body404',(#665));
#2838=SHELL_BASED_SURFACE_MODEL('Body405',(#666));
#2839=SHELL_BASED_SURFACE_MODEL('Body406',(#667));
#2840=SHELL_BASED_SURFACE_MODEL('Body407',(#668));
#2841=SHELL_BASED_SURFACE_MODEL('Body408',(#669));
#2842=SHELL_BASED_SURFACE_MODEL('Body409',(#670));
#2843=SHELL_BASED_SURFACE_MODEL('Body410',(#671));
#2844=SHELL_BASED_SURFACE_MODEL('Body411',(#672));
#2845=SHELL_BASED_SURFACE_MODEL('Body412',(#673));
#2846=SHELL_BASED_SURFACE_MODEL('Body413',(#674));
#2847=SHELL_BASED_SURFACE_MODEL('Body414',(#675));
#2848=SHELL_BASED_SURFACE_MODEL('Body415',(#676));
#2849=SHELL_BASED_SURFACE_MODEL('Body416',(#677));
#2850=SHELL_BASED_SURFACE_MODEL('Body417',(#678));
#2851=SHELL_BASED_SURFACE_MODEL('Body418',(#679));
#2852=SHELL_BASED_SURFACE_MODEL('Body419',(#680));
#2853=SHELL_BASED_SURFACE_MODEL('Body420',(#681));
#2854=SHELL_BASED_SURFACE_MODEL('Body421',(#682));
#2855=SHELL_BASED_SURFACE_MODEL('Body422',(#683));
#2856=SHELL_BASED_SURFACE_MODEL('Body423',(#684));
#2857=SHELL_BASED_SURFACE_MODEL('Body424',(#685));
#2858=SHELL_BASED_SURFACE_MODEL('Body425',(#686));
#2859=SHELL_BASED_SURFACE_MODEL('Body426',(#687));
#2860=SHELL_BASED_SURFACE_MODEL('Body427',(#688));
#2861=SHELL_BASED_SURFACE_MODEL('Body428',(#689));
#2862=SHELL_BASED_SURFACE_MODEL('Body429',(#690));
#2863=SHELL_BASED_SURFACE_MODEL('Body430',(#691));
#2864=SHELL_BASED_SURFACE_MODEL('Body431',(#692));
#2865=SHELL_BASED_SURFACE_MODEL('Body432',(#693));
#2866=SHELL_BASED_SURFACE_MODEL('Body433',(#694));
#2867=SHELL_BASED_SURFACE_MODEL('Body434',(#695));
#2868=SHELL_BASED_SURFACE_MODEL('Body435',(#696));
#2869=SHELL_BASED_SURFACE_MODEL('Body436',(#697));
#2870=SHELL_BASED_SURFACE_MODEL('Body437',(#698));
#2871=SHELL_BASED_SURFACE_MODEL('Body438',(#699));
#2872=SHELL_BASED_SURFACE_MODEL('Body439',(#700));
#2873=SHELL_BASED_SURFACE_MODEL('Body440',(#701));
#2874=SHELL_BASED_SURFACE_MODEL('Body441',(#702));
#2875=SHELL_BASED_SURFACE_MODEL('Body442',(#703));
#2876=SHELL_BASED_SURFACE_MODEL('Body443',(#704));
#2877=SHELL_BASED_SURFACE_MODEL('Body444',(#705));
#2878=SHELL_BASED_SURFACE_MODEL('Body445',(#706));
#2879=SHELL_BASED_SURFACE_MODEL('Body446',(#707));
#2880=SHELL_BASED_SURFACE_MODEL('Body447',(#708));
#2881=SHELL_BASED_SURFACE_MODEL('Body448',(#709));
#2882=SHELL_BASED_SURFACE_MODEL('Body449',(#710));
#2883=SHELL_BASED_SURFACE_MODEL('Body450',(#711));
#2884=SHELL_BASED_SURFACE_MODEL('Body451',(#712));
#2885=SHELL_BASED_SURFACE_MODEL('Body452',(#713));
#2886=SHELL_BASED_SURFACE_MODEL('Body453',(#714));
#2887=SHELL_BASED_SURFACE_MODEL('Body454',(#715));
#2888=SHELL_BASED_SURFACE_MODEL('Body455',(#716));
#2889=SHELL_BASED_SURFACE_MODEL('Body456',(#717));
#2890=SHELL_BASED_SURFACE_MODEL('Body457',(#718));
#2891=SHELL_BASED_SURFACE_MODEL('Body458',(#719));
#2892=SHELL_BASED_SURFACE_MODEL('Body459',(#720));
#2893=SHELL_BASED_SURFACE_MODEL('Body460',(#721));
#2894=SHELL_BASED_SURFACE_MODEL('Body461',(#722));
#2895=SHELL_BASED_SURFACE_MODEL('Body462',(#723));
#2896=SHELL_BASED_SURFACE_MODEL('Body463',(#724));
#2897=SHELL_BASED_SURFACE_MODEL('Body464',(#725));
#2898=SHELL_BASED_SURFACE_MODEL('Body465',(#726));
#2899=SHELL_BASED_SURFACE_MODEL('Body466',(#727));
#2900=SHELL_BASED_SURFACE_MODEL('Body467',(#728));
#2901=SHELL_BASED_SURFACE_MODEL('Body468',(#729));
#2902=SHELL_BASED_SURFACE_MODEL('Body469',(#730));
#2903=SHELL_BASED_SURFACE_MODEL('Body470',(#731));
#2904=SHELL_BASED_SURFACE_MODEL('Body471',(#732));
#2905=SHELL_BASED_SURFACE_MODEL('Body472',(#733));
#2906=SHELL_BASED_SURFACE_MODEL('Body473',(#734));
#2907=SHELL_BASED_SURFACE_MODEL('Body474',(#735));
#2908=SHELL_BASED_SURFACE_MODEL('Body475',(#736));
#2909=SHELL_BASED_SURFACE_MODEL('Body476',(#737));
#2910=SHELL_BASED_SURFACE_MODEL('Body477',(#738));
#2911=SHELL_BASED_SURFACE_MODEL('Body478',(#739));
#2912=SHELL_BASED_SURFACE_MODEL('Body479',(#740));
#2913=SHELL_BASED_SURFACE_MODEL('Body480',(#741));
#2914=SHELL_BASED_SURFACE_MODEL('Body481',(#742));
#2915=SHELL_BASED_SURFACE_MODEL('Body482',(#743));
#2916=SHELL_BASED_SURFACE_MODEL('Body483',(#744));
#2917=SHELL_BASED_SURFACE_MODEL('Body484',(#745));
#2918=SHELL_BASED_SURFACE_MODEL('Body485',(#746));
#2919=SHELL_BASED_SURFACE_MODEL('Body486',(#747));
#2920=SHELL_BASED_SURFACE_MODEL('Body487',(#748));
#2921=SHELL_BASED_SURFACE_MODEL('Body488',(#749));
#2922=SHELL_BASED_SURFACE_MODEL('Body489',(#750));
#2923=SHELL_BASED_SURFACE_MODEL('Body490',(#751));
#2924=SHELL_BASED_SURFACE_MODEL('Body491',(#752));
#2925=SHELL_BASED_SURFACE_MODEL('Body492',(#753));
#2926=SHELL_BASED_SURFACE_MODEL('Body493',(#754));
#2927=SHELL_BASED_SURFACE_MODEL('Body494',(#755));
#2928=SHELL_BASED_SURFACE_MODEL('Body495',(#756));
#2929=SHELL_BASED_SURFACE_MODEL('Body496',(#757));
#2930=SHELL_BASED_SURFACE_MODEL('Body497',(#758));
#2931=SHELL_BASED_SURFACE_MODEL('Body498',(#759));
#2932=SHELL_BASED_SURFACE_MODEL('Body499',(#760));
#2933=SHELL_BASED_SURFACE_MODEL('Body500',(#761));
#2934=SHELL_BASED_SURFACE_MODEL('Body501',(#762));
#2935=SHELL_BASED_SURFACE_MODEL('Body502',(#763));
#2936=SHELL_BASED_SURFACE_MODEL('Body503',(#764));
#2937=SHELL_BASED_SURFACE_MODEL('Body504',(#765));
#2938=SHELL_BASED_SURFACE_MODEL('Body505',(#766));
#2939=SHELL_BASED_SURFACE_MODEL('Body506',(#767));
#2940=SHELL_BASED_SURFACE_MODEL('Body507',(#768));
#2941=SHELL_BASED_SURFACE_MODEL('Body508',(#769));
#2942=SHELL_BASED_SURFACE_MODEL('Body509',(#770));
#2943=SHELL_BASED_SURFACE_MODEL('Body510',(#771));
#2944=SHELL_BASED_SURFACE_MODEL('Body511',(#772));
#2945=SHELL_BASED_SURFACE_MODEL('Body512',(#773));
#2946=SHELL_BASED_SURFACE_MODEL('Body513',(#774));
#2947=SHELL_BASED_SURFACE_MODEL('Body514',(#775));
#2948=SHELL_BASED_SURFACE_MODEL('Body515',(#776));
#2949=SHELL_BASED_SURFACE_MODEL('Body516',(#777));
#2950=SHELL_BASED_SURFACE_MODEL('Body517',(#778));
#2951=SHELL_BASED_SURFACE_MODEL('Body518',(#779));
#2952=SHELL_BASED_SURFACE_MODEL('Body519',(#780));
#2953=SHELL_BASED_SURFACE_MODEL('Body520',(#781));
#2954=SHELL_BASED_SURFACE_MODEL('Body521',(#782));
#2955=SHELL_BASED_SURFACE_MODEL('Body522',(#783));
#2956=SHELL_BASED_SURFACE_MODEL('Body523',(#784));
#2957=SHELL_BASED_SURFACE_MODEL('Body524',(#785));
#2958=SHELL_BASED_SURFACE_MODEL('Body525',(#786));
#2959=SHELL_BASED_SURFACE_MODEL('Body526',(#787));
#2960=SHELL_BASED_SURFACE_MODEL('Body527',(#788));
#2961=SHELL_BASED_SURFACE_MODEL('Body528',(#789));
#2962=SHELL_BASED_SURFACE_MODEL('Body529',(#790));
#2963=SHELL_BASED_SURFACE_MODEL('Body530',(#791));
#2964=SHELL_BASED_SURFACE_MODEL('Body531',(#792));
#2965=SHELL_BASED_SURFACE_MODEL('Body532',(#793));
#2966=SHELL_BASED_SURFACE_MODEL('Body533',(#794));
#2967=SHELL_BASED_SURFACE_MODEL('Body534',(#795));
#2968=SHELL_BASED_SURFACE_MODEL('Body535',(#796));
#2969=SHELL_BASED_SURFACE_MODEL('Body536',(#797));
#2970=SHELL_BASED_SURFACE_MODEL('Body537',(#798));
#2971=SHELL_BASED_SURFACE_MODEL('Body538',(#799));
#2972=SHELL_BASED_SURFACE_MODEL('Body539',(#800));
#2973=SHELL_BASED_SURFACE_MODEL('Body540',(#801));
#2974=SHELL_BASED_SURFACE_MODEL('Body541',(#802));
#2975=SHELL_BASED_SURFACE_MODEL('Body542',(#803));
#2976=SHELL_BASED_SURFACE_MODEL('Body543',(#804));
#2977=SHELL_BASED_SURFACE_MODEL('Body544',(#805));
#2978=SHELL_BASED_SURFACE_MODEL('Body545',(#806));
#2979=SHELL_BASED_SURFACE_MODEL('Body546',(#807));
#2980=SHELL_BASED_SURFACE_MODEL('Body547',(#808));
#2981=SHELL_BASED_SURFACE_MODEL('Body548',(#809));
#2982=SHELL_BASED_SURFACE_MODEL('Body549',(#810));
#2983=SHELL_BASED_SURFACE_MODEL('Body550',(#811));
#2984=SHELL_BASED_SURFACE_MODEL('Body551',(#812));
#2985=SHELL_BASED_SURFACE_MODEL('Body552',(#813));
#2986=SHELL_BASED_SURFACE_MODEL('Body553',(#814));
#2987=SHELL_BASED_SURFACE_MODEL('Body554',(#815));
#2988=SHELL_BASED_SURFACE_MODEL('Body555',(#816));
#2989=SHELL_BASED_SURFACE_MODEL('Body13',(#817));
#2990=SHELL_BASED_SURFACE_MODEL('Body14',(#818));
#2991=SHELL_BASED_SURFACE_MODEL('Body15',(#819));
#2992=SHELL_BASED_SURFACE_MODEL('Body16',(#820));
#2993=SHELL_BASED_SURFACE_MODEL('Body17',(#821));
#2994=SHELL_BASED_SURFACE_MODEL('Body18',(#822));
#2995=SHELL_BASED_SURFACE_MODEL('Body19',(#823));
#2996=SHELL_BASED_SURFACE_MODEL('Body20',(#824));
#2997=SHELL_BASED_SURFACE_MODEL('Body21',(#825));
#2998=SHELL_BASED_SURFACE_MODEL('Body22',(#826));
#2999=SHELL_BASED_SURFACE_MODEL('Body23',(#827));
#3000=SHELL_BASED_SURFACE_MODEL('Body24',(#828));
#3001=SHELL_BASED_SURFACE_MODEL('Body25',(#829));
#3002=SHELL_BASED_SURFACE_MODEL('Body26',(#830));
#3003=SHELL_BASED_SURFACE_MODEL('Body27',(#831));
#3004=SHELL_BASED_SURFACE_MODEL('Body28',(#832));
#3005=SHELL_BASED_SURFACE_MODEL('Body29',(#833));
#3006=SHELL_BASED_SURFACE_MODEL('Body30',(#834));
#3007=SHELL_BASED_SURFACE_MODEL('Body31',(#835));
#3008=SHELL_BASED_SURFACE_MODEL('Body32',(#836));
#3009=SHELL_BASED_SURFACE_MODEL('Body33',(#837));
#3010=SHELL_BASED_SURFACE_MODEL('Body34',(#838));
#3011=SHELL_BASED_SURFACE_MODEL('Body35',(#839));
#3012=SHELL_BASED_SURFACE_MODEL('Body36',(#840));
#3013=SHELL_BASED_SURFACE_MODEL('Body37',(#841));
#3014=SHELL_BASED_SURFACE_MODEL('Body38',(#842));
#3015=SHELL_BASED_SURFACE_MODEL('Body39',(#843));
#3016=SHELL_BASED_SURFACE_MODEL('Body40',(#844));
#3017=SHELL_BASED_SURFACE_MODEL('Body41',(#845));
#3018=SHELL_BASED_SURFACE_MODEL('Body42',(#846));
#3019=SHELL_BASED_SURFACE_MODEL('Body43',(#847));
#3020=SHELL_BASED_SURFACE_MODEL('Body44',(#848));
#3021=SHELL_BASED_SURFACE_MODEL('Body45',(#849));
#3022=SHELL_BASED_SURFACE_MODEL('Body46',(#850));
#3023=SHELL_BASED_SURFACE_MODEL('Body47',(#851));
#3024=SHELL_BASED_SURFACE_MODEL('Body48',(#852));
#3025=SHELL_BASED_SURFACE_MODEL('Body49',(#853));
#3026=SHELL_BASED_SURFACE_MODEL('Body50',(#854));
#3027=SHELL_BASED_SURFACE_MODEL('Body51',(#855));
#3028=SHELL_BASED_SURFACE_MODEL('Body52',(#856));
#3029=SHELL_BASED_SURFACE_MODEL('Body53',(#857));
#3030=SHELL_BASED_SURFACE_MODEL('Body54',(#858));
#3031=SHELL_BASED_SURFACE_MODEL('Body55',(#859));
#3032=SHELL_BASED_SURFACE_MODEL('Body56',(#860));
#3033=SHELL_BASED_SURFACE_MODEL('Body57',(#861));
#3034=SHELL_BASED_SURFACE_MODEL('Body58',(#862));
#3035=SHELL_BASED_SURFACE_MODEL('Body59',(#863));
#3036=SHELL_BASED_SURFACE_MODEL('Body60',(#864));
#3037=SHELL_BASED_SURFACE_MODEL('Body61',(#865));
#3038=SHELL_BASED_SURFACE_MODEL('Body62',(#866));
#3039=SHELL_BASED_SURFACE_MODEL('Body63',(#867));
#3040=SHELL_BASED_SURFACE_MODEL('Body64',(#868));
#3041=SHELL_BASED_SURFACE_MODEL('Body65',(#869));
#3042=SHELL_BASED_SURFACE_MODEL('Body66',(#870));
#3043=SHELL_BASED_SURFACE_MODEL('Body67',(#871));
#3044=SHELL_BASED_SURFACE_MODEL('Body68',(#872));
#3045=SHELL_BASED_SURFACE_MODEL('Body69',(#873));
#3046=SHELL_BASED_SURFACE_MODEL('Body70',(#874));
#3047=SHELL_BASED_SURFACE_MODEL('Body71',(#875));
#3048=SHELL_BASED_SURFACE_MODEL('Body72',(#876));
#3049=SHELL_BASED_SURFACE_MODEL('Body73',(#877));
#3050=SHELL_BASED_SURFACE_MODEL('Body74',(#878));
#3051=SHELL_BASED_SURFACE_MODEL('Body75',(#879));
#3052=SHELL_BASED_SURFACE_MODEL('Body76',(#880));
#3053=SHELL_BASED_SURFACE_MODEL('Body77',(#881));
#3054=SHELL_BASED_SURFACE_MODEL('Body78',(#882));
#3055=SHELL_BASED_SURFACE_MODEL('Body79',(#883));
#3056=SHELL_BASED_SURFACE_MODEL('Body80',(#884));
#3057=SHELL_BASED_SURFACE_MODEL('Body81',(#885));
#3058=SHELL_BASED_SURFACE_MODEL('Body82',(#886));
#3059=SHELL_BASED_SURFACE_MODEL('Body83',(#887));
#3060=SHELL_BASED_SURFACE_MODEL('Body84',(#888));
#3061=SHELL_BASED_SURFACE_MODEL('Body85',(#889));
#3062=SHELL_BASED_SURFACE_MODEL('Body86',(#890));
#3063=SHELL_BASED_SURFACE_MODEL('Body87',(#891));
#3064=SHELL_BASED_SURFACE_MODEL('Body88',(#892));
#3065=SHELL_BASED_SURFACE_MODEL('Body89',(#893));
#3066=SHELL_BASED_SURFACE_MODEL('Body90',(#894));
#3067=SHELL_BASED_SURFACE_MODEL('Body91',(#895));
#3068=SHELL_BASED_SURFACE_MODEL('Body92',(#896));
#3069=SHELL_BASED_SURFACE_MODEL('Body93',(#897));
#3070=SHELL_BASED_SURFACE_MODEL('Body94',(#898));
#3071=SHELL_BASED_SURFACE_MODEL('Body95',(#899));
#3072=SHELL_BASED_SURFACE_MODEL('Body96',(#900));
#3073=SHELL_BASED_SURFACE_MODEL('Body97',(#901));
#3074=SHELL_BASED_SURFACE_MODEL('Body98',(#902));
#3075=SHELL_BASED_SURFACE_MODEL('Body99',(#903));
#3076=SHELL_BASED_SURFACE_MODEL('Body100',(#904));
#3077=SHELL_BASED_SURFACE_MODEL('Body101',(#905));
#3078=SHELL_BASED_SURFACE_MODEL('Body102',(#906));
#3079=SHELL_BASED_SURFACE_MODEL('Body103',(#907));
#3080=SHELL_BASED_SURFACE_MODEL('Body104',(#908));
#3081=SHELL_BASED_SURFACE_MODEL('Body105',(#909));
#3082=SHELL_BASED_SURFACE_MODEL('Body106',(#910));
#3083=SHELL_BASED_SURFACE_MODEL('Body107',(#911));
#3084=SHELL_BASED_SURFACE_MODEL('Body108',(#912));
#3085=SHELL_BASED_SURFACE_MODEL('Body109',(#913));
#3086=SHELL_BASED_SURFACE_MODEL('Body110',(#914));
#3087=SHELL_BASED_SURFACE_MODEL('Body111',(#915));
#3088=SHELL_BASED_SURFACE_MODEL('Body112',(#916));
#3089=SHELL_BASED_SURFACE_MODEL('Body113',(#917));
#3090=SHELL_BASED_SURFACE_MODEL('Body114',(#918));
#3091=SHELL_BASED_SURFACE_MODEL('Body115',(#919));
#3092=SHELL_BASED_SURFACE_MODEL('Body116',(#920));
#3093=SHELL_BASED_SURFACE_MODEL('Body117',(#921));
#3094=SHELL_BASED_SURFACE_MODEL('Body118',(#922));
#3095=SHELL_BASED_SURFACE_MODEL('Body119',(#923));
#3096=SHELL_BASED_SURFACE_MODEL('Body120',(#924));
#3097=SHELL_BASED_SURFACE_MODEL('Body121',(#925));
#3098=SHELL_BASED_SURFACE_MODEL('Body122',(#926));
#3099=SHELL_BASED_SURFACE_MODEL('Body123',(#927));
#3100=SHELL_BASED_SURFACE_MODEL('Body124',(#928));
#3101=SHELL_BASED_SURFACE_MODEL('Body125',(#929));
#3102=SHELL_BASED_SURFACE_MODEL('Body126',(#930));
#3103=SHELL_BASED_SURFACE_MODEL('Body127',(#931));
#3104=SHELL_BASED_SURFACE_MODEL('Body128',(#932));
#3105=SHELL_BASED_SURFACE_MODEL('Body129',(#933));
#3106=SHELL_BASED_SURFACE_MODEL('Body130',(#934));
#3107=SHELL_BASED_SURFACE_MODEL('Body131',(#935));
#3108=SHELL_BASED_SURFACE_MODEL('Body132',(#936));
#3109=SHELL_BASED_SURFACE_MODEL('Body133',(#937));
#3110=SHELL_BASED_SURFACE_MODEL('Body134',(#938));
#3111=SHELL_BASED_SURFACE_MODEL('Body135',(#939));
#3112=SHELL_BASED_SURFACE_MODEL('Body136',(#940));
#3113=SHELL_BASED_SURFACE_MODEL('Body137',(#941));
#3114=SHELL_BASED_SURFACE_MODEL('Body138',(#942));
#3115=SHELL_BASED_SURFACE_MODEL('Body139',(#943));
#3116=SHELL_BASED_SURFACE_MODEL('Body140',(#944));
#3117=SHELL_BASED_SURFACE_MODEL('Body141',(#945));
#3118=SHELL_BASED_SURFACE_MODEL('Body142',(#946));
#3119=SHELL_BASED_SURFACE_MODEL('Body143',(#947));
#3120=SHELL_BASED_SURFACE_MODEL('Body144',(#948));
#3121=SHELL_BASED_SURFACE_MODEL('Body145',(#949));
#3122=SHELL_BASED_SURFACE_MODEL('Body146',(#950));
#3123=SHELL_BASED_SURFACE_MODEL('Body147',(#951));
#3124=SHELL_BASED_SURFACE_MODEL('Body148',(#952));
#3125=SHELL_BASED_SURFACE_MODEL('Body149',(#953));
#3126=SHELL_BASED_SURFACE_MODEL('Body150',(#954));
#3127=SHELL_BASED_SURFACE_MODEL('Body151',(#955));
#3128=SHELL_BASED_SURFACE_MODEL('Body152',(#956));
#3129=SHELL_BASED_SURFACE_MODEL('Body153',(#957));
#3130=SHELL_BASED_SURFACE_MODEL('Body154',(#958));
#3131=SHELL_BASED_SURFACE_MODEL('Body155',(#959));
#3132=SHELL_BASED_SURFACE_MODEL('Body156',(#960));
#3133=SHELL_BASED_SURFACE_MODEL('Body157',(#961));
#3134=SHELL_BASED_SURFACE_MODEL('Body158',(#962));
#3135=SHELL_BASED_SURFACE_MODEL('Body159',(#963));
#3136=SHELL_BASED_SURFACE_MODEL('Body160',(#964));
#3137=SHELL_BASED_SURFACE_MODEL('Body161',(#965));
#3138=SHELL_BASED_SURFACE_MODEL('Body162',(#966));
#3139=SHELL_BASED_SURFACE_MODEL('Body163',(#967));
#3140=SHELL_BASED_SURFACE_MODEL('Body164',(#968));
#3141=SHELL_BASED_SURFACE_MODEL('Body165',(#969));
#3142=SHELL_BASED_SURFACE_MODEL('Body166',(#970));
#3143=SHELL_BASED_SURFACE_MODEL('Body167',(#971));
#3144=SHELL_BASED_SURFACE_MODEL('Body168',(#972));
#3145=SHELL_BASED_SURFACE_MODEL('Body169',(#973));
#3146=SHELL_BASED_SURFACE_MODEL('Body170',(#974));
#3147=SHELL_BASED_SURFACE_MODEL('Body171',(#975));
#3148=SHELL_BASED_SURFACE_MODEL('Body172',(#976));
#3149=SHELL_BASED_SURFACE_MODEL('Body173',(#977));
#3150=SHELL_BASED_SURFACE_MODEL('Body174',(#978));
#3151=SHELL_BASED_SURFACE_MODEL('Body175',(#979));
#3152=SHELL_BASED_SURFACE_MODEL('Body176',(#980));
#3153=SHELL_BASED_SURFACE_MODEL('Body177',(#981));
#3154=SHELL_BASED_SURFACE_MODEL('Body178',(#982));
#3155=SHELL_BASED_SURFACE_MODEL('Body179',(#983));
#3156=SHELL_BASED_SURFACE_MODEL('Body180',(#984));
#3157=SHELL_BASED_SURFACE_MODEL('Body181',(#985));
#3158=SHELL_BASED_SURFACE_MODEL('Body182',(#986));
#3159=SHELL_BASED_SURFACE_MODEL('Body183',(#987));
#3160=SHELL_BASED_SURFACE_MODEL('Body184',(#988));
#3161=SHELL_BASED_SURFACE_MODEL('Body185',(#989));
#3162=SHELL_BASED_SURFACE_MODEL('Body186',(#990));
#3163=SHELL_BASED_SURFACE_MODEL('Body187',(#991));
#3164=SHELL_BASED_SURFACE_MODEL('Body188',(#992));
#3165=SHELL_BASED_SURFACE_MODEL('Body189',(#993));
#3166=SHELL_BASED_SURFACE_MODEL('Body190',(#994));
#3167=SHELL_BASED_SURFACE_MODEL('Body191',(#995));
#3168=SHELL_BASED_SURFACE_MODEL('Body192',(#996));
#3169=SHELL_BASED_SURFACE_MODEL('Body193',(#997));
#3170=SHELL_BASED_SURFACE_MODEL('Body194',(#998));
#3171=SHELL_BASED_SURFACE_MODEL('Body195',(#999));
#3172=SHELL_BASED_SURFACE_MODEL('Body196',(#1000));
#3173=SHELL_BASED_SURFACE_MODEL('Body197',(#1001));
#3174=SHELL_BASED_SURFACE_MODEL('Body198',(#1002));
#3175=SHELL_BASED_SURFACE_MODEL('Body199',(#1003));
#3176=SHELL_BASED_SURFACE_MODEL('Body200',(#1004));
#3177=SHELL_BASED_SURFACE_MODEL('Body201',(#1005));
#3178=SHELL_BASED_SURFACE_MODEL('Body202',(#1006));
#3179=SHELL_BASED_SURFACE_MODEL('Body203',(#1007));
#3180=SHELL_BASED_SURFACE_MODEL('Body204',(#1008));
#3181=SHELL_BASED_SURFACE_MODEL('Body205',(#1009));
#3182=SHELL_BASED_SURFACE_MODEL('Body206',(#1010));
#3183=SHELL_BASED_SURFACE_MODEL('Body207',(#1011));
#3184=SHELL_BASED_SURFACE_MODEL('Body208',(#1012));
#3185=SHELL_BASED_SURFACE_MODEL('Body209',(#1013));
#3186=SHELL_BASED_SURFACE_MODEL('Body210',(#1014));
#3187=SHELL_BASED_SURFACE_MODEL('Body211',(#1015));
#3188=SHELL_BASED_SURFACE_MODEL('Body212',(#1016));
#3189=SHELL_BASED_SURFACE_MODEL('Body213',(#1017));
#3190=SHELL_BASED_SURFACE_MODEL('Body214',(#1018));
#3191=SHELL_BASED_SURFACE_MODEL('Body215',(#1019));
#3192=SHELL_BASED_SURFACE_MODEL('Body216',(#1020));
#3193=SHELL_BASED_SURFACE_MODEL('Body217',(#1021));
#3194=SHELL_BASED_SURFACE_MODEL('Body218',(#1022));
#3195=SHELL_BASED_SURFACE_MODEL('Body219',(#1023));
#3196=SHELL_BASED_SURFACE_MODEL('Body220',(#1024));
#3197=SHELL_BASED_SURFACE_MODEL('Body221',(#1025));
#3198=SHELL_BASED_SURFACE_MODEL('Body222',(#1026));
#3199=SHELL_BASED_SURFACE_MODEL('Body223',(#1027));
#3200=SHELL_BASED_SURFACE_MODEL('Body224',(#1028));
#3201=SHELL_BASED_SURFACE_MODEL('Body225',(#1029));
#3202=SHELL_BASED_SURFACE_MODEL('Body226',(#1030));
#3203=SHELL_BASED_SURFACE_MODEL('Body227',(#1031));
#3204=SHELL_BASED_SURFACE_MODEL('Body228',(#1032));
#3205=SHELL_BASED_SURFACE_MODEL('Body229',(#1033));
#3206=SHELL_BASED_SURFACE_MODEL('Body230',(#1034));
#3207=SHELL_BASED_SURFACE_MODEL('Body231',(#1035));
#3208=SHELL_BASED_SURFACE_MODEL('Body232',(#1036));
#3209=SHELL_BASED_SURFACE_MODEL('Body233',(#1037));
#3210=SHELL_BASED_SURFACE_MODEL('Body234',(#1038));
#3211=SHELL_BASED_SURFACE_MODEL('Body235',(#1039));
#3212=SHELL_BASED_SURFACE_MODEL('Body236',(#1040));
#3213=SHELL_BASED_SURFACE_MODEL('Body237',(#1041));
#3214=SHELL_BASED_SURFACE_MODEL('Body238',(#1042));
#3215=SHELL_BASED_SURFACE_MODEL('Body239',(#1043));
#3216=SHELL_BASED_SURFACE_MODEL('Body240',(#1044));
#3217=SHELL_BASED_SURFACE_MODEL('Body241',(#1045));
#3218=SHELL_BASED_SURFACE_MODEL('Body242',(#1046));
#3219=SHELL_BASED_SURFACE_MODEL('Body243',(#1047));
#3220=SHELL_BASED_SURFACE_MODEL('Body244',(#1048));
#3221=SHELL_BASED_SURFACE_MODEL('Body245',(#1049));
#3222=SHELL_BASED_SURFACE_MODEL('Body246',(#1050));
#3223=SHELL_BASED_SURFACE_MODEL('Body247',(#1051));
#3224=SHELL_BASED_SURFACE_MODEL('Body248',(#1052));
#3225=SHELL_BASED_SURFACE_MODEL('Body249',(#1053));
#3226=SHELL_BASED_SURFACE_MODEL('Body250',(#1054));
#3227=SHELL_BASED_SURFACE_MODEL('Body251',(#1055));
#3228=SHELL_BASED_SURFACE_MODEL('Body252',(#1056));
#3229=SHELL_BASED_SURFACE_MODEL('Body253',(#1057));
#3230=SHELL_BASED_SURFACE_MODEL('Body254',(#1058));
#3231=SHELL_BASED_SURFACE_MODEL('Body255',(#1059));
#3232=SHELL_BASED_SURFACE_MODEL('Body256',(#1060));
#3233=SHELL_BASED_SURFACE_MODEL('Body257',(#1061));
#3234=SHELL_BASED_SURFACE_MODEL('Body258',(#1062));
#3235=SHELL_BASED_SURFACE_MODEL('Body259',(#1063));
#3236=SHELL_BASED_SURFACE_MODEL('Body260',(#1064));
#3237=SHELL_BASED_SURFACE_MODEL('Body261',(#1065));
#3238=SHELL_BASED_SURFACE_MODEL('Body262',(#1066));
#3239=SHELL_BASED_SURFACE_MODEL('Body263',(#1067));
#3240=SHELL_BASED_SURFACE_MODEL('Body264',(#1068));
#3241=SHELL_BASED_SURFACE_MODEL('Body265',(#1069));
#3242=SHELL_BASED_SURFACE_MODEL('Body266',(#1070));
#3243=SHELL_BASED_SURFACE_MODEL('Body267',(#1071));
#3244=SHELL_BASED_SURFACE_MODEL('Body268',(#1072));
#3245=SHELL_BASED_SURFACE_MODEL('Body269',(#1073));
#3246=SHELL_BASED_SURFACE_MODEL('Body270',(#1074));
#3247=SHELL_BASED_SURFACE_MODEL('Body271',(#1075));
#3248=SHELL_BASED_SURFACE_MODEL('Body272',(#1076));
#3249=SHELL_BASED_SURFACE_MODEL('Body273',(#1077));
#3250=SHELL_BASED_SURFACE_MODEL('Body274',(#1078));
#3251=SHELL_BASED_SURFACE_MODEL('Body275',(#1079));
#3252=SHELL_BASED_SURFACE_MODEL('Body276',(#1080));
#3253=SHELL_BASED_SURFACE_MODEL('Body277',(#1081));
#3254=SHELL_BASED_SURFACE_MODEL('Body278',(#1082));
#3255=SHELL_BASED_SURFACE_MODEL('Body279',(#1083));
#3256=SHELL_BASED_SURFACE_MODEL('Body280',(#1084));
#3257=SHELL_BASED_SURFACE_MODEL('Body281',(#1085));
#3258=SHELL_BASED_SURFACE_MODEL('Body282',(#1086));
#3259=SHELL_BASED_SURFACE_MODEL('Body283',(#1087));
#3260=SHELL_BASED_SURFACE_MODEL('Body284',(#1088));
#3261=SHELL_BASED_SURFACE_MODEL('Body285',(#1089));
#3262=SHELL_BASED_SURFACE_MODEL('Body286',(#1090));
#3263=SHELL_BASED_SURFACE_MODEL('Body287',(#1091));
#3264=SHELL_BASED_SURFACE_MODEL('Body288',(#1092));
#3265=SHELL_BASED_SURFACE_MODEL('Body289',(#1093));
#3266=SHELL_BASED_SURFACE_MODEL('Body290',(#1094));
#3267=SHELL_BASED_SURFACE_MODEL('Body291',(#1095));
#3268=SHELL_BASED_SURFACE_MODEL('Body292',(#1096));
#3269=SHELL_BASED_SURFACE_MODEL('Body293',(#1097));
#3270=SHELL_BASED_SURFACE_MODEL('Body294',(#1098));
#3271=SHELL_BASED_SURFACE_MODEL('Body295',(#1099));
#3272=SHELL_BASED_SURFACE_MODEL('Body296',(#1100));
#3273=SHELL_BASED_SURFACE_MODEL('Body297',(#1101));
#3274=SHELL_BASED_SURFACE_MODEL('Body298',(#1102));
#3275=SHELL_BASED_SURFACE_MODEL('Body299',(#1103));
#3276=SHELL_BASED_SURFACE_MODEL('Body300',(#1104));
#3277=SHELL_BASED_SURFACE_MODEL('Body301',(#1105));
#3278=SHELL_BASED_SURFACE_MODEL('Body302',(#1106));
#3279=SHELL_BASED_SURFACE_MODEL('Body303',(#1107));
#3280=SHELL_BASED_SURFACE_MODEL('Body304',(#1108));
#3281=SHELL_BASED_SURFACE_MODEL('Body305',(#1109));
#3282=SHELL_BASED_SURFACE_MODEL('Body306',(#1110));
#3283=SHELL_BASED_SURFACE_MODEL('Body307',(#1111));
#3284=SHELL_BASED_SURFACE_MODEL('Body308',(#1112));
#3285=SHELL_BASED_SURFACE_MODEL('Body309',(#1113));
#3286=SHELL_BASED_SURFACE_MODEL('Body310',(#1114));
#3287=SHELL_BASED_SURFACE_MODEL('Body311',(#1115));
#3288=SHELL_BASED_SURFACE_MODEL('Body312',(#1116));
#3289=SHELL_BASED_SURFACE_MODEL('Body313',(#1117));
#3290=SHELL_BASED_SURFACE_MODEL('Body314',(#1118));
#3291=SHELL_BASED_SURFACE_MODEL('Body315',(#1119));
#3292=SHELL_BASED_SURFACE_MODEL('Body316',(#1120));
#3293=SHELL_BASED_SURFACE_MODEL('Body317',(#1121));
#3294=SHELL_BASED_SURFACE_MODEL('Body318',(#1122));
#3295=SHELL_BASED_SURFACE_MODEL('Body319',(#1123));
#3296=SHELL_BASED_SURFACE_MODEL('Body320',(#1124));
#3297=SHELL_BASED_SURFACE_MODEL('Body321',(#1125));
#3298=SHELL_BASED_SURFACE_MODEL('Body322',(#1126));
#3299=SHELL_BASED_SURFACE_MODEL('Body323',(#1127));
#3300=SHELL_BASED_SURFACE_MODEL('Body324',(#1128));
#3301=SHELL_BASED_SURFACE_MODEL('Body325',(#1129));
#3302=SHELL_BASED_SURFACE_MODEL('Body326',(#1130));
#3303=SHELL_BASED_SURFACE_MODEL('Body327',(#1131));
#3304=SHELL_BASED_SURFACE_MODEL('Body328',(#1132));
#3305=SHELL_BASED_SURFACE_MODEL('Body329',(#1133));
#3306=SHELL_BASED_SURFACE_MODEL('Body330',(#1134));
#3307=SHELL_BASED_SURFACE_MODEL('Body331',(#1135));
#3308=SHELL_BASED_SURFACE_MODEL('Body332',(#1136));
#3309=SHELL_BASED_SURFACE_MODEL('Body333',(#1137));
#3310=SHELL_BASED_SURFACE_MODEL('Body334',(#1138));
#3311=SHELL_BASED_SURFACE_MODEL('Body335',(#1139));
#3312=SHELL_BASED_SURFACE_MODEL('Body336',(#1140));
#3313=SHELL_BASED_SURFACE_MODEL('Body337',(#1141));
#3314=SHELL_BASED_SURFACE_MODEL('Body338',(#1142));
#3315=SHELL_BASED_SURFACE_MODEL('Body339',(#1143));
#3316=SHELL_BASED_SURFACE_MODEL('Body340',(#1144));
#3317=SHELL_BASED_SURFACE_MODEL('Body341',(#1145));
#3318=SHELL_BASED_SURFACE_MODEL('Body342',(#1146));
#3319=SHELL_BASED_SURFACE_MODEL('Body343',(#1147));
#3320=SHELL_BASED_SURFACE_MODEL('Body344',(#1148));
#3321=SHELL_BASED_SURFACE_MODEL('Body345',(#1149));
#3322=SHELL_BASED_SURFACE_MODEL('Body346',(#1150));
#3323=SHELL_BASED_SURFACE_MODEL('Body347',(#1151));
#3324=SHELL_BASED_SURFACE_MODEL('Body348',(#1152));
#3325=SHELL_BASED_SURFACE_MODEL('Body349',(#1153));
#3326=SHELL_BASED_SURFACE_MODEL('Body350',(#1154));
#3327=SHELL_BASED_SURFACE_MODEL('Body351',(#1155));
#3328=SHELL_BASED_SURFACE_MODEL('Body352',(#1156));
#3329=SHELL_BASED_SURFACE_MODEL('Body353',(#1157));
#3330=SHELL_BASED_SURFACE_MODEL('Body354',(#1158));
#3331=SHELL_BASED_SURFACE_MODEL('Body355',(#1159));
#3332=SHELL_BASED_SURFACE_MODEL('Body356',(#1160));
#3333=SHELL_BASED_SURFACE_MODEL('Body357',(#1161));
#3334=SHELL_BASED_SURFACE_MODEL('Body358',(#1162));
#3335=SHELL_BASED_SURFACE_MODEL('Body359',(#1163));
#3336=SHELL_BASED_SURFACE_MODEL('Body360',(#1164));
#3337=SHELL_BASED_SURFACE_MODEL('Body361',(#1165));
#3338=SHELL_BASED_SURFACE_MODEL('Body362',(#1166));
#3339=SHELL_BASED_SURFACE_MODEL('Body363',(#1167));
#3340=SHELL_BASED_SURFACE_MODEL('Body364',(#1168));
#3341=SHELL_BASED_SURFACE_MODEL('Body365',(#1169));
#3342=SHELL_BASED_SURFACE_MODEL('Body366',(#1170));
#3343=SHELL_BASED_SURFACE_MODEL('Body367',(#1171));
#3344=SHELL_BASED_SURFACE_MODEL('Body368',(#1172));
#3345=SHELL_BASED_SURFACE_MODEL('Body369',(#1173));
#3346=SHELL_BASED_SURFACE_MODEL('Body370',(#1174));
#3347=SHELL_BASED_SURFACE_MODEL('Body371',(#1175));
#3348=SHELL_BASED_SURFACE_MODEL('Body372',(#1176));
#3349=SHELL_BASED_SURFACE_MODEL('Body373',(#1177));
#3350=SHELL_BASED_SURFACE_MODEL('Body374',(#1178));
#3351=SHELL_BASED_SURFACE_MODEL('Body375',(#1179));
#3352=SHELL_BASED_SURFACE_MODEL('Body376',(#1180));
#3353=SHELL_BASED_SURFACE_MODEL('Body377',(#1181));
#3354=SHELL_BASED_SURFACE_MODEL('Body378',(#1182));
#3355=SHELL_BASED_SURFACE_MODEL('Body379',(#1183));
#3356=SHELL_BASED_SURFACE_MODEL('Body380',(#1184));
#3357=SHELL_BASED_SURFACE_MODEL('Body381',(#1185));
#3358=SHELL_BASED_SURFACE_MODEL('Body382',(#1186));
#3359=SHELL_BASED_SURFACE_MODEL('Body383',(#1187));
#3360=SHELL_BASED_SURFACE_MODEL('Body384',(#1188));
#3361=SHELL_BASED_SURFACE_MODEL('Body385',(#1189));
#3362=SHELL_BASED_SURFACE_MODEL('Body386',(#1190));
#3363=SHELL_BASED_SURFACE_MODEL('Body387',(#1191));
#3364=SHELL_BASED_SURFACE_MODEL('Body388',(#1192));
#3365=SHELL_BASED_SURFACE_MODEL('Body389',(#1193));
#3366=SHELL_BASED_SURFACE_MODEL('Body390',(#1194));
#3367=SHELL_BASED_SURFACE_MODEL('Body391',(#1195));
#3368=SHELL_BASED_SURFACE_MODEL('Body392',(#1196));
#3369=SHELL_BASED_SURFACE_MODEL('Body393',(#1197));
#3370=SHELL_BASED_SURFACE_MODEL('Body394',(#1198));
#3371=SHELL_BASED_SURFACE_MODEL('Body395',(#1199));
#3372=SHELL_BASED_SURFACE_MODEL('Body396',(#1200));
#3373=SHELL_BASED_SURFACE_MODEL('Body397',(#1201));
#3374=SHELL_BASED_SURFACE_MODEL('Body398',(#1202));
#3375=SHELL_BASED_SURFACE_MODEL('Body399',(#1203));
#3376=SHELL_BASED_SURFACE_MODEL('Body400',(#1204));
#3377=SHELL_BASED_SURFACE_MODEL('Body401',(#1205));
#3378=SHELL_BASED_SURFACE_MODEL('Body402',(#1206));
#3379=SHELL_BASED_SURFACE_MODEL('Body403',(#1207));
#3380=SHELL_BASED_SURFACE_MODEL('Body404',(#1208));
#3381=SHELL_BASED_SURFACE_MODEL('Body405',(#1209));
#3382=SHELL_BASED_SURFACE_MODEL('Body406',(#1210));
#3383=SHELL_BASED_SURFACE_MODEL('Body407',(#1211));
#3384=SHELL_BASED_SURFACE_MODEL('Body408',(#1212));
#3385=SHELL_BASED_SURFACE_MODEL('Body409',(#1213));
#3386=SHELL_BASED_SURFACE_MODEL('Body410',(#1214));
#3387=SHELL_BASED_SURFACE_MODEL('Body411',(#1215));
#3388=SHELL_BASED_SURFACE_MODEL('Body412',(#1216));
#3389=SHELL_BASED_SURFACE_MODEL('Body413',(#1217));
#3390=SHELL_BASED_SURFACE_MODEL('Body414',(#1218));
#3391=SHELL_BASED_SURFACE_MODEL('Body415',(#1219));
#3392=SHELL_BASED_SURFACE_MODEL('Body416',(#1220));
#3393=SHELL_BASED_SURFACE_MODEL('Body417',(#1221));
#3394=SHELL_BASED_SURFACE_MODEL('Body418',(#1222));
#3395=SHELL_BASED_SURFACE_MODEL('Body419',(#1223));
#3396=SHELL_BASED_SURFACE_MODEL('Body420',(#1224));
#3397=SHELL_BASED_SURFACE_MODEL('Body421',(#1225));
#3398=SHELL_BASED_SURFACE_MODEL('Body422',(#1226));
#3399=SHELL_BASED_SURFACE_MODEL('Body423',(#1227));
#3400=SHELL_BASED_SURFACE_MODEL('Body424',(#1228));
#3401=SHELL_BASED_SURFACE_MODEL('Body425',(#1229));
#3402=SHELL_BASED_SURFACE_MODEL('Body426',(#1230));
#3403=SHELL_BASED_SURFACE_MODEL('Body427',(#1231));
#3404=SHELL_BASED_SURFACE_MODEL('Body428',(#1232));
#3405=SHELL_BASED_SURFACE_MODEL('Body429',(#1233));
#3406=SHELL_BASED_SURFACE_MODEL('Body430',(#1234));
#3407=SHELL_BASED_SURFACE_MODEL('Body431',(#1235));
#3408=SHELL_BASED_SURFACE_MODEL('Body432',(#1236));
#3409=SHELL_BASED_SURFACE_MODEL('Body433',(#1237));
#3410=SHELL_BASED_SURFACE_MODEL('Body434',(#1238));
#3411=SHELL_BASED_SURFACE_MODEL('Body435',(#1239));
#3412=SHELL_BASED_SURFACE_MODEL('Body436',(#1240));
#3413=SHELL_BASED_SURFACE_MODEL('Body437',(#1241));
#3414=SHELL_BASED_SURFACE_MODEL('Body438',(#1242));
#3415=SHELL_BASED_SURFACE_MODEL('Body439',(#1243));
#3416=SHELL_BASED_SURFACE_MODEL('Body440',(#1244));
#3417=SHELL_BASED_SURFACE_MODEL('Body441',(#1245));
#3418=SHELL_BASED_SURFACE_MODEL('Body442',(#1246));
#3419=SHELL_BASED_SURFACE_MODEL('Body443',(#1247));
#3420=SHELL_BASED_SURFACE_MODEL('Body444',(#1248));
#3421=SHELL_BASED_SURFACE_MODEL('Body445',(#1249));
#3422=SHELL_BASED_SURFACE_MODEL('Body446',(#1250));
#3423=SHELL_BASED_SURFACE_MODEL('Body447',(#1251));
#3424=SHELL_BASED_SURFACE_MODEL('Body448',(#1252));
#3425=SHELL_BASED_SURFACE_MODEL('Body449',(#1253));
#3426=SHELL_BASED_SURFACE_MODEL('Body450',(#1254));
#3427=SHELL_BASED_SURFACE_MODEL('Body451',(#1255));
#3428=SHELL_BASED_SURFACE_MODEL('Body452',(#1256));
#3429=SHELL_BASED_SURFACE_MODEL('Body453',(#1257));
#3430=SHELL_BASED_SURFACE_MODEL('Body454',(#1258));
#3431=SHELL_BASED_SURFACE_MODEL('Body455',(#1259));
#3432=SHELL_BASED_SURFACE_MODEL('Body456',(#1260));
#3433=SHELL_BASED_SURFACE_MODEL('Body457',(#1261));
#3434=SHELL_BASED_SURFACE_MODEL('Body458',(#1262));
#3435=SHELL_BASED_SURFACE_MODEL('Body459',(#1263));
#3436=SHELL_BASED_SURFACE_MODEL('Body460',(#1264));
#3437=SHELL_BASED_SURFACE_MODEL('Body461',(#1265));
#3438=SHELL_BASED_SURFACE_MODEL('Body462',(#1266));
#3439=SHELL_BASED_SURFACE_MODEL('Body463',(#1267));
#3440=SHELL_BASED_SURFACE_MODEL('Body464',(#1268));
#3441=SHELL_BASED_SURFACE_MODEL('Body465',(#1269));
#3442=SHELL_BASED_SURFACE_MODEL('Body466',(#1270));
#3443=SHELL_BASED_SURFACE_MODEL('Body467',(#1271));
#3444=SHELL_BASED_SURFACE_MODEL('Body468',(#1272));
#3445=SHELL_BASED_SURFACE_MODEL('Body469',(#1273));
#3446=SHELL_BASED_SURFACE_MODEL('Body470',(#1274));
#3447=SHELL_BASED_SURFACE_MODEL('Body471',(#1275));
#3448=SHELL_BASED_SURFACE_MODEL('Body472',(#1276));
#3449=SHELL_BASED_SURFACE_MODEL('Body473',(#1277));
#3450=SHELL_BASED_SURFACE_MODEL('Body474',(#1278));
#3451=SHELL_BASED_SURFACE_MODEL('Body475',(#1279));
#3452=SHELL_BASED_SURFACE_MODEL('Body476',(#1280));
#3453=SHELL_BASED_SURFACE_MODEL('Body477',(#1281));
#3454=SHELL_BASED_SURFACE_MODEL('Body478',(#1282));
#3455=SHELL_BASED_SURFACE_MODEL('Body479',(#1283));
#3456=SHELL_BASED_SURFACE_MODEL('Body480',(#1284));
#3457=SHELL_BASED_SURFACE_MODEL('Body481',(#1285));
#3458=SHELL_BASED_SURFACE_MODEL('Body482',(#1286));
#3459=SHELL_BASED_SURFACE_MODEL('Body483',(#1287));
#3460=SHELL_BASED_SURFACE_MODEL('Body484',(#1288));
#3461=SHELL_BASED_SURFACE_MODEL('Body485',(#1289));
#3462=SHELL_BASED_SURFACE_MODEL('Body486',(#1290));
#3463=SHELL_BASED_SURFACE_MODEL('Body487',(#1291));
#3464=SHELL_BASED_SURFACE_MODEL('Body488',(#1292));
#3465=SHELL_BASED_SURFACE_MODEL('Body489',(#1293));
#3466=SHELL_BASED_SURFACE_MODEL('Body490',(#1294));
#3467=SHELL_BASED_SURFACE_MODEL('Body491',(#1295));
#3468=SHELL_BASED_SURFACE_MODEL('Body492',(#1296));
#3469=SHELL_BASED_SURFACE_MODEL('Body493',(#1297));
#3470=SHELL_BASED_SURFACE_MODEL('Body494',(#1298));
#3471=SHELL_BASED_SURFACE_MODEL('Body495',(#1299));
#3472=SHELL_BASED_SURFACE_MODEL('Body496',(#1300));
#3473=SHELL_BASED_SURFACE_MODEL('Body497',(#1301));
#3474=SHELL_BASED_SURFACE_MODEL('Body498',(#1302));
#3475=SHELL_BASED_SURFACE_MODEL('Body499',(#1303));
#3476=SHELL_BASED_SURFACE_MODEL('Body500',(#1304));
#3477=SHELL_BASED_SURFACE_MODEL('Body501',(#1305));
#3478=SHELL_BASED_SURFACE_MODEL('Body502',(#1306));
#3479=SHELL_BASED_SURFACE_MODEL('Body503',(#1307));
#3480=SHELL_BASED_SURFACE_MODEL('Body504',(#1308));
#3481=SHELL_BASED_SURFACE_MODEL('Body505',(#1309));
#3482=SHELL_BASED_SURFACE_MODEL('Body506',(#1310));
#3483=SHELL_BASED_SURFACE_MODEL('Body507',(#1311));
#3484=SHELL_BASED_SURFACE_MODEL('Body508',(#1312));
#3485=SHELL_BASED_SURFACE_MODEL('Body509',(#1313));
#3486=SHELL_BASED_SURFACE_MODEL('Body510',(#1314));
#3487=SHELL_BASED_SURFACE_MODEL('Body511',(#1315));
#3488=SHELL_BASED_SURFACE_MODEL('Body512',(#1316));
#3489=SHELL_BASED_SURFACE_MODEL('Body513',(#1317));
#3490=SHELL_BASED_SURFACE_MODEL('Body514',(#1318));
#3491=SHELL_BASED_SURFACE_MODEL('Body515',(#1319));
#3492=SHELL_BASED_SURFACE_MODEL('Body516',(#1320));
#3493=SHELL_BASED_SURFACE_MODEL('Body517',(#1321));
#3494=SHELL_BASED_SURFACE_MODEL('Body518',(#1322));
#3495=SHELL_BASED_SURFACE_MODEL('Body519',(#1323));
#3496=SHELL_BASED_SURFACE_MODEL('Body520',(#1324));
#3497=SHELL_BASED_SURFACE_MODEL('Body521',(#1325));
#3498=SHELL_BASED_SURFACE_MODEL('Body522',(#1326));
#3499=SHELL_BASED_SURFACE_MODEL('Body523',(#1327));
#3500=SHELL_BASED_SURFACE_MODEL('Body524',(#1328));
#3501=SHELL_BASED_SURFACE_MODEL('Body525',(#1329));
#3502=SHELL_BASED_SURFACE_MODEL('Body526',(#1330));
#3503=SHELL_BASED_SURFACE_MODEL('Body527',(#1331));
#3504=SHELL_BASED_SURFACE_MODEL('Body528',(#1332));
#3505=SHELL_BASED_SURFACE_MODEL('Body529',(#1333));
#3506=SHELL_BASED_SURFACE_MODEL('Body530',(#1334));
#3507=SHELL_BASED_SURFACE_MODEL('Body531',(#1335));
#3508=SHELL_BASED_SURFACE_MODEL('Body532',(#1336));
#3509=SHELL_BASED_SURFACE_MODEL('Body533',(#1337));
#3510=SHELL_BASED_SURFACE_MODEL('Body534',(#1338));
#3511=SHELL_BASED_SURFACE_MODEL('Body535',(#1339));
#3512=SHELL_BASED_SURFACE_MODEL('Body536',(#1340));
#3513=SHELL_BASED_SURFACE_MODEL('Body537',(#1341));
#3514=SHELL_BASED_SURFACE_MODEL('Body538',(#1342));
#3515=SHELL_BASED_SURFACE_MODEL('Body539',(#1343));
#3516=SHELL_BASED_SURFACE_MODEL('Body540',(#1344));
#3517=SHELL_BASED_SURFACE_MODEL('Body541',(#1345));
#3518=SHELL_BASED_SURFACE_MODEL('Body542',(#1346));
#3519=SHELL_BASED_SURFACE_MODEL('Body543',(#1347));
#3520=SHELL_BASED_SURFACE_MODEL('Body544',(#1348));
#3521=SHELL_BASED_SURFACE_MODEL('Body545',(#1349));
#3522=SHELL_BASED_SURFACE_MODEL('Body546',(#1350));
#3523=SHELL_BASED_SURFACE_MODEL('Body547',(#1351));
#3524=SHELL_BASED_SURFACE_MODEL('Body548',(#1352));
#3525=SHELL_BASED_SURFACE_MODEL('Body549',(#1353));
#3526=SHELL_BASED_SURFACE_MODEL('Body550',(#1354));
#3527=SHELL_BASED_SURFACE_MODEL('Body551',(#1355));
#3528=SHELL_BASED_SURFACE_MODEL('Body552',(#1356));
#3529=SHELL_BASED_SURFACE_MODEL('Body553',(#1357));
#3530=SHELL_BASED_SURFACE_MODEL('Body554',(#1358));
#3531=SHELL_BASED_SURFACE_MODEL('Body555',(#1359));
#3532=SHELL_BASED_SURFACE_MODEL('Body13',(#1360));
#3533=SHELL_BASED_SURFACE_MODEL('Body14',(#1361));
#3534=SHELL_BASED_SURFACE_MODEL('Body15',(#1362));
#3535=SHELL_BASED_SURFACE_MODEL('Body16',(#1363));
#3536=SHELL_BASED_SURFACE_MODEL('Body17',(#1364));
#3537=SHELL_BASED_SURFACE_MODEL('Body18',(#1365));
#3538=SHELL_BASED_SURFACE_MODEL('Body19',(#1366));
#3539=SHELL_BASED_SURFACE_MODEL('Body20',(#1367));
#3540=SHELL_BASED_SURFACE_MODEL('Body21',(#1368));
#3541=SHELL_BASED_SURFACE_MODEL('Body22',(#1369));
#3542=SHELL_BASED_SURFACE_MODEL('Body23',(#1370));
#3543=SHELL_BASED_SURFACE_MODEL('Body24',(#1371));
#3544=SHELL_BASED_SURFACE_MODEL('Body25',(#1372));
#3545=SHELL_BASED_SURFACE_MODEL('Body26',(#1373));
#3546=SHELL_BASED_SURFACE_MODEL('Body27',(#1374));
#3547=SHELL_BASED_SURFACE_MODEL('Body28',(#1375));
#3548=SHELL_BASED_SURFACE_MODEL('Body29',(#1376));
#3549=SHELL_BASED_SURFACE_MODEL('Body30',(#1377));
#3550=SHELL_BASED_SURFACE_MODEL('Body31',(#1378));
#3551=SHELL_BASED_SURFACE_MODEL('Body32',(#1379));
#3552=SHELL_BASED_SURFACE_MODEL('Body33',(#1380));
#3553=SHELL_BASED_SURFACE_MODEL('Body34',(#1381));
#3554=SHELL_BASED_SURFACE_MODEL('Body35',(#1382));
#3555=SHELL_BASED_SURFACE_MODEL('Body36',(#1383));
#3556=SHELL_BASED_SURFACE_MODEL('Body37',(#1384));
#3557=SHELL_BASED_SURFACE_MODEL('Body38',(#1385));
#3558=SHELL_BASED_SURFACE_MODEL('Body39',(#1386));
#3559=SHELL_BASED_SURFACE_MODEL('Body40',(#1387));
#3560=SHELL_BASED_SURFACE_MODEL('Body41',(#1388));
#3561=SHELL_BASED_SURFACE_MODEL('Body42',(#1389));
#3562=SHELL_BASED_SURFACE_MODEL('Body43',(#1390));
#3563=SHELL_BASED_SURFACE_MODEL('Body44',(#1391));
#3564=SHELL_BASED_SURFACE_MODEL('Body45',(#1392));
#3565=SHELL_BASED_SURFACE_MODEL('Body46',(#1393));
#3566=SHELL_BASED_SURFACE_MODEL('Body47',(#1394));
#3567=SHELL_BASED_SURFACE_MODEL('Body48',(#1395));
#3568=SHELL_BASED_SURFACE_MODEL('Body49',(#1396));
#3569=SHELL_BASED_SURFACE_MODEL('Body50',(#1397));
#3570=SHELL_BASED_SURFACE_MODEL('Body51',(#1398));
#3571=SHELL_BASED_SURFACE_MODEL('Body52',(#1399));
#3572=SHELL_BASED_SURFACE_MODEL('Body53',(#1400));
#3573=SHELL_BASED_SURFACE_MODEL('Body54',(#1401));
#3574=SHELL_BASED_SURFACE_MODEL('Body55',(#1402));
#3575=SHELL_BASED_SURFACE_MODEL('Body56',(#1403));
#3576=SHELL_BASED_SURFACE_MODEL('Body57',(#1404));
#3577=SHELL_BASED_SURFACE_MODEL('Body58',(#1405));
#3578=SHELL_BASED_SURFACE_MODEL('Body59',(#1406));
#3579=SHELL_BASED_SURFACE_MODEL('Body60',(#1407));
#3580=SHELL_BASED_SURFACE_MODEL('Body61',(#1408));
#3581=SHELL_BASED_SURFACE_MODEL('Body62',(#1409));
#3582=SHELL_BASED_SURFACE_MODEL('Body63',(#1410));
#3583=SHELL_BASED_SURFACE_MODEL('Body64',(#1411));
#3584=SHELL_BASED_SURFACE_MODEL('Body65',(#1412));
#3585=SHELL_BASED_SURFACE_MODEL('Body66',(#1413));
#3586=SHELL_BASED_SURFACE_MODEL('Body67',(#1414));
#3587=SHELL_BASED_SURFACE_MODEL('Body68',(#1415));
#3588=SHELL_BASED_SURFACE_MODEL('Body69',(#1416));
#3589=SHELL_BASED_SURFACE_MODEL('Body70',(#1417));
#3590=SHELL_BASED_SURFACE_MODEL('Body71',(#1418));
#3591=SHELL_BASED_SURFACE_MODEL('Body72',(#1419));
#3592=SHELL_BASED_SURFACE_MODEL('Body73',(#1420));
#3593=SHELL_BASED_SURFACE_MODEL('Body74',(#1421));
#3594=SHELL_BASED_SURFACE_MODEL('Body75',(#1422));
#3595=SHELL_BASED_SURFACE_MODEL('Body76',(#1423));
#3596=SHELL_BASED_SURFACE_MODEL('Body77',(#1424));
#3597=SHELL_BASED_SURFACE_MODEL('Body78',(#1425));
#3598=SHELL_BASED_SURFACE_MODEL('Body79',(#1426));
#3599=SHELL_BASED_SURFACE_MODEL('Body80',(#1427));
#3600=SHELL_BASED_SURFACE_MODEL('Body81',(#1428));
#3601=SHELL_BASED_SURFACE_MODEL('Body82',(#1429));
#3602=SHELL_BASED_SURFACE_MODEL('Body83',(#1430));
#3603=SHELL_BASED_SURFACE_MODEL('Body84',(#1431));
#3604=SHELL_BASED_SURFACE_MODEL('Body85',(#1432));
#3605=SHELL_BASED_SURFACE_MODEL('Body86',(#1433));
#3606=SHELL_BASED_SURFACE_MODEL('Body87',(#1434));
#3607=SHELL_BASED_SURFACE_MODEL('Body88',(#1435));
#3608=SHELL_BASED_SURFACE_MODEL('Body89',(#1436));
#3609=SHELL_BASED_SURFACE_MODEL('Body90',(#1437));
#3610=SHELL_BASED_SURFACE_MODEL('Body91',(#1438));
#3611=SHELL_BASED_SURFACE_MODEL('Body92',(#1439));
#3612=SHELL_BASED_SURFACE_MODEL('Body93',(#1440));
#3613=SHELL_BASED_SURFACE_MODEL('Body94',(#1441));
#3614=SHELL_BASED_SURFACE_MODEL('Body95',(#1442));
#3615=SHELL_BASED_SURFACE_MODEL('Body96',(#1443));
#3616=SHELL_BASED_SURFACE_MODEL('Body97',(#1444));
#3617=SHELL_BASED_SURFACE_MODEL('Body98',(#1445));
#3618=SHELL_BASED_SURFACE_MODEL('Body99',(#1446));
#3619=SHELL_BASED_SURFACE_MODEL('Body100',(#1447));
#3620=SHELL_BASED_SURFACE_MODEL('Body101',(#1448));
#3621=SHELL_BASED_SURFACE_MODEL('Body102',(#1449));
#3622=SHELL_BASED_SURFACE_MODEL('Body103',(#1450));
#3623=SHELL_BASED_SURFACE_MODEL('Body104',(#1451));
#3624=SHELL_BASED_SURFACE_MODEL('Body105',(#1452));
#3625=SHELL_BASED_SURFACE_MODEL('Body106',(#1453));
#3626=SHELL_BASED_SURFACE_MODEL('Body107',(#1454));
#3627=SHELL_BASED_SURFACE_MODEL('Body108',(#1455));
#3628=SHELL_BASED_SURFACE_MODEL('Body109',(#1456));
#3629=SHELL_BASED_SURFACE_MODEL('Body110',(#1457));
#3630=SHELL_BASED_SURFACE_MODEL('Body111',(#1458));
#3631=SHELL_BASED_SURFACE_MODEL('Body112',(#1459));
#3632=SHELL_BASED_SURFACE_MODEL('Body113',(#1460));
#3633=SHELL_BASED_SURFACE_MODEL('Body114',(#1461));
#3634=SHELL_BASED_SURFACE_MODEL('Body115',(#1462));
#3635=SHELL_BASED_SURFACE_MODEL('Body116',(#1463));
#3636=SHELL_BASED_SURFACE_MODEL('Body117',(#1464));
#3637=SHELL_BASED_SURFACE_MODEL('Body118',(#1465));
#3638=SHELL_BASED_SURFACE_MODEL('Body119',(#1466));
#3639=SHELL_BASED_SURFACE_MODEL('Body120',(#1467));
#3640=SHELL_BASED_SURFACE_MODEL('Body121',(#1468));
#3641=SHELL_BASED_SURFACE_MODEL('Body122',(#1469));
#3642=SHELL_BASED_SURFACE_MODEL('Body123',(#1470));
#3643=SHELL_BASED_SURFACE_MODEL('Body124',(#1471));
#3644=SHELL_BASED_SURFACE_MODEL('Body125',(#1472));
#3645=SHELL_BASED_SURFACE_MODEL('Body126',(#1473));
#3646=SHELL_BASED_SURFACE_MODEL('Body127',(#1474));
#3647=SHELL_BASED_SURFACE_MODEL('Body128',(#1475));
#3648=SHELL_BASED_SURFACE_MODEL('Body129',(#1476));
#3649=SHELL_BASED_SURFACE_MODEL('Body130',(#1477));
#3650=SHELL_BASED_SURFACE_MODEL('Body131',(#1478));
#3651=SHELL_BASED_SURFACE_MODEL('Body132',(#1479));
#3652=SHELL_BASED_SURFACE_MODEL('Body133',(#1480));
#3653=SHELL_BASED_SURFACE_MODEL('Body134',(#1481));
#3654=SHELL_BASED_SURFACE_MODEL('Body135',(#1482));
#3655=SHELL_BASED_SURFACE_MODEL('Body136',(#1483));
#3656=SHELL_BASED_SURFACE_MODEL('Body137',(#1484));
#3657=SHELL_BASED_SURFACE_MODEL('Body138',(#1485));
#3658=SHELL_BASED_SURFACE_MODEL('Body139',(#1486));
#3659=SHELL_BASED_SURFACE_MODEL('Body140',(#1487));
#3660=SHELL_BASED_SURFACE_MODEL('Body141',(#1488));
#3661=SHELL_BASED_SURFACE_MODEL('Body142',(#1489));
#3662=SHELL_BASED_SURFACE_MODEL('Body143',(#1490));
#3663=SHELL_BASED_SURFACE_MODEL('Body144',(#1491));
#3664=SHELL_BASED_SURFACE_MODEL('Body145',(#1492));
#3665=SHELL_BASED_SURFACE_MODEL('Body146',(#1493));
#3666=SHELL_BASED_SURFACE_MODEL('Body147',(#1494));
#3667=SHELL_BASED_SURFACE_MODEL('Body148',(#1495));
#3668=SHELL_BASED_SURFACE_MODEL('Body149',(#1496));
#3669=SHELL_BASED_SURFACE_MODEL('Body150',(#1497));
#3670=SHELL_BASED_SURFACE_MODEL('Body151',(#1498));
#3671=SHELL_BASED_SURFACE_MODEL('Body152',(#1499));
#3672=SHELL_BASED_SURFACE_MODEL('Body153',(#1500));
#3673=SHELL_BASED_SURFACE_MODEL('Body154',(#1501));
#3674=SHELL_BASED_SURFACE_MODEL('Body155',(#1502));
#3675=SHELL_BASED_SURFACE_MODEL('Body156',(#1503));
#3676=SHELL_BASED_SURFACE_MODEL('Body157',(#1504));
#3677=SHELL_BASED_SURFACE_MODEL('Body158',(#1505));
#3678=SHELL_BASED_SURFACE_MODEL('Body159',(#1506));
#3679=SHELL_BASED_SURFACE_MODEL('Body160',(#1507));
#3680=SHELL_BASED_SURFACE_MODEL('Body161',(#1508));
#3681=SHELL_BASED_SURFACE_MODEL('Body162',(#1509));
#3682=SHELL_BASED_SURFACE_MODEL('Body163',(#1510));
#3683=SHELL_BASED_SURFACE_MODEL('Body164',(#1511));
#3684=SHELL_BASED_SURFACE_MODEL('Body165',(#1512));
#3685=SHELL_BASED_SURFACE_MODEL('Body166',(#1513));
#3686=SHELL_BASED_SURFACE_MODEL('Body167',(#1514));
#3687=SHELL_BASED_SURFACE_MODEL('Body168',(#1515));
#3688=SHELL_BASED_SURFACE_MODEL('Body169',(#1516));
#3689=SHELL_BASED_SURFACE_MODEL('Body170',(#1517));
#3690=SHELL_BASED_SURFACE_MODEL('Body171',(#1518));
#3691=SHELL_BASED_SURFACE_MODEL('Body172',(#1519));
#3692=SHELL_BASED_SURFACE_MODEL('Body173',(#1520));
#3693=SHELL_BASED_SURFACE_MODEL('Body174',(#1521));
#3694=SHELL_BASED_SURFACE_MODEL('Body175',(#1522));
#3695=SHELL_BASED_SURFACE_MODEL('Body176',(#1523));
#3696=SHELL_BASED_SURFACE_MODEL('Body177',(#1524));
#3697=SHELL_BASED_SURFACE_MODEL('Body178',(#1525));
#3698=SHELL_BASED_SURFACE_MODEL('Body179',(#1526));
#3699=SHELL_BASED_SURFACE_MODEL('Body180',(#1527));
#3700=SHELL_BASED_SURFACE_MODEL('Body181',(#1528));
#3701=SHELL_BASED_SURFACE_MODEL('Body182',(#1529));
#3702=SHELL_BASED_SURFACE_MODEL('Body183',(#1530));
#3703=SHELL_BASED_SURFACE_MODEL('Body184',(#1531));
#3704=SHELL_BASED_SURFACE_MODEL('Body185',(#1532));
#3705=SHELL_BASED_SURFACE_MODEL('Body186',(#1533));
#3706=SHELL_BASED_SURFACE_MODEL('Body187',(#1534));
#3707=SHELL_BASED_SURFACE_MODEL('Body188',(#1535));
#3708=SHELL_BASED_SURFACE_MODEL('Body189',(#1536));
#3709=SHELL_BASED_SURFACE_MODEL('Body190',(#1537));
#3710=SHELL_BASED_SURFACE_MODEL('Body191',(#1538));
#3711=SHELL_BASED_SURFACE_MODEL('Body192',(#1539));
#3712=SHELL_BASED_SURFACE_MODEL('Body193',(#1540));
#3713=SHELL_BASED_SURFACE_MODEL('Body194',(#1541));
#3714=SHELL_BASED_SURFACE_MODEL('Body195',(#1542));
#3715=SHELL_BASED_SURFACE_MODEL('Body196',(#1543));
#3716=SHELL_BASED_SURFACE_MODEL('Body197',(#1544));
#3717=SHELL_BASED_SURFACE_MODEL('Body198',(#1545));
#3718=SHELL_BASED_SURFACE_MODEL('Body199',(#1546));
#3719=SHELL_BASED_SURFACE_MODEL('Body200',(#1547));
#3720=SHELL_BASED_SURFACE_MODEL('Body201',(#1548));
#3721=SHELL_BASED_SURFACE_MODEL('Body202',(#1549));
#3722=SHELL_BASED_SURFACE_MODEL('Body203',(#1550));
#3723=SHELL_BASED_SURFACE_MODEL('Body204',(#1551));
#3724=SHELL_BASED_SURFACE_MODEL('Body205',(#1552));
#3725=SHELL_BASED_SURFACE_MODEL('Body206',(#1553));
#3726=SHELL_BASED_SURFACE_MODEL('Body207',(#1554));
#3727=SHELL_BASED_SURFACE_MODEL('Body208',(#1555));
#3728=SHELL_BASED_SURFACE_MODEL('Body209',(#1556));
#3729=SHELL_BASED_SURFACE_MODEL('Body210',(#1557));
#3730=SHELL_BASED_SURFACE_MODEL('Body211',(#1558));
#3731=SHELL_BASED_SURFACE_MODEL('Body212',(#1559));
#3732=SHELL_BASED_SURFACE_MODEL('Body213',(#1560));
#3733=SHELL_BASED_SURFACE_MODEL('Body214',(#1561));
#3734=SHELL_BASED_SURFACE_MODEL('Body215',(#1562));
#3735=SHELL_BASED_SURFACE_MODEL('Body216',(#1563));
#3736=SHELL_BASED_SURFACE_MODEL('Body217',(#1564));
#3737=SHELL_BASED_SURFACE_MODEL('Body218',(#1565));
#3738=SHELL_BASED_SURFACE_MODEL('Body219',(#1566));
#3739=SHELL_BASED_SURFACE_MODEL('Body220',(#1567));
#3740=SHELL_BASED_SURFACE_MODEL('Body221',(#1568));
#3741=SHELL_BASED_SURFACE_MODEL('Body222',(#1569));
#3742=SHELL_BASED_SURFACE_MODEL('Body223',(#1570));
#3743=SHELL_BASED_SURFACE_MODEL('Body224',(#1571));
#3744=SHELL_BASED_SURFACE_MODEL('Body225',(#1572));
#3745=SHELL_BASED_SURFACE_MODEL('Body226',(#1573));
#3746=SHELL_BASED_SURFACE_MODEL('Body227',(#1574));
#3747=SHELL_BASED_SURFACE_MODEL('Body228',(#1575));
#3748=SHELL_BASED_SURFACE_MODEL('Body229',(#1576));
#3749=SHELL_BASED_SURFACE_MODEL('Body230',(#1577));
#3750=SHELL_BASED_SURFACE_MODEL('Body231',(#1578));
#3751=SHELL_BASED_SURFACE_MODEL('Body232',(#1579));
#3752=SHELL_BASED_SURFACE_MODEL('Body233',(#1580));
#3753=SHELL_BASED_SURFACE_MODEL('Body234',(#1581));
#3754=SHELL_BASED_SURFACE_MODEL('Body235',(#1582));
#3755=SHELL_BASED_SURFACE_MODEL('Body236',(#1583));
#3756=SHELL_BASED_SURFACE_MODEL('Body237',(#1584));
#3757=SHELL_BASED_SURFACE_MODEL('Body238',(#1585));
#3758=SHELL_BASED_SURFACE_MODEL('Body239',(#1586));
#3759=SHELL_BASED_SURFACE_MODEL('Body240',(#1587));
#3760=SHELL_BASED_SURFACE_MODEL('Body241',(#1588));
#3761=SHELL_BASED_SURFACE_MODEL('Body242',(#1589));
#3762=SHELL_BASED_SURFACE_MODEL('Body243',(#1590));
#3763=SHELL_BASED_SURFACE_MODEL('Body244',(#1591));
#3764=SHELL_BASED_SURFACE_MODEL('Body245',(#1592));
#3765=SHELL_BASED_SURFACE_MODEL('Body246',(#1593));
#3766=SHELL_BASED_SURFACE_MODEL('Body247',(#1594));
#3767=SHELL_BASED_SURFACE_MODEL('Body248',(#1595));
#3768=SHELL_BASED_SURFACE_MODEL('Body249',(#1596));
#3769=SHELL_BASED_SURFACE_MODEL('Body250',(#1597));
#3770=SHELL_BASED_SURFACE_MODEL('Body251',(#1598));
#3771=SHELL_BASED_SURFACE_MODEL('Body252',(#1599));
#3772=SHELL_BASED_SURFACE_MODEL('Body253',(#1600));
#3773=SHELL_BASED_SURFACE_MODEL('Body254',(#1601));
#3774=SHELL_BASED_SURFACE_MODEL('Body255',(#1602));
#3775=SHELL_BASED_SURFACE_MODEL('Body256',(#1603));
#3776=SHELL_BASED_SURFACE_MODEL('Body257',(#1604));
#3777=SHELL_BASED_SURFACE_MODEL('Body258',(#1605));
#3778=SHELL_BASED_SURFACE_MODEL('Body259',(#1606));
#3779=SHELL_BASED_SURFACE_MODEL('Body260',(#1607));
#3780=SHELL_BASED_SURFACE_MODEL('Body261',(#1608));
#3781=SHELL_BASED_SURFACE_MODEL('Body262',(#1609));
#3782=SHELL_BASED_SURFACE_MODEL('Body263',(#1610));
#3783=SHELL_BASED_SURFACE_MODEL('Body264',(#1611));
#3784=SHELL_BASED_SURFACE_MODEL('Body265',(#1612));
#3785=SHELL_BASED_SURFACE_MODEL('Body266',(#1613));
#3786=SHELL_BASED_SURFACE_MODEL('Body267',(#1614));
#3787=SHELL_BASED_SURFACE_MODEL('Body268',(#1615));
#3788=SHELL_BASED_SURFACE_MODEL('Body269',(#1616));
#3789=SHELL_BASED_SURFACE_MODEL('Body270',(#1617));
#3790=SHELL_BASED_SURFACE_MODEL('Body271',(#1618));
#3791=SHELL_BASED_SURFACE_MODEL('Body272',(#1619));
#3792=SHELL_BASED_SURFACE_MODEL('Body273',(#1620));
#3793=SHELL_BASED_SURFACE_MODEL('Body274',(#1621));
#3794=SHELL_BASED_SURFACE_MODEL('Body275',(#1622));
#3795=SHELL_BASED_SURFACE_MODEL('Body276',(#1623));
#3796=SHELL_BASED_SURFACE_MODEL('Body277',(#1624));
#3797=SHELL_BASED_SURFACE_MODEL('Body278',(#1625));
#3798=SHELL_BASED_SURFACE_MODEL('Body279',(#1626));
#3799=SHELL_BASED_SURFACE_MODEL('Body280',(#1627));
#3800=SHELL_BASED_SURFACE_MODEL('Body281',(#1628));
#3801=SHELL_BASED_SURFACE_MODEL('Body282',(#1629));
#3802=SHELL_BASED_SURFACE_MODEL('Body283',(#1630));
#3803=SHELL_BASED_SURFACE_MODEL('Body284',(#1631));
#3804=SHELL_BASED_SURFACE_MODEL('Body285',(#1632));
#3805=SHELL_BASED_SURFACE_MODEL('Body286',(#1633));
#3806=SHELL_BASED_SURFACE_MODEL('Body287',(#1634));
#3807=SHELL_BASED_SURFACE_MODEL('Body288',(#1635));
#3808=SHELL_BASED_SURFACE_MODEL('Body289',(#1636));
#3809=SHELL_BASED_SURFACE_MODEL('Body290',(#1637));
#3810=SHELL_BASED_SURFACE_MODEL('Body291',(#1638));
#3811=SHELL_BASED_SURFACE_MODEL('Body292',(#1639));
#3812=SHELL_BASED_SURFACE_MODEL('Body293',(#1640));
#3813=SHELL_BASED_SURFACE_MODEL('Body294',(#1641));
#3814=SHELL_BASED_SURFACE_MODEL('Body295',(#1642));
#3815=SHELL_BASED_SURFACE_MODEL('Body296',(#1643));
#3816=SHELL_BASED_SURFACE_MODEL('Body297',(#1644));
#3817=SHELL_BASED_SURFACE_MODEL('Body298',(#1645));
#3818=SHELL_BASED_SURFACE_MODEL('Body299',(#1646));
#3819=SHELL_BASED_SURFACE_MODEL('Body300',(#1647));
#3820=SHELL_BASED_SURFACE_MODEL('Body301',(#1648));
#3821=SHELL_BASED_SURFACE_MODEL('Body302',(#1649));
#3822=SHELL_BASED_SURFACE_MODEL('Body303',(#1650));
#3823=SHELL_BASED_SURFACE_MODEL('Body304',(#1651));
#3824=SHELL_BASED_SURFACE_MODEL('Body305',(#1652));
#3825=SHELL_BASED_SURFACE_MODEL('Body306',(#1653));
#3826=SHELL_BASED_SURFACE_MODEL('Body307',(#1654));
#3827=SHELL_BASED_SURFACE_MODEL('Body308',(#1655));
#3828=SHELL_BASED_SURFACE_MODEL('Body309',(#1656));
#3829=SHELL_BASED_SURFACE_MODEL('Body310',(#1657));
#3830=SHELL_BASED_SURFACE_MODEL('Body311',(#1658));
#3831=SHELL_BASED_SURFACE_MODEL('Body312',(#1659));
#3832=SHELL_BASED_SURFACE_MODEL('Body313',(#1660));
#3833=SHELL_BASED_SURFACE_MODEL('Body314',(#1661));
#3834=SHELL_BASED_SURFACE_MODEL('Body315',(#1662));
#3835=SHELL_BASED_SURFACE_MODEL('Body316',(#1663));
#3836=SHELL_BASED_SURFACE_MODEL('Body317',(#1664));
#3837=SHELL_BASED_SURFACE_MODEL('Body318',(#1665));
#3838=SHELL_BASED_SURFACE_MODEL('Body319',(#1666));
#3839=SHELL_BASED_SURFACE_MODEL('Body320',(#1667));
#3840=SHELL_BASED_SURFACE_MODEL('Body321',(#1668));
#3841=SHELL_BASED_SURFACE_MODEL('Body322',(#1669));
#3842=SHELL_BASED_SURFACE_MODEL('Body323',(#1670));
#3843=SHELL_BASED_SURFACE_MODEL('Body324',(#1671));
#3844=SHELL_BASED_SURFACE_MODEL('Body325',(#1672));
#3845=SHELL_BASED_SURFACE_MODEL('Body326',(#1673));
#3846=SHELL_BASED_SURFACE_MODEL('Body327',(#1674));
#3847=SHELL_BASED_SURFACE_MODEL('Body328',(#1675));
#3848=SHELL_BASED_SURFACE_MODEL('Body329',(#1676));
#3849=SHELL_BASED_SURFACE_MODEL('Body330',(#1677));
#3850=SHELL_BASED_SURFACE_MODEL('Body331',(#1678));
#3851=SHELL_BASED_SURFACE_MODEL('Body332',(#1679));
#3852=SHELL_BASED_SURFACE_MODEL('Body333',(#1680));
#3853=SHELL_BASED_SURFACE_MODEL('Body334',(#1681));
#3854=SHELL_BASED_SURFACE_MODEL('Body335',(#1682));
#3855=SHELL_BASED_SURFACE_MODEL('Body336',(#1683));
#3856=SHELL_BASED_SURFACE_MODEL('Body337',(#1684));
#3857=SHELL_BASED_SURFACE_MODEL('Body338',(#1685));
#3858=SHELL_BASED_SURFACE_MODEL('Body339',(#1686));
#3859=SHELL_BASED_SURFACE_MODEL('Body340',(#1687));
#3860=SHELL_BASED_SURFACE_MODEL('Body341',(#1688));
#3861=SHELL_BASED_SURFACE_MODEL('Body342',(#1689));
#3862=SHELL_BASED_SURFACE_MODEL('Body343',(#1690));
#3863=SHELL_BASED_SURFACE_MODEL('Body344',(#1691));
#3864=SHELL_BASED_SURFACE_MODEL('Body345',(#1692));
#3865=SHELL_BASED_SURFACE_MODEL('Body346',(#1693));
#3866=SHELL_BASED_SURFACE_MODEL('Body347',(#1694));
#3867=SHELL_BASED_SURFACE_MODEL('Body348',(#1695));
#3868=SHELL_BASED_SURFACE_MODEL('Body349',(#1696));
#3869=SHELL_BASED_SURFACE_MODEL('Body350',(#1697));
#3870=SHELL_BASED_SURFACE_MODEL('Body351',(#1698));
#3871=SHELL_BASED_SURFACE_MODEL('Body352',(#1699));
#3872=SHELL_BASED_SURFACE_MODEL('Body353',(#1700));
#3873=SHELL_BASED_SURFACE_MODEL('Body354',(#1701));
#3874=SHELL_BASED_SURFACE_MODEL('Body355',(#1702));
#3875=SHELL_BASED_SURFACE_MODEL('Body356',(#1703));
#3876=SHELL_BASED_SURFACE_MODEL('Body357',(#1704));
#3877=SHELL_BASED_SURFACE_MODEL('Body358',(#1705));
#3878=SHELL_BASED_SURFACE_MODEL('Body359',(#1706));
#3879=SHELL_BASED_SURFACE_MODEL('Body360',(#1707));
#3880=SHELL_BASED_SURFACE_MODEL('Body361',(#1708));
#3881=SHELL_BASED_SURFACE_MODEL('Body362',(#1709));
#3882=SHELL_BASED_SURFACE_MODEL('Body363',(#1710));
#3883=SHELL_BASED_SURFACE_MODEL('Body364',(#1711));
#3884=SHELL_BASED_SURFACE_MODEL('Body365',(#1712));
#3885=SHELL_BASED_SURFACE_MODEL('Body366',(#1713));
#3886=SHELL_BASED_SURFACE_MODEL('Body367',(#1714));
#3887=SHELL_BASED_SURFACE_MODEL('Body368',(#1715));
#3888=SHELL_BASED_SURFACE_MODEL('Body369',(#1716));
#3889=SHELL_BASED_SURFACE_MODEL('Body370',(#1717));
#3890=SHELL_BASED_SURFACE_MODEL('Body371',(#1718));
#3891=SHELL_BASED_SURFACE_MODEL('Body372',(#1719));
#3892=SHELL_BASED_SURFACE_MODEL('Body373',(#1720));
#3893=SHELL_BASED_SURFACE_MODEL('Body374',(#1721));
#3894=SHELL_BASED_SURFACE_MODEL('Body375',(#1722));
#3895=SHELL_BASED_SURFACE_MODEL('Body376',(#1723));
#3896=SHELL_BASED_SURFACE_MODEL('Body377',(#1724));
#3897=SHELL_BASED_SURFACE_MODEL('Body378',(#1725));
#3898=SHELL_BASED_SURFACE_MODEL('Body379',(#1726));
#3899=SHELL_BASED_SURFACE_MODEL('Body380',(#1727));
#3900=SHELL_BASED_SURFACE_MODEL('Body381',(#1728));
#3901=SHELL_BASED_SURFACE_MODEL('Body382',(#1729));
#3902=SHELL_BASED_SURFACE_MODEL('Body383',(#1730));
#3903=SHELL_BASED_SURFACE_MODEL('Body384',(#1731));
#3904=SHELL_BASED_SURFACE_MODEL('Body385',(#1732));
#3905=SHELL_BASED_SURFACE_MODEL('Body386',(#1733));
#3906=SHELL_BASED_SURFACE_MODEL('Body387',(#1734));
#3907=SHELL_BASED_SURFACE_MODEL('Body388',(#1735));
#3908=SHELL_BASED_SURFACE_MODEL('Body389',(#1736));
#3909=SHELL_BASED_SURFACE_MODEL('Body390',(#1737));
#3910=SHELL_BASED_SURFACE_MODEL('Body391',(#1738));
#3911=SHELL_BASED_SURFACE_MODEL('Body392',(#1739));
#3912=SHELL_BASED_SURFACE_MODEL('Body393',(#1740));
#3913=SHELL_BASED_SURFACE_MODEL('Body394',(#1741));
#3914=SHELL_BASED_SURFACE_MODEL('Body395',(#1742));
#3915=SHELL_BASED_SURFACE_MODEL('Body396',(#1743));
#3916=SHELL_BASED_SURFACE_MODEL('Body397',(#1744));
#3917=SHELL_BASED_SURFACE_MODEL('Body398',(#1745));
#3918=SHELL_BASED_SURFACE_MODEL('Body399',(#1746));
#3919=SHELL_BASED_SURFACE_MODEL('Body400',(#1747));
#3920=SHELL_BASED_SURFACE_MODEL('Body401',(#1748));
#3921=SHELL_BASED_SURFACE_MODEL('Body402',(#1749));
#3922=SHELL_BASED_SURFACE_MODEL('Body403',(#1750));
#3923=SHELL_BASED_SURFACE_MODEL('Body404',(#1751));
#3924=SHELL_BASED_SURFACE_MODEL('Body405',(#1752));
#3925=SHELL_BASED_SURFACE_MODEL('Body406',(#1753));
#3926=SHELL_BASED_SURFACE_MODEL('Body407',(#1754));
#3927=SHELL_BASED_SURFACE_MODEL('Body408',(#1755));
#3928=SHELL_BASED_SURFACE_MODEL('Body409',(#1756));
#3929=SHELL_BASED_SURFACE_MODEL('Body410',(#1757));
#3930=SHELL_BASED_SURFACE_MODEL('Body411',(#1758));
#3931=SHELL_BASED_SURFACE_MODEL('Body412',(#1759));
#3932=SHELL_BASED_SURFACE_MODEL('Body413',(#1760));
#3933=SHELL_BASED_SURFACE_MODEL('Body414',(#1761));
#3934=SHELL_BASED_SURFACE_MODEL('Body415',(#1762));
#3935=SHELL_BASED_SURFACE_MODEL('Body416',(#1763));
#3936=SHELL_BASED_SURFACE_MODEL('Body417',(#1764));
#3937=SHELL_BASED_SURFACE_MODEL('Body418',(#1765));
#3938=SHELL_BASED_SURFACE_MODEL('Body419',(#1766));
#3939=SHELL_BASED_SURFACE_MODEL('Body420',(#1767));
#3940=SHELL_BASED_SURFACE_MODEL('Body421',(#1768));
#3941=SHELL_BASED_SURFACE_MODEL('Body422',(#1769));
#3942=SHELL_BASED_SURFACE_MODEL('Body423',(#1770));
#3943=SHELL_BASED_SURFACE_MODEL('Body424',(#1771));
#3944=SHELL_BASED_SURFACE_MODEL('Body425',(#1772));
#3945=SHELL_BASED_SURFACE_MODEL('Body426',(#1773));
#3946=SHELL_BASED_SURFACE_MODEL('Body427',(#1774));
#3947=SHELL_BASED_SURFACE_MODEL('Body428',(#1775));
#3948=SHELL_BASED_SURFACE_MODEL('Body429',(#1776));
#3949=SHELL_BASED_SURFACE_MODEL('Body430',(#1777));
#3950=SHELL_BASED_SURFACE_MODEL('Body431',(#1778));
#3951=SHELL_BASED_SURFACE_MODEL('Body432',(#1779));
#3952=SHELL_BASED_SURFACE_MODEL('Body433',(#1780));
#3953=SHELL_BASED_SURFACE_MODEL('Body434',(#1781));
#3954=SHELL_BASED_SURFACE_MODEL('Body435',(#1782));
#3955=SHELL_BASED_SURFACE_MODEL('Body436',(#1783));
#3956=SHELL_BASED_SURFACE_MODEL('Body437',(#1784));
#3957=SHELL_BASED_SURFACE_MODEL('Body438',(#1785));
#3958=SHELL_BASED_SURFACE_MODEL('Body439',(#1786));
#3959=SHELL_BASED_SURFACE_MODEL('Body440',(#1787));
#3960=SHELL_BASED_SURFACE_MODEL('Body441',(#1788));
#3961=SHELL_BASED_SURFACE_MODEL('Body442',(#1789));
#3962=SHELL_BASED_SURFACE_MODEL('Body443',(#1790));
#3963=SHELL_BASED_SURFACE_MODEL('Body444',(#1791));
#3964=SHELL_BASED_SURFACE_MODEL('Body445',(#1792));
#3965=SHELL_BASED_SURFACE_MODEL('Body446',(#1793));
#3966=SHELL_BASED_SURFACE_MODEL('Body447',(#1794));
#3967=SHELL_BASED_SURFACE_MODEL('Body448',(#1795));
#3968=SHELL_BASED_SURFACE_MODEL('Body449',(#1796));
#3969=SHELL_BASED_SURFACE_MODEL('Body450',(#1797));
#3970=SHELL_BASED_SURFACE_MODEL('Body451',(#1798));
#3971=SHELL_BASED_SURFACE_MODEL('Body452',(#1799));
#3972=SHELL_BASED_SURFACE_MODEL('Body453',(#1800));
#3973=SHELL_BASED_SURFACE_MODEL('Body454',(#1801));
#3974=SHELL_BASED_SURFACE_MODEL('Body455',(#1802));
#3975=SHELL_BASED_SURFACE_MODEL('Body456',(#1803));
#3976=SHELL_BASED_SURFACE_MODEL('Body457',(#1804));
#3977=SHELL_BASED_SURFACE_MODEL('Body458',(#1805));
#3978=SHELL_BASED_SURFACE_MODEL('Body459',(#1806));
#3979=SHELL_BASED_SURFACE_MODEL('Body460',(#1807));
#3980=SHELL_BASED_SURFACE_MODEL('Body461',(#1808));
#3981=SHELL_BASED_SURFACE_MODEL('Body462',(#1809));
#3982=SHELL_BASED_SURFACE_MODEL('Body463',(#1810));
#3983=SHELL_BASED_SURFACE_MODEL('Body464',(#1811));
#3984=SHELL_BASED_SURFACE_MODEL('Body465',(#1812));
#3985=SHELL_BASED_SURFACE_MODEL('Body466',(#1813));
#3986=SHELL_BASED_SURFACE_MODEL('Body467',(#1814));
#3987=SHELL_BASED_SURFACE_MODEL('Body468',(#1815));
#3988=SHELL_BASED_SURFACE_MODEL('Body469',(#1816));
#3989=SHELL_BASED_SURFACE_MODEL('Body470',(#1817));
#3990=SHELL_BASED_SURFACE_MODEL('Body471',(#1818));
#3991=SHELL_BASED_SURFACE_MODEL('Body472',(#1819));
#3992=SHELL_BASED_SURFACE_MODEL('Body473',(#1820));
#3993=SHELL_BASED_SURFACE_MODEL('Body474',(#1821));
#3994=SHELL_BASED_SURFACE_MODEL('Body475',(#1822));
#3995=SHELL_BASED_SURFACE_MODEL('Body476',(#1823));
#3996=SHELL_BASED_SURFACE_MODEL('Body477',(#1824));
#3997=SHELL_BASED_SURFACE_MODEL('Body478',(#1825));
#3998=SHELL_BASED_SURFACE_MODEL('Body479',(#1826));
#3999=SHELL_BASED_SURFACE_MODEL('Body480',(#1827));
#4000=SHELL_BASED_SURFACE_MODEL('Body481',(#1828));
#4001=SHELL_BASED_SURFACE_MODEL('Body482',(#1829));
#4002=SHELL_BASED_SURFACE_MODEL('Body483',(#1830));
#4003=SHELL_BASED_SURFACE_MODEL('Body484',(#1831));
#4004=SHELL_BASED_SURFACE_MODEL('Body485',(#1832));
#4005=SHELL_BASED_SURFACE_MODEL('Body486',(#1833));
#4006=SHELL_BASED_SURFACE_MODEL('Body487',(#1834));
#4007=SHELL_BASED_SURFACE_MODEL('Body488',(#1835));
#4008=SHELL_BASED_SURFACE_MODEL('Body489',(#1836));
#4009=SHELL_BASED_SURFACE_MODEL('Body490',(#1837));
#4010=SHELL_BASED_SURFACE_MODEL('Body491',(#1838));
#4011=SHELL_BASED_SURFACE_MODEL('Body492',(#1839));
#4012=SHELL_BASED_SURFACE_MODEL('Body493',(#1840));
#4013=SHELL_BASED_SURFACE_MODEL('Body494',(#1841));
#4014=SHELL_BASED_SURFACE_MODEL('Body495',(#1842));
#4015=SHELL_BASED_SURFACE_MODEL('Body496',(#1843));
#4016=SHELL_BASED_SURFACE_MODEL('Body497',(#1844));
#4017=SHELL_BASED_SURFACE_MODEL('Body498',(#1845));
#4018=SHELL_BASED_SURFACE_MODEL('Body499',(#1846));
#4019=SHELL_BASED_SURFACE_MODEL('Body500',(#1847));
#4020=SHELL_BASED_SURFACE_MODEL('Body501',(#1848));
#4021=SHELL_BASED_SURFACE_MODEL('Body502',(#1849));
#4022=SHELL_BASED_SURFACE_MODEL('Body503',(#1850));
#4023=SHELL_BASED_SURFACE_MODEL('Body504',(#1851));
#4024=SHELL_BASED_SURFACE_MODEL('Body505',(#1852));
#4025=SHELL_BASED_SURFACE_MODEL('Body506',(#1853));
#4026=SHELL_BASED_SURFACE_MODEL('Body507',(#1854));
#4027=SHELL_BASED_SURFACE_MODEL('Body508',(#1855));
#4028=SHELL_BASED_SURFACE_MODEL('Body509',(#1856));
#4029=SHELL_BASED_SURFACE_MODEL('Body510',(#1857));
#4030=SHELL_BASED_SURFACE_MODEL('Body511',(#1858));
#4031=SHELL_BASED_SURFACE_MODEL('Body512',(#1859));
#4032=SHELL_BASED_SURFACE_MODEL('Body513',(#1860));
#4033=SHELL_BASED_SURFACE_MODEL('Body514',(#1861));
#4034=SHELL_BASED_SURFACE_MODEL('Body515',(#1862));
#4035=SHELL_BASED_SURFACE_MODEL('Body516',(#1863));
#4036=SHELL_BASED_SURFACE_MODEL('Body517',(#1864));
#4037=SHELL_BASED_SURFACE_MODEL('Body518',(#1865));
#4038=SHELL_BASED_SURFACE_MODEL('Body519',(#1866));
#4039=SHELL_BASED_SURFACE_MODEL('Body520',(#1867));
#4040=SHELL_BASED_SURFACE_MODEL('Body521',(#1868));
#4041=SHELL_BASED_SURFACE_MODEL('Body522',(#1869));
#4042=SHELL_BASED_SURFACE_MODEL('Body523',(#1870));
#4043=SHELL_BASED_SURFACE_MODEL('Body524',(#1871));
#4044=SHELL_BASED_SURFACE_MODEL('Body525',(#1872));
#4045=SHELL_BASED_SURFACE_MODEL('Body526',(#1873));
#4046=SHELL_BASED_SURFACE_MODEL('Body527',(#1874));
#4047=SHELL_BASED_SURFACE_MODEL('Body528',(#1875));
#4048=SHELL_BASED_SURFACE_MODEL('Body529',(#1876));
#4049=SHELL_BASED_SURFACE_MODEL('Body530',(#1877));
#4050=SHELL_BASED_SURFACE_MODEL('Body531',(#1878));
#4051=SHELL_BASED_SURFACE_MODEL('Body532',(#1879));
#4052=SHELL_BASED_SURFACE_MODEL('Body533',(#1880));
#4053=SHELL_BASED_SURFACE_MODEL('Body534',(#1881));
#4054=SHELL_BASED_SURFACE_MODEL('Body535',(#1882));
#4055=SHELL_BASED_SURFACE_MODEL('Body536',(#1883));
#4056=SHELL_BASED_SURFACE_MODEL('Body537',(#1884));
#4057=SHELL_BASED_SURFACE_MODEL('Body538',(#1885));
#4058=SHELL_BASED_SURFACE_MODEL('Body539',(#1886));
#4059=SHELL_BASED_SURFACE_MODEL('Body540',(#1887));
#4060=SHELL_BASED_SURFACE_MODEL('Body541',(#1888));
#4061=SHELL_BASED_SURFACE_MODEL('Body542',(#1889));
#4062=SHELL_BASED_SURFACE_MODEL('Body543',(#1890));
#4063=SHELL_BASED_SURFACE_MODEL('Body544',(#1891));
#4064=SHELL_BASED_SURFACE_MODEL('Body545',(#1892));
#4065=SHELL_BASED_SURFACE_MODEL('Body546',(#1893));
#4066=SHELL_BASED_SURFACE_MODEL('Body547',(#1894));
#4067=SHELL_BASED_SURFACE_MODEL('Body548',(#1895));
#4068=SHELL_BASED_SURFACE_MODEL('Body549',(#1896));
#4069=SHELL_BASED_SURFACE_MODEL('Body550',(#1897));
#4070=SHELL_BASED_SURFACE_MODEL('Body551',(#1898));
#4071=SHELL_BASED_SURFACE_MODEL('Body552',(#1899));
#4072=SHELL_BASED_SURFACE_MODEL('Body553',(#1900));
#4073=SHELL_BASED_SURFACE_MODEL('Body554',(#1901));
#4074=SHELL_BASED_SURFACE_MODEL('Body555',(#1902));
#4075=SHELL_BASED_SURFACE_MODEL('Body13',(#1903));
#4076=SHELL_BASED_SURFACE_MODEL('Body14',(#1904));
#4077=SHELL_BASED_SURFACE_MODEL('Body15',(#1905));
#4078=SHELL_BASED_SURFACE_MODEL('Body16',(#1906));
#4079=SHELL_BASED_SURFACE_MODEL('Body17',(#1907));
#4080=SHELL_BASED_SURFACE_MODEL('Body18',(#1908));
#4081=SHELL_BASED_SURFACE_MODEL('Body19',(#1909));
#4082=SHELL_BASED_SURFACE_MODEL('Body20',(#1910));
#4083=SHELL_BASED_SURFACE_MODEL('Body21',(#1911));
#4084=SHELL_BASED_SURFACE_MODEL('Body22',(#1912));
#4085=SHELL_BASED_SURFACE_MODEL('Body23',(#1913));
#4086=SHELL_BASED_SURFACE_MODEL('Body24',(#1914));
#4087=SHELL_BASED_SURFACE_MODEL('Body25',(#1915));
#4088=SHELL_BASED_SURFACE_MODEL('Body26',(#1916));
#4089=SHELL_BASED_SURFACE_MODEL('Body27',(#1917));
#4090=SHELL_BASED_SURFACE_MODEL('Body28',(#1918));
#4091=SHELL_BASED_SURFACE_MODEL('Body29',(#1919));
#4092=SHELL_BASED_SURFACE_MODEL('Body30',(#1920));
#4093=SHELL_BASED_SURFACE_MODEL('Body31',(#1921));
#4094=SHELL_BASED_SURFACE_MODEL('Body32',(#1922));
#4095=SHELL_BASED_SURFACE_MODEL('Body33',(#1923));
#4096=SHELL_BASED_SURFACE_MODEL('Body34',(#1924));
#4097=SHELL_BASED_SURFACE_MODEL('Body35',(#1925));
#4098=SHELL_BASED_SURFACE_MODEL('Body36',(#1926));
#4099=SHELL_BASED_SURFACE_MODEL('Body37',(#1927));
#4100=SHELL_BASED_SURFACE_MODEL('Body38',(#1928));
#4101=SHELL_BASED_SURFACE_MODEL('Body39',(#1929));
#4102=SHELL_BASED_SURFACE_MODEL('Body40',(#1930));
#4103=SHELL_BASED_SURFACE_MODEL('Body41',(#1931));
#4104=SHELL_BASED_SURFACE_MODEL('Body42',(#1932));
#4105=SHELL_BASED_SURFACE_MODEL('Body43',(#1933));
#4106=SHELL_BASED_SURFACE_MODEL('Body44',(#1934));
#4107=SHELL_BASED_SURFACE_MODEL('Body45',(#1935));
#4108=SHELL_BASED_SURFACE_MODEL('Body46',(#1936));
#4109=SHELL_BASED_SURFACE_MODEL('Body47',(#1937));
#4110=SHELL_BASED_SURFACE_MODEL('Body48',(#1938));
#4111=SHELL_BASED_SURFACE_MODEL('Body49',(#1939));
#4112=SHELL_BASED_SURFACE_MODEL('Body50',(#1940));
#4113=SHELL_BASED_SURFACE_MODEL('Body51',(#1941));
#4114=SHELL_BASED_SURFACE_MODEL('Body52',(#1942));
#4115=SHELL_BASED_SURFACE_MODEL('Body53',(#1943));
#4116=SHELL_BASED_SURFACE_MODEL('Body54',(#1944));
#4117=SHELL_BASED_SURFACE_MODEL('Body55',(#1945));
#4118=SHELL_BASED_SURFACE_MODEL('Body56',(#1946));
#4119=SHELL_BASED_SURFACE_MODEL('Body57',(#1947));
#4120=SHELL_BASED_SURFACE_MODEL('Body58',(#1948));
#4121=SHELL_BASED_SURFACE_MODEL('Body59',(#1949));
#4122=SHELL_BASED_SURFACE_MODEL('Body60',(#1950));
#4123=SHELL_BASED_SURFACE_MODEL('Body61',(#1951));
#4124=SHELL_BASED_SURFACE_MODEL('Body62',(#1952));
#4125=SHELL_BASED_SURFACE_MODEL('Body63',(#1953));
#4126=SHELL_BASED_SURFACE_MODEL('Body64',(#1954));
#4127=SHELL_BASED_SURFACE_MODEL('Body65',(#1955));
#4128=SHELL_BASED_SURFACE_MODEL('Body66',(#1956));
#4129=SHELL_BASED_SURFACE_MODEL('Body67',(#1957));
#4130=SHELL_BASED_SURFACE_MODEL('Body68',(#1958));
#4131=SHELL_BASED_SURFACE_MODEL('Body69',(#1959));
#4132=SHELL_BASED_SURFACE_MODEL('Body70',(#1960));
#4133=SHELL_BASED_SURFACE_MODEL('Body71',(#1961));
#4134=SHELL_BASED_SURFACE_MODEL('Body72',(#1962));
#4135=SHELL_BASED_SURFACE_MODEL('Body73',(#1963));
#4136=SHELL_BASED_SURFACE_MODEL('Body74',(#1964));
#4137=SHELL_BASED_SURFACE_MODEL('Body75',(#1965));
#4138=SHELL_BASED_SURFACE_MODEL('Body76',(#1966));
#4139=SHELL_BASED_SURFACE_MODEL('Body77',(#1967));
#4140=SHELL_BASED_SURFACE_MODEL('Body78',(#1968));
#4141=SHELL_BASED_SURFACE_MODEL('Body79',(#1969));
#4142=SHELL_BASED_SURFACE_MODEL('Body80',(#1970));
#4143=SHELL_BASED_SURFACE_MODEL('Body81',(#1971));
#4144=SHELL_BASED_SURFACE_MODEL('Body82',(#1972));
#4145=SHELL_BASED_SURFACE_MODEL('Body83',(#1973));
#4146=SHELL_BASED_SURFACE_MODEL('Body84',(#1974));
#4147=SHELL_BASED_SURFACE_MODEL('Body85',(#1975));
#4148=SHELL_BASED_SURFACE_MODEL('Body86',(#1976));
#4149=SHELL_BASED_SURFACE_MODEL('Body87',(#1977));
#4150=SHELL_BASED_SURFACE_MODEL('Body88',(#1978));
#4151=SHELL_BASED_SURFACE_MODEL('Body89',(#1979));
#4152=SHELL_BASED_SURFACE_MODEL('Body90',(#1980));
#4153=SHELL_BASED_SURFACE_MODEL('Body91',(#1981));
#4154=SHELL_BASED_SURFACE_MODEL('Body92',(#1982));
#4155=SHELL_BASED_SURFACE_MODEL('Body93',(#1983));
#4156=SHELL_BASED_SURFACE_MODEL('Body94',(#1984));
#4157=SHELL_BASED_SURFACE_MODEL('Body95',(#1985));
#4158=SHELL_BASED_SURFACE_MODEL('Body96',(#1986));
#4159=SHELL_BASED_SURFACE_MODEL('Body97',(#1987));
#4160=SHELL_BASED_SURFACE_MODEL('Body98',(#1988));
#4161=SHELL_BASED_SURFACE_MODEL('Body99',(#1989));
#4162=SHELL_BASED_SURFACE_MODEL('Body100',(#1990));
#4163=SHELL_BASED_SURFACE_MODEL('Body101',(#1991));
#4164=SHELL_BASED_SURFACE_MODEL('Body102',(#1992));
#4165=SHELL_BASED_SURFACE_MODEL('Body103',(#1993));
#4166=SHELL_BASED_SURFACE_MODEL('Body104',(#1994));
#4167=SHELL_BASED_SURFACE_MODEL('Body105',(#1995));
#4168=SHELL_BASED_SURFACE_MODEL('Body106',(#1996));
#4169=SHELL_BASED_SURFACE_MODEL('Body107',(#1997));
#4170=SHELL_BASED_SURFACE_MODEL('Body108',(#1998));
#4171=SHELL_BASED_SURFACE_MODEL('Body109',(#1999));
#4172=SHELL_BASED_SURFACE_MODEL('Body110',(#2000));
#4173=SHELL_BASED_SURFACE_MODEL('Body111',(#2001));
#4174=SHELL_BASED_SURFACE_MODEL('Body112',(#2002));
#4175=SHELL_BASED_SURFACE_MODEL('Body113',(#2003));
#4176=SHELL_BASED_SURFACE_MODEL('Body114',(#2004));
#4177=SHELL_BASED_SURFACE_MODEL('Body115',(#2005));
#4178=SHELL_BASED_SURFACE_MODEL('Body116',(#2006));
#4179=SHELL_BASED_SURFACE_MODEL('Body117',(#2007));
#4180=SHELL_BASED_SURFACE_MODEL('Body118',(#2008));
#4181=SHELL_BASED_SURFACE_MODEL('Body119',(#2009));
#4182=SHELL_BASED_SURFACE_MODEL('Body120',(#2010));
#4183=SHELL_BASED_SURFACE_MODEL('Body121',(#2011));
#4184=SHELL_BASED_SURFACE_MODEL('Body122',(#2012));
#4185=SHELL_BASED_SURFACE_MODEL('Body123',(#2013));
#4186=SHELL_BASED_SURFACE_MODEL('Body124',(#2014));
#4187=SHELL_BASED_SURFACE_MODEL('Body125',(#2015));
#4188=SHELL_BASED_SURFACE_MODEL('Body126',(#2016));
#4189=SHELL_BASED_SURFACE_MODEL('Body127',(#2017));
#4190=SHELL_BASED_SURFACE_MODEL('Body128',(#2018));
#4191=SHELL_BASED_SURFACE_MODEL('Body129',(#2019));
#4192=SHELL_BASED_SURFACE_MODEL('Body130',(#2020));
#4193=SHELL_BASED_SURFACE_MODEL('Body131',(#2021));
#4194=SHELL_BASED_SURFACE_MODEL('Body132',(#2022));
#4195=SHELL_BASED_SURFACE_MODEL('Body133',(#2023));
#4196=SHELL_BASED_SURFACE_MODEL('Body134',(#2024));
#4197=SHELL_BASED_SURFACE_MODEL('Body135',(#2025));
#4198=SHELL_BASED_SURFACE_MODEL('Body136',(#2026));
#4199=SHELL_BASED_SURFACE_MODEL('Body137',(#2027));
#4200=SHELL_BASED_SURFACE_MODEL('Body138',(#2028));
#4201=SHELL_BASED_SURFACE_MODEL('Body139',(#2029));
#4202=SHELL_BASED_SURFACE_MODEL('Body140',(#2030));
#4203=SHELL_BASED_SURFACE_MODEL('Body141',(#2031));
#4204=SHELL_BASED_SURFACE_MODEL('Body142',(#2032));
#4205=SHELL_BASED_SURFACE_MODEL('Body143',(#2033));
#4206=SHELL_BASED_SURFACE_MODEL('Body144',(#2034));
#4207=SHELL_BASED_SURFACE_MODEL('Body145',(#2035));
#4208=SHELL_BASED_SURFACE_MODEL('Body146',(#2036));
#4209=SHELL_BASED_SURFACE_MODEL('Body147',(#2037));
#4210=SHELL_BASED_SURFACE_MODEL('Body148',(#2038));
#4211=SHELL_BASED_SURFACE_MODEL('Body149',(#2039));
#4212=SHELL_BASED_SURFACE_MODEL('Body150',(#2040));
#4213=SHELL_BASED_SURFACE_MODEL('Body151',(#2041));
#4214=SHELL_BASED_SURFACE_MODEL('Body152',(#2042));
#4215=SHELL_BASED_SURFACE_MODEL('Body153',(#2043));
#4216=SHELL_BASED_SURFACE_MODEL('Body154',(#2044));
#4217=SHELL_BASED_SURFACE_MODEL('Body155',(#2045));
#4218=SHELL_BASED_SURFACE_MODEL('Body156',(#2046));
#4219=SHELL_BASED_SURFACE_MODEL('Body157',(#2047));
#4220=SHELL_BASED_SURFACE_MODEL('Body158',(#2048));
#4221=SHELL_BASED_SURFACE_MODEL('Body159',(#2049));
#4222=SHELL_BASED_SURFACE_MODEL('Body160',(#2050));
#4223=SHELL_BASED_SURFACE_MODEL('Body161',(#2051));
#4224=SHELL_BASED_SURFACE_MODEL('Body162',(#2052));
#4225=SHELL_BASED_SURFACE_MODEL('Body163',(#2053));
#4226=SHELL_BASED_SURFACE_MODEL('Body164',(#2054));
#4227=SHELL_BASED_SURFACE_MODEL('Body165',(#2055));
#4228=SHELL_BASED_SURFACE_MODEL('Body166',(#2056));
#4229=SHELL_BASED_SURFACE_MODEL('Body167',(#2057));
#4230=SHELL_BASED_SURFACE_MODEL('Body168',(#2058));
#4231=SHELL_BASED_SURFACE_MODEL('Body169',(#2059));
#4232=SHELL_BASED_SURFACE_MODEL('Body170',(#2060));
#4233=SHELL_BASED_SURFACE_MODEL('Body171',(#2061));
#4234=SHELL_BASED_SURFACE_MODEL('Body172',(#2062));
#4235=SHELL_BASED_SURFACE_MODEL('Body173',(#2063));
#4236=SHELL_BASED_SURFACE_MODEL('Body174',(#2064));
#4237=SHELL_BASED_SURFACE_MODEL('Body175',(#2065));
#4238=SHELL_BASED_SURFACE_MODEL('Body176',(#2066));
#4239=SHELL_BASED_SURFACE_MODEL('Body177',(#2067));
#4240=SHELL_BASED_SURFACE_MODEL('Body178',(#2068));
#4241=SHELL_BASED_SURFACE_MODEL('Body179',(#2069));
#4242=SHELL_BASED_SURFACE_MODEL('Body180',(#2070));
#4243=SHELL_BASED_SURFACE_MODEL('Body181',(#2071));
#4244=SHELL_BASED_SURFACE_MODEL('Body182',(#2072));
#4245=SHELL_BASED_SURFACE_MODEL('Body183',(#2073));
#4246=SHELL_BASED_SURFACE_MODEL('Body184',(#2074));
#4247=SHELL_BASED_SURFACE_MODEL('Body185',(#2075));
#4248=SHELL_BASED_SURFACE_MODEL('Body186',(#2076));
#4249=SHELL_BASED_SURFACE_MODEL('Body187',(#2077));
#4250=SHELL_BASED_SURFACE_MODEL('Body188',(#2078));
#4251=SHELL_BASED_SURFACE_MODEL('Body189',(#2079));
#4252=SHELL_BASED_SURFACE_MODEL('Body190',(#2080));
#4253=SHELL_BASED_SURFACE_MODEL('Body191',(#2081));
#4254=SHELL_BASED_SURFACE_MODEL('Body192',(#2082));
#4255=SHELL_BASED_SURFACE_MODEL('Body193',(#2083));
#4256=SHELL_BASED_SURFACE_MODEL('Body194',(#2084));
#4257=SHELL_BASED_SURFACE_MODEL('Body195',(#2085));
#4258=SHELL_BASED_SURFACE_MODEL('Body196',(#2086));
#4259=SHELL_BASED_SURFACE_MODEL('Body197',(#2087));
#4260=SHELL_BASED_SURFACE_MODEL('Body198',(#2088));
#4261=SHELL_BASED_SURFACE_MODEL('Body199',(#2089));
#4262=SHELL_BASED_SURFACE_MODEL('Body200',(#2090));
#4263=SHELL_BASED_SURFACE_MODEL('Body201',(#2091));
#4264=SHELL_BASED_SURFACE_MODEL('Body202',(#2092));
#4265=SHELL_BASED_SURFACE_MODEL('Body203',(#2093));
#4266=SHELL_BASED_SURFACE_MODEL('Body204',(#2094));
#4267=SHELL_BASED_SURFACE_MODEL('Body205',(#2095));
#4268=SHELL_BASED_SURFACE_MODEL('Body206',(#2096));
#4269=SHELL_BASED_SURFACE_MODEL('Body207',(#2097));
#4270=SHELL_BASED_SURFACE_MODEL('Body208',(#2098));
#4271=SHELL_BASED_SURFACE_MODEL('Body209',(#2099));
#4272=SHELL_BASED_SURFACE_MODEL('Body210',(#2100));
#4273=SHELL_BASED_SURFACE_MODEL('Body211',(#2101));
#4274=SHELL_BASED_SURFACE_MODEL('Body212',(#2102));
#4275=SHELL_BASED_SURFACE_MODEL('Body213',(#2103));
#4276=SHELL_BASED_SURFACE_MODEL('Body214',(#2104));
#4277=SHELL_BASED_SURFACE_MODEL('Body215',(#2105));
#4278=SHELL_BASED_SURFACE_MODEL('Body216',(#2106));
#4279=SHELL_BASED_SURFACE_MODEL('Body217',(#2107));
#4280=SHELL_BASED_SURFACE_MODEL('Body218',(#2108));
#4281=SHELL_BASED_SURFACE_MODEL('Body219',(#2109));
#4282=SHELL_BASED_SURFACE_MODEL('Body220',(#2110));
#4283=SHELL_BASED_SURFACE_MODEL('Body221',(#2111));
#4284=SHELL_BASED_SURFACE_MODEL('Body222',(#2112));
#4285=SHELL_BASED_SURFACE_MODEL('Body223',(#2113));
#4286=SHELL_BASED_SURFACE_MODEL('Body224',(#2114));
#4287=SHELL_BASED_SURFACE_MODEL('Body225',(#2115));
#4288=SHELL_BASED_SURFACE_MODEL('Body226',(#2116));
#4289=SHELL_BASED_SURFACE_MODEL('Body227',(#2117));
#4290=SHELL_BASED_SURFACE_MODEL('Body228',(#2118));
#4291=SHELL_BASED_SURFACE_MODEL('Body229',(#2119));
#4292=SHELL_BASED_SURFACE_MODEL('Body230',(#2120));
#4293=SHELL_BASED_SURFACE_MODEL('Body231',(#2121));
#4294=SHELL_BASED_SURFACE_MODEL('Body232',(#2122));
#4295=SHELL_BASED_SURFACE_MODEL('Body233',(#2123));
#4296=SHELL_BASED_SURFACE_MODEL('Body234',(#2124));
#4297=SHELL_BASED_SURFACE_MODEL('Body235',(#2125));
#4298=SHELL_BASED_SURFACE_MODEL('Body236',(#2126));
#4299=SHELL_BASED_SURFACE_MODEL('Body237',(#2127));
#4300=SHELL_BASED_SURFACE_MODEL('Body238',(#2128));
#4301=SHELL_BASED_SURFACE_MODEL('Body239',(#2129));
#4302=SHELL_BASED_SURFACE_MODEL('Body240',(#2130));
#4303=SHELL_BASED_SURFACE_MODEL('Body241',(#2131));
#4304=SHELL_BASED_SURFACE_MODEL('Body242',(#2132));
#4305=SHELL_BASED_SURFACE_MODEL('Body243',(#2133));
#4306=SHELL_BASED_SURFACE_MODEL('Body244',(#2134));
#4307=SHELL_BASED_SURFACE_MODEL('Body245',(#2135));
#4308=SHELL_BASED_SURFACE_MODEL('Body246',(#2136));
#4309=SHELL_BASED_SURFACE_MODEL('Body247',(#2137));
#4310=SHELL_BASED_SURFACE_MODEL('Body248',(#2138));
#4311=SHELL_BASED_SURFACE_MODEL('Body249',(#2139));
#4312=SHELL_BASED_SURFACE_MODEL('Body250',(#2140));
#4313=SHELL_BASED_SURFACE_MODEL('Body251',(#2141));
#4314=SHELL_BASED_SURFACE_MODEL('Body252',(#2142));
#4315=SHELL_BASED_SURFACE_MODEL('Body253',(#2143));
#4316=SHELL_BASED_SURFACE_MODEL('Body254',(#2144));
#4317=SHELL_BASED_SURFACE_MODEL('Body255',(#2145));
#4318=SHELL_BASED_SURFACE_MODEL('Body256',(#2146));
#4319=SHELL_BASED_SURFACE_MODEL('Body257',(#2147));
#4320=SHELL_BASED_SURFACE_MODEL('Body258',(#2148));
#4321=SHELL_BASED_SURFACE_MODEL('Body259',(#2149));
#4322=SHELL_BASED_SURFACE_MODEL('Body260',(#2150));
#4323=SHELL_BASED_SURFACE_MODEL('Body261',(#2151));
#4324=SHELL_BASED_SURFACE_MODEL('Body262',(#2152));
#4325=SHELL_BASED_SURFACE_MODEL('Body263',(#2153));
#4326=SHELL_BASED_SURFACE_MODEL('Body264',(#2154));
#4327=SHELL_BASED_SURFACE_MODEL('Body265',(#2155));
#4328=SHELL_BASED_SURFACE_MODEL('Body266',(#2156));
#4329=SHELL_BASED_SURFACE_MODEL('Body267',(#2157));
#4330=SHELL_BASED_SURFACE_MODEL('Body268',(#2158));
#4331=SHELL_BASED_SURFACE_MODEL('Body269',(#2159));
#4332=SHELL_BASED_SURFACE_MODEL('Body270',(#2160));
#4333=SHELL_BASED_SURFACE_MODEL('Body271',(#2161));
#4334=SHELL_BASED_SURFACE_MODEL('Body272',(#2162));
#4335=SHELL_BASED_SURFACE_MODEL('Body273',(#2163));
#4336=SHELL_BASED_SURFACE_MODEL('Body274',(#2164));
#4337=SHELL_BASED_SURFACE_MODEL('Body275',(#2165));
#4338=SHELL_BASED_SURFACE_MODEL('Body276',(#2166));
#4339=SHELL_BASED_SURFACE_MODEL('Body277',(#2167));
#4340=SHELL_BASED_SURFACE_MODEL('Body278',(#2168));
#4341=SHELL_BASED_SURFACE_MODEL('Body279',(#2169));
#4342=SHELL_BASED_SURFACE_MODEL('Body280',(#2170));
#4343=SHELL_BASED_SURFACE_MODEL('Body281',(#2171));
#4344=SHELL_BASED_SURFACE_MODEL('Body282',(#2172));
#4345=SHELL_BASED_SURFACE_MODEL('Body283',(#2173));
#4346=SHELL_BASED_SURFACE_MODEL('Body284',(#2174));
#4347=SHELL_BASED_SURFACE_MODEL('Body285',(#2175));
#4348=SHELL_BASED_SURFACE_MODEL('Body286',(#2176));
#4349=SHELL_BASED_SURFACE_MODEL('Body287',(#2177));
#4350=SHELL_BASED_SURFACE_MODEL('Body288',(#2178));
#4351=SHELL_BASED_SURFACE_MODEL('Body289',(#2179));
#4352=SHELL_BASED_SURFACE_MODEL('Body290',(#2180));
#4353=SHELL_BASED_SURFACE_MODEL('Body291',(#2181));
#4354=SHELL_BASED_SURFACE_MODEL('Body292',(#2182));
#4355=SHELL_BASED_SURFACE_MODEL('Body293',(#2183));
#4356=SHELL_BASED_SURFACE_MODEL('Body294',(#2184));
#4357=SHELL_BASED_SURFACE_MODEL('Body295',(#2185));
#4358=SHELL_BASED_SURFACE_MODEL('Body296',(#2186));
#4359=SHELL_BASED_SURFACE_MODEL('Body297',(#2187));
#4360=SHELL_BASED_SURFACE_MODEL('Body298',(#2188));
#4361=SHELL_BASED_SURFACE_MODEL('Body299',(#2189));
#4362=SHELL_BASED_SURFACE_MODEL('Body300',(#2190));
#4363=SHELL_BASED_SURFACE_MODEL('Body301',(#2191));
#4364=SHELL_BASED_SURFACE_MODEL('Body302',(#2192));
#4365=SHELL_BASED_SURFACE_MODEL('Body303',(#2193));
#4366=SHELL_BASED_SURFACE_MODEL('Body304',(#2194));
#4367=SHELL_BASED_SURFACE_MODEL('Body305',(#2195));
#4368=SHELL_BASED_SURFACE_MODEL('Body306',(#2196));
#4369=SHELL_BASED_SURFACE_MODEL('Body307',(#2197));
#4370=SHELL_BASED_SURFACE_MODEL('Body308',(#2198));
#4371=SHELL_BASED_SURFACE_MODEL('Body309',(#2199));
#4372=SHELL_BASED_SURFACE_MODEL('Body310',(#2200));
#4373=SHELL_BASED_SURFACE_MODEL('Body311',(#2201));
#4374=SHELL_BASED_SURFACE_MODEL('Body312',(#2202));
#4375=SHELL_BASED_SURFACE_MODEL('Body313',(#2203));
#4376=SHELL_BASED_SURFACE_MODEL('Body314',(#2204));
#4377=SHELL_BASED_SURFACE_MODEL('Body315',(#2205));
#4378=SHELL_BASED_SURFACE_MODEL('Body316',(#2206));
#4379=SHELL_BASED_SURFACE_MODEL('Body317',(#2207));
#4380=SHELL_BASED_SURFACE_MODEL('Body318',(#2208));
#4381=SHELL_BASED_SURFACE_MODEL('Body319',(#2209));
#4382=SHELL_BASED_SURFACE_MODEL('Body320',(#2210));
#4383=SHELL_BASED_SURFACE_MODEL('Body321',(#2211));
#4384=SHELL_BASED_SURFACE_MODEL('Body322',(#2212));
#4385=SHELL_BASED_SURFACE_MODEL('Body323',(#2213));
#4386=SHELL_BASED_SURFACE_MODEL('Body324',(#2214));
#4387=SHELL_BASED_SURFACE_MODEL('Body325',(#2215));
#4388=SHELL_BASED_SURFACE_MODEL('Body326',(#2216));
#4389=SHELL_BASED_SURFACE_MODEL('Body327',(#2217));
#4390=SHELL_BASED_SURFACE_MODEL('Body328',(#2218));
#4391=SHELL_BASED_SURFACE_MODEL('Body329',(#2219));
#4392=SHELL_BASED_SURFACE_MODEL('Body330',(#2220));
#4393=SHELL_BASED_SURFACE_MODEL('Body331',(#2221));
#4394=SHELL_BASED_SURFACE_MODEL('Body332',(#2222));
#4395=SHELL_BASED_SURFACE_MODEL('Body333',(#2223));
#4396=SHELL_BASED_SURFACE_MODEL('Body334',(#2224));
#4397=SHELL_BASED_SURFACE_MODEL('Body335',(#2225));
#4398=SHELL_BASED_SURFACE_MODEL('Body336',(#2226));
#4399=SHELL_BASED_SURFACE_MODEL('Body337',(#2227));
#4400=SHELL_BASED_SURFACE_MODEL('Body338',(#2228));
#4401=SHELL_BASED_SURFACE_MODEL('Body339',(#2229));
#4402=SHELL_BASED_SURFACE_MODEL('Body340',(#2230));
#4403=SHELL_BASED_SURFACE_MODEL('Body341',(#2231));
#4404=SHELL_BASED_SURFACE_MODEL('Body342',(#2232));
#4405=SHELL_BASED_SURFACE_MODEL('Body343',(#2233));
#4406=SHELL_BASED_SURFACE_MODEL('Body344',(#2234));
#4407=SHELL_BASED_SURFACE_MODEL('Body345',(#2235));
#4408=SHELL_BASED_SURFACE_MODEL('Body346',(#2236));
#4409=SHELL_BASED_SURFACE_MODEL('Body347',(#2237));
#4410=SHELL_BASED_SURFACE_MODEL('Body348',(#2238));
#4411=SHELL_BASED_SURFACE_MODEL('Body349',(#2239));
#4412=SHELL_BASED_SURFACE_MODEL('Body350',(#2240));
#4413=SHELL_BASED_SURFACE_MODEL('Body351',(#2241));
#4414=SHELL_BASED_SURFACE_MODEL('Body352',(#2242));
#4415=SHELL_BASED_SURFACE_MODEL('Body353',(#2243));
#4416=SHELL_BASED_SURFACE_MODEL('Body354',(#2244));
#4417=SHELL_BASED_SURFACE_MODEL('Body355',(#2245));
#4418=SHELL_BASED_SURFACE_MODEL('Body356',(#2246));
#4419=SHELL_BASED_SURFACE_MODEL('Body357',(#2247));
#4420=SHELL_BASED_SURFACE_MODEL('Body358',(#2248));
#4421=SHELL_BASED_SURFACE_MODEL('Body359',(#2249));
#4422=SHELL_BASED_SURFACE_MODEL('Body360',(#2250));
#4423=SHELL_BASED_SURFACE_MODEL('Body361',(#2251));
#4424=SHELL_BASED_SURFACE_MODEL('Body362',(#2252));
#4425=SHELL_BASED_SURFACE_MODEL('Body363',(#2253));
#4426=SHELL_BASED_SURFACE_MODEL('Body364',(#2254));
#4427=SHELL_BASED_SURFACE_MODEL('Body365',(#2255));
#4428=SHELL_BASED_SURFACE_MODEL('Body366',(#2256));
#4429=SHELL_BASED_SURFACE_MODEL('Body367',(#2257));
#4430=SHELL_BASED_SURFACE_MODEL('Body368',(#2258));
#4431=SHELL_BASED_SURFACE_MODEL('Body369',(#2259));
#4432=SHELL_BASED_SURFACE_MODEL('Body370',(#2260));
#4433=SHELL_BASED_SURFACE_MODEL('Body371',(#2261));
#4434=SHELL_BASED_SURFACE_MODEL('Body372',(#2262));
#4435=SHELL_BASED_SURFACE_MODEL('Body373',(#2263));
#4436=SHELL_BASED_SURFACE_MODEL('Body374',(#2264));
#4437=SHELL_BASED_SURFACE_MODEL('Body375',(#2265));
#4438=SHELL_BASED_SURFACE_MODEL('Body376',(#2266));
#4439=SHELL_BASED_SURFACE_MODEL('Body377',(#2267));
#4440=SHELL_BASED_SURFACE_MODEL('Body378',(#2268));
#4441=SHELL_BASED_SURFACE_MODEL('Body379',(#2269));
#4442=SHELL_BASED_SURFACE_MODEL('Body380',(#2270));
#4443=SHELL_BASED_SURFACE_MODEL('Body381',(#2271));
#4444=SHELL_BASED_SURFACE_MODEL('Body382',(#2272));
#4445=SHELL_BASED_SURFACE_MODEL('Body383',(#2273));
#4446=SHELL_BASED_SURFACE_MODEL('Body384',(#2274));
#4447=SHELL_BASED_SURFACE_MODEL('Body385',(#2275));
#4448=SHELL_BASED_SURFACE_MODEL('Body386',(#2276));
#4449=SHELL_BASED_SURFACE_MODEL('Body387',(#2277));
#4450=SHELL_BASED_SURFACE_MODEL('Body388',(#2278));
#4451=SHELL_BASED_SURFACE_MODEL('Body389',(#2279));
#4452=SHELL_BASED_SURFACE_MODEL('Body390',(#2280));
#4453=SHELL_BASED_SURFACE_MODEL('Body391',(#2281));
#4454=SHELL_BASED_SURFACE_MODEL('Body392',(#2282));
#4455=SHELL_BASED_SURFACE_MODEL('Body393',(#2283));
#4456=SHELL_BASED_SURFACE_MODEL('Body394',(#2284));
#4457=SHELL_BASED_SURFACE_MODEL('Body395',(#2285));
#4458=SHELL_BASED_SURFACE_MODEL('Body396',(#2286));
#4459=SHELL_BASED_SURFACE_MODEL('Body397',(#2287));
#4460=SHELL_BASED_SURFACE_MODEL('Body398',(#2288));
#4461=SHELL_BASED_SURFACE_MODEL('Body399',(#2289));
#4462=SHELL_BASED_SURFACE_MODEL('Body400',(#2290));
#4463=SHELL_BASED_SURFACE_MODEL('Body401',(#2291));
#4464=SHELL_BASED_SURFACE_MODEL('Body402',(#2292));
#4465=SHELL_BASED_SURFACE_MODEL('Body403',(#2293));
#4466=SHELL_BASED_SURFACE_MODEL('Body404',(#2294));
#4467=SHELL_BASED_SURFACE_MODEL('Body405',(#2295));
#4468=SHELL_BASED_SURFACE_MODEL('Body406',(#2296));
#4469=SHELL_BASED_SURFACE_MODEL('Body407',(#2297));
#4470=SHELL_BASED_SURFACE_MODEL('Body408',(#2298));
#4471=SHELL_BASED_SURFACE_MODEL('Body409',(#2299));
#4472=SHELL_BASED_SURFACE_MODEL('Body410',(#2300));
#4473=SHELL_BASED_SURFACE_MODEL('Body411',(#2301));
#4474=SHELL_BASED_SURFACE_MODEL('Body412',(#2302));
#4475=SHELL_BASED_SURFACE_MODEL('Body413',(#2303));
#4476=SHELL_BASED_SURFACE_MODEL('Body414',(#2304));
#4477=SHELL_BASED_SURFACE_MODEL('Body415',(#2305));
#4478=SHELL_BASED_SURFACE_MODEL('Body416',(#2306));
#4479=SHELL_BASED_SURFACE_MODEL('Body417',(#2307));
#4480=SHELL_BASED_SURFACE_MODEL('Body418',(#2308));
#4481=SHELL_BASED_SURFACE_MODEL('Body419',(#2309));
#4482=SHELL_BASED_SURFACE_MODEL('Body420',(#2310));
#4483=SHELL_BASED_SURFACE_MODEL('Body421',(#2311));
#4484=SHELL_BASED_SURFACE_MODEL('Body422',(#2312));
#4485=SHELL_BASED_SURFACE_MODEL('Body423',(#2313));
#4486=SHELL_BASED_SURFACE_MODEL('Body424',(#2314));
#4487=SHELL_BASED_SURFACE_MODEL('Body425',(#2315));
#4488=SHELL_BASED_SURFACE_MODEL('Body426',(#2316));
#4489=SHELL_BASED_SURFACE_MODEL('Body427',(#2317));
#4490=SHELL_BASED_SURFACE_MODEL('Body428',(#2318));
#4491=SHELL_BASED_SURFACE_MODEL('Body429',(#2319));
#4492=SHELL_BASED_SURFACE_MODEL('Body430',(#2320));
#4493=SHELL_BASED_SURFACE_MODEL('Body431',(#2321));
#4494=SHELL_BASED_SURFACE_MODEL('Body432',(#2322));
#4495=SHELL_BASED_SURFACE_MODEL('Body433',(#2323));
#4496=SHELL_BASED_SURFACE_MODEL('Body434',(#2324));
#4497=SHELL_BASED_SURFACE_MODEL('Body435',(#2325));
#4498=SHELL_BASED_SURFACE_MODEL('Body436',(#2326));
#4499=SHELL_BASED_SURFACE_MODEL('Body437',(#2327));
#4500=SHELL_BASED_SURFACE_MODEL('Body438',(#2328));
#4501=SHELL_BASED_SURFACE_MODEL('Body439',(#2329));
#4502=SHELL_BASED_SURFACE_MODEL('Body440',(#2330));
#4503=SHELL_BASED_SURFACE_MODEL('Body441',(#2331));
#4504=SHELL_BASED_SURFACE_MODEL('Body442',(#2332));
#4505=SHELL_BASED_SURFACE_MODEL('Body443',(#2333));
#4506=SHELL_BASED_SURFACE_MODEL('Body444',(#2334));
#4507=SHELL_BASED_SURFACE_MODEL('Body445',(#2335));
#4508=SHELL_BASED_SURFACE_MODEL('Body446',(#2336));
#4509=SHELL_BASED_SURFACE_MODEL('Body447',(#2337));
#4510=SHELL_BASED_SURFACE_MODEL('Body448',(#2338));
#4511=SHELL_BASED_SURFACE_MODEL('Body449',(#2339));
#4512=SHELL_BASED_SURFACE_MODEL('Body450',(#2340));
#4513=SHELL_BASED_SURFACE_MODEL('Body451',(#2341));
#4514=SHELL_BASED_SURFACE_MODEL('Body452',(#2342));
#4515=SHELL_BASED_SURFACE_MODEL('Body453',(#2343));
#4516=SHELL_BASED_SURFACE_MODEL('Body454',(#2344));
#4517=SHELL_BASED_SURFACE_MODEL('Body455',(#2345));
#4518=SHELL_BASED_SURFACE_MODEL('Body456',(#2346));
#4519=SHELL_BASED_SURFACE_MODEL('Body457',(#2347));
#4520=SHELL_BASED_SURFACE_MODEL('Body458',(#2348));
#4521=SHELL_BASED_SURFACE_MODEL('Body459',(#2349));
#4522=SHELL_BASED_SURFACE_MODEL('Body460',(#2350));
#4523=SHELL_BASED_SURFACE_MODEL('Body461',(#2351));
#4524=SHELL_BASED_SURFACE_MODEL('Body462',(#2352));
#4525=SHELL_BASED_SURFACE_MODEL('Body463',(#2353));
#4526=SHELL_BASED_SURFACE_MODEL('Body464',(#2354));
#4527=SHELL_BASED_SURFACE_MODEL('Body465',(#2355));
#4528=SHELL_BASED_SURFACE_MODEL('Body466',(#2356));
#4529=SHELL_BASED_SURFACE_MODEL('Body467',(#2357));
#4530=SHELL_BASED_SURFACE_MODEL('Body468',(#2358));
#4531=SHELL_BASED_SURFACE_MODEL('Body469',(#2359));
#4532=SHELL_BASED_SURFACE_MODEL('Body470',(#2360));
#4533=SHELL_BASED_SURFACE_MODEL('Body471',(#2361));
#4534=SHELL_BASED_SURFACE_MODEL('Body472',(#2362));
#4535=SHELL_BASED_SURFACE_MODEL('Body473',(#2363));
#4536=SHELL_BASED_SURFACE_MODEL('Body474',(#2364));
#4537=SHELL_BASED_SURFACE_MODEL('Body475',(#2365));
#4538=SHELL_BASED_SURFACE_MODEL('Body476',(#2366));
#4539=SHELL_BASED_SURFACE_MODEL('Body477',(#2367));
#4540=SHELL_BASED_SURFACE_MODEL('Body478',(#2368));
#4541=SHELL_BASED_SURFACE_MODEL('Body479',(#2369));
#4542=SHELL_BASED_SURFACE_MODEL('Body480',(#2370));
#4543=SHELL_BASED_SURFACE_MODEL('Body481',(#2371));
#4544=SHELL_BASED_SURFACE_MODEL('Body482',(#2372));
#4545=SHELL_BASED_SURFACE_MODEL('Body483',(#2373));
#4546=SHELL_BASED_SURFACE_MODEL('Body484',(#2374));
#4547=SHELL_BASED_SURFACE_MODEL('Body485',(#2375));
#4548=SHELL_BASED_SURFACE_MODEL('Body486',(#2376));
#4549=SHELL_BASED_SURFACE_MODEL('Body487',(#2377));
#4550=SHELL_BASED_SURFACE_MODEL('Body488',(#2378));
#4551=SHELL_BASED_SURFACE_MODEL('Body489',(#2379));
#4552=SHELL_BASED_SURFACE_MODEL('Body490',(#2380));
#4553=SHELL_BASED_SURFACE_MODEL('Body491',(#2381));
#4554=SHELL_BASED_SURFACE_MODEL('Body492',(#2382));
#4555=SHELL_BASED_SURFACE_MODEL('Body493',(#2383));
#4556=SHELL_BASED_SURFACE_MODEL('Body494',(#2384));
#4557=SHELL_BASED_SURFACE_MODEL('Body495',(#2385));
#4558=SHELL_BASED_SURFACE_MODEL('Body496',(#2386));
#4559=SHELL_BASED_SURFACE_MODEL('Body497',(#2387));
#4560=SHELL_BASED_SURFACE_MODEL('Body498',(#2388));
#4561=SHELL_BASED_SURFACE_MODEL('Body499',(#2389));
#4562=SHELL_BASED_SURFACE_MODEL('Body500',(#2390));
#4563=SHELL_BASED_SURFACE_MODEL('Body501',(#2391));
#4564=SHELL_BASED_SURFACE_MODEL('Body502',(#2392));
#4565=SHELL_BASED_SURFACE_MODEL('Body503',(#2393));
#4566=SHELL_BASED_SURFACE_MODEL('Body504',(#2394));
#4567=SHELL_BASED_SURFACE_MODEL('Body505',(#2395));
#4568=SHELL_BASED_SURFACE_MODEL('Body506',(#2396));
#4569=SHELL_BASED_SURFACE_MODEL('Body507',(#2397));
#4570=SHELL_BASED_SURFACE_MODEL('Body508',(#2398));
#4571=SHELL_BASED_SURFACE_MODEL('Body509',(#2399));
#4572=SHELL_BASED_SURFACE_MODEL('Body510',(#2400));
#4573=SHELL_BASED_SURFACE_MODEL('Body511',(#2401));
#4574=SHELL_BASED_SURFACE_MODEL('Body512',(#2402));
#4575=SHELL_BASED_SURFACE_MODEL('Body513',(#2403));
#4576=SHELL_BASED_SURFACE_MODEL('Body514',(#2404));
#4577=SHELL_BASED_SURFACE_MODEL('Body515',(#2405));
#4578=SHELL_BASED_SURFACE_MODEL('Body516',(#2406));
#4579=SHELL_BASED_SURFACE_MODEL('Body517',(#2407));
#4580=SHELL_BASED_SURFACE_MODEL('Body518',(#2408));
#4581=SHELL_BASED_SURFACE_MODEL('Body519',(#2409));
#4582=SHELL_BASED_SURFACE_MODEL('Body520',(#2410));
#4583=SHELL_BASED_SURFACE_MODEL('Body521',(#2411));
#4584=SHELL_BASED_SURFACE_MODEL('Body522',(#2412));
#4585=SHELL_BASED_SURFACE_MODEL('Body523',(#2413));
#4586=SHELL_BASED_SURFACE_MODEL('Body524',(#2414));
#4587=SHELL_BASED_SURFACE_MODEL('Body525',(#2415));
#4588=SHELL_BASED_SURFACE_MODEL('Body526',(#2416));
#4589=SHELL_BASED_SURFACE_MODEL('Body527',(#2417));
#4590=SHELL_BASED_SURFACE_MODEL('Body528',(#2418));
#4591=SHELL_BASED_SURFACE_MODEL('Body529',(#2419));
#4592=SHELL_BASED_SURFACE_MODEL('Body530',(#2420));
#4593=SHELL_BASED_SURFACE_MODEL('Body531',(#2421));
#4594=SHELL_BASED_SURFACE_MODEL('Body532',(#2422));
#4595=SHELL_BASED_SURFACE_MODEL('Body533',(#2423));
#4596=SHELL_BASED_SURFACE_MODEL('Body534',(#2424));
#4597=SHELL_BASED_SURFACE_MODEL('Body535',(#2425));
#4598=SHELL_BASED_SURFACE_MODEL('Body536',(#2426));
#4599=SHELL_BASED_SURFACE_MODEL('Body537',(#2427));
#4600=SHELL_BASED_SURFACE_MODEL('Body538',(#2428));
#4601=SHELL_BASED_SURFACE_MODEL('Body539',(#2429));
#4602=SHELL_BASED_SURFACE_MODEL('Body540',(#2430));
#4603=SHELL_BASED_SURFACE_MODEL('Body541',(#2431));
#4604=SHELL_BASED_SURFACE_MODEL('Body542',(#2432));
#4605=SHELL_BASED_SURFACE_MODEL('Body543',(#2433));
#4606=SHELL_BASED_SURFACE_MODEL('Body544',(#2434));
#4607=SHELL_BASED_SURFACE_MODEL('Body545',(#2435));
#4608=SHELL_BASED_SURFACE_MODEL('Body546',(#2436));
#4609=SHELL_BASED_SURFACE_MODEL('Body547',(#2437));
#4610=SHELL_BASED_SURFACE_MODEL('Body548',(#2438));
#4611=SHELL_BASED_SURFACE_MODEL('Body549',(#2439));
#4612=SHELL_BASED_SURFACE_MODEL('Body550',(#2440));
#4613=SHELL_BASED_SURFACE_MODEL('Body551',(#2441));
#4614=SHELL_BASED_SURFACE_MODEL('Body552',(#2442));
#4615=SHELL_BASED_SURFACE_MODEL('Body553',(#2443));
#4616=SHELL_BASED_SURFACE_MODEL('Body554',(#2444));
#4617=SHELL_BASED_SURFACE_MODEL('Body555',(#2445));
#4618=ORIENTED_CLOSED_SHELL('',*,#854400,.F.);
#4619=ORIENTED_CLOSED_SHELL('',*,#854401,.F.);
#4620=ORIENTED_CLOSED_SHELL('',*,#854402,.F.);
#4621=ORIENTED_CLOSED_SHELL('',*,#854403,.F.);
#4622=ORIENTED_CLOSED_SHELL('',*,#854405,.F.);
#4623=ORIENTED_CLOSED_SHELL('',*,#854406,.F.);
#4624=ORIENTED_CLOSED_SHELL('',*,#854407,.F.);
#4625=ORIENTED_CLOSED_SHELL('',*,#854408,.F.);
#4626=ORIENTED_CLOSED_SHELL('',*,#854458,.F.);
#4627=ORIENTED_CLOSED_SHELL('',*,#854459,.F.);
#4628=ORIENTED_CLOSED_SHELL('',*,#854460,.F.);
#4629=ORIENTED_CLOSED_SHELL('',*,#854461,.F.);
#4630=BREP_WITH_VOIDS('Body1',#854404,(#4618,#4619,#4620,#4621));
#4631=BREP_WITH_VOIDS('Body1',#854409,(#4622,#4623,#4624,#4625));
#4632=BREP_WITH_VOIDS('Body1',#854462,(#4626,#4627,#4628,#4629));
#4633=B_SPLINE_SURFACE_WITH_KNOTS('',3,1,((#1223282,#1223283),(#1223284,
#1223285),(#1223286,#1223287),(#1223288,#1223289),(#1223290,#1223291),(#1223292,
#1223293)),.UNSPECIFIED.,.F.,.F.,.F.,(4,2,4),(2,2),(5.,6.,7.),(0.,0.1),
 .UNSPECIFIED.);
#4634=B_SPLINE_SURFACE_WITH_KNOTS('',3,1,((#1223312,#1223313),(#1223314,
#1223315),(#1223316,#1223317),(#1223318,#1223319),(#1223320,#1223321),(#1223322,
#1223323),(#1223324,#1223325)),.UNSPECIFIED.,.F.,.F.,.F.,(4,3,4),(2,2),
(3.,4.,5.),(0.,0.1),.UNSPECIFIED.);
#4635=B_SPLINE_SURFACE_WITH_KNOTS('',3,1,((#1223343,#1223344),(#1223345,
#1223346),(#1223347,#1223348),(#1223349,#1223350),(#1223351,#1223352),(#1223353,
#1223354)),.UNSPECIFIED.,.F.,.F.,.F.,(4,2,4),(2,2),(1.,2.,3.),(0.,0.1),
 .UNSPECIFIED.);
#4636=B_SPLINE_SURFACE_WITH_KNOTS('',3,1,((#1223370,#1223371),(#1223372,
#1223373),(#1223374,#1223375),(#1223376,#1223377)),.UNSPECIFIED.,.F.,.F.,
 .F.,(4,4),(2,2),(0.,1.),(0.,0.1),.UNSPECIFIED.);
#4637=B_SPLINE_SURFACE_WITH_KNOTS('',3,1,((#1223389,#1223390),(#1223391,
#1223392),(#1223393,#1223394),(#1223395,#1223396)),.UNSPECIFIED.,.F.,.F.,
 .F.,(4,4),(2,2),(7.,8.),(0.,0.1),.UNSPECIFIED.);
#4638=B_SPLINE_SURFACE_WITH_KNOTS('',3,1,((#1223405,#1223406),(#1223407,
#1223408),(#1223409,#1223410),(#1223411,#1223412)),.UNSPECIFIED.,.F.,.F.,
 .F.,(4,4),(2,2),(0.,1.),(0.,0.1),.UNSPECIFIED.);
#4639=B_SPLINE_SURFACE_WITH_KNOTS('',3,1,((#1223427,#1223428),(#1223429,
#1223430),(#1223431,#1223432),(#1223433,#1223434),(#1223435,#1223436),(#1223437,
#1223438),(#1223439,#1223440),(#1223441,#1223442),(#1223443,#1223444),(#1223445,
#1223446),(#1223447,#1223448),(#1223449,#1223450),(#1223451,#1223452),(#1223453,
#1223454),(#1223455,#1223456),(#1223457,#1223458),(#1223459,#1223460),(#1223461,
#1223462),(#1223463,#1223464),(#1223465,#1223466),(#1223467,#1223468)),
 .UNSPECIFIED.,.F.,.F.,.F.,(4,3,2,3,3,3,3,4),(2,2),(3.,4.,5.,6.,7.,8.,9.,
10.),(0.,0.1),.UNSPECIFIED.);
#4640=B_SPLINE_SURFACE_WITH_KNOTS('',3,1,((#1223514,#1223515),(#1223516,
#1223517),(#1223518,#1223519),(#1223520,#1223521)),.UNSPECIFIED.,.F.,.F.,
 .F.,(4,4),(2,2),(2.,3.),(0.,0.1),.UNSPECIFIED.);
#4641=B_SPLINE_SURFACE_WITH_KNOTS('',3,1,((#1223542,#1223543),(#1223544,
#1223545),(#1223546,#1223547),(#1223548,#1223549),(#1223550,#1223551),(#1223552,
#1223553)),.UNSPECIFIED.,.F.,.F.,.F.,(4,2,4),(2,2),(5.,6.,7.),(0.,0.1),
 .UNSPECIFIED.);
#4642=B_SPLINE_SURFACE_WITH_KNOTS('',3,1,((#1223572,#1223573),(#1223574,
#1223575),(#1223576,#1223577),(#1223578,#1223579),(#1223580,#1223581),(#1223582,
#1223583),(#1223584,#1223585)),.UNSPECIFIED.,.F.,.F.,.F.,(4,3,4),(2,2),
(3.,4.,5.),(0.,0.1),.UNSPECIFIED.);
#4643=B_SPLINE_SURFACE_WITH_KNOTS('',3,1,((#1223603,#1223604),(#1223605,
#1223606),(#1223607,#1223608),(#1223609,#1223610),(#1223611,#1223612),(#1223613,
#1223614)),.UNSPECIFIED.,.F.,.F.,.F.,(4,2,4),(2,2),(1.,2.,3.),(0.,0.1),
 .UNSPECIFIED.);
#4644=B_SPLINE_SURFACE_WITH_KNOTS('',3,1,((#1223630,#1223631),(#1223632,
#1223633),(#1223634,#1223635),(#1223636,#1223637)),.UNSPECIFIED.,.F.,.F.,
 .F.,(4,4),(2,2),(0.,1.),(0.,0.1),.UNSPECIFIED.);
#4645=B_SPLINE_SURFACE_WITH_KNOTS('',3,1,((#1223649,#1223650),(#1223651,
#1223652),(#1223653,#1223654),(#1223655,#1223656)),.UNSPECIFIED.,.F.,.F.,
 .F.,(4,4),(2,2),(7.,8.),(0.,0.1),.UNSPECIFIED.);
#4646=B_SPLINE_SURFACE_WITH_KNOTS('',3,1,((#1223665,#1223666),(#1223667,
#1223668),(#1223669,#1223670),(#1223671,#1223672)),.UNSPECIFIED.,.F.,.F.,
 .F.,(4,4),(2,2),(0.,1.),(0.,0.1),.UNSPECIFIED.);
#4647=B_SPLINE_SURFACE_WITH_KNOTS('',3,1,((#1223687,#1223688),(#1223689,
#1223690),(#1223691,#1223692),(#1223693,#1223694)),.UNSPECIFIED.,.F.,.F.,
 .F.,(4,4),(2,2),(9.,10.),(0.,0.1),.UNSPECIFIED.);
#4648=B_SPLINE_SURFACE_WITH_KNOTS('',3,1,((#1223706,#1223707),(#1223708,
#1223709),(#1223710,#1223711),(#1223712,#1223713),(#1223714,#1223715),(#1223716,
#1223717),(#1223718,#1223719)),.UNSPECIFIED.,.F.,.F.,.F.,(4,3,4),(2,2),
(7.,8.,9.),(0.,0.1),.UNSPECIFIED.);
#4649=B_SPLINE_SURFACE_WITH_KNOTS('',3,1,((#1223737,#1223738),(#1223739,
#1223740),(#1223741,#1223742),(#1223743,#1223744),(#1223745,#1223746),(#1223747,
#1223748),(#1223749,#1223750)),.UNSPECIFIED.,.F.,.F.,.F.,(4,3,4),(2,2),
(5.,6.,7.),(0.,0.1),.UNSPECIFIED.);
#4650=B_SPLINE_SURFACE_WITH_KNOTS('',3,1,((#1223768,#1223769),(#1223770,
#1223771),(#1223772,#1223773),(#1223774,#1223775),(#1223776,#1223777),(#1223778,
#1223779),(#1223780,#1223781)),.UNSPECIFIED.,.F.,.F.,.F.,(4,3,4),(2,2),
(3.,4.,5.),(0.,0.1),.UNSPECIFIED.);
#4651=B_SPLINE_SURFACE_WITH_KNOTS('',3,1,((#1223799,#1223800),(#1223801,
#1223802),(#1223803,#1223804),(#1223805,#1223806)),.UNSPECIFIED.,.F.,.F.,
 .F.,(4,4),(2,2),(2.,3.),(0.,0.1),.UNSPECIFIED.);
#4652=B_SPLINE_SURFACE_WITH_KNOTS('',3,1,((#1224299,#1224300),(#1224301,
#1224302),(#1224303,#1224304),(#1224305,#1224306),(#1224307,#1224308)),
 .UNSPECIFIED.,.F.,.F.,.F.,(4,1,4),(2,2),(0.,0.0676802552520953,0.124085722441197),
(0.,0.1),.UNSPECIFIED.);
#4653=B_SPLINE_SURFACE_WITH_KNOTS('',3,1,((#1224322,#1224323),(#1224324,
#1224325),(#1224326,#1224327),(#1224328,#1224329),(#1224330,#1224331)),
 .UNSPECIFIED.,.F.,.F.,.F.,(4,1,4),(2,2),(0.,0.0790118426850359,0.154258660729346),
(0.,0.1),.UNSPECIFIED.);
#4654=B_SPLINE_SURFACE_WITH_KNOTS('',3,1,((#1224351,#1224352),(#1224353,
#1224354),(#1224355,#1224356),(#1224357,#1224358),(#1224359,#1224360)),
 .UNSPECIFIED.,.F.,.F.,.F.,(4,1,4),(2,2),(0.,0.0554433092688273,0.102952660881714),
(0.,0.1),.UNSPECIFIED.);
#4655=B_SPLINE_SURFACE_WITH_KNOTS('',3,1,((#1224374,#1224375),(#1224376,
#1224377),(#1224378,#1224379),(#1224380,#1224381),(#1224382,#1224383)),
 .UNSPECIFIED.,.F.,.F.,.F.,(4,1,4),(2,2),(0.,0.0476082043705725,0.103306655448055),
(0.,0.1),.UNSPECIFIED.);
#4656=B_SPLINE_SURFACE_WITH_KNOTS('',3,1,((#1224413,#1224414),(#1224415,
#1224416),(#1224417,#1224418),(#1224419,#1224420),(#1224421,#1224422)),
 .UNSPECIFIED.,.F.,.F.,.F.,(4,1,4),(2,2),(0.,0.031234976017996,0.0602561498715372),
(0.,0.1),.UNSPECIFIED.);
#4657=B_SPLINE_SURFACE_WITH_KNOTS('',3,1,((#1224439,#1224440),(#1224441,
#1224442),(#1224443,#1224444),(#1224445,#1224446),(#1224447,#1224448)),
 .UNSPECIFIED.,.F.,.F.,.F.,(4,1,4),(2,2),(0.,0.0856123756235127,0.13595642796637),
(0.,0.1),.UNSPECIFIED.);
#4658=B_SPLINE_SURFACE_WITH_KNOTS('',3,1,((#1224462,#1224463),(#1224464,
#1224465),(#1224466,#1224467),(#1224468,#1224469),(#1224470,#1224471)),
 .UNSPECIFIED.,.F.,.F.,.F.,(4,1,4),(2,2),(0.,0.0767360238946924,0.184933367477018),
(0.,0.1),.UNSPECIFIED.);
#4659=B_SPLINE_SURFACE_WITH_KNOTS('',3,1,((#1224485,#1224486),(#1224487,
#1224488),(#1224489,#1224490),(#1224491,#1224492),(#1224493,#1224494)),
 .UNSPECIFIED.,.F.,.F.,.F.,(4,1,4),(2,2),(0.,0.0486239934684703,0.10557120072309),
(0.,0.1),.UNSPECIFIED.);
#4660=B_SPLINE_SURFACE_WITH_KNOTS('',3,1,((#1224508,#1224509),(#1224510,
#1224511),(#1224512,#1224513),(#1224514,#1224515),(#1224516,#1224517)),
 .UNSPECIFIED.,.F.,.F.,.F.,(4,1,4),(2,2),(0.,0.0428285913786464,0.0867252183271948),
(0.,0.1),.UNSPECIFIED.);
#4661=B_SPLINE_SURFACE_WITH_KNOTS('',3,1,((#1224531,#1224532),(#1224533,
#1224534),(#1224535,#1224536),(#1224537,#1224538),(#1224539,#1224540)),
 .UNSPECIFIED.,.F.,.F.,.F.,(4,1,4),(2,2),(0.,0.0782333576249761,0.157308636732725),
(0.,0.1),.UNSPECIFIED.);
#4662=B_SPLINE_SURFACE_WITH_KNOTS('',3,1,((#1224554,#1224555),(#1224556,
#1224557),(#1224558,#1224559),(#1224560,#1224561),(#1224562,#1224563)),
 .UNSPECIFIED.,.F.,.F.,.F.,(4,1,4),(2,2),(0.,0.0933837890625,0.176139988744781),
(0.,0.1),.UNSPECIFIED.);
#4663=B_SPLINE_SURFACE_WITH_KNOTS('',3,1,((#1224577,#1224578),(#1224579,
#1224580),(#1224581,#1224582),(#1224583,#1224584),(#1224585,#1224586)),
 .UNSPECIFIED.,.F.,.F.,.F.,(4,1,4),(2,2),(0.,0.0813843789621408,0.174019742137525),
(0.,0.1),.UNSPECIFIED.);
#4664=B_SPLINE_SURFACE_WITH_KNOTS('',3,1,((#1224600,#1224601),(#1224602,
#1224603),(#1224604,#1224605),(#1224606,#1224607),(#1224608,#1224609)),
 .UNSPECIFIED.,.F.,.F.,.F.,(4,1,4),(2,2),(0.,0.0916911388733461,0.172187416649745),
(0.,0.1),.UNSPECIFIED.);
#4665=B_SPLINE_SURFACE_WITH_KNOTS('',3,1,((#1224629,#1224630),(#1224631,
#1224632),(#1224633,#1224634),(#1224635,#1224636),(#1224637,#1224638)),
 .UNSPECIFIED.,.F.,.F.,.F.,(4,1,4),(2,2),(0.,0.0537121859318689,0.114579264076136),
(0.,0.1),.UNSPECIFIED.);
#4666=B_SPLINE_SURFACE_WITH_KNOTS('',3,1,((#1224652,#1224653),(#1224654,
#1224655),(#1224656,#1224657),(#1224658,#1224659),(#1224660,#1224661)),
 .UNSPECIFIED.,.F.,.F.,.F.,(4,1,4),(2,2),(0.,0.05791692838907,0.110739955904258),
(0.,0.1),.UNSPECIFIED.);
#4667=B_SPLINE_SURFACE_WITH_KNOTS('',3,1,((#1224675,#1224676),(#1224677,
#1224678),(#1224679,#1224680),(#1224681,#1224682),(#1224683,#1224684)),
 .UNSPECIFIED.,.F.,.F.,.F.,(4,1,4),(2,2),(0.,0.05069740415959,0.105764646728191),
(0.,0.1),.UNSPECIFIED.);
#4668=B_SPLINE_SURFACE_WITH_KNOTS('',3,1,((#1224698,#1224699),(#1224700,
#1224701),(#1224702,#1224703),(#1224704,#1224705),(#1224706,#1224707)),
 .UNSPECIFIED.,.F.,.F.,.F.,(4,1,4),(2,2),(0.,0.0490055674776495,0.0977782716214865),
(0.,0.1),.UNSPECIFIED.);
#4669=B_SPLINE_SURFACE_WITH_KNOTS('',3,1,((#1224721,#1224722),(#1224723,
#1224724),(#1224725,#1224726),(#1224727,#1224728),(#1224729,#1224730)),
 .UNSPECIFIED.,.F.,.F.,.F.,(4,1,4),(2,2),(0.,0.0626392006449285,0.115043773961983),
(0.,0.1),.UNSPECIFIED.);
#4670=B_SPLINE_SURFACE_WITH_KNOTS('',3,1,((#1224744,#1224745),(#1224746,
#1224747),(#1224748,#1224749),(#1224750,#1224751),(#1224752,#1224753)),
 .UNSPECIFIED.,.F.,.F.,.F.,(4,1,4),(2,2),(0.,0.130015198204313,0.218927731304917),
(0.,0.1),.UNSPECIFIED.);
#4671=B_SPLINE_SURFACE_WITH_KNOTS('',3,1,((#1224767,#1224768),(#1224769,
#1224770),(#1224771,#1224772),(#1224773,#1224774),(#1224775,#1224776)),
 .UNSPECIFIED.,.F.,.F.,.F.,(4,1,4),(2,2),(0.,0.0702722222147296,0.158350161174786),
(0.,0.1),.UNSPECIFIED.);
#4672=B_SPLINE_SURFACE_WITH_KNOTS('',3,1,((#1224790,#1224791),(#1224792,
#1224793),(#1224794,#1224795),(#1224796,#1224797),(#1224798,#1224799)),
 .UNSPECIFIED.,.F.,.F.,.F.,(4,1,4),(2,2),(0.,0.0533927509263062,0.111702124516142),
(0.,0.1),.UNSPECIFIED.);
#4673=B_SPLINE_SURFACE_WITH_KNOTS('',3,1,((#1224813,#1224814),(#1224815,
#1224816),(#1224817,#1224818),(#1224819,#1224820),(#1224821,#1224822)),
 .UNSPECIFIED.,.F.,.F.,.F.,(4,1,4),(2,2),(0.,0.0311970261758227,0.0622024049553165),
(0.,0.1),.UNSPECIFIED.);
#4674=B_SPLINE_SURFACE_WITH_KNOTS('',3,1,((#1224861,#1224862),(#1224863,
#1224864),(#1224865,#1224866),(#1224867,#1224868),(#1224869,#1224870)),
 .UNSPECIFIED.,.F.,.F.,.F.,(4,1,4),(2,2),(0.,0.038818359375,0.0636691888283165),
(0.,0.1),.UNSPECIFIED.);
#4675=B_SPLINE_SURFACE_WITH_KNOTS('',3,1,((#1224884,#1224885),(#1224886,
#1224887),(#1224888,#1224889),(#1224890,#1224891),(#1224892,#1224893)),
 .UNSPECIFIED.,.F.,.F.,.F.,(4,1,4),(2,2),(0.,0.0276267529099762,0.0571556599066665),
(0.,0.1),.UNSPECIFIED.);
#4676=B_SPLINE_SURFACE_WITH_KNOTS('',3,1,((#1224943,#1224944),(#1224945,
#1224946),(#1224947,#1224948),(#1224949,#1224950),(#1224951,#1224952)),
 .UNSPECIFIED.,.F.,.F.,.F.,(4,1,4),(2,2),(0.,0.0477051343497782,0.0993195170293887),
(0.,0.1),.UNSPECIFIED.);
#4677=B_SPLINE_SURFACE_WITH_KNOTS('',3,1,((#1224966,#1224967),(#1224968,
#1224969),(#1224970,#1224971),(#1224972,#1224973),(#1224974,#1224975)),
 .UNSPECIFIED.,.F.,.F.,.F.,(4,1,4),(2,2),(0.,0.0612851326280011,0.105125203006394),
(0.,0.1),.UNSPECIFIED.);
#4678=B_SPLINE_SURFACE_WITH_KNOTS('',3,1,((#1225068,#1225069),(#1225070,
#1225071),(#1225072,#1225073),(#1225074,#1225075),(#1225076,#1225077)),
 .UNSPECIFIED.,.F.,.F.,.F.,(4,1,4),(2,2),(0.,0.0594546336159306,0.112845570453404),
(0.,0.1),.UNSPECIFIED.);
#4679=B_SPLINE_SURFACE_WITH_KNOTS('',3,1,((#1225134,#1225135),(#1225136,
#1225137),(#1225138,#1225139),(#1225140,#1225141),(#1225142,#1225143)),
 .UNSPECIFIED.,.F.,.F.,.F.,(4,1,4),(2,2),(0.,0.0695249104556509,0.148664987312258),
(0.,0.1),.UNSPECIFIED.);
#4680=B_SPLINE_SURFACE_WITH_KNOTS('',3,1,((#1225157,#1225158),(#1225159,
#1225160),(#1225161,#1225162),(#1225163,#1225164),(#1225165,#1225166)),
 .UNSPECIFIED.,.F.,.F.,.F.,(4,1,4),(2,2),(0.,0.0713351375145194,0.141287391364139),
(0.,0.1),.UNSPECIFIED.);
#4681=B_SPLINE_SURFACE_WITH_KNOTS('',3,1,((#1225235,#1225236),(#1225237,
#1225238),(#1225239,#1225240),(#1225241,#1225242),(#1225243,#1225244)),
 .UNSPECIFIED.,.F.,.F.,.F.,(4,1,4),(2,2),(0.,0.0695249104556509,0.148664987312258),
(0.,0.1),.UNSPECIFIED.);
#4682=B_SPLINE_SURFACE_WITH_KNOTS('',3,1,((#1225258,#1225259),(#1225260,
#1225261),(#1225262,#1225263),(#1225264,#1225265),(#1225266,#1225267)),
 .UNSPECIFIED.,.F.,.F.,.F.,(4,1,4),(2,2),(0.,0.0713351375145194,0.141287391364139),
(0.,0.1),.UNSPECIFIED.);
#4683=B_SPLINE_SURFACE_WITH_KNOTS('',3,1,((#1226587,#1226588),(#1226589,
#1226590),(#1226591,#1226592),(#1226593,#1226594),(#1226595,#1226596)),
 .UNSPECIFIED.,.F.,.F.,.F.,(4,1,4),(2,2),(0.,0.0676802552520953,0.124085722441197),
(0.,0.4),.UNSPECIFIED.);
#4684=B_SPLINE_SURFACE_WITH_KNOTS('',3,1,((#1226604,#1226605),(#1226606,
#1226607),(#1226608,#1226609),(#1226610,#1226611),(#1226612,#1226613)),
 .UNSPECIFIED.,.F.,.F.,.F.,(4,1,4),(2,2),(0.,0.0790118426850359,0.154258660729346),
(0.,0.4),.UNSPECIFIED.);
#4685=B_SPLINE_SURFACE_WITH_KNOTS('',3,1,((#1226625,#1226626),(#1226627,
#1226628),(#1226629,#1226630),(#1226631,#1226632),(#1226633,#1226634)),
 .UNSPECIFIED.,.F.,.F.,.F.,(4,1,4),(2,2),(0.,0.0554433092688273,0.102952660881714),
(0.,0.4),.UNSPECIFIED.);
#4686=B_SPLINE_SURFACE_WITH_KNOTS('',3,1,((#1226642,#1226643),(#1226644,
#1226645),(#1226646,#1226647),(#1226648,#1226649),(#1226650,#1226651)),
 .UNSPECIFIED.,.F.,.F.,.F.,(4,1,4),(2,2),(0.,0.0476082043705725,0.103306655448055),
(0.,0.4),.UNSPECIFIED.);
#4687=B_SPLINE_SURFACE_WITH_KNOTS('',3,1,((#1226669,#1226670),(#1226671,
#1226672),(#1226673,#1226674),(#1226675,#1226676),(#1226677,#1226678)),
 .UNSPECIFIED.,.F.,.F.,.F.,(4,1,4),(2,2),(0.,0.031234976017996,0.0602561498715372),
(0.,0.4),.UNSPECIFIED.);
#4688=B_SPLINE_SURFACE_WITH_KNOTS('',3,1,((#1226688,#1226689),(#1226690,
#1226691),(#1226692,#1226693),(#1226694,#1226695),(#1226696,#1226697)),
 .UNSPECIFIED.,.F.,.F.,.F.,(4,1,4),(2,2),(0.,0.0856123756235127,0.13595642796637),
(0.,0.4),.UNSPECIFIED.);
#4689=B_SPLINE_SURFACE_WITH_KNOTS('',3,1,((#1226705,#1226706),(#1226707,
#1226708),(#1226709,#1226710),(#1226711,#1226712),(#1226713,#1226714)),
 .UNSPECIFIED.,.F.,.F.,.F.,(4,1,4),(2,2),(0.,0.0767360238946924,0.184933367477018),
(0.,0.4),.UNSPECIFIED.);
#4690=B_SPLINE_SURFACE_WITH_KNOTS('',3,1,((#1226722,#1226723),(#1226724,
#1226725),(#1226726,#1226727),(#1226728,#1226729),(#1226730,#1226731)),
 .UNSPECIFIED.,.F.,.F.,.F.,(4,1,4),(2,2),(0.,0.0486239934684703,0.10557120072309),
(0.,0.4),.UNSPECIFIED.);
#4691=B_SPLINE_SURFACE_WITH_KNOTS('',3,1,((#1226739,#1226740),(#1226741,
#1226742),(#1226743,#1226744),(#1226745,#1226746),(#1226747,#1226748)),
 .UNSPECIFIED.,.F.,.F.,.F.,(4,1,4),(2,2),(0.,0.0428285913786464,0.0867252183271948),
(0.,0.4),.UNSPECIFIED.);
#4692=B_SPLINE_SURFACE_WITH_KNOTS('',3,1,((#1226756,#1226757),(#1226758,
#1226759),(#1226760,#1226761),(#1226762,#1226763),(#1226764,#1226765)),
 .UNSPECIFIED.,.F.,.F.,.F.,(4,1,4),(2,2),(0.,0.0782333576249761,0.157308636732725),
(0.,0.4),.UNSPECIFIED.);
#4693=B_SPLINE_SURFACE_WITH_KNOTS('',3,1,((#1226773,#1226774),(#1226775,
#1226776),(#1226777,#1226778),(#1226779,#1226780),(#1226781,#1226782)),
 .UNSPECIFIED.,.F.,.F.,.F.,(4,1,4),(2,2),(0.,0.0933837890625,0.176139988744781),
(0.,0.4),.UNSPECIFIED.);
#4694=B_SPLINE_SURFACE_WITH_KNOTS('',3,1,((#1226790,#1226791),(#1226792,
#1226793),(#1226794,#1226795),(#1226796,#1226797),(#1226798,#1226799)),
 .UNSPECIFIED.,.F.,.F.,.F.,(4,1,4),(2,2),(0.,0.0813843789621408,0.174019742137525),
(0.,0.4),.UNSPECIFIED.);
#4695=B_SPLINE_SURFACE_WITH_KNOTS('',3,1,((#1226807,#1226808),(#1226809,
#1226810),(#1226811,#1226812),(#1226813,#1226814),(#1226815,#1226816)),
 .UNSPECIFIED.,.F.,.F.,.F.,(4,1,4),(2,2),(0.,0.0916911388733461,0.172187416649745),
(0.,0.4),.UNSPECIFIED.);
#4696=B_SPLINE_SURFACE_WITH_KNOTS('',3,1,((#1226828,#1226829),(#1226830,
#1226831),(#1226832,#1226833),(#1226834,#1226835),(#1226836,#1226837)),
 .UNSPECIFIED.,.F.,.F.,.F.,(4,1,4),(2,2),(0.,0.0537121859318689,0.114579264076136),
(0.,0.4),.UNSPECIFIED.);
#4697=B_SPLINE_SURFACE_WITH_KNOTS('',3,1,((#1226845,#1226846),(#1226847,
#1226848),(#1226849,#1226850),(#1226851,#1226852),(#1226853,#1226854)),
 .UNSPECIFIED.,.F.,.F.,.F.,(4,1,4),(2,2),(0.,0.05791692838907,0.110739955904258),
(0.,0.4),.UNSPECIFIED.);
#4698=B_SPLINE_SURFACE_WITH_KNOTS('',3,1,((#1226862,#1226863),(#1226864,
#1226865),(#1226866,#1226867),(#1226868,#1226869),(#1226870,#1226871)),
 .UNSPECIFIED.,.F.,.F.,.F.,(4,1,4),(2,2),(0.,0.05069740415959,0.105764646728191),
(0.,0.4),.UNSPECIFIED.);
#4699=B_SPLINE_SURFACE_WITH_KNOTS('',3,1,((#1226879,#1226880),(#1226881,
#1226882),(#1226883,#1226884),(#1226885,#1226886),(#1226887,#1226888)),
 .UNSPECIFIED.,.F.,.F.,.F.,(4,1,4),(2,2),(0.,0.0490055674776495,0.0977782716214865),
(0.,0.4),.UNSPECIFIED.);
#4700=B_SPLINE_SURFACE_WITH_KNOTS('',3,1,((#1226896,#1226897),(#1226898,
#1226899),(#1226900,#1226901),(#1226902,#1226903),(#1226904,#1226905)),
 .UNSPECIFIED.,.F.,.F.,.F.,(4,1,4),(2,2),(0.,0.0626392006449285,0.115043773961983),
(0.,0.4),.UNSPECIFIED.);
#4701=B_SPLINE_SURFACE_WITH_KNOTS('',3,1,((#1226913,#1226914),(#1226915,
#1226916),(#1226917,#1226918),(#1226919,#1226920),(#1226921,#1226922)),
 .UNSPECIFIED.,.F.,.F.,.F.,(4,1,4),(2,2),(0.,0.130015198204313,0.218927731304917),
(0.,0.4),.UNSPECIFIED.);
#4702=B_SPLINE_SURFACE_WITH_KNOTS('',3,1,((#1226930,#1226931),(#1226932,
#1226933),(#1226934,#1226935),(#1226936,#1226937),(#1226938,#1226939)),
 .UNSPECIFIED.,.F.,.F.,.F.,(4,1,4),(2,2),(0.,0.0702722222147296,0.158350161174786),
(0.,0.4),.UNSPECIFIED.);
#4703=B_SPLINE_SURFACE_WITH_KNOTS('',3,1,((#1226947,#1226948),(#1226949,
#1226950),(#1226951,#1226952),(#1226953,#1226954),(#1226955,#1226956)),
 .UNSPECIFIED.,.F.,.F.,.F.,(4,1,4),(2,2),(0.,0.0533927509263062,0.111702124516142),
(0.,0.4),.UNSPECIFIED.);
#4704=B_SPLINE_SURFACE_WITH_KNOTS('',3,1,((#1226964,#1226965),(#1226966,
#1226967),(#1226968,#1226969),(#1226970,#1226971),(#1226972,#1226973)),
 .UNSPECIFIED.,.F.,.F.,.F.,(4,1,4),(2,2),(0.,0.0311970261758227,0.0622024049553165),
(0.,0.4),.UNSPECIFIED.);
#4705=B_SPLINE_SURFACE_WITH_KNOTS('',3,1,((#1227009,#1227010),(#1227011,
#1227012),(#1227013,#1227014),(#1227015,#1227016),(#1227017,#1227018)),
 .UNSPECIFIED.,.F.,.F.,.F.,(4,1,4),(2,2),(0.,0.0695249104556509,0.148664987312258),
(0.,0.4),.UNSPECIFIED.);
#4706=B_SPLINE_SURFACE_WITH_KNOTS('',3,1,((#1227026,#1227027),(#1227028,
#1227029),(#1227030,#1227031),(#1227032,#1227033),(#1227034,#1227035)),
 .UNSPECIFIED.,.F.,.F.,.F.,(4,1,4),(2,2),(0.,0.0713351375145194,0.141287391364139),
(0.,0.4),.UNSPECIFIED.);
#4707=B_SPLINE_SURFACE_WITH_KNOTS('',3,1,((#1227079,#1227080),(#1227081,
#1227082),(#1227083,#1227084),(#1227085,#1227086),(#1227087,#1227088)),
 .UNSPECIFIED.,.F.,.F.,.F.,(4,1,4),(2,2),(0.,0.0695249104556509,0.148664987312258),
(0.,0.4),.UNSPECIFIED.);
#4708=B_SPLINE_SURFACE_WITH_KNOTS('',3,1,((#1227096,#1227097),(#1227098,
#1227099),(#1227100,#1227101),(#1227102,#1227103),(#1227104,#1227105)),
 .UNSPECIFIED.,.F.,.F.,.F.,(4,1,4),(2,2),(0.,0.0713351375145194,0.141287391364139),
(0.,0.4),.UNSPECIFIED.);
#4709=B_SPLINE_SURFACE_WITH_KNOTS('',3,1,((#1240061,#1240062),(#1240063,
#1240064),(#1240065,#1240066),(#1240067,#1240068),(#1240069,#1240070),(#1240071,
#1240072),(#1240073,#1240074),(#1240075,#1240076),(#1240077,#1240078),(#1240079,
#1240080),(#1240081,#1240082)),.UNSPECIFIED.,.F.,.F.,.F.,(4,1,1,1,1,1,1,
1,4),(2,2),(0.888764049192914,1.45197120029213,2.01517835139135,2.57838550249057,
3.14159265358979,3.70479980468901,4.26800695578823,4.83121410688745,5.39442125798667),
(0.,0.00011999999999992),.UNSPECIFIED.);
#4710=B_SPLINE_SURFACE_WITH_KNOTS('',3,1,((#1240118,#1240119),(#1240120,
#1240121),(#1240122,#1240123),(#1240124,#1240125),(#1240126,#1240127),(#1240128,
#1240129),(#1240130,#1240131),(#1240132,#1240133),(#1240134,#1240135),(#1240136,
#1240137),(#1240138,#1240139)),.UNSPECIFIED.,.F.,.F.,.F.,(4,1,1,1,1,1,1,
1,4),(2,2),(3.97474459468138,4.55185477280591,5.12896495093044,5.70607512905497,
6.28318530717951,6.86029548530404,7.43740566342858,8.01451584155311,8.59162601967764),
(0.,0.000119999999999937),.UNSPECIFIED.);
#4711=B_SPLINE_SURFACE_WITH_KNOTS('',3,1,((#1240165,#1240166),(#1240167,
#1240168),(#1240169,#1240170),(#1240171,#1240172),(#1240173,#1240174),(#1240175,
#1240176),(#1240177,#1240178),(#1240179,#1240180),(#1240181,#1240182),(#1240183,
#1240184),(#1240185,#1240186)),.UNSPECIFIED.,.F.,.F.,.F.,(4,1,1,1,1,1,1,
1,4),(2,2),(0.881750967290807,1.44671138886555,2.0116718104403,2.57663223201505,
3.14159265358979,3.70655307516454,4.27151349673928,4.83647391831403,5.40143433988878),
(0.,0.00011999999999992),.UNSPECIFIED.);
#4712=B_SPLINE_SURFACE_WITH_KNOTS('',3,1,((#1240224,#1240225),(#1240226,
#1240227),(#1240228,#1240229),(#1240230,#1240231),(#1240232,#1240233),(#1240234,
#1240235),(#1240236,#1240237),(#1240238,#1240239),(#1240240,#1240241),(#1240242,
#1240243),(#1240244,#1240245)),.UNSPECIFIED.,.F.,.F.,.F.,(4,1,1,1,1,1,1,
1,4),(2,2),(4.02334362088038,4.58830404245528,5.15326446403017,5.71822488560507,
6.28318530717997,6.84814572875487,7.41310615032977,7.97806657190467,8.54302699347956),
(0.,0.000119999999999937),.UNSPECIFIED.);
#4713=B_SPLINE_SURFACE_WITH_KNOTS('',3,1,((#1240408,#1240409),(#1240410,
#1240411),(#1240412,#1240413),(#1240414,#1240415),(#1240416,#1240417),(#1240418,
#1240419),(#1240420,#1240421),(#1240422,#1240423),(#1240424,#1240425),(#1240426,
#1240427),(#1240428,#1240429)),.UNSPECIFIED.,.F.,.F.,.F.,(4,1,1,1,1,1,1,
1,4),(2,2),(0.,0.134866539172671,0.262071486069789,0.382870879883328,0.502767039751244,
0.622617859236743,0.743243584334335,0.868863858468547,1.),(0.,0.000120000000000053),
 .UNSPECIFIED.);
#4714=B_SPLINE_SURFACE_WITH_KNOTS('',3,1,((#1240463,#1240464),(#1240465,
#1240466),(#1240467,#1240468),(#1240469,#1240470),(#1240471,#1240472),(#1240473,
#1240474),(#1240475,#1240476),(#1240477,#1240478),(#1240479,#1240480),(#1240481,
#1240482),(#1240483,#1240484),(#1240485,#1240486),(#1240487,#1240488),(#1240489,
#1240490),(#1240491,#1240492),(#1240493,#1240494),(#1240495,#1240496),(#1240497,
#1240498),(#1240499,#1240500)),.UNSPECIFIED.,.F.,.F.,.F.,(4,1,1,1,1,1,1,
1,1,1,1,1,1,1,1,1,4),(2,2),(0.,0.0783887689531119,0.153062176410798,0.224153503135493,
0.292326352559887,0.356659443189602,0.418072928085846,0.476447904181078,
0.532797769478525,0.587144303039282,0.641038597607653,0.694440380878044,
0.749240496674793,0.806014883021648,0.866177763725587,0.930607334965352,
1.),(0.,0.000120000000000137),.UNSPECIFIED.);
#4715=B_SPLINE_SURFACE_WITH_KNOTS('',3,1,((#1240522,#1240523),(#1240524,
#1240525),(#1240526,#1240527),(#1240528,#1240529),(#1240530,#1240531),(#1240532,
#1240533),(#1240534,#1240535),(#1240536,#1240537),(#1240538,#1240539),(#1240540,
#1240541),(#1240542,#1240543),(#1240544,#1240545),(#1240546,#1240547),(#1240548,
#1240549),(#1240550,#1240551),(#1240552,#1240553),(#1240554,#1240555),(#1240556,
#1240557),(#1240558,#1240559)),.UNSPECIFIED.,.F.,.F.,.F.,(4,1,1,1,1,1,1,
1,1,1,1,1,1,1,1,1,4),(2,2),(0.,0.072194720969987,0.140555231409599,0.205617166555287,
0.268782188863167,0.330569364018439,0.390520865459723,0.44958140312704,
0.508509875398021,0.567438347668979,0.62686774665313,0.686727256530301,
0.747659676176286,0.809830102588375,0.872214121278667,0.935315934904339,
1.),(0.,0.000120000000000087),.UNSPECIFIED.);
#4716=B_SPLINE_SURFACE_WITH_KNOTS('',3,1,((#1240581,#1240582),(#1240583,
#1240584),(#1240585,#1240586),(#1240587,#1240588),(#1240589,#1240590),(#1240591,
#1240592),(#1240593,#1240594),(#1240595,#1240596),(#1240597,#1240598),(#1240599,
#1240600),(#1240601,#1240602)),.UNSPECIFIED.,.F.,.F.,.F.,(4,1,1,1,1,1,1,
1,4),(2,2),(0.,0.09498900249668,0.19326531512534,0.297050538127074,0.407699551662534,
0.5304179404898,0.670497262501527,0.826610221905336,1.),(0.,0.000120000000000037),
 .UNSPECIFIED.);
#4717=B_SPLINE_SURFACE_WITH_KNOTS('',3,1,((#1240618,#1240619),(#1240620,
#1240621),(#1240622,#1240623),(#1240624,#1240625),(#1240626,#1240627),(#1240628,
#1240629),(#1240630,#1240631),(#1240632,#1240633),(#1240634,#1240635),(#1240636,
#1240637),(#1240638,#1240639),(#1240640,#1240641),(#1240642,#1240643),(#1240644,
#1240645),(#1240646,#1240647),(#1240648,#1240649),(#1240650,#1240651)),
 .UNSPECIFIED.,.F.,.F.,.F.,(4,1,1,1,1,1,1,1,1,1,1,1,1,1,4),(2,2),(0.,0.156079664181936,
0.299193983747188,0.366381955364557,0.429356185163921,0.490164937939188,
0.548604836900665,0.605319830128743,0.659841357528334,0.714739766332002,
0.769052894242562,0.824356692996635,0.880499223447807,0.938561553997201,
1.),(0.,0.00012000000000012),.UNSPECIFIED.);
#4718=B_SPLINE_SURFACE_WITH_KNOTS('',3,1,((#1240710,#1240711),(#1240712,
#1240713),(#1240714,#1240715),(#1240716,#1240717),(#1240718,#1240719),(#1240720,
#1240721),(#1240722,#1240723),(#1240724,#1240725),(#1240726,#1240727),(#1240728,
#1240729),(#1240730,#1240731),(#1240732,#1240733),(#1240734,#1240735),(#1240736,
#1240737),(#1240738,#1240739),(#1240740,#1240741),(#1240742,#1240743),(#1240744,
#1240745),(#1240746,#1240747)),.UNSPECIFIED.,.F.,.F.,.F.,(4,1,1,1,1,1,1,
1,1,1,1,1,1,1,1,1,4),(2,2),(0.,0.0644825167723948,0.125269991226503,0.182230134825011,
0.236707079157719,0.288672074854996,0.33953971010815,0.391095061531758,
0.44366512122984,0.498346186090823,0.556794798495044,0.618730191759608,
0.685145525566427,0.755975650763194,0.831904104609607,0.913508398256915,
1.),(0.,0.000120000000000137),.UNSPECIFIED.);
#4719=B_SPLINE_SURFACE_WITH_KNOTS('',3,1,((#1240788,#1240789),(#1240790,
#1240791),(#1240792,#1240793),(#1240794,#1240795),(#1240796,#1240797),(#1240798,
#1240799),(#1240800,#1240801),(#1240802,#1240803),(#1240804,#1240805),(#1240806,
#1240807),(#1240808,#1240809),(#1240810,#1240811),(#1240812,#1240813),(#1240814,
#1240815),(#1240816,#1240817),(#1240818,#1240819),(#1240820,#1240821),(#1240822,
#1240823),(#1240824,#1240825)),.UNSPECIFIED.,.F.,.F.,.F.,(4,1,1,1,1,1,1,
1,1,1,1,1,1,1,1,1,4),(2,2),(0.,0.0720663851827719,0.139759239208652,0.203709725476774,
0.263840935927515,0.321382278357255,0.376497708689516,0.430736610496273,
0.484211613766772,0.538454499246444,0.593743724103103,0.651593665672343,
0.712327708554467,0.777001900372417,0.846164999639744,0.920293508795714,
1.),(0.,0.000120000000000053),.UNSPECIFIED.);
#4720=B_SPLINE_SURFACE_WITH_KNOTS('',3,1,((#1240849,#1240850),(#1240851,
#1240852),(#1240853,#1240854),(#1240855,#1240856),(#1240857,#1240858),(#1240859,
#1240860),(#1240861,#1240862),(#1240863,#1240864),(#1240865,#1240866),(#1240867,
#1240868),(#1240869,#1240870),(#1240871,#1240872),(#1240873,#1240874),(#1240875,
#1240876),(#1240877,#1240878),(#1240879,#1240880),(#1240881,#1240882),(#1240883,
#1240884),(#1240885,#1240886)),.UNSPECIFIED.,.F.,.F.,.F.,(4,1,1,1,1,1,1,
1,1,1,1,1,1,1,1,1,4),(2,2),(0.,0.0694050293850031,0.135790548938715,0.199718962414156,
0.261052760595206,0.320320587487924,0.377427717838545,0.433324259773826,
0.488356645217032,0.543665234406467,0.599934950713896,0.657667297136052,
0.718056061455323,0.781598580786671,0.84967969980912,0.922013624245897,
1.),(0.,0.00012000000000007),.UNSPECIFIED.);
#4721=B_SPLINE_SURFACE_WITH_KNOTS('',3,1,((#1240918,#1240919),(#1240920,
#1240921),(#1240922,#1240923),(#1240924,#1240925),(#1240926,#1240927),(#1240928,
#1240929),(#1240930,#1240931),(#1240932,#1240933),(#1240934,#1240935),(#1240936,
#1240937),(#1240938,#1240939),(#1240940,#1240941),(#1240942,#1240943),(#1240944,
#1240945),(#1240946,#1240947),(#1240948,#1240949),(#1240950,#1240951),(#1240952,
#1240953),(#1240954,#1240955)),.UNSPECIFIED.,.F.,.F.,.F.,(4,1,1,1,1,1,1,
1,1,1,1,1,1,1,1,1,4),(2,2),(0.,0.0658660950888866,0.128115147849746,0.187212703067589,
0.243842253390639,0.298530832454983,0.351970048075153,0.404828508383606,
0.458329573883854,0.512950309049375,0.570313066624557,0.630452809216754,
0.694446706765059,0.763404956875775,0.836723277450261,0.915803408157764,
1.),(0.,0.000120000000000053),.UNSPECIFIED.);
#4722=B_SPLINE_SURFACE_WITH_KNOTS('',3,1,((#1241018,#1241019),(#1241020,
#1241021),(#1241022,#1241023),(#1241024,#1241025),(#1241026,#1241027),(#1241028,
#1241029),(#1241030,#1241031),(#1241032,#1241033),(#1241034,#1241035),(#1241036,
#1241037),(#1241038,#1241039),(#1241040,#1241041),(#1241042,#1241043),(#1241044,
#1241045),(#1241046,#1241047),(#1241048,#1241049),(#1241050,#1241051),(#1241052,
#1241053),(#1241054,#1241055)),.UNSPECIFIED.,.F.,.F.,.F.,(4,1,1,1,1,1,1,
1,1,1,1,1,1,1,1,1,4),(2,2),(0.,0.0784734578251221,0.152982733349526,0.223294476109986,
0.289572785332582,0.352155027589299,0.411394853996093,0.467994860443856,
0.52236173208433,0.575550814663858,0.628174339655103,0.681894325989167,
0.737062865712602,0.795449521334533,0.858366044808284,0.92603227481601,
1.),(0.,0.00012000000000002),.UNSPECIFIED.);
#4723=B_SPLINE_SURFACE_WITH_KNOTS('',3,1,((#1241102,#1241103),(#1241104,
#1241105),(#1241106,#1241107),(#1241108,#1241109),(#1241110,#1241111),(#1241112,
#1241113),(#1241114,#1241115),(#1241116,#1241117),(#1241118,#1241119),(#1241120,
#1241121),(#1241122,#1241123),(#1241124,#1241125),(#1241126,#1241127),(#1241128,
#1241129),(#1241130,#1241131),(#1241132,#1241133),(#1241134,#1241135),(#1241136,
#1241137),(#1241138,#1241139)),.UNSPECIFIED.,.F.,.F.,.F.,(4,1,1,1,1,1,1,
1,1,1,1,1,1,1,1,1,4),(2,2),(0.,0.0762386165466464,0.14800679486531,0.216129142363438,
0.280416536624266,0.342216778284802,0.40103188437995,0.458221138488668,
0.514333053829793,0.570134587766938,0.625884849035645,0.683058245533101,
0.741669016392981,0.802521832159119,0.865809783328492,0.93122649030432,
1.),(0.,0.000120000000000053),.UNSPECIFIED.);
#4724=B_SPLINE_SURFACE_WITH_KNOTS('',3,1,((#1241161,#1241162),(#1241163,
#1241164),(#1241165,#1241166),(#1241167,#1241168),(#1241169,#1241170),(#1241171,
#1241172),(#1241173,#1241174),(#1241175,#1241176),(#1241177,#1241178),(#1241179,
#1241180),(#1241181,#1241182),(#1241183,#1241184),(#1241185,#1241186),(#1241187,
#1241188),(#1241189,#1241190),(#1241191,#1241192),(#1241193,#1241194),(#1241195,
#1241196),(#1241197,#1241198)),.UNSPECIFIED.,.F.,.F.,.F.,(4,1,1,1,1,1,1,
1,1,1,1,1,1,1,1,1,4),(2,2),(0.,0.0801262758314486,0.154731484124964,0.223940822980033,
0.289025182376299,0.350262176250714,0.408407858865116,0.464628173085256,
0.519057596488794,0.573137681884786,0.628022412629796,0.683682169300801,
0.741907300416394,0.802172840914153,0.865029063070472,0.930884235493408,
1.),(0.,0.000120000000000053),.UNSPECIFIED.);
#4725=B_SPLINE_SURFACE_WITH_KNOTS('',3,1,((#1241232,#1241233),(#1241234,
#1241235),(#1241236,#1241237),(#1241238,#1241239),(#1241240,#1241241),(#1241242,
#1241243),(#1241244,#1241245),(#1241246,#1241247),(#1241248,#1241249),(#1241250,
#1241251),(#1241252,#1241253),(#1241254,#1241255),(#1241256,#1241257),(#1241258,
#1241259),(#1241260,#1241261),(#1241262,#1241263),(#1241264,#1241265),(#1241266,
#1241267),(#1241268,#1241269)),.UNSPECIFIED.,.F.,.F.,.F.,(4,1,1,1,1,1,1,
1,1,1,1,1,1,1,1,1,4),(2,2),(0.,0.077302439038456,0.15048591673882,0.219652218158715,
0.284392181637346,0.345908793133518,0.404666404704881,0.461220466734926,
0.516726925082386,0.571438093728517,0.624714266229763,0.679009010321132,
0.734571839493912,0.792830060274045,0.855743000997115,0.924822497759304,
1.),(0.,0.000120000000000053),.UNSPECIFIED.);
#4726=B_SPLINE_SURFACE_WITH_KNOTS('',3,1,((#1241291,#1241292),(#1241293,
#1241294),(#1241295,#1241296),(#1241297,#1241298),(#1241299,#1241300),(#1241301,
#1241302),(#1241303,#1241304),(#1241305,#1241306),(#1241307,#1241308),(#1241309,
#1241310),(#1241311,#1241312),(#1241313,#1241314),(#1241315,#1241316),(#1241317,
#1241318),(#1241319,#1241320),(#1241321,#1241322),(#1241323,#1241324),(#1241325,
#1241326),(#1241327,#1241328)),.UNSPECIFIED.,.F.,.F.,.F.,(4,1,1,1,1,1,1,
1,1,1,1,1,1,1,1,1,4),(2,2),(0.,0.0693324521916757,0.133366951176999,0.193140385091523,
0.247938244724715,0.299849458253166,0.3506703466469,0.401917464829663,0.453958558815497,
0.507720013191766,0.563085271052691,0.623627593532265,0.687160345322909,
0.755811487811885,0.830718568327821,0.912288641005425,1.),(0.,0.000120000000000053),
 .UNSPECIFIED.);
#4727=B_SPLINE_SURFACE_WITH_KNOTS('',3,1,((#1241455,#1241456),(#1241457,
#1241458),(#1241459,#1241460),(#1241461,#1241462),(#1241463,#1241464),(#1241465,
#1241466),(#1241467,#1241468),(#1241469,#1241470),(#1241471,#1241472),(#1241473,
#1241474),(#1241475,#1241476),(#1241477,#1241478),(#1241479,#1241480),(#1241481,
#1241482),(#1241483,#1241484),(#1241485,#1241486),(#1241487,#1241488),(#1241489,
#1241490),(#1241491,#1241492)),.UNSPECIFIED.,.F.,.F.,.F.,(4,1,1,1,1,1,1,
1,1,1,1,1,1,1,1,1,4),(2,2),(0.,0.0653686226156761,0.126945335467524,0.185622279868606,
0.241787578021777,0.29608986403189,0.349924400412124,0.403576127570314,
0.458553771550013,0.515025400071176,0.573734381243714,0.635059417625351,
0.699555671449084,0.768066848196491,0.84087311745335,0.918103968939051,
1.),(0.,0.00012000000000012),.UNSPECIFIED.);
#4728=B_SPLINE_SURFACE_WITH_KNOTS('',3,1,((#1241516,#1241517),(#1241518,
#1241519),(#1241520,#1241521),(#1241522,#1241523),(#1241524,#1241525),(#1241526,
#1241527),(#1241528,#1241529),(#1241530,#1241531),(#1241532,#1241533),(#1241534,
#1241535),(#1241536,#1241537),(#1241538,#1241539),(#1241540,#1241541),(#1241542,
#1241543),(#1241544,#1241545),(#1241546,#1241547),(#1241548,#1241549),(#1241550,
#1241551),(#1241552,#1241553)),.UNSPECIFIED.,.F.,.F.,.F.,(4,1,1,1,1,1,1,
1,1,1,1,1,1,1,1,1,4),(2,2),(0.,0.0874467093069806,0.168880404290127,0.244758383575835,
0.31592628576879,0.382827817149057,0.445865470867147,0.505880006562003,
0.563175685076934,0.618564636178205,0.672742265346497,0.726279621060418,
0.780124476783945,0.834261571527332,0.888691016711731,0.943694681836211,
1.),(0.,0.000120000000000103),.UNSPECIFIED.);
#4729=B_SPLINE_SURFACE_WITH_KNOTS('',3,1,((#1241575,#1241576),(#1241577,
#1241578),(#1241579,#1241580),(#1241581,#1241582),(#1241583,#1241584),(#1241585,
#1241586),(#1241587,#1241588),(#1241589,#1241590),(#1241591,#1241592),(#1241593,
#1241594),(#1241595,#1241596),(#1241597,#1241598),(#1241599,#1241600),(#1241601,
#1241602),(#1241603,#1241604),(#1241605,#1241606),(#1241607,#1241608),(#1241609,
#1241610),(#1241611,#1241612)),.UNSPECIFIED.,.F.,.F.,.F.,(4,1,1,1,1,1,1,
1,1,1,1,1,1,1,1,1,4),(2,2),(0.,0.0653942360451601,0.126995076540048,0.185695012366023,
0.241882317804136,0.296345131502683,0.350374317173562,0.404250908511182,
0.459250094416516,0.51574385025225,0.574475835402677,0.635824900812799,
0.700346426245182,0.768585206240886,0.841116435933159,0.918071879564476,
1.),(0.,0.00012000000000007),.UNSPECIFIED.);
#4730=B_SPLINE_SURFACE_WITH_KNOTS('',3,1,((#1241634,#1241635),(#1241636,
#1241637),(#1241638,#1241639),(#1241640,#1241641),(#1241642,#1241643),(#1241644,
#1241645),(#1241646,#1241647),(#1241648,#1241649),(#1241650,#1241651),(#1241652,
#1241653),(#1241654,#1241655),(#1241656,#1241657),(#1241658,#1241659),(#1241660,
#1241661),(#1241662,#1241663),(#1241664,#1241665),(#1241666,#1241667),(#1241668,
#1241669),(#1241670,#1241671)),.UNSPECIFIED.,.F.,.F.,.F.,(4,1,1,1,1,1,1,
1,1,1,1,1,1,1,1,1,4),(2,2),(0.,0.0874434366255109,0.168874083963449,0.245100393409459,
0.316265632153137,0.383058621150854,0.445821271980029,0.505833561638866,
0.563127095870646,0.618513974047786,0.672689575625509,0.726224927711018,
0.780197560351964,0.834332629021783,0.888395846113092,0.943696789055265,
1.),(0.,0.00012000000000012),.UNSPECIFIED.);
#4731=B_SPLINE_SURFACE_WITH_KNOTS('',3,1,((#1241691,#1241692),(#1241693,
#1241694),(#1241695,#1241696),(#1241697,#1241698),(#1241699,#1241700),(#1241701,
#1241702),(#1241703,#1241704),(#1241705,#1241706),(#1241707,#1241708),(#1241709,
#1241710),(#1241711,#1241712),(#1241713,#1241714),(#1241715,#1241716),(#1241717,
#1241718),(#1241719,#1241720),(#1241721,#1241722),(#1241723,#1241724),(#1241725,
#1241726),(#1241727,#1241728)),.UNSPECIFIED.,.F.,.F.,.F.,(4,1,1,1,1,1,1,
1,1,1,1,1,1,1,1,1,4),(2,2),(0.,0.0587540054212116,0.11411360159769,0.166556186763216,
0.216987075684197,0.26665600311483,0.31686703585063,0.368610022086549,0.422810126498832,
0.479853387898724,0.540773881888439,0.605672970818236,0.675125337762011,
0.748943814331434,0.827380269316933,0.911210189219547,1.),(0.,0.000120000000000053),
 .UNSPECIFIED.);
#4732=B_SPLINE_SURFACE_WITH_KNOTS('',3,1,((#1241773,#1241774),(#1241775,
#1241776),(#1241777,#1241778),(#1241779,#1241780),(#1241781,#1241782),(#1241783,
#1241784),(#1241785,#1241786),(#1241787,#1241788),(#1241789,#1241790),(#1241791,
#1241792),(#1241793,#1241794),(#1241795,#1241796),(#1241797,#1241798),(#1241799,
#1241800),(#1241801,#1241802),(#1241803,#1241804),(#1241805,#1241806),(#1241807,
#1241808),(#1241809,#1241810)),.UNSPECIFIED.,.F.,.F.,.F.,(4,1,1,1,1,1,1,
1,1,1,1,1,1,1,1,1,4),(2,2),(0.,0.092956867785427,0.180048683886073,0.26144509062803,
0.336782689191653,0.406758969247138,0.471900785285295,0.532317350822562,
0.587964178179016,0.640776911061186,0.69074972079395,0.739592984216516,
0.788239024500328,0.837659131829021,0.888729181112368,0.942455980783012,
1.),(0.,0.00012000000000007),.UNSPECIFIED.);
#4733=B_SPLINE_SURFACE_WITH_KNOTS('',3,1,((#1241852,#1241853),(#1241854,
#1241855),(#1241856,#1241857),(#1241858,#1241859),(#1241860,#1241861),(#1241862,
#1241863),(#1241864,#1241865),(#1241866,#1241867),(#1241868,#1241869),(#1241870,
#1241871),(#1241872,#1241873),(#1241874,#1241875),(#1241876,#1241877),(#1241878,
#1241879),(#1241880,#1241881),(#1241882,#1241883),(#1241884,#1241885),(#1241886,
#1241887),(#1241888,#1241889)),.UNSPECIFIED.,.F.,.F.,.F.,(4,1,1,1,1,1,1,
1,1,1,1,1,1,1,1,1,4),(2,2),(0.,0.0587894263437198,0.11367901825788,0.16615321939126,
0.21593330870212,0.265917169369511,0.316158472741117,0.367932653178925,
0.422165433111539,0.479473213863753,0.540430434883083,0.604879165994557,
0.674373403562994,0.74874100503366,0.827276202367584,0.911156660664587,
1.),(0.,0.00012000000000012),.UNSPECIFIED.);
#4734=B_SPLINE_SURFACE_WITH_KNOTS('',3,1,((#1241931,#1241932),(#1241933,
#1241934),(#1241935,#1241936),(#1241937,#1241938),(#1241939,#1241940),(#1241941,
#1241942),(#1241943,#1241944),(#1241945,#1241946),(#1241947,#1241948),(#1241949,
#1241950),(#1241951,#1241952),(#1241953,#1241954),(#1241955,#1241956),(#1241957,
#1241958),(#1241959,#1241960),(#1241961,#1241962),(#1241963,#1241964),(#1241965,
#1241966),(#1241967,#1241968)),.UNSPECIFIED.,.F.,.F.,.F.,(4,1,1,1,1,1,1,
1,1,1,1,1,1,1,1,1,4),(2,2),(0.,0.0928668299773969,0.179874289145565,0.261141271062234,
0.336405897801413,0.40690723057224,0.471846022793518,0.531560641016307,
0.587602293400847,0.639674459277696,0.68997929948907,0.739149213252111,
0.787473003407905,0.836845242534469,0.888344719889214,0.942511717787472,
1.),(0.,0.000120000000000053),.UNSPECIFIED.);
#4735=B_SPLINE_SURFACE_WITH_KNOTS('',3,1,((#1242017,#1242018),(#1242019,
#1242020),(#1242021,#1242022),(#1242023,#1242024),(#1242025,#1242026),(#1242027,
#1242028),(#1242029,#1242030),(#1242031,#1242032),(#1242033,#1242034),(#1242035,
#1242036),(#1242037,#1242038),(#1242039,#1242040),(#1242041,#1242042),(#1242043,
#1242044),(#1242045,#1242046),(#1242047,#1242048),(#1242049,#1242050),(#1242051,
#1242052),(#1242053,#1242054)),.UNSPECIFIED.,.F.,.F.,.F.,(4,1,1,1,1,1,1,
1,1,1,1,1,1,1,1,1,4),(2,2),(0.,0.0694050293850023,0.135790548938712,0.199718962414157,
0.261052760595205,0.320320587487923,0.377427717838544,0.43332425977383,
0.48835664521703,0.543665234406468,0.599934950713897,0.657667297136055,
0.718056061455327,0.781598580786675,0.849679699809123,0.9220136242459,1.),
(0.,0.00012000000000007),.UNSPECIFIED.);
#4736=B_SPLINE_SURFACE_WITH_KNOTS('',3,1,((#1242090,#1242091),(#1242092,
#1242093),(#1242094,#1242095),(#1242096,#1242097),(#1242098,#1242099),(#1242100,
#1242101),(#1242102,#1242103),(#1242104,#1242105),(#1242106,#1242107),(#1242108,
#1242109),(#1242110,#1242111),(#1242112,#1242113),(#1242114,#1242115),(#1242116,
#1242117),(#1242118,#1242119),(#1242120,#1242121),(#1242122,#1242123),(#1242124,
#1242125),(#1242126,#1242127)),.UNSPECIFIED.,.F.,.F.,.F.,(4,1,1,1,1,1,1,
1,1,1,1,1,1,1,1,1,4),(2,2),(0.,0.0720663851827759,0.139759239208655,0.203709725476777,
0.26384093592752,0.321382278357254,0.376497708689517,0.430736610496274,
0.484211613766771,0.538454499246445,0.593743724103104,0.651593665672341,
0.712327708554467,0.777001900372417,0.846164999639746,0.920293508795713,
1.),(0.,0.00012000000000007),.UNSPECIFIED.);
#4737=B_SPLINE_SURFACE_WITH_KNOTS('',3,1,((#1242168,#1242169),(#1242170,
#1242171),(#1242172,#1242173),(#1242174,#1242175),(#1242176,#1242177),(#1242178,
#1242179),(#1242180,#1242181),(#1242182,#1242183),(#1242184,#1242185),(#1242186,
#1242187),(#1242188,#1242189),(#1242190,#1242191),(#1242192,#1242193),(#1242194,
#1242195),(#1242196,#1242197),(#1242198,#1242199),(#1242200,#1242201),(#1242202,
#1242203),(#1242204,#1242205)),.UNSPECIFIED.,.F.,.F.,.F.,(4,1,1,1,1,1,1,
1,1,1,1,1,1,1,1,1,4),(2,2),(0.,0.0784734578251188,0.152982733349525,0.223294476109991,
0.289572785332583,0.352155027589298,0.411394853996094,0.467994860443856,
0.522361732084332,0.575550814663864,0.628174339655111,0.681894325989164,
0.737062865712601,0.795449521334527,0.858366044808277,0.926032274816011,
1.),(0.,0.000120000000000436),.UNSPECIFIED.);
#4738=B_SPLINE_SURFACE_WITH_KNOTS('',3,1,((#1242247,#1242248),(#1242249,
#1242250),(#1242251,#1242252),(#1242253,#1242254),(#1242255,#1242256),(#1242257,
#1242258),(#1242259,#1242260),(#1242261,#1242262),(#1242263,#1242264),(#1242265,
#1242266),(#1242267,#1242268),(#1242269,#1242270),(#1242271,#1242272),(#1242273,
#1242274),(#1242275,#1242276),(#1242277,#1242278),(#1242279,#1242280),(#1242281,
#1242282),(#1242283,#1242284)),.UNSPECIFIED.,.F.,.F.,.F.,(4,1,1,1,1,1,1,
1,1,1,1,1,1,1,1,1,4),(2,2),(0.,0.0658660950888904,0.128115147849745,0.187212703067585,
0.243842253390643,0.298530832454985,0.351970048075155,0.404828508383615,
0.458329573883865,0.512950309049381,0.570313066624561,0.630452809216758,
0.694446706765068,0.763404956875778,0.836723277450262,0.915803408157768,
1.),(0.,0.00012000000000017),.UNSPECIFIED.);
#4739=B_SPLINE_SURFACE_WITH_KNOTS('',3,1,((#1242418,#1242419),(#1242420,
#1242421),(#1242422,#1242423),(#1242424,#1242425),(#1242426,#1242427),(#1242428,
#1242429),(#1242430,#1242431),(#1242432,#1242433),(#1242434,#1242435),(#1242436,
#1242437),(#1242438,#1242439),(#1242440,#1242441),(#1242442,#1242443),(#1242444,
#1242445),(#1242446,#1242447),(#1242448,#1242449),(#1242450,#1242451),(#1242452,
#1242453),(#1242454,#1242455)),.UNSPECIFIED.,.F.,.F.,.F.,(4,1,1,1,1,1,1,
1,1,1,1,1,1,1,1,1,4),(2,2),(0.,0.0762386165466491,0.148006794865313,0.21612914236344,
0.280416536624272,0.342216778284801,0.401031884379949,0.45822113848867,
0.514333053829796,0.570134587766939,0.625884849035648,0.683058245533104,
0.741669016392986,0.802521832159124,0.865809783328493,0.931226490304318,
1.),(0.,0.00012000000000022),.UNSPECIFIED.);
#4740=B_SPLINE_SURFACE_WITH_KNOTS('',3,1,((#1242458,#1242459),(#1242460,
#1242461),(#1242462,#1242463),(#1242464,#1242465),(#1242466,#1242467),(#1242468,
#1242469),(#1242470,#1242471),(#1242472,#1242473),(#1242474,#1242475),(#1242476,
#1242477),(#1242478,#1242479),(#1242480,#1242481),(#1242482,#1242483),(#1242484,
#1242485),(#1242486,#1242487),(#1242488,#1242489),(#1242490,#1242491),(#1242492,
#1242493),(#1242494,#1242495)),.UNSPECIFIED.,.F.,.F.,.F.,(4,1,1,1,1,1,1,
1,1,1,1,1,1,1,1,1,4),(2,2),(0.,0.0801262758314489,0.154731484124961,0.22394082298003,
0.289025182376297,0.350262176250709,0.408407858865114,0.464628173085261,
0.519057596488801,0.573137681884789,0.628022412629802,0.683682169300804,
0.741907300416399,0.80217284091416,0.86502906307048,0.930884235493415,1.),
(0.,0.00012000000000007),.UNSPECIFIED.);
#4741=B_SPLINE_SURFACE_WITH_KNOTS('',3,1,((#1242503,#1242504),(#1242505,
#1242506),(#1242507,#1242508),(#1242509,#1242510),(#1242511,#1242512),(#1242513,
#1242514),(#1242515,#1242516),(#1242517,#1242518),(#1242519,#1242520),(#1242521,
#1242522),(#1242523,#1242524),(#1242525,#1242526),(#1242527,#1242528),(#1242529,
#1242530),(#1242531,#1242532),(#1242533,#1242534),(#1242535,#1242536),(#1242537,
#1242538),(#1242539,#1242540)),.UNSPECIFIED.,.F.,.F.,.F.,(4,1,1,1,1,1,1,
1,1,1,1,1,1,1,1,1,4),(2,2),(0.,0.0773024390384616,0.150485916738823,0.219652218158716,
0.284392181637363,0.345908793133527,0.404666404704875,0.461220466734933,
0.516726925082394,0.571438093728526,0.624714266229764,0.679009010321143,
0.734571839493908,0.792830060274057,0.855743000997123,0.924822497759315,
1.),(0.,0.00012000000000017),.UNSPECIFIED.);
#4742=B_SPLINE_SURFACE_WITH_KNOTS('',3,1,((#1242542,#1242543),(#1242544,
#1242545),(#1242546,#1242547),(#1242548,#1242549),(#1242550,#1242551),(#1242552,
#1242553),(#1242554,#1242555),(#1242556,#1242557),(#1242558,#1242559),(#1242560,
#1242561),(#1242562,#1242563),(#1242564,#1242565),(#1242566,#1242567),(#1242568,
#1242569),(#1242570,#1242571),(#1242572,#1242573),(#1242574,#1242575),(#1242576,
#1242577),(#1242578,#1242579)),.UNSPECIFIED.,.F.,.F.,.F.,(4,1,1,1,1,1,1,
1,1,1,1,1,1,1,1,1,4),(2,2),(0.,0.0693324521916891,0.133366951177006,0.193140385091525,
0.247938244724729,0.299849458253168,0.350670346646909,0.401917464829663,
0.453958558815501,0.507720013191771,0.563085271052686,0.623627593532259,
0.687160345322907,0.755811487811882,0.830718568327816,0.912288641005424,
1.),(0.,0.00012000000000007),.UNSPECIFIED.);
#4743=B_SPLINE_SURFACE_WITH_KNOTS('',3,1,((#1284682,#1284683),(#1284684,
#1284685),(#1284686,#1284687),(#1284688,#1284689),(#1284690,#1284691),(#1284692,
#1284693),(#1284694,#1284695),(#1284696,#1284697),(#1284698,#1284699),(#1284700,
#1284701),(#1284702,#1284703),(#1284704,#1284705),(#1284706,#1284707),(#1284708,
#1284709),(#1284710,#1284711),(#1284712,#1284713),(#1284714,#1284715),(#1284716,
#1284717),(#1284718,#1284719)),.UNSPECIFIED.,.F.,.F.,.F.,(4,1,1,1,1,1,1,
1,1,1,1,1,1,1,1,1,4),(2,2),(0.,0.0346297729101278,0.072950458879478,0.115073974454898,
0.161003871608901,0.210742886854431,0.263740375950048,0.32067422505623,
0.381295952582344,0.445731950227027,0.513554901928183,0.585622603234081,
0.660948315432031,0.740090950095915,0.823051179253188,0.909829586238948,
1.),(0.,0.00012000000000002),.UNSPECIFIED.);
#4744=B_SPLINE_SURFACE_WITH_KNOTS('',3,1,((#1284747,#1284748),(#1284749,
#1284750),(#1284751,#1284752),(#1284753,#1284754),(#1284755,#1284756),(#1284757,
#1284758),(#1284759,#1284760),(#1284761,#1284762),(#1284763,#1284764),(#1284765,
#1284766),(#1284767,#1284768),(#1284769,#1284770),(#1284771,#1284772),(#1284773,
#1284774),(#1284775,#1284776),(#1284777,#1284778),(#1284779,#1284780),(#1284781,
#1284782),(#1284783,#1284784)),.UNSPECIFIED.,.F.,.F.,.F.,(4,1,1,1,1,1,1,
1,1,1,1,1,1,1,1,1,4),(2,2),(0.,0.0993573749190637,0.194056411726,0.283535848184158,
0.368221721655965,0.447823395416758,0.522632175134053,0.592356336661882,
0.657714965906518,0.717430397195306,0.772486661078458,0.822755169115351,
0.868239873984541,0.908636713633024,0.943824329666316,0.974239641244722,
1.),(0.,0.00012000000000007),.UNSPECIFIED.);
#4745=B_SPLINE_SURFACE_WITH_KNOTS('',3,1,((#1284838,#1284839),(#1284840,
#1284841),(#1284842,#1284843),(#1284844,#1284845),(#1284846,#1284847),(#1284848,
#1284849),(#1284850,#1284851),(#1284852,#1284853),(#1284854,#1284855),(#1284856,
#1284857),(#1284858,#1284859)),.UNSPECIFIED.,.F.,.F.,.F.,(4,1,1,1,1,1,1,
1,4),(2,2),(0.,0.127600793558804,0.258416273684153,0.391246234833927,0.528275701528918,
0.660674790006802,0.783391184886744,0.895928123640018,1.),(0.,0.000120000000000053),
 .UNSPECIFIED.);
#4746=B_SPLINE_SURFACE_WITH_KNOTS('',3,1,((#1284875,#1284876),(#1284877,
#1284878),(#1284879,#1284880),(#1284881,#1284882),(#1284883,#1284884),(#1284885,
#1284886),(#1284887,#1284888),(#1284889,#1284890),(#1284891,#1284892),(#1284893,
#1284894),(#1284895,#1284896),(#1284897,#1284898),(#1284899,#1284900),(#1284901,
#1284902),(#1284903,#1284904),(#1284905,#1284906),(#1284907,#1284908),(#1284909,
#1284910),(#1284911,#1284912)),.UNSPECIFIED.,.F.,.F.,.F.,(4,1,1,1,1,1,1,
1,1,1,1,1,1,1,1,1,4),(2,2),(0.,0.0638100605702414,0.125506631074744,0.184717535330238,
0.242998431302342,0.300430607033817,0.35764821908585,0.415558198545028,
0.47485760342017,0.534965100355578,0.594795947112878,0.655933632229122,
0.71886046076663,0.784363452417805,0.852795184340257,0.924407794349304,
1.),(0.,0.00012000000000002),.UNSPECIFIED.);
#4747=B_SPLINE_SURFACE_WITH_KNOTS('',3,1,((#1284934,#1284935),(#1284936,
#1284937),(#1284938,#1284939),(#1284940,#1284941),(#1284942,#1284943),(#1284944,
#1284945),(#1284946,#1284947),(#1284948,#1284949),(#1284950,#1284951),(#1284952,
#1284953),(#1284954,#1284955),(#1284956,#1284957),(#1284958,#1284959),(#1284960,
#1284961),(#1284962,#1284963),(#1284964,#1284965),(#1284966,#1284967),(#1284968,
#1284969),(#1284970,#1284971)),.UNSPECIFIED.,.F.,.F.,.F.,(4,1,1,1,1,1,1,
1,1,1,1,1,1,1,1,1,4),(2,2),(0.,0.0826772360008472,0.160758592370974,0.234651213594725,
0.30433997943618,0.369796359917596,0.431620473826048,0.489833572099241,
0.545564466098703,0.59925822776629,0.653565332386626,0.707504249001552,
0.762913639709592,0.819379478339295,0.877479146744341,0.937576378914618,
1.),(0.,0.000120000000000037),.UNSPECIFIED.);
#4748=B_SPLINE_SURFACE_WITH_KNOTS('',3,1,((#1284993,#1284994),(#1284995,
#1284996),(#1284997,#1284998),(#1284999,#1285000),(#1285001,#1285002),(#1285003,
#1285004),(#1285005,#1285006),(#1285007,#1285008),(#1285009,#1285010),(#1285011,
#1285012),(#1285013,#1285014),(#1285015,#1285016),(#1285017,#1285018),(#1285019,
#1285020),(#1285021,#1285022)),.UNSPECIFIED.,.F.,.F.,.F.,(4,1,1,1,1,1,1,
1,1,1,1,1,4),(2,2),(0.,0.105667121324608,0.2047686058623,0.30135796055887,
0.398999930220486,0.451558307121239,0.509787742791251,0.575163124800337,
0.646515556206977,0.724538501302034,0.808929817530253,0.901188693774753,
1.),(0.,0.000120000000000053),.UNSPECIFIED.);
#4749=B_SPLINE_SURFACE_WITH_KNOTS('',3,1,((#1285040,#1285041),(#1285042,
#1285043),(#1285044,#1285045),(#1285046,#1285047),(#1285048,#1285049),(#1285050,
#1285051),(#1285052,#1285053),(#1285054,#1285055),(#1285056,#1285057),(#1285058,
#1285059),(#1285060,#1285061),(#1285062,#1285063),(#1285064,#1285065),(#1285066,
#1285067),(#1285068,#1285069)),.UNSPECIFIED.,.F.,.F.,.F.,(4,1,1,1,1,1,1,
1,1,1,1,1,4),(2,2),(0.,0.077840830976148,0.151804692680298,0.222455409351024,
0.289948385097159,0.354489553782142,0.417272756277471,0.479426336492793,
0.540710917187065,0.658130998043263,0.770992338358527,0.882784120183885,
1.),(0.,0.00012000000000002),.UNSPECIFIED.);
#4750=B_SPLINE_SURFACE_WITH_KNOTS('',3,1,((#1285087,#1285088),(#1285089,
#1285090),(#1285091,#1285092),(#1285093,#1285094),(#1285095,#1285096),(#1285097,
#1285098),(#1285099,#1285100),(#1285101,#1285102),(#1285103,#1285104),(#1285105,
#1285106),(#1285107,#1285108)),.UNSPECIFIED.,.F.,.F.,.F.,(4,1,1,1,1,1,1,
1,4),(2,2),(0.,0.123864742102691,0.24599760336373,0.368172109110259,0.491217893276149,
0.614856548379916,0.739830327898581,0.867979443699457,1.),(0.,0.000120000000000003),
 .UNSPECIFIED.);
#4751=B_SPLINE_SURFACE_WITH_KNOTS('',3,1,((#1285126,#1285127),(#1285128,
#1285129),(#1285130,#1285131),(#1285132,#1285133),(#1285134,#1285135),(#1285136,
#1285137),(#1285138,#1285139),(#1285140,#1285141),(#1285142,#1285143),(#1285144,
#1285145),(#1285146,#1285147)),.UNSPECIFIED.,.F.,.F.,.F.,(4,1,1,1,1,1,1,
1,4),(2,2),(0.,0.143189702712308,0.280912489909565,0.41158084896599,0.536854277579437,
0.658352684079273,0.77493968652929,0.889281824689805,1.),(0.,0.000120000000000003),
 .UNSPECIFIED.);
#4752=B_SPLINE_SURFACE_WITH_KNOTS('',3,1,((#1285161,#1285162),(#1285163,
#1285164),(#1285165,#1285166),(#1285167,#1285168),(#1285169,#1285170),(#1285171,
#1285172),(#1285173,#1285174),(#1285175,#1285176),(#1285177,#1285178),(#1285179,
#1285180),(#1285181,#1285182),(#1285183,#1285184),(#1285185,#1285186),(#1285187,
#1285188),(#1285189,#1285190),(#1285191,#1285192),(#1285193,#1285194),(#1285195,
#1285196),(#1285197,#1285198)),.UNSPECIFIED.,.F.,.F.,.F.,(4,1,1,1,1,1,1,
1,1,1,1,1,1,1,1,1,4),(2,2),(0.,0.0636965842640699,0.125091272398399,0.184881731433802,
0.244080274343491,0.301840781182777,0.360551278504413,0.420547621133751,
0.481878945769157,0.543799739568435,0.605899681970855,0.66725998089612,
0.730023636898159,0.793998662287382,0.860006067764218,0.928768286494954,
1.),(0.,0.000120000000000003),.UNSPECIFIED.);
#4753=B_SPLINE_SURFACE_WITH_KNOTS('',3,1,((#1285220,#1285221),(#1285222,
#1285223),(#1285224,#1285225),(#1285226,#1285227),(#1285228,#1285229),(#1285230,
#1285231),(#1285232,#1285233),(#1285234,#1285235),(#1285236,#1285237),(#1285238,
#1285239),(#1285240,#1285241),(#1285242,#1285243),(#1285244,#1285245),(#1285246,
#1285247),(#1285248,#1285249),(#1285250,#1285251),(#1285252,#1285253),(#1285254,
#1285255),(#1285256,#1285257)),.UNSPECIFIED.,.F.,.F.,.F.,(4,1,1,1,1,1,1,
1,1,1,1,1,1,1,1,1,4),(2,2),(0.,0.0855440692562135,0.165837260068018,0.24217872876757,
0.313838504180987,0.381670414474442,0.445061852201582,0.505517061786014,
0.562199848205859,0.616648389227328,0.670335724926215,0.723871543853456,
0.77730864649907,0.830793864451936,0.885599286394748,0.942203198961715,
1.),(0.,0.000120000000000053),.UNSPECIFIED.);
#4754=B_SPLINE_SURFACE_WITH_KNOTS('',3,1,((#1285279,#1285280),(#1285281,
#1285282),(#1285283,#1285284),(#1285285,#1285286),(#1285287,#1285288),(#1285289,
#1285290),(#1285291,#1285292),(#1285293,#1285294),(#1285295,#1285296),(#1285297,
#1285298),(#1285299,#1285300),(#1285301,#1285302),(#1285303,#1285304),(#1285305,
#1285306),(#1285307,#1285308)),.UNSPECIFIED.,.F.,.F.,.F.,(4,1,1,1,1,1,1,
1,1,1,1,1,4),(2,2),(0.,0.117641467944695,0.22628440995763,0.329305920800982,
0.430585692046328,0.483741530248029,0.541316665078956,0.603744056394903,
0.671389612273813,0.74492190400062,0.824152464119535,0.909266648571092,
1.),(0.,0.00012000000000007),.UNSPECIFIED.);
#4755=B_SPLINE_SURFACE_WITH_KNOTS('',3,1,((#1285326,#1285327),(#1285328,
#1285329),(#1285330,#1285331),(#1285332,#1285333),(#1285334,#1285335),(#1285336,
#1285337),(#1285338,#1285339),(#1285340,#1285341),(#1285342,#1285343),(#1285344,
#1285345),(#1285346,#1285347),(#1285348,#1285349),(#1285350,#1285351),(#1285352,
#1285353),(#1285354,#1285355),(#1285356,#1285357),(#1285358,#1285359),(#1285360,
#1285361),(#1285362,#1285363)),.UNSPECIFIED.,.F.,.F.,.F.,(4,1,1,1,1,1,1,
1,1,1,1,1,1,1,1,1,4),(2,2),(0.,0.0758825456446872,0.147582375856375,0.216169650470422,
0.282227486057845,0.345345952145642,0.406750390830208,0.467372215048529,
0.527311667114424,0.586317644278759,0.644488982833833,0.700867375276752,
0.758196941957169,0.81554657498986,0.874965475156667,0.936215130225946,
1.),(0.,0.000120000000000003),.UNSPECIFIED.);
#4756=B_SPLINE_SURFACE_WITH_KNOTS('',3,1,((#1285385,#1285386),(#1285387,
#1285388),(#1285389,#1285390),(#1285391,#1285392),(#1285393,#1285394),(#1285395,
#1285396),(#1285397,#1285398),(#1285399,#1285400),(#1285401,#1285402),(#1285403,
#1285404),(#1285405,#1285406)),.UNSPECIFIED.,.F.,.F.,.F.,(4,1,1,1,1,1,1,
1,4),(2,2),(0.,0.129729769915217,0.257173152397759,0.382188559678567,0.506329783024627,
0.628559602710737,0.751390150264781,0.874654482146206,1.),(0.,0.000120000000000003),
 .UNSPECIFIED.);
#4757=B_SPLINE_SURFACE_WITH_KNOTS('',3,1,((#1285498,#1285499),(#1285500,
#1285501),(#1285502,#1285503),(#1285504,#1285505),(#1285506,#1285507),(#1285508,
#1285509),(#1285510,#1285511),(#1285512,#1285513),(#1285514,#1285515),(#1285516,
#1285517),(#1285518,#1285519),(#1285520,#1285521),(#1285522,#1285523),(#1285524,
#1285525),(#1285526,#1285527),(#1285528,#1285529),(#1285530,#1285531),(#1285532,
#1285533),(#1285534,#1285535)),.UNSPECIFIED.,.F.,.F.,.F.,(4,1,1,1,1,1,1,
1,1,1,1,1,1,1,1,1,4),(2,2),(0.,0.0346297729101276,0.0729504588794778,0.115073974454898,
0.161003871608901,0.210742886854431,0.263740375950048,0.32067422505623,
0.381295952582344,0.445731950227027,0.513554901928183,0.585622603234081,
0.660948315432031,0.740090950095916,0.823051179253188,0.909829586238948,
1.),(0.,0.000120000000000037),.UNSPECIFIED.);
#4758=B_SPLINE_SURFACE_WITH_KNOTS('',3,1,((#1285563,#1285564),(#1285565,
#1285566),(#1285567,#1285568),(#1285569,#1285570),(#1285571,#1285572),(#1285573,
#1285574),(#1285575,#1285576),(#1285577,#1285578),(#1285579,#1285580),(#1285581,
#1285582),(#1285583,#1285584),(#1285585,#1285586),(#1285587,#1285588),(#1285589,
#1285590),(#1285591,#1285592),(#1285593,#1285594),(#1285595,#1285596),(#1285597,
#1285598),(#1285599,#1285600)),.UNSPECIFIED.,.F.,.F.,.F.,(4,1,1,1,1,1,1,
1,1,1,1,1,1,1,1,1,4),(2,2),(0.,0.0993573749190637,0.194056411726,0.283535848184158,
0.368221721655965,0.447823395416758,0.522632175134052,0.592356336661881,
0.657714965906518,0.717430397195305,0.772486661078458,0.82275516911535,
0.868239873984541,0.908636713633023,0.943824329666315,0.974239641244721,
1.),(0.,0.00012000000000007),.UNSPECIFIED.);
#4759=B_SPLINE_SURFACE_WITH_KNOTS('',3,1,((#1285639,#1285640),(#1285641,
#1285642),(#1285643,#1285644),(#1285645,#1285646),(#1285647,#1285648),(#1285649,
#1285650),(#1285651,#1285652)),.UNSPECIFIED.,.F.,.F.,.F.,(4,1,1,1,4),(2,
2),(0.,0.260958502148987,0.514647537387059,0.760739383342199,1.),(0.,0.000120000000000003),
 .UNSPECIFIED.);
#4760=B_SPLINE_SURFACE_WITH_KNOTS('',3,1,((#1285662,#1285663),(#1285664,
#1285665),(#1285666,#1285667),(#1285668,#1285669),(#1285670,#1285671),(#1285672,
#1285673),(#1285674,#1285675),(#1285676,#1285677),(#1285678,#1285679),(#1285680,
#1285681),(#1285682,#1285683),(#1285684,#1285685),(#1285686,#1285687),(#1285688,
#1285689),(#1285690,#1285691),(#1285692,#1285693),(#1285694,#1285695),(#1285696,
#1285697),(#1285698,#1285699),(#1285700,#1285701),(#1285702,#1285703),(#1285704,
#1285705),(#1285706,#1285707)),.UNSPECIFIED.,.F.,.F.,.F.,(4,1,1,1,1,1,1,
1,1,1,1,1,1,1,1,1,1,1,1,1,4),(2,2),(0.,0.0776693325233399,0.151006631745556,
0.220404679466721,0.285471059953783,0.346597946581122,0.403467970599705,
0.456006929293477,0.504363242641289,0.548705520134604,0.588791006685261,
0.624862787240912,0.656677922817688,0.684236489155087,0.707782250979432,
0.727072027217059,0.742106330067451,0.797364269859536,0.858463720719502,
0.926275059821216,1.),(0.,0.000120000000000053),.UNSPECIFIED.);
#4761=B_SPLINE_SURFACE_WITH_KNOTS('',3,1,((#1285749,#1285750),(#1285751,
#1285752),(#1285753,#1285754),(#1285755,#1285756),(#1285757,#1285758),(#1285759,
#1285760),(#1285761,#1285762),(#1285763,#1285764),(#1285765,#1285766),(#1285767,
#1285768),(#1285769,#1285770)),.UNSPECIFIED.,.F.,.F.,.F.,(4,1,1,1,1,1,1,
1,4),(2,2),(0.,0.1512723399987,0.294968356760803,0.431109298003779,0.559654664078559,
0.681099303664631,0.794970848006608,0.90127056162988,1.),(0.,0.000120000000000003),
 .UNSPECIFIED.);
#4762=B_SPLINE_SURFACE_WITH_KNOTS('',3,1,((#1285784,#1285785),(#1285786,
#1285787),(#1285788,#1285789),(#1285790,#1285791),(#1285792,#1285793),(#1285794,
#1285795),(#1285796,#1285797),(#1285798,#1285799),(#1285800,#1285801),(#1285802,
#1285803),(#1285804,#1285805),(#1285806,#1285807),(#1285808,#1285809),(#1285810,
#1285811),(#1285812,#1285813),(#1285814,#1285815),(#1285816,#1285817),(#1285818,
#1285819),(#1285820,#1285821),(#1285822,#1285823),(#1285824,#1285825),(#1285826,
#1285827),(#1285828,#1285829)),.UNSPECIFIED.,.F.,.F.,.F.,(4,1,1,1,1,1,1,
1,1,1,1,1,1,1,1,1,1,1,1,1,4),(2,2),(0.,0.0754684129993039,0.147150147375188,
0.214816297940507,0.278695906373358,0.338330905848022,0.394179432402736,
0.446012437491632,0.494129025067511,0.538160366981203,0.57824581395054,
0.614476037864668,0.64675962580179,0.675027787159889,0.69928058755318,0.719747926881242,
0.736200464703323,0.796352847708314,0.86026793047085,0.928245452060425,
1.),(0.,0.000120000000000003),.UNSPECIFIED.);
#4763=B_SPLINE_SURFACE_WITH_KNOTS('',3,1,((#1285863,#1285864),(#1285865,
#1285866),(#1285867,#1285868),(#1285869,#1285870),(#1285871,#1285872),(#1285873,
#1285874),(#1285875,#1285876)),.UNSPECIFIED.,.F.,.F.,.F.,(4,1,1,1,4),(2,
2),(0.,0.243677905514986,0.491214165340203,0.743555700895487,1.),(0.,0.00012000000000002),
 .UNSPECIFIED.);
#4764=B_SPLINE_SURFACE_WITH_KNOTS('',3,1,((#1285886,#1285887),(#1285888,
#1285889),(#1285890,#1285891),(#1285892,#1285893),(#1285894,#1285895),(#1285896,
#1285897),(#1285898,#1285899),(#1285900,#1285901),(#1285902,#1285903),(#1285904,
#1285905),(#1285906,#1285907)),.UNSPECIFIED.,.F.,.F.,.F.,(4,1,1,1,1,1,1,
1,4),(2,2),(0.,0.172684353993171,0.332286073415504,0.47746924868519,0.60960065228262,
0.727313583233387,0.831944101696291,0.922839559966812,1.),(0.,0.000120000000000003),
 .UNSPECIFIED.);
#4765=B_SPLINE_SURFACE_WITH_KNOTS('',3,1,((#1285924,#1285925),(#1285926,
#1285927),(#1285928,#1285929),(#1285930,#1285931),(#1285932,#1285933),(#1285934,
#1285935),(#1285936,#1285937),(#1285938,#1285939),(#1285940,#1285941),(#1285942,
#1285943),(#1285944,#1285945)),.UNSPECIFIED.,.F.,.F.,.F.,(4,1,1,1,1,1,1,
1,4),(2,2),(0.,0.136427849991091,0.268452333093156,0.396780551921566,0.520352152366386,
0.64258552640311,0.762018418034586,0.880734235626382,1.),(0.,0.000120000000000037),
 .UNSPECIFIED.);
#4766=B_SPLINE_SURFACE_WITH_KNOTS('',3,1,((#1285961,#1285962),(#1285963,
#1285964),(#1285965,#1285966),(#1285967,#1285968),(#1285969,#1285970),(#1285971,
#1285972),(#1285973,#1285974),(#1285975,#1285976),(#1285977,#1285978),(#1285979,
#1285980),(#1285981,#1285982),(#1285983,#1285984),(#1285985,#1285986),(#1285987,
#1285988),(#1285989,#1285990),(#1285991,#1285992),(#1285993,#1285994),(#1285995,
#1285996),(#1285997,#1285998)),.UNSPECIFIED.,.F.,.F.,.F.,(4,1,1,1,1,1,1,
1,1,1,1,1,1,1,1,1,4),(2,2),(0.,0.061737681263984,0.120952563568376,0.179206597478006,
0.235986425030573,0.292875855198746,0.350164285758995,0.408690599508371,
0.46906387828102,0.530351145200654,0.591833795171815,0.654318423946486,
0.718064007729384,0.783989259858071,0.852491508728566,0.924492910987677,
1.),(0.,0.000120000000000037),.UNSPECIFIED.);
#4767=B_SPLINE_SURFACE_WITH_KNOTS('',3,1,((#1286020,#1286021),(#1286022,
#1286023),(#1286024,#1286025),(#1286026,#1286027),(#1286028,#1286029),(#1286030,
#1286031),(#1286032,#1286033),(#1286034,#1286035),(#1286036,#1286037),(#1286038,
#1286039),(#1286040,#1286041),(#1286042,#1286043),(#1286044,#1286045),(#1286046,
#1286047),(#1286048,#1286049),(#1286050,#1286051),(#1286052,#1286053),(#1286054,
#1286055),(#1286056,#1286057)),.UNSPECIFIED.,.F.,.F.,.F.,(4,1,1,1,1,1,1,
1,1,1,1,1,1,1,1,1,4),(2,2),(0.,0.0649096118491372,0.128086146137265,0.189963512763507,
0.251315476000957,0.311476025567296,0.372696754508506,0.433680550047158,
0.496281577596045,0.559091035317754,0.620760081970065,0.682023492893036,
0.743627295084999,0.806257223568917,0.868938498590244,0.93336617481751,
1.),(0.,0.00012000000000002),.UNSPECIFIED.);
#4768=B_SPLINE_SURFACE_WITH_KNOTS('',3,1,((#1286079,#1286080),(#1286081,
#1286082),(#1286083,#1286084),(#1286085,#1286086),(#1286087,#1286088),(#1286089,
#1286090),(#1286091,#1286092),(#1286093,#1286094),(#1286095,#1286096),(#1286097,
#1286098),(#1286099,#1286100)),.UNSPECIFIED.,.F.,.F.,.F.,(4,1,1,1,1,1,1,
1,4),(2,2),(0.,0.127649512898715,0.248462336431022,0.365110873497764,0.481354819675715,
0.599747895430662,0.724774726744104,0.857109937479324,1.),(0.,0.00012000000000002),
 .UNSPECIFIED.);
#4769=B_SPLINE_SURFACE_WITH_KNOTS('',3,1,((#1286114,#1286115),(#1286116,
#1286117),(#1286118,#1286119),(#1286120,#1286121),(#1286122,#1286123),(#1286124,
#1286125),(#1286126,#1286127),(#1286128,#1286129),(#1286130,#1286131),(#1286132,
#1286133),(#1286134,#1286135),(#1286136,#1286137),(#1286138,#1286139),(#1286140,
#1286141),(#1286142,#1286143),(#1286144,#1286145),(#1286146,#1286147),(#1286148,
#1286149),(#1286150,#1286151)),.UNSPECIFIED.,.F.,.F.,.F.,(4,1,1,1,1,1,1,
1,1,1,1,1,1,1,1,1,4),(2,2),(0.,0.0777474501683711,0.151519169725444,0.221692541555229,
0.288846823593816,0.353390171111418,0.415407553147864,0.476780759015005,
0.537454987687532,0.596981071233293,0.654878099486628,0.71100040569577,
0.766745322951222,0.823268258625408,0.880589132423137,0.938966933112358,
1.),(0.,0.00012000000000002),.UNSPECIFIED.);
#4770=B_SPLINE_SURFACE_WITH_KNOTS('',3,1,((#1286173,#1286174),(#1286175,
#1286176),(#1286177,#1286178),(#1286179,#1286180),(#1286181,#1286182),(#1286183,
#1286184),(#1286185,#1286186),(#1286187,#1286188),(#1286189,#1286190),(#1286191,
#1286192),(#1286193,#1286194)),.UNSPECIFIED.,.F.,.F.,.F.,(4,1,1,1,1,1,1,
1,4),(2,2),(0.,0.12355080385655,0.245885048939972,0.367761928836451,0.490426304842444,
0.613258026596111,0.739598533460915,0.867715018283068,1.),(0.,0.00012000000000002),
 .UNSPECIFIED.);
#4771=B_SPLINE_SURFACE_WITH_KNOTS('',3,1,((#1286212,#1286213),(#1286214,
#1286215),(#1286216,#1286217),(#1286218,#1286219),(#1286220,#1286221),(#1286222,
#1286223),(#1286224,#1286225),(#1286226,#1286227),(#1286228,#1286229),(#1286230,
#1286231),(#1286232,#1286233)),.UNSPECIFIED.,.F.,.F.,.F.,(4,1,1,1,1,1,1,
1,4),(2,2),(0.,0.118521468819633,0.236900252638851,0.356997126187091,0.478657424205169,
0.602698171918554,0.730801308246903,0.862737140025236,1.),(0.,0.000120000000000003),
 .UNSPECIFIED.);
#4772=B_SPLINE_SURFACE_WITH_KNOTS('',3,1,((#1286247,#1286248),(#1286249,
#1286250),(#1286251,#1286252),(#1286253,#1286254),(#1286255,#1286256),(#1286257,
#1286258),(#1286259,#1286260),(#1286261,#1286262),(#1286263,#1286264),(#1286265,
#1286266),(#1286267,#1286268),(#1286269,#1286270),(#1286271,#1286272),(#1286273,
#1286274),(#1286275,#1286276),(#1286277,#1286278),(#1286279,#1286280),(#1286281,
#1286282),(#1286283,#1286284)),.UNSPECIFIED.,.F.,.F.,.F.,(4,1,1,1,1,1,1,
1,1,1,1,1,1,1,1,1,4),(2,2),(0.,0.0622500112553684,0.121590726149659,0.178529367751981,
0.234509846974977,0.289752120097031,0.345388862315789,0.401355632593011,
0.458990797238414,0.51838321391981,0.578927249536935,0.640843544439233,
0.705665997955721,0.773439839273441,0.844583149518742,0.920242595872153,
1.),(0.,0.000120000000000037),.UNSPECIFIED.);
#4773=B_SPLINE_SURFACE_WITH_KNOTS('',3,1,((#1286306,#1286307),(#1286308,
#1286309),(#1286310,#1286311),(#1286312,#1286313),(#1286314,#1286315),(#1286316,
#1286317),(#1286318,#1286319),(#1286320,#1286321),(#1286322,#1286323),(#1286324,
#1286325),(#1286326,#1286327),(#1286328,#1286329),(#1286330,#1286331),(#1286332,
#1286333),(#1286334,#1286335)),.UNSPECIFIED.,.F.,.F.,.F.,(4,1,1,1,1,1,1,
1,1,1,1,1,4),(2,2),(0.,0.143272397049153,0.27852326006206,0.40972952948342,
0.53906879426052,0.602530674865595,0.662097286239471,0.719617427415259,
0.775598207138352,0.830225019280865,0.885100032784428,0.941789707461274,
1.),(0.,0.000120000000000037),.UNSPECIFIED.);
#4774=B_SPLINE_SURFACE_WITH_KNOTS('',3,1,((#1286365,#1286366),(#1286367,
#1286368),(#1286369,#1286370),(#1286371,#1286372),(#1286373,#1286374),(#1286375,
#1286376),(#1286377,#1286378),(#1286379,#1286380),(#1286381,#1286382),(#1286383,
#1286384),(#1286385,#1286386),(#1286387,#1286388),(#1286389,#1286390),(#1286391,
#1286392),(#1286393,#1286394),(#1286395,#1286396),(#1286397,#1286398),(#1286399,
#1286400),(#1286401,#1286402)),.UNSPECIFIED.,.F.,.F.,.F.,(4,1,1,1,1,1,1,
1,1,1,1,1,1,1,1,1,4),(2,2),(0.,0.0627629904933593,0.122432092639083,0.180214315754466,
0.237019229942677,0.292924690691102,0.349340905886289,0.406990370471,0.467105602956462,
0.528478998270277,0.589913186264375,0.65305069817521,0.717871025710089,
0.784310876360741,0.852944164338846,0.924736601552547,1.),(0.,0.00012000000000002),
 .UNSPECIFIED.);
#4775=B_SPLINE_SURFACE_WITH_KNOTS('',3,1,((#1286424,#1286425),(#1286426,
#1286427),(#1286428,#1286429),(#1286430,#1286431),(#1286432,#1286433),(#1286434,
#1286435),(#1286436,#1286437),(#1286438,#1286439),(#1286440,#1286441),(#1286442,
#1286443),(#1286444,#1286445),(#1286446,#1286447),(#1286448,#1286449),(#1286450,
#1286451),(#1286452,#1286453),(#1286454,#1286455),(#1286456,#1286457),(#1286458,
#1286459),(#1286460,#1286461)),.UNSPECIFIED.,.F.,.F.,.F.,(4,1,1,1,1,1,1,
1,1,1,1,1,1,1,1,1,4),(2,2),(0.,0.0782945593815745,0.15280623853061,0.22267135605121,
0.289799098876565,0.354164545588832,0.416181588595805,0.477480410751746,
0.537336614098233,0.596579702881394,0.654373692375383,0.711123002201467,
0.767309164071052,0.824191143417355,0.881296303660488,0.939536898942056,
1.),(0.,0.000120000000000037),.UNSPECIFIED.);
#4776=B_SPLINE_SURFACE_WITH_KNOTS('',3,1,((#1286483,#1286484),(#1286485,
#1286486),(#1286487,#1286488),(#1286489,#1286490),(#1286491,#1286492),(#1286493,
#1286494),(#1286495,#1286496),(#1286497,#1286498),(#1286499,#1286500),(#1286501,
#1286502),(#1286503,#1286504)),.UNSPECIFIED.,.F.,.F.,.F.,(4,1,1,1,1,1,1,
1,4),(2,2),(0.,0.133431847587091,0.263724646112289,0.389805636111977,0.514046138852122,
0.63626764239486,0.758120475021885,0.878487332516599,1.),(0.,0.000120000000000003),
 .UNSPECIFIED.);
#4777=B_SPLINE_SURFACE_WITH_KNOTS('',3,1,((#1286535,#1286536),(#1286537,
#1286538),(#1286539,#1286540),(#1286541,#1286542),(#1286543,#1286544),(#1286545,
#1286546),(#1286547,#1286548),(#1286549,#1286550),(#1286551,#1286552),(#1286553,
#1286554),(#1286555,#1286556),(#1286557,#1286558),(#1286559,#1286560),(#1286561,
#1286562),(#1286563,#1286564),(#1286565,#1286566),(#1286567,#1286568),(#1286569,
#1286570),(#1286571,#1286572)),.UNSPECIFIED.,.F.,.F.,.F.,(4,1,1,1,1,1,1,
1,1,1,1,1,1,1,1,1,4),(2,2),(0.,0.00762423678974724,0.0226223562749854,0.0445759059019164,
0.0741232980289935,0.111057538187842,0.155172117542567,0.206672893184187,
0.265560028616479,0.331631691407578,0.405088981836488,0.485733524695802,
0.574180765398408,0.669815867019239,0.772418790577853,0.88240646258944,
1.),(0.,0.00012000000000007),.UNSPECIFIED.);
#4778=B_SPLINE_SURFACE_WITH_KNOTS('',3,1,((#1286594,#1286595),(#1286596,
#1286597),(#1286598,#1286599),(#1286600,#1286601),(#1286602,#1286603),(#1286604,
#1286605),(#1286606,#1286607),(#1286608,#1286609),(#1286610,#1286611),(#1286612,
#1286613),(#1286614,#1286615),(#1286616,#1286617),(#1286618,#1286619),(#1286620,
#1286621),(#1286622,#1286623),(#1286624,#1286625),(#1286626,#1286627),(#1286628,
#1286629),(#1286630,#1286631)),.UNSPECIFIED.,.F.,.F.,.F.,(4,1,1,1,1,1,1,
1,1,1,1,1,1,1,1,1,4),(2,2),(0.,0.111323920305712,0.216338499647218,0.314407462895911,
0.406167301198731,0.491812354923092,0.570317717346149,0.642707549915018,
0.708568173356218,0.767702921550317,0.820308108839961,0.86660336970931,
0.906369948482005,0.939410119063451,0.966339411579236,0.986325385954064,
1.),(0.,0.000120000000000037),.UNSPECIFIED.);
#4779=B_SPLINE_SURFACE_WITH_KNOTS('',3,1,((#1286673,#1286674),(#1286675,
#1286676),(#1286677,#1286678),(#1286679,#1286680),(#1286681,#1286682),(#1286683,
#1286684),(#1286685,#1286686),(#1286687,#1286688),(#1286689,#1286690),(#1286691,
#1286692),(#1286693,#1286694),(#1286695,#1286696),(#1286697,#1286698),(#1286699,
#1286700),(#1286701,#1286702),(#1286703,#1286704),(#1286705,#1286706),(#1286707,
#1286708),(#1286709,#1286710)),.UNSPECIFIED.,.F.,.F.,.F.,(4,1,1,1,1,1,1,
1,1,1,1,1,1,1,1,1,4),(2,2),(0.,0.117169210455786,0.227332910728534,0.330051401857762,
0.42537410675353,0.513471247807867,0.594122785352014,0.66776881828319,0.733799682575696,
[truncated: 88,825,995 more chars]
