# Supplementary material for: Principles of computer-controlled linear motion applied to an open-source affordable liquid handler for automated micropipetting
Source: Sci Rep. 2020 Aug 12;10:13663. doi: 10.1038/s41598-020-70465-5 (PMC7424513; doi:10.1038/s41598-020-70465-5)
Supplement: Supplementary file 7 — Supplementary Information 6. [file 41598_2020_70465_MOESM7_ESM.zip › README.md]

# OTTO - Open Source Liquid Handler

OTTO is a liquid handler that can automatically prepare samples for qPCR and other biological assays that rely on accurate liquid dispensing.


### Installing

Installation instructions can be found at https://openliquidhandler.com/.


## Authors

* **David Florian** 
* **Mateusz Odziomek**

This project was completed by the Guelcher Lab at Vanderbilt University. For more information, check out https://my.vanderbilt.edu/guelcherlab/.

## License

This project is licensed under the [MIT License](https://choosealicense.com/licenses/mit/) 

## Acknowledgments

* Thanks to Cerie Ock and Hannah Chen for their work in completing this project
